# Supplementary material for: Impact of Alzheimer’s disease risk factors and local neuromelanin content on the transcriptomic landscape of the human locus coeruleus
Source: bioRxiv. 2025 Oct 29:2025.10.29.685354. Preprint. [Version 1] doi: 10.1101/2025.10.29.685354 (PMC12636595; doi:10.1101/2025.10.29.685354)
Supplement: Supplement 3 — Table S1. Donor demographics, demographic/analysis groups, and RNA-seq metrics from the filtered Visium data. A) Demographic variables and, where available, tau and Aß pathology ratings (Methods) for each donor. Ancestry is assigned based on predominant (≥50%) global genomic ancestry estimates (Methods). B) N and demographics for the donors included in DE and other downstream analyses (up to 30). Subgroupings are provided by sex, predominant ancestry, and APOE haplotype. Only those donors considered in DE and other downstream analyses (up to 30) are considered. C) Demographic and other variables frequently considered in RNA-seq analyses by Visium capture area. RNA integrity number (RIN) are listed for cortical tissue from the same donors (although dissection and freezing of brainstem is performed separately from cortex during tissue banking). Also provided are means and medians of spot-level RNA-seq metrics per capture area after removing low-content and local outlier spots. [file media-3.xlsx]

## Sheet: A-Demographics
Donor ID	Genetic Ancestry	APOE alleles	Sex	Age	RIN	Diagnosis	Visium	Visium Slide ID	Brain Bank	Braak Stage	CERAD
Br0942	CEU (EA)	E4/ E4	Male	61.92	8.4	Control	1 replicate	V13M06-332_D1	NIMH	Not available	Not available
Br0946	YRI (AA)	E4/ E4	Male	53.92	9	Control	1 replicate	V13M06-333_B1	NIMH	Not available	Not available
Br1039	YRI (AA)	E4/ E4	Female	51.45	8.6	Control	2 replicates	V13B23-284_A1; V13M06-401_C1	NIMH	Not available	Not available
Br1105	YRI (AA)	E4/ E4	Female	44.14	5.3	Control	2 replicates	V13F27-339_A1; V13M06-403_D1	NIMH	Not available	Not available
Br1285	YRI (AA)	E4/ E4	Male	58.19	8.7	Control	1 replicate	V13M06-386_C1	NIMH	Not available	Not available
Br1556	YRI (AA)	E2/ E2	Female	29.95	9.3	Control	1 replicate	V13M06-333_A1	NIMH	Not available	Not available
Br1691	YRI (AA)	E4/ E4	Female	46.53	8.5	Control	2 replicates	V13B23-284_C1; V13M06-404_C1	NIMH	Not available	Not available
Br1706	CEU (EA)	E4/ E4	Male	50.08	8.2	Control	2 replicates	V13F27-339_C1; V13M06-386_A1	NIMH	Not available	Not available
Br1884	YRI (AA)	E4/ E4	Male	38.48	8.6	Control	1 replicate	V13M06-402_B1	NIMH	Not available	Not available
Br2305	YRI (AA)	E4/ E4	Female	54.88	8	Control	2 replicates	V13B23-284_D1; V13M06-403_A1	NIMH	Not available	Not available
Br2582	CEU (EA)	E2/ E2	Male	41.44	7.3	Control	1 replicate	V13M06-404_D1	NIMH	Not available	Not available
Br5367	CEU (EA)	E2/ E3	Female	31.31	6.6	Control	1 replicate	V13M06-402_A1	LIBD	Not assessed	Not assessed
Br6297	CEU (EA)	E2/ E3	Female	36.67	7.5	Control	2 replicates	V13F27-339_D1; V13M06-403_B1	LIBD	Not assessed	Not assessed
Br5941	YRI (AA)	E4/ E4	Male	42.19	9	Control	1 replicate	V13M06-331_A1	LIBD	Not assessed	Not assessed
Br6476	YRI (AA)	E3/ E4	Female	42.39	7.1	Control	1 replicate	V13M06-333_D1	LIBD	Not assessed	Not assessed
Br6119	YRI (AA)	E3/ E4	Male	48.59	7	Control	1 replicate	V13M06-401_D1	LIBD	Not assessed	Not assessed
Br5529	YRI (AA)	E2/ E2	Female	48.69	5.2	Control	2 replicates	V13F27-339_B1; V13M06-331_B1	LIBD	Not assessed	Not assessed
Br5426	YRI (AA)	E2/ E3	Female	48.75	9.2	Control	1 replicate	V13M06-331_D1	LIBD	Not assessed	Not assessed
Br6098	YRI (AA)	E3/ E4	Male	50.2	8.3	Control	1 replicate	V13M06-401_A1	LIBD	B0	C0-none
Br6263	YRI (AA)	E3/ E4	Female	50.73	7	Control	2 replicates	V13B23-286_A1; V13B23-366_A1	LIBD	Not assessed	Not assessed
Br5634	CEU (EA)	E2/ E3	Male	51.11	8.6	Control	1 replicate	V13M06-386_D1	LIBD	B0	C0-none
Br6423	CEU (EA)	E2/ E3	Male	51.73	7.1	Control	1 replicate	V13M06-401_B1	LIBD	II	C0-none
Br5368	CEU (EA)	E3/ E4	Male	52.92	8.7	Control	1 replicate	V13M06-402_D1	LIBD	B0	C2-moderate
Br5276	CEU (EA)	E3/ E4	Male	59.86	7.4	Control	1 replicate	V13M06-403_C1	LIBD	B1 (I - II)	C0-none
Br6085	YRI (AA)	E3/ E4	Male	59.98	9.3	Control	1 replicate	V13M06-402_C1	LIBD	B0	C0-none
Br6222	CEU (EA)	E3/ E4	Male	60.56	7.8	Control	1 replicate	V13M06-331_C1	LIBD	I	C0-none
Br5415	YRI (AA)	E2/ E3	Male	60.83	8.7	Control	1 replicate	V13M06-333_C1	LIBD	B1 (I - II)	C0-none
Br6538	CEU (EA)	E2/ E3	Male	60.84	7.4	Control	1 replicate	V13M06-404_B1	LIBD	I	C0-none
Br5460	YRI (AA)	E3/ E4	Male	61.34	8.5	Control	1 replicate	V13M06-404_A1	LIBD	B1 (I - II)	C0-none
Br3974	YRI (AA)	E3/ E4	Male	62.7	7.2	Control	1 replicate	V13M06-332_B1	LIBD	B1 (I - II)	C0-none
Br5517	CEU (EA)	E3/ E4	Male	63.98	9.4	Control	2 replicates	V13B23-286_B1; V13M06-386_B1	LIBD	B1 (I - II)	C1-sparse
Br5712	CEU (EA)	E2/ E2	Male	67.75	6.8	Control	1 replicate	V13M06-332_C1	LIBD	III	C0-none
Br5854	YRI (AA)	E2/ E3	Male	68.38	9	Control	2 replicates	V13B23-284_B1; V13M06-332_A1	LIBD	I	C0-none

## Sheet: B-Analysis Groups
Demographic Variables			Predominant ancestry-stratified DE (N=26)		All other post-clustering analyses (N=29-30; no LC domain in Br6297)				Predominant ancestry-stratified DE (N=26)
APOE	Sex	Predominant Genomic Ancestry	N	Mean Age (±SD)	N	Mean Age (±SD)			Sex	Predominant Genomic Ancestry	E2 / E2	E2 / E3	E3 / E4	E4 / E4	Total	Mean Age (±SD)
E4 / E4	Male	CEU	2	56.0 ± 8.4	3	50.2 ± 11.7			F	CEU	-	2	-	-	2	34.0 ± 3.8
E4 / E4	Male	YRI	2	48.1 ± 8.3	3	51.4 ± 8.3			F	YRI	2	1	2	3	8	45.8 ± 7.5
E4 / E4	Female	YRI	3	48.5 ± 5.6	4	49.3 ± 4.8			M	CEU	1	3	2	2	8	53.8 ± 7.0
E4 / E4	Female	CEU	0	-	0	-			M	YRI	-	1	5	2	8	55.0 ± 7.4
E2 / E2	Female	YRI	2	39.3 ± 13.3	2	39.3 ± 13.3
E2 / E2	Male	YRI	0	-	0	-				Total	3	7	9	7	26	50.1 ± 9.1
E2 / E2	Female	CEU	0	-	0	-				Mean Age (±SD)	40 ± 9.4	48.7 ± 11.2	54.4 ± 7.0	50.5 ± 6.9	50.1 ± 9.1
E2 / E2	Male	CEU	1	41.4	1	41.4
E3 / E4	Male	YRI	5	56.6 ± 6.6	5	56.6 ± 6.6			All other post-clustering analyses (N=29-30)
E3 / E4	Male	CEU	2	56.7 ± 5.4	2	56.7 ± 5.4			Sex	Predominant Genomic Ancestry	E2 / E2	E2 / E3	E3 / E4	E4 / E4	Total	Mean Age (±SD)
E3 / E4	Female	CEU	0	-	0	-			F	CEU	-	2	-	-	2	34.0 ± 3.8
E3 / E4	Female	YRI	2	46.6 ± 5.9	2	46.6 ± 5.9			F	YRI	2	1	2	4	9	46.4 ± 7.2
E2 / E3	Female	CEU	2	34 ± 3.8	2	34 ± 3.8			M	CEU	1	3	2	3	9	52.1 ± 8.3
E2 / E3	Male	YRI	1	60.8	2	64.6 ± 5.3			M	YRI	-	2	5	3	10	56.6 ± 7.8
E2 / E3	Female	YRI	1	48.8	1	48.8
E2 / E3	Male	CEU	3	54.6 ± 5.4	3	54.6 ± 5.4				Total	3	8	9	10	30	50.7 ± 9.5
										Mean Age (±SD)	40 ± 9.4	51.2 ± 12.5	54.4 ± 7.0	50.2 ± 7.4	50.7 ± 9.5
Totals			N	Mean Age (±SD)	N	Mean Age (±SD)
E4 homozygous			7	40 ± 9.4	10	50.2 ± 7.4
E4 heterozygous			9	48.7 ± 11.2	9	54.4 ± 7.0
E2 heterozygous			7	54.4 ± 7.0	8	51.2 ± 12.5
E2 homozygous			3	50.5 ± 6.9	3	40 ± 9.4
Female			10	43.4 ± 8.3	11	44.1 ± 8.3
Male			16	54.4 ± 7.0	19	54.5 ± 8.2
African-Predominant Genomic Ancestry			16	50.4 ± 8.6	19	51.8 ± 9.0
CEU-Predominant Genomic Ancestry			10	49.9 ± 10.5	11	48.8 ± 10.5

## Sheet: C-RNAseq metrics postfiltering
Visium Capture Area ID	APOE Genotype	Predominant Genomic Ancestry	Sex	Age	Cortical Tissue RIN	Donor	10x Reagent Kit Nickname	Hemisphere	Mean UMIs after Filtering	Median UMIs after Filtering	Mean # of Unique Genes after Filtering	Median # of Unique Genes after Filtering	Included in DE Analyses	Number of tissue sections in capture area	Mean of tissue section NM scores	Other notes
V13B23-284_A1	E4/ E4	AA	F	51.45	8.6	Br1039	PUFFERFISH	L	1019.99	388	504.164	253	Yes	2	0.32601
V13B23-284_B1	E2/ E3	AA	M	68.38	9	Br5854	PUFFERFISH	L	1540.1	987	778.917	561	Yes	2	0.32333
V13B23-284_C1	E4/ E4	AA	F	46.53	8.5	Br1691	PUFFERFISH	L	1109.59	756	554.993	382	Yes	2	0.337756
V13B23-284_D1	E4/ E4	AA	F	54.88	8	Br2305	PUFFERFISH	L	735.97	450	435.38	296	Yes	2	0.339788
V13B23-286_A1	E3/ E4	AA	F	50.73	7	Br6263	PUFFERFISH	R	2352.23	1631.5	1030.98	806.5	Yes	2	0.337241
V13B23-286_B1	E3/ E4	EA	M	63.98	9.4	Br5517	PUFFERFISH	R	1706.2	1542	544.173	472	No	2	0.339536
V13B23-366_A1	E3/ E4	AA	F	50.73	7	Br6263	COD	R	894.941	496	492.388	310	Yes	1	0.339536
V13F27-339_A1	E4/ E4	AA	F	44.14	5.3	Br1105	CLOWNFISH	R	1076.2	276	544.06	188.5	Yes	2	0.356429
V13F27-339_B1	E2/ E2	AA	F	48.69	5.2	Br5529	CLOWNFISH	R	1985.6	1236	821.14	614	Yes	2	0.342512
V13F27-339_C1	E4/ E4	EA	M	50.08	8.2	Br1706	CLOWNFISH	R	2724.76	2213	1277.23	1142.5	Yes	2	0.384212
V13F27-339_D1	E2/ E3	EA	F	36.67	7.5	Br6297	CLOWNFISH	R	1617.79	1501	457.145	421	Yes	2	0	No LC spots, but retained in DE analyses as anatomy indicated LC should be extremely close by these sections
V13M06-331_A1	E4/ E4	AA	M	42.19	9	Br5941	ROCKFISH	R	937.803	234	501.032	179	Yes	2	0.401421
V13M06-331_B1	E2/ E2	AA	F	48.69	5.2	Br5529	ROCKFISH	R	1010.28	362	517.354	233.5	Yes	2	0.335943
V13M06-331_C1	E3/ E4	EA	M	60.56	7.8	Br6222	ROCKFISH	R	4020.06	2968	1545.04	1273.5	Yes	2	0.359649
V13M06-331_D1	E2/ E3	AA	F	48.75	9.2	Br5426	ROCKFISH	R	3124.81	2262	1298.49	1057.5	Yes	2	0.350599
V13M06-332_A1	E2/ E3	AA	M	68.38	9	Br5854	ROCKFISH	R	1880.91	1075	913.296	617	Yes	2	0.414784
V13M06-332_B1	E3/ E4	AA	M	62.7	7.2	Br3974	ROCKFISH	R	2440.64	1289.5	1044.15	721.5	Yes	2	0.346438
V13M06-332_C1	E2/ E2	EA	M	67.75	6.8	Br5712	ROCKFISH	R	1177.09	998.5	367.352	313.5	No	2	0.345683
V13M06-332_D1	E4/ E4	EA	M	61.92	8.4	Br0942	ROCKFISH	R	3030.52	2306	1438.88	1247	Yes	2	0.361483
V13M06-333_A1	E2/ E2	AA	F	29.95	9.3	Br1556	ROCKFISH	R	4254.68	3437	1853.24	1664	Yes	2	0.366164
V13M06-333_B1	E4/ E4	AA	M	53.92	9	Br0946	ROCKFISH	R	3404.37	2773.5	1529.5	1403	Yes	2	0.357171
V13M06-333_C1	E2/ E3	AA	M	60.83	8.7	Br5415	ROCKFISH	R	5058.81	4012	2152.56	1953	Yes	2	0.386415
V13M06-333_D1	E3/ E4	AA	F	42.39	7.1	Br6476	ROCKFISH	R	4081.19	3039	1762.83	1581	Yes	2	0.352726
V13M06-386_A1	E4/ E4	EA	M	50.08	8.2	Br1706	SHRIMP	R	1016.65	314	504.518	209	Yes	2	0.363946
V13M06-386_B1	E3/ E4	EA	M	63.98	9.4	Br5517	SHRIMP	R	831.841	641	241.571	140	No	2	0
V13M06-386_C1	E4/ E4	AA	M	58.19	8.7	Br1285	SHRIMP	R	1386.79	865	684.462	471	Yes	2	0.394393
V13M06-386_D1	E2/ E3	EA	M	51.11	8.6	Br5634	SHRIMP	R	1316.26	977	563.382	412	Yes	2	0.354884
V13M06-401_A1	E3/ E4	AA	M	50.2	8.3	Br6098	MANTEE	R	2476.55	2110	1161.43	1051.5	Yes	2	0.359173
V13M06-401_B1	E2/ E3	EA	M	51.73	7.1	Br6423	MANTEE	R	2526.48	1970.5	1226.47	1051	Yes	2	0.35271
V13M06-401_C1	E4/ E4	AA	F	51.45	8.6	Br1039	MANTEE	R	1437	989	507.215	347.5	Yes	2	0.329515
V13M06-401_D1	E3/ E4	AA	M	48.59	7	Br6119	MANTEE	R	2215.86	1478.5	1099.48	858	Yes	2	0.339482
V13M06-402_A1	E2/ E3	EA	F	31.31	6.6	Br5367	MANTEE	R	2380.91	2249	1124.62	1085	Yes	2	0.373267
V13M06-402_B1	E4/ E4	AA	M	38.48	8.6	Br1884	MANTEE	R	1698.66	1195	839.34	656	Yes	2	0.377923
V13M06-402_C1	E3/ E4	AA	M	59.98	9.3	Br6085	MANTEE	R	1924.44	1511	853.545	697	Yes	2	0.314686
V13M06-402_D1	E3/ E4	EA	M	52.92	8.7	Br5368	MANTEE	R	1141.3	979	604.525	521	Yes	2	0.384771
V13M06-403_A1	E4/ E4	AA	F	54.88	8	Br2305	MANTEE	R	1136.69	783	485.354	357	Yes	2	0.326602
V13M06-403_B1	E2/ E3	EA	F	36.67	7.5	Br6297	MANTEE	R	869.216	471	214.713	145	Yes	2	0	No LC spots, but retained in DE analyses as anatomy indicated LC should be extremely close by these sections
V13M06-403_C1	E3/ E4	EA	M	59.86	7.4	Br5276	MANTEE	R	732.66	392	167.462	95	No	2	0
V13M06-403_D1	E4/ E4	AA	F	44.14	5.3	Br1105	MANTEE	R	1016.48	455.5	448.233	227.5	Yes	2	0.370435
V13M06-404_A1	E3/ E4	AA	M	61.34	8.5	Br5460	MANTEE	R	2281.67	1919	1039.93	937.5	Yes	2	0.330725
V13M06-404_B1	E2/ E3	EA	M	60.84	7.4	Br6538	MANTEE	R	2121.56	1334	1019.35	745.5	Yes	2	0.367051
V13M06-404_C1	E4/ E4	AA	F	46.53	8.5	Br1691	MANTEE	R	1367.07	796	528.249	294	Yes	2	0.425153
V13M06-404_D1	E2/ E2	EA	M	41.44	7.3	Br2582	MANTEE	R	1937.96	1760.5	921.825	871	Yes	2	0.407161
