# Supplementary material for: Impact of Alzheimer’s disease risk factors and local neuromelanin content on the transcriptomic landscape of the human locus coeruleus
Source: bioRxiv. 2025 Oct 29:2025.10.29.685354. Preprint. [Version 1] doi: 10.1101/2025.10.29.685354 (PMC12636595; doi:10.1101/2025.10.29.685354)
Supplement: Supplement 4 — Table S2. Spatially variable genes (SVGs) and high-binomial deviance gene (HDGs) analyses; spatial registration88–90 with human and mouse LC snRNA-seq data. SVG sheets include a summary sheet of analysis, listing gene ranks for nominally significant genes in each sample, and separately including nnSVG77 output for all genes analyzed in each sample. A third sheet provides full HDG analysis76 results used to identify HDGs. The first three sheets contain a column to indicate genes used for clustering. Spatial registration results for the 9 reported domains with human91 LC and mouse87 RNA-seq datasets, calculated over a range of 10 to >1000 top-ranked marker genes for each reference cluster/domain. [file media-4.xlsx]

## Sheet: A-nnSVG_Summarized_Results
				Tissue Section ID -->	V13M06-331_A1s2	V13M06-331_A1s1	V13M06-331_B1s1	V13M06-331_B1s2	V13M06-331_C1s2	V13M06-331_C1s1	V13M06-331_D1s1	V13M06-331_D1s2	V13M06-333_A1s2	V13M06-333_A1s1	V13M06-333_B1s1	V13M06-333_B1s2	V13M06-333_C1s2	V13M06-333_C1s1	V13M06-333_D1s1	V13M06-333_D1s2	V13M06-332_A1s2	V13M06-332_A1s1	V13M06-332_B1s1	V13M06-332_B1s2	V13M06-332_C1s1	V13M06-332_C1s2	V13M06-332_D1s2	V13M06-332_D1s1	V13M06-404_A1s1	V13M06-404_A1s2	V13M06-404_B1s2	V13M06-404_B1s1	V13M06-404_C1s1	V13M06-404_C1s2	V13M06-404_D1s1	V13M06-404_D1s2	V13M06-403_A1s1	V13M06-403_A1s2	V13M06-403_B1s2	V13M06-403_B1s1	V13M06-403_C1s1	V13M06-403_C1s2	V13M06-403_D1s1	V13M06-403_D1s2	V13M06-402_A1s1	V13M06-402_A1s2	V13M06-402_B1s1	V13M06-402_B1s2	V13M06-402_C1s2
Ensembl Gene ID	Gene Symbol	Gene for PCA, Harmony, Clustering	Mean Rank (among samples p<0.05)	N (of 85) pval <0.05
ENSG00000001036	FUCA2	No	539	1															539
ENSG00000001461	NIPAL3	No	1358.4	5										1909				1986			808
ENSG00000001561	ENPP4	No	1293.75	8									764	1839	1483	1732		1715					1994
ENSG00000001629	ANKIB1	No	1486	2												1993																			979
ENSG00000001630	CYP51A1	No	853.759	29	384	169		430		893					315	1082		1182	1040				1326						2157	788		986													1289	1068	1443		551
ENSG00000002330	BAD	No	1559.38	13									1349	2220				2049	1047				2056						1890	1691	1423	1933															1243
ENSG00000002549	LAP3	No	1305.4	5										1571		973			1684																1312	987
ENSG00000002586	CD99	No	255.179	39			145				30	69	11	11	323	218	19	83		1544	356		313	166			101	67	170	329	111	35	35		92	52									222	48	315	338
ENSG00000002834	LASP1	No	1388	13						2073	985	991		2510							1318		1022	1436					1965		1754
ENSG00000002933	TMEM176A	No	843	1													843
ENSG00000003056	M6PR	No	2061.33	3													2580			1502			2102
ENSG00000003096	KLHL13	No	1945	1														1945
ENSG00000003249	DBNDD1	No	1460.9	10														2683	1092	1656			1914	1272			842																				945
ENSG00000003756	RBM5	No	1783.67	3						1608			1451			2292
ENSG00000004059	ARF5	No	1893	2													1989			1797
ENSG00000004142	POLDIP2	No	1573.67	3						1956						1737				1028
ENSG00000004455	AK2	No	2183	1													2183
ENSG00000004478	FKBP4	No	1110.41	17					862	703						2221	1174				795		1131	985			874		1938	1590	1151	1180													687	832
ENSG00000004487	KDM1A	No	2152	1													2152
ENSG00000004534	RBM6	No	1883	1														1883
ENSG00000004660	CAMKK1	No	732	1					732
ENSG00000004779	NDUFAB1	No	883.333	39	629				727	477			1099	1015	439	851	759	520	393	1374	523		894	1211			1158	1065	1798	1566	1078	1151			1481	777									674		754	439
ENSG00000004838	ZMYND10	No	57.3333	3								62		46			64
ENSG00000004897	CDC27	No	1420.6	15						747						1202	1905	2840	1480				1584					1241				1475															1449
ENSG00000005007	UPF1	No	1146	1											1146
ENSG00000005020	SKAP2	No	1898.25	4										2027			1678	2371						1517
ENSG00000005022	SLC25A5	No	1216.64	14	627				700				1586			1084	2486	1027			561	298										1918			1456										1855		1034
ENSG00000005075	POLR2J	No	1717.12	8						1537				2259															2097	1454	1640	1690													1689	1371
ENSG00000005175	RPAP3	No	1884	1																			1884
ENSG00000005194	CIAPIN1	No	2221	1													2221
ENSG00000005238	FAM214B	No	1469	3																1562			1788	1057
ENSG00000005249	PRKAR2B	No	1270.71	7													1901							1584				774	2070
ENSG00000005448	WDR54	No	1199	2													1735	663
ENSG00000005483	KMT2E	No	1352.75	8											654	1873	2234				1071						1213								1342	738
ENSG00000005486	RHBDD2	Yes	208.608	79	178	436	66	125	71	63	156	154	209	279	244	457	290	253	276	87	166	207	212	210	55	157	300	333	90	142	238	614	53	88	332	816			103	116			115	286	185	196	184	183	278
ENSG00000005513	SOX8	No	967.333	9											235	2307		1340																															445
ENSG00000005810	MYCBP2	No	1221.88	16		278				1335				2599			1142	1276	871		1173								1848			1624													1294
ENSG00000005812	FBXL3	No	1765	1																			1765
ENSG00000005882	PDK2	No	1546	2													2085			1007
ENSG00000005884	ITGA3	No	1676	1
ENSG00000005893	LAMP2	No	783.654	26							1211	1132	584	774	375	834		1358			1095							782	1183		1516	1149			930			172							1677				210
ENSG00000006007	GDE1	No	1475.86	7						1726						1723													1924																		1293
ENSG00000006015	REX1BD	No	1449.39	18						1366				1364	1336	2214		2073	1341	797			1997	1794					1820	1713	1206	2135																796
ENSG00000006016	CRLF1	No	62.75	4								96		65			57											33
ENSG00000006116	CACNG3	No	1522.4	5									1187	1910			1442	1462		1611
ENSG00000006118	TMEM132A	No	1258.05	19		502				914			1538	1558		1900	1599	811					1275	1004					1197	1477		1071													1471	1281	1361
ENSG00000006125	AP2B1	No	977.467	30				603	957				1135			1087	2243			1156	770		753	739					829	1769	1059	1003	459	175	1203								616		912	939	1563
ENSG00000006128	TAC1	Yes	287.66	50	597				221	162	676	508	119	107	537	812	34	60	33	66	114	22			29			253	358	195	1086	1022	343	488			107	136							155	122	1289		103
ENSG00000006210	CX3CL1	No	1659	4									1613		1641									1684																					1698
ENSG00000006432	MAP3K9	No	2204	1						2204
ENSG00000006451	RALA	No	1367.5	2																1132
ENSG00000006611	USH1C	No	154	1
ENSG00000006625	GGCT	No	1321	1																1321
ENSG00000006715	VPS41	No	1239.6	10							1009		1273		936								1571								1272																		584
ENSG00000006740	ARHGAP44	No	1307	1																	1307
ENSG00000006831	ADIPOR2	No	790	2											457
ENSG00000007047	MARK4	No	2802	1														2802
ENSG00000007080	CCDC124	No	1737.33	3						2166	1562									1484
ENSG00000007168	PAFAH1B1	Yes	647.736	53	396		431	496	818	417	989		978	950		728	758	673	929	807			337	434			671	1321	412	692	542	316	808		1350								90		1275	305	933	487
ENSG00000007202	KIAA0100	No	1611	3									1534	1744
ENSG00000007237	GAS7	No	1002.27	11											969			2339																	1533
ENSG00000007402	CACNA2D2	No	1059.9	10					814		818	974					1752						1948						1127
ENSG00000007516	BAIAP3	Yes	488.183	60	343	313	518	241	159	393	197	256	505	188	279	1703	417	709	544	139	371	129	1465	1287			559	447	227	385	442	599	136	376									501		424	406	557	266	431
ENSG00000007520	TSR3	No	878	1																	878
ENSG00000007541	PIGQ	No	1682.5	2							1483									1882
ENSG00000008018	PSMB1	No	898.553	38	669			387		661			1321	2654	756	1987	1276	2063	446	761			655	536			948	839	447	1931	987	665				1153								282	1739	1284	868	342
ENSG00000008056	SYN1	Yes	645.327	55	638		406	373	505	474	384	217	439	509	643	1349	501	554	792	1018	546		1665	487	199		578	483	1108	709	808	2176	244	309											505	336	1110		514
ENSG00000008118	CAMK1G	No	1378.8	5										2370			1746	1024	1551	203
ENSG00000008196	TFAP2B	No	498.1	10					120		536	643					1140		184	598			1126
ENSG00000008277	ADAM22	No	1403.38	8						997	1296						2395			1298				1744					2182
ENSG00000008282	SYPL1	No	678.167	18					1062				1054	1285	228	550		774													1412				771	974													97
ENSG00000008283	CYB561	Yes	73.375	64	22	13	23	45	12	29	14	65	401	494	17	13	140	256	11	8			14	9			25	41	20	19	7	30			74	163							3	16	191	148	11	16	317
ENSG00000008294	SPAG9	No	1214.11	18							1113				1080	2287		2511		1392									1272		1695	1518			469	1224
ENSG00000008394	MGST1	No	790.659	41						1332	1139	851	166	245	1216	607	473	896	1486		603	186	1784	1222			735	546	1678	1021	593	384	66		450	356									624	301
ENSG00000008441	NFIX	No	672.771	35			138			1933	345	515	1046	941	971	623	448	922					1538	928				325	690	606	499	799			244	435									600	357
ENSG00000008710	PKD1	No	1513.2	5														2790											2126																1501
ENSG00000008735	MAPK8IP2	Yes	804.021	48		386			903	361		1157	901	865	632	915	618	1088	1411	691	443		1608	1494				896	1111	1173	1395	929	279	255	1557								316		408	740	1429
ENSG00000008952	SEC62	Yes	417.587	63	496	303	156	223	1181		570		576	1649	252	207	778	344	99	312	239	123	908	1661		80	573	478	418	558	220	604	289	172	416	861	287	167	64	200		30	66		312	1027	374		444
ENSG00000008988	RPS20	Yes	504.733	60			728	561				694	413	830	623	612	837	503	1151	628	735		462	603			252	941	213	336	240	213	910		208	303		269		97			138			1154	472	602	520
ENSG00000009307	CSDE1	Yes	822.186	43		363	397		1185	1853	992		1475		1731	998	1699	1744		947			837	892			994		940	738	337	735	793		576	390							296		675	728	1061
ENSG00000009335	UBE3C	No	1935	1												1935
ENSG00000009694	TENM1	No	1519.83	6						833					914		1710	2766		1600	1296
ENSG00000009954	BAZ1B	No	1545.57	7									1539		1648	2288		1584										1190																	1532
ENSG00000010017	RANBP9	No	1532.62	8						2114	1223			1507			2120		1326		1076		1150
ENSG00000010244	ZNF207	No	1596.57	7														2508					1664						1627	1579		1760
ENSG00000010256	UQCRC1	Yes	754.773	44	427	652	765		565	379	869	1198	697	1037		1464	585		872	1055	207		432	856			1002		1552	1170	792	732	364	608			298							552	709	910	1185
ENSG00000010270	STARD3NL	No	1035.27	22					834	986		689		1215		740		1303	664	928			621	1596					1074	1892		1803													1922		652
ENSG00000010278	CD9	No	932.789	19				356			699	636			1447	1461		1785			587						911	1028				1756			803	756											900
ENSG00000010282	HHATL	No	759.765	17									840		199	715		936											1934	1490					824											991			91
ENSG00000010322	NISCH	No	1045.36	33		494				1345	1524	836	1329	1569		853	1131	1596	525	1790	506		1635	1163					767	932	1176	946	692												1225	973	1085	713	399
ENSG00000010404	IDS	Yes	327.974	78	228	74	117	109	450	108	460	931	356	185	380	342	308	445	613	557	514	171	424	580	236		452	699	316	268	616	368	121	176	1383	943	195	282					401	303	38	75	180	140	505
ENSG00000010626	LRRC23	No	459.6	5								249		340				1067										234			408
ENSG00000010810	FYN	No	1395	10									1089				1608	2807					1723	1461							816														800	702
ENSG00000011021	CLCN6	No	1070.52	23						1734	566	520		1917			1645	1080		1270			920	1049					1830	1568	931	974	728												1608	682	1096
ENSG00000011201	ANOS1	No	936.688	16					284		694		705	2033		601	922	1082	77	1070			1575					625	1885			1114
ENSG00000011243	AKAP8L	No	1960	2										2142						1778
ENSG00000011295	TTC19	No	1700.2	5					1190	2251				1461		2237												1362
ENSG00000011347	SYT7	No	1441.5	2																			1798
ENSG00000011426	ANLN	No	490	29					767			1096	292	171	46	396	2056	596	1583		541						1165								269	718		223											64
ENSG00000011454	RABGAP1	No	1833.2	5													2593						1468						1969			1919
ENSG00000011465	DCN	No	994.4	15					1076			473		2210		1982	2339	1207			745											1977			61	74
ENSG00000011485	PPP5C	No	1474.6	10					1215	1377	1235	1083									1146		1669									2019													1573
ENSG00000011600	TYROBP	No	880.2	5													1375	1413										599							655	359
ENSG00000011677	GABRA3	No	1399.5	2														2117
ENSG00000012061	ERCC1	No	1807	1													1807
ENSG00000012171	SEMA3B	No	759.583	12									1277	668	482	1652		1312			335																												406
ENSG00000012660	ELOVL5	No	908.972	36				594	966	1961	1361			1537	582	438	1368	1588	1615				671	708			646	641	1568	1267	650	682				1060											576	639
ENSG00000013016	EHD3	No	1261.38	13					498	1469				1714			974	2104											820	1530															1242		1046
ENSG00000013275	PSMC4	No	1422.67	12						1626				2044		1057	2170		1309				1189	628				1209	2154	1690		1489															507
ENSG00000013288	MAN2B2	No	2597	1										2597
ENSG00000013293	SLC7A14	No	847	34					566	769	874	949		1153		1434	439	954		1049			831	983			416	579	1555	1228	1218	1959														947	696
ENSG00000013297	CLDN11	Yes	413.523	44			503	231	279	1062		351	91	141	44	189	1629	238			848	257					1160	1099							632	387	26	141					638			291		689	51
ENSG00000013306	SLC25A39	No	2108	1																			2108
ENSG00000013392	RWDD2A	No	1894	1													1894
ENSG00000013441	CLK1	No	1422.83	6							1393	1222					2594		1281
ENSG00000013561	RNF14	No	1500.43	7							840						2252	2390	1294				873	1633
ENSG00000014216	CAPN1	No	1579.3	10						2187			1552	2011		1537				1636			2081	1458					2057
ENSG00000014641	MDH1	Yes	322.186	70	20	70	478	238	119	105	364	500	509	388	1645	192	240	223	296	212	168	241	245	158			201	352	574	271	228	240	671		774	734							230	203	333	227	171	255	283
ENSG00000014824	SLC30A9	No	1450.22	9						1483				1916		1756			1571	1252											1603	1469
ENSG00000015171	ZMYND11	No	1659.75	4									1289			2295														1685					1370
ENSG00000015592	STMN4	No	759.176	34	609			198				1257	678	981	80	247	1643	730											2192	1780		1388	535		441	1032								308	1749		1228		147
ENSG00000015676	NUDCD3	No	1334.27	15				595	691							1885		2855		1741			1720	815					1236			1445													1843	1262
ENSG00000016864	GLT8D1	No	2103	1													2103
ENSG00000017260	ATP2C1	No	1187.46	26					826	2252				1420			1838	2431	1334				933	1138			859	551	1412			1316	690												1775		1201
ENSG00000017797	RALBP1	No	1553	12											1116		2138	2555			1373								1883		1617	2187			1402										1391
ENSG00000018189	RUFY3	Yes	738.123	57		174	592	400	461	387	442	699	1210	1279	881	522	2596	784	1353	1175		454	545	1290			1284	443	673	942	1085	611		494	1385	937	275						532	419	1395	1038	1149	711
ENSG00000018236	CNTN1	Yes	583.621	58			416		592	575	1044	1209	682	337	1159	501	351	647	917	742	648	272	647	624				603	440	459	360	688	188	200	1147	358							611	410	307	431	529	576	591
ENSG00000018408	WWTR1	No	668.667	3										243			485																		1278
ENSG00000018625	ATP1A2	Yes	314.103	78	681		178	435	416	511	1021	469	106	88	160	221	100	87	1022	384	227	86	356	449		55	292	606	42	256	313	218	47	180	521	468	194	177		162		33	677	141	98	277	497	434	150
ENSG00000019144	PHLDB1	No	1377	2														1272
ENSG00000019505	SYT13	No	826.343	35	582				504	708	393	428	743	367	1264	1377	1057	1295	676	1405	483		1135	1346				1063	667	1120	1671	1164	625												630	683
ENSG00000019582	CD74	Yes	395.833	48	125		588		994			293	374	373	105	1027	69	99		1348	1021	320	33	74			38	42	109	106	54	57			195	132									905	731	61	23
ENSG00000020129	NCDN	Yes	596.052	58	631	450	340	305	267	339	299	180	493	407	1134	927	414	479	565	546	681	455	1000	680				299	743	442	1528	1988	515	626	906								590	351	420	274	560	777	474
ENSG00000020577	SAMD4A	No	1175.12	8											1627		1928
ENSG00000021300	PLEKHB1	Yes	359.708	72	370		573	176	627	579	389	271	76	1092	230	211	575	625		1232	101	279	323	320	86		491	986	336	441	563	364		616	225	338	222	306			102		349	232	474	278	509	301	107
ENSG00000021645	NRXN3	Yes	701.4	45	583				225	143	188	1050	1406	897	1127	978	1252	1329	574	832	289		499	491			848	749	990	651		1731											259	331	502	525	903	480	264
ENSG00000022267	FHL1	Yes	676.267	45			571		1077	1162	598	259	160	218		902	310	495	847	1575		329	1137	1804			1018	301	328	657	500	573	181	141										415	342	346	1334	258
ENSG00000022277	RTF2	No	1447.8	10										2341									1766						1690	1883					764
ENSG00000022355	GABRA1	Yes	629.419	43	462				375	729	667	472	310	268		1122	131	271	631	747	136		1391	1577			1074	507	650	708	1185	1698	541				212	120							244	508			353
ENSG00000022840	RNF10	No	2219	1													2219
ENSG00000023171	GRAMD1B	No	1417.5	4						1481			1489			1914					786
ENSG00000023191	RNH1	No	736.667	3																	277										1639
ENSG00000023228	NDUFS1	No	1222.16	19	887					2016			1370			1523	951					277	1712	1623					2111			1415			1290												1549
ENSG00000023287	RB1CC1	No	1528.85	13							1432					1021		2530					2276						1815	1252		2170													1880
ENSG00000023330	ALAS1	No	2706	1														2706
ENSG00000023516	AKAP11	No	1271.17	18						2103					975	1228	2335	2625					1864	1475					812		1637																		482
ENSG00000023572	GLRX2	No	1879.33	3										2523				1978
ENSG00000023734	STRAP	Yes	622.34	47	374	199		566	605	245	388	963	1019	772	517	541	532	848	882	391			438	540			1068	615	581	794	1441	618				973							605	575			603	533	585
ENSG00000023909	GCLM	No	1509	5												1381				1580			2033	757
ENSG00000024862	CCDC28A	No	1260.82	11						930						1158	1177	1541	1323	854				1465								1324
ENSG00000025293	PHF20	No	2004	1													2004
ENSG00000025796	SEC63	No	1338.5	2																							1176								1501
ENSG00000025800	KPNA6	No	2154	2														2391
ENSG00000026025	VIM	No	269.282	39							53	23	69	54		920	13	86		1100				541			31	6	1554	654	14	76	75	67	136	138					171			74	363	216	432	326
ENSG00000026297	RNASET2	No	1275.75	4													1108	1766										1323								906
ENSG00000026508	CD44	No	461.8	15									141	48	538	769	571	575									121	108	633		741	1088			194	180
ENSG00000026652	AGPAT4	No	992.308	13									1171	2234	455	2109		1319		1824	622																												196
ENSG00000027697	IFNGR1	No	1585.33	3												2125		1995
ENSG00000027847	B4GALT7	No	1668.5	2										2121					1216
ENSG00000028528	SNX1	No	1887	2										2143
ENSG00000028839	TBPL1	No	1355	1															1355
ENSG00000029363	BCLAF1	No	1385.5	16												1829	2197		1357	860	1370								1845	1860	1375	2047			817	1163									1823
ENSG00000029725	RABEP1	No	1368.67	12										2624	1200	2120			1535				1027						1455	1364		1710			710	595										1222		862
ENSG00000030582	GRN	No	1399.5	14								1211	1316			1522	1918	2327	1005								1143	951		1712		2121				1194											817	781
ENSG00000031003	FAM13B	No	1879	1										1879
ENSG00000031698	SARS	No	887.028	36	435	54			947	580	1467			2346	1647	379	1088	1398	1618	582	671			735			818		1408			950	738		1562									298	778		875
ENSG00000031823	RANBP3	No	2124.5	2										2646		1603
ENSG00000032219	ARID4A	No	2145.67	3														2885																											1723
ENSG00000032389	EIPR1	No	1501.5	2															1234					1769
ENSG00000032444	PNPLA6	No	1770.17	6						1411					1377	1608	2412	2141	1672
ENSG00000033050	ABCF2	No	1436	1						1436
ENSG00000033170	FUT8	No	1007	1
ENSG00000033627	ATP6V0A1	Yes	622.649	57		458	372		511	432	561	598	450	867	735	575	754	785	1509	576	545	274	460	498		92	710	342	520	590	977	529		406	926	922							569	492	729	476	1241	776
ENSG00000034053	APBA2	No	1478.75	8					1202	2102				1895		1274					1314																								1506	1123
ENSG00000034239	EFCAB1	No	55.6667	3								34		35			98
ENSG00000034510	TMSB10	Yes	150.139	79	47	154	189	342	42	56	344	462	70	97	107	163	170	66	21	47	232	442	31	78	240	154	150	125	58	58	120	101	115	106	83	45			126	180	100		113	193	190	87	43	31	423
ENSG00000034677	RNF19A	No	545	1																															545
ENSG00000034713	GABARAPL2	Yes	528.444	54	461	97	732	545		297			567	398	1339	1062	382	610	160	377	1278		483	558				545	253	286	509	165	450	355	643	506								569	275	584	200	802	487
ENSG00000035141	FAM136A	No	2146	3										1674			2074	2690
ENSG00000035403	VCL	No	1773	2														2482										1064
ENSG00000035862	TIMP2	Yes	765.565	46	487	184		564	1057	1167	1127		844	1088	1337	650	961	1104		561	703		586	1384			1056		862	805	660	927		531				218							530	1297			244
ENSG00000035928	RFC1	No	1383.5	4					1211						1763	1713																			847
ENSG00000036257	CUL3	No	1581.17	6													2613	2596			282			1455				1342				1199
ENSG00000036530	CYP46A1	No	1714.4	5								1148		1781			2551	1967			1125
ENSG00000037042	TUBG2	No	1997.67	3						1539				2434				2020
ENSG00000038219	BOD1L1	No	1119.19	16									1424		1359	2194		1747			1006								1435		1286				1411			219											522
ENSG00000038274	MAT2B	No	1517	17					836	1636					1273			2797	1671	1799			1484	1208			1249		1847	1795	1660	2177													903
ENSG00000038358	EDC4	No	2469	1													2469
ENSG00000038382	TRIO	No	1828.5	2									1036				2621
ENSG00000038427	VCAN	No	924	7								186		1451			1209	1825										511							635
ENSG00000039123	MTREX	No	2600	1														2600
ENSG00000039319	ZFYVE16	No	929.667	3														1896
ENSG00000039523	RIPOR1	No	1097	2						1303																		891
ENSG00000040341	STAU2	No	1388.79	14						1818			1591			1291					1111						1321			1858	1723				1197										1865		822
ENSG00000040933	INPP4A	No	1379.43	7						2144				2169						1224			1867
ENSG00000041353	RAB27B	No	1894	1										1894
ENSG00000041357	PSMA4	No	941.917	36	602			300	738	1106	713			2219		1450	1758	1041	1371	939			403	841			1337		1304	1217	615	1582		345											812	1043	608	733
ENSG00000041982	TNC	No	1270.8	5										1518		1414	1395	1170																											857
ENSG00000042753	AP2S1	No	839.853	34	848				998	352	529	1249		1134	1145			1406	908	467	397		683	1741			682		1069	1209		918													1569	1019	836	494
ENSG00000043093	DCUN1D1	No	1087	1					1087
ENSG00000043143	JADE2	No	2212.5	2														2818	1607
ENSG00000044115	CTNNA1	No	1061.19	16							1272		897	2561																728	1586	1226			848	621									1841
ENSG00000044574	HSPA5	No	770.929	42	839				522	348	693		562	724		1163	1002	1298	563	794	707		1214	872			1021	406	1005	848	519	389	539		624	484									598	984	969	459
ENSG00000046653	GPM6B	Yes	159.643	84	151	243	43	63	145	296	140	83	16	63	23	67	398	109	1640	711	22	20	639	393	36		257	107	151	100	138	310	138	330	76	55	22	27	26	69	59	34	60	61	332	133	203	146	12
ENSG00000046889	PREX2	No	1719	1												1719
ENSG00000047056	WDR37	No	1654	2										1691						1617
ENSG00000047249	ATP6V1H	No	840.7	40	301				527	680	472	882	660	600	767	1268	1156	683	850	470	1193		1365	489			902	597	999		1234	534		466											1478		1070	773
ENSG00000047315	POLR2B	No	1084.2	5											1332	1425				665			1307																							692
ENSG00000047365	ARAP2	No	1716	1														1716
ENSG00000047410	TPR	No	1198.5	4														1558																	499	1067
ENSG00000047457	CP	No	61	1													61
ENSG00000047579	DTNBP1	No	1873.75	4										1434			2198	2138		1725
ENSG00000047849	MAP4	Yes	590.509	53	562		692	245		1024	1307		368	1469	1509	444	1069	1981		489	1190	331	509	587	142				594	866	1103	382	283	450		765			171	178			518		536	603	800
ENSG00000047932	GOPC	No	2502	1														2502
ENSG00000048392	RRM2B	No	1995	1						1995
ENSG00000048540	LMO3	No	1105.45	29						844	1110	1045	1073	1567	929	1051	952	2028	407		1309		2093				1064		1356	1755	1676	1559													1500	1199	711	384
ENSG00000048544	MRPS10	No	2420	1										2420
ENSG00000048649	RSF1	No	1334.08	12											1427	1649		2856				466							2032	1846		1246			927	497									911
ENSG00000048740	CELF2	No	1571.75	8										2639	978	1961		2442																	1229										893
ENSG00000048828	FAM120A	No	1704.5	2											1004		2405
ENSG00000049089	COL9A2	No	1352	3														1458
ENSG00000049245	VAMP3	No	1160.33	6										1003	1433			2329
ENSG00000049449	RCN1	No	1262	2										1087			1437
ENSG00000049618	ARID1B	No	1216	2																1629
ENSG00000049656	CLPTM1L	No	1429.57	7						2228	1238							2411		1722				959								786
ENSG00000049759	NEDD4L	No	2007.25	4						1924				2482			2575										1048
ENSG00000049860	HEXB	No	819	1					819
ENSG00000050130	JKAMP	No	1058.88	26		443			494	1137	571			2093		1194	1335	2718	1654	684			1225	641			1279		544	834	421	1224														921	1133
ENSG00000050165	DKK3	Yes	238.403	72	268	93	97	139	211	169	115	479	134	164	221	107	238	304	210	158	266	324	263	193			406	404	393	200	394	267	78	115	638	578	299						208	366	75	56	259	246	302
ENSG00000050393	MCUR1	No	1717.5	2						1771						1664
ENSG00000050438	SLC4A8	No	1886.4	5					863					2054				2858		1812																									1845
ENSG00000050748	MAPK9	No	1180.16	31					941	711	630		1491	1135	1285	1794	1642	1987	877	818			947	1488			823	1171	2074	1809		2004													1348
ENSG00000050820	BCAR1	No	2079	1																			2079
ENSG00000051108	HERPUD1	No	2010.67	3						2159							2285
ENSG00000051128	HOMER3	No	610	1
ENSG00000051382	PIK3CB	No	1487	4							999
ENSG00000051523	CYBA	No	1018.33	3													836	1473																		746
ENSG00000051620	HEBP2	No	1528.2	5						879													1989	1452
ENSG00000052126	PLEKHA5	No	1289.67	3										1489			1013	1367
ENSG00000052802	MSMO1	Yes	778.653	49		554		376	177	487	669	509	942	905	1050	790	1079	1364	1438	1152	930	304	603	562			988	1069	1528	1522	497	790	665	492	1099	592							496		887	401	1391
ENSG00000053371	AKR7A2	No	1457	7								1079		2207													1243		1672		670	1752													1576
ENSG00000053372	MRTO4	No	2508	1										2508
ENSG00000053438	NNAT	No	257.576	33			525				79	89	36	34	290	861	17	46		728				375			298	46	307	192	42	125													352	59	210	50
ENSG00000054116	TRAPPC3	No	1790	2												2234											1346
ENSG00000054118	THRAP3	No	1721.5	4													2516										1144					1865			1361
ENSG00000054148	PHPT1	No	1079.45	20										2548	553				1137					1248			1331	1077	739	1377	1677	1011			728	757											1470
ENSG00000054179	ENTPD2	No	17	1
ENSG00000054267	ARID4B	No	1118	13											829			1807				497								1833						1229									1886
ENSG00000054282	SDCCAG8	No	1855	3													1738	2702																	1125
ENSG00000054356	PTPRN	Yes	345.743	70	451	394	673	348	99	150	168	131	825	366	512	466	257	226	391	155	588		290	244		53	328	303	308	390	444	1105	98	91	273	519							193	471	562	402	240	200	411
ENSG00000054523	KIF1B	Yes	733.531	49	446	226	492	512			435		1079	2583	665	593	1584	1437	805	704	578		541	1030			962	559	572	859	1019	1017	815	580		1055							464		840	1116	655		601
ENSG00000054690	PLEKHH1	No	419	13									473	476	71	446		387			221																												155
ENSG00000054793	ATP9A	No	827.5	40	386		455	134	978	337	617		441			1921	2278	1688	516	398	775		905	554					1462	1741	1014	2212	647			1054									608	314
ENSG00000054803	CBLN4	No	928.75	4									115	315			1655			1630
ENSG00000054965	FAM168A	No	1523	7										1920		1164	2237												1827																1365
ENSG00000054983	GALC	No	1400	2											1090	1710
ENSG00000055044	NOP58	No	1102	1
ENSG00000055118	KCNH2	No	1501.62	8						1588				2113			1694	1274					1774				1231	857		1482
ENSG00000055130	CUL1	No	1617.8	5						1944						2153	1786						1543
ENSG00000055163	CYFIP2	Yes	738.061	49	651		528		696	499	328	582	814	1247		789	938	968	878	1443	613		782	870			441	635	578	764	617	1291	392		1363								408		670	639	616
ENSG00000055208	TAB2	No	1598.33	3										1636	1280			1879
ENSG00000055211	GINM1	No	2300	1													2300
ENSG00000055332	EIF2AK2	No	1602.25	12						1206				1840			2555						1865						2184		1500	1371													1724		1397
ENSG00000055609	KMT2C	No	1495.33	3														2541																	1258
ENSG00000055917	PUM2	No	1918.5	2						2053																																			1784
ENSG00000055950	MRPL43	No	1210	1
ENSG00000056050	HPF1	No	2703	1													2703
ENSG00000056097	ZFR	No	1409.44	9										2542		1634			1405													1209			944										1484
ENSG00000056586	RC3H2	No	1610	1												1610
ENSG00000056998	GYG2	No	767	1										767
ENSG00000057019	DCBLD2	No	215.4	35				83	336		89	193			502	220		1412	72	315			67	87			266	248	614	409	249	329											26	66			103	96
ENSG00000057608	GDI2	No	1088.14	28	852				932	1627	1007					1582	1729	1877		508			488	1029			1069		776	1557	1422	2227													1489
ENSG00000057757	PITHD1	Yes	405.667	66	478	482	140	262	129	166	208	531	291	660	694	260	649	618	224	184	548		110	419			275	673	319	594	218	438	491	299	920	772							158	191	443	757	277	322
ENSG00000057935	MTA3	No	1690	5														2850					1990	1514
ENSG00000058091	CDK14	No	1476.83	12					1196	1639	1371			2481		2165			1050								731		1908			2023															1353
ENSG00000058262	SEC61A1	No	1343.42	12							1077	1126		1499				1952					1736				1247		1191	1534	1605
ENSG00000058272	PPP1R12A	No	1607.21	14									1641	2509		1790	1680	2717	1061				2106									2268			1459	883									1878
ENSG00000058335	RASGRF1	No	1532.4	5						2179							2439			1571	1063
ENSG00000058404	CAMK2B	Yes	671.41	61	742		482	377	452	549	616	238	414	524	944	2164	483	846	753	215	1134	519	999			145	940	979	616	1393	1022	1867	374	210	556	1127							502	391	324	674	1087	685
ENSG00000058668	ATP2B4	No	928.421	38		383			1037	233		1093		1372	1027	2229	1034	1144	1036	626	664	204	1451				708		1571	1140	1007	1431	598										607		1628	820	1341		525
ENSG00000059122	FLYWCH1	No	1205	5												1688				941	1222
ENSG00000059691	GATB	No	614	1											614
ENSG00000059804	SLC2A3	No	940.667	33					773	972	842	824		1764	918	1792	1582	2012	1021	888			859	409			876	714	1159			1436			991	730										1316	988
ENSG00000059915	PSD	No	1161.93	14						838	815	595	935		733						1016									1844															1418	1330
ENSG00000060138	YBX3	No	537	2																															656	418
ENSG00000060237	WNK1	No	698.128	39						1578		557	1422	1256	164	723	2709	1504			1213	198			193										1475	935		169			111		333		1570		974	874	153
ENSG00000060339	CCAR1	No	1238.75	4																									2160		885
ENSG00000060709	RIMBP2	No	1140.62	16						2184			1118	2295		742	1842	1749	1235				686	1203				907
ENSG00000060762	MPC1	No	766.833	6											1276	1443																																	310
ENSG00000060971	ACAA1	No	1393.33	3					1144									2263										773
ENSG00000060982	BCAT1	No	868.265	34	675			87		1029	226	1031		2675	631	566	863	1356	748	399	1352		734	707			322	353	1693	1162	1364	543													993		594
ENSG00000061676	NCKAP1	No	808.463	41	803	246			648	1760		737		713	894	574	984	1200		1119	1351	379	924	736			844		979	1359		725	672	555	1542								542	447	639	802	1174	538
ENSG00000061794	MRPS35	No	2082.5	4										2217			2595						2184	1334
ENSG00000061918	GUCY1B1	Yes	589.772	57	738		532	605	350	408	429	353	898	421	677	563	705	979	1124	1012			587	452	74		381	609	868	1028		609	757	520									450		797	979	461	506	518
ENSG00000061938	TNK2	No	1507.88	8									745			1656	2599				1044							825		1929															1718
ENSG00000062194	GPBP1	No	1618.75	8						1190		926		2462			2215		1633											1816		1680			1028
ENSG00000062485	CS	No	1860.33	6					1103	2067							2007	2527														2079
ENSG00000062582	MRPS24	No	1586	5											1628	1708		2342										1030				1222
ENSG00000062716	VMP1	No	1394	5						988							2354						1926												637	1065
ENSG00000063015	SEZ6	Yes	468.25	48	382		314	315	334	500	163	76		784	669	758	611	706	321	197			475	466			360	271	452	448	537	967		158											928	1004	524	366
ENSG00000063046	EIF4B	No	1077.71	24		550					1490				1420	1611		2838					1153				993		1775		1560	1991			879	437											1107		563
ENSG00000063177	RPL18	Yes	479	65	642	484	523			971	1343	534	495	1752	554	622	503	542	620	393	446		271	331			177	711	214	208	439	134	347		192	167	288		108	74	113		609	451	348	897	540	481	327
ENSG00000063241	ISOC2	No	1696	4						2043					1174								1724							1843
ENSG00000063245	EPN1	No	1559.8	10						1946			1624				1682						2280	1498					1308			1858													1190		1084
ENSG00000063322	MED29	No	1712.83	12						2266			1464	1864		2191		2323			839			1477								2202															1515
ENSG00000063660	GPC1	No	1455.83	6														2278	1143					1473					1208																1563	1070
ENSG00000063854	HAGH	No	1709.77	13						2267				2224		1781	1716	1871	1561				1576						1459		1361	1856													1709		1400
ENSG00000064042	LIMCH1	No	970.865	37	766		570	285			816		1058	1765	1606	1376	1612	1447				341					1220	1284	1303	996	1612	2018	868		757						154		570		1236				356
ENSG00000064115	TM7SF3	No	1636	2															1041				2231
ENSG00000064199	SPA17	No	415	2										134			696
ENSG00000064393	HIPK2	Yes	691.518	56	542	311				1460	885	555	906	924	572	485	1713	1083		1286	198		2202		155		556		1525	1403	945	1850	782	239	1244	1202	225	62		96	64		159	576	734		840		401
ENSG00000064607	SUGP2	No	1687	5																			2121						1706			1727													1368
ENSG00000064651	SLC12A2	No	503.852	27								1201	434	704	206	778		454		1613	830	332														709		314									1234		88
ENSG00000064787	BCAS1	Yes	281.088	68	355	104			98	45	215	143	44	84	37	128	1231	124	596	831	70	77		803	30		106	414	711	220	399	761	199	102	727	520	33	6		16	16		59	179		594	362	131	63
ENSG00000065000	AP3D1	No	1119.28	32	855		799			1159	1195			1241	1037	1215	2035	2404	1592		846		1251						1582		871	2050													1263		1550
ENSG00000065054	SLC9A3R2	No	661.5	2																															744	579
ENSG00000065150	IPO5	No	1877.5	2																			2059								1696
ENSG00000065154	OAT	Yes	527.589	56	712	582	118	362	66	415	181	404	1173	585	1452	265	738	812	475	1733			445	207			248	261	463	350	796	1100	702		1540		219						579	404	494	841	981	421
ENSG00000065361	ERBB3	No	748.889	9										1631	459			791
ENSG00000065427	KARS	No	1972.5	4						1896				2248									1698									2048
ENSG00000065518	NDUFB4	Yes	751.311	45						553			1334	1006	492	1170	944	634	326	765			331	1451			949		592	695	912	324	884		696	972							656		1634	1095	355	798
ENSG00000065534	MYLK	No	624.067	15				486						705	303	508	2200	546																	630	516													75
ENSG00000065548	ZC3H15	No	1024.06	36	567	348			649	587	1310			2192		1471	1558	1164	1447				909	797				768	1804	1151	1510	1144	403		711	1046								506	1429	1128		432
ENSG00000065559	MAP2K4	No	921.562	32					1227	1589	542	530	957	1122			461	1467	1109		547		496	759				869	1721	1746		1404		194											1542	1382	1438	841
ENSG00000065600	PACC1	No	247	1
ENSG00000065609	SNAP91	Yes	646.346	52	520	173	398		415	770	333	296	658	810	1617	773	426	737	625	1125	390		614	912			726	789	661	1030	894	872	544	407	1503								495		390	571	408	330
ENSG00000065613	SLK	No	1717	1													1717
ENSG00000065665	SEC61A2	No	1468	15						1601	856			2378	1594		1431			1802			1707	1096					2171		1559	2216													954	1305
ENSG00000065809	FAM107B	No	650.714	14									644	1029	526	980		961																	505	663													240
ENSG00000065833	ME1	No	1549	10					854	1595				1977		2247		1322	1020	1857			1649
ENSG00000065923	SLC9A7	No	1195.36	22					923	1208	379	961	1438	1987		1487	2192	1770	890	648	979		941	1300					1218		1447	1523
ENSG00000065978	YBX1	No	1086.42	12								644						1184					1301	1175					2095	1655		1285			199	334										1173
ENSG00000065989	PDE4A	No	2004.67	3						1547				1873				2594
ENSG00000066032	CTNNA2	No	1530.83	6										1450		2124	935	1459					1110									2107
ENSG00000066084	DIP2B	No	1266	6										1930		2130
ENSG00000066322	ELOVL1	No	478.316	19								714	563	475	63	589		313			737														871	588													71
ENSG00000066468	FGFR2	No	399.636	33				173	1028	824	969	315	631	614	147	449		359			132														480	1205	134	228									1560	278	55
ENSG00000066739	ATG2B	No	1320.5	2													1933
ENSG00000066933	MYO9A	No	1525.33	3									1433								887		2256
ENSG00000067048	DDX3Y	No	1704.5	2					1182								2227
ENSG00000067057	PFKP	Yes	304.667	69	100	193	313	360	173	81	164	294	266	417	310	173	164	410	169	70	429		118	101			600	266	296	345	298	319	254	136	620	929							192	79	580	170	341	130	323
ENSG00000067064	IDI1	Yes	705.5	48	265		589		1015	681	426		1357	698	1095	336	744	913	300	1194	1220		310	343			506	552	1084	884	1016	485	822	521		1196							531			498	690	375
ENSG00000067082	KLF6	No	1025	3																															874	1017
ENSG00000067113	PLPP1	No	1170	2									1367
ENSG00000067167	TRAM1	No	1561.75	4									959			1702	2156
ENSG00000067191	CACNB1	No	1530.6	15						1974	1513	393		2495		1638		2305	1676				1647	844					1894	1336															1663
ENSG00000067208	EVI5	No	2014.67	3													2359	2670																	1015
ENSG00000067221	STOML1	No	933.091	22					765	1468	354	610					765	1497		1085	1084		576	307					1757	1672	1015	1574															871
ENSG00000067225	PKM	Yes	256.027	75	106	198	215	116	134	69	296	549	353	284	579	295	244	218	352	154	49	89	285	194		120	254	470	48	347	361	394	84	87	315	572				211			120	129	71	86	305	419	341
ENSG00000067248	DHX29	No	1560	1
ENSG00000067369	TP53BP1	No	1404.4	10						1471				1239		1995											1027		1292	1420		1229													1575
ENSG00000067445	TRO	No	1580	3					1104								1900
ENSG00000067560	RHOA	Yes	768.415	53	620		585			1435	1342	1057		2608	292	796	1322	1228		1134	301	374	471	904				521	559	1117	387	699	538		546	600									847	1334	598	799
ENSG00000067606	PRKCZ	No	974.943	35	744		716			1420		941		1854	1289	2281	1818	1653		980	607		928	1009			632	970	610	1043	1557													371	851	1130	685
ENSG00000067715	SYT1	Yes	87.5926	81	15	20	9	34	51	43	51	67	21	53	99	47	125	132	32	42	83	69	36	50	33	30	151	81	162	79	113	106	51	39	169	236	80		101		40		18	28	122	47	101	68	276
ENSG00000067829	IDH3G	No	1494.83	6									1386	1559	1588		1325															1881
ENSG00000067836	ROGDI	No	1347.25	8												1918							2095	1417					988							1048											942
ENSG00000067840	PDZD4	No	1552	8						2058	1563					1186	2518												2115																1726	408
ENSG00000067842	ATP2B3	No	1201	1																1201
ENSG00000067900	ROCK1	No	1165.33	3																1474															1070	952
ENSG00000067992	PDK3	No	1343.33	3					837	1609			1584
ENSG00000068001	HYAL2	No	202.5	2																															300	105
ENSG00000068078	FGFR3	Yes	608.547	53			772		269	210	294	1046	557	504	1268	838	909	680	1474	1633	520	159	536	1535	189	104	1097		415	512	921	686	137	353		843		243						162	144	741		864	197
ENSG00000068120	COASY	No	933	1					933
ENSG00000068305	MEF2A	No	739	1																															739
ENSG00000068308	OTUD5	No	1698.2	10						1091				1981	1119		2073	2729					2078				969		2049																		1461
ENSG00000068366	ACSL4	No	918.216	37					590	941	209	334	1155	955		2176	699	1889		710			1236	1085			408	827	1442	707	1146	1225	342	469											1780	816	1188
ENSG00000068400	GRIPAP1	No	1702.2	10					1049	1978				2325		2263				1851	1124		2268																						1842
ENSG00000068615	REEP1	Yes	307.544	68	302	127	171	130	140	269	159	234	208	424	363	117	630	426	277	106	605	396	100	255	117		207	91	436	246	230	291	764	476	690	414							95	426	673	1346	395	371	544
ENSG00000068697	LAPTM4A	No	999.781	32							452	1048	919	1040	948	1876	881	783	980				1955	777			1173	775	1747		788	1112				969									1881	1097
ENSG00000068745	IP6K2	No	1379.71	7								1287				1919	2374							807								1227
ENSG00000068796	KIF2A	No	1428	3											1744				689
ENSG00000068903	SIRT2	Yes	606.891	46			717	145			765	480	407	710	141	465		1025			80				146			1031	850	1122	1432	1707			933	369	208	179							1795	1244	1444		100
ENSG00000068912	ERLEC1	No	1427.32	25	771				996	1060	1520		1558	2531		2325	2508	1855		985	1262		978	1331				1086	1615	1549	607	2256													1801
ENSG00000068971	PPP2R5B	No	1298.8	5					791	1195																	1135		1850	1523
ENSG00000069020	MAST4	No	1617	1
ENSG00000069275	NUCKS1	Yes	542.767	60	619	431	443			2107	846			2349	208	672	740	701	707	357	305	133	2130				296	1142	516	453	508	1512	124	414	112	166	255	152	115	123			281	165	520	1166	707		531
ENSG00000069329	VPS35	Yes	419.438	64	157		240	211	180	402	356	304	1250	683	608	353	247	763	302	170	773		171	188		144	281	304	498	266	1259	885	944	209	1131								215	246	794	785	460	377
ENSG00000069345	DNAJA2	No	1535.9	10							1101		802				2106	2347											1281		1646	1520													1735
ENSG00000069424	KCNAB2	No	1323.84	19						561	1569	1272	1526	1568	1690			1637			1003			1239						891	1477	2260
ENSG00000069482	GAL	No	341	4															647	618												15
ENSG00000069509	FUNDC1	No	1431.8	5											1413	2243					947		1874	682
ENSG00000069535	MAOB	No	616.333	39	740					1910	350	302	43	43	225	1276	94	102		1269			849	1043			398	995	647	1518	975	418	50	6	399	472									59	183	1388	263
ENSG00000069849	ATP1B3	No	1059.57	28		535			986	1265	858		1610	1944	880		676	831	1349	1403			1144	1765			950	1225	1137	1416		963													1302	1055	1273
ENSG00000069956	MAPK6	No	1800.6	5								1275					2434															1999
ENSG00000069966	GNB5	No	1107.08	26						862		686		2379	1023	1023	851	1285	793	1528			1671	1105			913	912	1681	1071		1141													1755
ENSG00000070010	UFD1	No	1349.75	4						1191										1377			1210
ENSG00000070061	ELP1	No	1782	1
ENSG00000070081	NUCB2	No	2356.5	2													2306	2407
ENSG00000070087	PFN2	Yes	694.741	54	407		650	397	370	581	1340		382	680		662	752	1169	672	211	226		697	1671			633	962	1617	648	640	536	542		1020	897							684	453	483	843	592	512
ENSG00000070214	SLC44A1	Yes	616.809	47				385		2046	1358	373	457	310	85	949		545		1738	121	160					978		1109	1729	1577	1664			350	452	57	52						470	1512	962	548	525	66
ENSG00000070367	EXOC5	No	1394.6	10						2019	1179	1197											1835						1332		1320	1275
ENSG00000070413	DGCR2	No	1265	13						1671	1002			1872	1364			2429											1426	1249															804	1149
ENSG00000070610	GBA2	No	1688.75	8						2115							2045				886		2198	1521								2049
ENSG00000070718	AP3M2	No	1497.09	11						853		1291				2074	2131	1923	1666					1302					1676																		1393
ENSG00000070756	PABPC1	Yes	592.635	52	904					1931	772	729	784	501	388	571	353	285	582		986	494	468	186	153		189	185	467	407	403	478			121	128							416		1355		809	468	537
ENSG00000070761	CFAP20	No	1252.6	5													1429						1810					1061
ENSG00000070814	TCOF1	No	1939	1
ENSG00000070831	CDC42	Yes	828.625	48	547					570	660		1030		821	551	1051	2473	733	1438	1327	263	989	528			698	1260	986	1514	630	550	887	598	993	1130							674		861	1352	464
ENSG00000070961	ATP2B1	No	1324.93	15							1295						1186	1435	1417	1651	837								1962		1705	2276			1518											1115
ENSG00000071054	MAP4K4	No	609.842	38	329					1275		1121	1157	473	170	430		532			213	213			128		1046		2141	1582		1286	936			1108		186		131	78						1047	720	370
ENSG00000071082	RPL31	Yes	342.026	76	561	209	226			1364	1304	537	312	721	218	205	1215	193	356	590	484		258	330			51	225	249	92	146	130	922	583	217	215	128	284	54	133	75		448	185	264	285	192	452	159
ENSG00000071127	WDR1	No	1002.43	28					460			744		2021			2064	2488	476	720			1180				805	870	710	1806	992	945			1422	1113									902		961
ENSG00000071242	RPS6KA2	No	1045.14	22							1224				1076	1735		1624	978	1718	1362		1224	946			422			1142
ENSG00000071462	BUD23	No	1835.5	4													2233						2131	1591
ENSG00000071537	SEL1L	No	1544.71	7								1233				2031	2254			1548	1101																								1433	1213
ENSG00000071553	ATP6AP1	No	1044.28	29	344				967	963				2313			1076	867	1408	813	426	458	1403	1496					1156	664	1734	2021												546	567	716	1165
ENSG00000071859	FAM50A	No	1715.67	9					979	2259						2143	2303						1607									1898
ENSG00000071889	FAM3A	No	1045	1
ENSG00000071967	CYBRD1	No	1318	1										1318
ENSG00000072041	SLC6A15	No	642.8	40	692			403	308	630	594	435	1050	948	796	605	877	798	489	477			505	237			714	541	1031	718	602	2195												327	1264	862	376	578
ENSG00000072042	RDH11	No	996.382	34							1293	950		2291		1620	1819	1717	727		962		1593	814					1067	1185		1778		481	1508		200								1538		1180
ENSG00000072062	PRKACA	No	1013.47	32						1164	812			1484			2047	2266		1300			983	697			1086		1391	1346	1158		718												1734	1395	812	832
ENSG00000072071	ADGRL1	No	1540	8						2101					1485		1286	2328		1356				1781									814
ENSG00000072134	EPN2	No	1716.5	2														2353
ENSG00000072274	TFRC	No	860	22							620	1280		2469	1305	339			1665				408	816			725	290	1400	1494																	606
ENSG00000072310	SREBF1	No	1136.93	15							580	337	290	645			1443	1927						1719				761	786	1914		2033														1268
ENSG00000072364	AFF4	No	1636.17	6										2478									1501												1003										1601
ENSG00000072415	MPP5	No	2010	1																			2010
ENSG00000072506	HSD17B10	No	1077	2															1205	949
ENSG00000072682	P4HA2	No	1450.5	2																1150			1751
ENSG00000072778	ACADVL	No	1492.77	22						2227	1449	1170		2485			2151	1704		1190									1470	1598	1209	1941	758		1509										1789	1228	1144
ENSG00000072803	FBXW11	No	1765.29	7					1213							2183	1475	2525		1679												2009			1273
ENSG00000072832	CRMP1	No	905.553	38	829				500	285	761	708	674	1394	638	2002	815	905	829	1151			675	1214			743	497	1321	1506	710	2041	677	464									535		1662	369	823
ENSG00000072958	AP1M1	No	1124.04	27					1096	1637		465		1313	803	1295	1856	1455	747	1428			714	508			1030	1289	1112	1066	1356	1498													1245	1274	1193
ENSG00000073464	CLCN4	No	1105.38	13						994						2051	1654	1202	927				985				755		608																	1307
ENSG00000073578	SDHA	No	1633.42	12										2024			2624	1248	1031	1320			1688	1603						1880		2211													1756
ENSG00000073584	SMARCE1	No	1373	1													1373
ENSG00000073803	MAP3K13	No	1031.5	2																															1195
ENSG00000073849	ST6GAL1	No	1263	1												1263
ENSG00000073910	FRY	No	1305.23	13						1743									1455	1396	772		1881				879	856				2206													1740		1485
ENSG00000073921	PICALM	No	1141.62	13								1225			619														2178			1368				978									1827				372
ENSG00000073969	NSF	Yes	297.174	69	84	189	183	193	139	133	143	269	136	236	224	383	154	352	101	347	131	84	479	645			313	300	167	377	574	466	313	578	456	781							65	454	415	127	398	309	271
ENSG00000074054	CLASP1	No	1533.5	6									785			2250	2375						1256	1519					1016
ENSG00000074071	MRPS34	No	1424.6	5																1473							1207																				1564
ENSG00000074201	CLNS1A	No	1407.08	12										2365		2216			1134	1110			1880				678		1562			910														573
ENSG00000074211	PPP2R2C	No	1278.25	8														2605			1091											1805	813
ENSG00000074317	SNCB	Yes	671.222	54	808			507	252	346	367	178	395	512	1245	2060	275	474	1276		44	383	1038	544				527	1232	904	1095	1871	531	527	960		203						678		347	163	585	571
ENSG00000074319	TSG101	No	1816.62	8									1391	2116		2174	2097			1688			1818							1820		1429
ENSG00000074603	DPP8	No	2393	1														2393
ENSG00000074657	ZNF532	No	2744	1														2744
ENSG00000074695	LMAN1	No	1602	1									1602
ENSG00000074696	HACD3	Yes	583.145	62	506	236	622		270	200	1185		799	638	843	576	476	794	591	542		414	573	364			400	409	480	599	953	243	750	259	882	1160							533	267	375	1422	459	363
ENSG00000074800	ENO1	Yes	290.247	77	94	477	326	590	190	116	414	487	122	297	550	168	364	194	177	113	144	445	220	111	227	109	188	231	65	258	179	166	86	103	167	245	211	341		220	130		274	329	95	208	201	174
ENSG00000074842	MYDGF	No	2185	1												2185
ENSG00000075043	KCNQ2	No	1295.4	5						1169				1218				1993		1335	762
ENSG00000075089	ACTR6	No	1300.5	8						1773					1122				1126	1236			1436	1037
ENSG00000075142	SRI	Yes	652.347	49	892	587	363	513		1228	745		836	547	600	668	822	622	884				780	993			837	499	356	450	241	742	105	275	402	716									470	763	632	368	392
ENSG00000075151	EIF4G3	No	1430.75	16						2081			1604	1259		1053	2116	1370		1189										1385	1260														1815	1252	1552
ENSG00000075239	ACAT1	No	1714.38	8						2007	1492			2512		1593		1253		1499												2191													1168
ENSG00000075292	ZNF638	No	1226.75	4											1600																	2092			855
ENSG00000075340	ADD2	No	1110.68	25					865	1406	924	607	1023		923	1281	1636	2370		1605				913			1216		1863			1917													856	753	1141	856
ENSG00000075413	MARK3	No	2067	3					1022					2547				2632
ENSG00000075415	SLC25A3	Yes	588.964	55	305	122	426		135	98	1553		648	878	1344	640	345	562	892	493	332		200	791				610	354	461	137	314	594		1217	963							679		419	1263	131	275
ENSG00000075420	FNDC3B	No	916	4															1115	432			667	1450
ENSG00000075539	FRYL	No	1350.2	5										1953	1702			1048
ENSG00000075618	FSCN1	No	1609.14	7								1035				1607		2585					1983							1737															1158
ENSG00000075624	ACTB	Yes	208.679	81	244	102	169	61		357	912		196	718	247	185	953	328	950	265	191	317	160	42	78		288	387	32	68	226	46	80	105	316	115	64	88	34	60	37	61	50	491	160	347	230	455	101
ENSG00000075711	DLG1	No	930.667	3									927
ENSG00000075785	RAB7A	No	877.366	41		321		406		649	949		1311			513	2364	2788	1116				651	597			551	571	785	410	1527	629		381	990	967								533	1516		687
ENSG00000075790	BCAP29	No	1283.4	10						1908				2535	847	771			926				1616												1017												1246
ENSG00000075945	KIFAP3	Yes	500.794	63	827	625	473	341	147	315	343	518	475	723	1053	704	455	839	205	274			661	313	226		525	348	902	496	772	690	486	384	1335	566							373	401	770	707	628	298	575
ENSG00000076043	REXO2	No	2027	3													2425	1643					2013
ENSG00000076201	PTPN23	No	1155	1															1155
ENSG00000076554	TPD52	No	1461.14	14						2132	1346	1190								1454	467		2029							1593	1540	2266			1114										1691
ENSG00000076706	MCAM	No	1123	1														1123
ENSG00000076864	RAP1GAP	No	1160.05	21						984	880	895		1647		1867	2177	1666		1251	756		2137	1689						1676			854													1024	1385		408
ENSG00000077080	ACTL6B	No	1821	1										1821
ENSG00000077097	TOP2B	No	1281.5	8								1001				1035			788											1382	1242	2061													1583
ENSG00000077147	TM9SF3	No	1036.28	18						1338	385			1877			1360				1232			1086						911	441	792			1483
ENSG00000077232	DNAJC10	No	1810.25	4							1131					2068		2373
ENSG00000077235	GTF3C1	No	1486.67	3							1558												2006	896
ENSG00000077254	USP33	No	1246.77	13											1371	1793	1202		575								907		1313			2046													1926
ENSG00000077264	PAK3	Yes	882.761	46	846					1031	966	301	1525	1403	1511	1650	2068	2810	477	1574	1306		2008				846	1034	591	682	1200	1319		297	808								243	89	952		1043	792
ENSG00000077380	DYNC1I2	Yes	615.295	44	802	525	632					1235	424	290	187	183		1017			273	266					898		1861	1363		1894			836	846	293	51					563		785		641		186
ENSG00000077549	CAPZB	No	894.878	41	624		403			1359	547		1304	1382	1115	530	1728		860	717			1050	788				1119	1171	1186	1535	822	501	577	1132										1090	1295	1436
ENSG00000077684	JADE1	No	1191	1																	1191
ENSG00000077721	UBE2A	No	1466.8	5										2104					842	1271			1519
ENSG00000077782	FGFR1	No	693.725	40		353			354	446	558	547	761	717		373	492	433	1327	605	728	376	396	919			1326	967	1113	1240		1728	710													1168	539	501
ENSG00000077942	FBLN1	No	419	6								172			1750		97	402																	60	33
ENSG00000078018	MAP2	Yes	256.203	79	224	221	149	369		186	383	214	426	187	173	258	208	255	853	363	485	137	309	1179	218	99	582	356	380	332	384	517	42	135	209	427		261	120				278	119	51	234	161	217
ENSG00000078053	AMPH	No	1185.81	16						990	741		733	1045		1636	1296	1706	1616		965		1270						1071	1785															1817	387
ENSG00000078114	NEBL	No	715.256	39				572	838	958	628	570	342	239	647	855	697	636					1006				1096		489	747	1136	426	349		375	372									621	629	1179
ENSG00000078124	ACER3	No	1377.8	5												719							1785
ENSG00000078140	UBE2K	No	1572.54	13										2201	1543	2253	1712			1887			1493						1764		1363	1771															1248
ENSG00000078142	PIK3C3	No	2377	1													2377
ENSG00000078269	SYNJ2	No	334.571	14									416	295	70	606		267			480														785														82
ENSG00000078295	ADCY2	No	1354.62	16						2106	1279		1397	1242			2205		1191		757		1689						1680	1580	1246	1777															811
ENSG00000078304	PPP2R5C	No	1369.53	15	656	626				2035							1704		1497	1768			1472	1541					895	1822		2044			1474	1177
ENSG00000078328	RBFOX1	No	996.833	18						469	995		1074	770	857		1016	990	1622	669								1312	965																968
ENSG00000078369	GNB1	Yes	757.178	45	323					654	550		544	755	1748	634	586	1219	1329	675	1277		698				1193		435	905	451	981	472		1344	541							483	540	399	634	1271
ENSG00000078549	ADCYAP1R1	No	883.929	42			270		1187	1210	1264	1043	403	902	1175	592	876	840	1253		513	486	1208				677	982	672	600	848	1601	111												1216	520	1439
ENSG00000078596	ITM2A	No	1007.4	10									763	1750		1859		1765																	659	143													552
ENSG00000078618	NRDC	No	1435.56	9						2122					1038					1441												2120													1587
ENSG00000078668	VDAC3	Yes	362.984	63	426	137	44	149	127	118	315	367	747	580	759	370	386	444	68	272			106	112			283	377	804	217	484	371	863		593	770							368	554	601	896	155	237
ENSG00000078674	PCM1	No	1378.15	13										2666	1155		2348	1722		944										1740	1071				437	1047									1774
ENSG00000078687	TNRC6C	No	1195	8											995	2248		1801									1309
ENSG00000078725	BRINP1	No	1695.67	6												1467	1605	2384		1276			2218						1224
ENSG00000078804	TP53INP2	No	560.243	37	636	593			604	198			625		385	216		578		960	330				49	166	811				964	1827	945	539		652		93		99			359				781		266
ENSG00000078808	SDF4	No	1385.36	11							1183	1056									1005		1416	1767					2163	1703		1617
ENSG00000078902	TOLLIP	No	924.615	39		557			513	766	359	502	1516	1904		1113	1040	2751		678			1100	1252			1109	1335	1211	988	1231	1162	521	585									574		1947		671
ENSG00000079156	OSBPL6	No	1515	1													1515
ENSG00000079215	SLC1A3	Yes	226.627	67			84	251	146	372	49	59	24	31	127	35	86	91		663	217	12	405	272			143	66	70	249	66	49	30	112	165	267	93	128				27	385	134	87	63	352	129	291
ENSG00000079246	XRCC5	No	1403.56	18						1476	1024		979			1428	1603						2223						2109	1805		1719													1933		1502
ENSG00000079308	TNS1	No	1572.2	5											1472		2136	2240
ENSG00000079332	SAR1A	No	1335.43	7													1376						1398				1189		1550		1575														1438
ENSG00000079435	LIPE	No	649.5	2											487
ENSG00000079459	FDFT1	Yes	743.146	48	831	297		488	647	900	1368	1188		1311	293	652	1714	710	1219	991			379	527					1651	1308	958	1747	751		1034		140								1029	456	780
ENSG00000079462	PAFAH1B3	No	2585	1										2585
ENSG00000079739	PGM1	No	1812.5	4									1545			2199		2167	1339
ENSG00000079785	DDX1	No	1230.09	22		487			1053	1916		762	856	2299			2460	2438		1163			1503						947	907		1650			750										1578	1121	1368	737
ENSG00000079805	DNM2	No	2643	1										2643
ENSG00000079819	EPB41L2	No	819.5	16									614	1760	161	2126		1626			675							840							321	495													167
ENSG00000079841	RIMS1	No	1679.67	3						1838				2016				1185
ENSG00000079950	STX7	No	1131.04	23			557			1550		1047				1169			1003				687	1034			1179	1182	1023	1706	1088	1312													1441		1151
ENSG00000079974	RABL2B	No	1579	1													1579
ENSG00000080345	RIF1	No	1003.5	2																															1067
ENSG00000080371	RAB21	No	1351.71	17							752					2184	1559		914				1895	1063					1881	1716	851	1721													1760		1142
ENSG00000080493	SLC4A4	No	1071.13	15						2260			1249	362	1343	1421	1479	1101						922							1438														1630
ENSG00000080503	SMARCA2	No	1202.53	19			539						961	1642	965			1054			1069			1314					1632	1093	1736	1874				806										1338
ENSG00000080644	CHRNA3	No	154.1	10					47	66						24	188	401	327	112
ENSG00000080815	PSEN1	No	1063.75	8									1338		809	1804		2350			349
ENSG00000080822	CLDND1	Yes	315.609	69	541		330	111	209	951		341	47	66	41	68	991	191			139	105		655	110		975		918	993	935	1185	593		372	275	43	49		115	84			301	878	838	630	349	16
ENSG00000080824	HSP90AA1	Yes	67.4118	85	80	38	6	38	46	260	26	87	186	170	79	60	79	21	35	73	17	8	284	147	10	7	37	94	157	98	62	84	18	7	42	210	156	7	10	17	8	3	8	29	5	31	30	113	126
ENSG00000080845	DLGAP4	No	1532	5						2088	1485				1355														1238
ENSG00000081026	MAGI3	No	2649	1										2649
ENSG00000081087	OSTM1	No	1281.33	18					653	1325	1176	1055			1582	1454	1884						1109	1397				752	1355	1351	1483	2112														1425
ENSG00000081154	PCNP	No	1281.09	22							1364	1110	1335	2353		1667	2542	1684					1418				1211		856	1003		1037			1078	1030									1213	725	832
ENSG00000081181	ARG2	No	2100	1													2100
ENSG00000081803	CADPS2	No	1204.67	3									590	771			2253
ENSG00000081913	PHLPP1	No	1428.5	2														1542
ENSG00000082014	SMARCD3	No	1461.65	17					1107	1394				1079	1659	1592	2725	1578					1913				808		1707	1354	1561	2003													1345	1101	1028
ENSG00000082153	BZW1	No	1376.64	14						1357				1823							538		1348	1515					1909	1889	1601	1142			940												1343
ENSG00000082212	ME2	No	1887	8												2265	2299	2674	1477				1863	1079
ENSG00000082397	EPB41L3	No	865.842	38			614	534	530	1203	1080		1330	1728	1143	950	1107	1112	1192	1682	290		565	556					1564	1841	1211		733			908	202	198									1318
ENSG00000082458	DLG3	No	1536.33	6							1517						2592						1627	1560
ENSG00000082515	MRPL22	No	1510	1																1510
ENSG00000082641	NFE2L1	No	1051.14	35	482				1179	1117	753	698		2573	1071		1416	1118	1520	936	864		2199	586			540		1710	1218		1691	748	418											1485	1086	1337	844
ENSG00000082701	GSK3B	No	1214.53	19						2174	804	893		1866	1732		1124	1866	1152				882						1262																	499	1517
ENSG00000082781	ITGB5	No	1183.33	3										945			1092	1513
ENSG00000082805	ERC1	No	2020.67	3										2522	1631			1909
ENSG00000082898	XPO1	No	1695.83	6						1486								2568					2051									1696													1293
ENSG00000082996	RNF13	No	977.32	25				607				1274	1115	1442	949	1782		1237		1069	1104								1657		1530				1443										1765				242
ENSG00000083067	TRPM3	No	1362	9					898				1042	707		1518	2598	1158																											1179
ENSG00000083099	LYRM2	No	1564	2																															1390
ENSG00000083290	ULK2	No	1132	1
ENSG00000083312	TNPO1	No	1723	6									1601		1581		2589		1413				1655																						1499
ENSG00000083444	PLOD1	No	2271	1													2271
ENSG00000083457	ITGAE	No	2078	2														2460		1696
ENSG00000083642	PDS5B	No	1372	4					1170	1597										935
ENSG00000083720	OXCT1	No	1447.2	10						1314				1468		2208	2260	1321																											1544	1298	1148
ENSG00000083799	CYLD	No	1484.29	7						1587	1046							2088		809			1650									2261													949
ENSG00000083845	RPS5	Yes	732.9	50	565				1080	1194	1329		1014		1034	544	1646	1269	1656	1672	893	231	570	250			1183	736	670	1299	490	451	915		429	450		337		204					665	681	775	515
ENSG00000083857	FAT1	No	1727	2										2564			890
ENSG00000083896	YTHDC1	No	1072.5	6											1599																				795	956									1052
ENSG00000083937	CHMP2B	No	1172	14											637			1529	1631	1852			1358												1452														582
ENSG00000084070	SMAP2	No	1549.75	8										2323	950		1977											1003	1051	1645															1915
ENSG00000084090	STARD7	No	1143.83	23	592					1011				1836			1830						2032	1568					691	1325	863	817			1362	1172									1005		1250
ENSG00000084207	GSTP1	Yes	467.925	67	422	414	371	419	624	437	971	251	255	376	746	521	339	822	93	146	553	271	311	794			453	374	410	631	222	227	126	467	476	564							412	463	454	758	379	320
ENSG00000084234	APLP2	Yes	711.959	49	825	247	793	563	379	255			811	649		1129	949	1100	826	918	449	370	787						560	319	940	594	729	509	1100	835	188						431		540	878	802
ENSG00000084444	FAM234B	No	1516	3					846								2444
ENSG00000084453	SLCO1A2	No	1473.83	6										2002	849			1906
ENSG00000084463	WBP11	No	1174.75	4															1595												730
ENSG00000084623	EIF3I	No	1414.94	18						1098						1641	2371	1703	960				1999	917					1497		1257	1401													1528
ENSG00000084636	COL16A1	No	842.333	3								232		1686	609
ENSG00000084676	NCOA1	No	1843.2	5										1586		2257		2463											1868						1042
ENSG00000084710	EFR3B	No	1052.65	26		479				801	392			2233			978	2303	1637	1477			890	832				471	1257	813		1247													1342
ENSG00000084731	KIF3C	Yes	440.817	60	251	128	131	520	339	212	231	196	686	870	462	262	256	565	562	962	690	175	442	1188			887	242	549	674	276	719	651		640								305	337	642	765	378	273	641
ENSG00000084733	RAB10	No	1271.2	15									1470						1445											1373		683			889										1644		1468
ENSG00000084754	HADHA	No	1383.79	14						1028						2101	2172						1036	1703					1148	1936	1549	1262			1205	1092									1866				462
ENSG00000084764	MAPRE3	Yes	550.875	56				521	429	438	240	349	945	1145	1348	810	648	604	413	588	203		535	265			186	361	533	1007	558	675	566	296	1490	791	302						356	558	638	360	1501		396
ENSG00000085063	CD59	Yes	535.145	62	377	418	702		459	267	562		526	815	1341	1018	327	1396	1053	284	407	518	352	472			835		482	324	321	533	320	411	737	534							361		719	403	534	686
ENSG00000085117	CD82	No	1746	1
ENSG00000085224	ATRX	No	736.293	41	799	326	667							1506	779	376	1023	726		1643								788	1631		1609	2213	316		568	875		270					354		774		976	872
ENSG00000085365	SCAMP1	No	991.806	36					1125	462	1323	1231	1220	964		842	792	1064	1119	1174			1682	1506			1264		1145	1067	669	2094			1472								229		584	688	1350
ENSG00000085433	WDR47	No	1188.48	23					1248	750	466	815		1756	1310		764	2760	1269	1173			1035	1563					1223	1002	1597															811	1503
ENSG00000085449	WDFY1	No	1498.5	2																			1467
ENSG00000085662	AKR1B1	Yes	564.105	57	247	500	533		174	351	397	887	539	1156	1578	345	420	845	181	667	448	399	221	531			330	534	604	521	709	1150	462	268	1412								351		1023	664	457	385
ENSG00000085719	CPNE3	No	1408.62	8					1239					1201		2097		2255						932				980
ENSG00000085733	CTTN	No	1502	6								1180								1740				947						1872
ENSG00000085788	DDHD2	No	1295	6																1891			1452																						1124
ENSG00000085831	TTC39A	No	1182.2	5					402								1700	1961					656	1192
ENSG00000085832	EPS15	No	1169.3	27	682			530		1409	1349			2534				1885	1388				869	1149				911		1124	1325	933			1400	1149									1891		829
ENSG00000085998	POMGNT1	No	1350.5	2
ENSG00000086061	DNAJA1	Yes	608.592	49			308		248	409	552		420	1034	585	422	695	937	246	496	797		294	1167			716		593	572	510	873	602		623	923		312					453		768		607	486
ENSG00000086065	CHMP5	No	1327.05	21						1088				2504	1321	1398		2619	857	1787			2027	1095			1060		1146			1508															808
ENSG00000086205	FOLH1	No	603	1
ENSG00000086232	EIF2AK1	No	1436	4					968											1542									1612			1622
ENSG00000086289	EPDR1	Yes	419.141	64	325	445	177	263	235	413	236	289	497	302	384	372	300	739	284	213	456	485	179	359			611	294	627	533	641	743	562	167	1074	886							331		1185	1353	500	150
ENSG00000086300	SNX10	Yes	340.537	67	240	362	321	188	185	190	146	282	383	526	421	179	254	427	349	175	581		314	374			228	184	423	361	522	605	335	205	541	1209							315	206	406	315	254	422	571
ENSG00000086504	MRPL28	No	1309.67	9						1722					1123														1477	1219		1442
ENSG00000086598	TMED2	No	1461.57	7																	1205		1773	972				880		1895
ENSG00000086666	ZFAND6	No	931	3															692				1337																							764
ENSG00000086758	HUWE1	No	1125.85	27		275	626						943	1112		2289	2684	1397		948	1031		1719	886				968	1195	1753	804	1346													1315
ENSG00000087085	ACHE	Yes	533.877	57	563	131	634	209	361	172	150	200	362	677	1151	615	292	424	440	300	440	461	795	869			337	743	875	371	737	660	579	401	1251									318	397	618	662	784	354
ENSG00000087086	FTL	Yes	159	84	95	489	199	56	228	386	793	246	34	183	52	52	141	371	948	255	84	56	77	40	181	156	123	284	100	60	50	128	56	199	62	35	34	124	55	44	43		174	174	221	171	130	61	26
ENSG00000087152	ATXN7L3	No	1830.8	5						1831							2675	2034			943																								1671
ENSG00000087191	PSMC5	No	996.061	33	759	214				635	484		1255		1441	1580	1547	1905			1258	335	1886	1313			931		1510	1322	1002	610				876									543		1489
ENSG00000087250	MT3	Yes	112.759	83	142	109	89	77		289	225	226	62	342	275	159	109	108	764	511	62	23	41	30	71	31	71	106	17	16	43	32	12	24	59	37	232	25	12	13	33	32	107	142	50	8	58	123	275
ENSG00000087253	LPCAT2	No	1181.75	4							1434												1068	1405
ENSG00000087258	GNAO1	Yes	515.848	66		171	514	370		513	248	606	1196	977	1177	561	632	557	289	307	1165	443	414	407	200	102	372	366	483	895	1315	648	487	322	789		152						479	159	176	483	480
ENSG00000087263	OGFOD1	No	1658.5	4													2066											1310
ENSG00000087274	ADD1	No	1081.56	34	728	355				677			1125	1566			2090	2688			1224		1306	890			736		1225	1678	1387	1552	642	293		1129									1432		880
ENSG00000087302	RTRAF	No	1617.75	4							997							2413											1762
ENSG00000087365	SF3B2	No	1422.71	14						1291				1544				2644					2236				1274			1532	1430				1353	960									1459		968
ENSG00000087448	KLHL42	No	1737	1																																									1737
ENSG00000087460	GNAS	Yes	57.7765	85	34	55	12	20	24	21	46	152	59	62	87	186	90	34	37	18	201	19	48	33	88	96	61	101	23	44	101	66	9	12	184	186	136	184	17	45	13	24	27	36	11	9	33	35	154
ENSG00000087470	DNM1L	No	1160.35	20	830	329				1458			760	2223		917	1731	2358					884				1112		2050	1510	732	554													1113		1263
ENSG00000088205	DDX18	No	2119	1														2119
ENSG00000088367	EPB41L1	No	905.098	41	385	573			1018	1002		846		1243	953	1584	785	2338	1010	1220		268	814	443				1308	541	655	1132	1169	908	320		1106									964	663
ENSG00000088387	DOCK9	No	1331.25	4											693		2670		1604
ENSG00000088538	DOCK3	No	2887	1														2887
ENSG00000088727	KIF9	No	2149.67	3										1535			2409	2505
ENSG00000088812	ATRN	No	1473	5					1258		959				1152		2277																												1719
ENSG00000088832	FKBP1A	No	1285.9	21					1040		1332	927	812			1459	2578	2738	1290	756			799	1391						1854	1198	2269			1072	1136
ENSG00000088833	NSFL1C	No	1547	11													2568						2220	1733					2056	1075		1993															1307
ENSG00000088854	C20orf194	No	1595.25	4											566		2433		1648	1734
ENSG00000088899	LZTS3	No	1340	4						1463			996		1105	1796
ENSG00000088986	DYNLL1	Yes	323.086	70	183		101	495	484	79	952	837	335	399	837	413	774	353	122	439	322	218	279	631			428	601	66	177	185	180	520	237	452	337	295						225	338	230	187	138	181
ENSG00000089006	SNX5	No	1873.5	2										1779				1968
ENSG00000089009	RPL6	Yes	437.095	63	197			394		1045		751	542	1005	301	484	658	270	350	784	288		347	209			415	423	349	152	424	174	685	433	155	127	162				151		686		587	333	217	516	338
ENSG00000089048	ESF1	No	889.5	2																															1375
ENSG00000089053	ANAPC5	No	1564.83	6						2140		1247				1861				1492
ENSG00000089057	SLC23A2	No	1528.25	4							947					1527																1891
ENSG00000089063	TMEM230	No	1134.17	18						1529					1087	1694	2150						1338						1415	1584		2068	613											542
ENSG00000089157	RPLP0	Yes	742.067	45		371					780			1708	1470	1167	1061	1075	844	1313	454		1310	526			638	631	870	524	369	617	894		596	491									641	1150	413	595
ENSG00000089169	RPH3A	No	1157.44	9					508	395	1075			2459			1534	1506																											627	558
ENSG00000089199	CHGB	Yes	86.5303	66	9	10	51	150	15	9	66	124	146	114	24	12	74	76	4	6	248		28	63			59	49	120	15	19	10	295		80	99							30	42	270	231	9	9	251
ENSG00000089220	PEBP1	Yes	292.825	80	250	459	96	187	569	370	601	1250	212	730	1389	148	683	521	305	933	275	116	163	62			587	417	39	144	283	145	54	68	147	106	217	271	65	151	145	79	144	173	80	80	202	262	316
ENSG00000089248	ERP29	No	1058.67	24						1039	1001		796	2455			1235	1400	687				816	1062			1019	1240	981		787	2014				1069										1249	1303
ENSG00000089250	NOS1	No	690.077	13					858	1748			283	758			343	369	1572	424	766																												238
ENSG00000089280	FUS	No	1387.89	9									789											1644						1759		1912			1026										1747
ENSG00000089289	IGBP1	No	1950	2												2144
ENSG00000089351	GRAMD1A	No	2804	1														2804
ENSG00000089486	CDIP1	Yes	661.358	53		168	440	296	329	538	1123	774	541	679	840	763	867	1132		419	450		964	979	241		754	524	485	1251	1644	598	488		1499									395	1150	504	1130	604
ENSG00000089597	GANAB	No	1713.67	3													2522				706											1913
ENSG00000089693	MLF2	Yes	729.523	44	884				784	522			865	775	1496	433	651	1750	509				807	741			548	1340	305	581	747	304	587	248		1193							587		720	888	867
ENSG00000089737	DDX24	Yes	653.035	57	331	642	163		503	884	866	1076	598	662	789	409	570	870	438	348	875	427	1005	751			1230	1243	511	431	951	591	809		1536	1167							467	127	248	1031	361
ENSG00000089818	NECAP1	No	936.147	34	633				394	733	820		826	939	1234	1308	622	1394	643	885	941		634	1559					1210	1012		1546													1065		1547
ENSG00000090013	BLVRB	No	1373.36	11					1118	2262						1984		2554	557	587	1293		1545									1572															1015
ENSG00000090054	SPTLC1	No	1692	4												1978	1576		1444				1770
ENSG00000090060	PAPOLA	No	1672.43	7										1235			1768						2216				1159		2103			1402
ENSG00000090097	PCBP4	No	1261.6	5										1938	902	1444
ENSG00000090238	YPEL3	No	1190.83	23						1750		773	981	2277			2658	1748	1430	972	1051						1254		1682	999		2055	755												628	931		450
ENSG00000090263	MRPS33	No	1180.4	15						1840						925		2319	375	780			1167				1285			944		1039															986
ENSG00000090266	NDUFB2	No	674.524	42	199	271				1037	1497		1345	1588		1171		438	776	627		429	806	702				1314	444		820	347			1320	714									1277	602	502	601
ENSG00000090273	NUDC	No	1107.71	24							878	840	791	2307		1054		1564		1814	973		1588	1116					1193	1738		469				809									1234	1280	965	667
ENSG00000090316	MAEA	No	1311.11	19						819	673			1177			2111	2830	1351	1870			1030	1425				1016	2044	1498		736
ENSG00000090565	RAB11FIP3	No	1892	1														1892
ENSG00000090581	GNPTG	No	1650	6							1016						1845	2723													1740	1980
ENSG00000090615	GOLGA3	No	2591	1													2591
ENSG00000090621	PABPC4	No	929.333	3											749																					706
ENSG00000090674	MCOLN1	No	2609	1														2609
ENSG00000090686	USP48	No	2087	1										2087
ENSG00000090861	AARS	No	1281.41	22									822	2368		1411	845	1700		1601			1112	1572			953		1970	1658		1990													1849	1146
ENSG00000090863	GLG1	No	1085.11	27	905		760		1176		402			2064		1419		2645			805			1393					1294	1108	980	2116	780												1017		1340
ENSG00000090905	TNRC6A	No	839.3	10											359	1101									248						1650														1247
ENSG00000090971	NAT14	No	1471	8							1494	628		1248		1752							2253						2089		1752																552
ENSG00000090989	EXOC1	No	1820	3						1623								2658			1179
ENSG00000091039	OSBPL8	No	1661.86	7												1639			1336	1833			2160								1129
ENSG00000091129	NRCAM	No	1097.8	30					1082	1836	1060		629	773	890	2301	436	1190		1148	461		1910						1540	1296		1943	355	475	1478										873	518	963
ENSG00000091140	DLD	No	1258.59	17					851	1534						1078	1651	1474		1192	1377		1703				919		1028	1052	1480	1223													1715	505
ENSG00000091157	WDR7	No	1130.13	23						1487	862	797		1928			1301			700	832		1626				1239	959	2071	1332		1571													1660
ENSG00000091164	TXNL1	No	977.704	27	791					593			1252	1692		546	625	1091		603	1169		830	1592						1174		1645													1798		1194	485
ENSG00000091428	RAPGEF4	No	1391.5	2														1875
ENSG00000091483	FH	No	1697.91	11						1565						1836	2249	2014	957	1429			1763	1706								1762
ENSG00000091513	TF	Yes	213.519	81	328	172	73	46	49	229	155	88	23	42	19	22	703	55	916	318	6	3	803	413	59	113	132	464	771	569	454	1718	402	589	170	172	19	29		28			154	105	835	124	317	55	8
ENSG00000091527	CDV3	No	621	2																															445	797
ENSG00000091542	ALKBH5	No	1311.56	18						1672					1640	1383	1293		1372	1460			1243	1538				1224			1004	1808													1401
ENSG00000091592	NLRP1	Yes	758.521	48	322	95	248	541	471	637	1133	1108	1035	1664	575	439	2211	997	543	1514			524				361	1040	2002	1548	1389	936				1049									1704	1259
ENSG00000091640	SPAG7	No	1790	2						2003						1577
ENSG00000091656	ZFHX4	No	1364	3					1130	1929					1033
ENSG00000091664	SLC17A6	No	682.25	36					831	821	1173	449	593	384	499	1558	579	509	641	248	694		1351				417	425	501	484	1731	2000													991	140
ENSG00000091972	CD200	No	945.914	35		597			701	485	638	491	1635	613	615	1825	1762	1323	992	1168			1445	1066				949	1119	1619	1066	1418													492	563
ENSG00000091986	CCDC80	No	1019.2	5										1589				800																	434	1059
ENSG00000092010	PSME1	No	1477	2									1611																						1343
ENSG00000092051	JPH4	No	1396.09	11						1145				1206		2309	1846	2774	1244				1176
ENSG00000092096	SLC22A17	Yes	245.718	78	41	59	303	350	106	58	171	544	82	116	403	1055	148	219	189	62	91	114	370	329			200	218	74	109	466	271	59	85	495	741	187						410	326	23	166	57	251	215
ENSG00000092108	SCFD1	No	2100.5	2													2432
ENSG00000092148	HECTD1	No	1692.62	8									1233			2324	2280	2002	1450																										1016
ENSG00000092199	HNRNPC	No	957.605	38	902	490				1584			914	2674		637	1588	2053	1529	1014	1320	433	1977	1068				1186	579	538	704	295	953		586	547									1510	868	898
ENSG00000092201	SUPT16H	No	1376.83	6												1947							2075							1234
ENSG00000092203	TOX4	No	1677.33	3												1670		2112										1250
ENSG00000092421	SEMA6A	No	1185.17	6									933	1052	716	2219
ENSG00000092445	TYRO3	No	1648	3											979			2703
ENSG00000092529	CAPN3	No	484.059	17								638	861	696	201	642	1080	612			199														446	691													136
ENSG00000092621	PHGDH	No	923.478	23							785	1017	1200	804		1722	1341						2034				875	283	394	392	880	777			738	654									1477
ENSG00000092758	COL9A3	No	1259	1
ENSG00000092820	EZR	No	387.586	29			88				96	110	214	259		849	250	332					1303	818			647	230	451	589	191	301			223	149									265	135
ENSG00000092841	MYL6	Yes	436.39	59	146	419	323	298	426	772			606	731	518	377	964	669	220	1039	219		272	357			334	530	855	396	207	557	897		286	366							132		485	901	330	388
ENSG00000092871	RFFL	No	1464	1
ENSG00000092931	MFSD11	No	1070	1															1070
ENSG00000092964	DPYSL2	Yes	363.137	73	112	466	271	174	540	291	421		313	1406	365	135	1698	467	780	332	169	362	373	170			800		235	346	205	372	494	416	410	532	56	170	76	51	142		155	278	326	564	273	889	225
ENSG00000093000	NUP50	No	1557	1																1557
ENSG00000093010	COMT	No	1283.71	14							1119		902	1785	1458	2212		2320											922	941	797	1200			1369	1179
ENSG00000093144	ECHDC1	No	1470	2						1618									1322
ENSG00000093183	SEC22C	No	1651.5	2												2186
ENSG00000094631	HDAC6	No	2294.33	3						1985							2112	2786
ENSG00000094916	CBX5	No	1307.25	16						1648						1184		2476		1782				1495					840	1187		2284			1237	493									464	1324	1399
ENSG00000095059	DHPS	No	1821	2														2177
ENSG00000095139	ARCN1	No	1477.67	3									1217						1650				1566
ENSG00000095321	CRAT	No	1266.5	2																908
ENSG00000095380	NANS	No	1560.5	4						1683							1320		1458
ENSG00000095397	WHRN	No	1828	1																1828
ENSG00000095637	SORBS1	No	636.909	11							222	717	272	352			655	570										469			888	1590			802
ENSG00000095713	CRTAC1	No	895	1														895
ENSG00000095787	WAC	No	1359.6	15							1319					2113			1667	1203	940			1317							1748	1799			731	1119									1763
ENSG00000095794	CREM	No	1928.5	2										1770			2087
ENSG00000096060	FKBP5	No	578	2																															612	544
ENSG00000096092	TMEM14A	No	905.919	37	450				1089	479		1221		1096	514	1502	930	1281	454	1092			449	1558			1084	994	1727	1152		1649			1463										782	1288	722	779
ENSG00000096093	EFHC1	No	209	1													209
ENSG00000096384	HSP90AB1	Yes	95.6071	84	63	18	28	78	101	62	108	188	153	291	140	140	102	72	89	177	111	63	32	60	37	38	66	99	49	102	148	110	33	30	241	256	131	115	85	100	17	26	15	97	48	37	71	135	260
ENSG00000096746	HNRNPH3	No	1516.8	10								912	1535	1671			2055						2228									1503				1095									1948		1170
ENSG00000097021	ACOT7	Yes	269.803	71	202	242	181	204	95	77	157	156	464	231	396	130	287	254	208	229	93	189	198	72			258	200	323	150	301	290	783	262	420	892		327					55	315	844	244	115	232	367
ENSG00000097033	SH3GLB1	No	643.5	2																															337
ENSG00000099194	SCD	Yes	226.398	83	577	217	92	89	68	235	732	380	54	206	62	23	1516	197	1475	1074	13	24	175	90	76	151	229	568	365	188	303	162	150	163	176	241	32	26	61	46	24		198	168	336	416	150	185	19
ENSG00000099204	ABLIM1	No	1008.27	11					1017					814		1480													765			1208			884	494									723	1361		893
ENSG00000099246	RAB18	No	953.675	40		452			876	1183	796		1143	1090	1250	725	1875	2236	1110	1339			1549						529		1749	593	556	614	1304									566			924
ENSG00000099282	TSPAN15	No	619	1
ENSG00000099308	MAST3	No	1435.1	10							1142								1528	729			1958	1315					1622		1719	1972
ENSG00000099341	PSMD8	No	823.816	38					1005	283	1367		1440	1296	818	535	1050	1479	635	379			553	593			399	439	1673	828	882	492				894									1599		501	493
ENSG00000099365	STX1B	No	977.879	33			608		989	407	870	1032	1594	913		797	937	1780		1020	1012		913						1654	1338		1733	812												920	489
ENSG00000099622	CIRBP	Yes	761.34	50						1148	524	776	428	1216	1334	1545	809	1548	1147			438	809	1207			867	1053	839	1230	646	511	931	617	570	747	292						510		228	390	956	852	561
ENSG00000099624	ATP5F1D	Yes	679.98	50	557	460		312	889	397	822	705		2501	1014	420	970	1752			1017	431	950	543					901	548	1134	807	435	522	605	751		335					610	257	727	541	343	590	517
ENSG00000099783	HNRNPM	No	1333.57	14											1167		1299	2433											1424	1648		1579			654	1188									901
ENSG00000099795	NDUFB7	No	763.914	35	886			596		849						1436		1762	505		515		472	1282			1201	1267	600	604	1547	612	578		1448	873									1125	1189	421
ENSG00000099797	TECR	No	1058.96	27			705			1212		1297	1341	1282		1267		2881		1338			967						955	936	1003	1098				1175									1334	1079
ENSG00000099800	TIMM13	No	1331.73	15	471					1288	1163			2003			2564	1721	1460		1316			720							1281	1585													805	1285
ENSG00000099804	CDC34	No	1612.33	3						2036									1605					1196
ENSG00000099814	CEP170B	No	1095.21	29	896				739	1267	482	1270	1590	2109			1967	1811	1261				623	910			592					1563													1914	848	1261
ENSG00000099817	POLR2E	No	1181.21	19					487	753			1354	1488		2233	1631						1064						849		1663	1737				1230									1859		1422
ENSG00000099822	HCN2	No	1256.86	14						1790						2076	2324	2093			1225								1723	1472																			376
ENSG00000099860	GADD45B	No	877	4																										1327					320	270
ENSG00000099864	PALM	No	1303.82	11							844						1744	1705						1204					842		1373	2192													1174
ENSG00000099901	RANBP1	No	1319.4	5																	1013			1267					1992		1046				1279
ENSG00000099917	MED15	No	1639	1
ENSG00000099942	CRKL	No	2130.5	2											1704		2557
ENSG00000099960	SLC7A4	No	1419.5	2																946			1893
ENSG00000099968	BCL2L13	No	2724	1														2724
ENSG00000099977	DDT	No	1319.13	15						1782							1893	2669	883				821	1275							784	2258				698									1281			710
ENSG00000099994	SUSD2	No	446.4	10					398		169	109							1623	715			537	278
ENSG00000099998	GGT5	No	181	1																																181
ENSG00000100028	SNRPD3	No	1732	4											1284			2161
ENSG00000100030	MAPK1	Yes	737.49	49	856	338			659	560	532		720	822	1453	1128	819	1130	448	1195			459	1059			705		476	852	1674	925	299	586									637		733	468	773
ENSG00000100075	SLC25A1	No	707.697	33	419			570	441	366	545	325				1183	1472	1925	128	1453			691	501			1194	677	1439	417	530	661			1235										1951		454
ENSG00000100095	SEZ6L	No	1179.38	29					984	2157	1254	1237	1114	942	1695	1579	1000	863	1632	1324				1748			1298	395	1444	1444		1008													1834	691
ENSG00000100097	LGALS1	Yes	277.155	71	512	135	359	207	525	588	295	441	293	544	48	76	1250	269	319	89	95	315	54	117			108	164	695	511	269	65		561	627	429							93	385	771	300	258	160	52
ENSG00000100116	GCAT	No	1687.75	4										2300			2006
ENSG00000100129	EIF3L	No	1333	4															1117																1018												1457
ENSG00000100138	SNU13	Yes	622	60	550	144	413	353	640	155	703	976	739	852	1667	1204	746	984	1095	942	342		540	604			497		471	929	1149	318	390			855							224	335	645	737	204	431	393
ENSG00000100142	POLR2F	No	1424.25	4												2203																1532
ENSG00000100146	SOX10	No	1202.33	6											727	1552		1444
ENSG00000100167	SEPTIN3	No	857.333	42	432	359	681		622	606				1127	1103	562	562	2468	851	1185	705		1104	1430			1313		887	964	1107	934	492											420	918	959	841		594
ENSG00000100201	DDX17	Yes	720.178	45	622		664	611	1162	712	539	663	807	1063		1497	835	1808		1291	785	364		749					542	754	583	693	559	294	602	1068									625	230	1211		553
ENSG00000100216	TOMM22	No	1222.5	2					1123												1322
ENSG00000100220	RTCB	No	1268.25	8						904							2032		803		1324		1183									793
ENSG00000100225	FBXO7	No	1043	2																												1531
ENSG00000100227	POLDIP3	No	2716	1													2716
ENSG00000100234	TIMP3	No	679.361	36						1903			328	466	616	910	1234	738			900	475	1162	644			579		420	1091	689	1166	673	558	173	134	124								963	566			600
ENSG00000100241	SBF1	No	1588.67	3										1978
ENSG00000100242	SUN2	No	947.333	18				307							1072	859		1366					1258	1044			459			1897													539						570
ENSG00000100243	CYB5R3	No	830.273	33	847				667	845				2053		500	1242	1411	423	476		196	1114	384					724	1033	1196	1252	627	306									672		1001
ENSG00000100258	LMF2	No	2256	1													2256
ENSG00000100266	PACSIN2	No	2322	1												2322
ENSG00000100280	AP1B1	No	1380.33	18					668	673				2588		1013	1804	2271					1324	1028					1610																1543	1411	1516
ENSG00000100284	TOM1	No	1358.45	11						1399	1134		1336	1351	1584		1340						1799				992		1250																		1247
ENSG00000100285	NEFH	Yes	182.789	76	163	132	144	54	112	128	118	54	540	324	129	80	248	121	294	153	26	93	37	23	127	4	210	79	278	80	585	235	356	459	89	84	167	272					63	11	469	280	364	405	282
ENSG00000100300	TSPO	No	2299.5	2													2212	2387
ENSG00000100307	CBX7	No	1039	1
ENSG00000100316	RPL3	Yes	382.333	72	568	257	714	284		737	1042	360	926	1383	464	360	433	458	652	230	763	319	177	289			147	318	95	244	187	175	277		266	146			105	94	156	71	628	166	127	742	776	688	425
ENSG00000100320	RBFOX2	No	1013.15	26			213				933	990		1827			1091	1076		955		307	904	1463			1102		1361	906		2095													1900	761	1186
ENSG00000100321	SYNGR1	No	952.324	34	674	441			816	527	376	423	1015	1044		1834	1433	1832	962	829	781		1203					999	1647	1440		1619	551		1170										669	1157	1195
ENSG00000100345	MYH9	No	882.667	3														1388																	732	528
ENSG00000100347	SAMM50	No	1255	1					1255
ENSG00000100348	TXN2	No	1596.4	5						2075																		1130	1413			2126
ENSG00000100354	TNRC6B	No	1320.09	11											1257			1778		1872									1813						1306
ENSG00000100359	SGSM3	No	1373	2															1035				1711
ENSG00000100360	IFT27	No	1693	1										1693
ENSG00000100362	PVALB	No	254.25	8					580										88	129	200														415	229
ENSG00000100364	KIAA0930	No	1349.62	16	754											2090	1400	2490			1162		2225						1985			1770			1204										1080
ENSG00000100379	KCTD17	No	1174.71	17						1129	535	876		2626	1025	1619			1018				1377	761			1190		814		1553																1491
ENSG00000100380	ST13	No	766.405	42	490		292			1374	1242	687		2264	1579	876			492	981			1249	1158					509	659	511	283	617	508	238	254									473		785
ENSG00000100387	RBX1	No	827.114	35	780					996				1641	617	877		1204	528	1015	779	384	879	1000					1342	1035	559	568	683		1004										931		634	550
ENSG00000100399	CHADL	No	930	2														1095
ENSG00000100401	RANGAP1	No	908.846	39						916	340	553	1292	2007		866	1338	1305	1439	1279	884		1455	1396	203		1219	1229	1271	652	1076	1193	803												838		954
ENSG00000100403	ZC3H7B	No	1132	1
ENSG00000100412	ACO2	Yes	821	47		322	600			563	1196	1103	913	2208		598	671	1105	1578	1090	816	496	1280	590	122		1104	1269	872	681	803	1133	791	390									376	416	810	708	1116
ENSG00000100413	POLR3H	No	1810	1													1810
ENSG00000100417	PMM1	No	1387.62	8						1135						1173	1471	1991	1233	1050			1740																								1308
ENSG00000100422	CERK	No	1191.45	11					342	1446				1966			1551	1921		1054	743						1334
ENSG00000100427	MLC1	No	605.366	41			661	559	1245	1594	128	275	128	143	1519	1270	322	412	1102				721	843			489	611	478	663	167	264	669		474	754									460	220	686	416
ENSG00000100442	FKBP3	No	1093.38	29	558					1402			1628	1975		951		2699	977	1025	1289		672	1739			1316		1535	1682	501	673				1013									1422	642	851
ENSG00000100445	SDR39U1	No	1776.33	6											1522	2284		1574					2110									1849
ENSG00000100461	RBM23	No	1973	2						1490								2456
ENSG00000100462	PRMT5	No	1830.67	3										1926				2008	1558
ENSG00000100473	COCH	No	730.714	7					1110	1430								528	519	1098																													115
ENSG00000100505	TRIM9	No	1755	1										1755
ENSG00000100519	PSMC6	No	1096.45	31				422	983	494	1370			1753	1430	1536	2475	1841	555	1589			868	608			918		1929	1828	767	1083														712	762	467
ENSG00000100528	CNIH1	No	1329.43	7						1365						1897											929			1255		1804															691
ENSG00000100554	ATP6V1D	Yes	694.289	45	673		628		479	531	1018	849	952	568		779	667	966	1228	649			595	1005			403	707	551	628	966	607	810		1551	570							666		744	1028	793	811
ENSG00000100564	PIGH	No	1307	1															1307
ENSG00000100567	PSMA3	No	1260.2	5						1612									931				1102									1410
ENSG00000100568	VTI1B	No	1372	16													1960	1895			1226		1600	1126					1758			2069			1358										1518
ENSG00000100580	TMED8	No	1628.69	13							1339		1425	2640	1254	1182	2276	2883					2125					1048				2072														1429
ENSG00000100591	AHSA1	No	1363.47	15					825	1070				2038		1314	2504						887	1729			1017			1647	890
ENSG00000100592	DAAM1	No	1274.13	15									1512		1154	2320	1915	1490	1669		657		843						1604			1610			851
ENSG00000100596	SPTLC2	No	1177.5	4										1172	1045
ENSG00000100600	LGMN	No	2016	1													2016
ENSG00000100604	CHGA	No	835.55	40	349				362	471	497	474	1285	644	1032		572	661	1013	548			2166	703			505	492	896	1096	1720	2053	657	612											599	590	1029	657
ENSG00000100605	ITPK1	No	1385.21	14						2265							1828				752		1838	1104					678	1182			882												1809		1476
ENSG00000100612	DHRS7	No	1987.17	6						2173							2257						2261				1121			1926		2185
ENSG00000100614	PPM1A	No	1552.17	12						1554				1844		1379				1504			2156	1545					1569	1882		1716
ENSG00000100626	GALNT16	No	1321.79	14						1149				1097		1799				1409			1855						1204	1628	1237	1627													1830	1339
ENSG00000100632	ERH	No	1283.24	17												1110	1878						1925				996	750	1215	1701	1631	1327													1332
ENSG00000100644	HIF1A	Yes	721.523	44					385	1938	1347	1264		522	885	514	883	918	368	358			624	676			607		816	1065	766	1242				793								444	1055	1287	743	536
ENSG00000100650	SRSF5	No	1214.05	21							465	1066	1179	1627	569	2302		2642		1207				1249			1139		1854	1876	1000	1409			318	712									1750
ENSG00000100664	EIF5	Yes	788.245	53						443	770		564	2288	1378	1261	760	2083	1314	731		499	1262	1339		110		998	1105	758	633	800	907	515	812	737	271	315							1143		1075
ENSG00000100697	DICER1	No	1525	2											985			2065
ENSG00000100722	ZC3H14	No	2540	1													2540
ENSG00000100744	GSKIP	No	1470	1													1470
ENSG00000100764	PSMC1	No	1128.13	23	544				974	736						832	1940	1912		823			1531						2183	1226		730			943										1832		938
ENSG00000100784	RPS6KA5	No	2165	1										2165
ENSG00000100796	PPP4R3A	No	2189	1													2189
ENSG00000100804	PSMB5	Yes	706.617	47	320		508		598	473	990			1426		319	722	1128	703	311	697		252	473			763	1109	2031	615	1064	475	745		1546	771							554		1799	382	471
ENSG00000100815	TRIP11	No	1298	2																															1056
ENSG00000100823	APEX1	No	1907.4	5						1780							2640	2399	1472
ENSG00000100836	PABPN1	No	1372	5														2019											1703		769
ENSG00000100852	ARHGAP5	No	883.485	33							501	1037	543	1433	1481	2169	379	1201						1785			1163	719	1808	401	724	645		442	254	348		296							1614	1335
ENSG00000100883	SRP54	No	2051.25	4						2221				2345			2655
ENSG00000100884	CPNE6	No	1267.93	14					1016	1185				1847	1568		1852	1046					871	1805			990	1102	1851	1294		878															446
ENSG00000100888	CHD8	No	1828.5	2														2870
ENSG00000100897	DCAF11	No	1805	1																1805
ENSG00000100902	PSMA6	No	1028.72	29		456			671	577			1342	894	397		1857	2058	604	1261			907	854			865		1882	897	1239	2196			1487												1032	574
ENSG00000100906	NFKBIA	No	946.333	3													1536																		701	602
ENSG00000100911	PSME2	No	2114	2										1521				2707
ENSG00000100934	SEC23A	No	1036.97	30					919	1044	895	615	1652	2059		1239	1292	2043		1455			575	1006				681	1089	1245		1956													571		891
ENSG00000100938	GMPR2	No	2622	1													2622
ENSG00000100941	PNN	No	1335.67	3												2167																			685	1155
ENSG00000100979	PLTP	No	250.667	21							10	27	64	17	653	2245	75	139									125	23	382	698	31	33			422										82	26
ENSG00000100983	GSS	No	1171	3														1511	661				1341
ENSG00000100991	TRPC4AP	No	1324.8	10					1073	1315			1605										1371					1307	2053																	1041
ENSG00000100994	PYGB	No	1078.86	21						1869			1542	1809		782	1621			796	1033		1487	879					755	870		2204
ENSG00000100997	ABHD12	No	1231.65	20	779			449		1300	1440				1226			2381	1499		908		1287	1505					662	967	1450	2233													1178		1407
ENSG00000101019	UQCC1	No	1542.9	10						2089	756			1853				2626	1264								1172	1221				1507
ENSG00000101040	ZMYND8	No	1815.75	4						2055					1016		1508	2684
ENSG00000101079	NDRG3	No	990.516	31					892	652		918	859	1189			1135	1278	934	929	411		1602	1023					1875	1116															1555	651	878
ENSG00000101084	RAB5IF	No	1587.78	9								1164	1510	1679				2377	1386									1291																			1292
ENSG00000101126	ADNP	No	2250	2										2429		2071
ENSG00000101132	PFDN4	No	1320.93	15						1971				1141				877	730	1758			1612	1383						1376	794	1935			1366												1105
ENSG00000101134	DOK5	No	1976	1													1976
ENSG00000101144	BMP7	No	1746.75	4								597				2276	2223	1891
ENSG00000101152	DNAJC5	No	1118.63	30				598		785	1292	1202		1276	1297	1658	1237	2575	593	1186			1609	988			1077	1287	1468	1098	1461		848										623		649	1250	1222
ENSG00000101158	NELFCD	No	1722	1
ENSG00000101161	PRPF6	No	1727.5	4						2160						1532							1726
ENSG00000101166	PRELID3B	No	1655.5	2													2263
ENSG00000101180	HRH3	No	1037	2								1023							1051
ENSG00000101182	PSMA7	Yes	904.386	44	893	616			1117	731				1106		682	2262	942	213	518			649	1156			974	816	800	693	1730	913	844		1432	884							642		1011		554	834
ENSG00000101198	NKAIN4	No	1838.43	7									744	1743			2611	2727	1502										1692
ENSG00000101204	CHRNA4	No	1175	1																	1175
ENSG00000101210	EEF1A2	Yes	259.057	70	136	73	467	135	164	126	120	147	370	280	270	408	165	321	211	292	145		107	125	228	155	215	189	360	203	211	448	189	133	508	533							241	205	147	96	231		529
ENSG00000101220	C20orf27	No	853.267	30					699	568	908	753	1300	1462	800	1990	2549	1081	155	600			776	914			970		749	605		1749													1086	1081	518
ENSG00000101265	RASSF2	No	399.25	36				489		953		533	273	223	69	253	1839	314			432						584	1038							378	1184	69	104										681	42
ENSG00000101266	CSNK2A1	No	1543.71	7														2746		1105	422		2233	1040			1341
ENSG00000101290	CDS2	No	860.692	39		553	535	567	352	1284	1284		694	901	1719	1336	772	1227		1187			1077	696				1234		1054		1314	771	273											1218
ENSG00000101294	HM13	No	1338	7						913				2091		1690				825	368		1458						2021
ENSG00000101298	SNPH	No	1116.22	9						992	734	937									1048								1763																1728
ENSG00000101310	SEC23B	No	1314	2											766	1862
ENSG00000101333	PLCB4	No	1655	5						1189				1663			2295	2290			838
ENSG00000101335	MYL9	No	158.8	5														250																	251	198
ENSG00000101337	TM9SF4	No	2248	1														2248
ENSG00000101347	SAMHD1	No	1156.75	4												2200
ENSG00000101350	KIF3B	No	1607.2	5						2158			909					1791																	1563
ENSG00000101361	NOP56	No	1462.33	6															1487	1623										1801		2097															1260
ENSG00000101363	MANBAL	No	1511.14	7					1260	1239				1429				2018	1620		1369
ENSG00000101365	IDH3B	No	1516.93	14						1765				1538		2112	1865	2224	766				1414	734					2006		1689																1346
ENSG00000101367	MAPRE1	No	2722	1														2722
ENSG00000101400	SNTA1	No	851.129	31							868			655		766	1028	1060	1342	1350	1195			908					1182	917	998	1116	236		1059			200							1436
ENSG00000101421	CHMP4B	No	1147.71	24	844		658			1696	849		1374	1768				1795		1576	1240		755	687				861		772		1885													1142	1389
ENSG00000101438	SLC32A1	No	665.545	11					113	130			636	584			1356	651		800	1023
ENSG00000101439	CST3	Yes	74.7262	84	65	100	14	18		330	58	46	22	44	59	251	15	15	83	27	38	38	16	14	18	9	22	32	4	6	18	39	7	15	33	19	10	20	13	20	67	52	110	12	6	6	26	44	168
ENSG00000101444	AHCY	No	1256.2	5																1530			1481					1046
ENSG00000101460	MAP1LC3A	Yes	477.226	62	570	448	803	234	407	554	520	561	872	621	790	827	471	459	250	327	427		429	382	186		783	574	205	528	1167	715	422	329	867	573								83	368	269	541	498
ENSG00000101473	ACOT8	No	1711.6	5						2156									1218				1830	1764
ENSG00000101474	APMAP	No	793.35	40	772	628		424	198	719	588	804	795	1109	917	1672	2014	1887	483	483	423		613	485					983	703	1309	803			1442										534	1196	629	789
ENSG00000101489	CELF4	Yes	310.158	76	179	334	180		210	244	187	199	230	191	288	331	243	390	216	262	444	64	381	441	85	40	178	208	318	565	458	825	552	157	553	705	254		104	85			150	214	56	147	310	587	348
ENSG00000101557	USP14	No	1298.8	20							1100			1777	1475	1779	1495	1521		1716			1079	1537				1319	1557	1819	745	997													942
ENSG00000101558	VAPA	Yes	842.089	45	818				766	701			1282	1395		1583	992	1693	634	674	1002		1325	746			946	1084	886		635	1153			947			300					589	495	867	1304	1230	885
ENSG00000101577	LPIN2	No	1711.67	6										2377			2228		1464	1669											904
ENSG00000101608	MYL12A	No	774.75	4																								494							547	779
ENSG00000101654	RNMT	No	1185.57	7								759			1275														1964																798	1261	1450
ENSG00000101745	ANKRD12	No	750.222	36			353			1927					627	709	2297	691	1176		1059					131			920	1386	849	808			707	568		117			173			550	791				428
ENSG00000101752	MIB1	No	1760.33	3						1935			983	2363
ENSG00000101782	RIOK3	No	1426	1																			1426
ENSG00000101843	PSMD10	No	1024.67	27					661	1602	740	592		1996	1633	1968		2267	1038				350	712			652		1556	585		2091													1547		906
ENSG00000101846	STS	No	1536	1														1536
ENSG00000101856	PGRMC1	Yes	311.603	68	185	52	108	270	181	88	129	194	972	628	312	324	296	435	310	108	1105	448	229	215	225		232	191	231	327	462	416	73	110	1088	885	243	221					131	417	163	289	329	472	388
ENSG00000101940	WDR13	No	1507	2							1471																				1543
ENSG00000101958	GLRA2	No	698.56	25					445	599	254	299	649	482		711	1727	699	886	505			422	463				755	411	543	1368	1945														746	437
ENSG00000101966	XIAP	No	1514	13											1121		1949	2862					2272						2085	1894					1441	787									1525	1437
ENSG00000101972	STAG2	No	1769.5	2										1952	1587
ENSG00000102003	SYP	Yes	705.932	59	169	183	179	593	126	216	712	397	1237	611	621	890	421	779	1546	614	48	258	979	1283			870	747	1341	721	997	1352	631	215	734	1033							680		235	512	1080	809	650
ENSG00000102024	PLS3	No	1451.33	3										1915	1382
ENSG00000102030	NAA10	No	1746	1																1746
ENSG00000102038	SMARCA1	No	1387.44	18						1543				1939		2178	2311						1828						2045	1395	1759	749			1120											935
ENSG00000102054	RBBP7	No	1626.5	2															1484				1769
ENSG00000102078	SLC25A14	No	1327	1																1327
ENSG00000102081	FMR1	No	1419.67	3									1326																		1615				1318
ENSG00000102103	PQBP1	No	1660	3						1923													2025
ENSG00000102109	PCSK1N	Yes	240.507	73	42	88	225	213	245	142	244	692	135	157	354	281	236	151	44	60	309	288	99	114			271	428	60	53	425	194	101	134	566	542			170				544	362	109	82	120	118
ENSG00000102119	EMD	No	1393	1
ENSG00000102144	PGK1	Yes	407.954	65	399	203	125	556	121	80	670	614	581	447	339	111	193	523	207	242	338		409	163			734	589	590	212	625	776		603	1134	1081	277							485	405	438	235	164	418
ENSG00000102158	MAGT1	No	956	1											956
ENSG00000102172	SMS	No	1314.33	9											921	985		1197					1087							1505		2145
ENSG00000102178	UBL4A	No	1553	2													2143			963
ENSG00000102181	CD99L2	No	1066.06	16										1701			1601			1503			1742						1389		1035		510														1037
ENSG00000102189	EEA1	No	1639.38	8												2321		2889	746				1907						1976						604
ENSG00000102225	CDK16	No	2874	1														2874
ENSG00000102226	USP11	Yes	495.397	58	366	108	780	546	693	367	183	274	193	484	1520	455	552	615	338	491	403		332	493			822	1125	285	376	447	788	366		562	603							297		693	358	747	449
ENSG00000102241	HTATSF1	No	1383.46	13							1460		1169	1911		733	2069						1917						1144		1648	635			1083										1492		1351
ENSG00000102265	TIMP1	No	239	2																															326	152
ENSG00000102287	GABRE	Yes	96.2727	44			37	74	20	41	35	68	300	155	66	11	255	169	16	9			72	53			226	98	208	127	100	137												35	337	574	63	32
ENSG00000102309	PIN4	No	1498	5											1751	1401			1568	1598												1172
ENSG00000102316	MAGED2	No	800.6	35	664	615	498			425			1612	570		959	1065	991	1039	510	249	501	793	859			841		806	1055	736	938	601	487	1236										960	611	584	748
ENSG00000102317	RBM3	No	1535.56	9										2572									1952						1899	1227					1151	994									1758
ENSG00000102401	ARMCX3	No	1597.5	12						1751	1453			2471			1973	2759					1374	1137							1619														1450	1362
ENSG00000102409	BEX4	Yes	634.667	60	420	633	461	347	414	184	1283	794	619	842	884	635	320	693	362	611	580	378	367	880			1026	1360	445	391	655	622	385	630	1303									355	692	205	950	438
ENSG00000102452	NALCN	No	2169	2												1860	2478
ENSG00000102466	FGF14	No	2067	1										2067
ENSG00000102468	HTR2A	No	2078	2													2118	2038
ENSG00000102471	NDFIP2	No	1893	1						1893
ENSG00000102531	FNDC3A	No	1621.33	3										2262		1832
ENSG00000102547	CAB39L	No	2142	2									1650	2634
ENSG00000102572	STK24	No	1901	2						1607				2195
ENSG00000102606	ARHGEF7	No	1461.42	12						2196				2489	1469	1306		2307											1506	1313																760
ENSG00000102753	KPNA3	No	2572	1													2572
ENSG00000102755	FLT1	No	382	2																															319
ENSG00000102760	RGCC	No	1563.29	7												2278															1673	2179			850	580
ENSG00000102781	KATNAL1	No	2667	1													2667
ENSG00000102804	TSC22D1	Yes	674.864	44	809		660		1047	1361			409	400		1088	1143	632		1280		418	915	689			1110	1140	261	554	1133	695	433		359	227									755	937	716
ENSG00000102879	CORO1A	No	2425	1														2425
ENSG00000102882	MAPK3	No	897.125	40	378	425			654	922	791			1120	1753	1242	2529	2803	668	702	327		1582	494			863		707	1163	1105	785		569									473		822	928	1283	756
ENSG00000102893	PHKB	No	1420.67	3									1142							1272			1848
ENSG00000102897	LYRM1	No	1571	2												1821			1321
ENSG00000102898	NUTF2	No	1218.1	20	906					781		1027			919	1499		1604	1370		1100		1807					1158	2174			1183													1533	936	612
ENSG00000102910	LONP2	No	1667	1
ENSG00000102924	CBLN1	No	376.25	8							110	118						1229	176	41							54	52
ENSG00000102931	ARL2BP	No	1757.27	11						1697				1454			1962	2531		1478			2101							1810		2071
ENSG00000102934	PLLP	No	1027.7	10									1017	1137	676		1537	915
ENSG00000102978	POLR2C	No	1813.75	4										2389						1379			2134	1353
ENSG00000103018	CYB5B	No	2189	2													2133	2245
ENSG00000103024	NME3	No	1494.75	8										1835		1903	1540													1058		1890														1329	1417
ENSG00000103034	NDRG4	Yes	208.654	78	89	34	57	55	75	87	76	169	174	217	250	365	144	203	135	169	74	161	148	98	69	39	242	389	204	184	366	361	348	72	1048	552	201						282	229	90	100	410	413	151
ENSG00000103035	PSMD7	No	1146.91	11											1006						1284							1324	2046
ENSG00000103089	FA2H	No	600	19					446				698	354	278	1225		624		1329	494														1450													614	74
ENSG00000103121	CMC2	No	1043	1									1043
ENSG00000103145	HCFC1R1	Yes	659.95	60	683	545	366	271	1001	456	467	539	1501	2022	1374	1895	749	490	904	694	532		406	552			527	486	530	1080	764	1631	272	457	1232									87	787	517	199	836
ENSG00000103154	NECAB2	No	508.667	30					507	955	423	674		834	414	564	712	460	143	61	608		642	462			474		718	632	988	940														364	218	619
ENSG00000103160	HSDL1	No	1140.73	26				553	723	1033	674	1289		1919		1566	2355	1615	583				1063	643			1256		1048	1144		2032													1757	1232	845
ENSG00000103187	COTL1	No	1234.46	13						946						953	2242	1520		1022			1382	1124			1014				1348	937				925
ENSG00000103249	CLCN7	No	1315.67	15						2113	688	1094	1303				1945			1831			1442						1278	1545		2217
ENSG00000103253	HAGHL	No	817.222	9							281	412	1575															1207				447															1169
ENSG00000103257	SLC7A5	No	1294.45	11							1426	1187						1589					2074	1403					1637																		1284
ENSG00000103260	METRN	Yes	429.581	62			495			1156	271	241	148	276	792	590	262	538		617	495		1066	539	120	133	285	176	234	647	219	269	118	86	477	226	182			114		74	630	209	215	389	627	528	404
ENSG00000103264	FBXO31	No	1569.44	9							1377						1892		1577	1375			1683	1723
ENSG00000103266	STUB1	No	1101.56	34		424			1230	1346	748		1654	1511		1614	1835	1865	1433	1237	260		1283	986					1118	1462	929	600				606									1508	1331		579
ENSG00000103275	UBE2I	No	1848.6	5																				1770			1305		2170	1884		2114
ENSG00000103342	GSPT1	No	654	1
ENSG00000103353	UBFD1	No	1454.42	12						1316				2376			1318						1424	1493			1229		1641	1623		1948
ENSG00000103363	ELOB	Yes	547.315	54	488	133		133		389	1140		1576	1246	1172	421	2418	614	264	192	180		330	341			637	721	390	305	618	288	530	631	506	511							407	148	579	502	631	259	501
ENSG00000103415	HMOX2	No	1633.33	6						2018								2709					1049							1564	1593
ENSG00000103423	DNAJA3	No	364	1																	364
ENSG00000103485	QPRT	No	1469.4	10					510						1400	1976	1788	1751					1714				836		1770
ENSG00000103495	MAZ	No	1610.5	6						1930		1227											2043	1361				1210
ENSG00000103502	CDIPT	No	1153.35	20						1174	1201			766			1487		1301	1111			2015	885			972		2190	1049	1382	1064													862	1008		883
ENSG00000103507	BCKDK	No	2211	2														2592		1830
ENSG00000103512	NOMO1	No	1478.56	9					541					1416	1632		1889	1836		1328				1468								1895														1302
ENSG00000103528	SYT17	No	1448	1										1448
ENSG00000103540	CCP110	No	1759	3												1510		2270
ENSG00000103544	VPS35L	No	2199.5	2												2241							2158
ENSG00000103546	SLC6A2	Yes	27.5217	69	1	1	10	8	5	4	5	21	31	96	9	2	24	44	2	3			4	10			2	4	5	3	2	4			51	123			36				1	2	9	7	2	3	84
ENSG00000103591	AAGAB	No	1880	1																1880
ENSG00000103647	CORO2B	No	1673.8	5								1223		1961	930	2242																2013
ENSG00000103657	HERC1	No	1447.88	8						1277										1411	1350		2120						1493																1456
ENSG00000103710	RASL12	No	2256	2										2014			2498
ENSG00000103723	AP3B2	No	1280.18	11					1198	1123					889		1130	2298					930	1243						1680		1947
ENSG00000103740	ACSBG1	No	1459	6										1024	1057			2540											1790	1089		1254
ENSG00000103769	RAB11A	Yes	603.528	53	538	643	560		261	344	1145	791	867		602	385	468	1055	343	501		217	563	684			421	473	641	625	389	575	857		1296								465		1762	1251	342	870
ENSG00000103811	CTSH	No	2160	2													2137	2183
ENSG00000103876	FAH	No	437	1
ENSG00000103978	TMEM87A	No	1671	4										2579	924	1966
ENSG00000103994	ZNF106	No	1594.64	11									1500				2096						1285	1710			1297		2029	1788		1966			674										1716
ENSG00000104067	TJP1	No	1186.2	5											660			1948																	1052
ENSG00000104093	DMXL2	No	928.379	29	757		295				413			1458		1146	1041	1702		1133	744		1384	1362			577	1301	1522		1357	1678													1814
ENSG00000104112	SCG3	Yes	824.163	43	625	549			1058	459	1317		1158	1238	1112	1109	726	1058	1043	762	1264		1434	1570			820		745	840	613	633	940	435	466	329									783	818	1018	739
ENSG00000104131	EIF3J	No	1193.58	12	858											1209														1869	1534	1517			963	488									1390
ENSG00000104164	BLOC1S6	No	1444.08	12										1949		1622	1216	1796	1063					1652			1099					1450
ENSG00000104177	MYEF2	No	813	1
ENSG00000104205	SGK3	No	1506	1											1506
ENSG00000104218	CSPP1	No	1221	2													1201	1241
ENSG00000104219	ZDHHC2	No	2865	1														2865
ENSG00000104267	CA2	No	1083.73	11									1394	1653	1726						1275														615	483
ENSG00000104290	FZD3	No	737.154	13					523		1268	960	985	598			965	933													857	580													766	577
ENSG00000104327	CALB1	No	351.912	34					589		36	64	66	136	135	586	413	216	230	117							93	59	361	161	398	806													359	927	553	428
ENSG00000104331	IMPAD1	No	1268.38	16						1635	839					1294				1496			2240							1853															1352		1094
ENSG00000104332	SFRP1	No	934	2													342	1526
ENSG00000104341	LAPTM4B	No	1068.24	17						1383	777					1551			651				2139					1108		1912	1310	1096
ENSG00000104381	GDAP1	No	1377.44	18						1966	1010	640		2187		1094	1260	2306			683		1710	1266				1276	2114	1629		1704															978
ENSG00000104388	RAB2A	Yes	696.667	57		469	534		389	814	193	1135	1387	1263	988	888	1566	939	669	464	748		322	471			1302	935	495	719	622	558	233	366									470	322	656	774	579	635
ENSG00000104408	EIF3E	No	1319.67	15													2099	1181					1693	1270					1165	1875	884	1830			876	710									997	867
ENSG00000104412	EMC2	No	1165.29	7											695					1549									1259						678
ENSG00000104419	NDRG1	No	548.61	41				266	536	855		626	87	298	121	195		638									914		2099	1778	1047				814	446	174	165								1372	893	709	72
ENSG00000104427	ZC2HC1A	No	1970.67	3										2227			2338		1347
ENSG00000104435	STMN2	Yes	51.284	81	13	150	19	19	30	19	16	35	39	67	35	38	27	37	31	26	46	70	27	28	57	33	33	38	50	35	36	31	72	111	143	120	240	96	125				16	20	18	17	22	56	117
ENSG00000104442	ARMC1	No	1485.67	3						1658									1279
ENSG00000104490	NCALD	No	840.029	35	493				689	375	1281	639		2060	826	355	1383	1349	700		815		819	864			572	587	1106	966	1329														1941		1511
ENSG00000104529	EEF1D	No	1138.04	23								967		1644				2024	1501	1431	1188			820						1790	473	1421			510	540									1545	1020
ENSG00000104549	SQLE	No	1364.5	8							1489				1747	1717					696		1297																								1266
ENSG00000104643	MTMR9	No	1612.71	7						1319				1702		995		2443					2264				1013
ENSG00000104671	DCTN6	No	1174.33	6					1042	1598									681				1250								1289
ENSG00000104679	R3HCC1	No	940	1																940
ENSG00000104687	GSR	No	1622.2	10						1310							2500	2799		1316			1730	1567				1012
ENSG00000104695	PPP2CB	Yes	727.692	52	869			220		957	264	971	894	947	1210	1136	495	1331	710	1789			764	1619			891		486	274	210	739	648	557	1294	975							286	509	398	395	941	314
ENSG00000104722	NEFM	Yes	53.6296	81	27	12	25	11	45	28	28	40	110	100	47	49	55	35	106	40	20	39	24	12	15	1	30	36	143	32	28	23	271	399	22	25	84	121	16	12			39	8	73	89	31	39	109
ENSG00000104723	TUSC3	No	1163.53	17						1342	513	611		592			885	2227		1681								1164	1806																900	766	1027
ENSG00000104763	ASAH1	No	927.452	42	588				875	1967	950		1264	1305		830	745	1391	341	1155	401		986	1407			1134	833	1937	1302	1081	895	706			1222							460		1610	932	837	646
ENSG00000104765	BNIP3L	No	1191.74	23								1254	1530			1172	2513	2692		1412			1413				998			1815	843	1093			747	984									1139
ENSG00000104805	NUCB1	No	1307.56	18						1083			1176					2583			1282		2009	1152					1482		1011	2239													1119	1283	1098
ENSG00000104823	ECH1	No	1346.92	13												1191		2663	735				1984				1034		1529			1591													750		1025
ENSG00000104824	HNRNPL	No	1418.67	6					1003						1419														2176	1792		1565
ENSG00000104833	TUBB4A	Yes	524.709	55			436	104			1216	654	305	296	207	162	1473	515		1234	34		835	247	179		324	1273	761	603	680	1934	911	379	1119		49	48					358		514	732			223
ENSG00000104852	SNRNP70	No	1814.29	7							1300					2170	2623	2096			1342			1728					1441
ENSG00000104853	CLPTM1	No	1104.41	29	376					684				1572		1250	817	2226	1175	1878	380	380	1738	1638					1487	1282	1340	2238		388											1175	940		694
ENSG00000104863	LIN7B	No	1737.2	5						2028				2440																1911	1657																650
ENSG00000104870	FCGRT	No	799	2																															592	1006
ENSG00000104886	PLEKHJ1	No	1456	3										1436			2115				817
ENSG00000104904	OAZ1	Yes	350.423	71	122	99	121	256	343	243	198	948	722	266	571	326	440	351	182	200	455		336	344			752	1104	135	306	565	311	401	171	1013	567							300	77	220	237	307	740	534
ENSG00000104960	PTOV1	No	912.367	30	639					520	940		455		1674	645	1330	1654	1062	1495	472		744	962					900	1103	621	1175				1103									1290	1202	1129
ENSG00000104964	TLE5	Yes	569.597	62	598		643	616	1111	646	1025	939	685	965	1290	338	684	1141	595	767	153		280	595			575	1208	783	595	540	513	152	551	1137	785							350		521	275	521	658
ENSG00000104967	NOVA2	No	1926	1													1926
ENSG00000104969	SGTA	No	1231	1											1231
ENSG00000104979	C19orf53	No	1374.8	15												611	2649	1461	801	1674			1319						1227		1409	1960				860									1949		1310
ENSG00000105058	FAM32A	No	1548	8						1264				2194						1522			1924	1543
ENSG00000105088	OLFM2	No	1067.86	22						1072	1237	738			1550			994	1663	992			654	949			758		1927			2270														1320	1049
ENSG00000105176	URI1	No	1549	1
ENSG00000105185	PDCD5	No	1095.38	24						1128			1021	1213		1403		888	431	1077			1174	1618				814	644	1720		1126			1178												574
ENSG00000105193	RPS16	Yes	450.885	61	613	619	548	471				1012	359	671	300	585	743	473	1485		919		371	368			423	548	381	205	290	373	424		179	159	234	309	151		115		170	347	757	748	602	445	246
ENSG00000105197	TIMM50	No	1587	1
ENSG00000105220	GPI	Yes	402.179	67	201	315	470	102	217	97	363	266	357	377	1066	768	253	551	279	224	439	275	552	189		174	394	665	504	292	335	411	151	144	892	1029							477	475	345	378	363	880	432
ENSG00000105223	PLD3	Yes	327.972	72	193	559	384	526	355	102	85	225	486	249	357	493	160	227	243	91	143	305	254	245			487	452	133	207	422	476	418	107	537	891	244						476	154	311	167	228	199
ENSG00000105245	NUMBL	No	1890	3										2452					1249				1969
ENSG00000105254	TBCB	Yes	741.5	48	811		279		869	461	975	1189		1749	712	776	1289	1334	439	515			523	371			1153		858	671		670	338	234	1528	1225							290	312	1204	1172	1106		638
ENSG00000105255	FSD1	No	1585.38	8						1858	1072	985						2021	1612				1755						2028
ENSG00000105258	POLR2I	No	1045.3	20							1069						1569	1829	1171				1965	1486			764		758	928	842	1036			1313	1164									962	1032		824
ENSG00000105270	CLIP3	Yes	347.537	67	172	250	176	153	455	145	251	426	430	356	504	374	323	574	314	314	157		412	77			519	327	258	360	464	331	170	83	600	918							352	236	446	228	279
ENSG00000105290	APLP1	Yes	401.649	74	530	390	724	107	618	734		324	149	158	39	114	1616	295		1421	97	90	2117	425	160		297		603	880	1344	1376	799	365	263	279	39	74		50			601	512	574	824	699	353	23
ENSG00000105323	HNRNPUL1	No	1940	2													2726														1154
ENSG00000105325	FZR1	No	1513	1										1513
ENSG00000105355	PLIN3	No	557.667	3											573
ENSG00000105357	MYH14	No	1797	1												1797
ENSG00000105364	MRPL4	No	1889.67	3							923					1988		2758
ENSG00000105372	RPS19	Yes	372.657	67	783			390		1384		741	195	490	149	95	283	451	372	290	1321	359	188	105			110	188	182	196	169	202	354	560	85	117	296		99		117		262	175	227	413	610	121	616
ENSG00000105373	NOP53	No	1502.09	11												2255	2186						1832	1161					2082		876	1483				847									1767
ENSG00000105379	ETFB	No	1224.67	18						1899						961	1353	2448			1000		707	605			1041		2079	1631		1713															1542	627
ENSG00000105393	BABAM1	No	1156.56	27					973	1886	948	565			1669	1500	919	1304	813	843			1209	633				1179	957	1036	1626	1306															1432
ENSG00000105401	CDC37	No	1240.21	24							1531						1577	2125	899		1176		1062	1685			1344		1523	1669		2159													1546	1105	1321	706
ENSG00000105402	NAPA	Yes	877.651	43	693		757		609	1215			870		1683	1232		1609	902	748			812	874			753	570	1180	616	1126	1292	667										692		637	720	1036
ENSG00000105404	RABAC1	Yes	635.4	50	440			583	280	329	1550	1153	1523	1680		1451	783	842	45	241	310		421	342			439	489	824	552	671	200	572	470		905							340	379	823	407	194	462
ENSG00000105409	ATP1A3	Yes	325.449	69	88	153	577		240	76	104	149	201	139	362	529	215	306	627	164	124	68	430	348		103	504	219	456	468	695	317	142	126	439	644	283	325					310	307	42	218	336	294	412
ENSG00000105429	MEGF8	No	1328	2					780											1876
ENSG00000105438	KDELR1	No	695	1								695
ENSG00000105499	PLA2G4C	No	1818	1												1818
ENSG00000105516	DBP	No	1564.5	2						1510										1619
ENSG00000105518	TMEM205	No	1254.47	17						875			1365				1199	1777		1064	963		1118	1694					1618		1386	2024														945		812
ENSG00000105519	CAPS	No	18.3889	18							1	10	4	4			2	8									11	5			3	3			161	98									2	1
ENSG00000105520	PLPPR2	No	1041.88	24				265	488	1702	636	634	1543	1774	959					1489			1129	1736			1025		972	1399	1137		449												1039	1368		804
ENSG00000105568	PPP2R1A	Yes	354.732	71	428	107	93	170	306	185	152	437	381	347	567	236	521	715	347	453	686	293	192	132		78	247	689	255	341	423	784	109	57	1299	789							248	254	435	254	322	554	458
ENSG00000105576	TNPO2	No	1203.33	12					619		1433	1215		1995													930				1417															1397
ENSG00000105583	WDR83OS	No	1321.75	20						1530					1706	1272		2234	1362				1321					1361	2004	1410	1402	1163			1410	1073											1111	806
ENSG00000105613	MAST1	No	1379.83	12								504		2278	1304		1832						2119					804		1838
ENSG00000105640	RPL18A	Yes	524.902	61	694			383		1644	1568	590		1622	370	678	679	1071	568	1138			458	262			149	416	229	156	494	344	777		132	94			154	146			271	396	740	589	1097	586	236
ENSG00000105649	RAB3A	Yes	479.815	65	233	471	112	73	646	270	268	212	949	428	696	536	338	430	875	522	150	507	482	567			336	794	967	877	1124	843	561	204	828	965							218	508	617	185	645	553
ENSG00000105669	COPE	No	1080.45	22									1007	1685		1083			1182		881		929	1263			964		1596	1053	948	1220	639			856									1215
ENSG00000105677	TMEM147	No	1321.67	3												1570							895																								1500
ENSG00000105695	MAG	Yes	331.443	61				240	238	268		182	51	102	36	69	805	62		968	39	300		1556			601	662	781	598	420	1616	466		331	288	70	64						488	592	978	601	365	28
ENSG00000105696	TMEM59L	Yes	500.508	65	299	366	246		286	84	408	929	524	389	1251	1325	251	611	1306	304	125	296	757	646			799	729	179	338	1205	733	131	272	1302	1128	259						185	161	197	132	411	473	440
ENSG00000105697	HAMP	No	453.333	3																								482							382	496
ENSG00000105698	USF2	No	1455.43	14							1178		1568		1079	1623	2727											942	2012	1418		1978			973	1096									1457
ENSG00000105700	KXD1	No	2030.5	2																												2174
ENSG00000105701	FKBP8	No	1052.26	31	660					1251	974		768	777	1666	2000	821	2289			462	360	2054	1332					577	1460	1499	1668	753		1331										704	803	927
ENSG00000105711	SCN1B	No	1061.17	12					874					2181		1361	1739	1277		679	974
ENSG00000105723	GSK3A	No	1956.75	4						2109													1939						1939																1840
ENSG00000105737	GRIK5	No	1029.5	2																			1645
ENSG00000105767	CADM4	No	1192.54	13											1548	1439								1166						1826	1725	1826			1270										1227				528
ENSG00000105778	AVL9	No	1603.25	4										1704	946		2341						1422
ENSG00000105784	RUNDC3B	No	2285	2						2049				2521
ENSG00000105821	DNAJC2	No	1644	1													1644
ENSG00000105835	NAMPT	No	845.522	23								600			461	410	1971	2832	82	208			1122	1489			1126	539			1665	584			660												806
ENSG00000105854	PON2	No	743.111	27					1035				296	174	1246	2148	706	911	744				611				268	695	375	510	1290	523	406		449	690									1622	1045
ENSG00000105855	ITGB8	No	816.25	20							755	442	599	387		1466	921	1266										495	596	742	1598	1069			555										1068
ENSG00000105887	MTPN	No	862.231	39	689		725		1019	1121	326		953	985		699	1105	975		714			1103	692				1047	1661	1250	455	1334	461	541	1172									483	632	1234
ENSG00000105894	PTN	No	950.63	27						2208		980		848	1148	1223	1986			901			1383						915	1102	1143	1210	954	606	78	171									685	1301
ENSG00000105926	MPP6	No	1578	3											1497			2439																	798
ENSG00000105939	ZC3HAV1	No	2610	1														2610
ENSG00000105953	OGDH	No	1379.81	16						1518				2644			1624	2829			1184		855	1117				993	1471	1106			715												1831	1236
ENSG00000105963	ADAP1	No	1175.29	7														1943																											1877
ENSG00000105968	H2AFV	No	1160.38	16														2294					1537						982	1693	893	1347	878			864									1584	1384	1282
ENSG00000105976	MET	No	591.571	7					434								668		132	275			971	1529
ENSG00000105983	LMBR1	No	2004	1										2004
ENSG00000105993	DNAJB6	No	979.528	36	679		620		850	1344			1094		1575	603	1459	2470		1084	1317		1292	1170					507	1114		1278											619	549	1196	578	643	840
ENSG00000106028	SSBP1	No	1423.58	12						1599				1534		1410	2238	1598	1473	1229			2031									1280			895
ENSG00000106052	TAX1BP1	No	1059.64	33						1302			847	2620	1240	1534	2554	1097		1773	956						1066		945	1528	795	698	849		419	438							454	502	910	638	1196
ENSG00000106070	GRB10	No	1290	7										2283	1422						1279		1475
ENSG00000106078	COBL	No	1061	1												1061
ENSG00000106105	GARS	No	1188.27	22					378	1199			1222			1642	2193	2824	725	706			857				612	975	1312	953	1691	2140															779
ENSG00000106153	CHCHD2	Yes	367.522	69	154	307	251	552	616	123	769	1080	334	351	508	337	629	480	75	137	228		329	274			380	713	197	414	199	68	341	225	357	798							552	217	289	103	117	223
ENSG00000106211	HSPB1	Yes	380.953	64	256	518	157	171	201	129	158	450	1160	591	490	227	528	576	90	405	968		145	131			164	339	345	607	231	336	281		484	286							306	457	779	1266	145	230
ENSG00000106236	NPTX2	No	1871.67	3										2653		1052	1910
ENSG00000106244	PDAP1	No	1272.15	13						1052		1218		2183		1393					1131						890	1252		1910		1755			343	651											1021
ENSG00000106245	BUD31	No	1172.8	5																			775							1539	785	1337			1428
ENSG00000106261	ZKSCAN1	No	1150.5	6											1542			1676
ENSG00000106263	EIF3B	No	1574.6	5						1667							1908													1471		1745														1082
ENSG00000106278	PTPRZ1	No	974.808	26						1955	1054	661		1067			1052	1102	1177	1801			1954						741	529	1487	1831			831										1097			530	360
ENSG00000106299	WASL	No	1291	14						1298	653		1656	1532			1521	2649			1073		1092	1093					1043	1555															1444		1252
ENSG00000106355	LSM5	No	1902	3										2558					1383	1765
ENSG00000106367	AP1S1	No	1167	2					1116																			1218
ENSG00000106392	C1GALT1	No	715	1
ENSG00000106400	ZNHIT1	No	1296	26											934	1457	1757	2258		1897	825		1820	1757					1253	1542	1515	1235			1397										1344		985
ENSG00000106443	PHF14	No	1206	4																1676
ENSG00000106460	TMEM106B	No	1240.07	14										1808		1585			1220				1836									1930			1464										1446				576
ENSG00000106477	CEP41	No	2163	3										2212			2431	1846
ENSG00000106537	TSPAN13	No	1086.27	26					758	475	646	604	871	1204			1454	1457		1632			1253	1341			1111	1049	1860	525		2249															1253
ENSG00000106538	RARRES2	No	254	7								254		140			161	294										204			161	564
ENSG00000106565	TMEM176B	No	2099.5	2													2463	1736
ENSG00000106588	PSMA2	No	1406.47	15					812	2163					1665	1538	1883	1386	940	867			1526	1518						1411	1025	1137
ENSG00000106603	COA1	No	2679	1													2679
ENSG00000106605	BLVRA	No	2002	1													2002
ENSG00000106609	TMEM248	No	1318.05	22						1819	1189	847	1195	1603			2009	2056	1027	751			1242					929	1364	1814	791														1925	833	917
ENSG00000106615	RHEB	Yes	519.172	58	665	439	698	191	322	308	935	613		492	276	490	589	600	408	429	656		237	417			872	238	439	1565	701	1057	310	478	1493		126						635		846	454	1002	313
ENSG00000106617	PRKAG2	No	1405.29	7										1937		2137	1637			1586			826
ENSG00000106624	AEBP1	No	240.583	24							29	70	94	39	560	654	73	309									435	68	191	456	89	375			706	460										105
ENSG00000106628	POLD2	No	2779	1														2779
ENSG00000106636	YKT6	No	1517.1	10						788			838	1599		1757	1997						1198	1490					1872			2124
ENSG00000106665	CLIP2	No	1148.11	19			675	592			1234							1733			721		1218						1073	965	1343														1697
ENSG00000106682	EIF4H	No	997.613	31						1142					1000	1208		1682		1177	1123		974	1797					1061	644	1526	881				996									1045	1077	741		510
ENSG00000106683	LIMK1	No	1036.32	22					847		792	1062		1013				1984		1387	798		1369	1562					1392	1552	1641		614													463
ENSG00000106688	SLC1A1	No	1690	4						2095				2466			995				1204
ENSG00000106701	FSD1L	No	1238.33	6						1656							2493															862
ENSG00000106723	SPIN1	No	1296.62	13							1362							2629		1497			1792						943	882		1642	419												1554
ENSG00000106771	TMEM245	No	1581.6	5							1003				1287														2129			2154
ENSG00000106772	PRUNE2	No	1069.03	30					915	1824				2480	1510	824	1474	1867	772	1149			463	1165			596	964	1200	1583	1436														1389
ENSG00000106780	MEGF9	No	1388.33	6										1922		1100	1623															1759
ENSG00000106803	SEC61B	No	1408	6													1277						1570					902				2074			1291
ENSG00000106809	OGN	No	228	1																															228
ENSG00000106829	TLE4	No	2708	1														2708
ENSG00000106853	PTGR1	No	2144	1														2144
ENSG00000106976	DNM1	Yes	397.091	66	70	473	475	355	300	89	97	108	228	336	283	909	167	415	263	396	359	244	508	373	105	61	436	434	795	307	541	1099	340	149	749								675	241	402	222	195	683	318
ENSG00000106991	ENG	No	240	1																																240
ENSG00000106992	AK1	Yes	442.844	45			452	410		1590	31	58	41	64	1259	1727	72	106		1345			2224	397			213	43	275	506	11	41	40	179	329	530								170	117	120	129	100
ENSG00000106993	CDC37L1	No	1105.2	5					1033	843	1059					1324							1267
ENSG00000107105	ELAVL2	Yes	773.182	44	677				397	866	1226	230	1150	557	724	1981	557	862	740				726	1257			1324		937	1200	1301	1140	825	642										123	549		1322
ENSG00000107130	NCS1	Yes	823.383	47	792		659		187	1429	319	723		2538	1416	1691	940		795	913	501		652	878			437	1126	894	1292	920	1669		340	756	1021								436	1537	875	1035
ENSG00000107140	TESK1	No	1536	1																1536
ENSG00000107175	CREB3	No	1521.6	5										2673										1002				1320
ENSG00000107186	MPDZ	No	918.875	8							890	510	863	1176			694	1113													1164
ENSG00000107223	EDF1	Yes	686.896	48	474		595	364		868	879		1085	1859	1001	928	1427	1063	981	650	646		494	517			414		457	526	1306	312	500		704	880							375	465	629	451	746	607	414
ENSG00000107262	BAG1	No	1509.18	17						2086							2458	2798		1035									1935			2272			1389	1078									1950		896
ENSG00000107263	RAPGEF1	No	2030	1														2030
ENSG00000107281	NPDC1	Yes	675.229	48	789		795	483	481	419	1084	1081	587	1181			913	718	636	638	711		934	1010			897		547	750	431	884	373	351		641							345	531	859	424	759
ENSG00000107282	APBA1	No	1074.57	21					1002	2234	338	914	1070	1536			716	1454	1107	1513	804			1653				1146																	1445	797
ENSG00000107290	SETX	No	2077	1										2077
ENSG00000107295	SH3GL2	No	1496.7	10						2071				1224		1662	1751	1478	1199		1242											1801														1119
ENSG00000107317	PTGDS	Yes	200.321	81	418	566	204	32	955	420	436	36	191	1130	253	79	601	360	359	144	42	75	87	32	132	59	250	281	108	59	141	323	34	98	23	21	181	68	21	40	89	75	277	82	45	184	183	489	114
ENSG00000107331	ABCA2	No	621.857	42	790			138	560			1137	982	729	216	388		310			236						871		1619	1314	1391	1790	619		1333	831	138	199								1022	1171	753	77
ENSG00000107341	UBE2R2	No	1313.5	2																				1471
ENSG00000107362	ABHD17B	No	1261	1											1261
ENSG00000107372	ZFAND5	Yes	801.432	44	535		521		463	968	553		1011	1492	1010	488	1122	1235	663	1093			1482	1306			661	944	926	1432	1506	1251	363	588									377		763	830	761
ENSG00000107485	GATA3	No	234.286	7									187	109	399	553	213	128																51
ENSG00000107551	RASSF4	No	1267	1																															1267
ENSG00000107581	EIF3A	No	1206.55	20	715	279							1597		875	2254	1958	1500			598		1732	1561					2055	1326	949	2220			374	505
ENSG00000107643	MAPK8	No	952	1															952
ENSG00000107669	ATE1	No	2039	2										1346				2732
ENSG00000107679	PLEKHA1	No	1683.5	2									1117										2250
ENSG00000107738	VSIR	No	2202	1										2202
ENSG00000107742	SPOCK2	Yes	509.206	68	291	375	253	327	717	191	461	1098	232	371	441	863	293	511	930	745	399	143	1317	529		84			402	1220	515	889	143	161	1377	1051									182	290	1054	551
ENSG00000107745	MICU1	No	1921	2																			2187
ENSG00000107758	PPP3CB	No	974.625	32			341		448	776	723	457	729	931			1218	1335		1349	451		1328					1161	2038	1511	1415	1041													1116		1332	403
ENSG00000107771	CCSER2	No	1117.95	22			401			2030						818		2124		977			1164	1372				767			1397	2147			1128	582									1350		1242
ENSG00000107796	ACTA2	No	124.333	3																															222	148
ENSG00000107798	LIPA	No	832.333	9									757	1371	215	821		1668
ENSG00000107854	TNKS2	No	2211	1										2211
ENSG00000107863	ARHGAP21	No	836.074	27							1424		824	1200	320	764		1525						1680						1392		2017			790	991	256	146									1155		279
ENSG00000107864	CPEB3	No	1397.36	11								1239	1554	1833			932	2297						1017			1170																		1665
ENSG00000107872	FBXL15	No	1767	7						2062				2367						1743			1438	1007					1914			1838
ENSG00000107874	CUEDC2	No	1632.86	7									1621				1504	2291					1408	1553					1401
ENSG00000107890	ANKRD26	No	1174.5	2											1021		1328
ENSG00000107897	ACBD5	No	1234.5	2																								1326
ENSG00000107902	LHPP	No	645.05	40			679	215	1217		574	769	360	416	100	335	2470	645			395	115							789	1775	1690	2171			743	259		224									1209	659	62
ENSG00000107929	LARP4B	No	2672	2										2679			2665
ENSG00000107937	GTPBP4	No	827	1					827
ENSG00000107949	BCCIP	No	1570	2														2238																	902
ENSG00000107959	PITRM1	No	1195.5	4						1306													1113					1206																			1157
ENSG00000108010	GLRX3	No	1357.25	4						896									1524				1942
ENSG00000108055	SMC3	No	1153	1																															1153
ENSG00000108061	SHOC2	No	1061.8	25					964	771	511	947		2476		929		2148	1080								979		2060	1231		1393	737										633		1731	1192	937
ENSG00000108091	CCDC6	No	1695	8						1881				2544		1214	2043							1368					2063
ENSG00000108100	CCNY	No	1344.17	12					1025	1432							2376		1240		918		2257							1369		2119															833
ENSG00000108106	UBE2S	No	1258.64	11						2057									487	965	902		1290	1447			1327	1060
ENSG00000108107	RPL28	Yes	314.909	77	218		465	106		1254	353	578	516	1676	265	290	757	606	616	566	174	181	92	64		181	162	392	83	219	317	96	425	540	135	150		80	49	112	44	66	136	225	213	464	246	285	122
ENSG00000108175	ZMIZ1	No	1347	7					1203								1527				1086								1822	1464	994														1333
ENSG00000108176	DNAJC12	No	827.294	17						1211			175	186	820	1589	325	382	602	1404			977	1369																					801	561
ENSG00000108179	PPIF	No	1737	7												1957	2382	2667						1627								2210
ENSG00000108231	LGI1	No	1469.38	8					1174	1059				1730			2547			1124												1869
ENSG00000108239	TBC1D12	No	686.833	6										1077	319			1009
ENSG00000108256	NUFIP2	No	1907.67	3																			1821									2026
ENSG00000108262	GIT1	No	1555.38	8					709	1926													2194	1687				1189	1573																		1254
ENSG00000108298	RPL19	Yes	442.384	73	504		490			820	1468	603	749	2136	280	470	973	326	696	692	339	390	227	81		150	134	340	263	181	599	263	446	559	157	116	270	206		73	127		389	440	606	745	349	682	305
ENSG00000108309	RUNDC3A	Yes	903.039	51			558		613	658	471	716	537	1563	565	697	2333	1013	1083	1426	354		1096	1716			648	1309	1527	874	1478	768	924	474	1510										1852	752	1033	556
ENSG00000108312	UBTF	No	1488	2							993						1983
ENSG00000108344	PSMD3	No	1313.15	13					803		1095							2721					1675	1202						1710	1232	1530															1558		607
ENSG00000108349	CASC3	No	2004.25	4										2622						1847			2040							1508
ENSG00000108370	RGS9	No	1166	1																1166
ENSG00000108387	SEPTIN4	Yes	604.723	47	443			372		1575		1147	813	587	481	665		668			923	514	2066	857	140			834	1315	1384		1363	872			1043	169	154		191	87				1413				312
ENSG00000108389	MTMR4	No	1876.5	2										1483			2270
ENSG00000108395	TRIM37	No	1240.38	21						2147			1580	1129	856	1244	1334	921	1550					1467				1198	1374	1263	1532		720												1007		907
ENSG00000108406	DHX40	No	2114	1													2114
ENSG00000108424	KPNB1	No	1126.33	24													1923	2787		1144	628		1037	1340			1260		1889	1573	798	1484			1367	949	164								1056
ENSG00000108433	GOSR2	No	1855.5	2						2231
ENSG00000108439	PNPO	No	937.6	5						1214			589				1038
ENSG00000108468	CBX1	No	1262.27	11						1492	1546				1693	1015							2112									1545			760	821
ENSG00000108509	CAMTA2	No	2432.5	2						2155								2710
ENSG00000108518	PFN1	Yes	849.044	45			501		1078	937					1565	487	1557	1957	1206	1884	866		193	520			325	1175	1458	1153	662	1937	759		891	721									1833	1421	535	617
ENSG00000108523	RNF167	No	1566	1
ENSG00000108528	SLC25A11	No	1253.59	17						1109	1012					1618	1015		1350				1182						1338	1469	1552	2252													1317	510		717
ENSG00000108551	RASD1	No	967.3	10													1241	1129		1532							925	642							560	655
ENSG00000108557	RAI1	No	2351	2						1984							2718
ENSG00000108561	C1QBP	No	1153	26						1056	729			1875	465	846	2046	1628	976	1840			637	969					1491	839	1263	1342	891		806	1135												664
ENSG00000108576	SLC6A4	Yes	93.0294	34	115	58							3	2	22	15	1	1		22	133	46			19	21	140	228					1	1											1	2	55	47
ENSG00000108582	CPD	No	1046.33	6								1061			765				1121					1645
ENSG00000108588	CCDC47	No	1644.6	5								1292					1172															2156													1838
ENSG00000108590	MED31	No	1910.5	2														2368	1453
ENSG00000108639	SYNGR2	No	790.333	3											302			1313
ENSG00000108654	DDX5	Yes	777.551	49							623	374	1116	829		1074	880	1301	743	1360	765	387	1581	701			641	459	494	717	419	712	465	310	407	782								555	604	734	1126		495
ENSG00000108669	CYTH1	No	1124	2											1437
ENSG00000108671	PSMD11	No	2000.5	4						1941						2187							2235
ENSG00000108679	LGALS3BP	No	1113.33	24								746			986	1039		2719			655			1020					1324	1893		2128			1482										1568	1069		785	299
ENSG00000108691	CCL2	No	137	2																															66	208
ENSG00000108773	KAT2A	No	1811	2										1943			1679
ENSG00000108774	RAB5C	No	1297.17	12						1016														1389					2015	1436		1687			1135												1504
ENSG00000108797	CNTNAP1	No	1194.26	19					575	1844	540	1216		1255	1566	1786	972	2737	1057					1621					904		1111														1412	1440
ENSG00000108819	PPP1R9B	No	1050	1																	1050
ENSG00000108826	MRPL27	No	1470.75	8						1200							2146		1111										2083	1513	1128	1248
ENSG00000108828	VAT1	Yes	121.853	75	38	37	22	28	17	35	18	52	338	272	138	43	229	100	23	19	1215		20	17	45	175	41	35	29	24	12	27	113	92	353	298	52						24	53	178	36	41	51	347
ENSG00000108830	RND2	No	845.967	30	400								520	496		1687	1826	1193		915		246	1790	755					669	469	1529	603	293		1111	882									1008		1494
ENSG00000108840	HDAC5	No	1688.14	7						1268		1238			1346					1885			2251						2189																1640
ENSG00000108848	LUC7L3	No	945.939	33	898								1332		240	1933		1211	1275	685	624		2183	1288	113				1498	1861	900	1513			718	1104		330			124				1872		850		413
ENSG00000108852	MPP2	No	1649.33	3								832	1592				2524
ENSG00000108861	DUSP3	No	1311.67	15										2078	1328	2119			1106	872			1294						1427			2065															1285
ENSG00000108883	EFTUD2	No	1414	5							744					1948				1588			1108
ENSG00000108946	PRKAR1A	Yes	544.667	57	397	291	259	336	593	335	988	1018	367	982	1060	302	524	786	429	736	570		135	427			564	1156	563	800	614	602	344		1396	1219							199		309	467	550	192
ENSG00000108947	EFNB3	No	1564.2	5										2261			1476	1806										737
ENSG00000108953	YWHAE	Yes	342.824	74	743	148	168	90	997	521	480		363	726	649	274	887	869	415	645	394	156	376	438			425	1000	161	124	183	94	90	550	158	361		340	92		143		434	259	196	400	272	433	644
ENSG00000109046	WSB1	No	1240.93	15						1914	789			1782	624	1526	2437	1246											1802			1466				1223									1656
ENSG00000109062	SLC9A3R1	No	1755	7									1227	2448		2054	1823												1613		1704				1416
ENSG00000109084	TMEM97	No	1223	5													1220	1960		1394							697	844
ENSG00000109099	PMP22	No	719.36	25			720	303					1012	969	358	1249		1482			216			1356			893	963	1316						1108	695													193
ENSG00000109103	UNC119	No	1758.75	8								935		2472				2767					2088	1542
ENSG00000109107	ALDOC	Yes	152.783	83	120	158	147	88	76	27	202	1060	102	108	159	39	84	123	180	210	77	62	59	95	39	22	174	217	67	182	96	105	27	76	367	293	71	205	147	134	83	51	70	297	34	25	280	154	125
ENSG00000109111	SUPT6H	No	1968	1						1968
ENSG00000109132	PHOX2B	No	175.333	18					63	75	165	195				17	294		65	81			399	632			91	56																			157
ENSG00000109133	TMEM33	No	1257.67	3																											1681														1156
ENSG00000109180	OCIAD1	No	808.476	42		304	598			650	828		1396	1528	1329	1840	713	780	1576	986			1075	1398			410		705	633	1045	638	725												448		504
ENSG00000109184	DCUN1D4	No	1315.13	15							1486			2177		1604		1203		690				1408					969																1619	1439
ENSG00000109189	USP46	No	1353.4	5							1197			1789	1673	1071				1037
ENSG00000109270	LAMTOR3	No	1382.3	10					490	1958	1138			2606		1258	2641		928				1188				899
ENSG00000109332	UBE2D3	No	1114.08	26						1890			828	2197		1686			1125	1476			818					921	1754	771	1330				1539	569							596		875
ENSG00000109339	MAPK10	No	1155.23	22	716					1176				1610		1150	1290	813					759						2140	1700	1531	1322	600		1391										1686
ENSG00000109390	NDUFC1	No	754.65	40	805					689			896	489	1603	1326	1639	489	256	1419		346	749	625			1233	766	964	313	723	500			721	445									915	768	475	264	579
ENSG00000109436	TBC1D9	No	1284.67	15					576	1240				1387	1698		2279	1741					788					629	1011	1782															1299
ENSG00000109472	CPE	Yes	106.707	82	61	77	39	205	151	122	258	303	38	47	82	171	21	47	179	252	183	28	108	127	63	58	74	131	6	14	51	71	16	36	91	101	108	112	52	57	169		247	69	7	33	79	49	160
ENSG00000109475	RPL34	Yes	210.127	79	132	389	134	98		1213		224	101	312	94	208	360	119	262	788	611	254	104	67	112		18	138	30	21	60	16	509		58	60	68	134	110	158	76		149	344	140	94	82	46	141
ENSG00000109501	WFS1	No	951.448	29					704	1081	312	616	1361	477		878	790	1336		1606	1235		1212	1278				1211	513	1771	835	1016													495	869	1455
ENSG00000109536	FRG1	No	1309	1																															1309
ENSG00000109572	CLCN3	No	1065.25	24					599							1891	1313			957			893	1413			1180		1306	1161		1488	608	604	1529										1112	1187
ENSG00000109606	DHX15	No	1959	2												2089	1829
ENSG00000109654	TRIM2	No	894	31			789			1069					898	1418		1605	1103				1375						1162	1848	971	1233			1037			281					561	458	1151		1210
ENSG00000109670	FBXW7	No	1141.5	8								1014	1555	2075	1156			555
ENSG00000109685	NSD2	No	1759	1																1759
ENSG00000109738	GLRB	No	1135.74	23	481				953	1026	1136			826		1725	1119	1314		564			1622	1298			1343		1819			2203													1642		756
ENSG00000109756	RAPGEF2	No	2440.5	2												2228		2653
ENSG00000109832	DDX25	No	2252	2										2139			2365
ENSG00000109846	CRYAB	Yes	201.013	79	489		327	13	78	284	276	82	26	73	27	37	507	101	630	1420	23	16	778	589	158		136	178	175	223	430	646	457	221	84	50	14	33		137	46		135	88	308	160	251	78	10
ENSG00000109881	CCDC34	No	2335.5	2													2158	2513
ENSG00000109906	ZBTB16	No	1484	3									1480
ENSG00000109917	ZPR1	No	2517	1													2517
ENSG00000109919	MTCH2	No	1247.6	5												1059			1311				1596						1516
ENSG00000109929	SC5D	No	1057.04	27		423		277		1270						481	2125	1920	1203				1020	1048			1005	846	1879	1076	1142	1800													1100	856	1023
ENSG00000109956	B3GAT1	No	793.706	17								1172	641	1095	612	1519		898			876																												163
ENSG00000109971	HSPA8	Yes	243.972	71	31	30	127	309	110	52	534		236	221	473	283	180	93	17	114	202	180	172	83			478	346	260	421	40	129	493	576	341	323		256					62	341	212	256	45	88
ENSG00000110002	VWA5A	No	1086.79	19							1092	875	1134	1149	1327		1346	1195	572	1087			1185	1115				1132		1529																	1146
ENSG00000110013	SIAE	No	1350.2	10							768							2622	1483	804			2141	887					1475			866
ENSG00000110042	DTX4	No	2504	1														2504
ENSG00000110047	EHD1	No	2285.5	2										2658															1913
ENSG00000110048	OSBP	No	2820	1														2820
ENSG00000110076	NRXN2	No	951.429	35	720		696			2254	1202	342		2676		1005		1111	1647	858		358	1082	1664			1020		1473	1256			526		1115										705
ENSG00000110080	ST3GAL4	No	1016	1
ENSG00000110107	PRPF19	No	1137.79	19					1026	1358	727			2385		817	1622			1677	246		1186	656					1950	878																992
ENSG00000110172	CHORDC1	No	2283	2													2148	2418
ENSG00000110237	ARHGEF17	No	1450.8	15					779	2233							2723	1690			442		1604						2036		1056	1751															1125
ENSG00000110315	RNF141	No	1068.45	11									1168																1201	1310		2237			1117	598													435
ENSG00000110318	CEP126	No	1366.67	6								438	1373	2414			2157	1168										650
ENSG00000110321	EIF4G2	Yes	505.306	62	190		504	458	464	466	308		990	559	383	693	490	466	987	550	384		581	280			1192		769	578	401	565	496	165	561	840		333					615	535	358	266	425	787
ENSG00000110330	BIRC2	No	1016	1								1016
ENSG00000110344	UBE4A	No	1728.67	6						1701								2668		1721				1789								1155															1338
ENSG00000110367	DDX6	No	1123.48	21			322							1825		2040						410	1797					1149	1652	1837	1453	2122			981	636									1825
ENSG00000110422	HIPK3	No	1582.67	3							572			1327				2849
ENSG00000110429	FBXO3	No	1501.89	9							1507						2174	1720					1553						963			2010														951
ENSG00000110435	PDHX	No	1615	5						1423				2284			2093						1332
ENSG00000110436	SLC1A2	Yes	256.235	68			412		182	153	475	710	55	38	75	54	46	73	984	468	78	14	860	461	253	93	342	330	136	145	568	338	11	54	986		48	43					417	145	192	109			111
ENSG00000110442	COMMD9	No	1461	2						1528						1394
ENSG00000110514	MADD	No	1224.21	19					879	858	1120	964				1973		1996		1469	803		1284						1603	1409															1666	1357
ENSG00000110536	PTPMT1	No	1850.5	2									1185					2516
ENSG00000110619	CARS	No	1559.33	6						2181					1442				1536		1367		1470	1360
ENSG00000110651	CD81	Yes	267.184	76	365	207	207	455		847	365	245	79	149	226	296	149	603	457	258	341	40	230	119	60	119	209	211	61	301	73	239	122	77	394	213		85	135	177	98	67	475	192	40	108	321	110	379
ENSG00000110675	ELMOD1	No	950.85	20					726	488	582		787	481	1391		700	977	1210	586	957									1940	1582														1148	918			509
ENSG00000110696	C11orf58	No	1185	22					781					1336		1187	2327	2397	1201	866			1752						1251		1087	1095			348	1039										981	1299
ENSG00000110697	PITPNM1	No	1396	5						1193	1236			2235
ENSG00000110700	RPS13	Yes	352.929	70	447		400	294		567	1218	538	630	884	636	322	641	374	1174	227	474	488	304	226	206		104	322	177	238	339	102	337		120	178			143	124	121	72	291		331	428	337	268	241
ENSG00000110717	NDUFS8	No	1002.24	25					757	1292			713	1220			1074		467	620	437		377	1014			746		496	1527	1099	689			1519										1321			807
ENSG00000110786	PTPN5	No	2082	3						2175				1802			2269
ENSG00000110799	VWF	No	1176.5	4										2312				2068																	193	133
ENSG00000110880	CORO1C	No	1246	1																1246
ENSG00000110888	CAPRIN2	No	982.105	19						1372	1031	925				1759	994	2331	470	319			1228	1108			1261		885																		849
ENSG00000110906	KCTD10	No	1165.33	6																883			1447																								1060
ENSG00000110917	MLEC	No	1655.57	7										2138		2093													2042																1411
ENSG00000110921	MVK	No	1438.75	4							1515												1160
ENSG00000110955	ATP5F1B	Yes	299.313	67	188	53	334	225	293	115	255	667	663	378	500	294	203	337	316	240	66	157	385	183			769	278	224	239	330	187	204	90	680	639							252		65	130	177	165
ENSG00000110958	PTGES3	Yes	566.066	61	691	253	611	273	614	410	528	984		2682	409	400	1303	833	736	640	1116		121	169			157	503	567	275	555	552	858	618	609	900							545	208	318	487	1077	671
ENSG00000111011	RSRC2	No	1724	5												2168	2319													1414		1882			837
ENSG00000111142	METAP2	No	1156.18	11											1722			2697				339										2163			819	896
ENSG00000111229	ARPC3	No	1054.93	30						1175			946	1233		1938	1379	1426	749				1246	1630			1242	1258	1220	1123	552	907			1014	693									1741	1036	1300		498
ENSG00000111237	VPS29	No	1129.15	13						1022		1281				1701		1616	925	1034			1802									1196															1082
ENSG00000111269	CREBL2	No	1459	2											1701																	1217
ENSG00000111275	ALDH2	Yes	481.483	60	413				423	495			177	426		256	220	422	456	256	948		617	630		177	510	988	461	593	336	405	160	190	662	341									498	398	455		489
ENSG00000111276	CDKN1B	No	1499.25	4						1582							1653												2116																				646
ENSG00000111328	CDK2AP1	Yes	678.581	43			155	450			1409	743	582	840		496	612	849			997		898	496			444	619	466	516	822	441	372		398	380								242	457	675	1064
ENSG00000111341	MGP	No	17	1
ENSG00000111371	SLC38A1	No	1119.86	28	749		623		374	2142	1049			1065	1232	1753	1392	2398			782		1202						1584	1062	1353		633	542	465	397											1198
ENSG00000111412	C12orf49	No	1830.33	3										2463									2030
ENSG00000111481	COPZ1	No	1721.5	2						1792																						1651
ENSG00000111530	CAND1	No	1078.21	28					548	1334	1190	892	1400	1812			1630	1284		1240	1142		679	650			1079		1170	1198		2188													1292	1067	936
ENSG00000111540	RAB5B	No	1239.67	18				528		1695			1388		1417	1740	1526			1013	579	426		1637					2164		1520	1791													808
ENSG00000111639	MRPL51	No	1285.93	14						1906					1211	2103					907		1497							1396	925				1356	659									1588		1456
ENSG00000111640	GAPDH	Yes	100.798	84	12	14	17	21	111	25	116	921	84	261	281	55	135	38	73	209	37	170	21	11	40	45	49	151	16	65	44	40	25	19	134	91	184	183	131	86	61		23	48	13	20	20	57	259
ENSG00000111642	CHD4	No	1078.48	21									736		872	1124	1998	2538			689			1409					1769		959					1213									1879
ENSG00000111652	COPS7A	No	1382.73	15					1154	1006						1016	1229	2579	1297				916	1133			1271		1537	1707		1657
ENSG00000111666	CHPT1	No	1625.67	6						1511			1644	2191	1549		1125															1734
ENSG00000111667	USP5	Yes	730.705	44				480	256	325	342	1166	731	1091	1170	914	1166	2726	1084	475	1206		196	398			1049	661	372	733	434	787			1286									268	885	1183	370	826
ENSG00000111669	TPI1	Yes	318.1	70	119	116	445	306	150	127	615	766	308	404	437	229	169	237	274	426	126	226	209	121		141	397	463	335	507	325	453	606	502	438	464							146	409	198	165	344	225	363
ENSG00000111674	ENO2	Yes	277.541	74	45	254	137	186	108	83	136	148	261	341	607	511	207	439	311	121	31	251	224	59		63	518	355	158	379	603	546	497	61	397	1122		290					74	171	77	152	207	563	330
ENSG00000111676	ATN1	No	1205.5	14													1564						1778				1240			1497	1584														781
ENSG00000111678	C12orf57	No	963.84	25		506				811							988	1674		446		158	1148	1571					1115	425		650	943		1187	761									1574		617
ENSG00000111707	SUDS3	No	1353	1
ENSG00000111716	LDHB	Yes	241.658	76	53	72	69	481	405	100	686		118	181	183	66	65	143	466	302	108	173	95	118	238	121	355	526	106	73	209	115	100	139	309	312	145	114			106		249		68	41	351	215
ENSG00000111726	CMAS	Yes	488.145	55	857	536	601	494	611	465	269	779	895	572	407	452	437	609	102	171	1210		133	305			411	600	1485	474	717	484	762										72		1076	1275	263	630
ENSG00000111728	ST8SIA1	No	2172	3										2554			2292
ENSG00000111775	COX6A1	Yes	302.833	72	111	83	392	92	1262	219	526		256	849	456	155	737	331	92	513	268	140	180	179			244	1107	269	154	229	224	262	357	317	200	147	196					183	253	184	272	84	289	235
ENSG00000111783	RFX4	No	1808	2													1903	1713
ENSG00000111786	SRSF9	No	1753.55	11						1632						1977	2489	2740												1283		1843													1766
ENSG00000111790	FGFR1OP2	No	1346	1												1346
ENSG00000111802	TDP2	No	1704	2							1461							1947
ENSG00000111832	RWDD1	No	1577.5	6											1541								2001						1538						1199
ENSG00000111843	TMEM14C	No	1281.81	21					489	1638			1004	1428		1112		2186	589	1383			1967	1128			912		2106		1233	1119													1553
ENSG00000111875	ASF1A	No	1980	1										1980
ENSG00000111897	SERINC1	Yes	419.967	60	105	259	500	490	642	626	656	806	476	682	811	356	661	648	1247	260	177	169	706	428					267	411	288	358	219			1011	215			91			341	437	116	125	146	803	391
ENSG00000111906	HDDC2	No	1258.04	24		629				1488			1152	1208		2064	1993	1560	1478				1389	1008			1133		1829	1742		1927				792									1711			750
ENSG00000111907	TPD52L1	No	736.773	22					568	794	1076	1267		1713	823	900	766	420	971	567			1456	599			798	1067
ENSG00000111911	HINT3	No	1366.67	15			727			2165						1788					1141		1729						1658	1136		1490														1341	1415
ENSG00000111912	NCOA7	Yes	848.978	45	646		796	517		761	283	771	1299			1121	1245	1315	889	1556			584	1177			511	978	852	958	1193	2132			1168								588	313	1706	847	414	692
ENSG00000111961	SASH1	No	1405.23	13										2487	976						1070		2165						2128	1599		1994			1500										1696
ENSG00000111962	UST	No	653	4									206	202			884	1320
ENSG00000112078	KCTD20	No	1122	1															1122
ENSG00000112081	SRSF3	No	1412.67	15					1070							1751	2615						2269						2041	1727	1416	2224			1002	1101									1470				449
ENSG00000112096	SOD2	Yes	725.043	46	821	565			290	388	763		579	968		1432	1217	1845	1006	1167	530		861	948			757	1166	700	1137	1401	1284	165		163	314							452	360	732	570	787
ENSG00000112110	MRPL18	No	1384.5	2						1155				1614
ENSG00000112146	FBXO9	No	1352.76	21					991	1489				1124		815	1054	2396	1054	1642	1253		2116	1534			1287		1285			1575													1883
ENSG00000112149	CD83	No	1517	7						2149	968			1722				1843		1389																									1580	968
ENSG00000112186	CAP2	No	1179.21	14					1071		961	943	1385	1717	710		1530	1496					2076				563	727	1394
ENSG00000112200	ZNF451	No	2487	1													2487
ENSG00000112237	CCNC	No	2537	1													2537
ENSG00000112290	WASF1	No	1622.25	4																			2170	1474
ENSG00000112294	ALDH5A1	No	1531.53	15					1192	1861				2135		2151	959	1381		1834									2023	1179	1457	2184													1219	1110
ENSG00000112304	ACOT13	No	1408.73	11						1207							1571	2113	912	1540			688									2173
ENSG00000112305	SMAP1	No	1435.56	9													2370	2492	794								1320			1641
ENSG00000112306	RPS12	Yes	251.821	78	284	561	527		348	1263	1008	179	114	329	264	231	348	141	870	499	251	303	105	66			133	215	144	112	248	61	547	224	114	56	62	100		150	73		189	227	287	270	212	71	67
ENSG00000112308	C6orf62	No	1142.84	25			584			1802			1339	906	1590	2022	1344				914		1652	1122				1013	1134	1525	1354	957	877		971	1189									1013
ENSG00000112309	B3GAT2	No	1501	6										2374				2208											1078		1268															1209
ENSG00000112320	SOBP	No	1419.77	13					675					2655		1479	2449	2376		1188	1231									1602															1040
ENSG00000112335	SNX3	Yes	682	51	505		175	264	219	622	987	1293	1145	1076		943	776	649	395	431	912		1046	571			750	966	598	729	806	471		570	1263	1058							558		531	1403	424	729
ENSG00000112367	FIG4	No	1652.25	4													1806		1482				1862	1459
ENSG00000112379	ARFGEF3	No	1260.42	12						1328						1363	1421						1583	1424					2162																		1442
ENSG00000112419	PHACTR2	No	550	1																															550
ENSG00000112473	SLC39A7	No	1089	1																1089
ENSG00000112511	PHF1	No	2132	1										2132
ENSG00000112514	CUTA	No	1087.56	27		603				639			1513	1792		2005	1027		1391	1621			902				1113		1348	752	1414	995													1372	1033	763
ENSG00000112531	QKI	Yes	388.704	71		373	272	248	1165	1422	1156	414	492	379	186	371		588		1227	103	436	1078	1293	258		845	640	254	309	234	280	213		122	155	160	72	146	166	79		664	285	370	299	433		47
ENSG00000112576	CCND3	No	1647.5	6					950	1707													2086							1901
ENSG00000112651	MRPL2	No	2365.5	2													2127	2604
ENSG00000112667	DNPH1	No	846.667	3										716				1436										388
ENSG00000112685	EXOC2	No	1219	1																1219
ENSG00000112695	COX7A2	Yes	518.821	56	409	121			447	489		1260	510		1424	312	1770	414	222	402	377		267	1187			847	865	523	686	719	664	847		509	549	121	334					489		648	743	298	376	573
ENSG00000112697	TMEM30A	No	778.525	40	472	649				895	691	696	608	1261	1024	426	640	1143	722	1019			833	642			1310		1107	1412	1222	1027	278	256									597		853
ENSG00000112701	SENP6	No	1610	3												1076		2428																	1326
ENSG00000112715	VEGFA	No	2130.5	2										2256			2005
ENSG00000112739	PRPF4B	No	1270	2																															1371	1169
ENSG00000112796	ENPP5	No	1597.67	3										2576					1364		853
ENSG00000112851	ERBIN	No	1078.12	17									1410	1417	1507						944								1841	1479	749	1536			683	555
ENSG00000112893	MAN2A1	No	767.8	5
ENSG00000112902	SEMA5A	No	1376.67	6										1358		2244	1214	1640			820							984
ENSG00000112972	HMGCS1	Yes	432.328	58	239	272	385	178	496	382	373	318	638	661	402	184	511	407	152	383	1075		144	80			617	362	488	426	869	501	395		995	1008							324	473	742	796	301	182
ENSG00000112981	NME5	No	1255	3										1292			1072	1401
ENSG00000112983	BRD8	No	2178	1														2178
ENSG00000113013	HSPA9	Yes	731.36	50		606	381		436	1000	608		404	1059	561	1972	931	993	278	1649	320		470	468	123		832	722	1038	991	993	1034	767	495		838							622	482	622	484	543
ENSG00000113068	PFDN1	No	1509	8						1841			1141							1481	1074			1324								1962			1498										1751
ENSG00000113108	APBB3	No	2378	1													2378
ENSG00000113140	SPARC	Yes	83.4	85	54	427	26	49	340	234	92	55	17	22	125	91	44	52	204	21	50	26	50	26	31	98	62	129	3	4	21	36	3	17	37	31	77	18	43	32	107	48	151	30	8	28	90	70	219
ENSG00000113141	IK	No	1008.27	11								655	888	1288			924	1148										1157		820	814	1958			581	858
ENSG00000113161	HMGCR	No	1119.08	25					930	2232	644	874		896			1251	2334	1454				1363					1351	1075	1379															1036	1061		849
ENSG00000113163	CERT1	No	1392.67	6						1540							882			1146			1800									2244
ENSG00000113231	PDE8B	No	1283.75	4							1207			2247																																1015
ENSG00000113269	RNF130	No	1164.72	18	761									2023		2001					1082			1604			881			1470	1733														1905				409
ENSG00000113312	TTC1	No	864.909	33					777	978	962			1801	505	867		983	380	1029			743	795				948	1395	796	989	828			1329								617		1597	1174	578
ENSG00000113319	RASGRF2	No	490	1															490
ENSG00000113327	GABRG2	Yes	507.069	58	648		289	330	315	248	334	425	1467	433	1326	885	198	388	537	810	323		351	164			326	250	503	843	694	1157	592										472		328	755	733	414
ENSG00000113328	CCNG1	No	819	1															819
ENSG00000113369	ARRDC3	No	1703	1											1703
ENSG00000113384	GOLPH3	No	1698.67	3									1446				2351											1299
ENSG00000113387	SUB1	Yes	511.017	59			250		462	448	190	784	1228	422	551	517	389	637	268	412	1200		136	243			386	1091	668	317	873	410	405	574	1222	679								47	860	329	312	339
ENSG00000113441	LNPEP	No	1617.5	4						1246							2392						1668	1164
ENSG00000113522	RAD50	No	1644.4	5														2213		1256			1870							1572
ENSG00000113552	GNPDA1	No	1536.33	3													1761						1610
ENSG00000113558	SKP1	Yes	340.211	71	203	194	208	136	495	607	409		248	412	1064	330	659	478	161	592	231	230	147	191			262	663	69	221	193	359	431	339	404	335	274						119	500	94	281	340	288	328
ENSG00000113575	PPP2CA	No	915.95	40					305	644	706	924	1151	877		1266	1059	1004	1123	1456			840	507				1245	1056	1237	1672	1360	773	334											1127	1336	774
ENSG00000113578	FGF1	No	897.939	33		330							1101	1710	485	967		1271			791		1718	1371				769	1359	920	1347	1055	927		544	744	301								1837			888	209
ENSG00000113580	NR3C1	No	2462.5	2													2389	2536
ENSG00000113594	LIFR	No	1331.86	14							1000	843		1300		1546	2034	2101										1035	1855						411										1526	1405
ENSG00000113597	TRAPPC13	No	1521	1															1521
ENSG00000113621	TXNDC15	No	2268	1												2268
ENSG00000113643	RARS	No	2230.5	2													2289	2172
ENSG00000113645	WWC1	No	1544	3										1284			943	2405
ENSG00000113648	H2AFY	No	1282.82	11							852			1136		1481	1863												1496	1289															1476
ENSG00000113657	DPYSL3	Yes	506.241	54	375	103	288		390	620	252	535	498	211	1026	1427	324	597	383	479	950		354	509			643	594	689	378	323	346	257	241	563	489							613		933	684	1276	354
ENSG00000113712	CSNK1A1	No	1090.39	28	670			499	1129	903	1041						2038		969	1608	1301		1136	709					1698	1777		1092	892		1558	585									1437
ENSG00000113719	ERGIC1	No	2471	1													2471
ENSG00000113732	ATP6V0E1	No	1050.04	24					368	1230					838	646		2888	708	562			1354	1579			868		1393		1627	1640			1488											500	1181
ENSG00000113742	CPEB4	No	1300.8	5																1624												1847													1463
ENSG00000113811	SELENOK	No	1240.11	18						1321				1550		935	1439			1650	1110		1796	1146					788	1134	1376	1665	916		1202	988
ENSG00000113845	TIMMDC1	No	1756	3												1562	1851
ENSG00000113851	CRBN	No	1549.45	11										2120	1208	1256		2821			1196		1107							1736		2235
ENSG00000114019	AMOTL2	No	2163	1														2163
ENSG00000114021	NIT2	No	1027	9					412					2351		1107	1310	973	200	658
ENSG00000114023	FAM162A	No	1350.05	20						2124	1351			1467		712	2169	1333	1008				1903	1250				950	1172	1851		2089			1087										1672
ENSG00000114030	KPNA1	No	1766	1													1766
ENSG00000114062	UBE3A	No	1294.5	6											1623																														1221
ENSG00000114098	ARMC8	No	1625	1															1625
ENSG00000114107	CEP70	No	2452	1														2452
ENSG00000114115	RBP1	No	860.846	13									484	361	1239		469	1094									528	716	1269		789	1468			468										1483	823
ENSG00000114120	SLC25A36	No	1578	2													2559
ENSG00000114125	RNF7	No	1278.42	12						1425						1347		2146	645				1517	1587								1674															792	868
ENSG00000114279	FGF12	No	1286.88	17						2242	1438			1775	1369	1661	1352	1120			844									1730		2198													1311
ENSG00000114302	PRKAR2A	No	1263.25	4						1380						2035			827				811
ENSG00000114315	HES1	No	432.2	5													317	1073										422							298
ENSG00000114331	ACAP2	No	2208.5	2													1701	2716
ENSG00000114353	GNAI2	Yes	807.766	47					1020	1794		1253	970	827	742	1079	1610	2191			1313	348	1222	860			1076	484	760	714	383	677	499	271	431	212									596	1156	979	637	373
ENSG00000114354	TFG	No	1426.86	7									1657								904			1532							1756	1735													1690
ENSG00000114383	TUSC2	No	1243.6	15						1664	764			2337			1523			1810	1366		845																						1423	1218	1312
ENSG00000114391	RPL24	Yes	364.478	69	575		484	532		1502		805	1140	1310	604	329	541	356	141	162	261		239	577			119	1200	159	162	87	157	697	408	113	189			96	152	77		266	251	267	292	327	387	213
ENSG00000114405	C3orf14	No	1516.38	8										1682			1779	2486	1396	1555			1564
ENSG00000114416	FXR1	No	1226.27	15						1713								2826					901	638			1338		1704	987					1086										1851		1057		652
ENSG00000114439	BBX	No	1450.57	7										2642		1839			1522				2021												725
ENSG00000114446	IFT57	No	1168.9	10					1205	2143			1181	1017			623	1439	1556	927								671
ENSG00000114473	IQCG	No	297.5	2													199	396
ENSG00000114480	GBE1	No	1905	3					1090	2027								2598
ENSG00000114503	NCBP2	No	1712	1											1712
ENSG00000114544	SLC41A3	No	1011.56	27					633	979		966	1084	1948		774	1204	2500	559	1521	1083		481	1482					1243	893	1327	1234	396												1379			676
ENSG00000114573	ATP6V1A	Yes	516.119	59	606	467	257	359	272	492	189	559	412	405	668	584	344	586	612	226	1039		965	421			597	368	676	793	758	760	553		1245								420		379	527	239	605
ENSG00000114631	PODXL2	No	871.976	42	727				621	651	967	1006		1280	1098	905	1422	1352	527		852		1629	713			1218	1226	526	855	765	1659	407	226			233								610		717
ENSG00000114646	CSPG5	No	1181.62	13												1663	1073		1562					1021						1239	913	1380													1748		1152
ENSG00000114670	NEK11	No	527	1													527
ENSG00000114686	MRPL3	No	1931.5	2						1901								1962
ENSG00000114698	PLSCR4	No	1818.67	3										1237			2317	1902
ENSG00000114742	WDR48	No	1647.5	2												1974								1321
ENSG00000114757	PEX5L	No	819.357	14					864				351	520	232	1760		1263			1094														1425														477
ENSG00000114770	ABCC5	No	1763.6	5						2008				2108									1996	1127
ENSG00000114784	EIF1B	No	895.486	35	713			401	1029	598			1215	1072	1169	731	996	1002	241	1002	360		1177				1188		1773	645		630			1453										1260	967	1255	732
ENSG00000114790	ARHGEF26	No	2445	1													2445
ENSG00000114796	KLHL24	No	1268	1															1268
ENSG00000114850	SSR3	No	1244.62	16										1826	1558	2232		2681											1136	829	1021	1109			689	611									640
ENSG00000114857	NKTR	No	1169.4	5													2422																		1556
ENSG00000114861	FOXP1	No	1050.2	5														2301
ENSG00000114867	EIF4G1	No	1184.2	20							1111	1279	635	2613		1877			1373	698	1288		1368	845				1238	1566	1119	1001	555				941									892		1192
ENSG00000114902	SPCS1	No	964.552	29						1657				1377	1162	1709	1148	1858	584				1025	1743					487	1355	661	619	210												738		1357		610
ENSG00000114923	SLC4A3	No	1083.85	27					482	1064	1420	680	904	1673	1516	1455	1173	1339					1591	177				802	1870	876	1274														1930		1557		612
ENSG00000114942	EEF1B2	No	776	42	414					840				1391	581	1008	2139	960	1354	1066			1353	817				683	535	1155	708	985		405	648	355								511	1240		734	744	390
ENSG00000114948	ADAM23	No	1151.35	17							823	958		1356		1320	1205	1020		1191			856						2075	910															1571	889
ENSG00000114956	DGUOK	No	1501.71	7						1624	1560		1640										1466
ENSG00000114978	MOB1A	No	1561	1										1561
ENSG00000114999	TTL	No	1813	1																			1813
ENSG00000115053	NCL	No	844.189	37		422	182	457							1190	952		1812		828			2200	1437					733	1821	390	1743			339	340		71					612		1540		815
ENSG00000115073	ACTR1B	No	1643	6						881				2263		2331							1033	1709								1641
ENSG00000115091	ACTR3	No	1252.77	13					685	1229													1911	1642					1302		1036	1738			1101										1515
ENSG00000115128	SF3B6	No	1446.18	11														1167		1869				1641						1904	1638	953			1189
ENSG00000115216	NRBP1	No	1176.53	17					465	1118	1435			2329															1515	1640	1223	1772													1296
ENSG00000115226	FNDC4	No	1780	1																1780
ENSG00000115232	ITGA4	No	867	1															867
ENSG00000115233	PSMD14	No	1249.95	19					805	915				2422	839	1748	888		750	1010			952	1233							1594	1612													1810			875
ENSG00000115234	SNX17	No	1365.55	11						1355			466			2218	1222				1185		1098	1464					2161			2075
ENSG00000115266	APC2	No	1586.64	11									1190				2430							1588					1620	1719	1554	1957													1847
ENSG00000115268	RPS15	Yes	286.143	77	332		357			675	1229	443	301	715	306	166	719	594	522	231	626	183	138	129	182		293	270	85	115	227	109	437	208	188	88	104	98	158	176	39	78	457	283	298	134	167	235	93
ENSG00000115286	NDUFS7	No	1063.5	26	610	572	782			1629	1222					2032	1342	1792	1441				1443	1573			571		774	1372		1211														604	1352		640
ENSG00000115306	SPTBN1	Yes	545.286	56	555		98			749	1165	813	852	1039		1531	874	1324		1017	828	425	382	424				760	388	419	280	487	409	324	799	850				167			411	270	207	225	536	599
ENSG00000115307	AUP1	No	1815	2																			1694
ENSG00000115310	RTN4	Yes	236.658	76	167		105	194	600	193	701	432	303	423	338	118	377	268	520	293	119	200	129	70	97	142	345		406	245	355	132	394	120	504	807	58	28	166		63		64	182	86	207	135	444	204
ENSG00000115350	POLE4	No	1538.27	11						1329	1153					2014		2317	580	1655			1502	1750								2273
ENSG00000115353	TACR1	No	787.8	5															1200	1082			922	525
ENSG00000115355	CCDC88A	Yes	628.341	44				519		2243				1269	335	804		705	1392		569	495		977	64		1232		618	1873	839	1732	843		216	412		81		160	27		304		1042		890		227
ENSG00000115365	LANCL1	No	902.182	22	822	621				2034			1105	966	219	651	2698	721			1120		1045	884								2274														1423	1031		140
ENSG00000115380	EFEMP1	No	361.423	26							74	61	107	56	369	616	68	153						637			391	76	176	509	259	236	69												146	73
ENSG00000115414	FN1	No	634	5														781																	985	466										902
ENSG00000115415	STAT1	No	1984.5	2										2424															1545
ENSG00000115419	GLS	No	860.31	42	897				377	1297	204	660	848	2028	1440	881	957	1294	720	1690		515	875	694			916	674	880	1254	807	1325	384												831	554	640
ENSG00000115457	IGFBP2	No	107	2													133																		81
ENSG00000115461	IGFBP5	No	515.571	7								104		434	1291		512	315																	535
ENSG00000115464	USP34	No	1481.5	4							1251			2001																	821
ENSG00000115468	EFHD1	No	778.846	13										1829	720	358		879			868														1211	720
ENSG00000115484	CCT4	No	1046.44	27	294					890	1499			1554	867	1424		891	396	732	977		1094					1072	1772	1244	1048	818															1006
ENSG00000115504	EHBP1	No	1441	4										2336					1335				1478
ENSG00000115524	SF3B1	No	1294.5	10																	1096			1720					1755	1621		870														644
ENSG00000115525	ST3GAL5	No	1420.67	3													1278
ENSG00000115540	MOB4	No	1362	3						1756				1151																																1179
ENSG00000115541	HSPE1	Yes	636.894	47	711			436	976	450	1128	1246	634	545	570	539		465	322	297		498	676	626				831	939	995	1113	172	829	325	784	863							593		717	626	619	466
ENSG00000115561	CHMP3	No	1591	10												2162		2402					1286						1577			2172			1025	1181											1506
ENSG00000115657	ABCB6	No	1471	1																1471
ENSG00000115665	SLC5A7	No	849.111	9					555	2167				1611			862	305	879																														303
ENSG00000115677	HDLBP	No	1022.77	26		650	552		1064	1503				1813	1042		1171		617	1358	1281	327	796	1102			1339		1508	1649	471	1171				1110
ENSG00000115685	PPP1R7	No	1809.88	8						1714				2094		2311	1573	2254					2147									1127
ENSG00000115694	STK25	No	1242.21	19						1586	1269			1144	1530	2024		1823	775	1573	1155			1218					656	1132		1511													841	1108	1286
ENSG00000115738	ID2	No	1017.38	16					703			609	1144	1763	731		1641	1346						867				623		1770	901	615			1158										452	853
ENSG00000115756	HPCAL1	Yes	530.345	58	207	146	516	352	304	378	245	209	569	357	704	1147	174	498	442	351	499		881	760			363	407	265	792	1653	1809	411		679								480	230	551	287	357	871
ENSG00000115762	PLEKHB2	Yes	534.864	59	293	346	758	446	347	345	302	546	883	785		565	761	595	273	827	614		194	503			426	717	465	886	744	393	571		1330	853							430		619	494	565	629
ENSG00000115806	GORASP2	No	1129	2															1282	976
ENSG00000115808	STRN	No	974	1
ENSG00000115828	QPCT	No	944.65	20					561	1280	914		696	794	901	936	626	627	1498				1071				963	888	869
ENSG00000115839	RAB3GAP1	No	1274.33	12							1481						2117		1557	1024			1084						1730	1181		1463															1214	483
ENSG00000115840	SLC25A12	No	1942.25	4						1863							1836	2607
ENSG00000115866	DARS	No	1222.47	17									1447	1951			2080							756					1507	1079	854	2136			1436	696
ENSG00000115875	SRSF7	No	1797	4										2010		1997
ENSG00000115896	PLCL1	No	1264.67	6											1104				1251	871			2232																								930
ENSG00000115902	SLC1A4	No	842.632	38			483		282	426		585		762	1073	1260	637	980	843	791			569	319			1215	1018	805	971	682	1766			1033										1232	1126	1065	878
ENSG00000115935	WIPF1	No	756.286	7									771	760	124			2109
ENSG00000115944	COX7A2L	No	1085.69	36			774	459	1164	1911	762		1204	1678	933	1484	1265	1827		1486	478		1812				1100	1011	1816	1798		1677	830			1210									1012
ENSG00000115947	ORC4	No	1458.6	5						1348						1838	2171	1289			647
ENSG00000115963	RND3	No	571.812	16					237	784	390	415				259	628	1621	547	485			551	1071								975
ENSG00000115966	ATF2	No	1452.3	10						1674				2066	1569		1548			1567			827	823
ENSG00000115977	AAK1	No	1412.85	13											1069		1638			961				1373			1308		2039	1433	1569	2063													1561
ENSG00000115993	TRAK2	No	795.889	9										1621	830	1693																																	288
ENSG00000116005	PCYOX1	No	981.034	29	554					699	1417		803	2514	1759		1258	1857	384			247	1875				921		973	667	502	2161	537												889		1092	738
ENSG00000116016	EPAS1	No	905.5	8														2382															724		702	473
ENSG00000116030	SUMO1	No	1197.71	14							1020		1229	1509		854	1513		590				1265						1365	1195	1760	1135
ENSG00000116044	NFE2L2	No	1366	6										2101																1863		1399			540	1151
ENSG00000116095	PLEKHA3	No	1668.5	4						1034				2176									2077	1387
ENSG00000116120	FARSB	No	1072.14	22					473	674			921	2184		775	1123	1215	1273				730				1123		1987	940		2139															1524	801
ENSG00000116133	DHCR24	Yes	455	65	356	408	245	206	943		573	187	197	410	18	169	899	207	1049	463		472	1219	871			473	538	623	1367	539	748	842	415	866	938	61	180						494		1379	905	390	29
ENSG00000116141	MARK1	No	2036.5	4										2271		2062	2391			1422
ENSG00000116147	TNR	No	1555.2	15											1446	2296	2651	2501	1610									1251	2167			2221													1307
ENSG00000116161	CACYBP	Yes	653.761	46	700	220				468	1137		1281	1689		414	678	566	702	708			824	591			1093	493	631	559	754	562	806			1214							387		578	420	520	771
ENSG00000116171	SCP2	No	1319.44	16													1084	2623			652		1949						1738	1903	1429	1818				1228
ENSG00000116199	FAM20B	No	1447	1										1447
ENSG00000116209	TMEM59	No	857.974	38			790	608	1231	2063				1353	491	825		1534	598	983	505	473	784						1258	1438	1755	970			1146	700									979				267
ENSG00000116221	MRPL37	No	1725	5														2677	1222					1803				1172
ENSG00000116251	RPL22	Yes	556.263	57	878		408			1473	873		349	971	833	1435	606	567	799	1287	992		638	762			277	334	403	393	243	378	743		71	65		202		209	168				511	700	311	435	598
ENSG00000116254	CHD5	No	1255.53	15						1523		854		1742		1674	1620			1808									1877				749												1177	548
ENSG00000116260	QSOX1	No	1732.5	4												2201				1482			2089
ENSG00000116266	STXBP3	No	668	1
ENSG00000116288	PARK7	Yes	669.043	47	615	503			949	1165	1063	982	280	820	763	380	907	671	757	577			633	196			1098	762	337	584	324	544	797		742	315							233		711	496	549	402
ENSG00000116337	AMPD2	No	1237.5	10					411	1259		1049		1332						1359	1064								1476			2080														1387
ENSG00000116350	SRSF4	No	2109.75	4										2630	1771	2157		1881
ENSG00000116396	KCNC4	No	1167.88	26					1171	617	512	529		1001	852		1228	2679	1129	978							991	1145	1923	1284		1862													1527	1415
ENSG00000116459	ATP5PB	No	1104.38	32						1569	821			1449	1360	1920	1706	1087	881	763	640		1344	1667				590	1697	1087		1236	871		1454										1645	911	725	621
ENSG00000116473	RAP1A	No	1646	3														2867
ENSG00000116489	CAPZA1	No	1145.12	24					1007	1791					845	1212	2368	2680	586	460			1662					772		1644	1608	1293													1202		1537
ENSG00000116521	SCAMP3	No	2070	2																									2134			2006
ENSG00000116539	ASH1L	No	1142.5	4														1527														932			1394
ENSG00000116560	SFPQ	No	1173.82	11														1949					1795	1549							1144	1364			825	911									1337
ENSG00000116574	RHOU	No	1320.14	7										2444	1501			1180																	1268
ENSG00000116584	ARHGEF2	No	1112	2														1783
ENSG00000116586	LAMTOR2	No	1688.5	6						1873						1964		1917			1178		2098								1101
ENSG00000116604	MEF2D	No	1190	1															1190
ENSG00000116649	SRM	No	1083.6	5						552					592					1367				1607																						1300
ENSG00000116661	FBXO2	Yes	373.047	64	516	512	46	163	229	273	351		389	420	227	285	303	540	196	205	476	340	213	303			389	516	183	267	461	281	420	212	475	331							577	133	545	436	197	727	606
ENSG00000116667	C1orf21	No	1634.5	2					1119									2150
ENSG00000116675	DNAJC6	Yes	462.061	66	116	210	71	337	319	331	317	402	1123	488		648	393	552	542	410	352		253	309	176		341	399	779	689	608	417	206	185	1298	1208		308					157	288	658	842	593	712
ENSG00000116688	MFN2	No	1496.42	12							1253		1609				1587			1703	835		2190	1610					1667																1764
ENSG00000116717	GADD45A	No	355	2																															271	439
ENSG00000116729	WLS	No	816.368	19							470	280	482	450	819	1352	375	1839									982	438	1449	1297	943	920			1311										1084	576
ENSG00000116741	RGS2	No	930.706	17						1533	1514	1114	741	861	413	1115	390	210		1169			1486					1103	508	1817
ENSG00000116747	RO60	No	1133.67	3									920		1366
ENSG00000116750	UCHL5	No	1611.57	7						2093						1866	2063	1691		994																											1159
ENSG00000116752	BCAS2	No	1216.23	30	781	583	480			1700	1096			2451	1526	1946	2728		816		533		1101	1681				1096	913	968	1524	1974													888	1225	605
ENSG00000116754	SRSF11	No	1356.88	17	879		788				1545			2664	1644					1045			2249						1831	1874						1062									1585		1416
ENSG00000116791	CRYZ	No	1362.67	3										2070			1193						825
ENSG00000116793	PHTF1	No	2107	1																			2107
ENSG00000116857	TMEM9	No	982	32			703		425	1320	396	1159	1091	885	1686		1506	1155		565			1028	1047				1027	1800		840	1194	140	231											1908	778	948	543
ENSG00000116871	MAP7D1	No	932.314	35	578	541							1182		470	1196	2717	1577	697			371	906	975			1292		683	1318		1477			1327	1166							497		1911			568
ENSG00000116898	MRPS15	No	1396.5	2																			1401
ENSG00000116906	GNPAT	No	1377	2														1872
ENSG00000116918	TSNAX	No	1465.6	5									798			1597																1555
ENSG00000116954	RRAGC	No	1493.8	10												2150	1672		1530				1686	1329					1788
ENSG00000116977	LGALS8	No	1687	1													1687
ENSG00000116983	HPCAL4	No	990.471	34					417	906	492	671	1506	1307	1711		2042	1618	1527	945			1056	1304			747		1414	1050	1288	1924													1217	606	1238		580
ENSG00000117016	RIMS3	No	1307	13						1304	721	475		2364			1482	1337					1815	1220					2118	1315															1623
ENSG00000117020	AKT3	No	1363.67	9											1221	2260		1176		1767										504	1635	1983			658
ENSG00000117054	ACADM	No	1761.67	3						1963						1871
ENSG00000117115	PADI2	No	757.6	30					1168			908		1893	157	398		499	1387		769		1950	704				604	1214			1480			1010	983											1354		187
ENSG00000117118	SDHB	No	2038	4													1718	2675		1867												1892
ENSG00000117152	RGS4	No	694.944	18					274	534	641	642		832	675	1012	1003	1262	1496								461	697																					642
ENSG00000117153	KLHL12	No	1528.8	5					945					1699				1678											1749
ENSG00000117266	CDK18	No	548.364	22				417	307			861	490	453	137	549		491			256														752	1090											1522	592	53
ENSG00000117318	ID3	No	848.5	6										818			402	1258												1919					368	326
ENSG00000117335	CD46	No	1802.75	4						1851						1626	2362			1372
ENSG00000117394	SLC2A1	No	897.889	9												1555		2084															778		308	260
ENSG00000117395	EBNA1BP2	No	1627.8	5						1742			1607			2236					1060
ENSG00000117410	ATP6V0B	Yes	357.662	68	464	98	606	562	162	157	246	665	355	454	236	357	793	368	418	236	464	476	210	152	221		620	274	174	133	482	322	266	227	1090	601							326	152	322	351	294	198
ENSG00000117411	B4GALT2	No	1501	3					1197		1510
ENSG00000117419	ERI3	Yes	514.615	52	663		377		643	436	162	387	755		1406	1049	1465	1189	536	340			247	236			475	506	437	423	927	296			1242								217	273	1331	457	160	503
ENSG00000117448	AKR1A1	No	2118	1												2118
ENSG00000117450	PRDX1	Yes	329.225	71	57		429	254	545	399	522	747	332	605	336	537	159	607	223	539	396	232	101	214			390	432	250	293	105	259	57	308	396	162	306	280					200	219	351	259	402	575	618
ENSG00000117500	TMED5	No	2580	1														2580
ENSG00000117519	CNN3	No	832.088	34			235			878	1431	765	841	439		1322	1055	1549		573			1496	1597			796	320	587	726	577	506			237	319									1122	667
ENSG00000117523	PRRC2C	No	724.657	35		195	663				1398		1082		804	780		667	648		406	394		1546		163					995	2241				830		203	155	198	163				872	528	1477
ENSG00000117525	F3	No	563.5	4										1056																					140	301
ENSG00000117528	ABCD3	No	1878	2													2571											1185
ENSG00000117533	VAMP4	No	1963	2						2136				1790
ENSG00000117569	PTBP2	No	1236	2
ENSG00000117592	PRDX6	Yes	582.769	52			256			546	1056		519	247		655	596	324		830	680		1463	690			691	363	119	363	279	367	469		479	376	185							424	205	199	597	666
ENSG00000117598	PLPPR5	No	853	1										853
ENSG00000117600	PLPPR4	No	1811.67	3						2065				949			2421
ENSG00000117602	RCAN3	No	1153	3								589								1515			1355
ENSG00000117614	SYF2	No	1153.2	5																1123									1512	1112					813	1206
ENSG00000117616	RSRP1	No	2122.5	2														2833
ENSG00000117625	RCOR3	No	2438	1													2438
ENSG00000117632	STMN1	Yes	354.406	69	175	571	229	308		523	1333	1174	222	609	144	141	923	400	163	635	188	151	335	617			349	682	340	333	232	608	268	219	414	848	115	264					100	432	170	186	224	374	104
ENSG00000117640	MTFR1L	No	1464.5	2																												1243
ENSG00000117643	MAN1C1	No	1280	1													1280
ENSG00000117691	NENF	No	906.081	37					678				1269	2616		591	1916	2449	1409		924		2133	1657				1261		1099	911	1723	586		788	735	199						583		1330	1409			355
ENSG00000117713	ARID1A	No	2262	1														2262
ENSG00000117758	STX12	No	1185.38	21	594	361				1990	888		954	2090		2332		1476					1397	933					916	1540		1454													1149		1053	749	403
ENSG00000117868	ESYT2	No	1383.78	9					926							1736				1871			1540						1671
ENSG00000117899	MESD	No	1181.67	3						1649	759
ENSG00000117906	RCN2	Yes	539.982	55	312				193	263	417	820	343	564	1654	268	546	517	458	218	306		677	758			655	862	583	1483	470	643	590	438	1116	1233								462	412	529	490	344
ENSG00000117984	CTSD	Yes	305.301	73	174	45	241	103	118	218	336	384	309	674	148	209	206	727	162	395	176	474	203	133	92	67	239	232	301	372	271	341	423	56	1316	448				175			380	439	166	131	354	340
ENSG00000118046	STK11	No	1047	1							1047
ENSG00000118058	KMT2A	No	1170.43	7						2134					1723	1252
ENSG00000118096	IFT46	No	1299.67	3										807			1529	1563
ENSG00000118181	RPS25	Yes	309.838	74	527		439	320	1193		773	517	200	1576	893	188	331	105	323	254	799		278	150			48	158	73	89	261	93		566	65	82	106	143	19	84	128		256	177	125	544	112	171	181
ENSG00000118200	CAMSAP2	No	1108	22			631		1094				1472			1548	782	2032	1140	1653				1178					1750			2164	318	362												677	904
ENSG00000118257	NRP2	No	1816	3										1963				1814		1671
ENSG00000118263	KLF7	No	1586	4													1992						1207					1223
ENSG00000118271	TTR	Yes	5.46667	15							9	2			4	6	6	2	7						3	3					15				1	3						1
ENSG00000118276	B4GALT6	No	1318.67	3							1090			2030
ENSG00000118363	SPCS2	No	1164.74	23						1570	1290			1051		1144	1374			1446				1125				1355	1867	1129	1568	1255			589	993									690	852
ENSG00000118402	ELOVL4	No	1304.89	18					744	1749	857	1199		1133		1739	1936	1611	1226				2122				1328			1920		2106
ENSG00000118418	HMGN3	No	952.308	13								728		963		1714	875	1066										693	493		560	1394			639										1593	813
ENSG00000118432	CNR1	No	1876.33	3										2193			2231			1205
ENSG00000118473	SGIP1	No	1834.25	8						1846				2357	1656		1004	2444		1595									1823			1949
ENSG00000118482	PHF3	No	1424	3												966		2467																	839
ENSG00000118507	AKAP7	No	1837	1																1837
ENSG00000118515	SGK1	No	1720.33	3														2805
ENSG00000118518	RNF146	No	2012	1						2012
ENSG00000118523	CCN2	No	291	1																															291
ENSG00000118564	FBXL5	No	1756.57	7						2183						2327								1440					1465			1366
ENSG00000118680	MYL12B	No	813.683	41	526	636	307		1146	454			1216	791		1695	619	836	339	547			1221	497			1206	1281	835	1038	1098	1080	511		1234	1002								275	1746		558	327	410
ENSG00000118689	FOXO3	No	1654	1												1654
ENSG00000118705	RPN2	No	1185.82	11							758						1436						1469	1078							1212	1836			1497										1620
ENSG00000118733	OLFM3	No	1705	1						1705
ENSG00000118785	SPP1	Yes	351.867	75	881	600	487	14	230	1080	327	80	29	41	20	152	1497	165	534	950	30	109	1921	688		83	362	855	455	215	696	2182	292	426	130	139	15	53					400	204	813	178	428	153	20
ENSG00000118816	CCNI	No	965.7	40	901					1531	1385		947	2322		478	2695	2561	943		376		1937						746	1917	1636	369			224	216		285					388			1442	916		329
ENSG00000118855	MFSD1	No	2308	2										2084			2532
ENSG00000118873	RAB3GAP2	No	1350	10							1465			2412						1691				1511			1182																		936		1390
ENSG00000118946	PCDH17	No	900.861	36			454			2210				1195		1034	1256	1138	633	1212			2132				774		798	1408	1183	1439	360												442	693	1305		608
ENSG00000118971	CCND2	No	1862	2										1968						1756
ENSG00000118985	ELL2	No	1647.5	4														2715					1143
ENSG00000119013	NDUFB3	No	985.44	25						943	1455		1559	987		1392	1271	700	194	591			2072	898						1734	974	848			1185												1022	612
ENSG00000119048	UBE2B	No	1177.63	27						720	1405	1104	1313			1513	976	1971	986	1704			1840	1173				1180	1327	863	1693	1897			1223										874			731
ENSG00000119125	GDA	No	561	2															404	718
ENSG00000119139	TJP2	No	866.25	8										563	431		603	2315										938				1426			386	268
ENSG00000119147	ECRG4	No	230.2	5								267		106			333	302										143
ENSG00000119185	ITGB1BP1	No	1257.22	18						1501					589	2275	828		1420	1560	870		982	1363							1649	1362															1384	640
ENSG00000119227	PIGZ	No	1588	2																1615
ENSG00000119231	SENP5	No	2383	1														2383
ENSG00000119242	CCDC92	No	863.951	41				439	486	1256	233			1818		983	361	1446	482	1832	1291		1206				732		1580	827	1666	1356	906	496											426	1408	1136
ENSG00000119280	C1orf198	No	1063.17	12								1106			1398			1924													1224	1493			1239	825													351
ENSG00000119314	PTBP3	No	1427	1															1427
ENSG00000119318	RAD23B	No	1539.53	15					975					2443	1756	2140	2587						1679				1329		1922	1309	1084	1465															1469
ENSG00000119335	SET	No	1031.1	29	862		753								1567			2052	973	597	970		2023						1718	838	1502	2197			403	635									1004	964	846	761
ENSG00000119383	PTPA	No	1214.94	16					1200	1133						1594	1505						1140	1276					863	1398	1346	1715	582												1654
ENSG00000119396	RAB14	No	1353.53	19						1718				1831	1109	1369	2095	1310	823				2064	939						1747		2059			1507										1235		901		636
ENSG00000119414	PPP6C	No	1905.5	2						952								2859
ENSG00000119421	NDUFA8	No	1207.33	21						837	1308				1195	2129	1734	981	1492				1346	792					1070	774	1658	1656			1491												1448
ENSG00000119446	RBM18	No	1369	1															1369
ENSG00000119471	HSDL2	No	2165	2										2114				2216
ENSG00000119537	KDSR	No	1206.67	3												1795																			1080
ENSG00000119541	VPS4B	No	1626.5	6						2076						1591														1924		1866
ENSG00000119632	IFI27L2	No	806.974	39				334	942	1504	811	801	1013	560		720	997	1014	488	1407			945	1504				877	762	773	463	473			736	650								446	799		838	835
ENSG00000119636	BBOF1	No	481	1													481
ENSG00000119640	ACYP1	No	1838	3									1283	2473				1758
ENSG00000119655	NPC2	No	1014.96	25								1162		1299	1380		2514	1539	531	1440	573		925	1782			526		543		1440	510			668	898									1093		564
ENSG00000119661	DNAL1	No	1079.5	6							122	825		583			1811	2614										522
ENSG00000119669	IRF2BPL	No	1449.5	2						1231					1668
ENSG00000119698	PPP4R4	No	2024	1													2024
ENSG00000119705	SLIRP	No	809.389	36	722					767				1083		1350	525	770	225	959			593	1194			1332		584	502	726	899	947			648									1054	668	513	331
ENSG00000119707	RBM25	No	1005.08	24			764								606		2707	1876	1319		796	368					1226		1828	1909				391	1461	1014				109					1072
ENSG00000119711	ALDH6A1	No	1502.22	9													1615	2876	972										1809			960			1555	1132									944
ENSG00000119729	RHOQ	No	1164.4	20	800			408		1223	1396			1100		1341		935					1993	1073					1536			741			1050										1480	1396
ENSG00000119760	SUPT7L	No	2030	5										2436	1675	2099	2693			1247
ENSG00000119782	FKBP1B	No	1384.6	5														2040	1424	1700			822
ENSG00000119801	YPEL5	No	971.893	28		420	561				665			1767		1095	1111	1963		1693	1092		735						884	568		2208														829	1493	660
ENSG00000119812	FAM98A	No	1628.33	3										2392						1182				1311
ENSG00000119820	YIPF4	No	960.733	15	814								1431		1425			1882							202				1930																1487
ENSG00000119865	CNRIP1	No	1188.85	13						2138	1450		866	1214		767							1015						1461	1006		1602													696	775
ENSG00000119878	CRIPT	No	1650.5	2														2182
ENSG00000119888	EPCAM	No	1549	1															1549
ENSG00000119900	OGFRL1	No	734.342	38			597					897	379	442	771	828	1192	957									995	971	714	501	1592	896	417		325	316									455	371
ENSG00000119906	SLF2	No	1249	1											1249
ENSG00000119950	MXI1	No	1290.67	6												1332															1675				1345	924
ENSG00000119973	PRLHR	No	699	7					311	573			986	780		879			308	1056
ENSG00000120053	GOT1	Yes	682.462	52	647		459	249	144	377	824	693	511	543	1031	962	403	797	566	376	386		912	714			787	997	628	1446	1100	1780	898		992	1087							690		688	553	895	333
ENSG00000120071	KANSL1	No	1145	1
ENSG00000120129	DUSP1	No	765.8	25			646				398	168		1033			155	428						1231				523	1255	1744	544	1592			935	574									1942
ENSG00000120162	MOB3B	No	469	1
ENSG00000120251	GRIA2	No	1351.27	15									1340	1273			1305	1247		1318			2146	1415						1768		2109													1188
ENSG00000120256	LRP11	No	1692.5	2																	1159		2226
ENSG00000120262	CCDC170	No	83	3										76			95	78
ENSG00000120265	PCMT1	Yes	543.839	62	614	294	566	487	475	197	679	703	712	1222	684	418	409	398	370	326	329	422	261	205			553	567	1009	304	1400	783	754	624	1053	912							353	399	722	393	508		511
ENSG00000120306	CYSTM1	No	925.879	33					531		1259		1637	992	529	1431	2168	2205	546		960		897	545			1177	636	1230	1596	735	626			932	951									1050	884	415
ENSG00000120437	ACAT2	No	1158.79	19						993				2399	463	919	1468	1217	1246	842			1899				797	1170			1141	2207															861	623
ENSG00000120438	TCP1	No	1061.48	25	903					687	1496		1086	1697		1246	1103	1443	932	938			785	995					754	1032	829	2102													1714		591
ENSG00000120509	PDZD11	No	1232.39	18						1378	1104			1659			2699	2080	787	1157			820	1581						1104	524	1931															678
ENSG00000120533	ENY2	No	1470.29	14						1945	1566					1952	2616	1994	1028	1027	1066											2246			1525	832									1205		575
ENSG00000120594	PLXDC2	No	1107.25	4										936			1109	1771										613
ENSG00000120645	IQSEC3	No	798	1					798
ENSG00000120675	DNAJC15	No	1138	1																															1138
ENSG00000120686	UFM1	No	1686.88	8													2427	2016						1747						1345					1338
ENSG00000120688	WBP4	No	1398.67	3																1569															1379
ENSG00000120694	HSPH1	Yes	620.327	49	159		438		467	354	184	675	415	967		1168	814	591	506	247	976		364	851			704	694	426	1177	786	898	835		1184										559	1139	884
ENSG00000120705	ETF1	No	1862.5	2										2145	1580
ENSG00000120725	SIL1	No	560	1
ENSG00000120727	PAIP2	Yes	835.348	46	354		637	618	1004	572	554		1557	2623		555		858	425	1145			746	448			443	903	1087	1859	731	1065			591	727									664	1084	1423
ENSG00000120738	EGR1	No	652.538	13							57	73					280										884	1304	1821						761	834
ENSG00000120742	SERP1	No	1432.33	15									931	2110		1550	2241						1861					890	1541		1094	2242			1127	1137									1249
ENSG00000120805	ARL1	No	1188.17	23					1108	1209	936		1511		1399		1911		1180				644	1713			1280		1674	1390	1307	1611													1167	1358		764
ENSG00000120860	WASHC3	No	1615.17	6												1525		2608	896				1725					1272
ENSG00000120885	CLU	Yes	64.3176	85	23	85	7	27	901	238	54	14	7	9	189	293	5	13	168	141	67	7	35	13	13	19	28	19	11	11	16	62	6	11	11	12	24	9	8	14	19	8	164	13	4	5	17	20	226
ENSG00000120913	PDLIM2	No	2652.5	2													2521	2784
ENSG00000120925	RNF170	No	1643	2											1323	1963
ENSG00000120948	TARDBP	No	2071.5	2										2289																															1854
ENSG00000120963	ZNF706	No	1320.33	3																												1673			969
ENSG00000121022	COPS5	No	1213.67	3																			1619
ENSG00000121064	SCPEP1	No	1262.92	13							672	977		1598	1088	1801			1597				1448	1760			933					1551
ENSG00000121067	SPOP	No	1489.25	4											1141	1469
ENSG00000121073	SLC35B1	No	2426	1										2426
ENSG00000121350	PYROXD1	No	2547	1														2547
ENSG00000121390	PSPC1	No	1703	1						1703
ENSG00000121413	ZSCAN18	No	928.545	22						1140	838			1138		675		1212	389				1044	716				1203	1509	1017		704	789												721	733
ENSG00000121579	NAA50	No	2507	1										2507
ENSG00000121653	MAPK8IP1	Yes	871.255	47	668	579	766			732	1535		837		263	580		1773					808	1213			713	885	1503	986	1702	1845	792		1554	982			165						1828	1270	1315	820	473
ENSG00000121671	CRY2	No	1562.33	3								1136		1923			1628
ENSG00000121742	GJB6	No	998.909	11						1015	1187		968	350	448		1210	1223		734										1439															1495
ENSG00000121753	ADGRB2	No	1346.5	10					1061					2012	891	1802													1664																1652				540
ENSG00000121766	ZCCHC17	No	1298.22	23						2135			1561	1784	1742	1515		1648		1846			1716	1676			1244				1493	2225															1124
ENSG00000121769	FABP3	No	864.542	24					1067	791	927	418		1773		604	873	825	785	1487	994		1323	813			630	441
ENSG00000121774	KHDRBS1	No	1449.93	15							834			2555			1742	2783	1495					1702					1709	1458		1232			1136										953	1282	1121
ENSG00000121900	TMEM54	No	1740	1										1740
ENSG00000121905	HPCA	No	2167	1										2167
ENSG00000121957	GPSM2	No	2836	1														2836
ENSG00000122012	SV2C	Yes	231.475	61	290	202	285	291	67	167	62	146		458	287	83	177	229	173	134	589		207	173			141	146	310	334	223	407			355		178						287	38	855	514	219	126	460
ENSG00000122026	RPL21	Yes	226.823	79	341		202	131	711	1071	1030	347	176	305	131	149	388	155	419	355	278	172	187	134	101	182	56	408	98	30	48	53	325	354	50	40	172		119	142	123	60	111	210	149	242	226	91	180
ENSG00000122033	MTIF3	No	979	1												979
ENSG00000122034	GTF3A	No	1828.25	4												2326							1633						1982
ENSG00000122042	UBL3	No	952.8	35	480					1936	937		820		1486	392		1719			511		2188	1608				1124	1097	1143	465	1238	661		1140	827								190	1123	779	1365
ENSG00000122068	FYTTD1	No	1693	1
ENSG00000122126	OCRL	No	1078.96	25					895	2127	774	1156	1059	889	1229	1339		2081						819			1115	969	1530	1428	1135	1272															1309
ENSG00000122203	KIAA1191	No	1167.84	25			529		828	632	1565	1193	993	1994	1067		2459	1724	1007		1337		1507	1355					1318	957	1162	1186														756
ENSG00000122218	COPA	No	1448.24	17							1533			2019	900	1575	1281	2773						1411			1336	1129	2017	1825		1067													1374		958
ENSG00000122367	LDB3	No	454.333	3											146
ENSG00000122378	PRXL2A	Yes	708.561	57	842		260	508	752	362	1452		1075	740	681	618	771	1287	918		452		1308				1319		1072	477	518	285	183	170	527	538							522	478	1111	1269	943	778
ENSG00000122406	RPL5	Yes	553.828	58		595		506		1826	981	581	1488	1150	1288	480	1748	482	1423		1041		550	293			222	648	315	57	331	148	302	445	90	103		106	157						854	930	451	662
ENSG00000122417	ODF2L	No	1536	1									1536
ENSG00000122490	SLC66A2	No	1817.4	5						1322			1097	2628			2450							1590
ENSG00000122512	PMS2	No	1796.5	2					1221									2372
ENSG00000122515	ZMIZ2	No	2228	1														2228
ENSG00000122545	SEPTIN7	Yes	736.9	50			711			1665			1495	1058	786	1098	1462	1106	1333	1635	1295	398	1093	1055					492	1324	629	362		511	292	470	308	283		205			600	106	803	649	702
ENSG00000122550	KLHL7	No	2074	3											1521	2056	2645
ENSG00000122565	CBX3	No	1331.85	20										2040		1631	1808	1451	1260				1169	1628			812				1175	1621			881	836									1439		1344
ENSG00000122566	HNRNPA2B1	Yes	695.13	46	765		771	434		961	680	622	977	888	854	581	1056	1828					1003	1526				715	378	576	520	755	942		418								676	474	335	624	922	699	419
ENSG00000122584	NXPH1	No	1328.33	3										2082			1522				381
ENSG00000122585	NPY	No	223.5	10					33					487			689	279																											305	88
ENSG00000122642	FKBP9	No	1659.6	5						1991			1253	2020																	1539
ENSG00000122674	CCZ1	No	1854	2										1681			2027
ENSG00000122679	RAMP3	No	665.552	29					178	383	476	424	1206	1841		887	1696	1519	337	182			246	569			857	514	597	323					1206	1000											338	453
ENSG00000122705	CLTA	No	955.775	40	402					455			899			1805	1954	1116	834	712			457	490			450	1256	881	1526	986	1349	900		1230	624							670		1382		782
ENSG00000122733	PHF24	No	1281.6	5					801	2079	449	666		2413
ENSG00000122756	CNTFR	No	2358	2														2866		1850
ENSG00000122786	CALD1	No	448	5														834																	260	305
ENSG00000122862	SRGN	No	761.333	3																															782	322
ENSG00000122873	CISD1	No	829.405	37	753	374				262			688	616	1595		544	757	1074	738			1684						780	1301	1041	1561	752		999										519	1273	614
ENSG00000122958	VPS26A	No	1311.6	5																			1839	1299								1282
ENSG00000122966	CIT	No	1103	1												1103
ENSG00000123091	RNF11	Yes	645.241	54	372	480	742		817	405	766	1095	435	1477		862	605	1151	1093		557		883	790			557	784	240	537	1297	537	386	452	1016								665	468	718	388	657	719
ENSG00000123094	RASSF8	No	959	1																															959
ENSG00000123095	BHLHE41	No	1274.38	24							1243	900	1474		1757	1772	1272	2713					1722					453	903	1739	1230	1652			1395	703									1754	1063
ENSG00000123096	SSPN	No	760.143	14								894	827	237		1498	477	619									1248	163			815				400	604									1455	1175
ENSG00000123106	CCDC91	No	1339.25	8									1130					1781	1289											1265		1302			908										1753
ENSG00000123119	NECAB1	No	730.862	29				587	907		375	1089		626	345	1420		1191		821	336								652						1073											1132			144
ENSG00000123131	PRDX4	No	2122	1														2122
ENSG00000123143	PKN1	No	1249.2	5						2066		1263																1059	851
ENSG00000123144	TRIR	No	1227.33	15	840					1668											1201		1620							1662	1298	2040				1020									1165	1399
ENSG00000123159	GIPC1	No	1798	3														2811			1259
ENSG00000123178	SPRYD7	No	1684	6					993	2169							2688						1444	1392
ENSG00000123200	ZC3H13	No	965.179	28										1357	548	1405	2506	1427	1655					1260	192		926	992	2024		697				975	1221		149		207							1497
ENSG00000123240	OPTN	Yes	695.411	56	775	106			408	1354	1414	682	1132		1728	801	1257	854	353	554	585	505	520	433		87	565	989	1116	909	1214	1090		358	1301			245					506		877	1072	373	703
ENSG00000123243	ITIH5	No	200	1																															200
ENSG00000123349	PFDN5	Yes	571.6	60	826		367	573		694		933	1260	1727	1517	427	1025	504		296	1132		662	653			255	588	218	204	566	343	865		336	290	196			155	109		336	577	327	567	356	253	230
ENSG00000123358	NR4A1	No	86	3
ENSG00000123384	LRP1	No	957.44	25									929	974			796	2017	961	1398			1761	964				1302	359	1627		991	918		873	768									386		723	569
ENSG00000123416	TUBA1B	Yes	111.732	82	21	24	50	62	79	20	100	140	125	156	273	224	111	54	40	244	102	54	75	100	156	101	181	233	105	125	265	98	36	53	746	306	114	113		126	88		32	126	22	54	40	90	164
ENSG00000123454	DBH	Yes	21.6714	70	5	5	5	10	2	2	3	15	42	93	3	3	14	22	1	1			5	6			6	8	1	1	1	7			49	89			14	21			2	1	25	13	1	1	46
ENSG00000123472	ATPAF1	No	1288	18	706					841	1227		1492	2045		1119	2191	1139			564		1541						2148																1632	1117
ENSG00000123505	AMD1	No	1341.33	9						1099				1874		1330																			1169										1550	1044
ENSG00000123545	NDUFAF4	No	1661.29	7						2038				2582		1278	2429
ENSG00000123560	PLP1	Yes	40.2824	85	76	65	20	3	10	14	44	20	5	6	8	14	48	24	131	45	4	2	157	54	12	48	58	86	193	63	201	357	108	27	24	22	3	4	5	7	10	21	42	34	28	12	53	11	3
ENSG00000123562	MORF4L2	Yes	442.279	61	388	403		323	170	312	270	669	637	640	404	610	334	493	167	668	1147		202	395			574	394	464	753	580	406	267	490		870							250	164	479	596	1163	287
ENSG00000123570	RAB9B	No	1124.25	4												1884				599								690
ENSG00000123575	FAM199X	No	1686.89	9						2006	1322			1871			2523						2061	1186					1546																1770
ENSG00000123636	BAZ2B	No	860.5	12											728	1026		2155										947							520	475
ENSG00000123684	LPGAT1	No	795	1
ENSG00000123836	PFKFB2	No	1184	2								343						2025
ENSG00000123933	MXD4	No	1962	5						1817	1458			2515		2329								1691
ENSG00000123983	ACSL3	No	975.229	35			801			1795			1485	1607		1754		1225	1585	625			606	1228				835	1810	1850	739	1603	428										231		894		436
ENSG00000123989	CHPF	No	1469.36	14						2010	1132		1290	2215			1132	2465					1713	1533			1270		1429																		758
ENSG00000124006	OBSL1	No	1690.78	9						1785				1278				2672		1783									1907		1439	1820													1298		1235
ENSG00000124098	FAM210B	No	2159	2										2276		2042
ENSG00000124126	PREX1	No	1170.18	11									966	1094	926		2530	1420		1702
ENSG00000124140	SLC12A5	No	817.026	38	888				748	502	428			542	1492	1706	496	900		1040	391	174	940				458		1784	914		1823	838												330	627			592
ENSG00000124145	SDC4	No	1028.83	29							817	783	1218	1333	1005	2154	1385	1205		1142	1187		2179	1394			1091	1026	433	851		1198	290		365	764									825	1279
ENSG00000124155	PIGT	No	1401.17	12						1883					983								2203						1695	1452		1779															1408
ENSG00000124164	VAPB	No	1369.94	17						1036	1445					1468	1225		846	1659	1148			1274			885		1601			2146													1250	859
ENSG00000124172	ATP5F1E	Yes	275.972	71	118		211	405		400	1225	780	275	757	274	133	967	129	87	122	487		53	181	247		220	578	76	165	178	100	620		171	142	157		152	135	160	22	99	115	290	159	47	79	255
ENSG00000124177	CHD6	No	1816	2														2424
ENSG00000124191	TOX2	No	1187	2																			1349	1025
ENSG00000124193	SRSF6	No	1469	1
ENSG00000124198	ARFGEF2	No	1915.5	2														2689	1142
ENSG00000124207	CSE1L	No	1509.25	8						2023						1542			1653	1322			984	753								2215
ENSG00000124209	RAB22A	No	1114	13										1993	1150	2095			594	719				1224			665					1336															794
ENSG00000124214	STAU1	No	1747	5								1185					2420	2750												1374		1006
ENSG00000124222	STX16	No	1915	1						1915
ENSG00000124225	PMEPA1	No	1351.31	13								1005			1149	1733	2360				753						1217				1248														591
ENSG00000124226	RNF114	No	1539	1															1539
ENSG00000124356	STAMBP	No	804	1
ENSG00000124357	NAGK	No	1432.53	17											1315	2084	2017	1966	796	1184			2062	1580				684		1478		1068															1548
ENSG00000124374	PAIP2B	No	962.4	5												945		1432
ENSG00000124380	SNRNP27	No	1647.5	4															1674	1584															1476
ENSG00000124406	ATP8A1	No	1065.05	19							847	617	1060			1808		2809		1183				1132					2152	1653															1096		1251		322
ENSG00000124422	USP22	Yes	554.444	63	254		358		259	380	438	681	437	375	1312	1476	597	1018	949	317	1058	311	910	574	187		469	887	293	481	663	1460	163	532	1129	1031							234	530	234	317	572	669
ENSG00000124486	USP9X	No	1433.93	15						1289	1556					1878		2757	1368		1265		1578				777			1463	1536																1103
ENSG00000124491	F13A1	No	253	1																	253
ENSG00000124507	PACSIN1	No	1011.93	28						619	614	891		1335		1606	1206	835	825	1075	801	322	1945						1083	1547		1975															1499
ENSG00000124535	WRNIP1	No	2008.33	3							1302			2464		2259
ENSG00000124562	SNRPC	No	1555.29	7						1972			1294							1680			2123					1352				1437
ENSG00000124570	SERPINB6	No	1508	5																			1648						2051			1026
ENSG00000124588	NQO2	No	1287	3																1753	1260			848
ENSG00000124614	RPS10	Yes	517.296	54	763	533	449					1234	810	1694	474	1417	701	333	455	415	754	286	629	530			158	1141	320	300		197			276	247		295						578	1115	537	289	476
ENSG00000124702	KLHDC3	No	1265	13					1092	854				2552					1443	790			1479	1749					1004	816		1014														1416
ENSG00000124733	MEA1	No	1333.8	15						818				1830	1534	1396	1586						2239	1666			927			1125		988													1783	795	1280
ENSG00000124762	CDKN1A	No	443	2																															497	389
ENSG00000124767	GLO1	No	1201.63	19						1158			1508	1277		1185	1542			897				1258			542	783	1289	1496	1712	1910			719	955									1556	1325
ENSG00000124783	SSR1	No	1292	18												2135	902	1328			1302		1577	1634					1846	1763	1519	813													1558
ENSG00000124785	NRN1	No	1135.45	11							1557		1653			2270	966	851		321	369		1905				789
ENSG00000124795	DEK	No	1280.83	12					845					1457		2246	2336										1314			973	1518	1899			389	407
ENSG00000124802	EEF1E1	No	1112.43	7						742				1355			912	2143																													1200
ENSG00000124831	LRRFIP1	No	1909.5	2						1724								2095
ENSG00000124920	MYRF	No	629.368	19						1557			529	465	156	692	1185	485			1230																												208
ENSG00000124942	AHNAK	No	700.174	23			312					447	352	554	1309	2121	450	860									608	561	797	826	632	1203			436	184									678	582
ENSG00000125037	EMC3	No	1304.05	19						1728	1150					1135		1728		1853			1701					1184	1973	1774	688	973													1722
ENSG00000125124	BBS2	No	2032.75	4										2396	1130		2399	2206
ENSG00000125144	MT1G	No	795.441	34					1151		724	467		537	393	384	1382	953	849	1315			2063	1072				1318	726	617	1258	327			1029										496	600	658	212
ENSG00000125148	MT2A	Yes	131.272	81	117	49	167	75	243	236	70	93	364	311	56	89	488	180	47	34	684	208	204	107			95	317	27	101	58	38	41	318	19	18	260	164	35	55	91		137	104	114	65	21	13	252
ENSG00000125166	GOT2	No	1054.74	31					896	640	605	1220	1172			1616	2633	1974		1060	863		733	613			824	1056	1666	1574		1147	772												1531	355	1161
ENSG00000125249	RAP2A	No	1148.33	3							1026
ENSG00000125304	TM9SF2	No	1318.2	15					697					2586			1491		1243					1269						1603	1324	1318														1393	1376
ENSG00000125351	UPF3B	No	1637	1																			1637
ENSG00000125354	SEPTIN6	No	1485.86	7						1810				1110	726		1078	2581					1706
ENSG00000125355	TMEM255A	Yes	298.42	50	494	270	335	91	103	597	119	139		1202	644	412	284	608	94	68			131	229			227	133	298	147	379	669											302	195		621	105	105
ENSG00000125356	NDUFA1	Yes	659.264	53	600	434	666	602	1112	1419	932	596	869	918	730	823	1931	481	121	456	1045		657	456			531	532	932	460	698	522			455	332							576		541	475	371	242
ENSG00000125398	SOX9	No	647.529	17								138	853	194	775		594	468										421	731	1415	349	1097			705										700	293
ENSG00000125445	MRPS7	No	1508.36	11						559							1686	2367		1860				1232				1120	1729	1349		1374														1420
ENSG00000125462	C1orf61	Yes	175	80	439	152	238	168		611	464	295	105	104	106	125	134	159	111	77	151	67	123	93	157	44	126	297	37	46	177	167	13	114	93	119	44	94	56	169	50		403	178	27	92	151	256	375
ENSG00000125503	PPP1R12C	No	1680.5	4							1406							2563					1459
ENSG00000125505	MBOAT7	Yes	643.566	53	531		775	568	196	655	263	270	548	571	1760	971	459	755		288	1371		558	809			1001	901	629	517	1208	849	359	146	1007	1052							332	211	827	439	720	474	446
ENSG00000125534	PPDPF	No	577.359	39			146							2043	194	636		644			991	437	1477	971					1209	1128		1062			996	441	135												182
ENSG00000125629	INSIG2	No	2077	1														2077
ENSG00000125648	SLC25A23	No	1183.94	18										1932		1333							1651	1433					1132			2083													1254	1248	1356
ENSG00000125652	ALKBH7	No	1523	10											1502			2455		1120			2118					882			1497	1992			1404												1191
ENSG00000125676	THOC2	No	1126	3											1028																				1492
ENSG00000125691	RPL23	Yes	461.672	61	507	384	602					1276	350	2404	862	299	751	365	1108	294	576		502	1083			159	742	283	211	213	196	436	444	185	161					126		235	157	554	361	320	189	639
ENSG00000125730	C3	No	698.435	23						1951			547	665	305	471	194	684	1120				467				357	196	373	457	364	1395				1187											114
ENSG00000125743	SNRPD2	No	929.161	31	697		684			948				2151		1216	1371	1049	365	806			1241	905				799	787	954		801				668									1199	1310	835
ENSG00000125744	RTN2	No	1142	1
ENSG00000125746	EML2	No	1526.5	8						2137				2524									1695				997																		1944
ENSG00000125779	PANK2	No	2357	1													2357
ENSG00000125814	NAPB	Yes	356.478	69	155	567	386	197	133	286	134	189	270	414	713	462	281	345	504	306	96		543	261	260		541	429	292	413	802	499	107	504	625	874							130	248	285	101	417	208	583
ENSG00000125817	CENPB	No	1208	1
ENSG00000125818	PSMF1	No	1278.67	6								1068											1195				1129																				1319
ENSG00000125821	DTD1	No	1744	1						1744
ENSG00000125827	TMX4	Yes	808.627	51	824		802		884	484	549	860	521	597	620	1166	1198	925	715	1243	840		1425	999			501		1385	770	1216	1432	397	222		1109	250	126							926	465	1073	513
ENSG00000125841	NRSN2	No	1269.6	10					1242	1262	979		1411			1486											1122		1539	1334		1218													1103
ENSG00000125844	RRBP1	No	1100.8	5											968	1899																			916
ENSG00000125851	PCSK2	No	703.429	21					367	537	719		1068	1032			691	583	737	686	382	264							1152	759	1334														1349				272
ENSG00000125868	DSTN	Yes	359.324	71	152	114	375	252	330	163	341		782	642	764	434	693	722	129	201	365		143	218	80	136	289	634	379	467	332	220	654	276	356	536	206						176	263	676	610	286	197
ENSG00000125870	SNRPB2	No	1540	1												1540
ENSG00000125901	MRPS26	No	1731.5	10						2097							1397	2657		1593			1975	847						1419	1563	1971													1796
ENSG00000125931	CITED1	No	469.118	17					165					1368		275	1384	599	117	78			495	1530			448	224																			562
ENSG00000125944	HNRNPR	No	1625.14	7									1631	2656															1499	1092		1613			1485										1400
ENSG00000125967	NECAB3	No	2209.5	2						2029				2390
ENSG00000125968	ID1	No	818	11								150					479	605										892	1731	1796	306	454														1074
ENSG00000125970	RALY	No	1476.4	5											1738						865		2018					1283
ENSG00000125971	DYNLRB1	Yes	577.596	57	486	527	99		351	384	463	913	1608	720	557	499	621	500	394	352	555		257	918			650	738	272	380	753	495	346	524	801	755									546	1170	506
ENSG00000125977	EIF2S2	No	1178.79	14										2641	1136			2102						1382					1526			880			478	813													461
ENSG00000125991	ERGIC3	No	1084.14	14							632	811		1723			1675	1363					1563	1503								429													1244	1048	568	585
ENSG00000125995	ROMO1	No	1063.8	20						1857				1490				1344	619	1433			1672					1159	807	699	827	982			865	664									1014			718
ENSG00000126005	MMP24OS	No	1160.93	15		286				911						1587	1253	974	1320				2205						971	1202	1664	914													1376
ENSG00000126016	AMOT	No	1074	1										1074
ENSG00000126062	TMEM115	No	1509	1																1509
ENSG00000126067	PSMB2	No	911.167	36	834		781		521	660	1389		1571		1461	467	1364	2214	1017	771			1320	768			1161	806	1094	1287	757	694											620		1612	1394	764	311
ENSG00000126088	UROD	No	1558.42	12						1387				2537		1488			1670				1159	1688			1150					1379
ENSG00000126214	KLC1	Yes	246.041	73	153	638	136	398	224	60	107	223	257	281	318	264	117	292	147	392	206	440	74	71	103	106	155	161	132	228	164	245	312	147	942	959							103	81	252	172	141	97
ENSG00000126247	CAPNS1	Yes	475.689	61	192		594	589	656	221	352	264		1178	1598	602	510	837	96	124	895		339	369		167	660	748	377	299	714	272	460	281	863	625							402	247	752	695	334	411
ENSG00000126261	UBA2	No	1751.27	11						1769				2454			2468	2893			894								1206	1425	1490	1769													1410
ENSG00000126267	COX6B1	Yes	586.547	53	467	162	494	413	514	1182	666		1199	615	1408	1019	963	502	397	953			517	598			645	410	352	539	793	154	816	427	595	230							456	186	507	320	516	272
ENSG00000126351	THRA	No	996.108	37			509			945	1327		1180	1747	1207	1999	1022	1800	854				1127	1174			843		638	1320	1116	1658	604		1544	1121									302	1056		829
ENSG00000126432	PRDX5	Yes	347.938	64	121	491	349	161	601	224	173	128	358	248	1619	250	222	293	144	516	298		375	202			234	260	398	326	194	112	722	327	699	586	191	321					161		137	177	285	222
ENSG00000126457	PRMT1	No	1374	10						1369										654			1762	1531					2113		1726
ENSG00000126461	SCAF1	No	1990	3													2347						1525						2098
ENSG00000126524	SBDS	No	833.447	38			442		763	810	900		1481			883	1357	1692	497	884			866	942					1030	1047	1336	968			681	796									1061				285
ENSG00000126581	BECN1	No	1763	3											1357		2261
ENSG00000126602	TRAP1	No	1405.3	10									963	1251			1589				701								1840	1830	1349	2148															1327
ENSG00000126653	NSRP1	No	1910	3											1187			2843
ENSG00000126698	DNAJC8	No	1227.84	19							1213			2567		1539	2387	1625	945				1252						1343	1447		1953			423	423									1357	645
ENSG00000126709	IFI6	Yes	658.188	48	86				335	332	1093		752	1262		2293	482	893		1337	280		1631	1385			402	179	434	489	746	1125	699		1420	1180							499	249	1019		876	702
ENSG00000126756	UXT	No	1314	1
ENSG00000126768	TIMM17B	No	2781	1														2781
ENSG00000126777	KTN1	Yes	822.093	43				525					889	1748	367	451	1068	1109		1080			1968	1110					942	1042	1155	947			408	342		338			140		641	528	1727		1465		239
ENSG00000126803	HSPA2	Yes	560.311	45					526			344	244	219	81	658	2625	307	1104		479						1187	638	555	1799	605	1012			780	981	173	159							1913	628		532	80
ENSG00000126821	SGPP1	No	2485	1													2485
ENSG00000126860	EVI2A	No	795.938	16					1055				715	530	238	1081		656	1606																1405
ENSG00000126861	OMG	No	1383	8													1946													1516	1262	2093													990		857
ENSG00000126870	WDR60	No	1607.67	3									939	2069						1815
ENSG00000126878	AIF1L	No	733.188	16								583		1264	827			704		1795	668																												131
ENSG00000126934	MAP2K2	No	1015.38	40		639	778			1299	742	1228		2254	1677	913	1909	2635	1538	1622		463	968	1256				1070	1187	894		1043	837		1388								459	197	884		1078
ENSG00000126945	HNRNPH2	No	1274.63	19					1142	1619			769			2285	1753		1434				1171						1430	1503															1918	1122	1275
ENSG00000126947	ARMCX1	No	1221.6	15					682		1241	1101		1334		994	1085	1593		1259			1611									2152
ENSG00000126950	TMEM35A	Yes	620.792	48	784		170	322	314	686	599	398	624	574	1019	696	777	1357	340	646			923	829			356	508	803	1070	1277	1029	727	640	599									364	381	1134	682	443
ENSG00000127022	CANX	Yes	390.294	68	411	182	114	375	276	421	147	576	646	692	1185	242	319	850	430	378	436	353	996	326	84	89	733	509	277	315	373	325	76	75	401	482							114	529	224	84	674
ENSG00000127054	INTS11	No	1642	3										2499					1340
ENSG00000127125	PPCS	No	1403	3												1300			1202	1707
ENSG00000127184	COX7C	Yes	270.971	68	104	237	148	144	713	195	687		294	229	466	307	259	167	148	103	238		116	284			166	455	241	194	195	135	169		523	274	105						303	62	194	447	98	86
ENSG00000127220	ABHD8	No	2211	4						1789				2083			2424	2548
ENSG00000127314	RAP1B	No	1567.6	5						1761				1613				2611
ENSG00000127324	TSPAN8	No	533	1
ENSG00000127445	PIN1	Yes	530.689	61	832	608		524	227	470	468	516	627	1210	774	532	509	529	434	298	529	382	431	389	204		631	633	697	564		671	575		1121	510							260		459	923	287	396
ENSG00000127483	HP1BP3	No	1050.41	22						1699			1010	2410					1641	1164							852		1099	597	832	1567			413	614									1560	863
ENSG00000127511	SIN3B	No	1265.28	25					995	1847	1205	975	1574	1726	1664		1792	1646		970			1260	1639				785	1906		1168	888													1953		931
ENSG00000127528	KLF2	No	2388	1										2388
ENSG00000127540	UQCR11	Yes	431.073	55	217		356		583	476			600	803	1043	450	868	592	172	847			308	875			409	1058	312	491	304	206	591		430	318								442	294	443	182	478	250
ENSG00000127561	SYNGR3	Yes	387.848	66	182	238	368	95	341	359	123	141	258	359	1438	911	192	386	578	246	481	372	262	510			199	349	364	248	610	1309	240	397	1295	280							186	356	281	74	393	564	297
ENSG00000127585	FBXL16	No	1260.17	18					793	822		992			1238		1279	1694		1430	883		1334	1683				1147	2054			1370															1519
ENSG00000127603	MACF1	No	937.926	27									1380	1601	1147	760							2175	1755					1472			1736	742		1157	788									978	996
ENSG00000127616	SMARCA4	No	1684.5	8						1920						2149							2073						1980																1800
ENSG00000127824	TUBA4A	Yes	355.871	62	129	412	428	537	88	104	142	594	410	308	191	311	425	278	459	166	192		190	195			203	221	341	270	344	493	503	361	1001	503							514	224	404	304	136	367	649
ENSG00000127837	AAMP	No	1753.33	6						1679								2793											2180		1380																1488
ENSG00000127838	PNKD	No	1711.85	13						1894				2240		2133	2220		1431	1128	1292		1980						2133		1031	2229													1479	1064
ENSG00000127870	RNF6	No	2335	2										1965				2705
ENSG00000127884	ECHS1	No	1115.04	23						709				2458			1116	1586	1105		591		715	1583					1260	1521	1556	774													1818	870	1402
ENSG00000127914	AKAP9	No	976.095	21							1427				333	880	1380	857		1116			1780						1621		1513				636	1173	79	185							817	1328	999
ENSG00000127920	GNG11	No	283	1																															283
ENSG00000127922	SEM1	No	1385.36	22						2032						1872	2664	1345		1612			1851	780					1045	1321	1265	1367				1116									1836	1216	975
ENSG00000127948	POR	No	1602	1
ENSG00000127955	GNAI1	No	1145.88	8											420			2022					2252																							1312
ENSG00000127990	SGCE	No	1649	1															1649
[truncated: 3,204 more rows]
[truncated: 40 more columns]

## Sheet: B-nnSVG_PerSection_Results
			nnSVG Output Columns
Tissue Section ID	Gene Symbol	Gene for PCA, Harmony, Clustering	nnSVG pval	nnSVG padj	nnSVG sigma.sq	nnSVG tau.sq	nnSVG phi	nnSVG loglik	nnSVG mean	nnSVG var	nnSVG spcov	nnSVG prop sv	nnSVG loglik lm	nnSVG LR stat	nnSVG rank	Ensembl Gene ID
V13M06-331_A1s2	AURKAIP1	No	0.125465	0.158464	0.00148562	0.119762	7.51521e-05	-887.184	0.0743112	0.121339	0.51868	0.0122528	-889.259	4.15145	1057	ENSG00000175756
V13M06-331_A1s2	MRPL20	No	0.025612	0.0388505	0.00311744	0.154839	1.22024	-1208.05	0.104318	0.158014	0.53523	0.0197361	-1211.72	7.32939	880	ENSG00000242485
V13M06-331_A1s2	SSU72	No	0.22844	0.271564	0.00190888	0.11557	6.43411	-848.388	0.0766374	0.117487	0.570097	0.0162487	-849.864	2.95297	1123	ENSG00000160075
V13M06-331_A1s2	GNB1	Yes	3.96291e-07	1.63792e-06	0.00850629	0.192816	0.000306835	-1492.11	0.152883	0.20122	0.603268	0.042252	-1506.85	29.4822	323	ENSG00000078369
V13M06-331_A1s2	PRKCZ	No	0.00670707	0.0120349	0.00337755	0.136174	0.689816	-1054.9	0.0952311	0.13954	0.61027	0.0242028	-1059.91	10.0092	744	ENSG00000067606
V13M06-331_A1s2	TPRG1L	No	0.000951405	0.00207537	0.00422884	0.0819005	24.3963	-464.923	0.0672459	0.0862076	0.967041	0.0490987	-471.88	13.9151	612	ENSG00000158109
V13M06-331_A1s2	RPL22	Yes	0.0248015	0.0377108	0.00650322	0.284655	3.61485	-1954.43	0.171014	0.291196	0.471554	0.0223357	-1958.13	7.3937	878	ENSG00000116251
V13M06-331_A1s2	ACOT7	Yes	2.91816e-10	1.92859e-09	0.0178287	0.253641	8.09441	-1850.89	0.184433	0.271552	0.723971	0.0656747	-1872.85	43.9098	202	ENSG00000097021
V13M06-331_A1s2	CAMTA1	No	1	1	0.00168247	0.225984	80.8629	-1658.11	0.147125	0.227737	0.278796	0.00739007	-1658	-0.20876	1328	ENSG00000171735
V13M06-331_A1s2	PARK7	Yes	0.00102995	0.00223574	0.00455929	0.174488	0.00020787	-1358.36	0.118635	0.179185	0.569161	0.0254641	-1365.24	13.7565	615	ENSG00000116288
V13M06-331_A1s2	ENO1	Yes	8.88178e-16	1.2614e-14	0.0266825	0.348004	1.92219	-2232.05	0.281457	0.374935	0.580365	0.0712129	-2266.74	69.3951	94	ENSG00000074800
V13M06-331_A1s2	CLSTN1	Yes	1.08171e-08	5.87023e-08	0.0183103	0.237682	18.3948	-1785.11	0.176097	0.256547	0.768416	0.0715268	-1803.45	36.6843	246	ENSG00000171603
V13M06-331_A1s2	KIF1B	Yes	2.30526e-05	6.90027e-05	0.00878343	0.239773	1.29143e-05	-1753.71	0.165808	0.24847	0.565233	0.0353378	-1764.39	21.3555	446	ENSG00000054523
V13M06-331_A1s2	FBXO2	Yes	0.000166833	0.000431633	0.00687592	0.216492	5.04849e-07	-1625.77	0.142063	0.22339	0.583692	0.030783	-1634.47	17.397	516	ENSG00000116661
V13M06-331_A1s2	FBXO44	No	0.0391359	0.0563	0.00204587	0.073482	14.7992	-307.667	0.058706	0.0755596	0.770472	0.0270876	-310.908	6.48143	928	ENSG00000132879
V13M06-331_A1s2	MFN2	No	0.578197	0.632699	0.00131614	0.10415	17.8751	-717.945	0.0646362	0.105502	0.561275	0.0124793	-718.493	1.09568	1220	ENSG00000116688
V13M06-331_A1s2	ATP13A2	Yes	0.150208	0.186885	0.00328867	0.196927	4.45521	-1499.08	0.12747	0.200255	0.449886	0.0164256	-1500.98	3.79147	1073	ENSG00000159363
V13M06-331_A1s2	PADI2	No	0.666751	0.719574	0.00206411	0.184899	14.6974	-1417.04	0.110322	0.187013	0.411818	0.0110402	-1417.45	0.810677	1237	ENSG00000117115
V13M06-331_A1s2	CAPZB	No	0.00115367	0.00246818	0.00466939	0.153854	0.112554	-1207.82	0.104917	0.158386	0.651307	0.0294556	-1214.59	13.5296	624	ENSG00000077549
V13M06-331_A1s2	MICOS10	No	0.194	0.234805	0.00199248	0.119563	9.55402	-890.307	0.0762885	0.121607	0.585111	0.0163916	-891.947	3.2798	1103	ENSG00000173436
V13M06-331_A1s2	NBL1	No	0.73347	0.778459	0.00123995	0.115201	31.3155	-839.191	0.081656	0.116494	0.431235	0.0106488	-839.501	0.619938	1257	ENSG00000158747
V13M06-331_A1s2	CAMK2N1	Yes	1.16997e-06	4.35074e-06	0.0159277	0.389375	0.702795	-2348.97	0.258388	0.405564	0.488432	0.0392983	-2362.62	27.3171	359	ENSG00000162545
V13M06-331_A1s2	PINK1	Yes	7.13282e-08	3.36478e-07	0.0113347	0.23499	1.15749e-06	-1735.92	0.171433	0.246037	0.621025	0.0460151	-1752.37	32.9119	283	ENSG00000158828
V13M06-331_A1s2	HP1BP3	No	0.625697	0.681237	0.00130932	0.17599	0.445015	-1352.21	0.100785	0.177352	0.359025	0.00738481	-1352.68	0.937777	1225	ENSG00000127483
V13M06-331_A1s2	CDC42	Yes	0.000299457	0.000730851	0.00692113	0.157318	12.3087	-1251.15	0.116298	0.164289	0.715347	0.0421407	-1259.26	16.2271	547	ENSG00000070831
V13M06-331_A1s2	RPL11	Yes	0.00409138	0.00776954	0.0257022	0.394412	39.8337	-2401.04	0.244561	0.420415	0.655537	0.061179	-2406.54	10.9977	703	ENSG00000142676
V13M06-331_A1s2	PITHD1	Yes	6.19343e-05	0.000172779	0.0124007	0.171151	28.9688	-1385.68	0.133596	0.183663	0.833547	0.06756	-1395.37	19.3789	478	ENSG00000057757
V13M06-331_A1s2	STMN1	Yes	3.47741e-11	2.65276e-10	0.031151	0.543914	0.0269182	-2765.26	0.365465	0.575227	0.482937	0.0541695	-2789.35	48.1643	175	ENSG00000117632
V13M06-331_A1s2	SH3BGRL3	Yes	2.74555e-08	1.39365e-07	0.0713502	0.119916	105.562	-1428.78	0.114317	0.191467	2.3366	0.373041	-1446.19	34.8214	263	ENSG00000142669
V13M06-331_A1s2	NUDC	No	0.0500088	0.0703309	0.0022227	0.117749	0.000420624	-872.334	0.074042	0.119963	0.63674	0.0185268	-875.329	5.99111	949	ENSG00000090273
V13M06-331_A1s2	IFI6	Yes	2.22045e-16	3.44686e-15	0.012056	0.140303	2.59073	-1128.21	0.112859	0.151978	0.972895	0.0791285	-1164.16	71.9063	86	ENSG00000126709
V13M06-331_A1s2	STX12	No	0.000748501	0.00168224	0.0144351	0.0613267	90.9517	-307.268	0.0582691	0.0757801	2.06192	0.190533	-314.465	14.3949	594	ENSG00000117758
V13M06-331_A1s2	DNAJC8	No	1	1	0.000789255	0.116584	57.4353	-849.145	0.0718357	0.117405	0.391083	0.00672433	-849.012	-0.265985	1329	ENSG00000126698
V13M06-331_A1s2	ATP5IF1	Yes	2.55772e-10	1.70728e-09	0.0143043	0.244703	1.01962	-1791.99	0.182855	0.25879	0.654075	0.0552277	-1814.08	44.1735	200	ENSG00000130770
V13M06-331_A1s2	PUM1	No	0.00080766	0.00180004	0.0522061	0.0664447	144.408	-855.517	0.0775125	0.118723	2.94774	0.439998	-862.638	14.2427	599	ENSG00000134644
V13M06-331_A1s2	ZCCHC17	No	0.776922	0.820245	0.00105705	0.0983313	28.8887	-645.823	0.0652788	0.0994271	0.498053	0.0106356	-646.076	0.504829	1264	ENSG00000121766
V13M06-331_A1s2	PTP4A2	No	0.0122403	0.0202739	0.00847039	0.236567	17.4456	-1743.4	0.138204	0.245118	0.665932	0.0345678	-1747.8	8.80605	806	ENSG00000184007
V13M06-331_A1s2	MARCKSL1	Yes	0.0843167	0.11178	0.00472731	0.247613	8.65444	-1781.56	0.14725	0.252501	0.466931	0.0187339	-1784.04	4.94635	1007	ENSG00000175130
V13M06-331_A1s2	SFPQ	No	0.822309	0.857642	0.00124981	0.136471	33.2065	-1044.21	0.0848282	0.13778	0.416757	0.00907502	-1044.41	0.391278	1280	ENSG00000116560
V13M06-331_A1s2	NCDN	Yes	0.00139614	0.0029538	0.00625361	0.234846	0.00640961	-1721.46	0.158747	0.241181	0.498149	0.0259379	-1728.03	13.1481	631	ENSG00000020129
V13M06-331_A1s2	PSMB2	No	0.0177642	0.0284355	0.001922	0.0909618	0.000262393	-559.05	0.0638691	0.0928933	0.686414	0.0206926	-563.081	8.06114	834	ENSG00000126067
V13M06-331_A1s2	MAP7D1	No	0.000508398	0.00117424	0.00462595	0.145375	3.00892e-05	-1139.57	0.101964	0.149876	0.667043	0.0308395	-1147.15	15.1685	578	ENSG00000116871
V13M06-331_A1s2	C1orf122	No	0.00673395	0.0120669	0.00360461	0.15242	0.0120541	-1191.36	0.106287	0.156039	0.564873	0.0231028	-1196.36	10.0012	745	ENSG00000197982
V13M06-331_A1s2	NDUFS5	Yes	9.53048e-07	3.62484e-06	0.0105327	0.235766	5.11614e-05	-1737.97	0.164646	0.245929	0.623332	0.042764	-1751.83	27.7272	351	ENSG00000168653
V13M06-331_A1s2	MACF1	No	0.303528	0.350831	0.00170459	0.164207	0.0147997	-1270.59	0.103144	0.165982	0.400282	0.0102741	-1271.78	2.38456	1155	ENSG00000127603
V13M06-331_A1s2	HPCAL4	No	0.488851	0.5443	0.0015286	0.116683	11.3061	-856.933	0.0817378	0.118238	0.478325	0.012931	-857.649	1.4314	1199	ENSG00000116983
V13M06-331_A1s2	CAP1	No	0.250376	0.295537	0.00124764	0.10051	0.149342	-673.239	0.0679548	0.101779	0.519785	0.0122608	-674.624	2.76958	1131	ENSG00000131236
V13M06-331_A1s2	ATP6V0B	Yes	4.84666e-05	0.000139364	0.0127013	0.349254	0.000800347	-2212.77	0.228615	0.361653	0.492968	0.0350907	-2222.7	19.8693	464	ENSG00000117410
V13M06-331_A1s2	ERI3	Yes	0.00218984	0.0044094	0.00429272	0.150203	3.55706	-1178.66	0.0962653	0.154567	0.680607	0.0277854	-1184.78	12.2479	663	ENSG00000117419
V13M06-331_A1s2	RPS8	Yes	0.215521	0.258742	0.0134075	0.568902	23.5034	-2803.21	0.331128	0.582526	0.349685	0.0230246	-2804.74	3.06939	1112	ENSG00000142937
V13M06-331_A1s2	PRDX1	Yes	0	0	0.0301192	0.311927	3.88229	-2111	0.242629	0.341534	0.715285	0.0880557	-2152.82	83.6385	57	ENSG00000117450
V13M06-331_A1s2	UQCRH	Yes	0.000445607	0.0010507	0.0098465	0.286139	4.65062	-1970.63	0.190056	0.296059	0.522106	0.0332669	-1978.35	15.4321	566	ENSG00000173660
V13M06-331_A1s2	ATPAF1	No	0.00457014	0.00864184	0.00519894	0.0976015	28.3058	-681.622	0.0689739	0.102817	1.04538	0.0505731	-687.01	10.7764	706	ENSG00000123472
V13M06-331_A1s2	CMPK1	No	0.000305128	0.000741977	0.00421402	0.105796	10.7115	-762.593	0.07757	0.11011	0.836863	0.0383059	-770.687	16.1896	549	ENSG00000162368
V13M06-331_A1s2	ELAVL4	Yes	0.000181879	0.000465151	0.00385713	0.122103	0.000253633	-926.406	0.0936781	0.125973	0.662971	0.0306218	-935.018	17.2243	522	ENSG00000162374
V13M06-331_A1s2	RNF11	Yes	1.90097e-06	6.81315e-06	0.0137129	0.223178	17.3663	-1695	0.154738	0.237291	0.756777	0.0578871	-1708.18	26.3463	372	ENSG00000123091
V13M06-331_A1s2	EPS15	No	0.0031404	0.00614727	0.00245034	0.0792687	5.4235e-05	-398.435	0.056472	0.081559	0.876557	0.029985	-404.198	11.5268	682	ENSG00000085832
V13M06-331_A1s2	RAB3B	Yes	9.29445e-08	4.32337e-07	0.00872018	0.152565	6.51558	-1220.21	0.119228	0.161242	0.783219	0.0540668	-1236.4	32.3825	287	ENSG00000169213
V13M06-331_A1s2	ZYG11B	No	0.00932769	0.0160263	0.126728	4.28025e-05	207.318	-938.344	0.0791339	0.126801	4.49857	0.999662	-943.019	9.34954	777	ENSG00000162378
V13M06-331_A1s2	TMEM59	No	0.0563802	0.0782407	0.00343185	0.173808	5.23969	-1349.59	0.123163	0.177321	0.475646	0.0193628	-1352.47	5.75127	962	ENSG00000116209
V13M06-331_A1s2	DHCR24	Yes	1.07497e-06	4.03115e-06	0.0145582	0.281288	5.70081	-1962.93	0.183445	0.295653	0.657729	0.0492086	-1976.67	27.4864	356	ENSG00000116133
V13M06-331_A1s2	DNAJC6	Yes	3.38618e-14	3.87639e-13	0.0196111	0.236755	6.96616	-1772.89	0.174749	0.256644	0.801378	0.0764965	-1803.91	62.0351	116	ENSG00000116675
V13M06-331_A1s2	SRSF11	No	0.0248416	0.0377287	0.0784475	0.0903201	168.528	-1288.97	0.0986181	0.168846	2.8401	0.464826	-1292.67	7.39047	879	ENSG00000116754
V13M06-331_A1s2	NEGR1	No	0.0221462	0.0343781	0.00356146	0.149759	4.41359	-1171.25	0.0963627	0.153341	0.619306	0.0232288	-1175.06	7.62018	860	ENSG00000172260
V13M06-331_A1s2	TTLL7	No	0.0230166	0.0354408	0.00468657	0.148069	19.9685	-1167.69	0.101982	0.152889	0.671282	0.0306802	-1171.46	7.54308	867	ENSG00000137941
V13M06-331_A1s2	PRKACB	Yes	0.130329	0.163986	0.00340472	0.237938	2.21657	-1727.5	0.155822	0.241478	0.374465	0.0141074	-1729.54	4.07539	1061	ENSG00000142875
V13M06-331_A1s2	DDAH1	Yes	0.00991861	0.0168465	0.00318678	0.148706	5.93496e-05	-1159.46	0.101769	0.151967	0.554703	0.0209804	-1164.07	9.22668	786	ENSG00000153904
V13M06-331_A1s2	RPL5	Yes	0.111483	0.142694	0.00390051	0.256581	0.00848563	-1820.12	0.152213	0.260542	0.410308	0.0149743	-1822.31	4.38777	1043	ENSG00000122406
V13M06-331_A1s2	SARS	No	1.8318e-05	5.61377e-05	0.00677127	0.171225	0.446205	-1344.78	0.119095	0.177788	0.690939	0.0380417	-1355.68	21.8152	435	ENSG00000031698
V13M06-331_A1s2	SORT1	No	0.832572	0.867668	0.00193085	0.184187	26.0511	-1411.79	0.111863	0.186177	0.392814	0.0103743	-1411.97	0.366472	1281	ENSG00000134243
V13M06-331_A1s2	GSTM3	No	0.186398	0.22622	0.00155491	0.0920892	5.59107	-571.344	0.0670781	0.0936529	0.587857	0.0166045	-573.024	3.35974	1100	ENSG00000134202
V13M06-331_A1s2	AHCYL1	Yes	0.0487451	0.0688621	0.00413068	0.227773	0.364067	-1677.38	0.135966	0.231954	0.472695	0.0178121	-1680.41	6.0423	945	ENSG00000168710
V13M06-331_A1s2	KCNC4	No	0.625707	0.681237	0.000808426	0.0823155	8.5397	-427.278	0.0577256	0.0831472	0.492552	0.00972556	-427.747	0.937748	1226	ENSG00000116396
V13M06-331_A1s2	LAMTOR5	No	0.582421	0.636799	0.00184656	0.1419	35.5999	-1096.37	0.0934489	0.143834	0.459841	0.012846	-1096.91	1.08112	1221	ENSG00000134248
V13M06-331_A1s2	ATP5PB	No	0.16233	0.200472	0.00251496	0.153411	7.26533	-1194.2	0.0904531	0.155995	0.554424	0.0161291	-1196.01	3.63625	1081	ENSG00000116459
V13M06-331_A1s2	BCAS2	No	0.00971847	0.0166122	0.00139096	0.0655606	0.0057429	-159.288	0.049726	0.0669897	0.750022	0.0207756	-163.921	9.26745	781	ENSG00000116752
V13M06-331_A1s2	CSDE1	Yes	0.778419	0.820245	0.00295373	0.283797	14.8942	-1939.34	0.172118	0.286809	0.315761	0.0103007	-1939.59	0.500979	1266	ENSG00000009307
V13M06-331_A1s2	ATP1A1	Yes	0	0	0.0315088	0.257799	5.44522	-1892.78	0.193861	0.28852	0.915641	0.108911	-1946.86	108.149	37	ENSG00000163399
V13M06-331_A1s2	PDE4DIP	No	0.0375676	0.0543489	0.00167116	0.0935071	0.00197418	-590.004	0.0628605	0.0952199	0.650326	0.0175582	-593.286	6.56323	922	ENSG00000178104
V13M06-331_A1s2	SV2A	Yes	8.08416e-07	3.10125e-06	0.0125748	0.271318	1.24706	-1911.67	0.198327	0.283563	0.565416	0.0442943	-1925.69	28.0564	348	ENSG00000159164
V13M06-331_A1s2	MRPS21	No	0.0003698	0.000886329	0.00244562	0.078765	2.35172	-391.943	0.0605262	0.0812688	0.817055	0.0301145	-399.846	15.8051	556	ENSG00000266472
V13M06-331_A1s2	MLLT11	Yes	0	0	0.0261314	0.271385	3.67727	-1940.44	0.199078	0.296403	0.812003	0.0878318	-1979.77	78.651	67	ENSG00000213190
V13M06-331_A1s2	PSMD4	No	0.887009	0.916531	0.0011621	0.121539	40.5011	-903.254	0.0753299	0.12275	0.452538	0.00947099	-903.374	0.2398	1292	ENSG00000159352
V13M06-331_A1s2	PSMB4	Yes	0.0708276	0.0956065	0.0024914	0.155881	0.452169	-1212.42	0.107696	0.158449	0.46347	0.0157313	-1215.07	5.29501	989	ENSG00000159377
V13M06-331_A1s2	S100A10	Yes	0.00157371	0.00328266	0.00209326	0.0715412	2.39492	-273.132	0.0559265	0.0736459	0.818076	0.0284277	-279.586	12.9086	640	ENSG00000197747
V13M06-331_A1s2	S100A6	Yes	3.01248e-07	1.28488e-06	0.0112012	0.221909	3.39161e-05	-1667.17	0.148426	0.232293	0.713053	0.0480512	-1682.19	30.0307	313	ENSG00000197956
V13M06-331_A1s2	S100A1	No	0.00478827	0.00899695	0.00603331	0.215721	3.94285	-1620.29	0.119314	0.221779	0.651009	0.0272071	-1625.63	10.6832	710	ENSG00000160678
V13M06-331_A1s2	RPS27	Yes	9.03576e-10	5.6368e-09	0.0593921	0.628465	21.0189	-2987.95	0.432152	0.688471	0.563933	0.0863437	-3008.77	41.6493	214	ENSG00000177954
V13M06-331_A1s2	TPM3	No	0.377481	0.428518	0.00315907	0.145884	33.6555	-1139.98	0.0940149	0.149117	0.597837	0.0211957	-1140.96	1.94847	1176	ENSG00000143549
V13M06-331_A1s2	ADAR	No	5.43644e-05	0.000153439	0.00413391	0.131573	0.000551688	-1017.49	0.0959903	0.135865	0.669812	0.0304619	-1027.31	19.6396	473	ENSG00000160710
V13M06-331_A1s2	FDPS	Yes	0.00796461	0.0140274	0.00497575	0.131154	18.6373	-1025.46	0.0941377	0.136197	0.749317	0.0365516	-1030.29	9.6655	758	ENSG00000160752
V13M06-331_A1s2	SYT11	Yes	0.00140324	0.00296413	0.0165964	0.399938	15.9348	-2389.44	0.255801	0.416804	0.503623	0.0398441	-2396	13.1379	632	ENSG00000132718
V13M06-331_A1s2	PAQR6	Yes	1.09036e-06	4.06602e-06	0.0322824	0.460562	17.4584	-2586.69	0.260721	0.492765	0.68914	0.0655022	-2600.42	27.458	358	ENSG00000160781
V13M06-331_A1s2	C1orf61	Yes	2.00613e-05	6.0807e-05	0.0442614	0.444737	40.9787	-2581.39	0.311958	0.489464	0.674398	0.0905143	-2592.21	21.6334	439	ENSG00000125462
V13M06-331_A1s2	CADM3	Yes	0.0378029	0.0545587	0.00259678	0.150616	1.86928	-1171.86	0.112781	0.15335	0.451838	0.0169489	-1175.13	6.55074	925	ENSG00000162706
V13M06-331_A1s2	ATP1A2	Yes	0.00311041	0.00609751	0.00819887	0.317627	0.000982096	-2089.52	0.191671	0.325817	0.472411	0.0251634	-2095.29	11.546	681	ENSG00000018625
V13M06-331_A1s2	PEA15	Yes	1.11022e-16	1.7437e-15	0.0509647	0.616262	8.35421e-07	-2928.12	0.450543	0.664273	0.501071	0.076383	-2965.08	73.9341	79	ENSG00000162734
V13M06-331_A1s2	NDUFS2	No	0.497509	0.553479	0.00174638	0.140478	11.1734	-1082.82	0.0938175	0.142265	0.445436	0.012279	-1083.52	1.39628	1200	ENSG00000158864
V13M06-331_A1s2	UHMK1	No	0.0244565	0.0373137	0.00633899	0.150939	30.0353	-1203.05	0.104093	0.157375	0.764873	0.0403043	-1206.76	7.42172	875	ENSG00000152332
V13M06-331_A1s2	MGST3	Yes	6.36011e-07	2.51951e-06	0.00866397	0.179599	0.00728863	-1407.7	0.131852	0.187707	0.705948	0.0460206	-1421.97	28.5361	337	ENSG00000143198
V13M06-331_A1s2	MPC2	No	0.162325	0.200472	0.00138058	0.0841304	10.5442	-460.977	0.0618832	0.0855685	0.600423	0.016145	-462.795	3.63631	1080	ENSG00000143158
V13M06-331_A1s2	ATP1B1	Yes	0	0	0.142595	0.964592	12.6111	-3533.34	0.692277	1.10731	0.545472	0.128791	-3589.01	111.337	36	ENSG00000143153
V13M06-331_A1s2	KIFAP3	Yes	0.0159206	0.0257002	0.00445661	0.187003	3.87125	-1442.34	0.130652	0.191513	0.510958	0.0232771	-1446.48	8.28028	827	ENSG00000075945
V13M06-331_A1s2	PRRC2C	No	0.044712	0.0637719	0.015319	0.218034	57.6115	-1685.23	0.137463	0.233466	0.900387	0.0656474	-1688.34	6.21503	936	ENSG00000117523
V13M06-331_A1s2	DNM3	Yes	2.02051e-09	1.21504e-08	0.00913739	0.122226	14.1321	-968.14	0.111735	0.131577	0.855501	0.069558	-988.16	40.0398	222	ENSG00000197959
V13M06-331_A1s2	PRDX6	Yes	0.682659	0.732596	0.00193378	0.154562	18.9359	-1199.84	0.100613	0.156534	0.437067	0.0123567	-1200.23	0.76352	1244	ENSG00000117592
V13M06-331_A1s2	CACYBP	Yes	0.00395869	0.00754978	0.00460089	0.16328	5.58289	-1280.9	0.111131	0.167985	0.610361	0.0274057	-1286.43	11.0637	700	ENSG00000116161
V13M06-331_A1s2	GLUL	Yes	0.00191953	0.00393033	0.0280112	0.388856	39.712	-2390.55	0.259641	0.417079	0.644604	0.0671945	-2396.81	12.5113	652	ENSG00000135821
V13M06-331_A1s2	NMNAT2	No	8.52231e-06	2.77495e-05	0.00703784	0.0678231	40.53	-288.996	0.0557262	0.0749286	1.50543	0.0940122	-300.669	23.3456	410	ENSG00000157064
V13M06-331_A1s2	CAMSAP2	No	0.17477	0.213857	0.00489674	0.146773	38.2844	-1160.56	0.0905775	0.151748	0.772562	0.0322856	-1162.31	3.48857	1091	ENSG00000118200
V13M06-331_A1s2	TMEM9	No	0.0996264	0.129002	0.00131533	0.0879377	0.0213624	-512.436	0.0627573	0.0892875	0.577901	0.0147371	-514.742	4.61266	1031	ENSG00000116857
V13M06-331_A1s2	CSRP1	Yes	0.0212323	0.0331156	0.00992744	0.320051	15.3637	-2107.46	0.195797	0.33012	0.508877	0.0300852	-2111.31	7.70447	854	ENSG00000159176
V13M06-331_A1s2	ARL8A	No	9.37918e-08	4.34764e-07	0.0138329	0.0708752	56.2771	-433.578	0.0658746	0.0846599	1.78541	0.163301	-449.761	32.3644	288	ENSG00000143862
V13M06-331_A1s2	ATP2B4	No	0.127373	0.160569	0.00161537	0.107286	0.00192066	-755.343	0.0690244	0.108919	0.582283	0.0148334	-757.403	4.12127	1059	ENSG00000058668
V13M06-331_A1s2	CNTN2	No	0.0228938	0.0352924	0.0066186	0.316099	8.57727e-06	-2079.79	0.164936	0.322703	0.493251	0.0205089	-2083.57	7.55378	866	ENSG00000184144
V13M06-331_A1s2	NUCKS1	Yes	0.00108856	0.00234769	0.0288742	0.455072	32.2256	-2572.27	0.29522	0.484234	0.575584	0.059664	-2579.1	13.6458	619	ENSG00000069275
V13M06-331_A1s2	NENF	No	0.117614	0.149254	0.00200485	0.128221	0.000901613	-973.521	0.0879107	0.130237	0.509331	0.0153952	-975.662	4.28069	1052	ENSG00000117691
V13M06-331_A1s2	SRP9	Yes	0.0102353	0.0173622	0.00358278	0.137197	4.12347	-1066.21	0.0943395	0.14079	0.634478	0.0254496	-1070.79	9.16383	787	ENSG00000143742
V13M06-331_A1s2	H3F3A	Yes	0.253205	0.29756	0.0029449	0.198428	6.93776	-1506.77	0.118881	0.201434	0.456479	0.0146241	-1508.15	2.74711	1136	ENSG00000163041
V13M06-331_A1s2	ARF1	Yes	4.10927e-07	1.69317e-06	0.00874837	0.18505	0.000459784	-1443.68	0.134669	0.193389	0.694539	0.0451416	-1458.38	29.4097	324	ENSG00000143761
V13M06-331_A1s2	GUK1	Yes	0.000224477	0.000561192	0.0161816	0.208851	35.178	-1635.62	0.135324	0.225145	0.940015	0.0719076	-1644.02	16.8035	534	ENSG00000143774
V13M06-331_A1s2	RNF187	Yes	2.20068e-09	1.31745e-08	0.0178889	0.315695	2.59428	-2104	0.228946	0.333549	0.584196	0.0536265	-2123.93	39.869	223	ENSG00000168159
V13M06-331_A1s2	TOMM20	Yes	0.00752396	0.0133926	0.00481913	0.210864	1.08367e-05	-1587.03	0.144115	0.215739	0.481698	0.0223435	-1591.92	9.77933	750	ENSG00000173726
V13M06-331_A1s2	HNRNPU	No	0.250923	0.295921	0.00189097	0.166155	0.928998	-1286.06	0.103704	0.168125	0.419321	0.0112527	-1287.45	2.76522	1132	ENSG00000153187
V13M06-331_A1s2	RPS7	Yes	0.00030079	0.000732764	0.00860615	0.249972	3.67432	-1805.22	0.158027	0.258631	0.587046	0.0332825	-1813.33	16.2182	548	ENSG00000171863
V13M06-331_A1s2	YWHAQ	Yes	1.65873e-07	7.42027e-07	0.0123718	0.272154	0.00289885	-1913.67	0.184569	0.284396	0.602638	0.0434821	-1929.28	31.2241	298	ENSG00000134308
V13M06-331_A1s2	HPCAL1	Yes	5.3953e-10	3.47604e-09	0.0114972	0.201852	0.949326	-1556.08	0.153084	0.213192	0.700433	0.0538893	-1577.42	42.6806	207	ENSG00000115756
V13M06-331_A1s2	DDX1	No	0.065689	0.0896676	0.0100835	0.0969734	81.3518	-734.214	0.0734609	0.107108	1.36694	0.0941881	-736.937	5.44565	978	ENSG00000079785
V13M06-331_A1s2	VSNL1	Yes	0.806627	0.843264	0.00311672	0.30536	18.0328	-2028.6	0.188966	0.308553	0.295437	0.0101036	-2028.82	0.429787	1277	ENSG00000163032
V13M06-331_A1s2	LAPTM4A	No	0.255557	0.299533	0.00174659	0.108054	11.5571	-766.367	0.0659895	0.109844	0.633316	0.0159069	-767.731	2.72862	1139	ENSG00000068697
V13M06-331_A1s2	RHOB	No	1	1	0.00121327	0.215969	18.9169	-1600.43	0.119363	0.217208	0.291816	0.00558644	-1600.2	-0.458042	1335	ENSG00000143878
V13M06-331_A1s2	EFR3B	No	0.104801	0.135047	0.00136707	0.0732803	9.40453	-294.557	0.058446	0.0746923	0.632617	0.0183137	-296.812	4.51139	1036	ENSG00000084710
V13M06-331_A1s2	KIF3C	Yes	1.37844e-08	7.33154e-08	0.00746538	0.149095	0.000308988	-1181.38	0.108518	0.156439	0.796202	0.0476839	-1199.48	36.1995	251	ENSG00000084731
V13M06-331_A1s2	MAPRE3	Yes	0.126179	0.159214	0.00276825	0.173559	5.43107	-1344.24	0.120641	0.176428	0.43612	0.0156994	-1346.31	4.14011	1058	ENSG00000084764
V13M06-331_A1s2	PPP1CB	No	0.0206792	0.0325168	0.00512975	0.152686	17.1682	-1206.62	0.103045	0.157856	0.695061	0.0325048	-1210.49	7.75725	849	ENSG00000213639
V13M06-331_A1s2	YPEL5	No	0.457879	0.512379	0.00135082	0.152752	0.0665319	-1180.75	0.0958219	0.154156	0.38356	0.00876567	-1181.53	1.5623	1193	ENSG00000119801
V13M06-331_A1s2	YIPF4	No	0.0131961	0.0216423	0.00267347	0.123042	0.0244295	-928.39	0.0822301	0.125736	0.628791	0.0212661	-932.718	8.65567	814	ENSG00000119820
V13M06-331_A1s2	COX7A2L	No	0.114313	0.145265	0.00220042	0.152167	0.0395921	-1181.51	0.106413	0.154428	0.440819	0.0142545	-1183.68	4.33763	1050	ENSG00000115944
V13M06-331_A1s2	PREPL	Yes	2.88658e-15	3.74134e-14	0.0390494	0.39941	8.98561	-2422.81	0.277482	0.437896	0.71215	0.0890604	-2456.28	66.939	103	ENSG00000138078
V13M06-331_A1s2	RHOQ	No	0.0119297	0.0198951	0.00204646	0.0928819	1.49257	-585.739	0.0608657	0.094977	0.743239	0.0215579	-590.167	8.85744	800	ENSG00000119729
V13M06-331_A1s2	CALM2	Yes	0	0	0.0913835	0.845144	2.90385e-07	-3321.57	0.62641	0.934798	0.482587	0.0975769	-3382.22	121.302	28	ENSG00000143933
V13M06-331_A1s2	NRXN1	No	0.798266	0.837145	0.00115187	0.114569	16.6685	-831.439	0.0821476	0.115749	0.41315	0.0099539	-831.664	0.450627	1273	ENSG00000179915
V13M06-331_A1s2	ERLEC1	No	0.00890007	0.0154106	0.00370165	0.0940479	18.5131	-620.721	0.0672602	0.097761	0.904565	0.0378687	-625.443	9.44339	771	ENSG00000068912
V13M06-331_A1s2	ACYP2	No	7.03927e-06	2.32609e-05	0.00326459	0.065174	8.65576	-178.265	0.0559735	0.0684432	1.02078	0.047701	-190.129	23.728	404	ENSG00000170634
V13M06-331_A1s2	SPTBN1	Yes	0.000368019	0.000885236	0.0125567	0.3903	3.46047e-06	-2345.67	0.248978	0.402569	0.450067	0.0311692	-2353.57	15.8147	555	ENSG00000115306
V13M06-331_A1s2	RTN4	Yes	2.26833e-11	1.81331e-10	0.0656009	0.790784	12.2821	-3251.97	0.567715	0.857248	0.451154	0.0766021	-3276.48	49.0188	167	ENSG00000115310
V13M06-331_A1s2	RPS27A	Yes	2.77706e-08	1.40431e-07	0.023873	0.469912	1.17719	-2584.81	0.317709	0.493488	0.486321	0.0483468	-2602.21	34.7986	264	ENSG00000143947
V13M06-331_A1s2	CCDC88A	Yes	0.109443	0.140352	0.00508267	0.327777	3.37254	-2119.9	0.184651	0.333052	0.386095	0.0152697	-2122.11	4.42471	1041	ENSG00000115355
V13M06-331_A1s2	CCT4	No	1.18264e-07	5.37014e-07	0.0113892	0.0617204	55.8079	-254.958	0.0572302	0.0731244	1.86475	0.155782	-270.909	31.9007	294	ENSG00000115484
V13M06-331_A1s2	MDH1	Yes	0	0	0.0491117	0.316668	7.71017	-2163.77	0.257036	0.365387	0.86218	0.134266	-2235.25	142.956	20	ENSG00000014641
V13M06-331_A1s2	UGP2	No	0.32096	0.369699	0.00126805	0.131972	0.00105914	-1002.98	0.0800126	0.133307	0.445051	0.00951704	-1004.11	2.27288	1159	ENSG00000169764
V13M06-331_A1s2	RAB1A	No	0.0669207	0.0911624	0.00232315	0.158622	0.0114907	-1232.41	0.109796	0.161071	0.438987	0.0144344	-1235.11	5.40849	980	ENSG00000138069
V13M06-331_A1s2	ACTR2	No	0.0210105	0.0328827	0.00293344	0.124828	6.4357	-949.105	0.0867472	0.127839	0.624357	0.0229602	-952.968	7.72547	853	ENSG00000138071
V13M06-331_A1s2	PPP3R1	No	0.0444151	0.0634162	0.00189304	0.112138	0.00537669	-810.989	0.0801212	0.114096	0.543042	0.0166011	-814.103	6.22835	935	ENSG00000221823
V13M06-331_A1s2	PCBP1	Yes	0.0126782	0.0209574	0.00323422	0.136405	0.000493907	-1055.86	0.104389	0.139576	0.544791	0.0231611	-1060.22	8.73574	807	ENSG00000169564
V13M06-331_A1s2	PCYOX1	No	0.00034423	0.000829508	0.0108428	0.109788	45.0693	-873.992	0.0832893	0.120617	1.25021	0.0898842	-881.966	15.9484	554	ENSG00000116005
V13M06-331_A1s2	CCT7	No	0.399281	0.450584	0.00149251	0.107297	14.7448	-755.567	0.0740938	0.108837	0.521406	0.0137193	-756.485	1.83618	1183	ENSG00000135624
V13M06-331_A1s2	DCTN1	No	0.00582842	0.0106297	0.00527502	0.202551	0.000160145	-1540.38	0.129568	0.207696	0.560548	0.025382	-1545.53	10.29	732	ENSG00000204843
V13M06-331_A1s2	TMSB10	Yes	0	0	0.0536174	0.544453	1.37071	-2785.88	0.394429	0.596588	0.587062	0.0896507	-2833.87	95.9659	47	ENSG00000034510
V13M06-331_A1s2	TGOLN2	No	0.455056	0.509647	0.00153324	0.201631	0.266665	-1518.46	0.120586	0.203273	0.324718	0.00754678	-1519.24	1.57467	1192	ENSG00000152291
V13M06-331_A1s2	REEP1	Yes	1.79584e-07	7.93857e-07	0.0108224	0.140538	21.0944	-1145.23	0.10741	0.151556	0.968539	0.071501	-1160.77	31.0652	302	ENSG00000068615
V13M06-331_A1s2	STARD7	No	0.000720009	0.00162367	0.00487304	0.132791	6.3531e-06	-1032.25	0.0902261	0.137225	0.773691	0.0353981	-1039.48	14.4725	592	ENSG00000084090
V13M06-331_A1s2	COX5B	Yes	1.9036e-06	6.81315e-06	0.0371205	0.432935	27.322	-2529.91	0.291028	0.470161	0.662022	0.0789705	-2543.08	26.3435	373	ENSG00000135940
V13M06-331_A1s2	EIF5B	No	1	1	0.00312478	0.424885	59.154	-2428.86	0.215047	0.428172	0.259942	0.00730072	-2428.86	-0.000631244	1309	ENSG00000158417
V13M06-331_A1s2	LONRF2	Yes	0.00214655	0.00433531	0.0041689	0.123873	9.18628	-949.408	0.0908224	0.12811	0.710915	0.032559	-955.552	12.2878	661	ENSG00000170500
V13M06-331_A1s2	RPL31	Yes	0.000381603	0.000908094	0.0372807	0.529069	33.7324	-2763.4	0.348934	0.566776	0.553348	0.0658262	-2771.27	15.7423	561	ENSG00000071082
V13M06-331_A1s2	MAP4K4	No	4.99412e-07	2.02649e-06	0.0164673	0.198081	24.068	-1571.15	0.13071	0.214636	0.981751	0.0767531	-1585.66	29.0197	329	ENSG00000071054
V13M06-331_A1s2	GCC2	No	1	1	0.000834237	0.12162	26.5297	-900.797	0.0720399	0.122477	0.400933	0.00681265	-900.654	-0.285364	1331	ENSG00000135968
V13M06-331_A1s2	DBI	Yes	0.706247	0.755481	0.00269598	0.211875	24.551	-1585.32	0.122103	0.214638	0.425238	0.0125645	-1585.67	0.69558	1248	ENSG00000155368
V13M06-331_A1s2	BIN1	No	0.24842	0.293747	0.00219851	0.127588	13.6483	-970.536	0.0908645	0.129839	0.516024	0.0169393	-971.928	2.78527	1129	ENSG00000136717
V13M06-331_A1s2	MZT2B	No	0.792173	0.831408	0.0014216	0.152904	12.3137	-1182.92	0.103613	0.15436	0.363893	0.00921167	-1183.15	0.46595	1272	ENSG00000152082
V13M06-331_A1s2	PLEKHB2	Yes	1.0747e-07	4.89668e-07	0.011997	0.24833	0.00230553	-1803.37	0.169799	0.259925	0.645062	0.0460844	-1819.42	32.0921	293	ENSG00000115762
V13M06-331_A1s2	UBXN4	No	0.982417	1	0.000831631	0.183739	3.17693	-1401.7	0.102229	0.18462	0.282094	0.00450576	-1401.72	0.0354796	1306	ENSG00000144224
V13M06-331_A1s2	ZEB2	No	0.000699692	0.00158052	0.00707087	0.249836	0.955199	-1798.69	0.128843	0.257075	0.652643	0.0275231	-1805.96	14.5297	591	ENSG00000169554
V13M06-331_A1s2	KIF5C	No	0.00112434	0.00241522	0.00950273	0.355878	0.00860219	-2229.03	0.227453	0.365559	0.428581	0.0260078	-2235.82	13.5811	621	ENSG00000168280
V13M06-331_A1s2	ERMN	Yes	3.67143e-06	1.25676e-05	0.016786	0.352999	5.06093	-2236.86	0.186564	0.36964	0.694458	0.0453941	-2249.38	25.0299	390	ENSG00000136541
V13M06-331_A1s2	PKP4	No	0.0060012	0.0108853	0.00747027	0.293215	0.0176041	-1991.63	0.160326	0.300553	0.539095	0.0248441	-1996.75	10.2316	736	ENSG00000144283
V13M06-331_A1s2	SCN3A	No	0.00380774	0.00730364	0.00246304	0.0917787	2.61345e-05	-574.421	0.0636492	0.0941888	0.779729	0.0261354	-579.991	11.1414	696	ENSG00000153253
V13M06-331_A1s2	SCN2A	Yes	0.174702	0.213857	0.00159629	0.130084	0.213375	-988.03	0.094193	0.131751	0.424168	0.0121225	-989.775	3.48935	1090	ENSG00000136531
V13M06-331_A1s2	STK39	No	0.733559	0.778459	0.00131617	0.106044	26.1637	-739.889	0.0645647	0.107395	0.561901	0.0122594	-740.199	0.619693	1258	ENSG00000198648
V13M06-331_A1s2	PPIG	No	0.974836	0.998777	0.00206651	0.249001	32.1738	-1777.44	0.133646	0.251145	0.340143	0.00823091	-1777.46	0.0509717	1303	ENSG00000138398
V13M06-331_A1s2	SSB	No	0.000699501	0.00158052	0.00318016	0.100487	3.84267e-05	-688.548	0.065927	0.103561	0.855384	0.0306767	-695.813	14.5303	590	ENSG00000138385
V13M06-331_A1s2	GAD1	No	0	0	0.0112268	0.0842053	22.5397	-563.945	0.0745624	0.0961213	1.42104	0.117641	-604.79	81.6884	59	ENSG00000128683
V13M06-331_A1s2	DYNC1I2	Yes	0.011952	0.0198951	0.00714912	0.33505	0.654105	-2151.41	0.183579	0.342378	0.460579	0.0208917	-2155.83	8.85372	802	ENSG00000077380
V13M06-331_A1s2	OLA1	No	1	1	0.000689636	0.0937945	49.8569	-584.26	0.0577633	0.0945132	0.45463	0.00729896	-584.189	-0.141569	1319	ENSG00000138430
V13M06-331_A1s2	CHN1	No	0.113489	0.144643	0.00151709	0.101122	4.15256e-05	-683.039	0.0667422	0.102666	0.583587	0.0147809	-685.215	4.3521	1046	ENSG00000128656
V13M06-331_A1s2	ATP5MC3	Yes	1.38385e-11	1.14748e-10	0.0245208	0.269789	15.8559	-1948.06	0.203925	0.294779	0.767886	0.0833164	-1973.06	50.0071	161	ENSG00000154518
V13M06-331_A1s2	HNRNPA3	No	0.568268	0.622855	0.00185849	0.134033	28.3546	-1027.59	0.0912676	0.135958	0.47235	0.0136763	-1028.16	1.13033	1218	ENSG00000170144
V13M06-331_A1s2	NCKAP1	No	0.0120638	0.020045	0.0023909	0.111851	1.44049e-06	-811.666	0.0744936	0.114281	0.65639	0.0209284	-816.083	8.83509	803	ENSG00000061676
V13M06-331_A1s2	ZC3H15	No	0.00044625	0.0010507	0.00368663	0.114457	8.81351e-07	-847.875	0.0818055	0.118039	0.74222	0.0312045	-855.59	15.4293	567	ENSG00000065548
V13M06-331_A1s2	MFSD6	No	0.252804	0.29756	0.00140369	0.129563	0.414217	-981.742	0.0806138	0.131035	0.464758	0.010718	-983.117	2.75028	1134	ENSG00000151690
V13M06-331_A1s2	GLS	No	0.0293268	0.043647	0.00178467	0.0922674	3.97522	-575.8	0.0669918	0.0941378	0.630604	0.0189753	-579.33	7.0585	897	ENSG00000115419
V13M06-331_A1s2	HSPD1	Yes	0.0363745	0.0529553	0.00497572	0.230397	6.12311	-1695.61	0.143459	0.235498	0.491701	0.0211397	-1698.92	6.62777	917	ENSG00000144381
V13M06-331_A1s2	HSPE1	Yes	0.00479164	0.00899695	0.00295493	0.121678	3.51967e-06	-916.802	0.0874086	0.124652	0.621898	0.023709	-922.143	10.6818	711	ENSG00000115541
V13M06-331_A1s2	NDUFB3	No	0.705551	0.755341	0.00104133	0.0891008	22.6646	-526.441	0.0643427	0.0901729	0.501527	0.0115521	-526.79	0.697553	1247	ENSG00000119013
V13M06-331_A1s2	BMPR2	No	0.0021063	0.00427342	0.00274651	0.0970933	2.91909e-06	-644.221	0.0717966	0.0997785	0.729939	0.0275092	-650.384	12.3256	658	ENSG00000204217
V13M06-331_A1s2	NDUFS1	No	0.0269993	0.0405844	0.0193468	0.11598	97.3023	-1019.5	0.0808661	0.135398	1.72004	0.142963	-1023.11	7.22389	887	ENSG00000023228
V13M06-331_A1s2	EEF1B2	No	9.37653e-06	3.02359e-05	0.00668089	0.185918	0.000838928	-1442.66	0.13096	0.192733	0.624134	0.0346882	-1454.23	23.1546	414	ENSG00000114942
V13M06-331_A1s2	MAP2	Yes	2.34088e-09	1.39512e-08	0.0316939	0.560492	3.75545	-2806.06	0.375322	0.592726	0.474333	0.0535202	-2825.94	39.7455	224	ENSG00000078018
V13M06-331_A1s2	LANCL1	No	0.0140774	0.0228629	0.00301238	0.113669	8.15799	-837.85	0.0739732	0.116743	0.74196	0.0258171	-842.113	8.52637	822	ENSG00000115365
V13M06-331_A1s2	RPL37A	Yes	7.77156e-16	1.1156e-14	0.0613736	0.831122	0.168944	-3290.41	0.581803	0.892136	0.425809	0.0687663	-3325.19	69.557	93	ENSG00000197756
V13M06-331_A1s2	RETREG2	Yes	0.00898793	0.0155225	0.00455436	0.159435	7.99139	-1252.78	0.114129	0.164051	0.591315	0.0277723	-1257.5	9.42374	773	ENSG00000144567
V13M06-331_A1s2	TUBA4A	Yes	4.3987e-13	4.55215e-12	0.0142349	0.188595	5.16309	-1488.61	0.142182	0.20291	0.839138	0.0701815	-1517.06	56.9044	129	ENSG00000127824
V13M06-331_A1s2	DNAJB2	No	0.00501394	0.00932258	0.00402662	0.138768	9.99585	-1084.15	0.100574	0.142957	0.630932	0.0281987	-1089.44	10.5911	718	ENSG00000135924
V13M06-331_A1s2	PTPRN	Yes	2.69742e-05	7.9846e-05	0.00927013	0.266932	0.000106627	-1883.5	0.189254	0.276301	0.508741	0.0335628	-1894.02	21.0413	451	ENSG00000054356
V13M06-331_A1s2	ACSL3	No	0.286563	0.333485	0.00200132	0.162927	1.87267	-1263.08	0.0992922	0.164972	0.45055	0.0121345	-1264.33	2.49959	1147	ENSG00000123983
V13M06-331_A1s2	SCG2	Yes	0	0	0.0638092	0.604204	0.710716	-2913.44	0.435999	0.667259	0.57937	0.0955209	-2970.56	114.245	32	ENSG00000171951
V13M06-331_A1s2	DNER	Yes	2.3404e-07	1.01443e-06	0.0126098	0.276463	5.0886e-06	-1932.93	0.178436	0.288837	0.629321	0.0436215	-1948.2	30.5355	308	ENSG00000187957
V13M06-331_A1s2	ITM2C	Yes	1.66533e-15	2.26859e-14	0.0244879	0.288001	3.12314	-2006.94	0.211672	0.311632	0.739287	0.0783642	-2040.94	68.0046	98	ENSG00000135916
V13M06-331_A1s2	PSMD1	No	0.260447	0.30473	0.00263053	0.234274	0.0270712	-1705.32	0.14043	0.236998	0.365227	0.0111038	-1706.67	2.69071	1141	ENSG00000173692
V13M06-331_A1s2	NCL	No	0.035067	0.0512194	0.00701108	0.328512	6.15978	-2128.55	0.191248	0.335733	0.43782	0.020896	-2131.9	6.70099	914	ENSG00000115053
V13M06-331_A1s2	PTMA	Yes	5.23261e-05	0.000148945	0.046119	0.8048	19.4382	-3258.51	0.507883	0.851574	0.42284	0.054199	-3268.37	19.716	469	ENSG00000187514
V13M06-331_A1s2	COPS8	No	0.188899	0.228839	0.00143947	0.10394	4.34923	-716.039	0.0643089	0.105434	0.58997	0.0136598	-717.706	3.33308	1102	ENSG00000198612
V13M06-331_A1s2	NDUFA10	No	0.0194184	0.0306788	0.00211184	0.100472	0.000239034	-680.377	0.0762753	0.10259	0.602486	0.0205865	-684.318	7.88306	845	ENSG00000130414
V13M06-331_A1s2	COPS9	Yes	0.0602124	0.0827789	0.0063771	0.188688	28.0512	-1466.89	0.135036	0.195189	0.591372	0.0326922	-1469.7	5.61975	971	ENSG00000172428
V13M06-331_A1s2	KIF1A	Yes	4.13845e-10	2.69504e-09	0.025933	0.444523	1.57595e-05	-2519.34	0.29208	0.46934	0.551346	0.0551232	-2540.95	43.2111	205	ENSG00000130294
V13M06-331_A1s2	HDLBP	No	0.403259	0.454116	0.0018708	0.127932	11.566	-970.943	0.0836749	0.129831	0.516914	0.0144126	-971.851	1.81635	1185	ENSG00000115677
V13M06-331_A1s2	CHL1	Yes	0.0695331	0.0940493	0.00266492	0.151034	0.00665299	-1175.23	0.098645	0.153698	0.523319	0.0173386	-1177.9	5.33191	987	ENSG00000134121
V13M06-331_A1s2	ARL8B	No	0.387448	0.438341	0.00125866	0.133479	0.0446558	-1016.67	0.0878128	0.134789	0.404015	0.00934159	-1017.61	1.89635	1180	ENSG00000134108
V13M06-331_A1s2	SLC6A1	No	0.000202027	0.000513726	0.00388676	0.108377	2.16456e-06	-783.647	0.0758983	0.112063	0.821414	0.0346218	-792.154	17.0142	525	ENSG00000157103
V13M06-331_A1s2	SYN2	Yes	1.25733e-06	4.62408e-06	0.00594621	0.121867	1.41868e-07	-934.495	0.0865606	0.127328	0.890841	0.0465225	-948.082	27.173	363	ENSG00000157152
V13M06-331_A1s2	RPL32	Yes	8.3533e-09	4.58916e-08	0.0501372	0.704637	12.5783	-3103.21	0.467005	0.755252	0.479467	0.0664267	-3121.81	37.2012	243	ENSG00000144713
V13M06-331_A1s2	IQSEC1	No	0.888278	0.917132	0.00103982	0.104075	51.2467	-714.404	0.0713667	0.10516	0.45184	0.00989226	-714.522	0.236941	1293	ENSG00000144711
V13M06-331_A1s2	FGD5-AS1	No	0.38921	0.439962	0.00165427	0.14096	2.67786	-1085.77	0.0843339	0.142638	0.482282	0.0115996	-1086.71	1.88727	1181	ENSG00000225733
V13M06-331_A1s2	RPL15	Yes	3.67151e-13	3.95279e-12	0.0338892	0.442759	1.34815	-2524.95	0.315349	0.474221	0.583767	0.0710989	-2553.58	57.266	124	ENSG00000174748
V13M06-331_A1s2	CLASP2	No	0.00517674	0.0095587	0.00333645	0.122384	0.000233844	-926.123	0.0811125	0.125599	0.712122	0.0265386	-931.387	10.5272	723	ENSG00000163539
V13M06-331_A1s2	RPSA	Yes	0.000115744	0.000307806	0.0105929	0.283454	1.40257e-06	-1958.52	0.174447	0.29346	0.58999	0.0360245	-1967.59	18.1283	502	ENSG00000168028
V13M06-331_A1s2	MOBP	Yes	0	0	0.169241	1.26999	3.62429	-3838.57	0.762231	1.44256	0.539717	0.117591	-3911.95	146.76	19	ENSG00000168314
V13M06-331_A1s2	EIF1B	No	0.00483246	0.00904393	0.00516321	0.1173	21.0534	-895.481	0.0908341	0.122493	0.791063	0.0421613	-900.814	10.6648	713	ENSG00000114784
V13M06-331_A1s2	RPL14	Yes	9.99329e-06	3.19929e-05	0.00918918	0.242242	0.000537869	-1767.04	0.170797	0.25137	0.561251	0.0365476	-1778.56	23.0272	417	ENSG00000188846
V13M06-331_A1s2	CTNNB1	No	0.403432	0.454116	0.00152444	0.174728	0.132573	-1344.75	0.118284	0.176335	0.330088	0.0086492	-1345.66	1.8155	1186	ENSG00000168036
V13M06-331_A1s2	HIGD1A	Yes	6.13701e-05	0.000171759	0.00716888	0.195385	3.64259	-1506.06	0.138523	0.202694	0.611226	0.0353925	-1515.76	19.3972	477	ENSG00000181061
V13M06-331_A1s2	MAP4	Yes	0.000392018	0.000931217	0.0244735	0.395541	26.1092	-2397.77	0.25895	0.420098	0.604133	0.0582683	-2405.62	15.6884	562	ENSG00000047849
V13M06-331_A1s2	TMA7	Yes	0.000161927	0.000420568	0.00832249	0.222538	7.33043	-1667.19	0.161472	0.231105	0.564975	0.0360499	-1675.92	17.4567	514	ENSG00000232112
V13M06-331_A1s2	UQCRC1	Yes	1.36405e-05	4.25877e-05	0.00665458	0.152604	1.45404e-07	-1206.24	0.107883	0.158757	0.756149	0.0417847	-1217.44	22.4049	427	ENSG00000010256
V13M06-331_A1s2	RHOA	Yes	0.00110533	0.00238002	0.00711266	0.242169	2.72723	-1762.19	0.154429	0.24941	0.546119	0.0285326	-1769	13.6152	620	ENSG00000067560
V13M06-331_A1s2	GNAI2	Yes	0.0461394	0.0653469	0.0037342	0.2059	3.77209	-1554.75	0.144388	0.209798	0.423223	0.0178129	-1557.82	6.15218	942	ENSG00000114353
V13M06-331_A1s2	RPL29	Yes	0.0225982	0.0349173	0.00685246	0.301408	4.34449	-2024.32	0.182439	0.308374	0.453739	0.0222295	-2028.11	7.57977	864	ENSG00000162244
V13M06-331_A1s2	NISCH	No	0.0979192	0.12741	0.00325798	0.124559	19.358	-950.937	0.0827537	0.127869	0.689742	0.0254894	-953.261	4.64722	1026	ENSG00000010322
V13M06-331_A1s2	SPCS1	No	0.0570779	0.0788755	0.00439388	0.140853	21.8284	-1106.47	0.0883608	0.145305	0.750178	0.0302512	-1109.34	5.72668	965	ENSG00000114902
V13M06-331_A1s2	TKT	No	0.0242572	0.0370519	0.00345233	0.183497	5.11183e-06	-1413.96	0.124294	0.187049	0.472722	0.0184667	-1417.68	7.43809	874	ENSG00000163931
V13M06-331_A1s2	FAM107A	Yes	3.67038e-08	1.83519e-07	0.0103479	0.120514	19.4719	-963.525	0.0858157	0.13077	1.18539	0.0790754	-980.646	34.2408	267	ENSG00000168309
V13M06-331_A1s2	CADPS	Yes	0.000756529	0.00169742	0.00616756	0.145905	15.1595	-1158.7	0.104617	0.152193	0.750679	0.0405567	-1165.89	14.3735	595	ENSG00000163618
V13M06-331_A1s2	ARL6IP5	Yes	3.15268e-07	1.32929e-06	0.00898617	0.17349	0.000536681	-1367.31	0.126799	0.181704	0.747602	0.0492457	-1382.28	29.9397	316	ENSG00000144746
V13M06-331_A1s2	CADM2	No	0.00527475	0.00971281	0.01203	0.187103	37.4843	-1489.13	0.122713	0.199175	0.893805	0.0604119	-1494.38	10.4896	725	ENSG00000175161
V13M06-331_A1s2	MTRNR2L12	Yes	0	0	0.310437	1.90366	0.970721	-4329.93	3.92916	2.19966	0.141803	0.140209	-4427.07	194.265	11	ENSG00000269028
V13M06-331_A1s2	CLDND1	Yes	0.000252044	0.000621956	0.0650225	0.417293	68.2283	-2566.61	0.268962	0.482572	0.948072	0.134813	-2574.9	16.5718	541	ENSG00000080822
V13M06-331_A1s2	PCNP	No	0.777904	0.820245	0.0014238	0.140878	52.7767	-1084.25	0.0912362	0.142379	0.413578	0.0100055	-1084.5	0.502304	1265	ENSG00000081154
V13M06-331_A1s2	RPL24	Yes	0.000495439	0.00115028	0.0182594	0.328648	24.3575	-2165.15	0.213352	0.347157	0.633354	0.0526349	-2172.76	15.2201	575	ENSG00000114391
V13M06-331_A1s2	ALCAM	No	0.00540083	0.00993128	0.00507251	0.193297	6.17258	-1485.44	0.129058	0.198569	0.551858	0.025571	-1490.66	10.4424	726	ENSG00000170017
V13M06-331_A1s2	CD47	No	0.537381	0.592896	0.00145184	0.10771	18.5428	-759.937	0.0714786	0.109201	0.533068	0.0132998	-760.558	1.2421	1210	ENSG00000196776
V13M06-331_A1s2	TAGLN3	Yes	7.4101e-07	2.89254e-06	0.00992502	0.192712	4.84426	-1500.33	0.139602	0.202475	0.713631	0.0489792	-1514.44	28.2305	342	ENSG00000144834
V13M06-331_A1s2	CD200	No	0.464964	0.519437	0.00110307	0.0831186	12.8905	-443.038	0.0563199	0.0842479	0.589711	0.0130972	-443.804	1.53159	1195	ENSG00000091972
V13M06-331_A1s2	ATP6V1A	Yes	0.000895349	0.00197243	0.00567333	0.198456	1.28367	-1517.93	0.138922	0.204225	0.542185	0.0277928	-1524.95	14.0366	606	ENSG00000114573
V13M06-331_A1s2	GAP43	Yes	4.66294e-15	5.76391e-14	0.0298848	0.393883	0.366698	-2379.88	0.289695	0.422605	0.596739	0.0705217	-2412.88	66.0071	107	ENSG00000172020
V13M06-331_A1s2	LSAMP	No	0.0346222	0.0506806	0.00719585	0.185673	27.0836	-1452.21	0.114007	0.192944	0.744063	0.0373095	-1455.57	6.72652	912	ENSG00000185565
V13M06-331_A1s2	NDUFB4	Yes	0.0370044	0.0537551	0.00415129	0.23186	0.00710785	-1698.82	0.145971	0.236116	0.441392	0.0175894	-1702.12	6.59344	919	ENSG00000065518
V13M06-331_A1s2	GOLGB1	No	0.0534358	0.0746201	0.00257144	0.126518	0.0582473	-961.263	0.0855096	0.129019	0.593026	0.0199199	-964.192	5.85855	956	ENSG00000173230
V13M06-331_A1s2	SLC41A3	No	0.0387389	0.0557891	0.00419227	0.0731587	46.3247	-336.838	0.0552251	0.0773871	1.17243	0.054198	-340.089	6.50182	927	ENSG00000114544
V13M06-331_A1s2	PODXL2	No	0.00548081	0.0100645	0.00298999	0.119243	0.0666657	-892.757	0.0805705	0.122207	0.67867	0.0244613	-897.963	10.413	727	ENSG00000114631
V13M06-331_A1s2	RAB7A	No	1	1	0.00145305	0.173668	91.7164	-1337.71	0.0994809	0.175186	0.383178	0.0082974	-1337.68	-0.0583269	1316	ENSG00000075785
V13M06-331_A1s2	ATP2C1	No	0.0686878	0.0931893	0.104983	0.00473478	225.35	-764.265	0.0665425	0.109773	4.86924	0.956846	-766.943	5.35637	984	ENSG00000017260
V13M06-331_A1s2	TF	Yes	4.96907e-07	2.02247e-06	0.0549777	0.920059	11.6487	-3419.85	0.511186	0.975582	0.458685	0.0563852	-3434.36	29.0297	328	ENSG00000091513
V13M06-331_A1s2	RAB6B	Yes	5.2822e-07	2.13689e-06	0.00947505	0.238709	0.199168	-1750.36	0.170317	0.248557	0.571523	0.0381776	-1764.81	28.9075	330	ENSG00000154917
V13M06-331_A1s2	ATP1B3	No	0.0488782	0.0689771	0.00208746	0.103046	8.16869	-712.201	0.0730964	0.10522	0.625047	0.0198553	-715.219	6.03685	946	ENSG00000069849
V13M06-331_A1s2	PFN2	Yes	8.18992e-06	2.68637e-05	0.0194521	0.167419	45.9005	-1406.06	0.126752	0.187063	1.10034	0.104094	-1417.77	23.4252	407	ENSG00000070087
V13M06-331_A1s2	SELENOT	No	0.000115714	0.000307806	0.130032	0.00455044	184.648	-1007.07	0.0794694	0.134626	4.53758	0.966188	-1016.13	18.1288	501	ENSG00000198843
V13M06-331_A1s2	SERPINI1	Yes	0.000378252	0.000903338	0.0142539	0.282136	20.1667	-1972.88	0.192439	0.296644	0.620401	0.0480916	-1980.76	15.7599	559	ENSG00000163536
V13M06-331_A1s2	SEC62	Yes	0.000105408	0.000283709	0.104414	0.665683	65.8936	-3137.17	0.456189	0.770574	0.708329	0.135586	-3146.33	18.3153	496	ENSG00000008952
V13M06-331_A1s2	CLDN11	Yes	0.353086	0.403916	0.00343069	0.23168	18.8908	-1696.59	0.126858	0.235251	0.461715	0.0145918	-1697.64	2.08209	1167	ENSG00000013297
V13M06-331_A1s2	SLC7A14	No	0.741407	0.786163	0.00129038	0.101555	25.9877	-687.411	0.0695234	0.102876	0.516687	0.0125468	-687.71	0.59841	1259	ENSG00000013293
V13M06-331_A1s2	NDUFB5	No	0.028197	0.0421063	0.00398482	0.0914591	30.291	-592.993	0.0708133	0.0954757	0.891434	0.0417504	-596.562	7.13708	894	ENSG00000136521
V13M06-331_A1s2	SOX2-OT	Yes	0.664647	0.718155	0.00390294	0.3113	32.5809	-2055.04	0.150626	0.315355	0.414758	0.0123823	-2055.45	0.816999	1235	ENSG00000242808
V13M06-331_A1s2	AP2M1	Yes	7.28947e-10	4.5903e-09	0.0170764	0.273703	0.00123962	-1929.07	0.194252	0.289291	0.672717	0.0587263	-1950.11	42.0788	212	ENSG00000161203
V13M06-331_A1s2	CAMK2N2	Yes	0.939065	0.96509	0.00212932	0.222306	24.4456	-1640.4	0.14849	0.224489	0.310758	0.00948746	-1640.46	0.125741	1299	ENSG00000163888
V13M06-331_A1s2	PSMD2	Yes	0.0421135	0.0602589	0.00276104	0.138121	5.34087	-1069.23	0.09622	0.140975	0.546098	0.0195982	-1072.39	6.33477	933	ENSG00000175166
V13M06-331_A1s2	EIF4A2	Yes	3.1897e-06	1.11182e-05	0.0259817	0.45702	11.9187	-2563.46	0.299632	0.483055	0.537955	0.0537921	-2576.12	25.3112	383	ENSG00000156976
V13M06-331_A1s2	OPA1	No	0.000180709	0.000463044	0.0780239	7.18771e-05	189.409	-343.263	0.0552223	0.0781382	5.05824	0.99908	-351.881	17.2372	521	ENSG00000198836
V13M06-331_A1s2	APOD	Yes	0.160817	0.199156	0.0438746	0.580735	76.0871	-2888.62	0.335083	0.624884	0.625108	0.0702433	-2890.45	3.65498	1078	ENSG00000189058
V13M06-331_A1s2	RPL35A	Yes	5.6811e-08	2.738e-07	0.0155967	0.295566	4.96581	-2023.47	0.209151	0.31143	0.597114	0.050124	-2040.15	33.3671	277	ENSG00000182899
V13M06-331_A1s2	ATP5ME	Yes	1.76623e-05	5.433e-05	0.0169276	0.426573	5.59816	-2462.67	0.287758	0.444159	0.452137	0.0381681	-2473.62	21.8882	434	ENSG00000169020
V13M06-331_A1s2	CTBP1	No	1	1	0.000973149	0.160698	90.3037	-1240.14	0.0844723	0.161716	0.369297	0.00601933	-1239.99	-0.305769	1332	ENSG00000159692
V13M06-331_A1s2	C4orf48	Yes	1.32281e-05	4.15517e-05	0.0114327	0.264975	0.00310391	-1879.71	0.173577	0.275605	0.616	0.0413616	-1890.94	22.4663	425	ENSG00000243449
V13M06-331_A1s2	NAT8L	Yes	0.00279038	0.00554339	0.00535877	0.200792	0.000239508	-1530.22	0.130592	0.206098	0.560554	0.0259944	-1536.1	11.7632	672	ENSG00000185818
V13M06-331_A1s2	ADD1	No	0.00550292	0.0100912	0.00391742	0.140272	5.69712	-1095.27	0.101437	0.144254	0.617027	0.0271685	-1100.47	10.405	728	ENSG00000087274
V13M06-331_A1s2	LRPAP1	No	0.0141601	0.0229566	0.00276081	0.118334	3.41726	-883.051	0.077424	0.121146	0.678646	0.0227987	-887.309	8.51466	823	ENSG00000163956
V13M06-331_A1s2	NSG1	Yes	8.29686e-06	2.71478e-05	0.0119855	0.313875	2.95037	-2085.54	0.202104	0.326336	0.541693	0.036781	-2097.24	23.3993	408	ENSG00000168824
V13M06-331_A1s2	CRMP1	No	0.0169455	0.0272886	0.00236998	0.0975958	3.48565	-648.627	0.0666567	0.0999684	0.730346	0.0237079	-652.705	8.15551	829	ENSG00000072832
V13M06-331_A1s2	PPP2R2C	No	0.214936	0.258272	0.00209187	0.121174	6.57632	-906.954	0.0733122	0.123266	0.623865	0.0169704	-908.492	3.07483	1111	ENSG00000074211
V13M06-331_A1s2	MRFAP1	Yes	6.78979e-07	2.67385e-06	0.0100797	0.244302	0.00193843	-1779.41	0.170507	0.25449	0.588818	0.0396242	-1793.62	28.4054	339	ENSG00000179010
V13M06-331_A1s2	QDPR	Yes	0.000491343	0.00114276	0.0197713	0.636186	2.4647	-2942.71	0.393698	0.656295	0.357153	0.0301412	-2950.33	15.2367	574	ENSG00000151552
V13M06-331_A1s2	KCNIP4	No	5.31131e-13	5.41267e-12	0.0039451	0.0517349	6.91846e-07	99.3078	0.0492733	0.055263	1.27473	0.0708531	71.0439	56.5277	131	ENSG00000185774
V13M06-331_A1s2	RPL9	Yes	3.54305e-06	1.21593e-05	0.0236679	0.440975	10.5316	-2516.56	0.295923	0.46481	0.519877	0.0509378	-2529.11	25.101	389	ENSG00000163682
V13M06-331_A1s2	UCHL1	Yes	0	0	0.253659	0.997797	9.48102	-3609.02	0.814965	1.24811	0.617998	0.202691	-3735.16	252.267	7	ENSG00000154277
V13M06-331_A1s2	LIMCH1	No	0.00866393	0.0150997	0.0130768	0.227558	37.7229	-1721.31	0.137764	0.240791	0.830073	0.0543431	-1726.06	9.49717	766	ENSG00000064042
V13M06-331_A1s2	SLC10A4	Yes	1.86873e-12	1.73247e-11	0.0057046	0.0620912	14.5529	-153.696	0.0469009	0.0679168	1.61039	0.0841439	-180.702	54.0115	144	ENSG00000145248
V13M06-331_A1s2	OCIAD1	No	0.179914	0.219548	0.00186776	0.125875	5.05162	-950.874	0.0972723	0.127799	0.444295	0.0146213	-952.59	3.43055	1094	ENSG00000109180
V13M06-331_A1s2	SRP72	No	0.0691575	0.0937313	0.00188921	0.115642	0.130765	-848.092	0.082964	0.117574	0.523902	0.0160741	-850.764	5.34274	985	ENSG00000174780
V13M06-331_A1s2	RUFY3	Yes	0.0683338	0.0928033	0.00780895	0.169108	42.8746	-1347.73	0.119925	0.177023	0.736862	0.044139	-1350.42	5.3667	983	ENSG00000018189
V13M06-331_A1s2	GRSF1	No	0.267799	0.31251	0.000891648	0.0878305	0.0733986	-506.363	0.0605345	0.0887726	0.49328	0.0100499	-507.68	2.63504	1144	ENSG00000132463
V13M06-331_A1s2	ANKRD17	No	1	1	0.000942455	0.15195	109.126	-1171.98	0.0879542	0.152944	0.349039	0.00616417	-1171.9	-0.168317	1322	ENSG00000132466
V13M06-331_A1s2	G3BP2	Yes	0.000488417	0.00113793	0.00734126	0.248387	0.000195725	-1792.04	0.172798	0.255753	0.495846	0.0287073	-1799.66	15.2487	573	ENSG00000138757
V13M06-331_A1s2	SCARB2	No	0.370184	0.421309	0.00147625	0.191013	0.0726461	-1452.52	0.119085	0.19262	0.322644	0.00766928	-1453.51	1.98751	1173	ENSG00000138760
V13M06-331_A1s2	CCNI	No	0.0309216	0.0458162	0.00730975	0.331413	4.51045	-2139.63	0.19362	0.338828	0.441571	0.0215803	-2143.1	6.9526	901	ENSG00000118816
V13M06-331_A1s2	HNRNPDL	No	0.101839	0.131612	0.00434981	0.140963	29.1835	-1107.86	0.0974294	0.145402	0.676932	0.0299341	-1110.15	4.56872	1033	ENSG00000152795
V13M06-331_A1s2	SCD5	Yes	5.09985e-10	3.305e-09	0.0207065	0.361909	2.02814e-06	-2267.76	0.241576	0.381882	0.595661	0.0541182	-2289.16	42.7933	206	ENSG00000145284
V13M06-331_A1s2	MAPK10	No	0.0049694	0.00926557	0.00288055	0.125497	0.00236964	-953.488	0.0898239	0.12845	0.597511	0.0224382	-958.793	10.6089	716	ENSG00000109339
V13M06-331_A1s2	SPARCL1	Yes	1.1708e-05	3.71262e-05	0.0217502	0.552016	4.68511e-06	-2773.62	0.332431	0.573169	0.44364	0.0379079	-2784.97	22.7105	421	ENSG00000152583
V13M06-331_A1s2	SPP1	Yes	0.0256541	0.0388505	0.00959051	0.482875	0.410169	-2596.35	0.267098	0.492601	0.366649	0.0194745	-2600.01	7.3261	881	ENSG00000118785
V13M06-331_A1s2	NAP1L5	Yes	1.25283e-07	5.66957e-07	0.0209006	0.197171	31.9868	-1589.74	0.154993	0.218176	0.932757	0.0958428	-1605.63	31.7854	295	ENSG00000177432
V13M06-331_A1s2	SNCA	Yes	2.59897e-09	1.54206e-08	0.00455961	0.103126	0.239729	-728.323	0.0766774	0.108091	0.880635	0.0423418	-748.091	39.5363	225	ENSG00000145335
V13M06-331_A1s2	RAP1GDS1	No	0.0224537	0.0347343	0.00254175	0.131581	0.100375	-1008.34	0.0901561	0.134186	0.559206	0.0189509	-1012.14	7.5926	863	ENSG00000138698
V13M06-331_A1s2	PPP3CA	No	0.131637	0.165476	0.204136	0.00263534	235.061	-1538.56	0.110867	0.206857	4.07527	0.987255	-1540.58	4.05541	1062	ENSG00000138814
V13M06-331_A1s2	UBE2D3	No	0.713807	0.761128	0.00158529	0.149004	17.7591	-1152.99	0.095863	0.150636	0.415339	0.0105272	-1153.33	0.674286	1252	ENSG00000109332
V13M06-331_A1s2	RPL34	Yes	6.0385e-13	6.10712e-12	0.046953	0.612283	4.28884	-2925.82	0.398306	0.658246	0.54402	0.0712234	-2953.95	56.271	132	ENSG00000109475
V13M06-331_A1s2	ANK2	Yes	9.74298e-08	4.50065e-07	0.0150144	0.335489	1.99438e-06	-2168.72	0.225013	0.350618	0.54456	0.0428366	-2184.87	32.2883	289	ENSG00000145362
V13M06-331_A1s2	C4orf3	No	0.00724366	0.0129282	0.00551451	0.219297	3.20653	-1637.8	0.135853	0.224905	0.54662	0.0245295	-1642.72	9.85526	748	ENSG00000164096
V13M06-331_A1s2	HSPA4L	No	0.253123	0.29756	0.00148398	0.133811	1.63088	-1021.49	0.0839696	0.13537	0.458767	0.0109685	-1022.86	2.74776	1135	ENSG00000164070
V13M06-331_A1s2	NDUFC1	No	0.0121636	0.020172	0.00674591	0.114263	38.8608	-881.956	0.0820454	0.121052	1.00107	0.0557474	-886.365	8.81861	805	ENSG00000109390
V13M06-331_A1s2	SCOC	Yes	1.11022e-15	1.5439e-14	0.0186236	0.229439	2.58726e-07	-1721.19	0.179092	0.246692	0.762001	0.0750761	-1755.62	68.8621	96	ENSG00000153130
V13M06-331_A1s2	RPS3A	Yes	6.60909e-10	4.18158e-09	0.0221234	0.380066	1.76564e-05	-2328.01	0.263907	0.401111	0.563605	0.0550074	-2349.14	42.2748	211	ENSG00000145425
V13M06-331_A1s2	TRIM2	No	0.526102	0.582135	0.00233539	0.254851	2.24393	-1806.19	0.150404	0.257259	0.321307	0.00908055	-1806.83	1.28452	1206	ENSG00000109654
V13M06-331_A1s2	MAP9	Yes	0.00397923	0.00757813	0.0113839	0.244934	25.7042	-1797.87	0.152905	0.256536	0.697789	0.0444134	-1803.4	11.0533	701	ENSG00000164114
V13M06-331_A1s2	GUCY1B1	Yes	0.00616729	0.0111563	0.0041197	0.124113	11.3645	-951.981	0.0896833	0.128269	0.715684	0.0321267	-957.07	10.177	738	ENSG00000061918
V13M06-331_A1s2	GLRB	No	6.80734e-05	0.000188936	0.00274586	0.079965	0.00596316	-411.443	0.0573483	0.0826916	0.913732	0.0331983	-421.038	19.1898	481	ENSG00000109738
V13M06-331_A1s2	TMEM144	No	0.134753	0.168916	0.00293564	0.204653	0.0892271	-1543.25	0.110149	0.207649	0.491891	0.0141416	-1545.25	4.00862	1065	ENSG00000164124
V13M06-331_A1s2	MSMO1	Yes	0.113567	0.144643	0.00209932	0.128621	5.03078	-978.679	0.0881553	0.130792	0.519745	0.0160597	-980.854	4.35072	1047	ENSG00000052802
V13M06-331_A1s2	CPE	Yes	0	0	0.0510852	0.585013	2.09306e-05	-2866.16	0.422686	0.633264	0.534725	0.0803102	-2906.71	81.0989	61	ENSG00000109472
V13M06-331_A1s2	SPOCK3	No	0.305837	0.353194	0.00585389	0.158933	53.6453	-1262.39	0.0963067	0.16487	0.794448	0.035524	-1263.58	2.36941	1156	ENSG00000196104
V13M06-331_A1s2	CLCN3	No	0.22639	0.269849	0.00135182	0.105807	0.0142984	-736.273	0.0719087	0.10718	0.511303	0.0126151	-737.759	2.97099	1120	ENSG00000109572
V13M06-331_A1s2	GPM6A	Yes	1.06926e-09	6.63935e-09	0.037981	0.583443	7.66959	-2864.26	0.390776	0.62206	0.498718	0.0611193	-2884.92	41.3126	215	ENSG00000150625
V13M06-331_A1s2	SLC25A4	Yes	0.0377896	0.0545587	0.00676017	0.218268	19.7857	-1640.78	0.148152	0.225151	0.554973	0.0300415	-1644.06	6.55144	924	ENSG00000151729
V13M06-331_A1s2	TPPP	No	0.0501654	0.0704215	0.0028936	0.179597	0.0152115	-1385.38	0.113304	0.182612	0.474761	0.0158561	-1388.37	5.98486	951	ENSG00000171368
V13M06-331_A1s2	NDUFS6	No	0.0241627	0.0369498	0.00315687	0.163421	0.000103645	-1272.91	0.10401	0.166643	0.540196	0.0189514	-1276.64	7.44589	873	ENSG00000145494
V13M06-331_A1s2	CCT5	No	9.78279e-07	3.68969e-06	0.00418768	0.0885544	5.15317	-548.29	0.070897	0.0928208	0.912765	0.0451541	-562.127	27.6749	353	ENSG00000150753
V13M06-331_A1s2	MARCH6	Yes	0.0266444	0.0401925	0.00381497	0.208914	0.000291602	-1571.88	0.142949	0.212859	0.432079	0.0179335	-1575.51	7.25035	885	ENSG00000145495
V13M06-331_A1s2	CTNND2	No	1	1	0.00156998	0.195892	53.2637	-1484.27	0.11109	0.197511	0.356675	0.00795079	-1484.14	-0.275442	1330	ENSG00000169862
V13M06-331_A1s2	ANKH	No	0.0890714	0.117269	0.00228508	0.0977019	16.2091	-651.244	0.067925	0.100047	0.703754	0.0228538	-653.662	4.83663	1014	ENSG00000154122
V13M06-331_A1s2	BASP1	Yes	1.11022e-16	1.7437e-15	0.0353645	0.449164	0.543385	-2541.73	0.322848	0.484042	0.582487	0.0729874	-2578.61	73.7527	81	ENSG00000176788
V13M06-331_A1s2	SUB1	Yes	0.045482	0.0645941	0.0123537	0.220279	45.5626	-1681.32	0.14865	0.232717	0.747711	0.0531038	-1684.41	6.18088	940	ENSG00000113387
V13M06-331_A1s2	RPL37	Yes	0.00202542	0.00412814	0.0205159	0.616945	27.885	-2912.8	0.383434	0.639672	0.373555	0.0321838	-2919	12.404	655	ENSG00000145592
V13M06-331_A1s2	PLCXD3	Yes	7.80374e-09	4.32282e-08	0.00388509	0.0619577	5.63306	-122.638	0.0535763	0.0657604	1.1634	0.0590056	-141.307	37.3373	241	ENSG00000182836
V13M06-331_A1s2	SELENOP	Yes	8.90437e-06	2.88528e-05	0.0130978	0.330799	3.46438	-2150.96	0.184681	0.344279	0.619694	0.0380864	-2162.59	23.2579	412	ENSG00000250722
V13M06-331_A1s2	HMGCS1	Yes	7.41725e-09	4.14311e-08	0.00909698	0.132735	7.24709	-1058.22	0.105568	0.1415	0.903478	0.0641393	-1076.94	37.4389	239	ENSG00000112972
V13M06-331_A1s2	RAB3C	Yes	2.25297e-10	1.55037e-09	0.0230002	0.176986	32.1285	-1478.09	0.146697	0.200144	1.03382	0.115008	-1500.3	44.4272	194	ENSG00000152932
V13M06-331_A1s2	CARTPT	Yes	0	0	0.015663	0.0740083	9.77949	-418.51	0.0614923	0.0919835	2.03525	0.174671	-551.064	265.107	6	ENSG00000164326
V13M06-331_A1s2	MAP1B	Yes	4.11227e-13	4.35704e-12	0.170438	2.12359	6.29343	-4449.18	1.7296	2.29279	0.238692	0.0742965	-4477.7	57.0391	126	ENSG00000131711
V13M06-331_A1s2	BTF3	No	1	1	0.00138959	0.163008	72.2546	-1260.54	0.0953778	0.164449	0.390838	0.00845264	-1260.45	-0.181057	1324	ENSG00000145741
V13M06-331_A1s2	ENC1	Yes	2.58877e-11	2.05715e-10	0.00612117	0.104212	1.60806	-750.647	0.0820855	0.110502	0.953127	0.0554791	-775.024	48.7545	168	ENSG00000171617
V13M06-331_A1s2	SV2C	Yes	9.82563e-08	4.52318e-07	0.00374394	0.102978	0.00344418	-721.576	0.072735	0.107176	0.841242	0.0350813	-737.712	32.2714	290	ENSG00000122012
V13M06-331_A1s2	TBCA	Yes	1.83341e-05	5.61377e-05	0.0111912	0.255742	6.10036	-1841.3	0.167492	0.267	0.631602	0.0419251	-1852.21	21.8135	436	ENSG00000171530
V13M06-331_A1s2	SCAMP1	No	0.2545	0.298661	0.00193276	0.131305	8.84253	-1002.64	0.0893659	0.133296	0.491945	0.0145061	-1004.01	2.73691	1137	ENSG00000085365
V13M06-331_A1s2	RPS23	Yes	0.000208967	0.000528355	0.0133292	0.391244	3.59596	-2351.89	0.250327	0.404815	0.461205	0.0329463	-2360.37	16.9467	528	ENSG00000186468
V13M06-331_A1s2	TMEM167A	No	0.224867	0.268366	0.00148883	0.109775	1.76665	-782.191	0.0719545	0.111288	0.536247	0.013381	-783.683	2.98449	1118	ENSG00000174695
V13M06-331_A1s2	EDIL3	Yes	0.0104849	0.0177429	0.0160865	0.283677	37.3263	-1989.61	0.182587	0.29992	0.694642	0.0536639	-1994.17	9.11563	788	ENSG00000164176
V13M06-331_A1s2	COX7C	Yes	3.44169e-15	4.41794e-14	0.0432799	0.495718	6.86281	-2677.5	0.366566	0.539384	0.567533	0.0802971	-2710.79	66.586	104	ENSG00000127184
V13M06-331_A1s2	RGMB	No	2.74284e-05	8.1011e-05	0.0029957	0.0651882	10.4269	-176.269	0.0546668	0.0682553	1.00121	0.0439356	-186.773	21.0079	452	ENSG00000174136
V13M06-331_A1s2	PAM	Yes	0.0119416	0.0198951	0.0143373	0.159758	60.512	-1326.36	0.113114	0.1742	1.05857	0.0823531	-1330.79	8.85545	801	ENSG00000145730
V13M06-331_A1s2	PJA2	Yes	0.00647548	0.0116979	0.00713845	0.299344	0.913629	-2015.95	0.196891	0.306581	0.429117	0.0232915	-2020.99	10.0795	739	ENSG00000198961
V13M06-331_A1s2	REEP5	Yes	0.0571049	0.0788755	0.00708596	0.291991	12.9751	-1988.49	0.188888	0.29923	0.445651	0.0236927	-1991.36	5.72573	966	ENSG00000129625
V13M06-331_A1s2	C5orf63	Yes	4.36318e-13	4.55066e-12	0.0700591	0.656546	19.3177	-3048.82	0.429028	0.728205	0.616945	0.0964198	-3077.28	56.9209	128	ENSG00000164241
V13M06-331_A1s2	HINT1	Yes	5.85427e-10	3.73945e-09	0.0160704	0.2908	4.82042e-06	-1999.71	0.205118	0.306576	0.618029	0.0523688	-2020.97	42.5174	209	ENSG00000169567
V13M06-331_A1s2	KIF3A	Yes	5.53735e-06	1.85439e-05	0.0125766	0.27469	1.97401e-05	-1925.17	0.194373	0.286264	0.576961	0.0437803	-1937.27	24.208	398	ENSG00000131437
V13M06-331_A1s2	SEPTIN8	No	0.0297659	0.0442019	0.00797809	0.199362	26.6159	-1540.26	0.126004	0.207399	0.708869	0.0384784	-1543.78	7.02878	899	ENSG00000164402
V13M06-331_A1s2	UQCRQ	Yes	0.000108798	0.000292243	0.00927075	0.24696	2.06414	-1791.79	0.16784	0.256017	0.57367	0.0361812	-1800.92	18.252	497	ENSG00000164405
V13M06-331_A1s2	HSPA4	No	0.849693	0.884131	0.000839519	0.0966186	38.7504	-622.034	0.0649529	0.0975015	0.446084	0.00861415	-622.197	0.32576	1283	ENSG00000170606
V13M06-331_A1s2	VDAC1	Yes	0.00154654	0.00325139	0.00533065	0.128151	15.7321	-999.85	0.096934	0.133549	0.753207	0.0399353	-1006.32	12.9435	635	ENSG00000213585
V13M06-331_A1s2	SKP1	Yes	3.01703e-10	1.98411e-09	0.0346141	0.411869	16.3199	-2460.11	0.303436	0.44723	0.61314	0.0775261	-2482.03	43.8432	203	ENSG00000113558
V13M06-331_A1s2	PPP2CA	No	0.245455	0.290498	0.00221104	0.145126	9.86285	-1125.45	0.0998899	0.147404	0.470735	0.0150067	-1126.85	2.80929	1128	ENSG00000113575
V13M06-331_A1s2	CAMLG	No	0.022252	0.0345022	0.0037825	0.0730518	39.2588	-328.355	0.0568746	0.0768863	1.08136	0.0492293	-332.16	7.61065	861	ENSG00000164615
V13M06-331_A1s2	H2AFY	No	0.0341072	0.0500915	0.00175323	0.0994516	1.79991	-665.407	0.0695132	0.101294	0.602354	0.0173236	-668.786	6.75649	909	ENSG00000113648
V13M06-331_A1s2	SPOCK1	Yes	1.8858e-07	8.28141e-07	0.00627496	0.136892	5.44735e-06	-1074.83	0.0943501	0.143059	0.839582	0.0438297	-1090.32	30.9675	304	ENSG00000152377
V13M06-331_A1s2	HNRNPA0	No	0.0239998	0.036785	0.00176732	0.0804584	6.38669	-411.425	0.0683375	0.0822941	0.615174	0.0214935	-415.155	7.45942	871	ENSG00000177733
V13M06-331_A1s2	REEP2	Yes	0.232111	0.275683	0.00233632	0.160643	5.38192	-1248.41	0.112745	0.16303	0.428714	0.0143351	-1249.87	2.92108	1124	ENSG00000132563
V13M06-331_A1s2	HSPA9	Yes	0.119898	0.151719	0.00371302	0.200324	9.41864	-1522.33	0.12922	0.204142	0.471557	0.0181977	-1524.45	4.24223	1055	ENSG00000113013
V13M06-331_A1s2	PAIP2	Yes	9.7839e-07	3.68969e-06	0.00656412	0.139162	1.30553e-05	-1095.65	0.112711	0.145323	0.718823	0.0450443	-1109.48	27.6747	354	ENSG00000120727
V13M06-331_A1s2	CXXC5	No	0.186239	0.22622	0.00192668	0.12188	6.03336	-912.561	0.0810235	0.123848	0.541743	0.0155619	-914.242	3.36145	1099	ENSG00000171604
V13M06-331_A1s2	NDUFA2	No	0.000319601	0.00077435	0.00615103	0.154055	7.12202e-05	-1215.62	0.101587	0.159568	0.772033	0.0383944	-1223.66	16.0969	551	ENSG00000131495
V13M06-331_A1s2	ZMAT2	No	0.64112	0.69585	0.00144805	0.144443	12.194	-1114.22	0.0870693	0.14594	0.437045	0.00992552	-1114.66	0.889076	1230	ENSG00000146007
V13M06-331_A1s2	NDFIP1	Yes	0	0	0.0272083	0.336723	3.98813e-07	-2189.46	0.252783	0.363249	0.652534	0.0747622	-2228.08	77.2507	72	ENSG00000131507
V13M06-331_A1s2	FGF1	No	0.775825	0.820052	0.00321204	0.270078	32.448	-1880.85	0.13173	0.273394	0.430235	0.0117533	-1881.1	0.507657	1263	ENSG00000113578
V13M06-331_A1s2	DPYSL3	Yes	2.6792e-06	9.53061e-06	0.0102597	0.0854927	43.5986	-588.033	0.0734088	0.0958127	1.37981	0.107148	-600.863	25.66	375	ENSG00000113657
V13M06-331_A1s2	CSNK1A1	No	0.00264097	0.00526223	0.00376293	0.121399	2.95911e-05	-918.929	0.0894517	0.12493	0.685763	0.0300645	-924.866	11.8732	670	ENSG00000113712
V13M06-331_A1s2	CD74	Yes	3.99791e-13	4.26977e-12	0.0189325	0.268214	3.70079	-1913.96	0.180658	0.287495	0.761633	0.0659331	-1942.51	57.0958	125	ENSG00000019582
V13M06-331_A1s2	RPS14	Yes	0.0282928	0.0422022	0.010477	0.556816	0.0182112	-2769.32	0.330404	0.567526	0.309793	0.0184683	-2772.89	7.13029	895	ENSG00000164587
V13M06-331_A1s2	GPX3	Yes	0	0	0.0149724	0.113926	11.6453	-914.323	0.107362	0.129292	1.13971	0.116156	-966.775	104.903	39	ENSG00000211445
V13M06-331_A1s2	ANXA6	Yes	3.88722e-06	1.32384e-05	0.00934944	0.183379	10.131	-1442.92	0.13622	0.192914	0.709827	0.0485109	-1455.38	24.9156	392	ENSG00000197043
V13M06-331_A1s2	SPARC	Yes	0	0	0.0525368	0.539451	2.14546	-2776.2	0.380853	0.590269	0.601831	0.0887464	-2820.86	89.3187	54	ENSG00000113140
V13M06-331_A1s2	ATOX1	No	0.00205115	0.00416786	0.00354144	0.120679	0.0024309	-910.502	0.0886853	0.124096	0.671024	0.0285094	-916.691	12.3787	657	ENSG00000177556
V13M06-331_A1s2	LARP1	Yes	0.00787393	0.0139044	0.00511556	0.229084	0.0339331	-1687.81	0.144775	0.234293	0.494029	0.0218428	-1692.65	9.68839	756	ENSG00000155506
V13M06-331_A1s2	CYFIP2	Yes	0.00190014	0.00389659	0.00368454	0.144581	0.0747979	-1128.33	0.102483	0.148342	0.592297	0.024851	-1134.59	12.5317	651	ENSG00000055163
V13M06-331_A1s2	TTC1	No	0.691236	0.74061	0.000971009	0.0881636	11.9413	-512.498	0.0597494	0.0891505	0.521528	0.0108937	-512.867	0.738549	1246	ENSG00000113312
V13M06-331_A1s2	SLU7	No	0.202476	0.243958	0.00221596	0.160469	3.49291	-1246.18	0.0922833	0.162751	0.510103	0.0136212	-1247.78	3.19427	1108	ENSG00000164609
V13M06-331_A1s2	GABRA1	Yes	4.32457e-05	0.000124963	0.0065011	0.167142	4.52535e-05	-1314.54	0.111969	0.173318	0.720105	0.0374393	-1324.59	20.0972	462	ENSG00000022355
V13M06-331_A1s2	GABRG2	Yes	0.00175707	0.0036199	0.00420987	0.143134	2.91164	-1120.23	0.102646	0.147371	0.632109	0.0285718	-1126.57	12.6882	648	ENSG00000113327
V13M06-331_A1s2	NPM1	No	0.0136526	0.0223634	0.00301816	0.136039	0.00463454	-1051.36	0.0860315	0.139055	0.638577	0.0217044	-1055.66	8.58766	815	ENSG00000181163
V13M06-331_A1s2	NSG2	Yes	1.97378e-11	1.59696e-10	0.0155779	0.261339	1.16625	-1873.08	0.19379	0.277142	0.644054	0.0562548	-1897.73	49.297	165	ENSG00000170091
V13M06-331_A1s2	CPLX2	Yes	0.0797374	0.106343	0.0115917	0.179336	59.4715	-1440.81	0.119367	0.191022	0.901967	0.0607128	-1443.34	5.05803	1001	ENSG00000145920
V13M06-331_A1s2	KIAA1191	No	0.0924088	0.121184	0.00401217	0.0735976	50.1068	-341.578	0.0546109	0.0776329	1.15987	0.0516967	-343.959	4.76307	1018	ENSG00000122203
V13M06-331_A1s2	CLTB	Yes	0.00199799	0.00408472	0.0032238	0.107245	2.31426	-768.026	0.0837673	0.110431	0.677812	0.029183	-774.241	12.4312	653	ENSG00000175416
V13M06-331_A1s2	SNCB	Yes	0.0126843	0.0209574	0.00898403	0.254112	19.4349	-1830.71	0.173242	0.263279	0.547121	0.0341474	-1835.07	8.73478	808	ENSG00000074317
V13M06-331_A1s2	CANX	Yes	8.77968e-06	2.85179e-05	0.0212281	0.532197	3.33282	-2731.68	0.349835	0.553949	0.416478	0.0383577	-2743.32	23.2861	411	ENSG00000127022
V13M06-331_A1s2	SQSTM1	Yes	0.952331	0.977219	0.00166011	0.174584	25.2727	-1345.27	0.103517	0.176286	0.393601	0.00941939	-1345.32	0.0976844	1301	ENSG00000161011
V13M06-331_A1s2	RNF130	No	0.00802043	0.01407	0.00223814	0.102229	0.00213985	-702.252	0.0702616	0.104521	0.673326	0.0214244	-707.078	9.65153	761	ENSG00000113269
V13M06-331_A1s2	MAPK9	No	0.0807496	0.107478	0.00208366	0.119638	0.000593283	-890.498	0.0823104	0.121713	0.554573	0.0171183	-893.015	5.0328	1003	ENSG00000050748
V13M06-331_A1s2	RACK1	Yes	0.00108838	0.00234769	0.00857209	0.243208	7.60373	-1773.99	0.162078	0.251835	0.571242	0.0340459	-1780.81	13.6461	618	ENSG00000204628
V13M06-331_A1s2	TUBB2A	Yes	0	0	0.112408	0.584865	6.50373	-2922.16	0.471992	0.699147	0.710337	0.161211	-3027.56	210.795	10	ENSG00000137267
V13M06-331_A1s2	TUBB2B	Yes	0.00694016	0.0124197	0.0131289	0.325674	21.4624	-2138.87	0.207684	0.339032	0.551709	0.0387508	-2143.84	9.94086	746	ENSG00000137285
V13M06-331_A1s2	GABBR1	No	0.0183127	0.0291736	0.00291335	0.123607	4.98332	-936.858	0.0902126	0.126577	0.598313	0.0230267	-940.858	8.00032	838	ENSG00000204681
V13M06-331_A1s2	HLA-A	No	0.000538577	0.00123966	0.0290468	0.196797	69.7812	-1641.24	0.14246	0.226021	1.19635	0.128615	-1648.76	15.0532	580	ENSG00000206503
V13M06-331_A1s2	HLA-E	No	0.00081048	0.00180032	0.00424944	0.126385	5.70504	-972.707	0.0876009	0.130682	0.744144	0.0325293	-979.824	14.2358	601	ENSG00000204592
V13M06-331_A1s2	TUBB	Yes	0	0	0.0345071	0.335768	2.30753	-2199.7	0.248816	0.36896	0.74658	0.0931932	-2247.13	94.8596	50	ENSG00000196230
V13M06-331_A1s2	FLOT1	No	0.150953	0.187637	0.00180398	0.0942751	14.2091	-603.095	0.0666782	0.0961367	0.636989	0.018776	-604.986	3.78157	1074	ENSG00000137312
V13M06-331_A1s2	HLA-C	No	0.174145	0.213483	0.00336147	0.235168	6.32385	-1713.59	0.135055	0.238686	0.429294	0.0140925	-1715.33	3.49574	1089	ENSG00000204525
V13M06-331_A1s2	HLA-B	Yes	7.50742e-05	0.000206647	0.00919522	0.266395	3.12134e-05	-1880.9	0.1638	0.275481	0.585421	0.0333656	-1890.39	18.9941	485	ENSG00000234745
V13M06-331_A1s2	ATP6V1G2	No	0.00158611	0.00330337	0.0115542	0.0887344	67.2179	-650.844	0.075715	0.100345	1.41967	0.11521	-657.291	12.8929	641	ENSG00000213760
V13M06-331_A1s2	HSPA1B	Yes	0.0878579	0.116014	0.00112819	0.0454006	15.3733	283.142	0.0404002	0.0465434	0.831397	0.0242472	280.71	4.86407	1011	ENSG00000204388
V13M06-331_A1s2	RPS18	Yes	5.47968e-08	2.6505e-07	0.0276682	0.421803	11.7263	-2471.96	0.281304	0.449674	0.59131	0.0615573	-2488.68	33.4393	276	ENSG00000231500
V13M06-331_A1s2	CUTA	No	0.976179	0.999386	0.00145811	0.168651	45.7124	-1302.18	0.103278	0.170169	0.369732	0.00857164	-1302.21	0.0482178	1304	ENSG00000112514
V13M06-331_A1s2	SMIM29	No	0.801287	0.838337	0.00102109	0.0970762	31.0814	-629.895	0.0611819	0.0981359	0.522286	0.0104089	-630.116	0.443072	1276	ENSG00000186577
V13M06-331_A1s2	NUDT3	No	0.078901	0.105438	0.0148827	0.169977	74.6961	-1401.37	0.115859	0.18495	1.05296	0.0805081	-1403.91	5.07912	999	ENSG00000272325
V13M06-331_A1s2	RPS10	Yes	0.00813558	0.0142346	0.0067504	0.279708	3.51421e-05	-1933.01	0.1804	0.286392	0.455436	0.023565	-1937.82	9.62302	763	ENSG00000124614
V13M06-331_A1s2	PACSIN1	No	0.0778727	0.104273	0.00152215	0.0994835	0.000309842	-663.37	0.0756001	0.101056	0.516068	0.01507	-665.923	5.10536	997	ENSG00000124507
V13M06-331_A1s2	RPL10A	Yes	0.0577695	0.0796718	0.00410244	0.237598	0.32504	-1728.18	0.143116	0.241774	0.447541	0.0169733	-1731.03	5.70259	968	ENSG00000198755
V13M06-331_A1s2	MTCH1	Yes	2.88658e-15	3.74134e-14	0.0390878	0.462006	4.27183	-2585.89	0.352173	0.500472	0.561389	0.0780048	-2619.37	66.9486	102	ENSG00000137409
V13M06-331_A1s2	KLHDC3	No	0.181492	0.221271	0.00178906	0.10475	0.00516945	-727.95	0.0614847	0.106471	0.687932	0.0167925	-729.656	3.41309	1095	ENSG00000124702
V13M06-331_A1s2	HSP90AB1	Yes	0	0	0.124359	1.18117	7.94003	-3748.94	0.865555	1.30476	0.407421	0.0952556	-3789.36	80.8356	63	ENSG00000096384
V13M06-331_A1s2	RCAN2	Yes	0.00460172	0.00867697	0.0072944	0.173028	19.2983	-1367.92	0.123111	0.180373	0.693742	0.0404519	-1373.31	10.7627	708	ENSG00000172348
V13M06-331_A1s2	PAQR8	Yes	0.0553861	0.0771016	0.00293066	0.159952	0.550874	-1246	0.093505	0.162899	0.578959	0.0179925	-1248.89	5.78685	959	ENSG00000170915
V13M06-331_A1s2	TMEM14A	No	2.63103e-05	7.8054e-05	0.00587679	0.0858892	25.3321	-538.733	0.068334	0.0918491	1.12185	0.0640411	-549.278	21.0911	450	ENSG00000096092
V13M06-331_A1s2	FBXO9	No	1	1	0.000929839	0.108919	41.7007	-768.186	0.0693151	0.109877	0.439923	0.0084647	-768.1	-0.173365	1323	ENSG00000112146
V13M06-331_A1s2	ELOVL5	No	1	1	0.000971617	0.123963	75.7587	-925.384	0.0788168	0.124977	0.395484	0.00777702	-925.321	-0.126693	1318	ENSG00000012660
V13M06-331_A1s2	DST	Yes	0.500693	0.556094	0.00693723	0.549832	13.0075	-2749.22	0.316259	0.556948	0.263361	0.0124598	-2749.92	1.38353	1202	ENSG00000151914
V13M06-331_A1s2	EEF1A1	Yes	5.28686e-09	2.99066e-08	0.0826323	1.26983	9.00441	-3815.03	0.880048	1.35345	0.326639	0.0610975	-3834.09	38.1161	236	ENSG00000156508
V13M06-331_A1s2	COX7A2	Yes	8.37953e-06	2.73513e-05	0.0136142	0.18937	24.6869	-1506.91	0.141189	0.203165	0.826409	0.0670704	-1518.6	23.3794	409	ENSG00000112695
V13M06-331_A1s2	TMEM30A	No	5.38513e-05	0.000152312	0.0128464	0.132298	43.0124	-1099.45	0.1059	0.145298	1.07028	0.0885074	-1109.28	19.6586	472	ENSG00000112697
V13M06-331_A1s2	SNAP91	Yes	0.000179448	0.000460697	0.0049179	0.152034	6.74608e-06	-1194.62	0.110139	0.156921	0.636722	0.0313337	-1203.24	17.2513	520	ENSG00000065609
V13M06-331_A1s2	SNX3	Yes	0.000130995	0.000346294	0.00468713	0.157857	0.0006928	-1238.66	0.110676	0.162727	0.618584	0.028836	-1247.6	17.8807	505	ENSG00000112335
V13M06-331_A1s2	MARCKS	Yes	4.06255e-05	0.000117902	0.123255	0.201297	123.071	-2081.02	0.204186	0.324708	1.7194	0.379769	-2091.13	20.2222	460	ENSG00000277443
V13M06-331_A1s2	TSPYL4	Yes	0.00721995	0.0129031	0.0127415	0.196641	43.235	-1551.45	0.13229	0.20955	0.853263	0.0608529	-1556.38	9.86181	747	ENSG00000187189
V13M06-331_A1s2	TSPYL1	Yes	1.55857e-06	5.63872e-06	0.0134851	0.308892	0.827404	-2068.03	0.219459	0.322132	0.529143	0.0418301	-2081.41	26.7435	369	ENSG00000189241
V13M06-331_A1s2	SERINC1	Yes	3.88578e-15	4.94049e-14	0.044706	0.562814	3.30154	-2822.73	0.405323	0.607453	0.521653	0.0735878	-2855.9	66.3487	105	ENSG00000111897
V13M06-331_A1s2	HDDC2	No	0.0549542	0.0766602	0.00118989	0.0748094	0.0347399	-315.879	0.0582348	0.0760483	0.592339	0.0156566	-318.78	5.80251	957	ENSG00000111906
V13M06-331_A1s2	NCOA7	Yes	0.00172008	0.00355466	0.0178222	0.112958	75.171	-974.668	0.0854043	0.130811	1.56315	0.136276	-981.033	12.7308	646	ENSG00000111912
V13M06-331_A1s2	STX7	No	0.711136	0.759493	0.0012941	0.139589	10.8824	-1071.6	0.0798785	0.140923	0.450353	0.00918564	-1071.95	0.681784	1250	ENSG00000079950
V13M06-331_A1s2	RPS12	Yes	7.17431e-08	3.37243e-07	0.027284	0.565517	1.33777	-2809.64	0.380836	0.592798	0.433726	0.0460255	-2826.09	32.9003	284	ENSG00000112306
V13M06-331_A1s2	BCLAF1	No	1	1	0.000570428	0.151785	4.51329	-1167.57	0.092551	0.152383	0.258059	0.00374406	-1167.41	-0.314372	1333	ENSG00000029363
V13M06-331_A1s2	ARFGEF3	No	0.299171	0.346395	0.00378032	0.127867	41.2703	-988.17	0.0721155	0.131708	0.852582	0.0287155	-989.376	2.41348	1153	ENSG00000112379
V13M06-331_A1s2	PCMT1	Yes	0.000990809	0.00215428	0.00958384	0.2219	17.0567	-1672.03	0.152996	0.231677	0.639869	0.0414018	-1678.94	13.834	614	ENSG00000120265
V13M06-331_A1s2	AKAP12	Yes	0.00875595	0.0152046	0.00667979	0.248777	3.44657	-1793.29	0.152573	0.25541	0.535678	0.0261484	-1798.02	9.47604	768	ENSG00000131016
V13M06-331_A1s2	SOD2	Yes	0.0140437	0.0228359	0.00523648	0.193863	9.09464	-1490.35	0.127767	0.199214	0.56637	0.0263009	-1494.62	8.53117	821	ENSG00000112096
V13M06-331_A1s2	TCP1	No	0.0316398	0.0467764	0.00182255	0.0968589	0.00219851	-633.817	0.0653075	0.0987126	0.653697	0.018469	-637.271	6.90668	903	ENSG00000120438
V13M06-331_A1s2	QKI	Yes	0.447746	0.502726	0.0047748	0.435568	8.34205	-2462.8	0.240957	0.440531	0.286772	0.0108434	-2463.6	1.60706	1189	ENSG00000112531
V13M06-331_A1s2	PSMB1	No	0.00261934	0.00522694	0.00327069	0.068948	24.3774	-250.72	0.0584642	0.0722763	0.978205	0.0452887	-256.664	11.8897	669	ENSG00000008018
V13M06-331_A1s2	PRKAR1B	Yes	6.218e-06	2.07008e-05	0.0107254	0.285564	6.26298e-06	-1967.7	0.204992	0.296383	0.505209	0.0361991	-1979.69	23.9761	401	ENSG00000188191
V13M06-331_A1s2	ACTB	Yes	9.48853e-09	5.19147e-08	0.0664962	0.927155	13.2503	-3439.25	0.64009	0.99443	0.402863	0.066921	-3457.73	36.9464	244	ENSG00000075624
V13M06-331_A1s2	RAC1	Yes	3.81757e-05	0.000111276	0.0239522	0.317226	29.6316	-2142.18	0.218281	0.341403	0.709017	0.0702043	-2152.35	20.3466	458	ENSG00000136238
V13M06-331_A1s2	NDUFA4	Yes	2.97268e-11	2.32015e-10	0.0372188	0.626794	0.136445	-2939.6	0.44091	0.663597	0.437553	0.0560514	-2963.84	48.4779	171	ENSG00000189043
V13M06-331_A1s2	TOMM7	Yes	0.0302911	0.0449317	0.0091291	0.340053	12.181	-2176.93	0.213203	0.349344	0.448147	0.0261442	-2180.42	6.99381	900	ENSG00000196683
V13M06-331_A1s2	CYCS	No	2.95297e-07	1.26759e-06	0.0309551	0.164789	58.5642	-1458.49	0.135967	0.195803	1.294	0.158141	-1473.53	30.0706	311	ENSG00000172115
V13M06-331_A1s2	HNRNPA2B1	Yes	0.00859579	0.0150005	0.00919298	0.239133	21.2224	-1759.87	0.155182	0.248518	0.617854	0.0370199	-1764.62	9.51297	765	ENSG00000122566
V13M06-331_A1s2	CBX3	No	0.908421	0.934316	0.00106425	0.107434	25.234	-752.902	0.0731625	0.108526	0.445895	0.0098089	-752.998	0.192094	1298	ENSG00000122565
V13M06-331_A1s2	SNX10	Yes	7.76842e-09	4.32118e-08	0.0137524	0.192569	11.4941	-1518.56	0.139988	0.20629	0.837718	0.0666549	-1537.23	37.3464	240	ENSG00000086300
V13M06-331_A1s2	TAX1BP1	No	0.0653242	0.0893522	0.00551287	0.175859	22.9986	-1377.8	0.108147	0.181443	0.686551	0.0303955	-1380.53	5.45679	976	ENSG00000106052
V13M06-331_A1s2	SCRN1	Yes	0.272805	0.318048	0.00169135	0.138802	2.2935	-1067.35	0.0981227	0.140543	0.419128	0.0120386	-1068.65	2.598	1145	ENSG00000136193
V13M06-331_A1s2	MTURN	Yes	8.77076e-15	1.06445e-13	0.0705924	0.687674	12.7346	-3094.65	0.417656	0.758484	0.636151	0.0930971	-3127.02	64.7454	110	ENSG00000180354
V13M06-331_A1s2	AQP1	Yes	9.66821e-06	3.11013e-05	0.0139495	0.178481	25.193	-1440.3	0.111833	0.192357	1.05611	0.0724911	-1451.85	23.0933	415	ENSG00000240583
V13M06-331_A1s2	SEPTIN7	Yes	0.0753802	0.10124	0.00939597	0.468507	8.66378	-2561.12	0.278826	0.47817	0.347647	0.0196609	-2563.71	5.17042	994	ENSG00000122545
V13M06-331_A1s2	EPDR1	Yes	4.39235e-07	1.80424e-06	0.00591748	0.117219	5.15583	-892.865	0.0960448	0.123166	0.800929	0.0480564	-907.503	29.2765	325	ENSG00000086289
V13M06-331_A1s2	CAMK2B	Yes	0.00662203	0.0119143	0.00433154	0.181249	0.000214496	-1403.06	0.128835	0.185584	0.510841	0.0233405	-1408.08	10.0347	742	ENSG00000058404
V13M06-331_A1s2	NUDCD3	No	0.196743	0.237909	0.00327009	0.119146	32.4042	-899.116	0.0842871	0.122486	0.678452	0.0267129	-900.742	3.25172	1104	ENSG00000015676
V13M06-331_A1s2	PPIA	Yes	0	0	0.0557739	0.613627	4.47686	-2935.79	0.442985	0.668923	0.533122	0.0833191	-2973.6	75.6219	73	ENSG00000196262
V13M06-331_A1s2	DDC	Yes	1.86439e-07	8.21438e-07	0.00292133	0.0611487	0.0232732	-91.9412	0.0506519	0.0639613	1.06708	0.0455959	-107.436	30.9903	303	ENSG00000132437
V13M06-331_A1s2	CCT6A	No	0.375426	0.426548	0.0017692	0.128048	11.7094	-971.208	0.0832639	0.129867	0.505163	0.0136284	-972.187	1.95939	1175	ENSG00000146731
V13M06-331_A1s2	CHCHD2	Yes	5.86153e-12	5.08126e-11	0.0233984	0.354818	4.37316	-2253.97	0.251842	0.378976	0.607387	0.0618651	-2279.83	51.7252	154	ENSG00000106153
V13M06-331_A1s2	SBDS	No	0.267246	0.312138	0.00162564	0.103025	9.237	-707.604	0.0775476	0.104679	0.519929	0.015534	-708.924	2.63917	1143	ENSG00000126524
V13M06-331_A1s2	LIMK1	No	0.308231	0.355652	0.0134817	0.0655979	142.224	-365.843	0.0581743	0.079113	1.99591	0.170483	-367.02	2.35381	1157	ENSG00000106683
V13M06-331_A1s2	EIF4H	No	0.0664138	0.0905642	0.00262519	0.158472	0.011517	-1232.99	0.105352	0.161148	0.486338	0.0162957	-1235.7	5.4237	979	ENSG00000106682
V13M06-331_A1s2	GTF2I	Yes	0.51102	0.56615	0.00297003	0.352758	4.34494	-2202.44	0.224639	0.355897	0.242603	0.00834916	-2203.11	1.34269	1205	ENSG00000263001
V13M06-331_A1s2	RHBDD2	Yes	4.45968e-11	3.34476e-10	0.0269085	0.358275	8.53643	-2276.12	0.256798	0.385273	0.638783	0.0698587	-2299.95	47.6667	178	ENSG00000005486
V13M06-331_A1s2	MDH2	Yes	2.03965e-07	8.86948e-07	0.00830318	0.126199	11.7156	-998.75	0.0971028	0.134408	0.938405	0.0617324	-1014.16	30.8106	307	ENSG00000146701
V13M06-331_A1s2	HSPB1	Yes	1.87784e-08	9.79266e-08	0.00811623	0.157447	1.06923	-1249.99	0.1155	0.165439	0.779999	0.0490219	-1267.79	35.5811	256	ENSG00000106211
V13M06-331_A1s2	YWHAG	Yes	5.55112e-16	8.05515e-15	0.0534604	0.64146	3.65172	-2984.89	0.450223	0.694903	0.513556	0.0769302	-3020.13	70.4624	91	ENSG00000170027
V13M06-331_A1s2	PCLO	No	0.154414	0.191405	0.00217956	0.119761	9.30318	-893.855	0.0809167	0.121984	0.576961	0.017874	-895.723	3.73623	1077	ENSG00000186472
V13M06-331_A1s2	SRI	Yes	0.0274566	0.0410925	0.00244455	0.122577	1.80482e-05	-922.295	0.0726286	0.125035	0.680756	0.019553	-925.89	7.1903	892	ENSG00000075142
V13M06-331_A1s2	AKAP9	No	1	1	0.00121692	0.161873	45.3211	-1250.75	0.0995527	0.163134	0.350411	0.00746167	-1250.65	-0.197694	1327	ENSG00000127914
V13M06-331_A1s2	CYP51A1	No	3.20444e-06	1.11404e-05	0.0112545	0.157601	20.555	-1280.2	0.102587	0.168871	1.03412	0.066652	-1292.85	25.3019	384	ENSG00000001630
V13M06-331_A1s2	PEG10	Yes	3.08067e-08	1.54612e-07	0.0129441	0.262481	4.33444	-1875.74	0.193159	0.276079	0.589006	0.0469968	-1893.04	34.5911	266	ENSG00000242265
V13M06-331_A1s2	DYNC1I1	Yes	0.000117214	0.000311096	0.0178624	0.182402	44.5311	-1492.87	0.13282	0.20041	1.00625	0.0891939	-1501.92	18.103	503	ENSG00000158560
V13M06-331_A1s2	TAC1	Yes	0.000798611	0.00178584	0.00502271	0.156585	6.77977	-1233.44	0.0898047	0.161793	0.789169	0.0310796	-1240.57	14.2653	597	ENSG00000006128
V13M06-331_A1s2	TMEM130	Yes	0	0	0.0202107	0.200068	9.21587	-1580.87	0.166532	0.22101	0.853674	0.0917504	-1621.39	81.036	62	ENSG00000166448
V13M06-331_A1s2	ARPC1A	No	0.0565201	0.0783535	0.00141655	0.0978167	0.0109379	-641.994	0.0742558	0.0993287	0.506857	0.014275	-644.867	5.74632	963	ENSG00000241685
V13M06-331_A1s2	ATP5MF	Yes	0.0117421	0.0196437	0.00384357	0.173286	9.34788e-06	-1346.84	0.124335	0.177149	0.498627	0.0216992	-1351.28	8.88915	798	ENSG00000241468
V13M06-331_A1s2	COPS6	No	0.254589	0.298661	0.000998758	0.0673162	6.60886	-186.809	0.0494909	0.0683339	0.638565	0.0146199	-188.178	2.73621	1138	ENSG00000168090
V13M06-331_A1s2	LAMTOR4	No	0.0021754	0.00438695	0.00215918	0.087054	0.294864	-508.467	0.0647516	0.089277	0.717619	0.0242025	-514.598	12.2611	662	ENSG00000188186
V13M06-331_A1s2	TSC22D4	Yes	0.00156663	0.00328184	0.0109145	0.233548	18.7284	-1738.21	0.152161	0.24449	0.686593	0.0446471	-1744.67	12.9177	637	ENSG00000166925
V13M06-331_A1s2	ACHE	Yes	0.000395192	0.000936547	0.0058286	0.164634	7.12286	-1297.52	0.119535	0.170609	0.638686	0.0341929	-1305.35	15.6723	563	ENSG00000087085
V13M06-331_A1s2	VGF	Yes	1.31804e-07	5.92451e-07	0.0491266	0.241185	62.358	-1939.79	0.166882	0.290602	1.32816	0.169221	-1955.63	31.6839	297	ENSG00000128564
V13M06-331_A1s2	FIS1	No	0.0349835	0.0511533	0.0113107	0.212927	41.3987	-1636.24	0.133121	0.22433	0.798911	0.0504409	-1639.59	6.70576	913	ENSG00000214253
V13M06-331_A1s2	SRPK2	No	0.00881375	0.015281	0.00523757	0.225222	1.66712	-1668.32	0.150815	0.230561	0.479866	0.0227266	-1673.05	9.46288	770	ENSG00000135250
V13M06-331_A1s2	CAPZA2	No	0.097605	0.127125	0.00170256	0.0951508	6.3338	-612.346	0.0690329	0.0969025	0.597716	0.0175787	-614.672	4.65365	1025	ENSG00000198898
V13M06-331_A1s2	NDUFA5	Yes	8.27227e-13	7.94495e-12	0.0124686	0.167965	3.38629	-1343.91	0.132379	0.18014	0.843508	0.0691035	-1371.73	55.6413	139	ENSG00000128609
V13M06-331_A1s2	ATP6V1F	Yes	0.000182922	0.000466923	0.00556486	0.138693	8.9101	-1092.72	0.104174	0.144355	0.716092	0.0385758	-1101.33	17.2129	523	ENSG00000128524
V13M06-331_A1s2	AUXG01000058.1	Yes	0.00347627	0.00673722	0.0129487	0.272998	25.2083	-1931.14	0.167232	0.286154	0.680447	0.0452837	-1936.8	11.3236	688	ENSG00000286214
V13M06-331_A1s2	AKR1B1	Yes	1.13587e-08	6.1392e-08	0.00645318	0.114887	1.01994e-05	-866.235	0.0929639	0.12087	0.864117	0.0531824	-884.528	36.5866	247	ENSG00000085662
V13M06-331_A1s2	MTPN	No	0.00347836	0.00673722	0.00319321	0.102068	4.96211	-709.626	0.0749801	0.105226	0.753646	0.0303359	-715.287	11.3224	689	ENSG00000105887
V13M06-331_A1s2	PTN	No	0.673603	0.725122	0.00193904	0.155252	35.285	-1205.56	0.0917589	0.15727	0.479894	0.0123356	-1205.95	0.79023	1240	ENSG00000105894
V13M06-331_A1s2	HIPK2	Yes	0.000280526	0.000690964	0.0393543	0.487978	38.8801	-2676	0.280867	0.527755	0.706309	0.074629	-2684.18	16.3577	542	ENSG00000064393
V13M06-331_A1s2	NDUFB2	No	2.45049e-10	1.64392e-09	0.0153648	0.22371	1.7575	-1688.58	0.167116	0.237783	0.741731	0.0642678	-1710.71	44.2591	199	ENSG00000090266
V13M06-331_A1s2	TCAF1	No	0.00024031	0.000595201	0.00249811	0.0865385	1.31685	-504.754	0.0674588	0.0891666	0.740912	0.0280571	-513.088	16.6672	539	ENSG00000198420
V13M06-331_A1s2	CNTNAP2	No	0.162749	0.200804	0.00123171	0.0923045	0.383909	-570.163	0.0620548	0.0935727	0.565561	0.0131683	-571.979	3.6311	1082	ENSG00000174469
V13M06-331_A1s2	ATP6V0E2	Yes	2.44111e-10	1.64392e-09	0.0145587	0.254581	1.07397	-1839.74	0.192383	0.269121	0.627184	0.0540936	-1861.87	44.2668	198	ENSG00000171130
V13M06-331_A1s2	AGAP3	No	0.0081339	0.0142346	0.122143	0.00311774	204.781	-923.562	0.0834729	0.125289	4.18686	0.97511	-928.373	9.62343	762	ENSG00000133612
V13M06-331_A1s2	RHEB	Yes	0.00225392	0.0045248	0.00320046	0.113657	0.000656131	-836.448	0.0807882	0.116785	0.700258	0.0273878	-842.544	12.1902	665	ENSG00000106615
V13M06-331_A1s2	DPP6	No	0.0001125	0.000301583	0.0135774	0.11974	51.6912	-996.158	0.0974805	0.133432	1.19534	0.101842	-1005.25	18.1851	498	ENSG00000130226
V13M06-331_A1s2	INSIG1	Yes	0.323911	0.372777	0.00308654	0.121184	35.7149	-917.819	0.0855019	0.124326	0.649771	0.0248373	-918.947	2.25457	1160	ENSG00000186480
V13M06-331_A1s2	DNAJB6	No	0.00306106	0.00601843	0.00483313	0.191419	0.331886	-1470.9	0.12716	0.19631	0.546717	0.0246271	-1476.69	11.578	679	ENSG00000105993
V13M06-331_A1s2	PTPRN2	Yes	0.000342292	0.00082633	0.00453928	0.133505	1.52627e-05	-1037.04	0.101946	0.137849	0.660881	0.0328827	-1045.02	15.9597	553	ENSG00000155093
V13M06-331_A1s2	FDFT1	Yes	0.0173901	0.0279129	0.00628207	0.159017	25.6838	-1263.52	0.107543	0.16541	0.737	0.0380043	-1267.57	8.10371	831	ENSG00000079459
V13M06-331_A1s2	CTSB	Yes	0.000946161	0.00206731	0.0158921	0.257505	28.7081	-1874.37	0.18656	0.273446	0.675728	0.0581282	-1881.34	13.9262	611	ENSG00000164733
V13M06-331_A1s2	ASAH1	No	0.000648796	0.00147303	0.00503545	0.115209	16.2284	-871.904	0.0847138	0.120348	0.837655	0.0418768	-879.245	14.6808	588	ENSG00000104763
V13M06-331_A1s2	ATP6V1B2	Yes	1.98934e-08	1.02937e-07	0.0192283	0.304022	10.6876	-2069.67	0.201821	0.323718	0.687076	0.0594843	-2087.4	35.4658	258	ENSG00000147416
V13M06-331_A1s2	DMTN	No	1.95754e-05	5.96649e-05	0.00479607	0.0942762	12.3586	-631.647	0.0777326	0.0991354	0.890922	0.0484098	-642.488	21.6825	438	ENSG00000158856
V13M06-331_A1s2	PHYHIP	No	0.00300022	0.00590752	0.00228599	0.0974174	3.83139e-06	-644.643	0.0719814	0.0997841	0.664228	0.0229279	-650.452	11.6181	678	ENSG00000168490
V13M06-331_A1s2	NEFM	Yes	0	0	0.10599	0.95033	0.000145107	-3465.7	0.609701	1.05238	0.533967	0.100339	-3526.89	122.38	27	ENSG00000104722
V13M06-331_A1s2	NEFL	Yes	0	0	0.132217	1.01792	3.45885	-3566.76	0.685631	1.14825	0.530338	0.114957	-3633.34	133.161	26	ENSG00000277586
V13M06-331_A1s2	BNIP3L	No	0.174046	0.213483	0.00181195	0.103363	8.02138	-713.259	0.0687453	0.105202	0.619199	0.017228	-715.008	3.49687	1088	ENSG00000104765
V13M06-331_A1s2	PNMA2	Yes	2.00706e-07	8.7563e-07	0.0104417	0.16601	11.6534	-1331.37	0.128514	0.176498	0.795124	0.0591757	-1346.79	30.8428	306	ENSG00000240694
V13M06-331_A1s2	DPYSL2	Yes	9.21485e-15	1.09838e-13	0.0537915	0.609188	8.27591	-2931.82	0.437186	0.663759	0.530506	0.0811359	-2964.14	64.6366	112	ENSG00000092964
V13M06-331_A1s2	STMN4	No	0.000915443	0.00200676	0.0274561	0.16732	73.5682	-1460.21	0.119704	0.194792	1.38424	0.140962	-1467.21	13.9922	609	ENSG00000015592
V13M06-331_A1s2	CLU	Yes	0	0	0.18165	1.35061	2.07639	-3908.73	1.01535	1.52463	0.41976	0.11855	-3979.51	141.555	23	ENSG00000120885
V13M06-331_A1s2	SARAF	Yes	3.52851e-11	2.67646e-10	0.0299213	0.495044	1.44278e-05	-2651.76	0.348702	0.524156	0.496062	0.0569968	-2675.82	48.1351	176	ENSG00000133872
V13M06-331_A1s2	PPP2CB	Yes	0.0235124	0.0361209	0.0154666	0.247116	46.843	-1828.69	0.16146	0.262711	0.770253	0.0589018	-1832.44	7.50045	869	ENSG00000104695
V13M06-331_A1s2	TACC1	No	0.904267	0.930761	0.00140426	0.153341	51.9291	-1186.62	0.0941059	0.154812	0.398206	0.00907466	-1186.72	0.201261	1297	ENSG00000147526
V13M06-331_A1s2	VDAC3	Yes	1.36196e-05	4.25877e-05	0.0066988	0.169	4.01161	-1331.28	0.117561	0.175876	0.696201	0.0381266	-1342.48	22.408	426	ENSG00000078668
V13M06-331_A1s2	UBE2V2	No	0.14726	0.183731	0.00861708	0.172582	52.3371	-1377.42	0.111371	0.181265	0.833508	0.0475558	-1379.33	3.83111	1070	ENSG00000169139
V13M06-331_A1s2	RB1CC1	No	0.84063	0.875383	0.000903242	0.147611	0.0381437	-1136.08	0.0859178	0.148544	0.349799	0.00608187	-1136.25	0.347208	1282	ENSG00000023287
V13M06-331_A1s2	ATP6V1H	No	1.72578e-07	7.65423e-07	0.00467778	0.108384	7.66479e-05	-788.196	0.0905356	0.113134	0.755441	0.0413736	-803.768	31.1448	301	ENSG00000047249
V13M06-331_A1s2	RPS20	Yes	0.143434	0.179293	0.00505728	0.278792	5.88905	-1925.11	0.171415	0.283877	0.414868	0.0178168	-1927.05	3.88375	1068	ENSG00000008988
V13M06-331_A1s2	PENK	Yes	0	0	0.065907	0.131748	13.1995	-1241.66	0.125314	0.194827	2.04864	0.333445	-1467.43	451.533	3	ENSG00000181195
V13M06-331_A1s2	SDCBP	Yes	0.0113718	0.019096	0.00232176	0.112322	0.000184656	-816.219	0.0712884	0.114714	0.675912	0.020252	-820.696	8.95325	795	ENSG00000137575
V13M06-331_A1s2	RAB2A	Yes	0.166332	0.204846	0.00349137	0.187804	12.2497	-1443.86	0.124067	0.191384	0.476258	0.0182511	-1445.66	3.58754	1084	ENSG00000104388
V13M06-331_A1s2	SNHG6	Yes	0.00786897	0.0139044	0.00409393	0.161418	0.000454573	-1262.71	0.108739	0.165408	0.588418	0.024735	-1267.55	9.68966	755	ENSG00000245910
V13M06-331_A1s2	RPL7	Yes	0.00834869	0.0145883	0.0107105	0.445648	2.80781	-2502.56	0.280152	0.456598	0.369412	0.0234694	-2507.34	9.5713	764	ENSG00000147604
V13M06-331_A1s2	PKIA	No	3.33607e-06	1.15081e-05	0.00323098	0.0650139	8.36569	-174.792	0.0615446	0.0682905	0.923586	0.047344	-187.403	25.2214	387	ENSG00000171033
V13M06-331_A1s2	STMN2	Yes	0	0	0.158248	0.709366	16.273	-3206.3	0.571659	0.869724	0.695876	0.182394	-3294.12	175.632	13	ENSG00000104435
V13M06-331_A1s2	PMP2	Yes	4.69377e-07	1.91626e-06	0.0176443	0.347251	6.41324	-2220.03	0.208403	0.365195	0.637381	0.0483545	-2234.61	29.1437	327	ENSG00000147588
V13M06-331_A1s2	RALYL	No	0.619857	0.676623	0.000778406	0.0642484	17.7416	-127.524	0.0492521	0.0650478	0.566472	0.0119705	-128.002	0.956532	1223	ENSG00000184672
V13M06-331_A1s2	UQCRB	Yes	7.68491e-10	4.8166e-09	0.0282206	0.477749	6.17942e-07	-2607.7	0.326681	0.504307	0.514233	0.0557754	-2628.69	41.9732	213	ENSG00000156467
V13M06-331_A1s2	MTDH	No	0.733176	0.778459	0.00310335	0.239861	30.9737	-1737.16	0.120338	0.243053	0.462927	0.0127729	-1737.47	0.620738	1256	ENSG00000147649
V13M06-331_A1s2	RPL30	Yes	0.00171692	0.00355363	0.13735	0.289337	127.249	-2418.7	0.251975	0.426846	1.47081	0.321898	-2425.07	12.7344	645	ENSG00000156482
V13M06-331_A1s2	COX6C	Yes	0	0	0.0421182	0.406667	0.0014132	-2427.15	0.294768	0.444958	0.696233	0.0938493	-2475.81	97.3355	46	ENSG00000164919
V13M06-331_A1s2	PABPC1	Yes	0.0319516	0.0471851	0.00649968	0.327491	2.83937	-2122.78	0.192325	0.334175	0.41919	0.0194606	-2126.22	6.88707	904	ENSG00000070756
V13M06-331_A1s2	YWHAZ	Yes	6.84532e-08	3.25214e-07	0.02873	0.478649	8.41218	-2619.78	0.325882	0.507453	0.520124	0.0566244	-2636.28	32.9942	281	ENSG00000164924
V13M06-331_A1s2	NCALD	No	9.94134e-05	0.000269203	0.00550224	0.110851	15.263	-829.667	0.0792717	0.116435	0.935732	0.0472892	-838.883	18.4324	493	ENSG00000104490
V13M06-331_A1s2	AZIN1	No	0.0892536	0.117393	0.00140114	0.106581	0.0112054	-745.527	0.0713213	0.108078	0.524834	0.0129756	-747.944	4.83255	1015	ENSG00000155096
V13M06-331_A1s2	ATP6V1C1	No	0.451072	0.505609	0.00162912	0.12903	11.1024	-979.233	0.0861948	0.130704	0.468269	0.0124684	-980.029	1.59226	1191	ENSG00000155097
V13M06-331_A1s2	BAALC	Yes	4.38138e-05	0.000126331	0.00725904	0.199336	4.61846	-1530.79	0.137561	0.206898	0.619361	0.0351365	-1540.83	20.0711	463	ENSG00000164929
V13M06-331_A1s2	RAD21	No	0.02575	0.0389313	0.00319239	0.163274	0.00040016	-1272.01	0.100489	0.166512	0.562264	0.0191774	-1275.67	7.31864	883	ENSG00000164754
V13M06-331_A1s2	NDUFB9	Yes	5.85122e-05	0.000164105	0.00679511	0.187435	0.000309005	-1452.79	0.129339	0.194048	0.637336	0.0349848	-1462.53	19.4925	476	ENSG00000147684
V13M06-331_A1s2	LYNX1	No	0.52632	0.582135	0.00198357	0.153071	18.887	-1188.5	0.0992306	0.15512	0.448826	0.0127927	-1189.15	1.28369	1207	ENSG00000180155
V13M06-331_A1s2	LY6H	Yes	7.99583e-13	7.73509e-12	0.0106696	0.160229	0.000141878	-1277.13	0.133774	0.170557	0.77215	0.0624323	-1304.98	55.7094	138	ENSG00000176956
V13M06-331_A1s2	EEF1D	No	0.228213	0.271537	0.00312942	0.187051	13.3114	-1437.1	0.109163	0.190278	0.512455	0.0164551	-1438.58	2.95495	1122	ENSG00000104529
V13M06-331_A1s2	GRINA	Yes	0.0127856	0.0210726	0.0151101	0.177677	57.8643	-1450.89	0.135441	0.192893	0.907575	0.0783771	-1455.25	8.71886	810	ENSG00000178719
V13M06-331_A1s2	CYC1	No	7.1767e-12	6.1416e-11	0.00309782	0.0461661	1.32652	239.722	0.0511387	0.0491546	1.08837	0.0628822	214.062	51.3204	156	ENSG00000179091
V13M06-331_A1s2	RPL8	Yes	0.00180262	0.00370231	0.0151113	0.3631	16.8922	-2271.83	0.250376	0.378454	0.490973	0.0399546	-2278.15	12.637	650	ENSG00000161016
V13M06-331_A1s2	SMARCA2	No	0.43468	0.488878	0.0017092	0.130511	9.59581	-993.589	0.0835772	0.132253	0.494662	0.0129269	-994.422	1.66629	1187	ENSG00000080503
V13M06-331_A1s2	PSIP1	No	0.783487	0.824236	0.00335344	0.295294	20.4211	-1989.02	0.166837	0.298718	0.347099	0.0112288	-1989.27	0.488002	1269	ENSG00000164985
V13M06-331_A1s2	RRAGA	No	1.06184e-07	4.85464e-07	0.00749909	0.0677836	33.7535	-291.081	0.0578087	0.0753267	1.498	0.0996125	-307.139	32.1162	292	ENSG00000155876
V13M06-331_A1s2	RPS6	Yes	6.57716e-08	3.13897e-07	0.0269174	0.553123	3.21494e-06	-2781.37	0.354296	0.579273	0.463073	0.046406	-2797.9	33.0742	279	ENSG00000137154
V13M06-331_A1s2	ELAVL2	Yes	0.002996	0.00590752	0.00365369	0.101077	13.5617	-704.541	0.0744118	0.104801	0.812314	0.0348864	-710.351	11.621	677	ENSG00000107105
V13M06-331_A1s2	NDUFB6	No	0.869735	0.901472	0.00115788	0.117762	41.2478	-865.028	0.0784295	0.118969	0.433862	0.00973662	-865.168	0.279134	1288	ENSG00000165264
V13M06-331_A1s2	DNAJA1	Yes	0.0750689	0.101025	0.00465178	0.270883	2.49618	-1888.57	0.157182	0.275655	0.433916	0.0168827	-1891.16	5.1787	992	ENSG00000086061
V13M06-331_A1s2	ENHO	Yes	0.75831	0.803447	0.00276246	0.255473	17.3025	-1811.48	0.149407	0.258298	0.351785	0.0106974	-1811.75	0.553327	1260	ENSG00000168913
V13M06-331_A1s2	VCP	No	0.000282601	0.000694793	0.0039319	0.116243	2.4008	-869.27	0.0842739	0.120171	0.744061	0.032718	-877.441	16.3429	543	ENSG00000165280
V13M06-331_A1s2	CLTA	No	6.52712e-06	2.16759e-05	0.00825291	0.211359	1.58188	-1602.42	0.136821	0.219742	0.663975	0.0375795	-1614.36	23.8791	402	ENSG00000122705
V13M06-331_A1s2	APBA1	No	0.0372897	0.0540518	0.00174765	0.0810796	0.120569	-419.01	0.0569122	0.0827771	0.73455	0.0210999	-422.299	6.57808	921	ENSG00000107282
V13M06-331_A1s2	ZFAND5	Yes	0.000225718	0.00056324	0.00353005	0.114106	0.00170967	-843.247	0.0848846	0.117658	0.699942	0.0300082	-851.643	16.7924	535	ENSG00000107372
V13M06-331_A1s2	RFK	Yes	8.99368e-11	6.45514e-10	0.00881709	0.0791049	21.9027	-471.07	0.0760938	0.0877981	1.23399	0.100283	-494.202	46.2638	186	ENSG00000135002
V13M06-331_A1s2	GNAQ	No	0.50454	0.559901	0.00140578	0.113869	11.0506	-826.309	0.0716273	0.115307	0.523456	0.012195	-826.993	1.36822	1203	ENSG00000156052
V13M06-331_A1s2	UBQLN1	No	0.854617	0.888562	0.000868777	0.0771286	25.5014	-349.826	0.0555344	0.0780168	0.530752	0.0111385	-349.983	0.314204	1284	ENSG00000135018
V13M06-331_A1s2	HNRNPK	Yes	0.0415585	0.0595925	0.00754913	0.311736	10.375	-2067.96	0.194314	0.319434	0.44714	0.0236438	-2071.14	6.36131	931	ENSG00000165119
V13M06-331_A1s2	NTRK2	Yes	0.00772422	0.0137126	0.00462573	0.204046	0.00344327	-1546.75	0.13183	0.208734	0.515911	0.0221675	-1551.61	9.72679	752	ENSG00000148053
V13M06-331_A1s2	SEMA4D	No	0.145536	0.181749	0.00470382	0.255813	9.47331	-1820.73	0.136254	0.260616	0.503357	0.0180557	-1822.66	3.85467	1069	ENSG00000187764
V13M06-331_A1s2	HABP4	No	0.197737	0.238895	0.0366133	0.126314	148.295	-1247.95	0.0976803	0.16299	1.9589	0.224722	-1249.57	3.24163	1105	ENSG00000130956
V13M06-331_A1s2	ANP32B	No	0.287022	0.333485	0.00446672	0.275657	17.7789	-1910.28	0.13752	0.280291	0.485991	0.0159455	-1911.53	2.49639	1149	ENSG00000136938
V13M06-331_A1s2	TMEM246	No	0.0176456	0.0282795	0.00210183	0.0928833	4.95869	-587.096	0.0661218	0.0950523	0.693352	0.022128	-591.134	8.07454	833	ENSG00000165152
V13M06-331_A1s2	FRRS1L	No	0.0115275	0.0193332	0.0465125	0.0548737	167.802	-666.78	0.0730122	0.101498	2.95386	0.458766	-671.243	8.92603	796	ENSG00000260230
V13M06-331_A1s2	TXN	Yes	0.00519335	0.00957614	0.00345934	0.106569	9.82576	-764.833	0.0746073	0.110057	0.788343	0.0314405	-770.094	10.5208	724	ENSG00000136810
V13M06-331_A1s2	ZNF483	Yes	1.34875e-06	4.94445e-06	0.0156132	0.175879	30.1444	-1434.15	0.12896	0.1917	0.968929	0.0815347	-1447.67	27.0327	364	ENSG00000173258
V13M06-331_A1s2	ATP6V1G1	Yes	0.0113145	0.0190237	0.00249785	0.107052	4.99603	-761.081	0.0797731	0.109649	0.626508	0.022801	-765.563	8.96335	794	ENSG00000136888
V13M06-331_A1s2	RAB14	No	0.0623571	0.0853813	0.00162338	0.0773555	5.20715	-362.291	0.0574689	0.0789865	0.701096	0.0205546	-365.066	5.54976	975	ENSG00000119396
V13M06-331_A1s2	GSN	Yes	7.24187e-05	0.00019975	0.0100786	0.255744	6.98919	-1838.46	0.144271	0.266079	0.695859	0.0379147	-1847.99	19.0661	484	ENSG00000148180
V13M06-331_A1s2	PSMB7	No	0.0129304	0.0212587	0.00274659	0.112411	4.97348	-821.688	0.0780454	0.115216	0.671505	0.0238507	-826.036	8.69635	812	ENSG00000136930
V13M06-331_A1s2	RPL35	Yes	0.000185415	0.000472385	0.0155725	0.458076	2.59603	-2543.91	0.285121	0.473802	0.437673	0.0328778	-2552.5	17.1858	524	ENSG00000136942
V13M06-331_A1s2	HSPA5	No	0.0186709	0.0297087	0.00303557	0.160221	0.0208981	-1248.46	0.108598	0.163374	0.507341	0.0185938	-1252.44	7.96158	839	ENSG00000044574
V13M06-331_A1s2	RPL12	Yes	0.000162897	0.000422268	0.0084116	0.218633	7.18661	-1646.38	0.140046	0.227197	0.654892	0.0370482	-1655.1	17.4448	515	ENSG00000197958
V13M06-331_A1s2	STXBP1	Yes	1.04236e-10	7.44141e-10	0.0207749	0.326553	5.30545	-2152.32	0.233573	0.347882	0.617089	0.0598136	-2175.3	45.9687	187	ENSG00000136854
V13M06-331_A1s2	DNM1	Yes	0	0	0.0233106	0.255911	1.88236	-1862.64	0.204795	0.277962	0.745516	0.0834841	-1901.34	77.3942	70	ENSG00000106976
V13M06-331_A1s2	SPTAN1	Yes	3.0505e-07	1.29695e-06	0.0180964	0.227654	20.8023	-1736.04	0.178682	0.245769	0.752861	0.0736371	-1751.04	30.0056	314	ENSG00000197694
V13M06-331_A1s2	SET	No	0.0224044	0.0346982	0.0306533	0.228249	83.7916	-1811.33	0.153867	0.259014	1.13787	0.118397	-1815.13	7.597	862	ENSG00000119335
V13M06-331_A1s2	NCS1	Yes	0.011085	0.0186754	0.00300672	0.116388	0.000127239	-863.711	0.079395	0.119266	0.690643	0.0251831	-868.214	9.00432	792	ENSG00000107130
V13M06-331_A1s2	PRRC2B	No	0.527057	0.582467	0.00129412	0.117131	5.3042	-859.13	0.0862355	0.118444	0.417159	0.0109278	-859.771	1.28089	1208	ENSG00000130723
V13M06-331_A1s2	RPL7A	Yes	0.0179733	0.0287357	0.00767469	0.397571	0.229894	-2358.49	0.236711	0.405525	0.370094	0.0189384	-2362.51	8.03774	835	ENSG00000148303
V13M06-331_A1s2	DBH	Yes	0	0	0.0694721	0.210585	0.189878	-1655.79	0.142191	0.25369	1.85367	0.248064	-1789.77	267.972	5	ENSG00000123454
V13M06-331_A1s2	OLFM1	No	0.00348216	0.00673722	0.00199288	0.0770656	2.48883e-05	-360.351	0.0605095	0.0790477	0.737763	0.0252076	-366.011	11.3202	690	ENSG00000130558
V13M06-331_A1s2	EDF1	Yes	5.50232e-05	0.00015497	0.00613016	0.139639	9.1053	-1104.15	0.099788	0.145856	0.784616	0.0420537	-1113.95	19.6155	474	ENSG00000107223
V13M06-331_A1s2	PTGDS	Yes	1.02086e-05	3.25591e-05	0.0529587	1.00826	11.3162	-3525.88	0.643961	1.06146	0.357362	0.0499037	-3537.37	22.9846	418	ENSG00000107317
V13M06-331_A1s2	ABCA2	No	0.0107485	0.0181636	0.0042224	0.206951	1.01866	-1562.44	0.123954	0.211377	0.524227	0.019995	-1566.97	9.06597	790	ENSG00000107331
V13M06-331_A1s2	NPDC1	Yes	0.0104862	0.0177429	0.00309125	0.142236	2.10925e-05	-1105.39	0.0963736	0.145378	0.576911	0.0212709	-1109.95	9.11538	789	ENSG00000107281
V13M06-331_A1s2	GRIN1	Yes	0.00112954	0.00242044	0.00743875	0.232319	6.0091	-1714.83	0.157958	0.239917	0.546021	0.0310261	-1721.62	13.5719	623	ENSG00000176884
V13M06-331_A1s2	TUBB4B	Yes	7.33746e-13	7.23746e-12	0.022545	0.25314	10.0794	-1862.47	0.190064	0.275486	0.789996	0.0817783	-1890.41	55.8813	135	ENSG00000188229
V13M06-331_A1s2	IDI1	Yes	2.83388e-08	1.42764e-07	0.00850391	0.153519	3.14738e-05	-1219.79	0.111092	0.161343	0.83009	0.0524858	-1237.17	34.7581	265	ENSG00000067064
V13M06-331_A1s2	PFKP	Yes	2.55351e-15	3.40894e-14	0.0143661	0.185833	1.95724	-1466.38	0.138984	0.200095	0.862394	0.0717593	-1500	67.2434	100	ENSG00000067057
V13M06-331_A1s2	GDI2	No	0.0210022	0.0328827	0.00225283	0.101685	0.000168478	-695.948	0.0670537	0.103901	0.70785	0.0216748	-699.811	7.72626	852	ENSG00000057608
V13M06-331_A1s2	ATP5F1C	No	0.000103128	0.000278132	0.00318094	0.0780185	8.52127	-390.619	0.0687018	0.0812656	0.820937	0.0391744	-399.798	18.3591	495	ENSG00000165629
V13M06-331_A1s2	OPTN	Yes	0.00920414	0.0158549	0.00757901	0.284909	3.56011	-1958.7	0.182458	0.292453	0.477137	0.0259122	-1963.39	9.3762	775	ENSG00000123240
V13M06-331_A1s2	FAM171A1	No	0.896668	0.924364	0.00109003	0.20843	0.126426	-1556.39	0.104534	0.209571	0.315836	0.00520252	-1556.5	0.218139	1295	ENSG00000148468
V13M06-331_A1s2	NEBL	No	0.161637	0.199986	0.00153842	0.104193	0.00340284	-719.358	0.0704581	0.105735	0.556681	0.0145503	-721.18	3.64481	1079	ENSG00000078114
V13M06-331_A1s2	ARHGAP21	No	0.0364574	0.0530181	0.00409496	0.201434	7.33667	-1530.57	0.105952	0.205725	0.603973	0.0199241	-1533.88	6.62322	918	ENSG00000107863
V13M06-331_A1s2	RAB18	No	0.056088	0.0779162	0.00270114	0.107907	13.3681	-773.853	0.0753995	0.110657	0.689295	0.0244207	-776.734	5.76167	961	ENSG00000099246
V13M06-331_A1s2	WAC	No	0.532596	0.588102	0.00101562	0.120585	0.176703	-891.604	0.0769442	0.121635	0.41418	0.0083521	-892.234	1.25998	1209	ENSG00000095787
V13M06-331_A1s2	KIF5B	Yes	0.0139069	0.0226688	0.00763253	0.299414	3.47934	-2018.38	0.165107	0.306999	0.529138	0.0248579	-2022.66	8.55074	819	ENSG00000170759
V13M06-331_A1s2	OGDHL	No	1	1	0.000829152	0.10347	22.9401	-704.787	0.0695167	0.104324	0.414217	0.00794972	-704.781	-0.0118364	1311	ENSG00000197444
V13M06-331_A1s2	CISD1	No	0.00776851	0.0137603	0.00654797	0.137233	29.6902	-1092.54	0.100763	0.143891	0.80307	0.0455414	-1097.4	9.71535	753	ENSG00000122873
V13M06-331_A1s2	PHYHIPL	Yes	7.91882e-08	3.70934e-07	0.00904954	0.146386	10.1302	-1175.85	0.100536	0.155509	0.946215	0.0582206	-1192.2	32.7029	285	ENSG00000165443
V13M06-331_A1s2	ANK3	No	0.0500482	0.0703309	0.00967765	0.156484	53.6285	-1270.83	0.101776	0.166259	0.96658	0.0582425	-1273.82	5.98954	950	ENSG00000151150
V13M06-331_A1s2	HK1	Yes	0.00341294	0.0066418	0.00410656	0.130865	5.9172	-1013.49	0.0970227	0.134961	0.66049	0.0304253	-1019.17	11.3604	686	ENSG00000156515
V13M06-331_A1s2	SAR1A	No	0.227285	0.270674	0.00198632	0.1187	9.40774	-881.523	0.0692291	0.120719	0.643777	0.0164585	-883.005	2.9631	1121	ENSG00000079332
V13M06-331_A1s2	PPA1	Yes	1.08733e-06	4.06602e-06	0.0123703	0.249356	6.62579	-1814.98	0.184008	0.261911	0.604438	0.0472641	-1828.71	27.4636	357	ENSG00000180817
V13M06-331_A1s2	PCBD1	No	0.148207	0.184567	0.00177516	0.12795	0.00127837	-969.32	0.0804697	0.129765	0.523584	0.013684	-971.23	3.8183	1072	ENSG00000166228
V13M06-331_A1s2	PSAP	Yes	5.55112e-16	8.05515e-15	0.0562846	0.73694	0.0308447	-3144.24	0.516218	0.791762	0.459581	0.0709567	-3179.45	70.42	92	ENSG00000197746
V13M06-331_A1s2	SPOCK2	Yes	1.03601e-07	4.75282e-07	0.0183868	0.310741	6.82941	-2090.39	0.238141	0.328815	0.569401	0.0558652	-2106.48	32.1654	291	ENSG00000107742
V13M06-331_A1s2	ANXA7	No	0.664898	0.718155	0.000789612	0.128674	0.0194176	-968.461	0.070541	0.129514	0.39835	0.0060991	-968.869	0.816242	1236	ENSG00000138279
V13M06-331_A1s2	PPP3CB	No	0.242083	0.286762	0.00152946	0.125281	0.00269677	-942.009	0.0807339	0.126844	0.484411	0.012061	-943.428	2.83695	1127	ENSG00000107758
V13M06-331_A1s2	CAMK2G	No	0.00473919	0.00892358	0.00274103	0.0989776	0.135433	-667.321	0.0715369	0.101617	0.731858	0.0269472	-672.673	10.7038	709	ENSG00000148660
V13M06-331_A1s2	VDAC2	No	0.0771815	0.103451	0.00187993	0.128634	1.94011	-976.796	0.0856539	0.130632	0.506201	0.014404	-979.357	5.12319	996	ENSG00000165637
V13M06-331_A1s2	RPS24	Yes	0.000395665	0.000936547	0.0189851	0.47312	12.0512	-2592.18	0.301161	0.492602	0.457517	0.0385793	-2600.01	15.6699	564	ENSG00000138326
V13M06-331_A1s2	PRXL2A	Yes	0.019195	0.0304339	0.00342287	0.154515	0.000166282	-1206.83	0.108317	0.157893	0.54013	0.0216723	-1210.78	7.90621	842	ENSG00000122378
V13M06-331_A1s2	GHITM	Yes	6.37658e-09	3.57678e-08	0.0227316	0.324295	12.9852	-2155.24	0.241949	0.347541	0.623148	0.0655041	-2174.11	37.7413	238	ENSG00000165678
V13M06-331_A1s2	CCSER2	No	0.0815115	0.108384	0.00219057	0.112522	7.99483	-818.83	0.0682507	0.114774	0.685759	0.0190961	-821.337	5.01402	1004	ENSG00000107771
V13M06-331_A1s2	SNCG	Yes	0	0	0.047479	0.365413	6.54412	-2324.82	0.285405	0.413042	0.763464	0.114991	-2384.93	120.219	29	ENSG00000173267
V13M06-331_A1s2	GLUD1	Yes	0.00909144	0.015681	0.00357827	0.146506	0.0395969	-1143.65	0.0965375	0.150023	0.619641	0.0238417	-1148.35	9.40084	774	ENSG00000148672
V13M06-331_A1s2	PGAM1	Yes	4.44089e-16	6.58732e-15	0.0278044	0.344929	0.806548	-2220.63	0.260512	0.371624	0.640072	0.0745961	-2255.91	70.5644	90	ENSG00000171314
V13M06-331_A1s2	GOT1	Yes	0.00173022	0.00357008	0.0115114	0.17252	35.7153	-1392.05	0.126276	0.18412	0.849653	0.0625511	-1398.41	12.719	647	ENSG00000120053
V13M06-331_A1s2	BLOC1S2	No	1.69087e-06	6.0844e-06	0.00265676	0.0520984	0.00454299	101.944	0.0452117	0.0544716	1.14005	0.0485207	88.6541	26.5805	371	ENSG00000196072
V13M06-331_A1s2	SCD	Yes	0.000507301	0.00117374	0.0852971	1.10159	37.9573	-3666.8	0.689468	1.18751	0.423597	0.0718665	-3674.39	15.1728	577	ENSG00000099194
V13M06-331_A1s2	NDUFB8	Yes	0.224945	0.268366	0.00308008	0.276274	0.222852	-1906.61	0.175815	0.279507	0.315664	0.0110257	-1908.1	2.9838	1119	ENSG00000166136
V13M06-331_A1s2	OGA	No	0.801168	0.838337	0.0011156	0.116888	12.9298	-855.253	0.0765055	0.118028	0.436578	0.00945397	-855.474	0.44337	1275	ENSG00000198408
V13M06-331_A1s2	ACTR1A	No	0.0191347	0.0303744	0.00317958	0.0905105	20.621	-570.246	0.0695529	0.0937432	0.810717	0.0339372	-574.202	7.9125	841	ENSG00000138107
V13M06-331_A1s2	INA	Yes	2.46129e-05	7.33444e-05	0.0080449	0.200791	1.3742	-1540.32	0.143135	0.208617	0.626633	0.0385226	-1550.93	21.2245	448	ENSG00000148798
V13M06-331_A1s2	ATP5MD	Yes	2.44619e-07	1.05685e-06	0.0213242	0.317969	13.589	-2129.39	0.232109	0.339246	0.629136	0.0628488	-2144.61	30.4471	309	ENSG00000173915
V13M06-331_A1s2	HSPA12A	No	0.0730078	0.0984499	0.00220243	0.121988	4.72554	-915.658	0.0801436	0.124257	0.585574	0.0177343	-918.275	5.23438	990	ENSG00000165868
V13M06-331_A1s2	SHTN1	No	0.00504933	0.00934749	0.0123223	0.229956	30.5859	-1728.84	0.12975	0.242388	0.855539	0.05086	-1734.13	10.577	721	ENSG00000187164
V13M06-331_A1s2	SLC18A2	Yes	0	0	0.0187095	0.154747	5.97536e-06	-1251.9	0.109787	0.171035	1.24589	0.107863	-1308.4	113.001	33	ENSG00000165646
V13M06-331_A1s2	EIF3A	No	0.00486613	0.00908571	0.00469815	0.185557	0.000335078	-1432.84	0.1135	0.190214	0.603905	0.0246939	-1438.17	10.6509	715	ENSG00000107581
V13M06-331_A1s2	PRDX3	No	0.0995257	0.129002	0.0015504	0.094748	4.60748	-605.476	0.0664855	0.0963572	0.592236	0.0160999	-607.783	4.61468	1029	ENSG00000165672
V13M06-331_A1s2	INPP5F	Yes	3.06671e-06	1.07456e-05	0.00771101	0.195755	6.2149e-07	-1507.78	0.146477	0.203479	0.599494	0.0378982	-1520.48	25.3898	381	ENSG00000198825
V13M06-331_A1s2	HTRA1	Yes	3.92771e-08	1.94136e-07	0.0122409	0.269143	0.00148535	-1900.09	0.184008	0.281584	0.601271	0.0435026	-1917.15	34.1052	270	ENSG00000166033
V13M06-331_A1s2	OAT	Yes	0.00480064	0.0090012	0.00334004	0.135869	0.000139225	-1051.72	0.0889111	0.139215	0.650009	0.023993	-1057.06	10.678	712	ENSG00000065154
V13M06-331_A1s2	BNIP3	Yes	0.654405	0.709692	0.00242757	0.226179	14.5509	-1662.61	0.130729	0.228678	0.37689	0.010619	-1663.04	0.848058	1231	ENSG00000176171
V13M06-331_A1s2	CALY	Yes	0	0	0.0447652	0.5589	0.00175382	-2807.9	0.390135	0.603336	0.54232	0.0741557	-2847.6	79.4045	66	ENSG00000130643
V13M06-331_A1s2	ECHS1	No	0.900234	0.927324	0.00098257	0.0967577	24.4855	-625.381	0.0622214	0.0977645	0.503781	0.0100529	-625.486	0.210201	1296	ENSG00000127884
V13M06-331_A1s2	CEND1	Yes	0.000171996	0.000443617	0.00661132	0.204705	3.7346	-1559.68	0.138462	0.211614	0.587237	0.0312864	-1568.34	17.3361	517	ENSG00000184524
V13M06-331_A1s2	RPLP2	Yes	2.53184e-08	1.3e-07	0.0192746	0.389047	5.1879e-06	-2352.19	0.259332	0.407915	0.535348	0.0472045	-2369.68	34.9835	260	ENSG00000177600
V13M06-331_A1s2	POLR2L	Yes	0.00228139	0.00457305	0.00433263	0.145224	3.57101e-05	-1136.91	0.0918472	0.149366	0.716655	0.0289699	-1142.99	12.1659	666	ENSG00000177700
V13M06-331_A1s2	AP2A2	No	0.252279	0.297257	0.00104483	0.0935199	0.0562221	-584.008	0.0616387	0.0946058	0.524407	0.0110488	-585.385	2.75444	1133	ENSG00000183020
V13M06-331_A1s2	CTSD	Yes	3.41346e-11	2.61895e-10	0.0339808	0.382038	15.6036	-2371.19	0.285443	0.416562	0.6458	0.0816809	-2395.29	48.2014	174	ENSG00000117984
V13M06-331_A1s2	TH	Yes	0	0	0.0335905	0.0868157	7.60875	-654.055	0.0830384	0.120582	2.20714	0.278976	-881.615	455.12	2	ENSG00000180176
V13M06-331_A1s2	CD81	Yes	1.35185e-06	4.94445e-06	0.0194639	0.467932	0.000270478	-2573.16	0.312126	0.48725	0.446977	0.0399345	-2586.68	27.0281	365	ENSG00000110651
V13M06-331_A1s2	NAP1L4	No	0.290375	0.336794	0.00127298	0.11212	2.42649	-805.873	0.0777378	0.113444	0.458963	0.0112262	-807.11	2.47317	1151	ENSG00000205531
V13M06-331_A1s2	HBB	Yes	0.000338824	0.000819439	0.16398	0.00929916	189.716	-1317.27	0.0804613	0.173414	5.03278	0.946334	-1325.26	15.9801	552	ENSG00000244734
V13M06-331_A1s2	APBB1	Yes	1.11022e-16	1.7437e-15	0.0163848	0.172119	1.33974e-06	-1374.85	0.140361	0.186205	0.911959	0.0869205	-1412.16	74.6239	77	ENSG00000166313
V13M06-331_A1s2	RPL27A	Yes	0.000140835	0.000370107	0.0112027	0.358899	4.55771e-05	-2242.59	0.213753	0.370272	0.495163	0.0302692	-2251.46	17.7358	508	ENSG00000166441
V13M06-331_A1s2	MTRNR2L8	Yes	0	0	0.180067	1.69655	10.5242	-4196.01	1.31638	1.87898	0.322357	0.0959532	-4234.67	77.3126	71	ENSG00000255823
V13M06-331_A1s2	EIF4G2	Yes	1.64187e-10	1.15363e-09	0.0175733	0.265267	6.25022	-1901.14	0.214162	0.283093	0.618992	0.0621316	-1923.67	45.06	190	ENSG00000110321
V13M06-331_A1s2	DKK3	Yes	3.76861e-08	1.87727e-07	0.0283843	0.446517	10.766	-2539.29	0.313653	0.475309	0.537143	0.0597689	-2556.38	34.188	268	ENSG00000050165
V13M06-331_A1s2	RPS13	Yes	2.41644e-05	7.21688e-05	0.0150523	0.332824	9.80482	-2166.03	0.222733	0.34827	0.550827	0.043269	-2176.66	21.2613	447	ENSG00000110700
V13M06-331_A1s2	LDHA	Yes	1.11022e-16	1.7437e-15	0.0180098	0.221978	0.802623	-1682.66	0.170278	0.23947	0.788127	0.0750448	-1719.34	73.368	83	ENSG00000134333
V13M06-331_A1s2	SVIP	No	0.657835	0.712832	0.00217761	0.166946	22.0634	-1294.63	0.0982443	0.169175	0.474988	0.0128758	-1295.05	0.837603	1232	ENSG00000198168
V13M06-331_A1s2	CD59	Yes	2.83218e-06	1.00177e-05	0.261537	3.44999e-09	177.687	-1815.35	0.178857	0.261785	2.8593	1	-1828.13	25.5489	377	ENSG00000085063
V13M06-331_A1s2	SLC1A2	Yes	0.380138	0.431167	0.00145809	0.179231	0.126154	-1375.21	0.105106	0.180797	0.363301	0.00806963	-1376.18	1.93444	1177	ENSG00000110436
V13M06-331_A1s2	TRIM44	No	0.0235006	0.0361209	0.00275518	0.14795	0.793316	-1151.08	0.100374	0.150821	0.52294	0.0182819	-1154.83	7.50146	868	ENSG00000166326
V13M06-331_A1s2	HSD17B12	No	0.0270563	0.0405844	0.00254135	0.102526	6.95348e-05	-708.084	0.0717878	0.104917	0.702235	0.0241878	-711.694	7.21967	890	ENSG00000149084
V13M06-331_A1s2	SYT13	No	0.000565065	0.00129615	0.00560842	0.0946399	25.723	-648.981	0.0706016	0.100276	1.06073	0.0559453	-656.46	14.9571	582	ENSG00000019505
V13M06-331_A1s2	MAPK8IP1	Yes	0.0025584	0.00511297	0.00436974	0.140864	4.4084e-05	-1100.52	0.0953533	0.144967	0.693254	0.0300877	-1106.49	11.9367	668	ENSG00000121653
V13M06-331_A1s2	PSMC3	No	0.0327941	0.0482691	0.00241459	0.108562	1.54343e-05	-775.926	0.0695192	0.110894	0.706834	0.0217577	-779.343	6.83502	907	ENSG00000165916
V13M06-331_A1s2	C1QTNF4	No	0.0087583	0.0152046	0.00515881	0.201803	5.28987	-1537.2	0.132887	0.207086	0.540496	0.0249265	-1541.94	9.47551	769	ENSG00000172247
V13M06-331_A1s2	SELENOH	No	0.680582	0.730955	0.000701277	0.109414	0.895585	-770.804	0.0719632	0.110155	0.367988	0.00636858	-771.189	0.769615	1243	ENSG00000211450
V13M06-331_A1s2	DDB1	No	0.000294797	0.000720794	0.00367067	0.0937911	5.99503	-612.99	0.0641177	0.0974154	0.944919	0.0376626	-621.119	16.2584	546	ENSG00000167986
V13M06-331_A1s2	FADS2	Yes	0.0208337	0.0326827	0.00281581	0.120752	5.71984	-908.262	0.0852273	0.123634	0.622619	0.0227875	-912.133	7.74237	851	ENSG00000134824
V13M06-331_A1s2	FTH1	Yes	2.26195e-08	1.16591e-07	0.170579	1.33263	38.8114	-3946.13	1.00501	1.50507	0.410954	0.113477	-3963.74	35.2089	259	ENSG00000167996
V13M06-331_A1s2	EEF1G	Yes	0.163255	0.201242	0.00501699	0.196398	24.4389	-1506.76	0.129971	0.201505	0.544974	0.0249088	-1508.58	3.62488	1083	ENSG00000254772
V13M06-331_A1s2	BSCL2	Yes	1.11022e-16	1.7437e-15	0.030874	0.312859	7.6563	-2122.89	0.234208	0.343639	0.750232	0.0898199	-2160.32	74.8588	75	ENSG00000168000
V13M06-331_A1s2	GNG3	Yes	5.08232e-09	2.88719e-08	0.00982228	0.175805	8.50884e-08	-1385.53	0.123572	0.18506	0.802021	0.0529139	-1404.63	38.195	235	ENSG00000162188
V13M06-331_A1s2	PLAAT3	No	0.00593348	0.0107918	0.00414398	0.140731	5.92834	-1100.62	0.092753	0.144878	0.694034	0.0286038	-1105.74	10.2543	734	ENSG00000176485
V13M06-331_A1s2	RTN3	Yes	1.96448e-11	1.59696e-10	0.0388493	0.585635	3.99189	-2865.55	0.411285	0.62476	0.479236	0.0622102	-2890.2	49.3064	164	ENSG00000133318
V13M06-331_A1s2	COX8A	Yes	2.01323e-05	6.0807e-05	0.00944891	0.238165	0.762484	-1748.02	0.16305	0.247342	0.596171	0.0381599	-1758.83	21.6264	442	ENSG00000176340
V13M06-331_A1s2	OTUB1	No	7.08068e-06	2.334e-05	0.00293903	0.0729166	1.8785e-05	-302.544	0.0605536	0.0757762	0.895287	0.0387451	-314.402	23.7163	405	ENSG00000167770
V13M06-331_A1s2	VEGFB	No	0.00874591	0.0152046	0.00316178	0.133272	0.0381635	-1027.51	0.0850909	0.136414	0.660819	0.0231745	-1032.24	9.47834	767	ENSG00000173511
V13M06-331_A1s2	PRDX5	Yes	1.80189e-13	1.98804e-12	0.0428902	0.366526	20.4729	-2345.73	0.26831	0.409721	0.771867	0.104759	-2375.08	58.6896	121	ENSG00000126432
V13M06-331_A1s2	NRXN2	No	0.00503903	0.0093432	0.00736581	0.209022	13.1012	-1590.72	0.145349	0.216463	0.590472	0.0340399	-1596.01	10.5811	720	ENSG00000110076
V13M06-331_A1s2	ARL2	No	0.567577	0.622609	0.00204477	0.180356	8.76272	-1386.64	0.107955	0.182438	0.418869	0.0112104	-1387.2	1.13276	1217	ENSG00000213465
V13M06-331_A1s2	FAU	Yes	0.11359	0.144643	0.00525793	0.337724	3.14252	-2156.43	0.210773	0.343158	0.344027	0.01533	-2158.61	4.35033	1048	ENSG00000149806
V13M06-331_A1s2	NEAT1	Yes	0.0226976	0.0350304	0.00561328	0.243919	5.24355	-1766.37	0.147068	0.249646	0.509437	0.0224952	-1770.15	7.57099	865	ENSG00000245532
V13M06-331_A1s2	MALAT1	Yes	3.09842e-07	1.31314e-06	0.106034	2.07235	4.85162	-4400.28	1.44045	2.1785	0.22606	0.0486757	-4415.26	29.9744	315	ENSG00000251562
V13M06-331_A1s2	CFL1	Yes	9.56429e-07	3.62736e-06	0.0373825	0.433892	27.4487	-2533.04	0.313337	0.471632	0.617053	0.0793221	-2546.9	27.7201	352	ENSG00000172757
V13M06-331_A1s2	CCDC85B	No	0.00105313	0.00227866	0.00531771	0.181957	0.00110181	-1411.81	0.121366	0.187199	0.600847	0.0283952	-1418.66	13.712	617	ENSG00000175602
V13M06-331_A1s2	B4GAT1	Yes	1.64241e-08	8.59852e-08	0.0200973	0.344233	6.92177	-2214.93	0.242013	0.364673	0.585774	0.0551622	-2232.86	35.849	255	ENSG00000174684
V13M06-331_A1s2	CTSF	No	0.0602705	0.0827789	0.00642925	0.105154	54.5246	-784.788	0.0753761	0.111646	1.06377	0.0576182	-787.597	5.61783	972	ENSG00000174080
V13M06-331_A1s2	GSTP1	Yes	1.18976e-05	3.76381e-05	0.00917494	0.219079	3.3718	-1649.35	0.148394	0.22824	0.645485	0.0401962	-1660.69	22.6783	422	ENSG00000084207
V13M06-331_A1s2	NDUFV1	No	9.04929e-08	4.22406e-07	0.0083591	0.189168	0.086465	-1468.91	0.134127	0.197673	0.681652	0.0423188	-1485.13	32.436	286	ENSG00000167792
V13M06-331_A1s2	NDUFS8	No	0.129881	0.163577	0.00202871	0.129877	4.03919	-989.753	0.0755641	0.131969	0.596065	0.01538	-991.794	4.08227	1060	ENSG00000110717
V13M06-331_A1s2	LAMTOR1	No	0.000113537	0.000303145	0.0121569	0.0955453	54.9448	-734.966	0.0762478	0.107734	1.44606	0.112875	-744.05	18.1668	500	ENSG00000149357
V13M06-331_A1s2	PLEKHB1	Yes	1.58037e-06	5.70216e-06	0.0246035	0.562441	1.64935	-2800.53	0.352151	0.586907	0.44542	0.0419108	-2813.89	26.7157	370	ENSG00000021300
V13M06-331_A1s2	RAB6A	No	0.0504462	0.0707413	0.00371686	0.17082	4.53234	-1330.14	0.115101	0.174534	0.529676	0.0212956	-1333.13	5.97369	952	ENSG00000175582
V13M06-331_A1s2	PGM2L1	No	0.0407349	0.0584743	0.00303125	0.0905176	21.7466	-568.887	0.0693659	0.0935811	0.793716	0.0324029	-572.088	6.40134	930	ENSG00000165434
V13M06-331_A1s2	RPS3	Yes	0.00130575	0.00277576	0.0177362	0.20476	47.0714	-1623.67	0.154941	0.222631	0.859538	0.0797147	-1630.31	13.282	628	ENSG00000149273
V13M06-331_A1s2	NDUFC2	Yes	0.000211667	0.000534168	0.0122889	0.214939	22.0493	-1647.39	0.147966	0.227336	0.749196	0.0540818	-1655.85	16.921	529	ENSG00000151366
V13M06-331_A1s2	ENDOD1	No	0.0117178	0.0196278	0.00185019	0.0982992	4.43192e-05	-651.844	0.0701991	0.100262	0.61274	0.0184743	-656.29	8.89328	797	ENSG00000149218
V13M06-331_A1s2	GRIA4	No	0.0450983	0.0642543	0.00295048	0.139296	5.29264	-1080.67	0.0908271	0.142294	0.598041	0.020742	-1083.77	6.19782	937	ENSG00000152578
V13M06-331_A1s2	ELMOD1	No	0.674064	0.725122	0.00111861	0.110241	18.0689	-784.561	0.0701073	0.111404	0.477063	0.0100449	-784.955	0.788859	1241	ENSG00000110675
V13M06-331_A1s2	RDX	No	0.402974	0.454116	0.00341328	0.248828	8.14649	-1782.07	0.13601	0.252282	0.429552	0.0135318	-1782.98	1.81777	1184	ENSG00000137710
V13M06-331_A1s2	CRYAB	Yes	8.43585e-05	0.000230304	0.0170442	0.462134	4.07241	-2557.56	0.258197	0.479439	0.505636	0.0355698	-2566.94	18.7609	489	ENSG00000109846
V13M06-331_A1s2	NCAM1	Yes	5.9608e-07	2.38969e-06	0.0131457	0.311718	0.101752	-2077.6	0.21621	0.324921	0.530293	0.0404651	-2091.93	28.6658	333	ENSG00000149294
V13M06-331_A1s2	CADM1	No	2.28904e-05	6.86711e-05	0.00356102	0.0868459	0.17124	-516.572	0.0658832	0.0902074	0.905759	0.0393888	-527.257	21.3696	445	ENSG00000182985
V13M06-331_A1s2	PAFAH1B2	No	0.0076345	0.0135713	0.00321506	0.139532	0.00217048	-1083	0.10361	0.142773	0.54726	0.0225229	-1087.87	9.75016	751	ENSG00000168092
V13M06-331_A1s2	FXYD6	Yes	2.80346e-11	2.20154e-10	0.0192056	0.352847	0.584295	-2236.23	0.245844	0.373031	0.563708	0.0516206	-2260.53	48.5952	170	ENSG00000137726
V13M06-331_A1s2	ATP5MG	Yes	6.24141e-07	2.48725e-06	0.0082144	0.181213	5.06354	-1421.17	0.133105	0.189792	0.680917	0.0433644	-1435.46	28.5738	335	ENSG00000167283
V13M06-331_A1s2	DDX6	No	0.341152	0.391269	0.00204997	0.147693	13.7502	-1145.64	0.0897071	0.149822	0.504716	0.01369	-1146.72	2.15086	1164	ENSG00000110367
V13M06-331_A1s2	RPS25	Yes	0.000206616	0.000523401	0.0124204	0.322055	6.92597	-2119.27	0.217759	0.334594	0.51179	0.0371341	-2127.75	16.9693	527	ENSG00000118181
V13M06-331_A1s2	HYOU1	No	0.474226	0.528898	0.00130113	0.0987131	9.56078	-652.724	0.0714735	0.100031	0.504679	0.0130095	-653.47	1.49214	1197	ENSG00000149428
V13M06-331_A1s2	THY1	Yes	1.11022e-16	1.7437e-15	0.0377936	0.452917	6.61028e-07	-2552.35	0.326888	0.48806	0.594716	0.077018	-2588.7	72.6972	85	ENSG00000154096
V13M06-331_A1s2	SC5D	No	0.198965	0.240161	0.00174122	0.159535	0.141476	-1235.89	0.106042	0.161387	0.393504	0.0107965	-1237.5	3.22925	1106	ENSG00000109929
V13M06-331_A1s2	SORL1	No	0.984635	1	0.00204922	0.222623	23.4609	-1641.7	0.134285	0.224719	0.337105	0.0091209	-1641.71	0.0309691	1307	ENSG00000137642
V13M06-331_A1s2	HSPA8	Yes	0	0	0.0705702	0.610232	3.97276	-2938.37	0.436596	0.681574	0.608458	0.103657	-2996.48	116.224	31	ENSG00000109971
V13M06-331_A1s2	SCN3B	No	3.24196e-07	1.35675e-06	0.00487025	0.0633479	21.7171	-172.565	0.0627563	0.0682964	1.11203	0.0713923	-187.507	29.8838	319	ENSG00000166257
V13M06-331_A1s2	FEZ1	Yes	0.0274108	0.0410701	0.00627605	0.290432	4.33549	-1978.02	0.165672	0.296853	0.478184	0.0211523	-1981.62	7.19363	891	ENSG00000149557
V13M06-331_A1s2	APLP2	Yes	0.0146492	0.0237051	0.0108205	0.349571	13.8902	-2214.85	0.2347	0.360579	0.443211	0.0300243	-2219.07	8.44674	825	ENSG00000084234
V13M06-331_A1s2	NTM	No	0.013043	0.0214175	0.213034	0.00123729	211.359	-1579.82	0.120528	0.214372	3.82944	0.994226	-1584.16	8.679	813	ENSG00000182667
V13M06-331_A1s2	WNK1	No	0.367756	0.419261	0.00315211	0.344086	0.641413	-2172.66	0.188419	0.347413	0.297972	0.00907766	-2173.66	2.00067	1171	ENSG00000060237
V13M06-331_A1s2	FKBP4	No	0.6204	0.676662	0.00157542	0.130839	14.028	-995.714	0.0807395	0.132445	0.491601	0.0118976	-996.191	0.954781	1224	ENSG00000004478
V13M06-331_A1s2	VAMP1	No	0.868958	0.901367	0.0017262	0.15772	59.6869	-1223.15	0.0880123	0.159519	0.472065	0.0108262	-1223.29	0.28092	1287	ENSG00000139190
V13M06-331_A1s2	GAPDH	Yes	0	0	0.159123	0.818347	10.1488	-3347.23	0.669443	0.977993	0.595871	0.16279	-3437.38	180.294	12	ENSG00000111640
V13M06-331_A1s2	CHD4	No	0.0937172	0.122437	0.00292182	0.148151	5.54617	-1154.6	0.0907532	0.151086	0.595614	0.0193405	-1156.97	4.73495	1021	ENSG00000111642
V13M06-331_A1s2	MLF2	Yes	0.0259968	0.0392598	0.00314541	0.159364	0.150519	-1242.62	0.104517	0.162549	0.5366	0.0193552	-1246.27	7.29957	884	ENSG00000089693
V13M06-331_A1s2	USP5	Yes	0.187895	0.227829	0.0157992	0.0794346	130.095	-592.346	0.0652025	0.0952771	1.92777	0.165899	-594.018	3.34375	1101	ENSG00000111667
V13M06-331_A1s2	TPI1	Yes	1.31228e-13	1.47218e-12	0.0268006	0.428243	1.23279	-2477.68	0.307252	0.456597	0.532816	0.0588968	-2507.34	59.3244	119	ENSG00000111669
V13M06-331_A1s2	ENO2	Yes	0	0	0.0598948	0.358415	21.4321	-2353.54	0.297232	0.418983	0.823377	0.143183	-2402.37	97.6484	45	ENSG00000111674
V13M06-331_A1s2	C12orf57	No	0.184523	0.22456	0.00219029	0.124014	8.80267	-935.871	0.0843977	0.126236	0.554524	0.0173552	-937.561	3.37996	1096	ENSG00000111678
V13M06-331_A1s2	CLSTN3	Yes	1.25227e-08	6.74105e-08	0.00562952	0.0868961	4.40907e-05	-529.234	0.0702417	0.0917102	1.06817	0.0608428	-547.43	36.3914	248	ENSG00000139182
V13M06-331_A1s2	NECAP1	No	0.00143594	0.0030284	0.00487866	0.110422	15.9606	-820.427	0.0812202	0.115305	0.859976	0.0423125	-826.972	13.0919	633	ENSG00000089818
V13M06-331_A1s2	A2M	No	0.872377	0.903509	0.00318222	0.275654	42.0611	-1905.49	0.152451	0.27894	0.370027	0.0114125	-1905.63	0.273067	1289	ENSG00000175899
V13M06-331_A1s2	GABARAPL1	Yes	0.00165011	0.00342064	0.00687301	0.261299	0.0350098	-1851.55	0.161976	0.268261	0.511826	0.0256291	-1857.96	12.8138	644	ENSG00000139112
V13M06-331_A1s2	STRAP	Yes	2.09646e-06	7.48337e-06	0.00485672	0.0678297	21.0493	-251.248	0.0639106	0.0727311	1.09043	0.0668175	-264.323	26.1505	374	ENSG00000023734
V13M06-331_A1s2	LDHB	Yes	0	0	0.0669463	0.67691	0.000105559	-3047.95	0.484986	0.737664	0.5335	0.0899989	-3093.04	90.185	53	ENSG00000111716
V13M06-331_A1s2	CMAS	Yes	0.0213689	0.0332876	0.00353395	0.124963	13.7155	-956.238	0.0883782	0.128586	0.672644	0.0275022	-960.084	7.69164	857	ENSG00000111726
V13M06-331_A1s2	BCAT1	No	0.00295542	0.0058397	0.00257182	0.070324	3.03107e-05	-256.02	0.0493306	0.0725836	1.02802	0.0352807	-261.844	11.6482	675	ENSG00000060982
V13M06-331_A1s2	DNM1L	No	0.0173143	0.0278489	0.005419	0.108726	33.2101	-810.99	0.083681	0.114184	0.879696	0.0474748	-815.046	8.11244	830	ENSG00000087470
V13M06-331_A1s2	KIF21A	Yes	2.32672e-10	1.59291e-09	0.0235189	0.379545	2.09207	-2331.17	0.255015	0.402496	0.601371	0.0583502	-2353.35	44.3628	195	ENSG00000139116
V13M06-331_A1s2	CNTN1	Yes	0.0654346	0.0894116	0.00296867	0.177312	1.99796	-1370.66	0.119376	0.180385	0.456418	0.016467	-1373.38	5.45341	977	ENSG00000018236
V13M06-331_A1s2	ZCRB1	No	0.0168771	0.0272112	0.0031338	0.154891	0.0121264	-1208.23	0.10165	0.158091	0.550716	0.0198311	-1212.31	8.1636	828	ENSG00000139168
V13M06-331_A1s2	SLC38A1	No	0.00747798	0.0133286	0.00195718	0.0706606	1.47433	-256.428	0.0570242	0.0725527	0.775811	0.0269517	-261.324	9.79158	749	ENSG00000111371
V13M06-331_A1s2	SLC38A2	No	3.3638e-05	9.84796e-05	0.00375205	0.100352	0.00839749	-690.694	0.072161	0.104001	0.848852	0.0360414	-700.994	20.5997	456	ENSG00000134294
V13M06-331_A1s2	AMIGO2	Yes	0.368909	0.420217	0.000762833	0.0841555	4.1612	-453.291	0.0519296	0.0849744	0.531863	0.00898313	-454.288	1.99441	1172	ENSG00000139211
V13M06-331_A1s2	PFKM	No	2.01163e-05	6.0807e-05	0.0040214	0.102567	0.184191	-718.633	0.074663	0.106453	0.849344	0.0377284	-729.447	21.628	441	ENSG00000152556
V13M06-331_A1s2	ARF3	Yes	0.0009143	0.00200676	0.00838814	0.243423	7.46885	-1774.37	0.166642	0.25195	0.549604	0.0333112	-1781.37	13.9947	608	ENSG00000134287
V13M06-331_A1s2	TUBA1B	Yes	0	0	0.150617	1.0913	4.38737	-3657.52	0.826977	1.24179	0.469293	0.121278	-3728.96	142.875	21	ENSG00000123416
V13M06-331_A1s2	TUBA1A	Yes	0	0	0.144373	1.43654	0.382429	-3968.36	1.07453	1.57056	0.353611	0.0913225	-4015.75	94.7851	51	ENSG00000167552
V13M06-331_A1s2	TMBIM6	Yes	4.85426e-05	0.000139364	0.0182657	0.429521	6.56844	-2473.73	0.274443	0.447829	0.492454	0.0407912	-2483.67	19.8661	465	ENSG00000139644
V13M06-331_A1s2	FAIM2	Yes	1.22703e-06	4.5251e-06	0.0270593	0.476699	12.0926	-2614.98	0.32181	0.504266	0.511162	0.0537149	-2628.59	27.2218	362	ENSG00000135472
V13M06-331_A1s2	DAZAP2	No	0.0030948	0.00607582	0.0064401	0.157027	18.8279	-1248.25	0.0999129	0.163586	0.803202	0.0393969	-1254.03	11.5561	680	ENSG00000183283
V13M06-331_A1s2	EIF4B	No	0.068073	0.0925432	0.00278246	0.135466	4.76349	-1045.94	0.0890118	0.138257	0.592606	0.0201265	-1048.63	5.37435	982	ENSG00000063046
V13M06-331_A1s2	SPRYD3	No	0.723794	0.771161	0.00160376	0.168859	12.4852	-1304.33	0.10962	0.170511	0.365327	0.00940831	-1304.65	0.646497	1253	ENSG00000167778
V13M06-331_A1s2	PFDN5	Yes	0.0151106	0.0244221	0.00771626	0.314465	3.28148	-2077.4	0.191058	0.322182	0.459767	0.0239501	-2081.6	8.38472	826	ENSG00000123349
V13M06-331_A1s2	PRR13	No	0.0219856	0.0341685	0.0159287	0.0934467	97.1958	-759.397	0.0631368	0.109438	1.99898	0.145633	-763.214	7.63474	859	ENSG00000205352
V13M06-331_A1s2	PCBP2	Yes	0.000219055	0.000549697	0.0105392	0.285096	5.56725	-1968.57	0.18678	0.29573	0.549636	0.0356494	-1977	16.8524	532	ENSG00000197111
V13M06-331_A1s2	ATP5MC2	No	0.552865	0.608973	0.00190244	0.15563	22.4679	-1208.01	0.104177	0.157612	0.418683	0.0120765	-1208.61	1.18528	1212	ENSG00000135390
V13M06-331_A1s2	HNRNPA1	No	0.000179228	0.000460697	0.00980982	0.213503	14.3092	-1626.46	0.145602	0.223502	0.68024	0.0439286	-1635.08	17.2537	519	ENSG00000135486
V13M06-331_A1s2	CD63	Yes	1.43281e-08	7.59046e-08	0.0362197	0.227561	46.1653	-1819.92	0.182849	0.263907	1.04083	0.13731	-1837.98	36.1221	252	ENSG00000135404
V13M06-331_A1s2	RAB5B	No	0.778464	0.820245	0.00117917	0.195104	1.84949	-1476.65	0.108411	0.196345	0.316747	0.00600751	-1476.9	0.500864	1267	ENSG00000111540
V13M06-331_A1s2	RPS26	Yes	7.18917e-05	0.000198707	0.0196965	0.436213	9.04163	-2495.9	0.270473	0.455889	0.518883	0.0432025	-2505.44	19.0807	483	ENSG00000197728
V13M06-331_A1s2	RPL41	Yes	0	0	0.0903022	0.881596	0.0902323	-3371.85	0.650664	0.970674	0.461841	0.0929133	-3428.21	112.719	35	ENSG00000229117
V13M06-331_A1s2	MYL6	Yes	2.04914e-12	1.8737e-11	0.028198	0.392654	4.11125	-2380.56	0.276117	0.420739	0.608158	0.0670021	-2407.48	53.8272	146	ENSG00000092841
V13M06-331_A1s2	ATP5F1B	Yes	1.19948e-10	8.5176e-10	0.0349827	0.554645	3.4785	-2796.72	0.390475	0.589641	0.478998	0.0593302	-2819.56	45.6879	188	ENSG00000110955
V13M06-331_A1s2	PTGES3	Yes	0.00353491	0.00682939	0.0101945	0.265922	14.7734	-1887.95	0.170767	0.276204	0.59126	0.0369209	-1893.59	11.2901	691	ENSG00000110958
V13M06-331_A1s2	NACA	Yes	0.000866686	0.00191561	0.00752277	0.263625	1.03916e-05	-1864	0.171477	0.271152	0.505804	0.0277442	-1871.05	14.1017	604	ENSG00000196531
V13M06-331_A1s2	DCTN2	No	0.0375761	0.0543489	0.00273089	0.13003	4.79614	-996.363	0.0806785	0.13282	0.64773	0.0205699	-999.645	6.56278	923	ENSG00000175203
V13M06-331_A1s2	KIF5A	Yes	6.35962e-07	2.51951e-06	0.0112633	0.154508	16.886	-1254.95	0.119108	0.165634	0.891029	0.067945	-1269.22	28.5363	336	ENSG00000155980
V13M06-331_A1s2	CAND1	No	0.0981192	0.127545	0.00141388	0.0979952	0.0022052	-644.169	0.0632874	0.0994608	0.59414	0.0142228	-646.49	4.64314	1027	ENSG00000111530
V13M06-331_A1s2	ATXN7L3B	No	0.0937307	0.122437	0.00248571	0.125118	6.63156	-948.588	0.0852776	0.127628	0.584642	0.0194799	-950.955	4.73466	1022	ENSG00000253719
V13M06-331_A1s2	NAP1L1	Yes	1.20533e-06	4.46975e-06	0.0298556	0.560827	7.17104	-2807.58	0.342478	0.590435	0.504522	0.0505443	-2821.21	27.2575	360	ENSG00000187109
V13M06-331_A1s2	SYT1	Yes	0	0	0.0660583	0.447059	1.49857	-2559.96	0.343665	0.511396	0.747874	0.128739	-2645.73	171.542	15	ENSG00000067715
V13M06-331_A1s2	SLC6A15	No	0.00362861	0.00700028	0.00702034	0.0790589	54.1601	-465.4	0.0700218	0.0861468	1.19659	0.0815567	-471.019	11.2378	692	ENSG00000072041
V13M06-331_A1s2	UBE2N	Yes	0.0885683	0.116721	0.00195475	0.133798	1.58602	-1024.8	0.0850778	0.135855	0.519673	0.0143993	-1027.23	4.84796	1013	ENSG00000177889
V13M06-331_A1s2	NDUFA12	No	1.43275e-05	4.43786e-05	0.00249469	0.0632566	2.67533	-130.453	0.051761	0.0657766	0.964951	0.0379413	-141.606	22.3067	431	ENSG00000184752
V13M06-331_A1s2	METAP2	No	0.0910304	0.119612	0.170017	0.0476329	215.113	-1600.81	0.113293	0.217744	3.63951	0.781149	-1603.21	4.79312	1016	ENSG00000111142
V13M06-331_A1s2	SLC25A3	Yes	1.98795e-07	8.70136e-07	0.0167555	0.308689	8.20717	-2080.02	0.211735	0.325859	0.611344	0.0514849	-2095.45	30.862	305	ENSG00000075415
V13M06-331_A1s2	HSP90B1	Yes	0.383764	0.434542	0.00669241	0.479823	12.0716	-2584.32	0.296966	0.486691	0.275476	0.0137558	-2585.27	1.91545	1179	ENSG00000166598
V13M06-331_A1s2	ISCU	No	1.51071e-06	5.49538e-06	0.00755736	0.161706	3.41551	-1281.88	0.120915	0.169207	0.718962	0.0446486	-1295.28	26.8059	367	ENSG00000136003
V13M06-331_A1s2	ATP2A2	Yes	0.00067526	0.00153051	0.00639653	0.166551	12.4515	-1316.03	0.122387	0.173139	0.653487	0.0369854	-1323.33	14.6008	589	ENSG00000174437
V13M06-331_A1s2	ARPC3	No	1	1	0.000815672	0.141593	102.878	-1085.25	0.0858553	0.142455	0.332652	0.00572769	-1085.15	-0.194675	1326	ENSG00000111229
V13M06-331_A1s2	ALDH2	Yes	9.0167e-06	2.9146e-05	0.00476462	0.122295	2.49609	-934.936	0.0988898	0.127169	0.698011	0.0374991	-946.553	23.2329	413	ENSG00000111275
V13M06-331_A1s2	ERP29	No	0.223024	0.266744	0.00191874	0.111094	10.3628	-801.296	0.0732663	0.113044	0.597866	0.016978	-802.797	3.00096	1116	ENSG00000089248
V13M06-331_A1s2	RPL6	Yes	2.40251e-10	1.6281e-09	0.0242756	0.321448	11.6758	-2147.19	0.237884	0.346185	0.654967	0.0702168	-2169.33	44.2987	197	ENSG00000089009
V13M06-331_A1s2	WSB2	No	0.347262	0.397594	0.00190601	0.174411	0.000487989	-1344.74	0.102604	0.176354	0.4255	0.0108102	-1345.79	2.11535	1166	ENSG00000176871
V13M06-331_A1s2	PEBP1	Yes	1.29275e-08	6.90328e-08	0.0380543	0.804646	0.000206829	-3238.28	0.55862	0.843298	0.349209	0.0451576	-3256.45	36.3278	250	ENSG00000089220
V13M06-331_A1s2	RPLP0	Yes	0.106832	0.137399	0.00393044	0.20794	8.22196	-1568.12	0.138504	0.211963	0.452645	0.0185512	-1570.35	4.473	1038	ENSG00000089157
V13M06-331_A1s2	COX6A1	Yes	8.99281e-15	1.08157e-13	0.0293343	0.372233	0.441785	-2312.15	0.277619	0.399586	0.616934	0.0730496	-2344.49	64.6791	111	ENSG00000111775
V13M06-331_A1s2	DYNLL1	Yes	6.82018e-11	4.97538e-10	0.041344	0.416187	20.0222	-2487.52	0.315329	0.45794	0.644826	0.0903633	-2510.93	46.8171	183	ENSG00000088986
V13M06-331_A1s2	ARL6IP4	No	0.0762203	0.102265	0.00212528	0.130983	1.73652	-1000.37	0.0876004	0.13318	0.526262	0.0159665	-1002.95	5.14825	995	ENSG00000182196
V13M06-331_A1s2	CDK2AP1	Yes	1	1	0.00123067	0.175735	87.3797	-1350.51	0.106567	0.177026	0.329191	0.00695431	-1350.44	-0.142907	1320	ENSG00000111328
V13M06-331_A1s2	CCDC92	No	0.362592	0.413726	0.00258777	0.173939	11.8647	-1346.33	0.107773	0.176578	0.472012	0.0146594	-1347.34	2.02896	1170	ENSG00000119242
V13M06-331_A1s2	UBC	Yes	6.48037e-13	6.45619e-12	0.0451942	0.666652	2.11564	-3021.93	0.472639	0.712115	0.449792	0.0634887	-3050	56.1295	134	ENSG00000150991
V13M06-331_A1s2	RAN	Yes	1.44329e-15	1.98638e-14	0.0131301	0.165415	1.53002	-1324.35	0.137359	0.178197	0.834212	0.0735395	-1358.49	68.2889	97	ENSG00000132341
V13M06-331_A1s2	MPHOSPH8	No	0.00239419	0.00479197	0.00579965	0.235307	0.000114046	-1722.35	0.142292	0.24125	0.535204	0.0240543	-1728.38	12.0694	667	ENSG00000196199
V13M06-331_A1s2	SAP18	Yes	0.00379405	0.00728785	0.00632118	0.181554	8.89248	-1417.1	0.131811	0.187815	0.603181	0.0336457	-1422.67	11.1486	695	ENSG00000150459
V13M06-331_A1s2	RPL21	Yes	7.09841e-07	2.779e-06	0.0424953	0.552005	22.8939	-2816.68	0.360359	0.595112	0.572051	0.0714806	-2830.84	28.3164	341	ENSG00000122026
V13M06-331_A1s2	POMP	No	0.00211088	0.00427621	0.00310406	0.122621	0.00415179	-927.021	0.0836808	0.125784	0.665793	0.0246893	-933.181	12.3213	659	ENSG00000132963
V13M06-331_A1s2	UBL3	No	6.4351e-05	0.000178976	0.00539492	0.147792	1.21476e-05	-1162.8	0.110653	0.153014	0.663788	0.0352179	-1172.45	19.3023	480	ENSG00000122042
V13M06-331_A1s2	HMGB1	Yes	1.40593e-05	4.3751e-05	0.0270117	0.581614	9.16663	-2848.23	0.357115	0.609194	0.460222	0.0443815	-2859.4	22.3445	429	ENSG00000189403
V13M06-331_A1s2	HSPH1	Yes	9.77174e-12	8.20457e-11	0.0144593	0.190319	1.98358e-05	-1491.03	0.138886	0.202796	0.865796	0.0706095	-1516.38	50.7031	159	ENSG00000120694
V13M06-331_A1s2	NBEA	No	0.00566402	0.010344	0.00244547	0.0990866	6.3907e-05	-666.333	0.0658963	0.10152	0.750447	0.0240857	-671.506	10.3472	731	ENSG00000172915
V13M06-331_A1s2	DCLK1	Yes	1.78274e-10	1.24605e-09	0.0115682	0.11898	17.3726	-954.478	0.0968862	0.130372	1.11012	0.0886124	-976.926	44.8954	191	ENSG00000133083
V13M06-331_A1s2	AKAP11	No	0.973971	0.998657	0.000861725	0.0997384	40.0304	-660.785	0.0684359	0.100634	0.428944	0.00856584	-660.811	0.0527479	1302	ENSG00000023516
V13M06-331_A1s2	TSC22D1	Yes	0.0127841	0.0210726	0.00431082	0.206397	0.156092	-1559.34	0.138842	0.21081	0.47289	0.0204588	-1563.7	8.71911	809	ENSG00000102804
V13M06-331_A1s2	TPT1	Yes	1.33531e-11	1.11415e-10	0.0511801	0.728098	5.4716	-3135.48	0.480945	0.779583	0.470387	0.0656763	-3160.52	50.0786	160	ENSG00000133112
V13M06-331_A1s2	ZC3H13	No	1	1	0.0030435	0.332078	53.4495	-2130.1	0.170629	0.335232	0.323321	0.0090818	-2130.08	-0.0486639	1315	ENSG00000123200
V13M06-331_A1s2	ITM2B	Yes	1.88838e-12	1.73861e-11	0.081636	0.502351	36.4147	-2782.07	0.396245	0.584592	0.72107	0.139791	-2809.07	53.9906	145	ENSG00000136156
V13M06-331_A1s2	SUGT1	No	0.124069	0.156848	0.00159319	0.121013	1.47503	-900.775	0.0786379	0.122699	0.507576	0.0129943	-902.862	4.17384	1056	ENSG00000165416
V13M06-331_A1s2	PCDH17	No	0.355503	0.405985	0.00176012	0.177318	0.0222658	-1363.93	0.116132	0.179145	0.361259	0.00982878	-1364.96	2.06844	1169	ENSG00000118946
V13M06-331_A1s2	PCDH9	Yes	5.20505e-05	0.000148477	0.0096316	0.239145	7.45272	-1757.42	0.167256	0.24906	0.58677	0.0387158	-1767.28	19.7266	468	ENSG00000184226
V13M06-331_A1s2	MYCBP2	No	0.0550846	0.076762	0.181055	0.000284828	223.581	-1377.38	0.109367	0.181406	3.89061	0.998429	-1380.28	5.79777	958	ENSG00000005810
V13M06-331_A1s2	LAMP1	No	1	1	0.00156297	0.17315	32.3554	-1334.71	0.107719	0.174758	0.367015	0.00894594	-1334.7	-0.0304823	1314	ENSG00000185896
V13M06-331_A1s2	GAS6	No	0.0334248	0.0491433	0.00153348	0.0944845	0.277446	-601.309	0.0688614	0.0961148	0.568673	0.0159707	-604.707	6.79691	908	ENSG00000183087
V13M06-331_A1s2	RNASE1	No	0.04566	0.0647781	0.00532964	0.197313	13.024	-1512.62	0.114201	0.202685	0.639261	0.0263008	-1515.71	6.17306	941	ENSG00000129538
V13M06-331_A1s2	NDRG2	Yes	2.77556e-15	3.66868e-14	0.0673043	0.845386	4.23251e-07	-3313	0.551313	0.907845	0.470569	0.0737428	-3346.5	67.0048	101	ENSG00000165795
V13M06-331_A1s2	HNRNPC	No	0.0314588	0.0465605	0.00620249	0.184462	22.3443	-1438.34	0.125306	0.19078	0.628507	0.032531	-1441.8	6.91815	902	ENSG00000092199
V13M06-331_A1s2	PSMB5	Yes	3.45361e-07	1.4408e-06	0.00462259	0.0775986	10.4961	-399.526	0.0709541	0.0822436	0.95822	0.0562214	-414.405	29.7574	320	ENSG00000100804
V13M06-331_A1s2	SLC22A17	Yes	0	0	0.0608475	0.414651	15.2128	-2507.4	0.339611	0.476072	0.726339	0.127966	-2558.34	101.878	41	ENSG00000092096
V13M06-331_A1s2	NEDD8	No	0.0596474	0.0820921	0.00309633	0.175999	0.00690952	-1361.97	0.127517	0.179119	0.436371	0.0172887	-1364.79	5.63861	970	ENSG00000129559
V13M06-331_A1s2	NOVA1	No	0.0509657	0.0713948	0.0028699	0.161517	0.00236065	-1257.28	0.104186	0.164422	0.514192	0.0174582	-1260.25	5.9532	953	ENSG00000139910
V13M06-331_A1s2	AKAP6	No	0.105996	0.136456	0.00154266	0.09692	0.00576454	-632.052	0.070269	0.0984724	0.558948	0.0156675	-634.296	4.4887	1037	ENSG00000151320
V13M06-331_A1s2	CFL2	No	0.0404826	0.0581746	0.00154098	0.0837819	0.00137258	-456.362	0.0577538	0.0853427	0.6797	0.0180605	-459.569	6.41377	929	ENSG00000165410
V13M06-331_A1s2	FAM177A1	No	0.731165	0.777773	0.00138231	0.118517	24.353	-874.781	0.0836072	0.11994	0.444692	0.011529	-875.095	0.626233	1255	ENSG00000151327
V13M06-331_A1s2	FKBP3	No	0.000377461	0.000903065	0.00244121	0.0656998	8.0072	-177.645	0.0532684	0.0681857	0.92754	0.0358258	-185.527	15.7641	558	ENSG00000100442
V13M06-331_A1s2	RPS29	Yes	1.22138e-06	4.51674e-06	0.0366333	0.590991	16.407	-2884	0.390604	0.628561	0.490006	0.0583682	-2897.61	27.2311	361	ENSG00000213741
V13M06-331_A1s2	RPL36AL	No	0.584185	0.638206	0.00170763	0.135209	19.1904	-1036.64	0.0818121	0.136967	0.505102	0.012472	-1037.18	1.07507	1222	ENSG00000165502
V13M06-331_A1s2	NEMF	No	0.184947	0.224868	0.0086722	0.199622	50.1177	-1547.88	0.117584	0.208384	0.791982	0.0416343	-1549.57	3.37537	1098	ENSG00000165525
V13M06-331_A1s2	AL627171.2	Yes	3.64908e-07	1.51761e-06	0.0158084	0.379866	0.000148435	-2318.59	0.232962	0.395976	0.539706	0.039953	-2333.41	29.6472	321	ENSG00000282885
V13M06-331_A1s2	ATL1	Yes	0.000625814	0.0014257	0.00655782	0.106561	27.605	-796.561	0.0802602	0.11315	1.00897	0.0579727	-803.937	14.7529	586	ENSG00000198513
V13M06-331_A1s2	GNG2	Yes	0.0807308	0.107478	0.00244195	0.151342	0.00250165	-1176.39	0.0992488	0.153825	0.497901	0.0158791	-1178.91	5.03327	1002	ENSG00000186469
V13M06-331_A1s2	PSMC6	No	0.103011	0.132997	0.00164479	0.099599	1.25392	-666.107	0.0662001	0.10126	0.612628	0.0162459	-668.38	4.54585	1034	ENSG00000100519
V13M06-331_A1s2	KTN1	Yes	0.239528	0.283987	0.0541201	0.319342	124.821	-2260.97	0.190552	0.373603	1.22086	0.144914	-2262.4	2.85817	1126	ENSG00000126777
V13M06-331_A1s2	ACTR10	No	0.027055	0.0405844	0.00231929	0.119238	0.149856	-888.194	0.0775429	0.121593	0.621062	0.0190798	-891.804	7.21977	889	ENSG00000131966
V13M06-331_A1s2	RTN1	Yes	1.11022e-16	1.7437e-15	0.0425547	0.507047	0.800392	-2692.3	0.373985	0.5475	0.551594	0.0774282	-2729.03	73.4558	82	ENSG00000139970
V13M06-331_A1s2	PPM1A	No	0.0782144	0.104625	0.00159987	0.0888117	4.38934	-528.02	0.0636467	0.0904524	0.628444	0.0176955	-530.569	5.0966	998	ENSG00000100614
V13M06-331_A1s2	ATP6V1D	Yes	0.00285803	0.00566934	0.00731673	0.185915	15.0274	-1451.93	0.124542	0.193294	0.686822	0.0378651	-1457.78	11.7152	673	ENSG00000100554
V13M06-331_A1s2	RDH11	No	0.393134	0.444022	0.00172321	0.178916	0.100699	-1374.59	0.0977742	0.180701	0.424566	0.00953953	-1375.53	1.86721	1182	ENSG00000072042
V13M06-331_A1s2	RBM25	No	0.170779	0.209936	0.00758937	0.302787	23.0806	-2034.71	0.153057	0.310493	0.569181	0.0244521	-2036.47	3.53477	1086	ENSG00000119707
V13M06-331_A1s2	PNMA1	No	0.0555591	0.0772619	0.00227553	0.127532	0.404376	-968.982	0.0860804	0.129833	0.554163	0.0175301	-971.872	5.78061	960	ENSG00000176903
V13M06-331_A1s2	SLIRP	No	0.00505535	0.00934749	0.00813756	0.121948	40.758	-969.589	0.0870283	0.130153	1.03654	0.0625552	-974.876	10.5746	722	ENSG00000119705
V13M06-331_A1s2	NRXN3	Yes	0.000575978	0.00131892	0.00347424	0.0755761	14.9333	-358.683	0.058627	0.0790562	1.00538	0.0439498	-366.143	14.9189	583	ENSG00000021645
V13M06-331_A1s2	PSMC1	No	0.000285172	0.000699824	0.00332776	0.0988023	6.38179	-672.385	0.0707284	0.102274	0.81561	0.0325836	-680.548	16.3248	544	ENSG00000100764
V13M06-331_A1s2	CALM1	Yes	2.39029e-10	1.62808e-09	0.0728763	0.874595	15.7463	-3378.56	0.622799	0.949065	0.433456	0.0769166	-3400.72	44.3089	196	ENSG00000198668
V13M06-331_A1s2	NDUFB1	Yes	0.00331229	0.00646477	0.0171163	0.15797	61.44	-1331.87	0.117423	0.175172	1.11417	0.0977595	-1337.58	11.4202	684	ENSG00000183648
V13M06-331_A1s2	CHGA	No	8.62035e-07	3.29747e-06	0.00864005	0.0930152	30.3504	-660.066	0.0789395	0.10173	1.17751	0.0849936	-674.03	27.9279	349	ENSG00000100604
V13M06-331_A1s2	MOAP1	Yes	3.63621e-09	2.13847e-08	0.0151408	0.200642	14.0137	-1573.74	0.151624	0.215961	0.811531	0.0701669	-1593.17	38.8646	227	ENSG00000165943
V13M06-331_A1s2	DDX24	Yes	5.43791e-07	2.19323e-06	0.0152905	0.349751	2.17591e-06	-2218.97	0.249409	0.364832	0.495793	0.0418872	-2233.39	28.8494	331	ENSG00000089737
V13M06-331_A1s2	IFI27	Yes	2.22045e-14	2.62327e-13	0.0203664	0.233451	7.51543	-1758.99	0.152591	0.253826	0.935249	0.0802403	-1790.42	62.8794	113	ENSG00000165949
V13M06-331_A1s2	C14orf132	No	0.00087026	0.00192033	0.00702257	0.109808	32.7803	-836.977	0.0707708	0.116926	1.18412	0.0601093	-844.023	14.0934	605	ENSG00000227051
V13M06-331_A1s2	EVL	No	0.0707344	0.0955773	0.0237172	0.0997652	124.838	-908.589	0.0862825	0.123543	1.78488	0.19207	-911.238	5.29765	988	ENSG00000196405
V13M06-331_A1s2	DLK1	Yes	0	0	0.016025	0.0968928	11.6883	-733.878	0.0869979	0.113561	1.45509	0.141918	-808.37	148.984	18	ENSG00000185559
V13M06-331_A1s2	MEG3	Yes	4.6793e-07	1.91621e-06	0.0238261	0.36638	14.6796	-2301.61	0.245582	0.390427	0.628535	0.0610602	-2316.18	29.1499	326	ENSG00000214548
V13M06-331_A1s2	PPP2R5C	No	0.00203641	0.00414421	0.00275597	0.0786047	7.47171	-394.688	0.060414	0.081338	0.868959	0.0338735	-400.885	12.3931	656	ENSG00000078304
V13M06-331_A1s2	DYNC1H1	Yes	0.0236275	0.036256	0.00910581	0.407869	4.46233	-2393.32	0.249939	0.417165	0.381791	0.0218378	-2397.06	7.49069	870	ENSG00000197102
V13M06-331_A1s2	HSP90AA1	Yes	1.11022e-16	1.7437e-15	0.190496	2.23748	6.68632e-06	-4503.36	1.92321	2.41345	0.226943	0.0784587	-4540.32	73.9166	80	ENSG00000080824
V13M06-331_A1s2	EIF5	Yes	0.35521	0.405985	0.0028165	0.303187	0.930604	-2018.3	0.176499	0.306165	0.300685	0.00920413	-2019.33	2.07009	1168	ENSG00000100664
V13M06-331_A1s2	CKB	Yes	5.29243e-13	5.41267e-12	0.0564483	0.672115	11.3091	-3053.06	0.46816	0.730625	0.507495	0.0774789	-3081.33	56.5348	130	ENSG00000166165
V13M06-331_A1s2	KLC1	Yes	5.25135e-12	4.58206e-11	0.0247856	0.290008	11.5118	-2027.98	0.211815	0.314969	0.743265	0.0787362	-2053.95	51.9451	153	ENSG00000126214
V13M06-331_A1s2	ATP5MPL	Yes	1.95221e-09	1.17927e-08	0.0135234	0.264978	1.21279e-05	-1884.04	0.184518	0.278591	0.630235	0.0485576	-1904.1	40.1086	221	ENSG00000156411
V13M06-331_A1s2	CEP170B	No	0.0286128	0.0426318	0.0255677	0.0697372	135.824	-591.426	0.0681324	0.0953522	2.34689	0.268273	-594.98	7.1078	896	ENSG00000099814
V13M06-331_A1s2	CRIP2	No	0.260746	0.304812	0.00209729	0.137571	11.5491	-1060.29	0.0851408	0.139738	0.537887	0.0150162	-1061.64	2.68842	1142	ENSG00000182809
V13M06-331_A1s2	NDN	Yes	4.91417e-05	0.000140782	0.00619008	0.143739	5.62867	-1137.02	0.0998425	0.14985	0.788012	0.0412867	-1146.94	19.8416	466	ENSG00000182636
V13M06-331_A1s2	SNRPN	Yes	7.45515e-13	7.26469e-12	0.024499	0.358251	3.13639	-2265.44	0.258583	0.383198	0.605305	0.064008	-2293.36	55.8494	137	ENSG00000128739
V13M06-331_A1s2	SNHG14	Yes	6.48135e-08	3.11245e-07	0.03076	0.636766	0.000235639	-2953.12	0.406029	0.666774	0.431952	0.0460806	-2969.67	33.1035	278	ENSG00000224078
V13M06-331_A1s2	SCG5	No	0.0750637	0.101025	0.00436324	0.248055	3.8934	-1781.68	0.161206	0.252548	0.409754	0.0172858	-1784.26	5.17884	991	ENSG00000166922
V13M06-331_A1s2	EMC4	No	0.0996121	0.129002	0.00186845	0.118402	0.0718283	-876.391	0.0741497	0.120294	0.58295	0.0155354	-878.697	4.61294	1030	ENSG00000128463
V13M06-331_A1s2	SRP14	Yes	1.26249e-08	6.76879e-08	0.0143521	0.317956	0.00118176	-2103.41	0.229265	0.332911	0.522541	0.0431892	-2121.59	36.3752	249	ENSG00000140319
V13M06-331_A1s2	CHP1	No	0.498898	0.554561	0.00141359	0.0928298	21.2279	-580.431	0.0571914	0.0942764	0.657401	0.0149993	-581.126	1.39071	1201	ENSG00000187446
V13M06-331_A1s2	OIP5-AS1	No	0.04898	0.0690479	0.0325384	0.157564	113.442	-1435.03	0.10297	0.190194	1.75181	0.171163	-1438.04	6.03268	947	ENSG00000247556
V13M06-331_A1s2	MAP1A	Yes	5.70823e-05	0.000160431	0.0563486	0.916215	21.5484	-3421.37	0.553945	0.973012	0.428524	0.0579382	-3431.14	19.542	475	ENSG00000166963
V13M06-331_A1s2	PDIA3	No	1.6928e-05	5.21914e-05	0.0032529	0.0720211	3.373e-08	-290.29	0.0594345	0.0749659	0.959614	0.0432141	-301.276	21.9731	433	ENSG00000167004
V13M06-331_A1s2	SERF2	Yes	0.0925831	0.121294	0.0230428	0.262656	77.0331	-1933.1	0.169309	0.285843	0.896576	0.080654	-1935.48	4.7593	1019	ENSG00000140264
V13M06-331_A1s2	EIF3J	No	0.0214893	0.0334362	0.00489095	0.146707	20.3059	-1158.13	0.0926582	0.151706	0.754766	0.0322627	-1161.97	7.6804	858	ENSG00000104131
V13M06-331_A1s2	B2M	Yes	4.71031e-09	2.68729e-08	0.059452	0.735798	16.1897	-3166.08	0.455961	0.795536	0.534755	0.0747588	-3185.26	38.347	234	ENSG00000166710
V13M06-331_A1s2	EID1	Yes	0.000513513	0.00118401	0.00875589	0.277395	0.357093	-1928.52	0.184248	0.285988	0.507864	0.0305989	-1936.1	15.1485	579	ENSG00000255302
V13M06-331_A1s2	DMXL2	No	0.00792795	0.0139813	0.00151735	0.0706622	0.00182644	-250.993	0.0558936	0.072227	0.696916	0.0210219	-255.831	9.67472	757	ENSG00000104093
V13M06-331_A1s2	SCG3	Yes	0.00116015	0.00247809	0.00895948	0.197075	20.6556	-1530.25	0.135565	0.206253	0.698222	0.0434854	-1537.01	13.5184	625	ENSG00000104112
V13M06-331_A1s2	TMOD2	No	0.00164898	0.00342064	0.00370123	0.113774	8.8744	-844.505	0.0846214	0.117588	0.718941	0.0315066	-850.912	12.8152	643	ENSG00000128872
V13M06-331_A1s2	GNB5	No	0.153536	0.190493	0.00183899	0.10473	9.67267	-729.501	0.0726391	0.106621	0.590363	0.0172563	-731.375	3.74764	1076	ENSG00000069966
V13M06-331_A1s2	MYO5A	No	0.0568835	0.0787754	0.00168984	0.106004	0.497152	-741.549	0.0789791	0.107766	0.520488	0.0156912	-744.416	5.7335	964	ENSG00000197535
V13M06-331_A1s2	ARPP19	Yes	0.000479738	0.00112163	0.00769118	0.259437	0.635944	-1845.58	0.157752	0.267221	0.55593	0.0287921	-1853.22	15.2845	571	ENSG00000128989
V13M06-331_A1s2	ANXA2	Yes	5.47957e-11	4.06402e-10	0.00703026	0.0972775	6.57303	-680.262	0.0718578	0.104248	1.16684	0.0673992	-703.889	47.2548	180	ENSG00000182718
V13M06-331_A1s2	OAZ2	No	0.184526	0.22456	0.00103735	0.0669804	8.66259	-181.533	0.059644	0.0680571	0.540003	0.0152512	-183.223	3.37993	1097	ENSG00000180304
V13M06-331_A1s2	HACD3	Yes	0.000137366	0.000362417	0.00878107	0.154498	22.7321	-1244.18	0.112643	0.163458	0.831894	0.0537796	-1253.07	17.7857	506	ENSG00000074696
V13M06-331_A1s2	RAB11A	Yes	0.000235801	0.000585119	0.00538682	0.158081	2.06015	-1244.64	0.111147	0.163447	0.660343	0.0329533	-1252.99	16.705	538	ENSG00000103769
V13M06-331_A1s2	MAP2K1	No	0.0110933	0.0186754	0.00183512	0.0740707	0.00255528	-311.127	0.0586164	0.0758523	0.730824	0.0241762	-315.629	9.00282	793	ENSG00000169032
V13M06-331_A1s2	RPL4	Yes	0.110718	0.14185	0.00619275	0.422912	0.0260823	-2429.77	0.241635	0.429266	0.325673	0.0144318	-2431.97	4.40154	1042	ENSG00000174444
V13M06-331_A1s2	RPLP1	Yes	2.44249e-15	3.29366e-14	0.0720285	0.648844	15.2042	-3032.38	0.459193	0.721529	0.584463	0.0999185	-3066.03	67.3126	99	ENSG00000137818
V13M06-331_A1s2	PKM	Yes	4.55191e-15	5.73284e-14	0.0381083	0.525939	0.106237	-2731.01	0.387386	0.56342	0.503925	0.0675623	-2764.02	66.0319	106	ENSG00000067225
V13M06-331_A1s2	NPTN	No	0.034547	0.0506806	0.00398954	0.177388	7.27032	-1377.39	0.124067	0.181476	0.509102	0.0219958	-1380.75	6.73087	910	ENSG00000156642
V13M06-331_A1s2	COX5A	Yes	0.00444698	0.00842087	0.0109482	0.2935	15.4434	-2007.65	0.189729	0.304598	0.551491	0.0359609	-2013.07	10.8311	705	ENSG00000178741
V13M06-331_A1s2	SCAMP5	No	0.218802	0.262445	0.0024107	0.171378	5.96879	-1326.96	0.112005	0.173871	0.438363	0.0138715	-1328.48	3.03917	1113	ENSG00000198794
V13M06-331_A1s2	RCN2	Yes	3.00195e-07	1.28449e-06	0.00900344	0.18053	2.5996e-05	-1414.88	0.139271	0.18893	0.681309	0.0475031	-1429.9	30.0377	312	ENSG00000117906
V13M06-331_A1s2	TSPAN3	Yes	4.2998e-08	2.11038e-07	0.014466	0.274713	0.000128342	-1928.93	0.186696	0.288293	0.644228	0.0500244	-1945.89	33.9242	272	ENSG00000140391
V13M06-331_A1s2	DNAJA4	Yes	0.222788	0.266744	0.00200651	0.124197	12.458	-936.435	0.0828185	0.126275	0.54087	0.015899	-937.937	3.00307	1115	ENSG00000140403
V13M06-331_A1s2	CRABP1	No	0.0140284	0.0228359	0.00518159	0.155707	15.413	-1229.9	0.0978613	0.160946	0.735564	0.032206	-1234.16	8.53335	820	ENSG00000166426
V13M06-331_A1s2	PSMA4	No	0.00081573	0.00180897	0.0051352	0.14665	7.04444	-1155.93	0.0974898	0.151839	0.735054	0.033832	-1163.04	14.2229	602	ENSG00000041357
V13M06-331_A1s2	MORF4L1	Yes	2.76797e-05	8.15727e-05	0.0406149	0.52908	29.1989	-2767.72	0.356129	0.570006	0.565893	0.0712923	-2778.21	20.9896	453	ENSG00000185787
V13M06-331_A1s2	RPS17	Yes	0.00150057	0.00315972	0.0100418	0.22622	18.6414	-1697.12	0.159624	0.236407	0.627778	0.0425026	-1703.62	13.0038	634	ENSG00000182774
V13M06-331_A1s2	HDGFL3	No	0.980695	1	0.00135999	0.150785	20.6364	-1165.72	0.0971421	0.152174	0.37963	0.00893875	-1165.74	0.0389885	1305	ENSG00000166503
V13M06-331_A1s2	NGRN	Yes	1.26789e-05	3.99207e-05	0.00966669	0.263996	6.56031e-06	-1871.21	0.181122	0.273704	0.542834	0.0353234	-1882.49	22.5511	424	ENSG00000182768
V13M06-331_A1s2	SV2B	Yes	0.000501075	0.00116135	0.00207326	0.0622589	0.000177376	-105.147	0.0460865	0.06424	0.987992	0.0322274	-112.746	15.1975	576	ENSG00000185518
V13M06-331_A1s2	ARHGDIG	Yes	3.2616e-05	9.56976e-05	0.00577021	0.123533	6.46095	-955.201	0.0958534	0.129161	0.79248	0.0446254	-965.532	20.6614	455	ENSG00000242173
V13M06-331_A1s2	STUB1	No	0.894611	0.922957	0.00121598	0.134343	18.9666	-1024.75	0.0848105	0.135592	0.411163	0.00897015	-1024.86	0.222732	1294	ENSG00000103266
V13M06-331_A1s2	BAIAP3	Yes	7.46661e-07	2.89766e-06	0.00808272	0.113918	18.9605	-882.593	0.0887519	0.122081	1.01298	0.0662515	-896.7	28.2153	343	ENSG00000007516
V13M06-331_A1s2	MAPK8IP3	No	0.00598948	0.0108788	0.00495602	0.102788	27.856	-739.806	0.0809255	0.107811	0.869924	0.045998	-744.924	10.2355	735	ENSG00000138834
V13M06-331_A1s2	NDUFB10	No	3.43356e-05	0.000100302	0.123402	0.00271556	182.578	-926.91	0.0853198	0.126197	4.11728	0.978468	-937.189	20.5587	457	ENSG00000140990
V13M06-331_A1s2	RPS2	Yes	0.000228054	0.000566951	0.0137579	0.348468	8.64704	-2216.98	0.233393	0.362441	0.502561	0.0379816	-2225.36	16.7719	537	ENSG00000140988
V13M06-331_A1s2	SYNGR3	Yes	6.02871e-11	4.42216e-10	0.0147165	0.223205	5.13138e-06	-1681.59	0.169861	0.236698	0.714181	0.0618545	-1705.12	47.0638	182	ENSG00000127561
V13M06-331_A1s2	RNPS1	No	0.0935835	0.122437	0.00280299	0.0861442	29.3548	-508.346	0.0651804	0.0889935	0.812258	0.0315129	-510.714	4.7378	1020	ENSG00000205937
V13M06-331_A1s2	ATP6V0C	Yes	3.33067e-16	5.11085e-15	0.0678921	0.806532	1.76296	-3261.22	0.57494	0.871653	0.453197	0.0776421	-3296.83	71.2054	87	ENSG00000185883
V13M06-331_A1s2	SRRM2	No	0.222238	0.266327	0.00200403	0.15234	2.1476	-1181.93	0.0924014	0.154396	0.484477	0.0129842	-1183.43	3.00801	1114	ENSG00000167978
V13M06-331_A1s2	ELOB	Yes	8.22152e-05	0.000224912	0.00935301	0.259046	3.83057	-1850.09	0.176031	0.268598	0.549399	0.0348474	-1859.5	18.8123	488	ENSG00000103363
V13M06-331_A1s2	HCFC1R1	Yes	0.00318338	0.00622226	0.00569701	0.127998	21.5803	-1002.65	0.0971195	0.133776	0.777172	0.0426119	-1008.4	11.4996	683	ENSG00000103145
V13M06-331_A1s2	CDIP1	Yes	0.117885	0.149455	0.00289561	0.16741	7.93289	-1301.78	0.108887	0.170409	0.494191	0.0170024	-1303.92	4.2761	1053	ENSG00000089486
V13M06-331_A1s2	ABAT	Yes	0	0	0.0254625	0.170609	17.4843	-1428.88	0.138925	0.196531	1.14861	0.129863	-1478.06	98.3508	43	ENSG00000183044
V13M06-331_A1s2	BMERB1	No	0.00654331	0.0117885	0.00389062	0.148222	3.42632	-1160.5	0.0984652	0.152148	0.633471	0.0255772	-1165.53	10.0586	741	ENSG00000166780
V13M06-331_A1s2	RPS15A	Yes	2.22889e-05	6.70174e-05	0.00693994	0.176637	1.85121	-1383.65	0.125727	0.18351	0.662597	0.037804	-1394.36	21.4228	444	ENSG00000134419
V13M06-331_A1s2	ARL6IP1	Yes	7.85224e-07	3.0297e-06	0.0309556	0.298867	34.927	-2097.1	0.232666	0.330077	0.7562	0.0938553	-2111.16	28.1146	346	ENSG00000170540
V13M06-331_A1s2	GPRC5B	Yes	0.207655	0.249973	0.00447487	0.379575	0.0837081	-2295.08	0.199459	0.384233	0.335379	0.0116518	-2296.65	3.14375	1109	ENSG00000167191
V13M06-331_A1s2	UQCRC2	No	0.664608	0.718155	0.000652117	0.119032	0.260553	-872.654	0.0717752	0.11974	0.355785	0.00544863	-873.062	0.817114	1234	ENSG00000140740
V13M06-331_A1s2	NDUFAB1	No	0.00131261	0.00278591	0.0106186	0.147427	38.0166	-1205.91	0.103677	0.158122	0.993918	0.0671871	-1212.55	13.2715	629	ENSG00000004779
V13M06-331_A1s2	TUFM	No	0.0417267	0.0597695	0.00703434	0.126735	44.8702	-1005.67	0.0881667	0.133825	0.951277	0.0525854	-1008.85	6.35323	932	ENSG00000178952
V13M06-331_A1s2	SEZ6L2	Yes	0.000783132	0.00175416	0.00953973	0.347211	8.70385e-05	-2199.5	0.231232	0.356929	0.422396	0.0267406	-2206.65	14.3044	596	ENSG00000174938
V13M06-331_A1s2	ALDOA	No	5.66214e-15	6.93482e-14	0.00335931	0.0505102	0.939041	130.826	0.0497978	0.054055	1.1639	0.0623601	98.0293	65.593	109	ENSG00000149925
V13M06-331_A1s2	YPEL3	No	0.113656	0.144643	0.00272454	0.154447	8.70847	-1203.8	0.111906	0.157272	0.466436	0.0173348	-1205.97	4.34916	1049	ENSG00000090238
V13M06-331_A1s2	MAPK3	No	2.83647e-06	1.00177e-05	0.00711737	0.151831	7.25572e-05	-1201.88	0.104079	0.158394	0.81058	0.0447777	-1214.65	25.5459	378	ENSG00000102882
V13M06-331_A1s2	STX1B	No	1	1	0.00119747	0.118687	43.5636	-874.899	0.0800995	0.119921	0.432018	0.00998852	-874.897	-0.00298247	1310	ENSG00000099365
V13M06-331_A1s2	VPS35	Yes	8.22753e-12	6.99602e-11	0.0109792	0.180746	0.000126801	-1421.67	0.138851	0.191626	0.754631	0.0572651	-1447.2	51.0471	157	ENSG00000069329
V13M06-331_A1s2	ITFG1	No	0.199409	0.24048	0.00219408	0.100896	20.2621	-689.167	0.0788146	0.103135	0.594319	0.0212833	-690.779	3.22479	1107	ENSG00000129636
V13M06-331_A1s2	SLC6A2	Yes	0	0	0.0637751	0.0905943	2.76913	-695.214	0.0996005	0.137926	2.5355	0.413133	-1045.7	700.973	1	ENSG00000103546
V13M06-331_A1s2	GNAO1	Yes	0.114362	0.145265	0.0184117	0.292025	62.0974	-2034.64	0.205284	0.310578	0.660984	0.0593091	-2036.81	4.33677	1051	ENSG00000087258
V13M06-331_A1s2	MT3	Yes	1.68465e-12	1.58381e-11	0.0695182	0.927207	5.13351	-3432.83	0.642905	0.996232	0.410112	0.0697466	-3459.94	54.2189	142	ENSG00000087250
V13M06-331_A1s2	MT2A	Yes	3.39728e-14	3.87639e-13	0.0372855	0.485864	1.83594	-2639.38	0.31055	0.521833	0.621783	0.0712713	-2670.4	62.0287	117	ENSG00000125148
V13M06-331_A1s2	MT1E	Yes	6.41898e-07	2.53531e-06	0.00835233	0.176956	4.10723	-1392.75	0.121686	0.185421	0.751038	0.0450727	-1407.01	28.5177	338	ENSG00000169715
V13M06-331_A1s2	NDRG4	Yes	4.44089e-16	6.58732e-15	0.0396457	0.447524	2.31346	-2545.02	0.332832	0.484735	0.598237	0.0813796	-2580.36	70.6811	89	ENSG00000103034
V13M06-331_A1s2	GOT2	No	0.799652	0.837939	0.000968851	0.0868603	26.1608	-494.799	0.061668	0.0878571	0.504741	0.0110311	-495.022	0.447158	1274	ENSG00000125166
V13M06-331_A1s2	DYNC1LI2	No	0.34207	0.391985	0.0565841	0.229825	152.622	-1937.27	0.15736	0.286516	1.51165	0.197564	-1938.34	2.14548	1165	ENSG00000135720
V13M06-331_A1s2	TPPP3	Yes	3.21562e-07	1.34995e-06	0.0167817	0.0623952	70.8156	-351.183	0.0624446	0.0790556	2.07455	0.211952	-366.133	29.9002	318	ENSG00000159713
V13M06-331_A1s2	ATP6V0D1	Yes	6.92463e-08	3.27815e-07	0.00961885	0.164982	5.48043	-1315.57	0.126665	0.174381	0.774292	0.0550906	-1332.05	32.9712	282	ENSG00000159720
V13M06-331_A1s2	NUTF2	No	0.0327	0.0481838	0.00158859	0.0711973	4.10679	-261.981	0.0522491	0.0727954	0.762828	0.0218255	-265.402	6.84076	906	ENSG00000102898
V13M06-331_A1s2	AARS	No	0.179638	0.219412	0.0326482	0.0848437	160.95	-848.736	0.084501	0.117544	2.1383	0.277876	-850.453	3.43362	1093	ENSG00000090861
V13M06-331_A1s2	MTSS2	No	0.762439	0.806542	0.00175424	0.173932	20.0373	-1341.29	0.099806	0.175744	0.419651	0.00998509	-1341.56	0.542467	1262	ENSG00000132613
V13M06-331_A1s2	CALB2	Yes	3.0087e-14	3.52335e-13	0.0140044	0.190927	2.15446	-1497.95	0.149053	0.204918	0.793949	0.068337	-1529.08	62.2726	114	ENSG00000172137
V13M06-331_A1s2	PSMD7	No	0.556009	0.611427	0.00207471	0.148391	25.9866	-1151.92	0.0837101	0.150535	0.544127	0.0137886	-1152.51	1.17394	1214	ENSG00000103035
V13M06-331_A1s2	GLG1	No	0.0323121	0.0476648	0.00512421	0.0912122	45.0316	-604.796	0.0729862	0.0963924	0.980782	0.0531908	-608.229	6.86463	905	ENSG00000090863
V13M06-331_A1s2	GABARAPL2	Yes	4.09943e-05	0.000118714	0.0168799	0.230296	29.4244	-1749.05	0.171057	0.247407	0.759528	0.068291	-1759.15	20.2042	461	ENSG00000034713
V13M06-331_A1s2	TERF2IP	Yes	9.73249e-06	3.12329e-05	0.0232864	0.354595	23.491	-2266.8	0.251059	0.378512	0.607819	0.0616235	-2278.34	23.0801	416	ENSG00000166848
V13M06-331_A1s2	VAT1L	Yes	2.65621e-12	2.37989e-11	0.0186034	0.202349	14.5649	-1596.23	0.16223	0.22128	0.840744	0.0841962	-1622.88	53.3082	149	ENSG00000171724
V13M06-331_A1s2	CMIP	Yes	0.0990932	0.128686	0.00306759	0.158182	8.26286	-1234.66	0.110266	0.161316	0.502294	0.0190239	-1236.97	4.62339	1028	ENSG00000153815
V13M06-331_A1s2	HSBP1	Yes	3.50366e-09	2.06964e-08	0.00831649	0.147917	1.18459	-1176.41	0.107767	0.155978	0.846218	0.0532311	-1195.88	38.9389	226	ENSG00000230989
V13M06-331_A1s2	NECAB2	No	0.0795045	0.106138	0.0024675	0.062926	34.5888	-132.443	0.0448716	0.0654203	1.10702	0.037733	-134.975	5.06388	1000	ENSG00000103154
V13M06-331_A1s2	COX4I1	Yes	4.00973e-09	2.31731e-08	0.0348654	0.484048	13.3827	-2646.01	0.341406	0.519678	0.546922	0.0671892	-2665.35	38.6691	231	ENSG00000131143
V13M06-331_A1s2	MAP1LC3B	Yes	6.91797e-07	2.71632e-06	0.00792264	0.190599	1.77887	-1477.99	0.139511	0.198815	0.63801	0.0399082	-1492.17	28.3679	340	ENSG00000140941
V13M06-331_A1s2	ANKRD11	No	0.44168	0.496333	0.00147945	0.15873	1.84019	-1228.22	0.102585	0.160272	0.374943	0.00923449	-1229.04	1.63434	1188	ENSG00000167522
V13M06-331_A1s2	RPL13	Yes	1.9642e-08	1.02032e-07	0.0678452	0.740743	24.6265	-3189	0.518248	0.809661	0.5026	0.0839057	-3206.75	35.4912	257	ENSG00000167526
V13M06-331_A1s2	TCF25	No	0.000484286	0.00113028	0.00461053	0.148427	0.000120346	-1164.41	0.112108	0.152962	0.605676	0.0301268	-1172.04	15.2657	572	ENSG00000141002
V13M06-331_A1s2	TUBB3	Yes	0	0	0.0602513	0.359711	4.60986	-2312.94	0.297205	0.417973	0.825899	0.143468	-2399.42	172.974	14	ENSG00000258947
V13M06-331_A1s2	ABR	No	0.000154105	0.000402603	0.00368389	0.0905232	5.61756	-570.677	0.0732871	0.0941474	0.828181	0.0391042	-579.455	17.5558	511	ENSG00000159842
V13M06-331_A1s2	YWHAE	Yes	0.00666942	0.0119834	0.0117336	0.492122	0.0148593	-2622.63	0.307084	0.503873	0.352742	0.0232875	-2627.64	10.0204	743	ENSG00000108953
V13M06-331_A1s2	PITPNA	No	0.0498479	0.0701972	0.00170182	0.100189	0.111829	-673.53	0.0636416	0.101938	0.648209	0.0167024	-676.529	5.99756	948	ENSG00000174238
V13M06-331_A1s2	PAFAH1B1	Yes	5.24713e-06	1.76548e-05	0.00888053	0.171658	9.71025	-1362.6	0.132287	0.180588	0.712367	0.0491892	-1374.76	24.3157	396	ENSG00000007168
V13M06-331_A1s2	PSMB6	No	0.172072	0.21133	0.00180935	0.102612	11.7344	-704.809	0.0674846	0.104477	0.630313	0.0173273	-706.569	3.51968	1087	ENSG00000142507
V13M06-331_A1s2	SLC25A11	No	1	1	0.000613598	0.0998607	92.0112	-659.361	0.0673307	0.100507	0.367899	0.00610701	-659.268	-0.186264	1325	ENSG00000108528
V13M06-331_A1s2	PFN1	Yes	0.112558	0.143931	0.00374406	0.191571	5.91825	-1468.32	0.116751	0.195318	0.524097	0.0191694	-1470.5	4.36858	1044	ENSG00000108518
V13M06-331_A1s2	NLRP1	Yes	3.84153e-07	1.59269e-06	0.00865247	0.202372	0.00735728	-1550.39	0.144256	0.211063	0.644816	0.0410023	-1565.16	29.5444	322	ENSG00000091592
V13M06-331_A1s2	RNASEK	Yes	2.93987e-12	2.61648e-11	0.0170994	0.286879	6.70792e-06	-1985.21	0.206319	0.304272	0.633798	0.056252	-2011.76	53.1053	150	ENSG00000219200
V13M06-331_A1s2	GABARAP	Yes	9.62829e-05	0.000261255	0.0203065	0.234201	36.695	-1784.73	0.162305	0.254566	0.877983	0.0797873	-1793.98	18.4964	492	ENSG00000170296
V13M06-331_A1s2	EIF4A1	No	0.0841148	0.111735	0.00149714	0.103425	0.0179472	-710.062	0.0756318	0.104989	0.511596	0.0142691	-712.537	4.95114	1005	ENSG00000161960
V13M06-331_A1s2	ATP1B2	Yes	0.0524169	0.0733506	0.00574508	0.297687	9.98443e-05	-2005.15	0.168208	0.30336	0.45061	0.0189337	-2008.1	5.89705	954	ENSG00000129244
V13M06-331_A1s2	NAA38	No	0.0138043	0.0225565	0.00198673	0.111233	0.0244571	-801.957	0.0768133	0.113363	0.580274	0.0175475	-806.24	8.56556	817	ENSG00000183011
V13M06-331_A1s2	VAMP2	Yes	5.41585e-10	3.47604e-09	0.0378027	0.578839	5.09408	-2852.03	0.402063	0.616203	0.483579	0.0613042	-2873.37	42.673	208	ENSG00000220205
V13M06-331_A1s2	RPL26	Yes	0.00058449	0.00133612	0.0131885	0.400773	5.19537	-2381.05	0.264451	0.414247	0.434262	0.0318592	-2388.49	14.8895	584	ENSG00000161970
V13M06-331_A1s2	MAP2K4	No	0.0354992	0.051794	0.00178075	0.0809092	2.05672e-05	-416.772	0.0579481	0.0826288	0.72822	0.0215353	-420.11	6.67649	915	ENSG00000065559
V13M06-331_A1s2	NCOR1	No	0.857595	0.890965	0.001636	0.193073	13.2921	-1466.82	0.108851	0.194755	0.371584	0.00840226	-1466.97	0.307246	1285	ENSG00000141027
V13M06-331_A1s2	UBB	Yes	0	0	0.119503	0.948449	2.32932	-3475.49	0.727511	1.06839	0.47517	0.111899	-3545.32	139.676	24	ENSG00000170315
V13M06-331_A1s2	SNHG29	No	0.235396	0.279336	0.00791699	0.10854	81.8807	-838.234	0.082012	0.116511	1.08493	0.0679822	-839.68	2.89297	1125	ENSG00000175061
V13M06-331_A1s2	USP22	Yes	1.6255e-08	8.54347e-08	0.0115492	0.202545	3.09404	-1562.85	0.153695	0.213781	0.699225	0.0539447	-1580.79	35.8697	254	ENSG00000124422
V13M06-331_A1s2	MTRNR2L1	Yes	6.11844e-13	6.14144e-12	0.0564633	0.791038	0.835584	-3230.34	0.507599	0.844693	0.468125	0.0666232	-3258.46	56.2445	133	ENSG00000256618
V13M06-331_A1s2	ALDOC	Yes	1.52767e-13	1.69953e-12	0.0456283	0.631462	1.43941	-2956.71	0.450849	0.675874	0.47379	0.0673888	-2986.22	59.019	120	ENSG00000109107
V13M06-331_A1s2	RPL23A	Yes	0.000150356	0.000394353	0.03015	0.304617	44.5038	-2120.05	0.224181	0.334896	0.774543	0.0900628	-2128.85	17.605	509	ENSG00000198242
V13M06-331_A1s2	SEZ6	Yes	3.0833e-06	1.07754e-05	0.00296301	0.0643071	0.000355821	-152.473	0.050113	0.0670579	1.08622	0.0440464	-165.162	25.379	382	ENSG00000063015
V13M06-331_A1s2	SLC6A4	Yes	3.25295e-14	3.77625e-13	0.0281961	0.199358	26.331	-1626.72	0.127852	0.227696	1.31338	0.12391	-1657.78	62.1166	115	ENSG00000108576
V13M06-331_A1s2	COPRS	No	1.47811e-10	1.04406e-09	0.00747063	0.107298	8.40612	-800.348	0.0904417	0.114929	0.955675	0.065093	-822.983	45.2702	189	ENSG00000172301
V13M06-331_A1s2	AP2B1	No	0.169325	0.20834	0.00179757	0.117244	0.0518156	-863.976	0.0813375	0.119026	0.521257	0.0151003	-865.752	3.55187	1085	ENSG00000006125
V13M06-331_A1s2	PIP4K2B	No	0.0181688	0.028979	0.00293733	0.110854	8.23842	-807.239	0.0792591	0.113829	0.683796	0.0258133	-811.247	8.01609	837	ENSG00000276293
V13M06-331_A1s2	RPL23	Yes	0.000140602	0.000370107	0.0112967	0.32137	0.000450784	-2110.39	0.204379	0.332275	0.520045	0.0339581	-2119.26	17.7392	507	ENSG00000125691
V13M06-331_A1s2	RPL19	Yes	0.000118416	0.000313661	0.0154168	0.454226	0.266839	-2532.24	0.276365	0.469467	0.449276	0.0328265	-2541.28	18.0826	504	ENSG00000108298
V13M06-331_A1s2	THRA	No	0.314276	0.362313	0.0017606	0.116126	9.29225	-853.132	0.0862723	0.117914	0.486361	0.0149347	-854.289	2.31497	1158	ENSG00000126351
V13M06-331_A1s2	EIF1	Yes	2.14673e-12	1.94958e-11	0.0333249	0.34098	16.9356	-2239.94	0.257344	0.374955	0.709365	0.0890315	-2266.81	53.7342	147	ENSG00000173812
V13M06-331_A1s2	ACLY	Yes	0.00119021	0.00253822	0.00366404	0.125224	2.04351	-956.54	0.0822382	0.128922	0.736049	0.0284281	-963.274	13.4673	626	ENSG00000131473
V13M06-331_A1s2	CNP	Yes	0.0913795	0.119952	0.0115698	0.62571	4.45014	-2912.32	0.335099	0.637427	0.320988	0.0181549	-2914.71	4.78547	1017	ENSG00000173786
V13M06-331_A1s2	ATP6V0A1	Yes	0.094505	0.123207	0.00594348	0.321306	6.59589	-2098.84	0.194593	0.327395	0.39618	0.0181619	-2101.2	4.7182	1024	ENSG00000033627
V13M06-331_A1s2	RPL27	Yes	1.92716e-05	5.88732e-05	0.0121608	0.34217	0.00101333	-2187.22	0.229732	0.35443	0.480021	0.0343204	-2198.07	21.7138	437	ENSG00000131469
V13M06-331_A1s2	VAT1	Yes	0	0	0.0215588	0.14065	16.8073	-1194.25	0.122643	0.162635	1.19721	0.132908	-1246.91	105.333	38	ENSG00000108828
V13M06-331_A1s2	RND2	No	5.68851e-06	1.89854e-05	0.00499738	0.126293	0.00532369	-972.783	0.0896611	0.131222	0.788437	0.0380635	-984.86	24.1541	400	ENSG00000108830
V13M06-331_A1s2	G6PC3	Yes	0.00942963	0.0161652	0.00280308	0.104722	4.11973e-05	-735.459	0.0614094	0.107388	0.862151	0.026069	-740.123	9.3278	778	ENSG00000141349
V13M06-331_A1s2	RUNDC3A	Yes	0.0571331	0.0788755	0.00539237	0.12518	37.493	-976.629	0.0948446	0.130646	0.774243	0.0412979	-979.491	5.72475	967	ENSG00000108309
V13M06-331_A1s2	GFAP	Yes	0	0	0.424979	2.19257	4.59906	-4527.64	2.01715	2.62379	0.323181	0.162357	-4642.35	229.424	8	ENSG00000131095
V13M06-331_A1s2	MAPT	Yes	0.012072	0.020045	0.0222896	0.344094	43.3664	-2234.65	0.220196	0.36653	0.678018	0.0608366	-2239.06	8.83373	804	ENSG00000186868
V13M06-331_A1s2	NSF	Yes	1.11022e-16	1.7437e-15	0.0253478	0.324719	0.0016313	-2144.14	0.243731	0.349429	0.653221	0.0724084	-2180.72	73.164	84	ENSG00000073969
V13M06-331_A1s2	NPEPPS	No	0.104506	0.134798	0.0017426	0.115568	0.83387	-846.293	0.0747247	0.117361	0.558644	0.0148546	-848.552	4.51702	1035	ENSG00000141279
V13M06-331_A1s2	KPNB1	No	0.708059	0.756813	0.00154965	0.130478	28.3564	-992.488	0.0870755	0.132081	0.452086	0.0117374	-992.833	0.690455	1249	ENSG00000108424
V13M06-331_A1s2	NFE2L1	No	7.08724e-05	0.000196296	0.00433124	0.142613	0.0118033	-1115.15	0.107104	0.147145	0.614468	0.0294754	-1124.7	19.1093	482	ENSG00000082641
V13M06-331_A1s2	ATP5MC1	No	0.108198	0.139023	0.00155539	0.0887224	6.06208	-526.552	0.0685661	0.0903197	0.575189	0.0172289	-528.776	4.44758	1039	ENSG00000159199
V13M06-331_A1s2	LUC7L3	No	0.0294002	0.0437074	0.00741136	0.360275	0.000174914	-2239.21	0.19647	0.367635	0.43818	0.0201568	-2242.74	7.05351	898	ENSG00000108848
V13M06-331_A1s2	SPAG9	No	0.0614806	0.0843542	0.00220669	0.116829	0.139164	-862.797	0.0751236	0.11901	0.625308	0.018538	-865.586	5.57807	973	ENSG00000008294
V13M06-331_A1s2	NME1	No	0.212062	0.255048	0.00190835	0.0740385	29.9769	-316.241	0.0524948	0.0759868	0.832171	0.0251275	-317.791	3.10175	1110	ENSG00000239672
V13M06-331_A1s2	NME2	No	0.101335	0.131088	0.00449995	0.164445	21.6846	-1291.62	0.110758	0.169017	0.605658	0.0266356	-1293.91	4.57865	1032	ENSG00000243678
V13M06-331_A1s2	DYNLL2	Yes	1.42245e-05	4.41621e-05	0.0238287	0.630713	2.47231e-07	-2935.34	0.417414	0.654239	0.369814	0.0364052	-2946.5	22.3211	430	ENSG00000264364
V13M06-331_A1s2	SEPTIN4	Yes	2.10749e-05	6.35103e-05	0.00848347	0.205572	3.03489	-1571.01	0.13849	0.213955	0.665072	0.039632	-1581.78	21.5349	443	ENSG00000108387
V13M06-331_A1s2	TRIM37	No	0.325649	0.374455	0.0012953	0.0877202	11.575	-510.355	0.0638312	0.0890491	0.563836	0.0145514	-511.477	2.24387	1161	ENSG00000108395
V13M06-331_A1s2	CLTC	Yes	1.23638e-05	3.90205e-05	0.0174083	0.36239	9.33051	-2271.91	0.242908	0.380026	0.543171	0.0458356	-2283.21	22.6015	423	ENSG00000141367
V13M06-331_A1s2	CYB561	Yes	0	0	0.015145	0.120079	1.61374	-949.645	0.0968028	0.135116	1.27129	0.111999	-1020.57	141.846	22	ENSG00000008283
V13M06-331_A1s2	PSMC5	No	0.00799555	0.0140633	0.00442878	0.187732	0.976127	-1446.07	0.132109	0.192207	0.503745	0.0230473	-1450.9	9.65774	759	ENSG00000087191
V13M06-331_A1s2	DDX5	Yes	1	1	0.00183155	0.270321	84.6667	-1876.03	0.144682	0.272225	0.295798	0.00672985	-1875.87	-0.327449	1334	ENSG00000108654
V13M06-331_A1s2	PRKAR1A	Yes	5.25015e-06	1.76548e-05	0.0292509	0.306509	35.1839	-2120.72	0.222586	0.336001	0.76837	0.0871185	-2132.88	24.3145	397	ENSG00000108946
V13M06-331_A1s2	SSTR2	Yes	2.64038e-08	1.34539e-07	0.00306316	0.0595663	0.000211995	-61.8328	0.0475593	0.0625034	1.16372	0.0489093	-79.2825	34.8995	262	ENSG00000180616
V13M06-331_A1s2	RPL38	Yes	1.84419e-09	1.11909e-08	0.0333976	0.560131	4.29256	-2807.67	0.352984	0.593624	0.51773	0.0562696	-2827.79	40.2225	220	ENSG00000172809
V13M06-331_A1s2	ATP5PD	No	1.51483e-06	5.49538e-06	0.00516047	0.11271	0.00523182	-837.476	0.0894372	0.117584	0.803206	0.0437809	-850.876	26.8004	368	ENSG00000167863
V13M06-331_A1s2	JPT1	No	9.49509e-05	0.000258166	0.00329391	0.0902864	3.02704e-05	-561.059	0.066818	0.0934458	0.858939	0.0351988	-570.321	18.5243	491	ENSG00000189159
V13M06-331_A1s2	SUMO2	No	0.273021	0.318048	0.00162503	0.135882	2.0615	-1041.15	0.0893598	0.137559	0.451117	0.0118178	-1042.45	2.59641	1146	ENSG00000188612
V13M06-331_A1s2	H3F3B	Yes	0.731067	0.777773	0.00170723	0.182215	11.4679	-1397.11	0.11103	0.183971	0.372139	0.00928237	-1397.42	0.6265	1254	ENSG00000132475
V13M06-331_A1s2	WBP2	Yes	2.06982e-11	1.66459e-10	0.0254445	0.346361	3.57104	-2227.47	0.237787	0.370455	0.670825	0.068435	-2252.07	49.202	166	ENSG00000132471
V13M06-331_A1s2	MXRA7	Yes	0.000625614	0.0014257	0.0344782	0.130294	96.9677	-1256.06	0.114061	0.164851	1.62793	0.209248	-1263.43	14.7536	585	ENSG00000182534
V13M06-331_A1s2	TIMP2	Yes	7.87013e-05	0.000215742	0.00932344	0.287532	0.0013442	-1972.73	0.213322	0.296988	0.45264	0.0314073	-1982.18	18.8997	487	ENSG00000035862
V13M06-331_A1s2	ACTG1	Yes	0	0	0.0764196	0.695148	12.1067	-3111.34	0.511314	0.772243	0.540648	0.0990446	-3148.97	75.2771	74	ENSG00000184009
V13M06-331_A1s2	MCRIP1	No	0.859824	0.892586	0.00132163	0.139063	20.7608	-1067.46	0.0887578	0.140424	0.409589	0.00941432	-1067.61	0.302055	1286	ENSG00000225663
V13M06-331_A1s2	ARHGDIA	Yes	0.00337675	0.00658096	0.00486968	0.186496	0.272093	-1439.72	0.124227	0.191346	0.561737	0.025447	-1445.41	11.3817	685	ENSG00000141522
V13M06-331_A1s2	DCXR	No	0.00345214	0.0067083	0.00314496	0.127242	0.0106074	-971.733	0.0845462	0.130423	0.663306	0.0241202	-977.402	11.3375	687	ENSG00000169738
V13M06-331_A1s2	FASN	No	0.712421	0.760257	0.00190428	0.162823	17.7765	-1262.48	0.105675	0.164767	0.412947	0.0115602	-1262.82	0.678174	1251	ENSG00000169710
V13M06-331_A1s2	MYL12B	No	0.000203604	0.000516752	0.00470692	0.151241	0.0457063	-1187.41	0.110437	0.155982	0.62123	0.0301826	-1195.91	16.9987	526	ENSG00000118680
V13M06-331_A1s2	EPB41L3	No	0.118445	0.150023	0.00367162	0.246368	0.667035	-1770.36	0.148109	0.250126	0.409118	0.0146841	-1772.5	4.26662	1054	ENSG00000082397
V13M06-331_A1s2	NDUFV2	No	0.0055585	0.0101652	0.00300679	0.1237	0.00705049	-936.944	0.0847974	0.12671	0.64665	0.0237303	-942.137	10.3849	730	ENSG00000178127
V13M06-331_A1s2	ANKRD12	No	0.760889	0.805541	0.00293682	0.276432	20.105	-1907.6	0.155141	0.279453	0.349312	0.0105124	-1907.87	0.546534	1261	ENSG00000101745
V13M06-331_A1s2	VAPA	Yes	0.0138562	0.0226138	0.00383286	0.170613	4.11545	-1329.2	0.112949	0.174585	0.548124	0.0219717	-1333.48	8.55804	818	ENSG00000101558
V13M06-331_A1s2	AQP4	Yes	0.00502777	0.00933529	0.00482027	0.210573	0.00164722	-1585.37	0.137583	0.215517	0.504629	0.022379	-1590.66	10.5856	719	ENSG00000171885
V13M06-331_A1s2	DTNA	Yes	0.000818074	0.00181116	0.00362108	0.116421	5.07769	-870.162	0.0765577	0.120154	0.786014	0.0301652	-877.271	14.2171	603	ENSG00000134769
V13M06-331_A1s2	MAPRE2	Yes	0.00588609	0.0107202	0.00488986	0.195295	3.90042	-1496.36	0.124376	0.20034	0.562227	0.0244268	-1501.5	10.2703	733	ENSG00000166974
V13M06-331_A1s2	TPGS2	Yes	0.505255	0.560229	0.00136242	0.132971	6.70779	-1013.22	0.0842193	0.134381	0.438272	0.010142	-1013.9	1.36538	1204	ENSG00000134779
V13M06-331_A1s2	CELF4	Yes	5.42282e-11	4.04439e-10	0.0161941	0.259247	5.51066e-08	-1862.85	0.197959	0.274601	0.64284	0.0587935	-1886.48	47.2756	179	ENSG00000101489
V13M06-331_A1s2	SYT4	Yes	0	0	0.0195093	0.191183	2.02086	-1511.03	0.164892	0.209868	0.847075	0.0925964	-1558.23	94.4032	52	ENSG00000132872
V13M06-331_A1s2	ATP5F1A	Yes	3.15643e-07	1.32929e-06	0.0215407	0.346064	12.1487	-2228.14	0.248315	0.367748	0.591054	0.0585974	-2243.11	29.9373	317	ENSG00000152234
V13M06-331_A1s2	C18orf32	No	0.108746	0.139592	0.00305675	0.168031	6.2348	-1306.99	0.109366	0.171148	0.505532	0.0178666	-1309.21	4.43748	1040	ENSG00000177576
V13M06-331_A1s2	RPL17	Yes	8.01068e-07	3.08192e-06	0.019645	0.451255	2.32156	-2532	0.301417	0.471302	0.465006	0.0417181	-2546.04	28.0746	347	ENSG00000265681
V13M06-331_A1s2	TXNL1	No	0.0109532	0.0184861	0.0014424	0.0743788	0.602718	-312.011	0.0619256	0.075908	0.613301	0.0190238	-316.525	9.02825	791	ENSG00000091164
V13M06-331_A1s2	NARS	No	3.9043e-09	2.27609e-08	0.00488738	0.0765053	4.86333e-07	-373.343	0.0648536	0.0807948	1.07796	0.0600469	-392.704	38.7224	229	ENSG00000134440
V13M06-331_A1s2	SEC11C	No	0.00986579	0.0167781	0.00472331	0.192699	6.36156	-1480.16	0.138637	0.197615	0.495728	0.0239248	-1484.77	9.23736	785	ENSG00000166562
V13M06-331_A1s2	CNDP1	No	0.462562	0.517186	0.00332042	0.231329	24.1027	-1694.41	0.122474	0.234779	0.470492	0.0141505	-1695.18	1.54195	1194	ENSG00000150656
V13M06-331_A1s2	MBP	Yes	0	0	0.660962	2.20889	2.04455	-4541.15	3.13209	2.77441	0.259569	0.230312	-4710.5	338.695	4	ENSG00000197971
V13M06-331_A1s2	TXNL4A	No	0.325989	0.374523	0.00124364	0.127675	0.0686238	-962.702	0.0781764	0.12898	0.451098	0.00964666	-963.823	2.24178	1162	ENSG00000141759
V13M06-331_A1s2	BSG	Yes	0.0207744	0.032628	0.00281933	0.15145	5.41408e-05	-1179.43	0.112058	0.15438	0.473841	0.0182754	-1183.31	7.74807	850	ENSG00000172270
V13M06-331_A1s2	POLR2E	No	0.564111	0.619316	0.00139148	0.110507	14.8421	-790.13	0.0658864	0.11193	0.566165	0.0124353	-790.702	1.14501	1216	ENSG00000099817
V13M06-331_A1s2	GPX4	Yes	0.000730686	0.00164497	0.0108566	0.350699	5.03883	-2216.45	0.243391	0.361938	0.428097	0.0300275	-2223.67	14.4431	593	ENSG00000167468
V13M06-331_A1s2	ATP5F1D	Yes	0.000369802	0.000886329	0.00627238	0.229506	0.0345809	-1693.91	0.149728	0.236057	0.528948	0.0266028	-1701.81	15.8051	557	ENSG00000099624
V13M06-331_A1s2	CIRBP	Yes	0.0453898	0.0645679	0.0103495	0.275015	30.2321	-1931.12	0.172473	0.285547	0.589846	0.0362676	-1934.21	6.18494	938	ENSG00000099622
V13M06-331_A1s2	NDUFS7	No	0.000941653	0.00206083	0.00423181	0.121275	3.41452	-922.303	0.0896757	0.125382	0.725419	0.0337179	-929.271	13.9357	610	ENSG00000115286
V13M06-331_A1s2	RPS15	Yes	5.57071e-07	2.24003e-06	0.0334382	0.519088	14.4979	-2726.41	0.36036	0.55281	0.50744	0.0605187	-2740.81	28.8011	332	ENSG00000115268
V13M06-331_A1s2	UQCR11	Yes	1.24991e-09	7.68956e-09	0.0175167	0.26897	4.93331	-1915.93	0.185285	0.286068	0.71431	0.0611432	-1936.43	41.0004	217	ENSG00000127540
V13M06-331_A1s2	AP3D1	No	0.0212333	0.0331156	0.00396812	0.169147	4.34797	-1319.6	0.103328	0.173156	0.609639	0.0229219	-1323.45	7.70437	855	ENSG00000065000
V13M06-331_A1s2	OAZ1	Yes	2.16716e-13	2.37144e-12	0.0270972	0.369711	5.62387e-07	-2300.76	0.265997	0.394845	0.618851	0.068288	-2329.92	58.3203	122	ENSG00000104904
V13M06-331_A1s2	TIMM13	No	5.363e-05	0.000152009	0.00289489	0.0840953	0.000442113	-472.986	0.0588682	0.0869834	0.913978	0.0332784	-482.819	19.6668	471	ENSG00000099800
V13M06-331_A1s2	TLE5	Yes	0.000803996	0.00179488	0.0107482	0.340847	4.63668	-2181.98	0.232901	0.351836	0.445139	0.0305698	-2189.1	14.2518	598	ENSG00000104964
V13M06-331_A1s2	ATCAY	No	0.00434697	0.00824319	0.00379558	0.132949	3.17055	-1029.51	0.0921471	0.136717	0.668587	0.0277567	-1034.95	10.8766	704	ENSG00000167654
V13M06-331_A1s2	EEF2	Yes	6.19934e-05	0.000172779	0.0140994	0.442202	0.000671884	-2497.91	0.281187	0.456695	0.422285	0.0308993	-2507.6	19.377	479	ENSG00000167658
V13M06-331_A1s2	ZBTB7A	No	0.880913	0.910937	0.00195108	0.215865	34.6231	-1603.96	0.126885	0.2179	0.348117	0.00895746	-1604.09	0.253592	1291	ENSG00000178951
V13M06-331_A1s2	MAP2K2	No	0.481846	0.536949	0.000951187	0.108071	1.69392	-758.304	0.0704126	0.109064	0.438008	0.00872467	-759.034	1.46026	1198	ENSG00000126934
V13M06-331_A1s2	RPL36	Yes	0.000900556	0.00198063	0.0225042	0.442649	21.2784	-2523.44	0.281812	0.465324	0.53232	0.0483803	-2530.46	14.025	607	ENSG00000130255
V13M06-331_A1s2	MICOS13	No	0.00483698	0.00904393	0.00640612	0.118521	30.4517	-919.987	0.0876898	0.124976	0.912743	0.051279	-925.319	10.6629	714	ENSG00000174917
V13M06-331_A1s2	NDUFA11	Yes	0.00801427	0.01407	0.0334728	0.221931	83.1486	-1793.81	0.166878	0.255538	1.09634	0.131058	-1798.64	9.65306	760	ENSG00000174886
V13M06-331_A1s2	SLC25A23	No	1	1	0.001212	0.137752	36.0493	-1055.22	0.0882997	0.138997	0.394269	0.00872169	-1055.14	-0.157419	1321	ENSG00000125648
V13M06-331_A1s2	TUBB4A	Yes	0.1755	0.214554	0.00631888	0.439819	3.8374	-2477.85	0.278105	0.446339	0.285832	0.0141635	-2479.6	3.48023	1092	ENSG00000104833
V13M06-331_A1s2	TRAPPC5	No	0.0844654	0.111866	0.00254021	0.131615	5.98296	-1009.76	0.0834147	0.134197	0.604216	0.0189349	-1012.23	4.94283	1008	ENSG00000181029
V13M06-331_A1s2	CTXN1	No	0.00499087	0.00929262	0.00250512	0.0736548	13.8457	-316.213	0.0615987	0.0762187	0.812536	0.0328928	-321.513	10.6003	717	ENSG00000178531
V13M06-331_A1s2	RPS28	Yes	1.27e-07	5.72788e-07	0.0279795	0.455615	11.1689	-2562.64	0.300135	0.484007	0.557318	0.0578574	-2578.52	31.7582	296	ENSG00000233927
V13M06-331_A1s2	RAB11B	No	0.382782	0.433797	0.00103148	0.114268	0.719382	-826.557	0.0800869	0.115356	0.401022	0.00894608	-827.517	1.92058	1178	ENSG00000185236
V13M06-331_A1s2	UBL5	Yes	5.2666e-05	0.000149594	0.0146514	0.170259	35.9625	-1394.53	0.12554	0.185022	0.964183	0.0792352	-1404.38	19.7031	470	ENSG00000198258
V13M06-331_A1s2	PIN1	Yes	0.0173959	0.0279129	0.00474724	0.191274	4.78722	-1471	0.133925	0.196048	0.514467	0.024218	-1475.05	8.10304	832	ENSG00000127445
V13M06-331_A1s2	CDC37	No	0.791365	0.831408	0.00162893	0.12886	30.1577	-978.162	0.076948	0.130529	0.524511	0.0124833	-978.396	0.467993	1270	ENSG00000105401
V13M06-331_A1s2	CDKN2D	No	1.51319e-08	7.98462e-08	0.0026696	0.0524541	1.09817e-05	93.6933	0.0531674	0.0550532	0.971801	0.0484293	75.6868	36.0129	253	ENSG00000129355
V13M06-331_A1s2	TMEM205	No	0.0672246	0.0914831	0.00188004	0.0974612	6.15554	-642.958	0.0684812	0.0993931	0.633157	0.018925	-645.658	5.39943	981	ENSG00000105518
V13M06-331_A1s2	ELAVL3	Yes	0.024501	0.0373388	0.0111635	0.416926	11.1346	-2425.52	0.240158	0.428303	0.43995	0.0260775	-2429.23	7.41809	876	ENSG00000196361
V13M06-331_A1s2	TNPO2	No	0.575335	0.630084	0.00134466	0.0971852	27.8483	-635.035	0.0639853	0.0985767	0.573094	0.0136472	-635.588	1.10561	1219	ENSG00000105576
V13M06-331_A1s2	TRIR	No	0.018936	0.0300947	0.0058761	0.173429	20.9117	-1363.07	0.105132	0.17945	0.729141	0.0327716	-1367.04	7.93338	840	ENSG00000123144
V13M06-331_A1s2	PRDX2	Yes	3.27145e-11	2.5245e-10	0.0228543	0.386029	1.42372e-06	-2347.48	0.267044	0.408565	0.56611	0.0558944	-2371.62	48.2864	173	ENSG00000167815
V13M06-331_A1s2	CALR	Yes	0.638591	0.693669	0.00154418	0.154243	6.19864	-1194.15	0.106361	0.155814	0.369458	0.0099121	-1194.59	0.896981	1229	ENSG00000179218
V13M06-331_A1s2	GADD45GIP1	No	5.95427e-10	3.78521e-09	0.00437064	0.0738759	0.659111	-329.497	0.0632822	0.0780651	1.0447	0.0558573	-350.739	42.4835	210	ENSG00000179271
V13M06-331_A1s2	PRKACA	No	0.258913	0.303201	0.00136396	0.119938	0.00577952	-887.983	0.0848289	0.121347	0.435369	0.0112444	-889.334	2.70252	1140	ENSG00000072062
V13M06-331_A1s2	DNAJB1	No	0.791739	0.831408	0.000857287	0.137417	0.429649	-1048.85	0.0809692	0.138309	0.361613	0.00619989	-1049.09	0.467047	1271	ENSG00000132002
V13M06-331_A1s2	TECR	No	0.0454152	0.0645679	0.00434874	0.154228	14.6196	-1213.23	0.096587	0.158611	0.682752	0.0274235	-1216.32	6.18382	939	ENSG00000099797
V13M06-331_A1s2	NDUFB7	No	0.0269906	0.0405844	0.00235061	0.131678	4.83314e-06	-1007.96	0.0989697	0.134125	0.489878	0.017538	-1011.58	7.22453	886	ENSG00000099795
V13M06-331_A1s2	BRD4	No	0.223185	0.266744	0.0090471	0.154559	69.6428	-1253.27	0.0904527	0.163686	1.05156	0.055298	-1254.77	2.9995	1117	ENSG00000141867
V13M06-331_A1s2	BABAM1	No	0.0883084	0.116494	0.00123768	0.0652154	5.76331	-152.057	0.0540907	0.066474	0.650401	0.0186248	-154.484	4.85384	1012	ENSG00000105393
V13M06-331_A1s2	RPL18A	Yes	0.00367236	0.00706427	0.00792253	0.311632	0.040364	-2065.98	0.198754	0.319551	0.447832	0.0247924	-2071.58	11.2138	694	ENSG00000105640
V13M06-331_A1s2	RAB3A	Yes	4.54575e-09	2.60454e-08	0.0112666	0.217989	2.79228e-07	-1646.04	0.164504	0.229092	0.645241	0.0491445	-1665.24	38.4181	233	ENSG00000105649
V13M06-331_A1s2	JUND	Yes	0.0382126	0.0550905	0.00557528	0.249461	8.42566	-1793.76	0.162647	0.255202	0.459079	0.0218607	-1797.03	6.52918	926	ENSG00000130522
V13M06-331_A1s2	LSM4	No	0.00975154	0.0166475	0.00297462	0.093215	15.0573	-602.07	0.0640937	0.0962718	0.850942	0.0309245	-606.7	9.26066	782	ENSG00000130520
V13M06-331_A1s2	FKBP8	No	0.00211442	0.0042769	0.00573852	0.194424	3.05838	-1494.31	0.131433	0.200171	0.576363	0.0286693	-1500.47	12.3179	660	ENSG00000105701
V13M06-331_A1s2	UBA52	Yes	3.8908e-08	1.93094e-07	0.0208464	0.394382	2.32899	-2373.25	0.283082	0.414867	0.510039	0.0502047	-2390.32	34.1241	269	ENSG00000221983
V13M06-331_A1s2	TMEM59L	Yes	1.66552e-07	7.42027e-07	0.0123062	0.277168	0.366603	-1935.72	0.195644	0.289579	0.567018	0.0425123	-1951.33	31.2159	299	ENSG00000105696
V13M06-331_A1s2	NDUFA13	Yes	2.5849e-05	7.68562e-05	0.0157869	0.404788	3.71826	-2397.15	0.268434	0.420821	0.468069	0.0375364	-2407.71	21.1265	449	ENSG00000186010
V13M06-331_A1s2	UQCRFS1	No	0.290186	0.336794	0.0016476	0.1431	0.0493047	-1103.72	0.0912972	0.144785	0.4446	0.0113826	-1104.96	2.47447	1150	ENSG00000169021
V13M06-331_A1s2	GPI	Yes	2.8414e-10	1.8872e-09	0.0169343	0.308342	2.23014e-09	-2071.07	0.224644	0.325218	0.57928	0.0520612	-2093.05	43.9631	201	ENSG00000105220
V13M06-331_A1s2	MAG	Yes	1	1	0.00214483	0.267837	26.4219	-1866.1	0.135254	0.270052	0.342411	0.00794435	-1866.09	-0.0206562	1312	ENSG00000105695
V13M06-331_A1s2	COX6B1	Yes	5.1159e-05	0.000146247	0.0239925	0.17207	60.0279	-1466.66	0.128086	0.196287	1.20931	0.122371	-1476.54	19.7611	467	ENSG00000126267
V13M06-331_A1s2	APLP1	Yes	0.000212622	0.000535567	0.012162	0.377209	2.51506e-05	-2304.06	0.233616	0.389257	0.472064	0.031235	-2312.51	16.912	530	ENSG00000105290
V13M06-331_A1s2	CLIP3	Yes	2.98925e-11	2.32015e-10	0.0134854	0.225708	0.97123	-1693.91	0.166934	0.239236	0.695645	0.0563787	-1718.15	48.4668	172	ENSG00000105270
V13M06-331_A1s2	POLR2I	No	0.153204	0.190258	0.0011364	0.0786555	2.11212	-376.051	0.0586993	0.0798229	0.57429	0.014242	-377.927	3.75197	1075	ENSG00000105258
V13M06-331_A1s2	TBCB	Yes	0.0129297	0.0212587	0.00435093	0.199455	0.763822	-1518.51	0.119227	0.203875	0.553246	0.0213484	-1522.86	8.69646	811	ENSG00000105254
V13M06-331_A1s2	CAPNS1	Yes	2.09593e-10	1.45732e-09	0.0165815	0.223485	9.64588	-1700.47	0.164266	0.240141	0.783908	0.0690704	-1722.76	44.5717	192	ENSG00000126247
V13M06-331_A1s2	SPINT2	No	4.16334e-13	4.37642e-12	0.00545317	0.0723974	0.600101	-311.909	0.0662424	0.0774079	1.11478	0.0700466	-340.416	57.0145	127	ENSG00000167642
V13M06-331_A1s2	PSMD8	No	0.0582401	0.0802379	0.00176272	0.0970589	3.70789	-636.48	0.0732676	0.0988787	0.573033	0.0178374	-639.323	5.68636	969	ENSG00000099341
V13M06-331_A1s2	EIF3K	No	0.985794	1	0.00135877	0.164528	22.9691	-1271.37	0.0989863	0.165927	0.372389	0.00819092	-1271.38	0.0286147	1308	ENSG00000178982
V13M06-331_A1s2	ACTN4	No	1	1	0.00161428	0.18558	44.2039	-1419.03	0.101418	0.18725	0.396163	0.00862357	-1418.99	-0.0837858	1317	ENSG00000130402
V13M06-331_A1s2	RPS16	Yes	0.000966062	0.0021039	0.00861889	0.285723	2.75227	-1964.76	0.196364	0.294451	0.472784	0.0292819	-1971.7	13.8846	613	ENSG00000105193
V13M06-331_A1s2	PLD3	Yes	2.20443e-10	1.52482e-09	0.0203666	0.281549	10.3659	-1981.96	0.207903	0.302392	0.686434	0.0674579	-2004.19	44.4708	193	ENSG00000105223
V13M06-331_A1s2	RPS19	Yes	0.00986049	0.0167781	0.00936057	0.318113	10.0775	-2097.48	0.200594	0.327638	0.482316	0.0285842	-2102.1	9.23844	783	ENSG00000105372
V13M06-331_A1s2	RABAC1	Yes	2.00739e-05	6.0807e-05	0.00669498	0.171022	1.23837	-1343.68	0.120991	0.177616	0.67627	0.0376721	-1354.5	21.6322	440	ENSG00000105404
V13M06-331_A1s2	ATP1A3	Yes	4.44089e-16	6.58732e-15	0.0420278	0.491525	5.99076	-2664.81	0.366265	0.534766	0.559723	0.0787698	-2700.29	70.9673	88	ENSG00000105409
V13M06-331_A1s2	APOE	Yes	0	0	0.0688997	0.607541	11.5753	-2948.02	0.437418	0.678939	0.600084	0.101856	-2991.75	87.4636	55	ENSG00000130203
V13M06-331_A1s2	CLPTM1	No	2.68428e-06	9.53061e-06	0.00473059	0.0935767	9.48192	-620.762	0.0718383	0.0984155	0.957418	0.0481204	-633.59	25.6562	376	ENSG00000104853
V13M06-331_A1s2	SNRPD2	No	0.00388621	0.00744345	0.00317847	0.128123	0.338517	-980.359	0.0924548	0.131335	0.609789	0.0242074	-985.909	11.1006	697	ENSG00000125743
V13M06-331_A1s2	PNMA8A	Yes	0.0045928	0.00867239	0.00349178	0.139422	0.289526	-1083.72	0.0990276	0.142917	0.596715	0.0244327	-1089.1	10.7665	707	ENSG00000182013
V13M06-331_A1s2	PNMA8B	Yes	0.00553831	0.0101422	0.00568705	0.166905	11.0765	-1314.39	0.129957	0.172609	0.580289	0.0329509	-1319.58	10.3921	729	ENSG00000204851
V13M06-331_A1s2	CALM3	Yes	1.75682e-12	1.64011e-11	0.0638645	0.638964	16.0332	-3007.32	0.473264	0.703066	0.533982	0.0908679	-3034.38	54.135	143	ENSG00000160014
V13M06-331_A1s2	AP2S1	No	0.0204428	0.032183	0.00217044	0.113267	4.88095e-06	-825.19	0.0822153	0.115504	0.566659	0.0188019	-829.08	7.78025	848	ENSG00000042753
V13M06-331_A1s2	ARHGAP35	No	0.470597	0.52529	0.000936562	0.104985	0.0780439	-722.958	0.0681096	0.105954	0.449325	0.00884202	-723.712	1.50751	1196	ENSG00000160007
V13M06-331_A1s2	NAPA	Yes	0.00364569	0.00702308	0.00291253	0.122771	1.03222	-927.647	0.0853068	0.125792	0.632633	0.0231735	-933.261	11.2284	693	ENSG00000105402
V13M06-331_A1s2	SELENOW	Yes	3.3451e-13	3.63066e-12	0.0435511	0.471328	12.7306	-2626.88	0.342695	0.515548	0.608964	0.0845852	-2655.61	57.4519	123	ENSG00000178980
V13M06-331_A1s2	RPL18	Yes	0.00159651	0.00331986	0.00950409	0.312286	4.84009	-2074.3	0.203267	0.321957	0.479611	0.0295351	-2080.74	12.8799	642	ENSG00000063177
V13M06-331_A1s2	NUCB1	No	0.561363	0.616806	0.00113598	0.0962853	12.0228	-620.952	0.0678794	0.0974482	0.496532	0.0116605	-621.53	1.15478	1215	ENSG00000104805
V13M06-331_A1s2	FTL	Yes	1.11022e-15	1.5439e-14	0.0763218	0.807131	9.85917	-3281.26	0.572429	0.88525	0.482617	0.0863903	-3315.73	68.9311	95	ENSG00000087086
V13M06-331_A1s2	RPL13A	Yes	5.75118e-11	4.24189e-10	0.0334114	0.572827	0.00314747	-2828.97	0.370004	0.605785	0.494016	0.0551127	-2852.55	47.1581	181	ENSG00000142541
V13M06-331_A1s2	RPS11	Yes	3.00359e-06	1.05521e-05	0.0283101	0.424626	19.6164	-2485.92	0.290569	0.453354	0.579057	0.0625034	-2498.64	25.4314	380	ENSG00000142534
V13M06-331_A1s2	PTOV1	No	0.00157301	0.00328266	0.00341338	0.126993	0.000312217	-970.975	0.0823476	0.130426	0.709482	0.0261749	-977.43	12.9095	639	ENSG00000104960
V13M06-331_A1s2	LRRC4B	No	0.135045	0.169123	0.00547185	0.159854	34.2591	-1265.45	0.0948855	0.165394	0.779591	0.0330974	-1267.45	4.0043	1066	ENSG00000131409
V13M06-331_A1s2	PPP2R1A	Yes	1.36536e-05	4.25877e-05	0.00791013	0.230867	0.00753222	-1705.96	0.164388	0.239043	0.541029	0.0331277	-1717.16	22.403	428	ENSG00000105568
V13M06-331_A1s2	NDUFA3	Yes	2.56514e-08	1.31205e-07	0.0115263	0.160326	15.541	-1298.37	0.126196	0.172081	0.850743	0.0670712	-1315.85	34.9573	261	ENSG00000170906
V13M06-331_A1s2	MBOAT7	Yes	0.000217396	0.00054656	0.0133158	0.16926	35.6515	-1380.27	0.124734	0.182662	0.925122	0.0729333	-1388.71	16.8676	531	ENSG00000125505
V13M06-331_A1s2	RPS9	Yes	0.671671	0.723714	0.00440488	0.360797	19.2873	-2234.58	0.206491	0.365305	0.321414	0.0120615	-2234.97	0.795972	1239	ENSG00000170889
V13M06-331_A1s2	TTYH1	Yes	0.0842135	0.111754	0.00332893	0.211958	1.10432	-1587.49	0.132317	0.215394	0.436051	0.0154627	-1589.96	4.9488	1006	ENSG00000167614
V13M06-331_A1s2	SYT5	No	0.00017213	0.000443617	0.00244462	0.0666633	6.24392e-06	-190.811	0.0464558	0.0689692	1.0643	0.035374	-199.478	17.3345	518	ENSG00000129990
V13M06-331_A1s2	BRSK1	No	0.0692854	0.0938093	0.00226837	0.111949	7.41387	-813.288	0.0802773	0.114269	0.593286	0.01986	-815.958	5.33904	986	ENSG00000160469
V13M06-331_A1s2	RPL28	Yes	1.51797e-09	9.29585e-09	0.0319113	0.525735	5.46978	-2732.15	0.361456	0.558108	0.494216	0.0572251	-2752.46	40.6118	218	ENSG00000108107
V13M06-331_A1s2	PEG3	Yes	0	0	0.0332543	0.412515	1.64941	-2440.87	0.307265	0.446854	0.593486	0.0745997	-2481	80.266	64	ENSG00000198300
V13M06-331_A1s2	ZSCAN18	No	0.555209	0.61105	0.00124003	0.105602	14.0996	-733.739	0.0720615	0.10688	0.488666	0.0116062	-734.328	1.17682	1213	ENSG00000121413
V13M06-331_A1s2	RPS5	Yes	0.000415738	0.000982319	0.00862779	0.269167	2.65391	-1893.28	0.177218	0.2779	0.524134	0.0310582	-1901.06	15.5709	565	ENSG00000083845
V13M06-331_A1s2	UBE2M	No	0.00135348	0.0028681	0.00264039	0.0937104	7.06548e-06	-600.839	0.0735127	0.0963305	0.698991	0.0274039	-607.444	13.2101	630	ENSG00000130725
V13M06-331_A1s2	PTPRA	No	0.635147	0.69049	0.00190203	0.173207	13.2295	-1337.04	0.106928	0.175159	0.407866	0.0108619	-1337.49	0.907796	1228	ENSG00000132670
V13M06-331_A1s2	PRNP	Yes	9.66581e-09	5.26688e-08	0.0150913	0.322294	0.169281	-2121.07	0.236816	0.337837	0.518743	0.0447301	-2139.53	36.9093	245	ENSG00000171867
V13M06-331_A1s2	TMEM230	No	0.371365	0.422293	0.000964943	0.0961535	0.711891	-616.841	0.0588495	0.0971535	0.527846	0.00993573	-617.832	1.98114	1174	ENSG00000089063
V13M06-331_A1s2	CDS2	No	0.0345905	0.0506806	0.00267479	0.140101	0.000219723	-1084.73	0.0986588	0.142799	0.524214	0.0187342	-1088.1	6.72835	911	ENSG00000101290
V13M06-331_A1s2	CHGB	Yes	0	0	0.051004	0.288893	0.855251	-2029.75	0.228254	0.339157	0.989426	0.150057	-2144.29	229.077	9	ENSG00000089199
V13M06-331_A1s2	TMX4	Yes	0.0141695	0.0229566	0.00582864	0.251902	3.43202e-05	-1804.38	0.161648	0.25764	0.472295	0.0226152	-1808.64	8.51333	824	ENSG00000125827
V13M06-331_A1s2	SNAP25	Yes	0	0	0.068573	0.71648	5.26421	-3128.77	0.507479	0.786196	0.516011	0.0873482	-3170.84	84.1408	56	ENSG00000132639
V13M06-331_A1s2	DSTN	Yes	4.41136e-12	3.87445e-11	0.021703	0.320651	4.49306	-2131.47	0.234756	0.342879	0.627543	0.0633935	-2157.62	52.2937	152	ENSG00000125868
V13M06-331_A1s2	NAPB	Yes	7.00362e-12	6.03215e-11	0.0190657	0.289011	2.01351	-2000.37	0.218515	0.307854	0.631897	0.0618862	-2026.05	51.3692	155	ENSG00000125814
V13M06-331_A1s2	CST3	Yes	0	0	0.0876381	0.862661	7.08832	-3361.79	0.599918	0.94982	0.493463	0.0922216	-3401.69	79.788	65	ENSG00000101439
V13M06-331_A1s2	APMAP	No	0.00895615	0.0154876	0.00242135	0.0918385	9.75248	-577.658	0.0655635	0.0943728	0.750527	0.025688	-582.374	9.43083	772	ENSG00000101474
V13M06-331_A1s2	ENTPD6	No	0.00389622	0.00745193	0.00186133	0.0833103	0.000101108	-452.747	0.0569972	0.0852537	0.756933	0.0218538	-458.294	11.0955	698	ENSG00000197586
V13M06-331_A1s2	PYGB	No	0.136515	0.170804	0.0013165	0.0860977	5.11967	-487.589	0.0633474	0.0874664	0.572772	0.0150604	-489.58	3.98264	1067	ENSG00000100994
V13M06-331_A1s2	ABHD12	No	0.00943275	0.0161652	0.00273947	0.100126	2.35673e-05	-681.101	0.0703171	0.102712	0.744341	0.0266315	-685.764	9.32713	779	ENSG00000100997
V13M06-331_A1s2	CHMP4B	No	0.0192629	0.0304691	0.00246851	0.134775	0.631608	-1036.89	0.0901675	0.137378	0.55102	0.0179864	-1040.84	7.89915	844	ENSG00000101421
V13M06-331_A1s2	EIF2S2	No	0.0357256	0.0520674	0.00741337	0.119466	50.5088	-941.136	0.0862182	0.126952	0.998639	0.0584285	-944.468	6.66377	916	ENSG00000125977
V13M06-331_A1s2	DYNLRB1	Yes	7.66279e-05	0.00021049	0.00773902	0.185032	5.2135	-1444.21	0.122467	0.192647	0.718329	0.0401463	-1453.69	18.9531	486	ENSG00000125971
V13M06-331_A1s2	MAP1LC3A	Yes	0.000466533	0.00109267	0.0096203	0.342843	5.03672e-07	-2184.47	0.233332	0.352712	0.420359	0.0272944	-2192.14	15.3404	570	ENSG00000101460
V13M06-331_A1s2	TP53INP2	No	0.00155977	0.00327405	0.010657	0.423734	2.27929e-05	-2440.94	0.215322	0.434726	0.479434	0.0245331	-2447.41	12.9264	636	ENSG00000078804
V13M06-331_A1s2	NORAD	Yes	3.9409e-08	1.94136e-07	0.0266128	0.52946	1.21544	-2730.23	0.351144	0.555745	0.464579	0.0478585	-2747.28	34.0985	271	ENSG00000260032
V13M06-331_A1s2	EPB41L1	No	3.21512e-06	1.11485e-05	0.00903419	0.221184	1.80668e-05	-1657.79	0.160992	0.230068	0.590392	0.0392418	-1670.43	25.2953	385	ENSG00000088367
V13M06-331_A1s2	NDRG3	No	0.0372474	0.0540492	0.00328845	0.0800232	32.0995	-427.604	0.0635102	0.0833618	0.902925	0.0394716	-430.894	6.58035	920	ENSG00000101079
V13M06-331_A1s2	BLCAP	Yes	0.000161483	0.000420233	0.00710693	0.202251	1.13281e-06	-1544.96	0.142744	0.209089	0.590585	0.0339463	-1553.69	17.4622	513	ENSG00000166619
V13M06-331_A1s2	SERINC3	Yes	0.000294558	0.000720794	0.00508137	0.149658	2.85193	-1178.09	0.121658	0.154749	0.585936	0.0328383	-1186.22	16.2601	545	ENSG00000132824
V13M06-331_A1s2	YWHAB	Yes	0.000452579	0.00106185	0.0164592	0.536072	0.0104676	-2732.15	0.359087	0.552373	0.357277	0.0297887	-2739.85	15.4011	569	ENSG00000166913
V13M06-331_A1s2	DBNDD2	Yes	0.013733	0.0224677	0.0158949	0.323985	31.498	-2143.08	0.188902	0.340012	0.66741	0.0467662	-2147.36	8.5759	816	ENSG00000244274
V13M06-331_A1s2	SLC12A5	No	0.027039	0.0405844	0.00343431	0.15081	3.16936	-1178.61	0.102854	0.154243	0.569772	0.0222654	-1182.22	7.22095	888	ENSG00000124140
V13M06-331_A1s2	ATP9A	No	3.26951e-06	1.13078e-05	0.010895	0.254432	1.17928	-1831.01	0.18171	0.265132	0.574429	0.0410627	-1843.64	25.2617	386	ENSG00000054793
V13M06-331_A1s2	BCAS1	Yes	1.04898e-06	3.94475e-06	0.0266385	0.532224	3.80863	-2738.9	0.283025	0.558205	0.576673	0.0476656	-2752.67	27.5354	355	ENSG00000064787
V13M06-331_A1s2	GNAS	Yes	0	0	0.172396	1.49109	2.28985	-4024.45	1.11611	1.65664	0.372011	0.103635	-4080.9	112.905	34	ENSG00000087460
V13M06-331_A1s2	ATP5F1E	Yes	7.42739e-14	8.40302e-13	0.0344088	0.450658	4.44781	-2551.67	0.325952	0.485347	0.56909	0.0709362	-2581.9	60.4625	118	ENSG00000124172
V13M06-331_A1s2	PSMA7	Yes	0.0281578	0.0420947	0.00384021	0.169313	4.7336	-1320.19	0.108514	0.1732	0.571072	0.0221781	-1323.76	7.13987	893	ENSG00000101182
V13M06-331_A1s2	RPS21	Yes	0.00056494	0.00129615	0.0118669	0.382881	0.000235717	-2321.42	0.238391	0.394516	0.45696	0.0300619	-2328.9	14.9576	581	ENSG00000171858
V13M06-331_A1s2	EEF1A2	Yes	7.37299e-13	7.23746e-12	0.0212858	0.346303	1.10369	-2217.63	0.252113	0.368487	0.578696	0.0579066	-2245.56	55.8715	136	ENSG00000101210
V13M06-331_A1s2	PPDPF	No	0.661625	0.716358	0.00298484	0.241974	36.0226	-1747.24	0.14637	0.245088	0.373257	0.0121851	-1747.66	0.826114	1233	ENSG00000125534
V13M06-331_A1s2	STMN3	Yes	3.96276e-09	2.30012e-08	0.018759	0.345431	0.00365086	-2209.45	0.241	0.363463	0.568314	0.0515087	-2228.8	38.6926	230	ENSG00000197457
V13M06-331_A1s2	DNAJC5	No	0.0878016	0.116014	0.00305753	0.149436	8.42049	-1166.27	0.102369	0.152544	0.540154	0.0200502	-1168.7	4.86535	1010	ENSG00000101152
V13M06-331_A1s2	HSPA13	No	2.91124e-06	1.02546e-05	0.00320749	0.0759368	2.37078e-05	-353.248	0.0639883	0.0790466	0.885079	0.0405271	-365.995	25.4939	379	ENSG00000155304
[truncated: 171,803 more rows]

## Sheet: C-BinomialDevianceGenes
Gene Symbol	Gene for PCA, Harmony, Clustering	Rank (n=85 sections)	Binomial Deviance (n=85 sections)	Ensembl Gene ID
[truncated: 29,877 more rows]

[truncated: 2 more sheets: D-MrkrRegist_WeberDivecha, E-Regist_LuskinMsLCSnseq]
