# Supplementary material for: Impact of Alzheimer’s disease risk factors and local neuromelanin content on the transcriptomic landscape of the human locus coeruleus
Source: bioRxiv. 2025 Oct 29:2025.10.29.685354. Preprint. [Version 1] doi: 10.1101/2025.10.29.685354 (PMC12636595; doi:10.1101/2025.10.29.685354)
Supplement: Supplement 5 — Table S3. Clustering QC metrics for the assigned domain labels; domain proportions by donor and tissue section. The first sheet contains the spot identifier, assigned label, 3 columns of results from cluster purity analysis, a column for silhouette width, and a column for root mean-square deviation (one value per domain). The remaining sheets detail the proportion of spots assigned each domain by brain donor or by tissue section. [file media-5.xlsx]

## Sheet: A-Spot_Silwidth_ClusPur_RMSD
Spot ID	Assigned Domain	Domain w. Max Purity	Purity	Next Best Match	Silhouette Width	Domainwise Root-Mean Square Dev.
AAACAACGAATAGTTC-1_V13M06-332_B1s1	ACHE_SERT_LC_WM	ACHE_SERT_LC_WM	1	Astro-Oligo	0.007	8.025
AAACAAGTATCTCCCA-1_V13M06-332_B1s2	ACHE_SERT_LC_WM	ACHE_SERT_LC_WM	0.86	Astro	-0.007	8.025
AAACAATCTACTAGCA-1_V13B23-284_B1s1	ACHE_SERT_LC_WM	ACHE_SERT_LC_WM	1	ACHE_SERT_Npep	-0.007	8.025
AAACAATCTACTAGCA-1_V13M06-402_B1s1	ACHE_SERT_LC_WM	ACHE_SERT_LC_WM	1	ACHE_SERT_Npep	0.037	8.025
AAACACCAATAACTGC-1_V13M06-333_D1s1	ACHE_SERT_LC_WM	ACHE_SERT_LC_WM	1	Astro	-0.08	8.025
AAACACCAATAACTGC-1_V13M06-402_D1s2	ACHE_SERT_LC_WM	ACHE_SERT_LC_WM	0.857	Astro-Oligo	0.037	8.025
AAACAGAGCGACTCCT-1_V13M06-331_B1s1	ACHE_SERT_LC_WM	ACHE_SERT_LC_WM	1	ACHE_SERT_Npep	-0.084	8.025
AAACAGCTTTCAGAAG-1_V13M06-386_C1s1	ACHE_SERT_LC_WM	ACHE_SERT_LC_WM	1	ACHE_SERT_Npep	0.057	8.025
AAACAGGGTCTATATT-1_V13B23-284_C1s2	ACHE_SERT_LC_WM	ACHE_SERT_LC_WM	1	Astro	-0.132	8.025
AAACCCGAACGAAATC-1_V13B23-286_B1s1	ACHE_SERT_LC_WM	Astro-Oligo	0.304	Astro-Oligo	-0.126	8.025
AAACCCGAACGAAATC-1_V13M06-386_D1s2	ACHE_SERT_LC_WM	ACHE_SERT_LC_WM	1	Astro-Oligo	-0.004	8.025
AAACCGGAAATGTTAA-1_V13F27-339_C1s2	ACHE_SERT_LC_WM	ACHE_SERT_LC_WM	1	Oligo-Other Cell Types Mixed	0.05	8.025
AAACCGGGTAGGTACC-1_V13M06-401_B1s1	ACHE_SERT_LC_WM	ACHE_SERT_LC_WM	1	Astro	-0.041	8.025
AAACCGTTCGTCCAGG-1_V13B23-284_A1s2	ACHE_SERT_LC_WM	ACHE_SERT_LC_WM	0.449	Astro-Oligo	-0.097	8.025
AAACCGTTCGTCCAGG-1_V13M06-331_B1s2	ACHE_SERT_LC_WM	ACHE_SERT_LC_WM	1	Astro-Oligo	-0.015	8.025
AAACCGTTCGTCCAGG-1_V13M06-331_C1s1	ACHE_SERT_LC_WM	ACHE_SERT_LC_WM	0.713	Astro-Oligo	-0.007	8.025
AAACCGTTCGTCCAGG-1_V13M06-402_D1s2	ACHE_SERT_LC_WM	ACHE_SERT_LC_WM	0.395	Astro	-0.098	8.025
AAACCTAAGCAGCCGG-1_V13F27-339_A1s2	ACHE_SERT_LC_WM	ACHE_SERT_LC_WM	1	Astro-Oligo	0.022	8.025
AAACCTAAGCAGCCGG-1_V13M06-331_B1s2	ACHE_SERT_LC_WM	ACHE_SERT_LC_WM	1	Astro-Oligo	0.056	8.025
AAACCTAAGCAGCCGG-1_V13M06-404_B1s1	ACHE_SERT_LC_WM	ACHE_SERT_LC_WM	1	ACHE_SERT_Npep	0.061	8.025
AAACCTCATGAAGTTG-1_V13M06-332_C1s2	ACHE_SERT_LC_WM	ACHE_SERT_LC_WM	0.457	LC	-0.101	8.025
AAACGAAGAACATACC-1_V13M06-331_A1s1	ACHE_SERT_LC_WM	ACHE_SERT_LC_WM	1	Astro-Oligo	0.015	8.025
AAACGAAGAACATACC-1_V13M06-386_C1s1	ACHE_SERT_LC_WM	ACHE_SERT_LC_WM	1	Astro	-0.034	8.025
AAACGAAGATGGAGTA-1_V13F27-339_A1s1	ACHE_SERT_LC_WM	ACHE_SERT_LC_WM	1	ACHE_SERT_Npep	-0.008	8.025
AAACGAAGATGGAGTA-1_V13M06-333_C1s1	ACHE_SERT_LC_WM	ACHE_SERT_LC_WM	0.495	Astro	-0.051	8.025
AAACGACAGTCTTGCC-1_V13M06-331_B1s1	ACHE_SERT_LC_WM	ACHE_SERT_LC_WM	1	Astro-Oligo	0.039	8.025
AAACGACAGTCTTGCC-1_V13M06-332_A1s1	ACHE_SERT_LC_WM	ACHE_SERT_LC_WM	1	Astro-Oligo	-0.031	8.025
AAACGAGACGGTTGAT-1_V13B23-366_A1s1	ACHE_SERT_LC_WM	ACHE_SERT_LC_WM	1	ACHE_SERT_Npep	0.027	8.025
AAACGAGACGGTTGAT-1_V13M06-331_D1s2	ACHE_SERT_LC_WM	ACHE_SERT_Npep	0.247	ACHE_SERT_Npep	-0.105	8.025
AAACGAGACGGTTGAT-1_V13M06-404_B1s1	ACHE_SERT_LC_WM	ACHE_SERT_LC_WM	0.555	Astro	-0.09	8.025
AAACGCCCGAGATCGG-1_V13M06-331_A1s1	ACHE_SERT_LC_WM	ACHE_SERT_LC_WM	1	Astro-Oligo	0.013	8.025
AAACGGGCGTACGGGT-1_V13M06-332_B1s2	ACHE_SERT_LC_WM	ACHE_SERT_LC_WM	1	Astro-Oligo	0.003	8.025
AAACGGGCGTACGGGT-1_V13M06-401_B1s2	ACHE_SERT_LC_WM	Astro	0.081	Astro	-0.163	8.025
AAACGGGCGTACGGGT-1_V13M06-403_C1s2	ACHE_SERT_LC_WM	ACHE_SERT_LC_WM	0.644	Astro-Oligo	-0.009	8.025
AAACGGGTTGGTATCC-1_V13M06-332_B1s1	ACHE_SERT_LC_WM	Oligo-Astro	0.357	Astro	-0.093	8.025
AAACGTGTTCGCCCTA-1_V13B23-286_B1s1	ACHE_SERT_LC_WM	ACHE_SERT_LC_WM	0.531	LC	-0.038	8.025
AAACTAACGTGGCGAC-1_V13B23-284_B1s1	ACHE_SERT_LC_WM	ACHE_SERT_LC_WM	1	ACHE_SERT_Npep	0.093	8.025
AAACTCGTGATATAAG-1_V13B23-286_B1s1	ACHE_SERT_LC_WM	ACHE_SERT_LC_WM	0.987	Astro-Oligo	0.14	8.025
AAACTCGTGATATAAG-1_V13M06-332_D1s2	ACHE_SERT_LC_WM	ACHE_SERT_LC_WM	1	ACHE_SERT_Npep	0.034	8.025
AAACTCGTGATATAAG-1_V13M06-386_B1s2	ACHE_SERT_LC_WM	Astro-Oligo	0.232	Astro-Oligo	-0.112	8.025
AAACTCGTGATATAAG-1_V13M06-401_A1s2	ACHE_SERT_LC_WM	Astro	0.252	Astro	-0.206	8.025
AAACTGCTGGCTCCAA-1_V13B23-366_A1s1	ACHE_SERT_LC_WM	ACHE_SERT_LC_WM	1	Astro-Oligo	0.02	8.025
AAACTGCTGGCTCCAA-1_V13M06-331_A1s2	ACHE_SERT_LC_WM	ACHE_SERT_LC_WM	1	ACHE_SERT_Npep	0.105	8.025
AAACTGCTGGCTCCAA-1_V13M06-331_D1s2	ACHE_SERT_LC_WM	ACHE_SERT_Npep	0.321	ACHE_SERT_Npep	-0.147	8.025
AAACTGCTGGCTCCAA-1_V13M06-402_C1s2	ACHE_SERT_LC_WM	ACHE_SERT_LC_WM	0.33	Astro	-0.138	8.025
AAACTGCTGGCTCCAA-1_V13M06-403_B1s2	ACHE_SERT_LC_WM	ACHE_SERT_LC_WM	0.619	Astro-Oligo	-0.069	8.025
AAACTTGCAAACGTAT-1_V13F27-339_A1s1	ACHE_SERT_LC_WM	ACHE_SERT_LC_WM	1	Astro-Oligo	0.024	8.025
AAACTTGCAAACGTAT-1_V13M06-332_D1s1	ACHE_SERT_LC_WM	ACHE_SERT_LC_WM	0.586	Astro	-0.064	8.025
AAACTTGCAAACGTAT-1_V13M06-401_A1s1	ACHE_SERT_LC_WM	ACHE_SERT_LC_WM	0.743	Astro	0.02	8.025
AAAGAATGACCTTAGA-1_V13F27-339_C1s2	ACHE_SERT_LC_WM	ACHE_SERT_Npep	0.266	ACHE_SERT_Npep	-0.19	8.025
AAAGAATGTGGACTAA-1_V13M06-402_A1s2	ACHE_SERT_LC_WM	ACHE_SERT_LC_WM	1	ACHE_SERT_Npep	-0.024	8.025
AAAGACCCAAGTCGCG-1_V13M06-332_A1s2	ACHE_SERT_LC_WM	ACHE_SERT_LC_WM	1	ACHE_SERT_Npep	-0.066	8.025
AAAGACCCAAGTCGCG-1_V13M06-333_A1s2	ACHE_SERT_LC_WM	ACHE_SERT_LC_WM	0.494	Astro	-0.077	8.025
AAAGACCCAAGTCGCG-1_V13M06-402_B1s1	ACHE_SERT_LC_WM	ACHE_SERT_LC_WM	1	Astro-Oligo	0.064	8.025
AAAGACCCAAGTCGCG-1_V13M06-403_D1s1	ACHE_SERT_LC_WM	Astro-Oligo	0.456	Astro-Oligo	-0.057	8.025
AAAGACTGGGCGCTTT-1_V13B23-284_C1s2	ACHE_SERT_LC_WM	ACHE_SERT_Npep	0.493	ACHE_SERT_Npep	-0.159	8.025
AAAGACTGGGCGCTTT-1_V13M06-333_B1s1	ACHE_SERT_LC_WM	ACHE_SERT_LC_WM	1	ACHE_SERT_Npep	-0.116	8.025
AAAGACTGGGCGCTTT-1_V13M06-386_A1s1	ACHE_SERT_LC_WM	ACHE_SERT_LC_WM	1	LC	-0.085	8.025
AAAGACTGGGCGCTTT-1_V13M06-401_B1s1	ACHE_SERT_LC_WM	ACHE_SERT_LC_WM	1	Astro	-0.058	8.025
AAAGACTGGGCGCTTT-1_V13M06-402_C1s1	ACHE_SERT_LC_WM	ACHE_SERT_LC_WM	0.715	Astro-Oligo	0.009	8.025
AAAGCTTGCCTACATA-1_V13M06-401_A1s2	ACHE_SERT_LC_WM	ACHE_SERT_LC_WM	0.451	Astro	-0.059	8.025
AAAGGCCCTATAATAC-1_V13F27-339_C1s2	ACHE_SERT_LC_WM	ACHE_SERT_LC_WM	0.386	Astro	-0.107	8.025
AAAGGCCCTATAATAC-1_V13M06-404_A1s1	ACHE_SERT_LC_WM	ACHE_SERT_LC_WM	1	Astro-Oligo	0.061	8.025
AAAGGCTCTCGCGCCG-1_V13M06-331_A1s2	ACHE_SERT_LC_WM	ACHE_SERT_LC_WM	1	Astro-Oligo	0.027	8.025
AAAGGCTCTCGCGCCG-1_V13M06-333_A1s1	ACHE_SERT_LC_WM	ACHE_SERT_LC_WM	0.405	ACHE_SERT_Npep	-0.07	8.025
AAAGGGATGTAGCAAG-1_V13F27-339_D1s1	ACHE_SERT_LC_WM	ACHE_SERT_LC_WM	0.971	Astro-Oligo	0.037	8.025
AAAGGGATGTAGCAAG-1_V13M06-332_C1s2	ACHE_SERT_LC_WM	ACHE_SERT_LC_WM	0.678	Astro	-0.054	8.025
AAAGGGCAGCTTGAAT-1_V13B23-284_C1s2	ACHE_SERT_LC_WM	Astro-Oligo	0.21	Astro-Oligo	-0.099	8.025
AAAGGGCAGCTTGAAT-1_V13F27-339_B1s1	ACHE_SERT_LC_WM	ACHE_SERT_LC_WM	1	Astro-Oligo	-0.012	8.025
AAAGGGCAGCTTGAAT-1_V13M06-331_D1s1	ACHE_SERT_LC_WM	ACHE_SERT_LC_WM	0.637	ACHE_SERT_Npep	-0.06	8.025
AAAGGGCAGCTTGAAT-1_V13M06-332_A1s2	ACHE_SERT_LC_WM	ACHE_SERT_LC_WM	0.887	Astro	0.046	8.025
AAAGGGCAGCTTGAAT-1_V13M06-333_A1s2	ACHE_SERT_LC_WM	ACHE_SERT_LC_WM	0.368	Astro	-0.146	8.025
AAAGGTAAGCTGTACC-1_V13F27-339_C1s1	ACHE_SERT_LC_WM	ACHE_SERT_LC_WM	1	Astro-Oligo	0.042	8.025
AAAGGTAAGCTGTACC-1_V13M06-333_B1s2	ACHE_SERT_LC_WM	ACHE_SERT_LC_WM	1	Astro-Oligo	-0.021	8.025
AAAGGTAAGCTGTACC-1_V13M06-333_D1s2	ACHE_SERT_LC_WM	ACHE_SERT_LC_WM	1	Astro-Oligo	0.063	8.025
AAAGGTAAGCTGTACC-1_V13M06-404_C1s1	ACHE_SERT_LC_WM	ACHE_SERT_LC_WM	0.436	Astro	-0.105	8.025
AAAGTAGCATTGCTCA-1_V13B23-286_B1s2	ACHE_SERT_LC_WM	ACHE_SERT_LC_WM	0.766	LC	0.013	8.025
AAAGTAGCATTGCTCA-1_V13F27-339_C1s2	ACHE_SERT_LC_WM	ACHE_SERT_LC_WM	1	Astro	0.009	8.025
AAAGTAGCATTGCTCA-1_V13M06-332_B1s1	ACHE_SERT_LC_WM	ACHE_SERT_LC_WM	1	Astro	0.006	8.025
AAAGTAGCATTGCTCA-1_V13M06-403_A1s1	ACHE_SERT_LC_WM	ACHE_SERT_LC_WM	1	ACHE_SERT_Npep	0.03	8.025
AAAGTAGCATTGCTCA-1_V13M06-404_C1s2	ACHE_SERT_LC_WM	ACHE_SERT_LC_WM	1	Astro-Oligo	-0.006	8.025
AAAGTCACTGATGTAA-1_V13M06-402_B1s1	ACHE_SERT_LC_WM	ACHE_SERT_LC_WM	1	Astro	-0.03	8.025
AAAGTCGACCCTCAGT-1_V13M06-332_B1s1	ACHE_SERT_LC_WM	ACHE_SERT_LC_WM	1	ACHE_SERT_Npep	0.024	8.025
AAAGTCGACCCTCAGT-1_V13M06-386_C1s1	ACHE_SERT_LC_WM	ACHE_SERT_LC_WM	1	Astro-Oligo	0.073	8.025
AAAGTCGACCCTCAGT-1_V13M06-401_C1s1	ACHE_SERT_LC_WM	ACHE_SERT_LC_WM	0.558	Astro-Oligo	-0.016	8.025
AAAGTCGACCCTCAGT-1_V13M06-402_C1s1	ACHE_SERT_LC_WM	ACHE_SERT_LC_WM	0.914	ACHE_SERT_Npep	0.053	8.025
AAAGTCGACCCTCAGT-1_V13M06-404_B1s2	ACHE_SERT_LC_WM	ACHE_SERT_LC_WM	1	Astro	-0.011	8.025
AAAGTGTGATTTATCT-1_V13M06-401_A1s2	ACHE_SERT_LC_WM	Astro-Oligo	0.384	Astro-Oligo	-0.079	8.025
AAAGTGTGATTTATCT-1_V13M06-404_A1s2	ACHE_SERT_LC_WM	Astro	0.211	Astro	-0.213	8.025
AAAGTTGACTCCCGTA-1_V13B23-284_A1s2	ACHE_SERT_LC_WM	ACHE_SERT_LC_WM	1	Astro	-0.047	8.025
AAAGTTGACTCCCGTA-1_V13M06-333_B1s2	ACHE_SERT_LC_WM	ACHE_SERT_LC_WM	1	ACHE_SERT_Npep	0.003	8.025
AAATAAGGTAGTGCCC-1_V13F27-339_A1s2	ACHE_SERT_LC_WM	ACHE_SERT_LC_WM	1	Astro-Oligo	0.063	8.025
AAATAAGGTAGTGCCC-1_V13M06-401_C1s2	ACHE_SERT_LC_WM	ACHE_SERT_LC_WM	0.696	Astro-Oligo	-0.03	8.025
AAATAGCTTAGACTTT-1_V13M06-331_A1s2	ACHE_SERT_LC_WM	ACHE_SERT_LC_WM	1	Astro-Oligo	-0.025	8.025
AAATAGGGTGCTATTG-1_V13B23-284_A1s2	ACHE_SERT_LC_WM	ACHE_SERT_LC_WM	1	ACHE_SERT_Npep	-0.102	8.025
AAATAGGGTGCTATTG-1_V13B23-284_B1s2	ACHE_SERT_LC_WM	ACHE_SERT_LC_WM	1	ACHE_SERT_Npep	0.043	8.025
AAATAGGGTGCTATTG-1_V13F27-339_D1s2	ACHE_SERT_LC_WM	ACHE_SERT_LC_WM	0.576	Vascular	0.061	8.025
AAATAGGGTGCTATTG-1_V13M06-333_B1s2	ACHE_SERT_LC_WM	ACHE_SERT_Npep	0.169	ACHE_SERT_Npep	-0.187	8.025
AAATAGGGTGCTATTG-1_V13M06-402_B1s2	ACHE_SERT_LC_WM	ACHE_SERT_LC_WM	1	Astro	-0.04	8.025
AAATAGGGTGCTATTG-1_V13M06-403_B1s2	ACHE_SERT_LC_WM	ACHE_SERT_LC_WM	0.612	Astro-Oligo	0.022	8.025
AAATCACTCCTAAACG-1_V13B23-284_B1s1	ACHE_SERT_LC_WM	ACHE_SERT_LC_WM	1	ACHE_SERT_Npep	0.027	8.025
AAATCCGATACACGCC-1_V13M06-386_A1s2	ACHE_SERT_LC_WM	ACHE_SERT_LC_WM	1	ACHE_SERT_Npep	0.044	8.025
AAATCGCGGAAGGAGT-1_V13M06-333_C1s1	ACHE_SERT_LC_WM	ACHE_SERT_LC_WM	0.475	Astro-Oligo	-0.045	8.025
AAATCGTGTACCACAA-1_V13M06-331_A1s2	ACHE_SERT_LC_WM	ACHE_SERT_LC_WM	1	ACHE_SERT_Npep	0.006	8.025
AAATCGTGTACCACAA-1_V13M06-331_D1s1	ACHE_SERT_LC_WM	ACHE_SERT_LC_WM	0.676	Astro-Oligo	-0.013	8.025
AAATGATTCGATCAGC-1_V13M06-386_A1s1	ACHE_SERT_LC_WM	ACHE_SERT_LC_WM	0.82	Astro	-0.065	8.025
AAATGATTCGATCAGC-1_V13M06-386_B1s2	ACHE_SERT_LC_WM	ACHE_SERT_LC_WM	0.488	Astro	-0.039	8.025
AAATGATTCGATCAGC-1_V13M06-403_A1s2	ACHE_SERT_LC_WM	ACHE_SERT_LC_WM	0.563	Astro	-0.091	8.025
AAATGCTCGTTACGTT-1_V13M06-332_A1s2	ACHE_SERT_LC_WM	ACHE_SERT_LC_WM	1	ACHE_SERT_Npep	0.093	8.025
AAATGCTCGTTACGTT-1_V13M06-333_A1s2	ACHE_SERT_LC_WM	ACHE_SERT_LC_WM	1	Astro-Oligo	0.019	8.025
AAATGCTCGTTACGTT-1_V13M06-386_C1s1	ACHE_SERT_LC_WM	ACHE_SERT_LC_WM	1	Astro	-0.081	8.025
AAATGGCATGTCTTGT-1_V13M06-333_D1s2	ACHE_SERT_LC_WM	ACHE_SERT_LC_WM	1	ACHE_SERT_Npep	0.088	8.025
AAATGGCATGTCTTGT-1_V13M06-404_A1s2	ACHE_SERT_LC_WM	Oligo	0.205	ACHE_SERT_Npep	-0.121	8.025
AAATGGCCCGTGCCCT-1_V13M06-386_A1s2	ACHE_SERT_LC_WM	ACHE_SERT_LC_WM	1	ACHE_SERT_Npep	0.009	8.025
AAATGTATCTTATCCC-1_V13M06-332_D1s1	ACHE_SERT_LC_WM	LC	0.412	LC	-0.107	8.025
AAATGTATCTTATCCC-1_V13M06-333_B1s1	ACHE_SERT_LC_WM	ACHE_SERT_LC_WM	1	ACHE_SERT_Npep	-0.006	8.025
AAATGTATCTTATCCC-1_V13M06-333_C1s1	ACHE_SERT_LC_WM	ACHE_SERT_LC_WM	1	Astro-Oligo	0.032	8.025
AAATGTATCTTATCCC-1_V13M06-402_A1s1	ACHE_SERT_LC_WM	ACHE_SERT_LC_WM	1	ACHE_SERT_Npep	0.053	8.025
AAATGTATCTTATCCC-1_V13M06-404_D1s1	ACHE_SERT_LC_WM	ACHE_SERT_LC_WM	0.614	Astro	-0.016	8.025
AAATGTGGGTGCTCCT-1_V13M06-331_B1s1	ACHE_SERT_LC_WM	ACHE_SERT_LC_WM	1	Astro	-0.081	8.025
AAATTAATAAGCGCGA-1_V13M06-332_A1s2	ACHE_SERT_LC_WM	ACHE_SERT_LC_WM	1	ACHE_SERT_Npep	0.04	8.025
AAATTAATAAGCGCGA-1_V13M06-386_A1s1	ACHE_SERT_LC_WM	ACHE_SERT_LC_WM	1	ACHE_SERT_Npep	-0.048	8.025
AAATTAATAAGCGCGA-1_V13M06-386_D1s1	ACHE_SERT_LC_WM	ACHE_SERT_LC_WM	1	Oligo-Other Cell Types Mixed	0.047	8.025
AAATTAATAAGCGCGA-1_V13M06-401_B1s1	ACHE_SERT_LC_WM	ACHE_SERT_LC_WM	1	Astro-Oligo	0.033	8.025
AAATTACACGACTCTG-1_V13M06-331_B1s1	ACHE_SERT_LC_WM	ACHE_SERT_LC_WM	1	Astro-Oligo	0.018	8.025
AAATTACACGACTCTG-1_V13M06-386_B1s2	ACHE_SERT_LC_WM	ACHE_SERT_LC_WM	0.631	Astro	-0.079	8.025
AAATTACACGACTCTG-1_V13M06-404_A1s2	ACHE_SERT_LC_WM	Astro	0.334	Astro	-0.158	8.025
AAATTACCTATCGATG-1_V13B23-286_B1s1	ACHE_SERT_LC_WM	ACHE_SERT_LC_WM	0.705	Astro-Oligo	0.019	8.025
AAATTCCAGGTCCAAA-1_V13M06-331_D1s2	ACHE_SERT_LC_WM	ACHE_SERT_LC_WM	0.563	LC	-0.082	8.025
AAATTCCAGGTCCAAA-1_V13M06-401_D1s2	ACHE_SERT_LC_WM	ACHE_SERT_LC_WM	1	Astro	0.031	8.025
AAATTCCAGGTCCAAA-1_V13M06-402_A1s2	ACHE_SERT_LC_WM	ACHE_SERT_LC_WM	0.568	Astro-Oligo	-0.044	8.025
AAATTGATAGTCCTTT-1_V13M06-331_D1s1	ACHE_SERT_LC_WM	ACHE_SERT_LC_WM	0.374	Astro	-0.066	8.025
AAATTGATAGTCCTTT-1_V13M06-386_D1s1	ACHE_SERT_LC_WM	ACHE_SERT_LC_WM	0.679	Astro-Oligo	-0.005	8.025
AAATTGATAGTCCTTT-1_V13M06-404_C1s2	ACHE_SERT_LC_WM	ACHE_SERT_LC_WM	1	Astro-Oligo	0.015	8.025
AAATTGCGGCGGTTCT-1_V13F27-339_A1s1	ACHE_SERT_LC_WM	ACHE_SERT_LC_WM	1	Astro	0.01	8.025
AAATTGCGGCGGTTCT-1_V13M06-402_D1s1	ACHE_SERT_LC_WM	ACHE_SERT_LC_WM	0.758	Astro-Oligo	-0.021	8.025
AAATTGGTGAGAAGCA-1_V13B23-286_B1s1	ACHE_SERT_LC_WM	ACHE_SERT_LC_WM	0.706	ACHE_SERT_Npep	0.065	8.025
AAATTTACCGAAATCC-1_V13B23-284_C1s1	ACHE_SERT_LC_WM	Astro	0.488	Astro	-0.133	8.025
AAATTTGCGGGTGTGG-1_V13M06-401_B1s1	ACHE_SERT_LC_WM	ACHE_SERT_LC_WM	0.53	Astro	-0.081	8.025
AAATTTGCGGGTGTGG-1_V13M06-401_C1s1	ACHE_SERT_LC_WM	ACHE_SERT_LC_WM	1	Astro	0.039	8.025
AAATTTGCGGGTGTGG-1_V13M06-404_C1s2	ACHE_SERT_LC_WM	ACHE_SERT_LC_WM	1	ACHE_SERT_Npep	-0.006	8.025
AACAATACATTGTCGA-1_V13M06-331_A1s2	ACHE_SERT_LC_WM	ACHE_SERT_LC_WM	1	Oligo-Other Cell Types Mixed	0.029	8.025
AACAATTACTCTACGC-1_V13M06-331_B1s1	ACHE_SERT_LC_WM	ACHE_SERT_LC_WM	1	ACHE_SERT_Npep	-0.11	8.025
AACAATTACTCTACGC-1_V13M06-331_C1s1	ACHE_SERT_LC_WM	ACHE_SERT_LC_WM	0.555	Astro	-0.016	8.025
AACACACGCTCGCCGC-1_V13F27-339_A1s2	ACHE_SERT_LC_WM	ACHE_SERT_LC_WM	1	Astro-Oligo	-0.022	8.025
AACACACGCTCGCCGC-1_V13M06-332_A1s1	ACHE_SERT_LC_WM	ACHE_SERT_LC_WM	1	ACHE_SERT_Npep	0.064	8.025
AACACACGCTCGCCGC-1_V13M06-332_D1s2	ACHE_SERT_LC_WM	ACHE_SERT_LC_WM	1	ACHE_SERT_Npep	-0.052	8.025
AACACACGCTCGCCGC-1_V13M06-401_D1s2	ACHE_SERT_LC_WM	ACHE_SERT_LC_WM	1	ACHE_SERT_Npep	-0.003	8.025
AACACGAGACGCGGCC-1_V13M06-332_B1s1	ACHE_SERT_LC_WM	ACHE_SERT_LC_WM	1	Astro-Oligo	-0.028	8.025
AACACGAGACGCGGCC-1_V13M06-386_D1s1	ACHE_SERT_LC_WM	ACHE_SERT_LC_WM	0.97	Astro-Oligo	0.073	8.025
AACACGAGACGCGGCC-1_V13M06-402_C1s1	ACHE_SERT_LC_WM	ACHE_SERT_Npep	0.425	ACHE_SERT_Npep	-0.096	8.025
AACACGCGGCCGCGAA-1_V13M06-331_B1s1	ACHE_SERT_LC_WM	ACHE_SERT_LC_WM	0.818	Astro	-0.059	8.025
AACACGCGGCCGCGAA-1_V13M06-386_B1s1	ACHE_SERT_LC_WM	ACHE_SERT_LC_WM	0.474	Astro	-0.073	8.025
AACACGCGGCCGCGAA-1_V13M06-401_D1s1	ACHE_SERT_LC_WM	ACHE_SERT_LC_WM	0.404	Astro	-0.132	8.025
AACACGCGGCCGCGAA-1_V13M06-403_D1s1	ACHE_SERT_LC_WM	ACHE_SERT_LC_WM	0.505	Astro	-0.05	8.025
AACAGCTGTGTGGCAA-1_V13B23-286_A1s1	ACHE_SERT_LC_WM	ACHE_SERT_LC_WM	0.57	Astro	-0.102	8.025
AACAGCTGTGTGGCAA-1_V13M06-331_A1s2	ACHE_SERT_LC_WM	ACHE_SERT_LC_WM	1	Astro-Oligo	0.042	8.025
AACAGCTGTGTGGCAA-1_V13M06-386_D1s1	ACHE_SERT_LC_WM	ACHE_SERT_LC_WM	0.573	Astro-Oligo	-0.041	8.025
AACAGCTGTGTGGCAA-1_V13M06-402_D1s2	ACHE_SERT_LC_WM	ACHE_SERT_LC_WM	0.861	ACHE_SERT_Npep	-0.055	8.025
AACAGGAAATCGAATA-1_V13B23-284_C1s1	ACHE_SERT_LC_WM	ACHE_SERT_LC_WM	1	ACHE_SERT_Npep	-0.112	8.025
AACAGGAAATCGAATA-1_V13M06-386_A1s1	ACHE_SERT_LC_WM	ACHE_SERT_LC_WM	0.385	Astro-Oligo	-0.088	8.025
AACAGGAAATCGAATA-1_V13M06-402_A1s1	ACHE_SERT_LC_WM	ACHE_SERT_Npep	0.341	ACHE_SERT_Npep	-0.099	8.025
AACAGGAAATCGAATA-1_V13M06-403_D1s1	ACHE_SERT_LC_WM	ACHE_SERT_LC_WM	0.716	Astro-Oligo	0.013	8.025
AACAGGATGGGCCGCG-1_V13M06-331_D1s1	ACHE_SERT_LC_WM	ACHE_SERT_LC_WM	0.615	Astro-Oligo	0.029	8.025
AACAGGATGGGCCGCG-1_V13M06-386_A1s1	ACHE_SERT_LC_WM	ACHE_SERT_LC_WM	0.738	ACHE_SERT_Npep	-0.134	8.025
AACAGGATGGGCCGCG-1_V13M06-401_D1s1	ACHE_SERT_LC_WM	Oligo	0.319	Astro	-0.135	8.025
AACATAGCGTGTATCG-1_V13F27-339_A1s2	ACHE_SERT_LC_WM	ACHE_SERT_LC_WM	1	Astro	-0.121	8.025
AACATATCAACTGGTG-1_V13M06-401_D1s2	ACHE_SERT_LC_WM	ACHE_SERT_LC_WM	0.544	Astro	-0.102	8.025
AACATATCAACTGGTG-1_V13M06-404_C1s1	ACHE_SERT_LC_WM	ACHE_SERT_LC_WM	1	ACHE_SERT_Npep	-0.065	8.025
AACATCGATACGTCTA-1_V13B23-286_B1s1	ACHE_SERT_LC_WM	ACHE_SERT_LC_WM	0.787	Astro-Oligo	0.096	8.025
AACATCGATACGTCTA-1_V13M06-386_A1s1	ACHE_SERT_LC_WM	ACHE_SERT_LC_WM	1	Astro	-0.041	8.025
AACATCGATACGTCTA-1_V13M06-403_D1s2	ACHE_SERT_LC_WM	ACHE_SERT_LC_WM	1	Astro-Oligo	0.081	8.025
AACATTGAAGTTGATC-1_V13B23-284_B1s2	ACHE_SERT_LC_WM	ACHE_SERT_LC_WM	1	Astro	0.038	8.025
AACATTGAAGTTGATC-1_V13M06-332_B1s1	ACHE_SERT_LC_WM	ACHE_SERT_LC_WM	0.449	Astro-Oligo	-0.086	8.025
AACATTGGTCAGCCGT-1_V13M06-402_D1s1	ACHE_SERT_LC_WM	ACHE_SERT_LC_WM	0.824	Astro-Oligo	0.011	8.025
AACATTGTGACTCGAG-1_V13M06-332_B1s1	ACHE_SERT_LC_WM	ACHE_SERT_LC_WM	1	Astro	0.034	8.025
AACCAAGACTTCTCTG-1_V13M06-402_D1s1	ACHE_SERT_LC_WM	ACHE_SERT_LC_WM	0.903	ACHE_SERT_Npep	0.029	8.025
AACCAAGACTTCTCTG-1_V13M06-403_D1s1	ACHE_SERT_LC_WM	ACHE_SERT_LC_WM	0.564	Astro-Oligo	-0.036	8.025
AACCAGTATCACTCTT-1_V13B23-366_A1s1	ACHE_SERT_LC_WM	ACHE_SERT_LC_WM	1	Astro-Oligo	-0.043	8.025
AACCAGTATCACTCTT-1_V13M06-331_A1s1	ACHE_SERT_LC_WM	ACHE_SERT_LC_WM	1	ACHE_SERT_Npep	0.044	8.025
AACCAGTATCACTCTT-1_V13M06-402_C1s2	ACHE_SERT_LC_WM	ACHE_SERT_LC_WM	0.483	Astro	-0.1	8.025
AACCAGTATCACTCTT-1_V13M06-404_C1s1	ACHE_SERT_LC_WM	ACHE_SERT_LC_WM	1	LC	0.041	8.025
AACCATAGGGTTGAAC-1_V13B23-366_A1s1	ACHE_SERT_LC_WM	ACHE_SERT_LC_WM	0.641	Astro	-0.127	8.025
AACCATGGGATCGCTA-1_V13F27-339_A1s1	ACHE_SERT_LC_WM	ACHE_SERT_LC_WM	1	Astro-Oligo	0.057	8.025
AACCATGGGATCGCTA-1_V13M06-331_B1s1	ACHE_SERT_LC_WM	ACHE_SERT_LC_WM	1	Astro-Oligo	-0.031	8.025
AACCATGGGATCGCTA-1_V13M06-401_D1s1	ACHE_SERT_LC_WM	ACHE_SERT_Npep	0.161	Astro	-0.194	8.025
AACCATGGGATCGCTA-1_V13M06-404_A1s1	ACHE_SERT_LC_WM	ACHE_SERT_Npep	0.061	ACHE_SERT_Npep	-0.289	8.025
AACCCAGAGACGGAGA-1_V13F27-339_A1s1	ACHE_SERT_LC_WM	ACHE_SERT_LC_WM	1	Astro-Oligo	-0.016	8.025
AACCCAGAGACGGAGA-1_V13M06-401_D1s1	ACHE_SERT_LC_WM	ACHE_SERT_LC_WM	0.833	ACHE_SERT_Npep	0.05	8.025
AACCCATCCCATGATC-1_V13M06-331_A1s2	ACHE_SERT_LC_WM	ACHE_SERT_LC_WM	1	Astro	-0.031	8.025
AACCCATCCCATGATC-1_V13M06-333_D1s1	ACHE_SERT_LC_WM	ACHE_SERT_LC_WM	0.882	Astro-Oligo	0.023	8.025
AACCCATCCCATGATC-1_V13M06-386_A1s2	ACHE_SERT_LC_WM	ACHE_SERT_LC_WM	1	Astro-Oligo	0.018	8.025
AACCCATCCCATGATC-1_V13M06-402_D1s2	ACHE_SERT_LC_WM	ACHE_SERT_LC_WM	1	Astro-Oligo	0.089	8.025
AACCCGACAACCCGTG-1_V13M06-403_D1s2	ACHE_SERT_LC_WM	ACHE_SERT_LC_WM	1	ACHE_SERT_Npep	-0.159	8.025
AACCCGACAACCCGTG-1_V13M06-404_B1s2	ACHE_SERT_LC_WM	ACHE_SERT_LC_WM	0.731	Astro-Oligo	-0.018	8.025
AACCCGAGCAGAATCG-1_V13B23-284_D1s1	ACHE_SERT_LC_WM	ACHE_SERT_LC_WM	1	Astro-Oligo	-0.022	8.025
AACCCGAGCAGAATCG-1_V13F27-339_A1s2	ACHE_SERT_LC_WM	ACHE_SERT_LC_WM	1	ACHE_SERT_Npep	0.068	8.025
AACCCGATAGGGCTTC-1_V13M06-403_D1s2	ACHE_SERT_LC_WM	ACHE_SERT_LC_WM	1	ACHE_SERT_Npep	0.071	8.025
AACCCTACTGTCAATA-1_V13M06-331_A1s2	ACHE_SERT_LC_WM	ACHE_SERT_LC_WM	1	Astro-Oligo	0.058	8.025
AACCCTACTGTCAATA-1_V13M06-331_C1s2	ACHE_SERT_LC_WM	Astro	0.254	Astro	-0.151	8.025
AACCCTACTGTCAATA-1_V13M06-332_C1s1	ACHE_SERT_LC_WM	ACHE_SERT_LC_WM	0.555	Astro-Oligo	-0.021	8.025
AACCCTACTGTCAATA-1_V13M06-403_A1s2	ACHE_SERT_LC_WM	ACHE_SERT_LC_WM	1	Astro-Oligo	-0.002	8.025
AACCCTGGTGGAACCA-1_V13M06-331_A1s1	ACHE_SERT_LC_WM	ACHE_SERT_LC_WM	1	ACHE_SERT_Npep	0.079	8.025
AACCCTGGTGGAACCA-1_V13M06-404_A1s2	ACHE_SERT_LC_WM	ACHE_SERT_LC_WM	0.72	Astro	-0.058	8.025
AACCCTGGTGGAACCA-1_V13M06-404_B1s1	ACHE_SERT_LC_WM	ACHE_SERT_LC_WM	1	Astro-Oligo	0.057	8.025
AACCGAGCTTGGTCAT-1_V13M06-331_D1s2	ACHE_SERT_LC_WM	ACHE_SERT_Npep	0.209	ACHE_SERT_Npep	-0.134	8.025
AACCGAGCTTGGTCAT-1_V13M06-403_A1s2	ACHE_SERT_LC_WM	ACHE_SERT_Npep	0.307	ACHE_SERT_Npep	-0.127	8.025
AACCGAGCTTGGTCAT-1_V13M06-404_B1s1	ACHE_SERT_LC_WM	ACHE_SERT_LC_WM	0.534	Astro	-0.081	8.025
AACCGCTAAGGGATGC-1_V13M06-331_A1s2	ACHE_SERT_LC_WM	ACHE_SERT_LC_WM	1	ACHE_SERT_Npep	0.091	8.025
AACCGCTAAGGGATGC-1_V13M06-403_D1s2	ACHE_SERT_LC_WM	Astro	0.347	Astro	-0.157	8.025
AACCGTTGTGTTTGCT-1_V13B23-284_C1s1	ACHE_SERT_LC_WM	ACHE_SERT_LC_WM	1	Astro-Oligo	-0.029	8.025
AACCTAAAGCCGTCCG-1_V13M06-401_B1s2	ACHE_SERT_LC_WM	ACHE_SERT_LC_WM	1	Astro	-0.015	8.025
AACCTCGCTTTAGCCC-1_V13B23-284_B1s2	ACHE_SERT_LC_WM	ACHE_SERT_LC_WM	1	Astro-Oligo	0.006	8.025
AACCTCGCTTTAGCCC-1_V13M06-402_B1s2	ACHE_SERT_LC_WM	ACHE_SERT_LC_WM	1	Astro-Oligo	0.073	8.025
AACCTCGCTTTAGCCC-1_V13M06-403_A1s2	ACHE_SERT_LC_WM	ACHE_SERT_LC_WM	1	Astro-Oligo	0.01	8.025
AACCTGTCACGGAATT-1_V13M06-332_C1s1	ACHE_SERT_LC_WM	Astro-Oligo	0.435	Astro-Oligo	-0.063	8.025
AACCTGTCACGGAATT-1_V13M06-386_C1s2	ACHE_SERT_LC_WM	ACHE_SERT_LC_WM	0.37	Astro	-0.146	8.025
AACCTGTCACGGAATT-1_V13M06-402_A1s2	ACHE_SERT_LC_WM	ACHE_SERT_LC_WM	0.684	Astro	-0.08	8.025
AACCTTTAAATACGGT-1_V13B23-284_A1s2	ACHE_SERT_LC_WM	ACHE_SERT_LC_WM	1	ACHE_SERT_Npep	0.04	8.025
AACCTTTAAATACGGT-1_V13B23-284_B1s2	ACHE_SERT_LC_WM	ACHE_SERT_LC_WM	0.49	Astro	-0.123	8.025
AACCTTTAAATACGGT-1_V13F27-339_B1s2	ACHE_SERT_LC_WM	Astro	0.259	Astro	-0.199	8.025
AACCTTTAAATACGGT-1_V13M06-331_B1s2	ACHE_SERT_LC_WM	ACHE_SERT_LC_WM	1	Astro	-0.116	8.025
AACCTTTAAATACGGT-1_V13M06-403_B1s2	ACHE_SERT_LC_WM	ACHE_SERT_LC_WM	0.88	ACHE_SERT_Npep	0.094	8.025
AACCTTTACGACGTCT-1_V13B23-366_A1s1	ACHE_SERT_LC_WM	ACHE_SERT_LC_WM	0.704	Astro	-0.092	8.025
AACCTTTACGACGTCT-1_V13F27-339_C1s1	ACHE_SERT_LC_WM	ACHE_SERT_LC_WM	1	Astro-Oligo	0.048	8.025
AACCTTTACGACGTCT-1_V13M06-332_B1s2	ACHE_SERT_LC_WM	ACHE_SERT_LC_WM	1	ACHE_SERT_Npep	0.06	8.025
AACCTTTACGACGTCT-1_V13M06-386_B1s2	ACHE_SERT_LC_WM	ACHE_SERT_LC_WM	0.767	Astro	-0.022	8.025
AACGAAAGTCGTCCCA-1_V13M06-331_A1s2	ACHE_SERT_LC_WM	ACHE_SERT_LC_WM	1	Astro-Oligo	-0.02	8.025
AACGAAAGTCGTCCCA-1_V13M06-333_D1s1	ACHE_SERT_LC_WM	ACHE_SERT_LC_WM	0.553	Astro	-0.005	8.025
AACGAAAGTCGTCCCA-1_V13M06-402_C1s1	ACHE_SERT_LC_WM	ACHE_SERT_LC_WM	0.361	Astro	-0.158	8.025
AACGAAAGTCGTCCCA-1_V13M06-402_D1s2	ACHE_SERT_LC_WM	ACHE_SERT_LC_WM	1	Astro-Oligo	0.055	8.025
AACGAAAGTCGTCCCA-1_V13M06-404_B1s2	ACHE_SERT_LC_WM	ACHE_SERT_LC_WM	0.747	Astro	-0.058	8.025
AACGATAATGCCGTAG-1_V13B23-284_A1s2	ACHE_SERT_LC_WM	ACHE_SERT_LC_WM	1	Astro-Oligo	-0.001	8.025
AACGATAATGCCGTAG-1_V13F27-339_D1s2	ACHE_SERT_LC_WM	ACHE_SERT_LC_WM	0.576	Astro-Oligo	0.019	8.025
AACGATAATGCCGTAG-1_V13M06-403_A1s2	ACHE_SERT_LC_WM	ACHE_SERT_LC_WM	0.759	Astro-Oligo	-0.007	8.025
AACGATAATGCCGTAG-1_V13M06-403_B1s2	ACHE_SERT_LC_WM	ACHE_SERT_LC_WM	0.688	Astro-Oligo	-0.025	8.025
AACGATAGAAGGGCCG-1_V13M06-386_A1s1	ACHE_SERT_LC_WM	ACHE_SERT_LC_WM	1	Astro-Oligo	0.016	8.025
AACGATAGAAGGGCCG-1_V13M06-402_A1s1	ACHE_SERT_LC_WM	ACHE_SERT_LC_WM	0.63	Astro-Oligo	-0.058	8.025
AACGATAGAAGGGCCG-1_V13M06-403_C1s1	ACHE_SERT_LC_WM	Astro-Oligo	0.445	Astro-Oligo	-0.044	8.025
AACGATAGAAGGGCCG-1_V13M06-404_B1s1	ACHE_SERT_LC_WM	ACHE_SERT_LC_WM	0.629	Astro	-0.07	8.025
AACGATATGTCAACTG-1_V13B23-366_A1s1	ACHE_SERT_LC_WM	ACHE_SERT_LC_WM	1	Astro	-0.008	8.025
AACGATATGTCAACTG-1_V13M06-332_B1s2	ACHE_SERT_LC_WM	Astro	0.366	Astro	-0.145	8.025
AACGATATGTCAACTG-1_V13M06-333_D1s2	ACHE_SERT_LC_WM	ACHE_SERT_LC_WM	1	Astro-Oligo	0.002	8.025
AACGATATGTCAACTG-1_V13M06-386_A1s1	ACHE_SERT_LC_WM	ACHE_SERT_LC_WM	1	Astro-Oligo	0.048	8.025
AACGCGAACGGCAACA-1_V13B23-286_A1s1	ACHE_SERT_LC_WM	ACHE_SERT_LC_WM	1	Astro-Oligo	0.022	8.025
AACGCGAACGGCAACA-1_V13M06-331_A1s1	ACHE_SERT_LC_WM	ACHE_SERT_LC_WM	1	Astro-Oligo	0.073	8.025
AACGCGAACGGCAACA-1_V13M06-331_C1s1	ACHE_SERT_LC_WM	ACHE_SERT_LC_WM	1	Astro	-0.046	8.025
AACGCGAACGGCAACA-1_V13M06-401_D1s1	ACHE_SERT_LC_WM	ACHE_SERT_LC_WM	0.766	ACHE_SERT_Npep	-0.061	8.025
AACGCGACCTTGGGCG-1_V13M06-386_A1s2	ACHE_SERT_LC_WM	ACHE_SERT_LC_WM	1	Oligo	0.062	8.025
AACGCGGTCTCCAGCC-1_V13F27-339_D1s1	ACHE_SERT_LC_WM	ACHE_SERT_LC_WM	1	Astro-Oligo	0.038	8.025
AACGCGGTCTCCAGCC-1_V13M06-386_A1s1	ACHE_SERT_LC_WM	ACHE_SERT_LC_WM	1	Astro	0.028	8.025
AACGCGGTCTCCAGCC-1_V13M06-401_B1s2	ACHE_SERT_LC_WM	ACHE_SERT_LC_WM	1	Astro-Oligo	0.094	8.025
AACGCTGTTGCTGAAA-1_V13M06-332_C1s1	ACHE_SERT_LC_WM	ACHE_SERT_LC_WM	0.51	Astro-Oligo	-0.029	8.025
AACGCTGTTGCTGAAA-1_V13M06-332_D1s2	ACHE_SERT_LC_WM	ACHE_SERT_LC_WM	1	ACHE_SERT_Npep	-0.096	8.025
AACGGACGTACGTATA-1_V13B23-286_A1s2	ACHE_SERT_LC_WM	ACHE_SERT_LC_WM	1	Astro-Oligo	0.059	8.025
AACGGACGTACGTATA-1_V13M06-332_B1s2	ACHE_SERT_LC_WM	ACHE_SERT_LC_WM	1	Astro-Oligo	0.038	8.025
AACGGCCATCTCCGGT-1_V13B23-286_B1s2	ACHE_SERT_LC_WM	Astro-Oligo	0.334	Astro-Oligo	-0.078	8.025
AACGGCCATCTCCGGT-1_V13M06-386_D1s1	ACHE_SERT_LC_WM	Astro	0.191	Astro	-0.177	8.025
AACGTACTGTGGGTAC-1_V13B23-286_B1s2	ACHE_SERT_LC_WM	ACHE_SERT_LC_WM	0.651	Astro-Oligo	-0.018	8.025
AACGTACTGTGGGTAC-1_V13M06-402_B1s2	ACHE_SERT_LC_WM	ACHE_SERT_LC_WM	0.494	Astro	-0.134	8.025
AACGTCAGACTAGTGG-1_V13M06-332_A1s2	ACHE_SERT_LC_WM	ACHE_SERT_LC_WM	0.507	Astro	-0.085	8.025
AACGTCATCCGGCTTG-1_V13B23-284_A1s2	ACHE_SERT_LC_WM	ACHE_SERT_LC_WM	1	ACHE_SERT_Npep	-0.019	8.025
AACGTCATCCGGCTTG-1_V13F27-339_A1s2	ACHE_SERT_LC_WM	ACHE_SERT_LC_WM	1	Astro	-0.016	8.025
AACGTCGCTGCACTTC-1_V13M06-332_A1s1	ACHE_SERT_LC_WM	ACHE_SERT_LC_WM	0.541	Astro	-0.111	8.025
AACGTGATGAAGGACA-1_V13F27-339_C1s1	ACHE_SERT_LC_WM	ACHE_SERT_LC_WM	1	Astro	0.052	8.025
AACGTGATGAAGGACA-1_V13M06-404_B1s1	ACHE_SERT_LC_WM	ACHE_SERT_LC_WM	1	Astro-Oligo	0.04	8.025
AACGTGCGAAAGTCTC-1_V13B23-286_B1s2	ACHE_SERT_LC_WM	ACHE_SERT_LC_WM	0.627	Astro-Oligo	0.018	8.025
AACGTGCGAAAGTCTC-1_V13M06-333_C1s1	ACHE_SERT_LC_WM	ACHE_SERT_LC_WM	0.392	Astro	-0.108	8.025
AACGTGCGAAAGTCTC-1_V13M06-402_C1s2	ACHE_SERT_LC_WM	ACHE_SERT_LC_WM	0.702	Astro-Oligo	0.011	8.025
AACGTTATCAGCACCT-1_V13B23-284_D1s2	ACHE_SERT_LC_WM	ACHE_SERT_LC_WM	0.651	Astro-Oligo	-0.011	8.025
AACGTTATCAGCACCT-1_V13M06-333_C1s1	ACHE_SERT_LC_WM	ACHE_SERT_LC_WM	1	ACHE_SERT_Npep	-0.027	8.025
AACGTTATCAGCACCT-1_V13M06-386_C1s1	ACHE_SERT_LC_WM	ACHE_SERT_LC_WM	1	Astro-Oligo	0.104	8.025
AACGTTATCAGCACCT-1_V13M06-402_D1s1	ACHE_SERT_LC_WM	ACHE_SERT_Npep	0.484	ACHE_SERT_Npep	-0.125	8.025
AACTACCCGTTTGTCA-1_V13M06-386_D1s2	ACHE_SERT_LC_WM	ACHE_SERT_LC_WM	1	ACHE_SERT_Npep	0.078	8.025
AACTAGCGTATCGCAC-1_V13M06-333_A1s2	ACHE_SERT_LC_WM	ACHE_SERT_LC_WM	1	ACHE_SERT_Npep	0.048	8.025
AACTAGCGTATCGCAC-1_V13M06-402_A1s1	ACHE_SERT_LC_WM	ACHE_SERT_LC_WM	1	Astro-Oligo	0.108	8.025
AACTAGGCTTGGGTGT-1_V13M06-333_D1s2	ACHE_SERT_LC_WM	ACHE_SERT_LC_WM	0.352	Astro	-0.142	8.025
AACTCAAGTTAATTGC-1_V13B23-366_A1s1	ACHE_SERT_LC_WM	ACHE_SERT_LC_WM	1	Astro-Oligo	0.059	8.025
AACTCCAGAGCGTGTT-1_V13F27-339_A1s2	ACHE_SERT_LC_WM	ACHE_SERT_LC_WM	1	ACHE_SERT_Npep	0.057	8.025
AACTCCAGAGCGTGTT-1_V13M06-401_D1s2	ACHE_SERT_LC_WM	Astro	0.127	Astro	-0.251	8.025
AACTCCTAATCCCATG-1_V13F27-339_C1s1	ACHE_SERT_LC_WM	ACHE_SERT_LC_WM	1	ACHE_SERT_Npep	-0.023	8.025
AACTCCTAATCCCATG-1_V13M06-333_A1s1	ACHE_SERT_LC_WM	ACHE_SERT_LC_WM	1	Astro-Oligo	0.035	8.025
AACTCCTAATCCCATG-1_V13M06-402_C1s2	ACHE_SERT_LC_WM	ACHE_SERT_LC_WM	0.8	Astro	0.001	8.025
AACTCGATAAACACGT-1_V13F27-339_A1s1	ACHE_SERT_LC_WM	ACHE_SERT_LC_WM	1	ACHE_SERT_Npep	0.02	8.025
AACTCGATAAACACGT-1_V13M06-401_B1s1	ACHE_SERT_LC_WM	ACHE_SERT_Npep	0.266	Astro	-0.108	8.025
AACTCGATAAACACGT-1_V13M06-402_B1s1	ACHE_SERT_LC_WM	ACHE_SERT_LC_WM	0.399	Astro	-0.125	8.025
AACTCGATGGCGCAGT-1_V13M06-331_A1s1	ACHE_SERT_LC_WM	ACHE_SERT_LC_WM	0.356	Astro	-0.179	8.025
AACTCGATGGCGCAGT-1_V13M06-333_D1s1	ACHE_SERT_LC_WM	ACHE_SERT_LC_WM	0.787	Astro	-0.084	8.025
AACTCGATGGCGCAGT-1_V13M06-404_A1s1	ACHE_SERT_LC_WM	ACHE_SERT_LC_WM	0.652	ACHE_SERT_Npep	-0.061	8.025
AACTCTCAATAGAGCG-1_V13B23-284_C1s1	ACHE_SERT_LC_WM	ACHE_SERT_LC_WM	0.931	Astro-Oligo	0.018	8.025
AACTCTCAATAGAGCG-1_V13M06-332_A1s1	ACHE_SERT_LC_WM	ACHE_SERT_LC_WM	0.823	Astro	-0.061	8.025
AACTCTCAGTGTGCTC-1_V13M06-331_A1s2	ACHE_SERT_LC_WM	ACHE_SERT_LC_WM	1	Astro-Oligo	-0.052	8.025
AACTCTCAGTGTGCTC-1_V13M06-404_C1s2	ACHE_SERT_LC_WM	ACHE_SERT_LC_WM	1	ACHE_SERT_Npep	-0.083	8.025
AACTGAGGTCAGCGTC-1_V13B23-284_B1s1	ACHE_SERT_LC_WM	ACHE_SERT_LC_WM	1	ACHE_SERT_Npep	-0.022	8.025
AACTGAGGTCAGCGTC-1_V13M06-331_A1s1	ACHE_SERT_LC_WM	ACHE_SERT_LC_WM	1	ACHE_SERT_Npep	0.007	8.025
AACTGAGGTCAGCGTC-1_V13M06-386_B1s2	ACHE_SERT_LC_WM	ACHE_SERT_LC_WM	0.632	Astro	-0.058	8.025
AACTGATATTAGGCCT-1_V13B23-284_A1s1	ACHE_SERT_LC_WM	ACHE_SERT_LC_WM	1	Astro-Oligo	0.069	8.025
AACTGATATTAGGCCT-1_V13B23-284_C1s1	ACHE_SERT_LC_WM	ACHE_SERT_LC_WM	1	Astro-Oligo	-0.046	8.025
AACTGATATTAGGCCT-1_V13M06-331_A1s1	ACHE_SERT_LC_WM	ACHE_SERT_LC_WM	1	ACHE_SERT_Npep	-0.058	8.025
AACTGATATTAGGCCT-1_V13M06-333_D1s2	ACHE_SERT_LC_WM	ACHE_SERT_LC_WM	1	Astro	0.011	8.025
AACTGATATTAGGCCT-1_V13M06-402_A1s1	ACHE_SERT_LC_WM	ACHE_SERT_Npep	0.187	Astro	-0.151	8.025
AACTGGTGTGGGCCTT-1_V13M06-333_A1s2	ACHE_SERT_LC_WM	ACHE_SERT_LC_WM	0.751	ACHE_SERT_Npep	-0.011	8.025
AACTTCTGCGTCTATC-1_V13M06-331_C1s1	ACHE_SERT_LC_WM	ACHE_SERT_LC_WM	0.828	Astro-Oligo	-0.026	8.025
AACTTCTGCGTCTATC-1_V13M06-333_D1s1	ACHE_SERT_LC_WM	ACHE_SERT_LC_WM	0.587	Astro	0.014	8.025
AACTTGCCCGTATGCA-1_V13M06-404_C1s2	ACHE_SERT_LC_WM	ACHE_SERT_LC_WM	0.402	Astro	-0.107	8.025
AACTTGCGTTCTCGCG-1_V13F27-339_C1s1	ACHE_SERT_LC_WM	ACHE_SERT_Npep	0.229	ACHE_SERT_Npep	-0.15	8.025
AACTTGCGTTCTCGCG-1_V13M06-331_B1s1	ACHE_SERT_LC_WM	ACHE_SERT_LC_WM	1	Astro-Oligo	0.057	8.025
AACTTGCGTTCTCGCG-1_V13M06-333_D1s1	ACHE_SERT_LC_WM	ACHE_SERT_LC_WM	0.769	Astro-Oligo	-0.033	8.025
AACTTGCGTTCTCGCG-1_V13M06-404_D1s1	ACHE_SERT_LC_WM	ACHE_SERT_LC_WM	0.6	ACHE_SERT_Npep	-0.057	8.025
AACTTTACGGGAGCTT-1_V13M06-386_A1s1	ACHE_SERT_LC_WM	ACHE_SERT_LC_WM	1	Astro	-0.064	8.025
AACTTTACGGGAGCTT-1_V13M06-404_D1s1	ACHE_SERT_LC_WM	ACHE_SERT_LC_WM	0.582	Astro	-0.034	8.025
AACTTTAGCTGCTGAG-1_V13M06-386_C1s1	ACHE_SERT_LC_WM	ACHE_SERT_LC_WM	1	Astro	-0.048	8.025
AACTTTAGCTGCTGAG-1_V13M06-402_B1s1	ACHE_SERT_LC_WM	ACHE_SERT_LC_WM	1	Astro-Oligo	0.08	8.025
AACTTTCTCGATCATG-1_V13B23-284_A1s1	ACHE_SERT_LC_WM	ACHE_SERT_LC_WM	1	LC	-0.007	8.025
AACTTTCTCGATCATG-1_V13M06-386_C1s2	ACHE_SERT_LC_WM	ACHE_SERT_LC_WM	0.543	Astro-Oligo	-0.059	8.025
AAGAAAGTTTGATGGG-1_V13M06-404_C1s2	ACHE_SERT_LC_WM	ACHE_SERT_LC_WM	0.721	Astro	-0.06	8.025
AAGAAATCACCAGATT-1_V13B23-284_B1s1	ACHE_SERT_LC_WM	ACHE_SERT_LC_WM	1	ACHE_SERT_Npep	-0.108	8.025
AAGAAGGATCAGTTAG-1_V13F27-339_C1s1	ACHE_SERT_LC_WM	ACHE_SERT_LC_WM	0.343	Astro	-0.146	8.025
AAGAAGGATCAGTTAG-1_V13M06-386_B1s1	ACHE_SERT_LC_WM	ACHE_SERT_LC_WM	0.453	Astro-Oligo	-0.061	8.025
AAGACATACGTGGTTT-1_V13F27-339_C1s2	ACHE_SERT_LC_WM	ACHE_SERT_Npep	0.29	ACHE_SERT_Npep	-0.168	8.025
AAGACATACGTGGTTT-1_V13M06-332_A1s1	ACHE_SERT_LC_WM	ACHE_SERT_LC_WM	1	ACHE_SERT_Npep	0.056	8.025
AAGACATACGTGGTTT-1_V13M06-332_C1s1	ACHE_SERT_LC_WM	ACHE_SERT_LC_WM	0.563	Astro	-0.034	8.025
AAGACCAAATAACTCA-1_V13F27-339_A1s1	ACHE_SERT_LC_WM	ACHE_SERT_LC_WM	1	ACHE_SERT_Npep	0.036	8.025
AAGACCAAATAACTCA-1_V13M06-333_C1s1	ACHE_SERT_LC_WM	ACHE_SERT_LC_WM	0.382	Astro	-0.089	8.025
AAGACCCAACTGAACA-1_V13M06-332_B1s1	ACHE_SERT_LC_WM	ACHE_SERT_LC_WM	1	ACHE_SERT_Npep	0.001	8.025
AAGACCCAACTGAACA-1_V13M06-386_A1s2	ACHE_SERT_LC_WM	ACHE_SERT_LC_WM	1	Astro-Oligo	0.004	8.025
AAGACTAACCCGTTGT-1_V13M06-401_D1s1	ACHE_SERT_LC_WM	ACHE_SERT_LC_WM	1	Astro-Oligo	-0.009	8.025
AAGACTAACCCGTTGT-1_V13M06-403_D1s1	ACHE_SERT_LC_WM	ACHE_SERT_LC_WM	0.738	ACHE_SERT_Npep	0.003	8.025
AAGACTAACCCGTTGT-1_V13M06-404_C1s2	ACHE_SERT_LC_WM	ACHE_SERT_LC_WM	0.783	Astro-Oligo	-0.005	8.025
AAGACTCACGCCCACT-1_V13B23-284_C1s1	ACHE_SERT_LC_WM	ACHE_SERT_LC_WM	1	Astro-Oligo	0.034	8.025
AAGACTGCAAGCTACT-1_V13M06-332_D1s2	ACHE_SERT_LC_WM	ACHE_SERT_LC_WM	1	Astro	-0.007	8.025
AAGACTGCAAGCTACT-1_V13M06-386_D1s2	ACHE_SERT_LC_WM	ACHE_SERT_LC_WM	1	ACHE_SERT_Npep	0.091	8.025
AAGAGATGAATCGGTA-1_V13M06-401_D1s1	ACHE_SERT_LC_WM	ACHE_SERT_LC_WM	0.483	Astro	-0.136	8.025
AAGAGATGAATCGGTA-1_V13M06-403_D1s1	ACHE_SERT_LC_WM	Astro-Oligo	0.321	Astro-Oligo	-0.104	8.025
AAGAGCTCTTTATCGG-1_V13B23-284_A1s1	ACHE_SERT_LC_WM	ACHE_SERT_LC_WM	1	Astro	-0.08	8.025
AAGAGCTCTTTATCGG-1_V13M06-333_B1s2	ACHE_SERT_LC_WM	ACHE_SERT_Npep	0.226	ACHE_SERT_Npep	-0.169	8.025
AAGAGGATGTACGCGA-1_V13M06-332_C1s2	ACHE_SERT_LC_WM	ACHE_SERT_LC_WM	0.961	Astro-Oligo	0.034	8.025
AAGAGGATGTACGCGA-1_V13M06-402_C1s1	ACHE_SERT_LC_WM	ACHE_SERT_LC_WM	1	Astro-Oligo	0.013	8.025
AAGAGGATGTACGCGA-1_V13M06-403_A1s1	ACHE_SERT_LC_WM	ACHE_SERT_LC_WM	1	Astro-Oligo	-0.052	8.025
AAGAGGATGTACGCGA-1_V13M06-403_B1s1	ACHE_SERT_LC_WM	ACHE_SERT_LC_WM	0.453	Astro-Oligo	-0.012	8.025
AAGAGGCATGGATCGC-1_V13M06-402_C1s2	ACHE_SERT_LC_WM	ACHE_SERT_LC_WM	0.626	ACHE_SERT_Npep	0.011	8.025
AAGAGGCATGGATCGC-1_V13M06-403_A1s2	ACHE_SERT_LC_WM	ACHE_SERT_LC_WM	0.794	Astro-Oligo	0.007	8.025
AAGAGGCCCTTTGGAA-1_V13B23-286_A1s2	ACHE_SERT_LC_WM	ACHE_SERT_LC_WM	1	Astro-Oligo	-0.011	8.025
AAGAGGCCCTTTGGAA-1_V13M06-331_B1s2	ACHE_SERT_LC_WM	ACHE_SERT_LC_WM	1	ACHE_SERT_Npep	0.072	8.025
AAGATGGCACCGGACC-1_V13M06-331_C1s1	ACHE_SERT_LC_WM	ACHE_SERT_LC_WM	0.832	Astro-Oligo	-0.001	8.025
AAGATGGCACCGGACC-1_V13M06-386_A1s2	ACHE_SERT_LC_WM	ACHE_SERT_LC_WM	1	ACHE_SERT_Npep	0.045	8.025
AAGATTGGCGGAACGT-1_V13F27-339_B1s2	ACHE_SERT_LC_WM	ACHE_SERT_LC_WM	1	Astro-Oligo	-0.003	8.025
AAGATTGGCGGAACGT-1_V13M06-404_B1s1	ACHE_SERT_LC_WM	ACHE_SERT_LC_WM	1	ACHE_SERT_Npep	0.078	8.025
AAGCACCCTGCGTATC-1_V13F27-339_C1s2	ACHE_SERT_LC_WM	ACHE_SERT_LC_WM	1	ACHE_SERT_Npep	-0.105	8.025
AAGCACCCTGCGTATC-1_V13M06-403_A1s2	ACHE_SERT_LC_WM	ACHE_SERT_LC_WM	0.576	ACHE_SERT_Npep	-0.077	8.025
AAGCATACTCTCCTGA-1_V13M06-402_C1s2	ACHE_SERT_LC_WM	ACHE_SERT_LC_WM	0.455	Astro	-0.111	8.025
AAGCATACTCTCCTGA-1_V13M06-404_D1s2	ACHE_SERT_LC_WM	ACHE_SERT_LC_WM	0.545	Astro-Oligo	-0.041	8.025
AAGCCACTTGCAGGTA-1_V13B23-284_B1s2	ACHE_SERT_LC_WM	ACHE_SERT_LC_WM	1	Astro	-0.052	8.025
AAGCCGAAGCGGTTTA-1_V13B23-286_A1s2	ACHE_SERT_LC_WM	ACHE_SERT_LC_WM	1	ACHE_SERT_Npep	0.008	8.025
AAGCCGAAGCGGTTTA-1_V13M06-332_B1s2	ACHE_SERT_LC_WM	ACHE_SERT_LC_WM	1	Astro	0.039	8.025
AAGCCGAAGCGGTTTA-1_V13M06-386_D1s2	ACHE_SERT_LC_WM	ACHE_SERT_LC_WM	0.512	ACHE_SERT_Npep	-0.08	8.025
AAGCCGAAGCGGTTTA-1_V13M06-401_D1s2	ACHE_SERT_LC_WM	ACHE_SERT_LC_WM	0.59	Astro	-0.078	8.025
AAGCCGCCGTGAAATC-1_V13M06-331_D1s1	ACHE_SERT_LC_WM	ACHE_SERT_LC_WM	1	ACHE_SERT_Npep	0.091	8.025
AAGCCGCCGTGAAATC-1_V13M06-386_A1s2	ACHE_SERT_LC_WM	ACHE_SERT_LC_WM	1	Astro-Oligo	0.005	8.025
AAGCCGCTTTACCTTG-1_V13M06-386_C1s2	ACHE_SERT_LC_WM	ACHE_SERT_LC_WM	1	Astro-Oligo	-0.055	8.025
AAGCCGGAGAGCAGGA-1_V13M06-332_A1s1	ACHE_SERT_LC_WM	ACHE_SERT_LC_WM	1	Astro	-0.069	8.025
AAGCCGGAGAGCAGGA-1_V13M06-386_C1s2	ACHE_SERT_LC_WM	ACHE_SERT_LC_WM	1	Astro-Oligo	0.009	8.025
AAGCGCAGGGCTTTGA-1_V13M06-404_B1s1	ACHE_SERT_LC_WM	ACHE_SERT_LC_WM	0.68	Astro-Oligo	-0.046	8.025
AAGCGGAGTGCGCGCA-1_V13B23-284_C1s1	ACHE_SERT_LC_WM	ACHE_SERT_LC_WM	1	ACHE_SERT_Npep	0.028	8.025
AAGCGTCCCTCATCGA-1_V13B23-366_A1s1	ACHE_SERT_LC_WM	ACHE_SERT_LC_WM	1	Astro-Oligo	-0.032	8.025
AAGCGTCCCTCATCGA-1_V13F27-339_C1s2	ACHE_SERT_LC_WM	ACHE_SERT_LC_WM	1	Astro	-0.024	8.025
AAGCGTCCCTCATCGA-1_V13M06-331_C1s1	ACHE_SERT_LC_WM	ACHE_SERT_LC_WM	1	Astro-Oligo	0.108	8.025
AAGCTAGATCGAGTAA-1_V13F27-339_B1s2	ACHE_SERT_LC_WM	ACHE_SERT_LC_WM	0.897	ACHE_SERT_Npep	-0.02	8.025
AAGCTAGATCGAGTAA-1_V13M06-331_D1s2	ACHE_SERT_LC_WM	Astro-Oligo	0.175	Astro-Oligo	-0.113	8.025
AAGCTAGATCGAGTAA-1_V13M06-404_A1s2	ACHE_SERT_LC_WM	ACHE_SERT_LC_WM	0.477	Astro-Oligo	-0.035	8.025
AAGCTCGTGCCAAGTC-1_V13B23-284_A1s1	ACHE_SERT_LC_WM	ACHE_SERT_LC_WM	1	Astro	-0.01	8.025
AAGCTCGTGCCAAGTC-1_V13B23-286_B1s2	ACHE_SERT_LC_WM	Astro-Oligo	0.458	Astro-Oligo	-0.068	8.025
AAGCTCGTGCCAAGTC-1_V13M06-332_B1s2	ACHE_SERT_LC_WM	ACHE_SERT_LC_WM	1	Astro-Oligo	0.067	8.025
AAGCTCGTGCCAAGTC-1_V13M06-333_C1s1	ACHE_SERT_LC_WM	ACHE_SERT_LC_WM	0.435	Astro	-0.102	8.025
AAGCTCGTGCCAAGTC-1_V13M06-386_D1s2	ACHE_SERT_LC_WM	ACHE_SERT_LC_WM	1	ACHE_SERT_Npep	-0.058	8.025
AAGCTCTTTCATGGTG-1_V13F27-339_C1s2	ACHE_SERT_LC_WM	ACHE_SERT_LC_WM	1	Astro-Oligo	0.044	8.025
AAGCTCTTTCATGGTG-1_V13M06-331_B1s2	ACHE_SERT_LC_WM	ACHE_SERT_LC_WM	0.544	Astro	-0.143	8.025
AAGCTCTTTCATGGTG-1_V13M06-386_C1s2	ACHE_SERT_LC_WM	ACHE_SERT_LC_WM	1	Astro-Oligo	-0.053	8.025
AAGGAGCGGTTGGTGC-1_V13M06-332_B1s1	ACHE_SERT_LC_WM	ACHE_SERT_LC_WM	0.569	Astro	-0.164	8.025
AAGGATCGATCGCTTG-1_V13B23-366_A1s1	ACHE_SERT_LC_WM	ACHE_SERT_LC_WM	0.865	Astro	-0.041	8.025
AAGGATCGATCGCTTG-1_V13M06-386_D1s2	ACHE_SERT_LC_WM	ACHE_SERT_LC_WM	1	Astro-Oligo	0.01	8.025
AAGGATCGATCGCTTG-1_V13M06-401_A1s2	ACHE_SERT_LC_WM	Astro	0.244	Astro	-0.182	8.025
AAGGATCGATCGCTTG-1_V13M06-403_A1s2	ACHE_SERT_LC_WM	ACHE_SERT_LC_WM	1	Astro-Oligo	-0.006	8.025
AAGGATGAGGGACCTC-1_V13M06-386_A1s1	ACHE_SERT_LC_WM	ACHE_SERT_LC_WM	1	Astro-Oligo	0.001	8.025
AAGGCAGGCTGTCTCC-1_V13B23-284_D1s1	ACHE_SERT_LC_WM	ACHE_SERT_LC_WM	1	Astro	-0.137	8.025
AAGGCAGGCTGTCTCC-1_V13M06-332_A1s1	ACHE_SERT_LC_WM	ACHE_SERT_LC_WM	1	Astro-Oligo	-0.022	8.025
AAGGCGCGTAAAGCTT-1_V13M06-331_B1s1	ACHE_SERT_LC_WM	ACHE_SERT_LC_WM	1	ACHE_SERT_Npep	-0.07	8.025
AAGGCGCGTAAAGCTT-1_V13M06-401_D1s1	ACHE_SERT_LC_WM	ACHE_SERT_LC_WM	0.546	ACHE_SERT_Npep	-0.019	8.025
AAGGCGCGTAAAGCTT-1_V13M06-403_B1s1	ACHE_SERT_LC_WM	ACHE_SERT_LC_WM	0.807	Astro-Oligo	-0.021	8.025
AAGGCTGTGCTCATCG-1_V13B23-286_B1s2	ACHE_SERT_LC_WM	LC	0.397	LC	-0.084	8.025
AAGGGAACGACTGGCT-1_V13M06-331_D1s1	ACHE_SERT_LC_WM	ACHE_SERT_LC_WM	0.36	Astro	-0.114	8.025
AAGGGACAGATTCTGT-1_V13B23-284_C1s1	ACHE_SERT_LC_WM	ACHE_SERT_LC_WM	1	ACHE_SERT_Npep	-0.09	8.025
AAGGGACAGATTCTGT-1_V13M06-331_B1s1	ACHE_SERT_LC_WM	ACHE_SERT_LC_WM	1	ACHE_SERT_Npep	0.005	8.025
AAGGGACAGATTCTGT-1_V13M06-333_B1s2	ACHE_SERT_LC_WM	Astro	0.397	Astro	-0.148	8.025
AAGGGACAGATTCTGT-1_V13M06-386_A1s1	ACHE_SERT_LC_WM	ACHE_SERT_LC_WM	1	Astro-Oligo	0.042	8.025
AAGGGACTATGCATTC-1_V13F27-339_C1s2	ACHE_SERT_LC_WM	ACHE_SERT_LC_WM	1	Astro-Oligo	0.06	8.025
AAGGGACTATGCATTC-1_V13M06-331_A1s2	ACHE_SERT_LC_WM	ACHE_SERT_LC_WM	1	Astro-Oligo	-0.014	8.025
AAGGGACTATGCATTC-1_V13M06-404_C1s2	ACHE_SERT_LC_WM	Astro-Oligo	0.426	Astro-Oligo	-0.066	8.025
AAGGGTTTGATTTCAG-1_V13B23-284_B1s2	ACHE_SERT_LC_WM	ACHE_SERT_LC_WM	1	ACHE_SERT_Npep	-0.078	8.025
AAGGGTTTGATTTCAG-1_V13B23-284_D1s1	ACHE_SERT_LC_WM	ACHE_SERT_LC_WM	1	Astro-Oligo	0.024	8.025
AAGGGTTTGATTTCAG-1_V13B23-286_A1s1	ACHE_SERT_LC_WM	ACHE_SERT_LC_WM	0.81	Astro-Oligo	-0.06	8.025
AAGGGTTTGATTTCAG-1_V13F27-339_C1s2	ACHE_SERT_LC_WM	ACHE_SERT_LC_WM	1	ACHE_SERT_Npep	0.011	8.025
AAGGGTTTGATTTCAG-1_V13M06-333_C1s1	ACHE_SERT_LC_WM	Astro	0.29	Astro	-0.154	8.025
AAGGTATCCTAATATA-1_V13F27-339_C1s1	ACHE_SERT_LC_WM	ACHE_SERT_LC_WM	1	Astro-Oligo	-0.029	8.025
AAGGTATCCTAATATA-1_V13M06-386_A1s1	ACHE_SERT_LC_WM	ACHE_SERT_LC_WM	1	Astro	-0.047	8.025
AAGGTGATAAACCAGC-1_V13B23-286_A1s2	ACHE_SERT_LC_WM	ACHE_SERT_LC_WM	1	ACHE_SERT_Npep	-0.051	8.025
AAGGTGATAAACCAGC-1_V13F27-339_A1s2	ACHE_SERT_LC_WM	ACHE_SERT_LC_WM	1	Astro-Oligo	0.043	8.025
AAGTAGAAGACCGGGT-1_V13F27-339_C1s1	ACHE_SERT_LC_WM	ACHE_SERT_LC_WM	1	Astro-Oligo	0.023	8.025
AAGTAGAAGACCGGGT-1_V13M06-386_A1s1	ACHE_SERT_LC_WM	ACHE_SERT_LC_WM	0.602	Astro-Oligo	-0.053	8.025
AAGTAGAAGACCGGGT-1_V13M06-386_C1s1	ACHE_SERT_LC_WM	ACHE_SERT_Npep	0.22	Astro	-0.127	8.025
AAGTAGAAGACCGGGT-1_V13M06-403_B1s1	ACHE_SERT_LC_WM	ACHE_SERT_LC_WM	0.747	Astro-Oligo	-0.016	8.025
AAGTAGTGACGCGAGG-1_V13B23-366_A1s1	ACHE_SERT_LC_WM	ACHE_SERT_LC_WM	1	Astro-Oligo	-0.034	8.025
AAGTAGTGACGCGAGG-1_V13M06-402_D1s1	ACHE_SERT_LC_WM	ACHE_SERT_LC_WM	1	ACHE_SERT_Npep	0.053	8.025
AAGTCAATTGTCGTCA-1_V13B23-286_A1s2	ACHE_SERT_LC_WM	ACHE_SERT_LC_WM	1	ACHE_SERT_Npep	-0.057	8.025
AAGTCAATTGTCGTCA-1_V13M06-333_C1s2	ACHE_SERT_LC_WM	ACHE_SERT_LC_WM	1	ACHE_SERT_Npep	0.016	8.025
AAGTCTTCTGTGGCCT-1_V13M06-333_A1s2	ACHE_SERT_LC_WM	ACHE_SERT_LC_WM	1	ACHE_SERT_Npep	0.044	8.025
AAGTCTTCTGTGGCCT-1_V13M06-402_A1s1	ACHE_SERT_LC_WM	ACHE_SERT_LC_WM	0.512	ACHE_SERT_Npep	-0.061	8.025
AAGTCTTCTGTGGCCT-1_V13M06-402_D1s1	ACHE_SERT_LC_WM	ACHE_SERT_LC_WM	0.75	Astro	0.023	8.025
AAGTGACGACCGAATT-1_V13M06-331_A1s2	ACHE_SERT_LC_WM	ACHE_SERT_Npep	0.157	ACHE_SERT_Npep	-0.146	8.025
AAGTGACGACCGAATT-1_V13M06-386_C1s1	ACHE_SERT_LC_WM	ACHE_SERT_LC_WM	1	Astro	-0.075	8.025
AAGTGACGACCGAATT-1_V13M06-403_A1s1	ACHE_SERT_LC_WM	ACHE_SERT_Npep	0.177	ACHE_SERT_Npep	-0.176	8.025
AAGTGCAAAGGTAGAC-1_V13B23-286_B1s2	ACHE_SERT_LC_WM	Astro	0.31	Astro	-0.19	8.025
AAGTGCAAAGGTAGAC-1_V13M06-402_C1s1	ACHE_SERT_LC_WM	ACHE_SERT_LC_WM	0.403	Astro	-0.071	8.025
AAGTGCAAAGGTAGAC-1_V13M06-402_D1s1	ACHE_SERT_LC_WM	ACHE_SERT_LC_WM	0.746	Astro	-0.058	8.025
AAGTGCGTTAGAATCT-1_V13M06-331_A1s2	ACHE_SERT_LC_WM	ACHE_SERT_LC_WM	1	Astro-Oligo	0.06	8.025
AAGTGCTTCTCTATTG-1_V13M06-331_C1s1	ACHE_SERT_LC_WM	ACHE_SERT_LC_WM	0.401	Astro	-0.076	8.025
AAGTGCTTCTCTATTG-1_V13M06-401_B1s1	ACHE_SERT_LC_WM	ACHE_SERT_LC_WM	0.382	Astro	-0.083	8.025
AAGTGTTTGGAGACGG-1_V13M06-331_A1s2	ACHE_SERT_LC_WM	ACHE_SERT_LC_WM	1	Astro-Oligo	0.054	8.025
AAGTGTTTGGAGACGG-1_V13M06-402_C1s2	ACHE_SERT_LC_WM	ACHE_SERT_LC_WM	0.686	Astro-Oligo	-0.015	8.025
AAGTTCACTCCAAGCT-1_V13M06-386_C1s2	ACHE_SERT_LC_WM	ACHE_SERT_Npep	0.484	ACHE_SERT_Npep	-0.081	8.025
AAGTTCACTCCAAGCT-1_V13M06-402_B1s2	ACHE_SERT_LC_WM	ACHE_SERT_LC_WM	1	Astro-Oligo	-0.094	8.025
AAGTTCAGTCTGCGTA-1_V13B23-284_A1s1	ACHE_SERT_LC_WM	ACHE_SERT_LC_WM	1	ACHE_SERT_Npep	0.016	8.025
AAGTTCAGTCTGCGTA-1_V13B23-286_B1s1	ACHE_SERT_LC_WM	LC	0.079	LC	-0.223	8.025
AAGTTCAGTCTGCGTA-1_V13F27-339_A1s2	ACHE_SERT_LC_WM	ACHE_SERT_LC_WM	1	Astro-Oligo	0.041	8.025
AAGTTCAGTCTGCGTA-1_V13F27-339_B1s2	ACHE_SERT_LC_WM	ACHE_SERT_LC_WM	1	Astro	-0.084	8.025
AAGTTCAGTCTGCGTA-1_V13M06-331_C1s2	ACHE_SERT_LC_WM	ACHE_SERT_Npep	0.178	ACHE_SERT_Npep	-0.205	8.025
AAGTTCGGCCAACAGG-1_V13M06-404_C1s2	ACHE_SERT_LC_WM	ACHE_SERT_LC_WM	0.65	Astro-Oligo	-0.008	8.025
AAGTTGTGATGTTATA-1_V13M06-331_B1s2	ACHE_SERT_LC_WM	ACHE_SERT_LC_WM	1	Astro-Oligo	-0.005	8.025
AAGTTGTGATGTTATA-1_V13M06-333_C1s2	ACHE_SERT_LC_WM	ACHE_SERT_LC_WM	1	Astro	-0.009	8.025
AAGTTGTGATGTTATA-1_V13M06-402_A1s2	ACHE_SERT_LC_WM	ACHE_SERT_LC_WM	0.482	Astro	-0.083	8.025
AAGTTTACTAATGGCA-1_V13M06-333_C1s1	ACHE_SERT_LC_WM	ACHE_SERT_LC_WM	0.767	Astro	-0.046	8.025
AAGTTTATGGGCCCAA-1_V13F27-339_C1s2	ACHE_SERT_LC_WM	ACHE_SERT_LC_WM	0.414	Astro	-0.129	8.025
AAGTTTATGGGCCCAA-1_V13M06-404_C1s1	ACHE_SERT_LC_WM	ACHE_SERT_Npep	0.389	ACHE_SERT_Npep	-0.1	8.025
AATAACAACGCTCGGC-1_V13B23-284_C1s2	ACHE_SERT_LC_WM	ACHE_SERT_LC_WM	1	Astro-Oligo	0.031	8.025
AATAACAACGCTCGGC-1_V13M06-331_A1s2	ACHE_SERT_LC_WM	ACHE_SERT_LC_WM	1	Astro-Oligo	0.05	8.025
AATAACAACGCTCGGC-1_V13M06-386_C1s1	ACHE_SERT_LC_WM	ACHE_SERT_LC_WM	0.852	Astro	-0.015	8.025
AATAACAACGCTCGGC-1_V13M06-402_C1s1	ACHE_SERT_LC_WM	Astro-Oligo	0.323	Astro-Oligo	-0.098	8.025
AATAACACTAGAACAA-1_V13F27-339_B1s1	ACHE_SERT_LC_WM	Astro	0.275	Astro	-0.168	8.025
AATAACACTAGAACAA-1_V13M06-386_A1s2	ACHE_SERT_LC_WM	ACHE_SERT_LC_WM	1	ACHE_SERT_Npep	-0.017	8.025
AATAACACTAGAACAA-1_V13M06-386_D1s1	ACHE_SERT_LC_WM	ACHE_SERT_Npep	0.352	ACHE_SERT_Npep	-0.124	8.025
AATAAGTCCTCGAGAC-1_V13M06-331_D1s2	ACHE_SERT_LC_WM	ACHE_SERT_LC_WM	1	LC	-0.154	8.025
AATAAGTCCTCGAGAC-1_V13M06-402_B1s1	ACHE_SERT_LC_WM	ACHE_SERT_LC_WM	0.89	Astro-Oligo	0.027	8.025
AATAATCTTCGTATCG-1_V13F27-339_A1s2	ACHE_SERT_LC_WM	ACHE_SERT_LC_WM	1	Astro-Oligo	0.02	8.025
AATAATCTTCGTATCG-1_V13M06-401_A1s2	ACHE_SERT_LC_WM	ACHE_SERT_LC_WM	0.773	Astro	0.03	8.025
AATACAATGTTTCAGG-1_V13F27-339_A1s1	ACHE_SERT_LC_WM	ACHE_SERT_LC_WM	1	Astro-Oligo	-0.001	8.025
AATACAATGTTTCAGG-1_V13M06-331_B1s1	ACHE_SERT_LC_WM	ACHE_SERT_LC_WM	1	Astro-Oligo	-0.049	8.025
AATACAATGTTTCAGG-1_V13M06-331_C1s1	ACHE_SERT_LC_WM	ACHE_SERT_LC_WM	0.611	ACHE_SERT_Npep	-0.02	8.025
AATACAATGTTTCAGG-1_V13M06-332_B1s1	ACHE_SERT_LC_WM	ACHE_SERT_LC_WM	1	Astro-Oligo	0.076	8.025
AATACAATGTTTCAGG-1_V13M06-333_A1s2	ACHE_SERT_LC_WM	ACHE_SERT_LC_WM	0.908	ACHE_SERT_Npep	0.002	8.025
AATACAATGTTTCAGG-1_V13M06-402_C1s1	ACHE_SERT_LC_WM	ACHE_SERT_LC_WM	1	Astro-Oligo	0.039	8.025
AATACAATGTTTCAGG-1_V13M06-402_D1s1	ACHE_SERT_LC_WM	ACHE_SERT_LC_WM	1	Astro-Oligo	0.078	8.025
AATACAATGTTTCAGG-1_V13M06-404_C1s2	ACHE_SERT_LC_WM	ACHE_SERT_LC_WM	0.822	Astro-Oligo	0.001	8.025
AATACAATGTTTCAGG-1_V13M06-404_D1s1	ACHE_SERT_LC_WM	ACHE_SERT_LC_WM	1	Astro	-0.05	8.025
AATACCGGAGGGCTGT-1_V13M06-401_B1s1	ACHE_SERT_LC_WM	ACHE_SERT_LC_WM	0.782	Astro-Oligo	-0.016	8.025
AATACCGGAGGGCTGT-1_V13M06-404_B1s2	ACHE_SERT_LC_WM	ACHE_SERT_LC_WM	0.55	Astro	-0.107	8.025
AATAGAACAGAGTGGC-1_V13B23-284_C1s2	ACHE_SERT_LC_WM	ACHE_SERT_LC_WM	0.638	Astro	-0.117	8.025
AATAGAACAGAGTGGC-1_V13M06-331_A1s2	ACHE_SERT_LC_WM	ACHE_SERT_LC_WM	1	Astro-Oligo	-0.021	8.025
AATAGAATCTGTTTCA-1_V13F27-339_D1s2	ACHE_SERT_LC_WM	ACHE_SERT_LC_WM	0.524	Astro-Oligo	-0.052	8.025
AATAGAATCTGTTTCA-1_V13M06-332_D1s2	ACHE_SERT_LC_WM	ACHE_SERT_LC_WM	0.751	ACHE_SERT_Npep	0.006	8.025
AATAGAATCTGTTTCA-1_V13M06-401_D1s2	ACHE_SERT_LC_WM	ACHE_SERT_LC_WM	0.722	Astro	-0.059	8.025
AATAGAATCTGTTTCA-1_V13M06-403_B1s2	ACHE_SERT_LC_WM	ACHE_SERT_LC_WM	0.698	Astro-Oligo	-0.003	8.025
AATAGAATCTGTTTCA-1_V13M06-404_C1s1	ACHE_SERT_LC_WM	ACHE_SERT_LC_WM	1	Astro-Oligo	0.068	8.025
AATAGCAAGCCTCCTG-1_V13B23-284_C1s1	ACHE_SERT_LC_WM	ACHE_SERT_LC_WM	1	ACHE_SERT_Npep	0.011	8.025
AATAGCAAGCCTCCTG-1_V13M06-401_C1s2	ACHE_SERT_LC_WM	ACHE_SERT_LC_WM	1	Astro-Oligo	0.061	8.025
AATAGCTACCGCGTGC-1_V13B23-286_A1s2	ACHE_SERT_LC_WM	ACHE_SERT_LC_WM	0.428	Astro	-0.105	8.025
AATAGCTACCGCGTGC-1_V13M06-386_A1s1	ACHE_SERT_LC_WM	ACHE_SERT_LC_WM	1	Astro-Oligo	-0.013	8.025
AATAGCTACCGCGTGC-1_V13M06-386_B1s2	ACHE_SERT_LC_WM	ACHE_SERT_LC_WM	0.624	Astro	-0.04	8.025
AATAGCTACCGCGTGC-1_V13M06-403_D1s2	ACHE_SERT_LC_WM	ACHE_SERT_LC_WM	1	Astro-Oligo	0.031	8.025
AATAGGCACGACCCTT-1_V13M06-402_D1s2	ACHE_SERT_LC_WM	ACHE_SERT_LC_WM	1	Astro	0.01	8.025
AATAGTCCGTCCCGAC-1_V13B23-284_A1s2	ACHE_SERT_LC_WM	ACHE_SERT_LC_WM	1	ACHE_SERT_Npep	-0.041	8.025
AATAGTCCGTCCCGAC-1_V13B23-284_B1s2	ACHE_SERT_LC_WM	ACHE_SERT_LC_WM	1	Astro	0.005	8.025
AATAGTCCGTCCCGAC-1_V13M06-331_D1s1	ACHE_SERT_LC_WM	ACHE_SERT_LC_WM	0.927	ACHE_SERT_Npep	0.073	8.025
AATAGTCGCGAGTCGG-1_V13M06-333_D1s1	ACHE_SERT_LC_WM	ACHE_SERT_LC_WM	0.273	Astro	-0.166	8.025
AATATCAAGGTCGGAT-1_V13B23-284_B1s1	ACHE_SERT_LC_WM	ACHE_SERT_LC_WM	1	Astro-Oligo	-0.002	8.025
AATATCAAGGTCGGAT-1_V13B23-366_A1s1	ACHE_SERT_LC_WM	ACHE_SERT_LC_WM	0.628	ACHE_SERT_Npep	-0.043	8.025
AATATCAAGGTCGGAT-1_V13F27-339_C1s1	ACHE_SERT_LC_WM	ACHE_SERT_LC_WM	0.347	ACHE_SERT_Npep	-0.089	8.025
AATATCAAGGTCGGAT-1_V13M06-333_A1s2	ACHE_SERT_LC_WM	ACHE_SERT_LC_WM	1	Astro	-0.026	8.025
AATATCGAATCAATGC-1_V13F27-339_C1s2	ACHE_SERT_LC_WM	ACHE_SERT_LC_WM	1	ACHE_SERT_Npep	-0.008	8.025
AATATCGAGGGTTCTC-1_V13B23-286_B1s1	ACHE_SERT_LC_WM	ACHE_SERT_LC_WM	0.668	ACHE_SERT_Npep	0.054	8.025
AATATTGGAGTATTGA-1_V13M06-331_A1s2	ACHE_SERT_LC_WM	ACHE_SERT_LC_WM	1	Astro	-0.026	8.025
AATATTGGAGTATTGA-1_V13M06-386_D1s1	ACHE_SERT_LC_WM	ACHE_SERT_Npep	0.361	Astro	-0.11	8.025
AATCAGACTGCAGGAC-1_V13B23-284_A1s1	ACHE_SERT_LC_WM	ACHE_SERT_LC_WM	1	Astro	-0.134	8.025
AATCAGACTGCAGGAC-1_V13M06-402_D1s1	ACHE_SERT_LC_WM	ACHE_SERT_LC_WM	1	Astro-Oligo	0.077	8.025
AATCAGGTTTCATTTA-1_V13M06-331_C1s1	ACHE_SERT_LC_WM	ACHE_SERT_LC_WM	0.964	Astro-Oligo	0.065	8.025
AATCATGTAAAGACTC-1_V13B23-286_A1s2	ACHE_SERT_LC_WM	ACHE_SERT_LC_WM	1	Astro-Oligo	0.022	8.025
AATCATGTAAAGACTC-1_V13M06-332_D1s2	ACHE_SERT_LC_WM	ACHE_SERT_LC_WM	0.635	Astro-Oligo	-0.027	8.025
AATCATGTAAAGACTC-1_V13M06-333_B1s2	ACHE_SERT_LC_WM	ACHE_SERT_Npep	0.149	Astro	-0.171	8.025
AATCATGTAAAGACTC-1_V13M06-401_A1s2	ACHE_SERT_LC_WM	Astro	0.293	Astro	-0.142	8.025
AATCCAAGGGCCTGAG-1_V13M06-401_D1s1	ACHE_SERT_LC_WM	ACHE_SERT_LC_WM	0.613	Astro	-0.09	8.025
AATCCAAGGGCCTGAG-1_V13M06-402_A1s1	ACHE_SERT_LC_WM	ACHE_SERT_LC_WM	0.499	Astro-Oligo	-0.05	8.025
AATCCATGCAAGGGTG-1_V13B23-284_D1s2	ACHE_SERT_LC_WM	ACHE_SERT_LC_WM	0.526	Astro	-0.14	8.025
AATCCATGCAAGGGTG-1_V13F27-339_C1s1	ACHE_SERT_LC_WM	ACHE_SERT_LC_WM	0.448	Astro	-0.035	8.025
AATCCATGCAAGGGTG-1_V13M06-332_A1s2	ACHE_SERT_LC_WM	ACHE_SERT_LC_WM	1	Astro-Oligo	-0.001	8.025
AATCCATGCAAGGGTG-1_V13M06-401_D1s1	ACHE_SERT_LC_WM	ACHE_SERT_LC_WM	1	ACHE_SERT_Npep	-0.016	8.025
AATCCATGCAAGGGTG-1_V13M06-402_B1s1	ACHE_SERT_LC_WM	ACHE_SERT_LC_WM	0.543	Astro-Oligo	-0.08	8.025
AATCCCGCTCAGAGCC-1_V13F27-339_A1s2	ACHE_SERT_LC_WM	ACHE_SERT_LC_WM	1	Astro-Oligo	0.033	8.025
AATCGCGCAGAGGACT-1_V13B23-366_A1s1	ACHE_SERT_LC_WM	ACHE_SERT_LC_WM	1	Astro-Oligo	-0.028	8.025
AATCGGGACACTACGA-1_V13M06-402_B1s1	ACHE_SERT_LC_WM	ACHE_SERT_LC_WM	0.751	ACHE_SERT_Npep	-0.017	8.025
AATCTAGGTTTACTTG-1_V13B23-286_A1s1	ACHE_SERT_LC_WM	ACHE_SERT_LC_WM	0.456	Astro	-0.08	8.025
AATCTAGGTTTACTTG-1_V13B23-286_B1s2	ACHE_SERT_LC_WM	ACHE_SERT_LC_WM	0.589	Astro-Oligo	-0.023	8.025
AATCTAGGTTTACTTG-1_V13F27-339_A1s1	ACHE_SERT_LC_WM	ACHE_SERT_LC_WM	1	ACHE_SERT_Npep	0.056	8.025
AATCTAGGTTTACTTG-1_V13M06-332_B1s1	ACHE_SERT_LC_WM	ACHE_SERT_LC_WM	1	Astro-Oligo	0.024	8.025
AATCTAGGTTTACTTG-1_V13M06-386_D1s1	ACHE_SERT_LC_WM	Astro-Oligo	0.48	Astro-Oligo	-0.074	8.025
AATCTAGGTTTACTTG-1_V13M06-401_A1s1	ACHE_SERT_LC_WM	ACHE_SERT_LC_WM	0.458	Astro	-0.125	8.025
AATCTAGGTTTACTTG-1_V13M06-404_A1s1	ACHE_SERT_LC_WM	ACHE_SERT_LC_WM	1	Astro-Oligo	-0.007	8.025
AATCTATGCCGGAGCC-1_V13M06-331_D1s2	ACHE_SERT_LC_WM	Astro	0.313	Astro	-0.189	8.025
AATCTATGCCGGAGCC-1_V13M06-401_D1s2	ACHE_SERT_LC_WM	ACHE_SERT_LC_WM	1	ACHE_SERT_Npep	0.089	8.025
AATCTCTACTGTGGTT-1_V13M06-402_A1s1	ACHE_SERT_LC_WM	ACHE_SERT_LC_WM	0.577	Astro	-0.014	8.025
AATCTGCGTTGGGACG-1_V13B23-366_A1s1	ACHE_SERT_LC_WM	ACHE_SERT_LC_WM	1	Astro-Oligo	-0.01	8.025
AATCTGCGTTGGGACG-1_V13F27-339_A1s2	ACHE_SERT_LC_WM	ACHE_SERT_LC_WM	1	ACHE_SERT_Npep	-0.008	8.025
AATCTGCGTTGGGACG-1_V13M06-401_D1s2	ACHE_SERT_LC_WM	ACHE_SERT_LC_WM	1	Astro	0.034	8.025
AATCTGGCTTTCTAGT-1_V13M06-333_B1s1	ACHE_SERT_LC_WM	ACHE_SERT_LC_WM	0.549	Astro	-0.058	8.025
AATGACGTAGGATGTC-1_V13F27-339_D1s2	ACHE_SERT_LC_WM	LC	0.406	LC	-0.047	8.025
AATGACGTAGGATGTC-1_V13M06-332_B1s2	ACHE_SERT_LC_WM	ACHE_SERT_LC_WM	1	Astro-Oligo	-0.031	8.025
AATGACGTAGGATGTC-1_V13M06-333_B1s2	ACHE_SERT_LC_WM	ACHE_SERT_LC_WM	0.401	Astro	-0.065	8.025
AATGACTGTCAGCCGG-1_V13M06-332_C1s2	ACHE_SERT_LC_WM	ACHE_SERT_LC_WM	1	Astro-Oligo	0.07	8.025
AATGACTGTCAGCCGG-1_V13M06-386_A1s1	ACHE_SERT_LC_WM	ACHE_SERT_LC_WM	0.546	ACHE_SERT_Npep	-0.107	8.025
AATGACTGTCAGCCGG-1_V13M06-401_D1s1	ACHE_SERT_LC_WM	Astro	0.149	Astro	-0.193	8.025
AATGACTGTCAGCCGG-1_V13M06-403_B1s1	ACHE_SERT_LC_WM	Astro-Oligo	0.438	Astro-Oligo	-0.067	8.025
AATGAGTTCGCATATG-1_V13M06-333_D1s1	ACHE_SERT_LC_WM	ACHE_SERT_Npep	0.177	ACHE_SERT_Npep	-0.206	8.025
AATGAGTTCGCATATG-1_V13M06-402_D1s1	ACHE_SERT_LC_WM	ACHE_SERT_LC_WM	1	Astro-Oligo	-0.028	8.025
AATGATGATACGCTAT-1_V13M06-386_A1s1	ACHE_SERT_LC_WM	ACHE_SERT_LC_WM	1	ACHE_SERT_Npep	0.055	8.025
AATGATGATACGCTAT-1_V13M06-401_C1s2	ACHE_SERT_LC_WM	ACHE_SERT_LC_WM	0.981	Astro-Oligo	0.101	8.025
AATGATGATACGCTAT-1_V13M06-402_C1s2	ACHE_SERT_LC_WM	Astro	0.338	Astro	-0.13	8.025
AATGATGCGACTCCTG-1_V13F27-339_A1s2	ACHE_SERT_LC_WM	ACHE_SERT_LC_WM	1	LC	-0.013	8.025
AATGATGCGACTCCTG-1_V13M06-331_B1s1	ACHE_SERT_LC_WM	ACHE_SERT_LC_WM	0.445	Astro	-0.14	8.025
AATGATGCGACTCCTG-1_V13M06-332_A1s1	ACHE_SERT_LC_WM	ACHE_SERT_LC_WM	1	Astro-Oligo	0.063	8.025
AATGATGCGACTCCTG-1_V13M06-386_A1s1	ACHE_SERT_LC_WM	ACHE_SERT_LC_WM	1	ACHE_SERT_Npep	-0.005	8.025
AATGATGCGACTCCTG-1_V13M06-404_C1s1	ACHE_SERT_LC_WM	ACHE_SERT_LC_WM	1	ACHE_SERT_Npep	-0.032	8.025
AATGCAACCGGGTACC-1_V13M06-333_D1s2	ACHE_SERT_LC_WM	ACHE_SERT_LC_WM	0.594	Astro	0.005	8.025
AATGCACCAAGCAATG-1_V13M06-332_B1s2	ACHE_SERT_LC_WM	ACHE_SERT_LC_WM	1	Astro-Oligo	0.052	8.025
AATGCACCAAGCAATG-1_V13M06-386_A1s1	ACHE_SERT_LC_WM	ACHE_SERT_LC_WM	1	ACHE_SERT_Npep	-0.001	8.025
AATGCACCAAGCAATG-1_V13M06-404_C1s1	ACHE_SERT_LC_WM	ACHE_SERT_LC_WM	1	Astro-Oligo	-0.015	8.025
AATGGCCGCCAATGCG-1_V13B23-284_D1s2	ACHE_SERT_LC_WM	ACHE_SERT_LC_WM	1	ACHE_SERT_Npep	0.026	8.025
AATGGTCCACCGTTCA-1_V13M06-333_B1s1	ACHE_SERT_LC_WM	ACHE_SERT_LC_WM	1	Astro-Oligo	-0.007	8.025
AATGGTCCACCGTTCA-1_V13M06-386_D1s1	ACHE_SERT_LC_WM	ACHE_SERT_LC_WM	1	Astro-Oligo	0.014	8.025
AATGGTTCTCACAAGC-1_V13M06-401_D1s1	ACHE_SERT_LC_WM	ACHE_SERT_LC_WM	1	Astro-Oligo	0.083	8.025
AATGTATGGCACTGTA-1_V13B23-366_A1s1	ACHE_SERT_LC_WM	ACHE_SERT_LC_WM	1	Astro-Oligo	0.06	8.025
AATGTATGGCACTGTA-1_V13F27-339_C1s2	ACHE_SERT_LC_WM	ACHE_SERT_LC_WM	0.703	ACHE_SERT_Npep	0.006	8.025
AATGTGCCCGAGGTGT-1_V13F27-339_A1s1	ACHE_SERT_LC_WM	ACHE_SERT_LC_WM	1	Astro	-0.025	8.025
AATGTGCCCGAGGTGT-1_V13F27-339_B1s1	ACHE_SERT_LC_WM	ACHE_SERT_LC_WM	1	Astro-Oligo	0.099	8.025
AATGTGCCCGAGGTGT-1_V13M06-401_B1s1	ACHE_SERT_LC_WM	ACHE_SERT_LC_WM	1	Astro	-0.022	8.025
AATGTGCTAATCTGAG-1_V13M06-386_A1s2	ACHE_SERT_LC_WM	ACHE_SERT_LC_WM	1	Astro-Oligo	-0.006	8.025
AATGTGCTAATCTGAG-1_V13M06-402_D1s2	ACHE_SERT_LC_WM	ACHE_SERT_LC_WM	0.428	Astro	-0.082	8.025
AATGTTAAGACCCTGA-1_V13F27-339_A1s2	ACHE_SERT_LC_WM	ACHE_SERT_LC_WM	1	Astro	-0.064	8.025
AATGTTGTCGTGAGAC-1_V13M06-404_B1s1	ACHE_SERT_LC_WM	ACHE_SERT_LC_WM	0.572	Astro	-0.152	8.025
AATTAACGGATTTCCA-1_V13M06-386_A1s2	ACHE_SERT_LC_WM	ACHE_SERT_LC_WM	1	Astro-Oligo	0	8.025
AATTACGAGACCCATC-1_V13F27-339_A1s1	ACHE_SERT_LC_WM	ACHE_SERT_LC_WM	1	ACHE_SERT_Npep	0.077	8.025
AATTACGAGACCCATC-1_V13M06-333_C1s1	ACHE_SERT_LC_WM	ACHE_SERT_LC_WM	0.368	Astro	-0.172	8.025
AATTACGAGACCCATC-1_V13M06-403_D1s1	ACHE_SERT_LC_WM	ACHE_SERT_LC_WM	1	Astro-Oligo	0.051	8.025
AATTACTCGTACGCTC-1_V13F27-339_B1s1	ACHE_SERT_LC_WM	ACHE_SERT_LC_WM	0.496	Astro-Oligo	-0.047	8.025
AATTAGCGCTGCAGCG-1_V13B23-284_B1s2	ACHE_SERT_LC_WM	ACHE_SERT_LC_WM	0.465	Astro	-0.114	8.025
AATTAGCGCTGCAGCG-1_V13M06-386_D1s2	ACHE_SERT_LC_WM	ACHE_SERT_LC_WM	0.856	Astro-Oligo	0.049	8.025
AATTCATAAGGGATCT-1_V13B23-284_A1s1	ACHE_SERT_LC_WM	ACHE_SERT_LC_WM	1	Astro	0.022	8.025
AATTCATAAGGGATCT-1_V13M06-401_C1s2	ACHE_SERT_LC_WM	ACHE_SERT_LC_WM	0.912	Astro-Oligo	0.112	8.025
AATTCATTGTCATGCA-1_V13F27-339_A1s1	ACHE_SERT_LC_WM	ACHE_SERT_LC_WM	1	Astro	-0.016	8.025
AATTCATTGTCATGCA-1_V13M06-333_D1s1	ACHE_SERT_LC_WM	ACHE_SERT_LC_WM	0.733	ACHE_SERT_Npep	0.006	8.025
AATTCCAACTTGGTGA-1_V13M06-401_B1s1	ACHE_SERT_LC_WM	ACHE_SERT_LC_WM	1	Astro-Oligo	-0.027	8.025
AATTCCAACTTGGTGA-1_V13M06-401_D1s1	ACHE_SERT_LC_WM	ACHE_SERT_LC_WM	1	ACHE_SERT_Npep	0.053	8.025
AATTCCAACTTGGTGA-1_V13M06-403_A1s1	ACHE_SERT_LC_WM	ACHE_SERT_LC_WM	0.339	Astro	-0.088	8.025
AATTCCAACTTGGTGA-1_V13M06-404_B1s2	ACHE_SERT_LC_WM	ACHE_SERT_LC_WM	1	Astro-Oligo	0.006	8.025
AATTCCAAGCATGTAC-1_V13M06-386_A1s2	ACHE_SERT_LC_WM	ACHE_SERT_LC_WM	1	Astro-Oligo	0.083	8.025
AATTCGATTCGAGGAT-1_V13M06-332_B1s2	ACHE_SERT_LC_WM	ACHE_SERT_LC_WM	0.799	ACHE_SERT_Npep	-0.031	8.025
AATTCGATTCGAGGAT-1_V13M06-386_D1s2	ACHE_SERT_LC_WM	ACHE_SERT_LC_WM	1	Astro-Oligo	-0.073	8.025
AATTCTAGAGTTAGGC-1_V13B23-284_B1s2	ACHE_SERT_LC_WM	ACHE_SERT_LC_WM	0.952	Astro	-0.028	8.025
AATTCTAGAGTTAGGC-1_V13B23-366_A1s1	ACHE_SERT_LC_WM	ACHE_SERT_LC_WM	1	ACHE_SERT_Npep	0.035	8.025
AATTGAACGCTCTGGT-1_V13F27-339_D1s2	ACHE_SERT_LC_WM	ACHE_SERT_LC_WM	0.97	Astro-Oligo	0.139	8.025
AATTGAACGCTCTGGT-1_V13M06-332_B1s2	ACHE_SERT_LC_WM	LC	0.438	ACHE_SERT_Npep	0.016	8.025
AATTGAACGCTCTGGT-1_V13M06-401_D1s2	ACHE_SERT_LC_WM	ACHE_SERT_LC_WM	1	Astro-Oligo	0.042	8.025
AATTGAACGCTCTGGT-1_V13M06-403_B1s2	ACHE_SERT_LC_WM	ACHE_SERT_LC_WM	0.541	Astro-Oligo	-0.043	8.025
AATTGAACGCTCTGGT-1_V13M06-404_D1s2	ACHE_SERT_LC_WM	ACHE_SERT_LC_WM	1	ACHE_SERT_Npep	0.059	8.025
AATTGCAGCAATCGAC-1_V13M06-332_A1s1	ACHE_SERT_LC_WM	ACHE_SERT_LC_WM	1	Astro-Oligo	0.03	8.025
AATTGCAGCAATCGAC-1_V13M06-386_A1s2	ACHE_SERT_LC_WM	ACHE_SERT_LC_WM	0.364	Astro	-0.116	8.025
AATTGCGTGGATTACA-1_V13B23-284_C1s2	ACHE_SERT_LC_WM	ACHE_SERT_LC_WM	0.697	Astro	-0.031	8.025
AATTGCGTGGATTACA-1_V13M06-404_B1s2	ACHE_SERT_LC_WM	ACHE_SERT_LC_WM	0.865	ACHE_SERT_Npep	0.05	8.025
AATTTGGGACATAGTA-1_V13B23-366_A1s1	ACHE_SERT_LC_WM	ACHE_SERT_Npep	0.324	ACHE_SERT_Npep	-0.098	8.025
AATTTGGGACATAGTA-1_V13M06-333_D1s2	ACHE_SERT_LC_WM	Astro	0.212	Astro	-0.138	8.025
AATTTGGGACATAGTA-1_V13M06-402_C1s2	ACHE_SERT_LC_WM	Astro	0.384	Astro	-0.152	8.025
AATTTGGTTCCAAAGA-1_V13B23-284_B1s1	ACHE_SERT_LC_WM	ACHE_SERT_LC_WM	1	Astro-Oligo	-0.067	8.025
AATTTGGTTCCAAAGA-1_V13F27-339_A1s1	ACHE_SERT_LC_WM	ACHE_SERT_LC_WM	1	Astro	-0.034	8.025
AATTTGGTTCCAAAGA-1_V13M06-333_D1s2	ACHE_SERT_LC_WM	ACHE_SERT_LC_WM	1	Astro	-0.103	8.025
AATTTGGTTCCAAAGA-1_V13M06-404_A1s2	ACHE_SERT_LC_WM	ACHE_SERT_LC_WM	0.712	Astro-Oligo	0.013	8.025
ACAAACCATGCGTCCT-1_V13M06-331_A1s2	ACHE_SERT_LC_WM	ACHE_SERT_LC_WM	1	Astro-Oligo	-0.019	8.025
ACAAACCGACAAGGCG-1_V13B23-366_A1s1	ACHE_SERT_LC_WM	ACHE_SERT_LC_WM	1	Astro-Oligo	-0.019	8.025
ACAAACCGACAAGGCG-1_V13M06-332_B1s2	ACHE_SERT_LC_WM	ACHE_SERT_LC_WM	0.847	Astro-Oligo	0.039	8.025
ACAAAGCATGACCTAG-1_V13M06-332_B1s2	ACHE_SERT_LC_WM	ACHE_SERT_LC_WM	1	ACHE_SERT_Npep	0.013	8.025
ACAAAGCATGACCTAG-1_V13M06-403_A1s2	ACHE_SERT_LC_WM	ACHE_SERT_LC_WM	1	Astro-Oligo	0.022	8.025
ACAAATCGCACCGAAT-1_V13B23-366_A1s1	ACHE_SERT_LC_WM	ACHE_SERT_LC_WM	1	ACHE_SERT_Npep	-0.067	8.025
ACAAATCGCACCGAAT-1_V13F27-339_D1s2	ACHE_SERT_LC_WM	ACHE_SERT_LC_WM	0.641	Astro-Oligo	0	8.025
ACAAATCGCACCGAAT-1_V13M06-332_A1s1	ACHE_SERT_LC_WM	ACHE_SERT_LC_WM	0.63	Astro-Oligo	-0.033	8.025
ACAAATCGCACCGAAT-1_V13M06-403_B1s2	ACHE_SERT_LC_WM	ACHE_SERT_LC_WM	0.517	Astro-Oligo	-0.052	8.025
ACAAATCGCACCGAAT-1_V13M06-403_D1s2	ACHE_SERT_LC_WM	ACHE_SERT_LC_WM	0.529	Astro	-0.117	8.025
ACAAATGGTAGTGTTT-1_V13B23-286_A1s2	ACHE_SERT_LC_WM	ACHE_SERT_LC_WM	1	Astro	0.001	8.025
ACAAATGGTAGTGTTT-1_V13M06-331_C1s2	ACHE_SERT_LC_WM	Astro	0.224	Astro	-0.191	8.025
ACAAATTCAGATCTGA-1_V13B23-284_B1s1	ACHE_SERT_LC_WM	ACHE_SERT_LC_WM	1	Astro-Oligo	0.026	8.025
ACAAATTCAGATCTGA-1_V13B23-284_C1s1	ACHE_SERT_LC_WM	ACHE_SERT_LC_WM	1	Astro	-0.046	8.025
ACAACAGCATGAGCTA-1_V13M06-332_A1s1	ACHE_SERT_LC_WM	ACHE_SERT_LC_WM	1	ACHE_SERT_Npep	0.062	8.025
ACAACAGCATGAGCTA-1_V13M06-332_B1s2	ACHE_SERT_LC_WM	ACHE_SERT_LC_WM	1	ACHE_SERT_Npep	-0.014	8.025
ACAACAGCATGAGCTA-1_V13M06-333_C1s1	ACHE_SERT_LC_WM	ACHE_SERT_LC_WM	0.413	Astro	-0.093	8.025
ACAACAGCATGAGCTA-1_V13M06-333_D1s2	ACHE_SERT_LC_WM	ACHE_SERT_LC_WM	1	Astro-Oligo	0.008	8.025
ACAACAGCATGAGCTA-1_V13M06-402_C1s2	ACHE_SERT_LC_WM	ACHE_SERT_LC_WM	0.671	Astro	-0.021	8.025
ACAACGGTCCCTGCGA-1_V13B23-286_B1s2	ACHE_SERT_LC_WM	Astro-Oligo	0.347	Astro-Oligo	-0.105	8.025
ACAACGGTCCCTGCGA-1_V13M06-401_C1s1	ACHE_SERT_LC_WM	ACHE_SERT_LC_WM	0.524	Astro-Oligo	-0.03	8.025
ACAACGGTCCCTGCGA-1_V13M06-401_D1s1	ACHE_SERT_LC_WM	ACHE_SERT_LC_WM	0.495	ACHE_SERT_Npep	-0.092	8.025
ACAACGGTCCCTGCGA-1_V13M06-404_B1s2	ACHE_SERT_LC_WM	ACHE_SERT_LC_WM	1	Astro-Oligo	-0.024	8.025
ACAAGCAGTGCCTAGC-1_V13B23-286_B1s2	ACHE_SERT_LC_WM	ACHE_SERT_LC_WM	0.69	Astro-Oligo	0.054	8.025
ACAAGCAGTGCCTAGC-1_V13M06-403_A1s1	ACHE_SERT_LC_WM	ACHE_SERT_LC_WM	1	ACHE_SERT_Npep	-0.019	8.025
ACAAGCTATATGGAAG-1_V13M06-404_D1s1	ACHE_SERT_LC_WM	ACHE_SERT_LC_WM	0.624	Astro-Oligo	-0.066	8.025
ACAAGGAAATCCGCCC-1_V13B23-366_A1s1	ACHE_SERT_LC_WM	ACHE_SERT_LC_WM	1	Astro	0.013	8.025
ACAAGGAAATCCGCCC-1_V13F27-339_B1s2	ACHE_SERT_LC_WM	Astro-Oligo	0.484	Astro-Oligo	-0.071	8.025
ACAAGGAAATCCGCCC-1_V13F27-339_D1s2	ACHE_SERT_LC_WM	ACHE_SERT_LC_WM	0.699	Astro	-0.005	8.025
ACAAGGAAATCCGCCC-1_V13M06-401_B1s2	ACHE_SERT_LC_WM	ACHE_SERT_LC_WM	0.699	Astro	-0.018	8.025
ACAAGGAAATCCGCCC-1_V13M06-404_D1s2	ACHE_SERT_LC_WM	ACHE_SERT_Npep	0.457	ACHE_SERT_Npep	-0.077	8.025
ACAAGGACAAGAGGTT-1_V13B23-286_B1s2	ACHE_SERT_LC_WM	ACHE_SERT_LC_WM	0.712	ACHE_SERT_Npep	0.08	8.025
ACAAGGACAAGAGGTT-1_V13M06-331_D1s1	ACHE_SERT_LC_WM	ACHE_SERT_LC_WM	0.448	Astro-Oligo	-0.065	8.025
ACAAGGACAAGAGGTT-1_V13M06-332_C1s2	ACHE_SERT_LC_WM	ACHE_SERT_LC_WM	1	Astro-Oligo	-0.007	8.025
ACAAGGACAAGAGGTT-1_V13M06-386_D1s1	ACHE_SERT_LC_WM	ACHE_SERT_LC_WM	0.37	Astro	-0.15	8.025
ACAAGGACAAGAGGTT-1_V13M06-402_D1s1	ACHE_SERT_LC_WM	Astro	0.279	Astro	-0.187	8.025
ACAAGGACAAGAGGTT-1_V13M06-403_B1s1	ACHE_SERT_LC_WM	ACHE_SERT_LC_WM	0.613	Astro-Oligo	-0.014	8.025
ACAAGGACAAGAGGTT-1_V13M06-403_D1s1	ACHE_SERT_LC_WM	ACHE_SERT_LC_WM	1	Astro-Oligo	-0.019	8.025
ACAAGGCCTACCAGCC-1_V13M06-331_A1s1	ACHE_SERT_LC_WM	ACHE_SERT_LC_WM	1	Astro-Oligo	0.046	8.025
ACAAGGGCAGGCTCTG-1_V13M06-332_B1s2	ACHE_SERT_LC_WM	ACHE_SERT_LC_WM	0.805	Astro	-0.061	8.025
ACAAGGGCAGGCTCTG-1_V13M06-404_A1s2	ACHE_SERT_LC_WM	ACHE_SERT_LC_WM	0.487	ACHE_SERT_Npep	-0.03	8.025
ACAATAGTCGTACGTT-1_V13M06-332_C1s2	ACHE_SERT_LC_WM	Astro-Oligo	0.406	Astro-Oligo	-0.065	8.025
ACAATCCATTTAAACC-1_V13M06-331_C1s1	ACHE_SERT_LC_WM	ACHE_SERT_LC_WM	0.321	Astro	-0.069	8.025
ACAATCCATTTAAACC-1_V13M06-332_A1s2	ACHE_SERT_LC_WM	ACHE_SERT_LC_WM	0.814	Astro	-0.065	8.025
ACAATCCATTTAAACC-1_V13M06-332_C1s2	ACHE_SERT_LC_WM	ACHE_SERT_Npep	0.286	LC	-0.162	8.025
ACAATCCATTTAAACC-1_V13M06-403_B1s1	ACHE_SERT_LC_WM	ACHE_SERT_LC_WM	0.654	Astro-Oligo	-0.04	8.025
ACAATCGATCTTTATA-1_V13M06-404_B1s1	ACHE_SERT_LC_WM	ACHE_SERT_LC_WM	1	Astro-Oligo	0.067	8.025
ACAATGAATACGGAGA-1_V13B23-366_A1s1	ACHE_SERT_LC_WM	ACHE_SERT_LC_WM	0.516	Astro-Oligo	-0.046	8.025
ACAATGAATACGGAGA-1_V13F27-339_B1s1	ACHE_SERT_LC_WM	ACHE_SERT_LC_WM	1	Astro-Oligo	-0.051	8.025
ACAATGATTCTTCTAC-1_V13M06-333_D1s2	ACHE_SERT_LC_WM	ACHE_SERT_LC_WM	1	Astro	0.054	8.025
ACAATGATTCTTCTAC-1_V13M06-401_C1s2	ACHE_SERT_LC_WM	ACHE_SERT_LC_WM	1	Astro	0.054	8.025
ACAATTGTGTCTCTTT-1_V13M06-386_A1s2	ACHE_SERT_LC_WM	ACHE_SERT_LC_WM	1	Astro	0.012	8.025
ACAATTGTGTCTCTTT-1_V13M06-404_D1s2	ACHE_SERT_LC_WM	ACHE_SERT_LC_WM	0.691	Astro	-0.034	8.025
ACAATTTAGGAGGCTC-1_V13B23-286_A1s1	ACHE_SERT_LC_WM	Astro	0.326	Astro	-0.122	8.025
ACAATTTGAGCAGTGG-1_V13F27-339_A1s2	ACHE_SERT_LC_WM	ACHE_SERT_LC_WM	1	Astro	-0.061	8.025
ACAATTTGAGCAGTGG-1_V13F27-339_B1s2	ACHE_SERT_LC_WM	ACHE_SERT_LC_WM	0.918	Astro-Oligo	0.035	8.025
ACAATTTGAGCAGTGG-1_V13M06-331_C1s2	ACHE_SERT_LC_WM	ACHE_SERT_LC_WM	0.546	ACHE_SERT_Npep	-0.042	8.025
ACAATTTGAGCAGTGG-1_V13M06-404_B1s1	ACHE_SERT_LC_WM	ACHE_SERT_LC_WM	1	Astro-Oligo	0.055	8.025
ACAATTTGGCCATATT-1_V13M06-332_A1s1	ACHE_SERT_LC_WM	ACHE_SERT_LC_WM	1	ACHE_SERT_Npep	-0.108	8.025
ACACAAAGACGGGTGG-1_V13M06-403_D1s1	ACHE_SERT_LC_WM	ACHE_SERT_LC_WM	0.432	Astro	-0.109	8.025
ACACAAATATTCCTAG-1_V13M06-386_C1s2	ACHE_SERT_LC_WM	ACHE_SERT_LC_WM	1	Astro-Oligo	0.028	8.025
ACACACCAGGACCAGT-1_V13B23-284_A1s2	ACHE_SERT_LC_WM	ACHE_SERT_LC_WM	1	Astro	-0.022	8.025
ACACACCAGGACCAGT-1_V13B23-284_C1s1	ACHE_SERT_LC_WM	ACHE_SERT_LC_WM	0.447	Astro	-0.123	8.025
ACACACCAGGACCAGT-1_V13M06-386_D1s2	ACHE_SERT_LC_WM	ACHE_SERT_LC_WM	0.883	Astro-Oligo	0.036	8.025
ACACACCAGGACCAGT-1_V13M06-403_A1s2	ACHE_SERT_LC_WM	ACHE_SERT_LC_WM	1	ACHE_SERT_Npep	-0.049	8.025
ACACACCAGGACCAGT-1_V13M06-403_B1s2	ACHE_SERT_LC_WM	Astro-Oligo	0.359	Astro-Oligo	-0.083	8.025
ACACACCAGGACCAGT-1_V13M06-404_D1s2	ACHE_SERT_LC_WM	ACHE_SERT_LC_WM	1	Astro-Oligo	0.057	8.025
ACACACTTTCTACACG-1_V13M06-402_A1s1	ACHE_SERT_LC_WM	ACHE_SERT_LC_WM	1	Astro-Oligo	0.086	8.025
ACACACTTTCTACACG-1_V13M06-402_B1s1	ACHE_SERT_LC_WM	ACHE_SERT_LC_WM	1	Astro-Oligo	-0.012	8.025
ACACACTTTCTACACG-1_V13M06-404_A1s2	ACHE_SERT_LC_WM	Oligo-Astro	0.25	Oligo-Astro	-0.11	8.025
ACACATGATCAAATCT-1_V13B23-284_D1s1	ACHE_SERT_LC_WM	ACHE_SERT_LC_WM	1	Astro	-0.044	8.025
ACACATGATCAAATCT-1_V13M06-402_D1s2	ACHE_SERT_LC_WM	ACHE_SERT_LC_WM	1	Astro-Oligo	0.003	8.025
ACACATTGACGCAACA-1_V13M06-401_A1s1	ACHE_SERT_LC_WM	ACHE_SERT_LC_WM	1	ACHE_SERT_Npep	0.012	8.025
ACACATTGACGCAACA-1_V13M06-402_A1s1	ACHE_SERT_LC_WM	ACHE_SERT_LC_WM	1	Astro-Oligo	0.07	8.025
ACACATTTCCGTAGAC-1_V13M06-401_B1s2	ACHE_SERT_LC_WM	ACHE_SERT_LC_WM	1	Astro-Oligo	0.044	8.025
ACACATTTCCGTAGAC-1_V13M06-404_A1s2	ACHE_SERT_LC_WM	ACHE_SERT_LC_WM	0.478	Astro-Oligo	-0.048	8.025
ACACCACATAATTAGC-1_V13F27-339_A1s2	ACHE_SERT_LC_WM	ACHE_SERT_LC_WM	1	ACHE_SERT_Npep	0.072	8.025
ACACCACATAATTAGC-1_V13M06-331_C1s2	ACHE_SERT_LC_WM	Astro	0.283	Astro	-0.154	8.025
ACACCACATAATTAGC-1_V13M06-401_D1s2	ACHE_SERT_LC_WM	ACHE_SERT_LC_WM	0.848	Astro	-0.024	8.025
ACACCCAGCATGCAGC-1_V13M06-403_B1s1	ACHE_SERT_LC_WM	ACHE_SERT_LC_WM	0.635	Astro-Oligo	-0.017	8.025
ACACCCAGCATGCAGC-1_V13M06-404_B1s2	ACHE_SERT_LC_WM	ACHE_SERT_LC_WM	1	Astro	-0.018	8.025
ACACCCGAGAAATCCG-1_V13B23-286_B1s2	ACHE_SERT_LC_WM	ACHE_SERT_LC_WM	0.639	ACHE_SERT_Npep	-0.082	8.025
ACACCCGAGAAATCCG-1_V13M06-331_A1s1	ACHE_SERT_LC_WM	ACHE_SERT_LC_WM	1	Astro-Oligo	-0.004	8.025
ACACCCGAGAAATCCG-1_V13M06-331_B1s1	ACHE_SERT_LC_WM	ACHE_SERT_LC_WM	1	Astro-Oligo	0.047	8.025
ACACCCGAGAAATCCG-1_V13M06-401_D1s1	ACHE_SERT_LC_WM	ACHE_SERT_LC_WM	0.491	Astro-Oligo	-0.046	8.025
ACACCCGAGAAATCCG-1_V13M06-404_C1s2	ACHE_SERT_LC_WM	ACHE_SERT_LC_WM	0.453	Astro	-0.11	8.025
ACACCGAGCGCTCTTT-1_V13M06-332_A1s2	ACHE_SERT_LC_WM	ACHE_SERT_LC_WM	1	Astro	0.014	8.025
ACACCGAGCGCTCTTT-1_V13M06-333_C1s1	ACHE_SERT_LC_WM	ACHE_SERT_LC_WM	0.511	Astro	-0.085	8.025
ACACCGAGCGCTCTTT-1_V13M06-404_D1s1	ACHE_SERT_LC_WM	ACHE_SERT_Npep	0.289	ACHE_SERT_Npep	-0.15	8.025
ACACCGGTCTGACCGC-1_V13F27-339_C1s2	ACHE_SERT_LC_WM	ACHE_SERT_Npep	0.117	ACHE_SERT_Npep	-0.226	8.025
ACACCGGTCTGACCGC-1_V13M06-402_D1s2	ACHE_SERT_LC_WM	ACHE_SERT_LC_WM	1	Astro-Oligo	0.036	8.025
ACACCTTAAGTAGGGC-1_V13M06-401_D1s1	ACHE_SERT_LC_WM	ACHE_SERT_LC_WM	0.807	Astro-Oligo	0.018	8.025
ACACCTTAAGTAGGGC-1_V13M06-403_D1s1	ACHE_SERT_LC_WM	ACHE_SERT_Npep	0.301	ACHE_SERT_Npep	-0.163	8.025
ACACGAGACTCCTTCT-1_V13M06-331_D1s2	ACHE_SERT_LC_WM	Astro	0.284	Astro	-0.167	8.025
ACACGAGACTCCTTCT-1_V13M06-332_C1s2	ACHE_SERT_LC_WM	ACHE_SERT_LC_WM	0.507	Astro	-0.084	8.025
ACACGAGACTCCTTCT-1_V13M06-332_D1s2	ACHE_SERT_LC_WM	ACHE_SERT_LC_WM	0.377	Astro	-0.101	8.025
ACACGAGACTCCTTCT-1_V13M06-333_C1s1	ACHE_SERT_LC_WM	ACHE_SERT_LC_WM	0.552	ACHE_SERT_Npep	-0.049	8.025
ACACGAGACTCCTTCT-1_V13M06-402_C1s2	ACHE_SERT_LC_WM	ACHE_SERT_LC_WM	0.626	ACHE_SERT_Npep	-0.021	8.025
ACACGGCACTATGCAT-1_V13M06-331_A1s1	ACHE_SERT_LC_WM	ACHE_SERT_LC_WM	1	ACHE_SERT_Npep	0.063	8.025
ACACGGCACTATGCAT-1_V13M06-404_B1s1	ACHE_SERT_LC_WM	ACHE_SERT_LC_WM	1	ACHE_SERT_Npep	-0.093	8.025
ACACGGGAACTTAGGG-1_V13M06-331_B1s1	ACHE_SERT_LC_WM	ACHE_SERT_LC_WM	1	Astro	0.021	8.025
ACACGGGAACTTAGGG-1_V13M06-333_C1s1	ACHE_SERT_LC_WM	ACHE_SERT_Npep	0.296	ACHE_SERT_Npep	-0.112	8.025
ACACGTAGGCCACAAG-1_V13M06-401_D1s2	ACHE_SERT_LC_WM	ACHE_SERT_LC_WM	0.599	Astro-Oligo	-0.022	8.025
ACACTCCAATGTCACT-1_V13M06-331_C1s1	ACHE_SERT_LC_WM	ACHE_SERT_LC_WM	0.567	ACHE_SERT_Npep	-0.027	8.025
ACACTGATCAAGGTGT-1_V13B23-284_A1s2	ACHE_SERT_LC_WM	ACHE_SERT_LC_WM	1	Astro	0.023	8.025
ACACTGGGACAGTCGT-1_V13M06-332_A1s1	ACHE_SERT_LC_WM	ACHE_SERT_LC_WM	1	Astro-Oligo	0.066	8.025
ACAGAACTGAGAACAA-1_V13M06-331_A1s2	ACHE_SERT_LC_WM	ACHE_SERT_LC_WM	1	Astro-Oligo	0.017	8.025
ACAGAACTGAGAACAA-1_V13M06-333_D1s1	ACHE_SERT_LC_WM	ACHE_SERT_LC_WM	1	Astro-Oligo	-0.029	8.025
ACAGAACTGAGAACAA-1_V13M06-386_D1s1	ACHE_SERT_LC_WM	ACHE_SERT_LC_WM	0.658	ACHE_SERT_Npep	0.062	8.025
ACAGAACTGAGAACAA-1_V13M06-403_A1s1	ACHE_SERT_LC_WM	ACHE_SERT_LC_WM	1	Astro-Oligo	0.045	8.025
ACAGAACTGAGAACAA-1_V13M06-404_C1s2	ACHE_SERT_LC_WM	ACHE_SERT_LC_WM	0.783	Astro-Oligo	-0.013	8.025
ACAGCATAGAGCCAGT-1_V13B23-286_B1s2	ACHE_SERT_LC_WM	ACHE_SERT_LC_WM	0.395	Astro-Oligo	-0.081	8.025
ACAGCGACATTCTCAT-1_V13M06-332_D1s2	ACHE_SERT_LC_WM	ACHE_SERT_LC_WM	1	Astro	-0.038	8.025
ACAGCGCACCCGCAGC-1_V13M06-331_A1s1	ACHE_SERT_LC_WM	ACHE_SERT_LC_WM	1	ACHE_SERT_Npep	-0.117	8.025
ACAGCGCACCCGCAGC-1_V13M06-331_B1s1	ACHE_SERT_LC_WM	ACHE_SERT_LC_WM	0.704	Astro	-0.027	8.025
ACAGGAGGCGCAGCCG-1_V13M06-402_D1s1	ACHE_SERT_LC_WM	ACHE_SERT_LC_WM	1	Astro	0.004	8.025
ACAGGCACGGATCCTT-1_V13F27-339_D1s2	ACHE_SERT_LC_WM	ACHE_SERT_LC_WM	1	Astro-Oligo	0.062	8.025
ACAGGCACGGATCCTT-1_V13M06-331_B1s2	ACHE_SERT_LC_WM	ACHE_SERT_LC_WM	0.756	Astro	-0.05	8.025
ACAGGCACGGATCCTT-1_V13M06-401_A1s2	ACHE_SERT_LC_WM	ACHE_SERT_LC_WM	0.584	ACHE_SERT_Npep	-0.046	8.025
ACAGGCACGGATCCTT-1_V13M06-401_D1s2	ACHE_SERT_LC_WM	ACHE_SERT_LC_WM	1	Astro-Oligo	0.07	8.025
ACAGGCACGGATCCTT-1_V13M06-403_D1s2	ACHE_SERT_LC_WM	ACHE_SERT_LC_WM	1	Astro-Oligo	-0.053	8.025
ACAGGCTTGCCCGACT-1_V13F27-339_B1s2	ACHE_SERT_LC_WM	ACHE_SERT_LC_WM	1	ACHE_SERT_Npep	-0.058	8.025
ACAGGCTTGCCCGACT-1_V13M06-332_D1s2	ACHE_SERT_LC_WM	ACHE_SERT_LC_WM	0.383	Astro	-0.118	8.025
ACAGGCTTGCCCGACT-1_V13M06-401_D1s2	ACHE_SERT_LC_WM	ACHE_SERT_LC_WM	0.522	ACHE_SERT_Npep	-0.081	8.025
ACAGGCTTGCCCGACT-1_V13M06-403_D1s2	ACHE_SERT_LC_WM	ACHE_SERT_LC_WM	0.4	Astro	-0.081	8.025
ACAGGTGGAGGTGAGG-1_V13M06-404_C1s2	ACHE_SERT_LC_WM	ACHE_SERT_LC_WM	1	Astro-Oligo	0.069	8.025
ACAGGTGTGTTGTTGC-1_V13B23-286_A1s1	ACHE_SERT_LC_WM	ACHE_SERT_LC_WM	1	Astro-Oligo	0.017	8.025
ACAGGTGTGTTGTTGC-1_V13M06-333_B1s1	ACHE_SERT_LC_WM	Astro	0.14	Astro	-0.18	8.025
ACAGGTGTGTTGTTGC-1_V13M06-333_C1s1	ACHE_SERT_LC_WM	ACHE_SERT_LC_WM	1	ACHE_SERT_Npep	0.013	8.025
ACAGGTGTGTTGTTGC-1_V13M06-402_A1s1	ACHE_SERT_LC_WM	ACHE_SERT_LC_WM	0.596	Astro-Oligo	-0.016	8.025
ACAGTATACCGTGGGA-1_V13B23-284_B1s1	ACHE_SERT_LC_WM	ACHE_SERT_LC_WM	1	Astro	0.037	8.025
ACAGTGCAGCGCATTT-1_V13B23-284_B1s1	ACHE_SERT_LC_WM	ACHE_SERT_LC_WM	1	Astro-Oligo	0.005	8.025
ACAGTGCAGCGCATTT-1_V13M06-331_A1s1	ACHE_SERT_LC_WM	ACHE_SERT_LC_WM	1	Astro	0.037	8.025
ACAGTGCAGCGCATTT-1_V13M06-332_B1s2	ACHE_SERT_LC_WM	ACHE_SERT_LC_WM	0.442	Astro	-0.151	8.025
ACAGTGCAGCGCATTT-1_V13M06-402_B1s1	ACHE_SERT_LC_WM	ACHE_SERT_LC_WM	1	Astro	0.003	8.025
ACATAAGTCGTGGTGA-1_V13B23-284_A1s2	ACHE_SERT_LC_WM	ACHE_SERT_LC_WM	1	Astro-Oligo	0.002	8.025
ACATAAGTCGTGGTGA-1_V13M06-333_C1s1	ACHE_SERT_LC_WM	ACHE_SERT_Npep	0.355	ACHE_SERT_Npep	-0.131	8.025
ACATAAGTCGTGGTGA-1_V13M06-402_B1s2	ACHE_SERT_LC_WM	ACHE_SERT_LC_WM	1	Astro-Oligo	0.052	8.025
ACATAAGTCGTGGTGA-1_V13M06-402_D1s2	ACHE_SERT_LC_WM	ACHE_SERT_LC_WM	1	Astro-Oligo	-0.046	8.025
ACATAATAAGGCGGTG-1_V13B23-366_A1s1	ACHE_SERT_LC_WM	ACHE_SERT_LC_WM	0.685	ACHE_SERT_Npep	-0.017	8.025
ACATAATAAGGCGGTG-1_V13M06-333_D1s2	ACHE_SERT_LC_WM	ACHE_SERT_LC_WM	0.477	Astro-Oligo	-0.066	8.025
ACATAATAAGGCGGTG-1_V13M06-402_B1s1	ACHE_SERT_LC_WM	ACHE_SERT_LC_WM	0.454	Astro	-0.136	8.025
ACATAATAAGGCGGTG-1_V13M06-403_D1s1	ACHE_SERT_LC_WM	ACHE_SERT_LC_WM	0.452	Astro	-0.195	8.025
ACATCCTGGTAACTGT-1_V13M06-332_C1s1	ACHE_SERT_LC_WM	ACHE_SERT_Npep	0.252	ACHE_SERT_Npep	-0.143	8.025
ACATCCTGGTAACTGT-1_V13M06-401_D1s2	ACHE_SERT_LC_WM	ACHE_SERT_LC_WM	1	Astro-Oligo	0.06	8.025
ACATCGATCGTTTACC-1_V13M06-331_A1s2	ACHE_SERT_LC_WM	ACHE_SERT_LC_WM	1	Astro-Oligo	-0.018	8.025
ACATCGCAATATTCGG-1_V13B23-284_B1s2	ACHE_SERT_LC_WM	ACHE_SERT_Npep	0.234	Astro	-0.122	8.025
ACATCGTATGCAATGG-1_V13M06-403_B1s2	ACHE_SERT_LC_WM	Astro-Oligo	0.442	Astro-Oligo	-0.047	8.025
ACATCTCAACGCGTAA-1_V13M06-331_B1s1	ACHE_SERT_LC_WM	ACHE_SERT_LC_WM	1	Astro-Oligo	-0.009	8.025
ACATCTCAACGCGTAA-1_V13M06-404_A1s2	ACHE_SERT_LC_WM	ACHE_SERT_LC_WM	0.52	Astro-Oligo	-0.046	8.025
ACATGGCGCCAAAGTA-1_V13M06-332_A1s1	ACHE_SERT_LC_WM	ACHE_SERT_LC_WM	1	ACHE_SERT_Npep	0.032	8.025
ACATGGCGCCAAAGTA-1_V13M06-332_C1s1	ACHE_SERT_LC_WM	ACHE_SERT_LC_WM	0.768	ACHE_SERT_Npep	0.059	8.025
ACATGGCTCAATTTAG-1_V13B23-286_A1s1	ACHE_SERT_LC_WM	ACHE_SERT_LC_WM	1	ACHE_SERT_Npep	0.043	8.025
ACATGGCTCAATTTAG-1_V13M06-402_C1s1	ACHE_SERT_LC_WM	ACHE_SERT_LC_WM	1	Astro-Oligo	-0.044	8.025
ACATGGCTCAATTTAG-1_V13M06-403_D1s1	ACHE_SERT_LC_WM	ACHE_SERT_LC_WM	1	Astro-Oligo	-0.012	8.025
ACATGGCTCAATTTAG-1_V13M06-404_A1s1	ACHE_SERT_LC_WM	ACHE_SERT_LC_WM	0.97	Astro	0.044	8.025
ACATGGCTCAATTTAG-1_V13M06-404_B1s2	ACHE_SERT_LC_WM	ACHE_SERT_LC_WM	1	ACHE_SERT_Npep	-0.068	8.025
ACATTAGTTTATATCC-1_V13F27-339_D1s1	ACHE_SERT_LC_WM	ACHE_SERT_LC_WM	0.691	Astro	-0.049	8.025
ACCAAACACCCAGCGA-1_V13B23-286_B1s1	ACHE_SERT_LC_WM	ACHE_SERT_LC_WM	0.495	Astro-Oligo	-0.026	8.025
ACCAAACACCCAGCGA-1_V13B23-366_A1s1	ACHE_SERT_LC_WM	ACHE_SERT_LC_WM	0.761	Astro-Oligo	-0.025	8.025
ACCAAACTAGAAATCC-1_V13M06-332_C1s2	ACHE_SERT_LC_WM	ACHE_SERT_LC_WM	1	ACHE_SERT_Npep	0.01	8.025
ACCAAACTAGAAATCC-1_V13M06-333_C1s1	ACHE_SERT_LC_WM	ACHE_SERT_LC_WM	0.668	Astro	-0.052	8.025
ACCAAACTAGAAATCC-1_V13M06-401_B1s2	ACHE_SERT_LC_WM	ACHE_SERT_LC_WM	1	Astro-Oligo	0.059	8.025
ACCAAACTAGAAATCC-1_V13M06-404_A1s2	ACHE_SERT_LC_WM	ACHE_SERT_LC_WM	0.613	Astro	-0.077	8.025
ACCAAACTAGAAATCC-1_V13M06-404_B1s1	ACHE_SERT_LC_WM	ACHE_SERT_LC_WM	1	Astro	-0.063	8.025
ACCAACACCACACACT-1_V13M06-386_A1s1	ACHE_SERT_LC_WM	Astro-Oligo	0.315	Astro-Oligo	-0.088	8.025
ACCAACCGCACTCCAC-1_V13F27-339_A1s2	ACHE_SERT_LC_WM	ACHE_SERT_LC_WM	1	ACHE_SERT_Npep	0.041	8.025
ACCAACCGCACTCCAC-1_V13M06-332_A1s1	ACHE_SERT_LC_WM	ACHE_SERT_LC_WM	1	Astro-Oligo	-0.026	8.025
ACCAACCGCACTCCAC-1_V13M06-386_A1s2	ACHE_SERT_LC_WM	ACHE_SERT_LC_WM	0.921	Astro-Oligo	-0.022	8.025
ACCAACGCTTATTTAT-1_V13M06-401_D1s1	ACHE_SERT_LC_WM	Astro-Oligo	0.267	Astro-Oligo	-0.123	8.025
ACCAAGAACGCGTGTC-1_V13B23-284_D1s2	ACHE_SERT_LC_WM	ACHE_SERT_LC_WM	1	Astro-Oligo	0.012	8.025
ACCAAGAACGCGTGTC-1_V13M06-401_D1s1	ACHE_SERT_LC_WM	ACHE_SERT_LC_WM	0.448	Astro	-0.105	8.025
ACCAATATGCAAGTTA-1_V13M06-403_B1s2	ACHE_SERT_LC_WM	ACHE_SERT_LC_WM	0.781	Astro-Oligo	0.077	8.025
ACCACAACTCAGAACA-1_V13M06-332_B1s2	ACHE_SERT_LC_WM	Astro	0.252	Astro	-0.222	8.025
ACCACAAGTTTCTATC-1_V13B23-284_C1s1	ACHE_SERT_LC_WM	ACHE_SERT_LC_WM	1	ACHE_SERT_Npep	0.035	8.025
ACCACACGGTTGATGG-1_V13B23-366_A1s1	ACHE_SERT_LC_WM	ACHE_SERT_LC_WM	1	Astro-Oligo	0.021	8.025
ACCACCAATGTAACAA-1_V13M06-332_C1s1	ACHE_SERT_LC_WM	Astro-Oligo	0.357	Astro-Oligo	-0.092	8.025
ACCACCCTCTCTTCTA-1_V13B23-284_A1s1	ACHE_SERT_LC_WM	ACHE_SERT_LC_WM	1	Astro	0.003	8.025
ACCACCCTCTCTTCTA-1_V13B23-286_B1s1	ACHE_SERT_LC_WM	Astro-Oligo	0.407	Astro-Oligo	-0.063	8.025
ACCACCCTCTCTTCTA-1_V13B23-366_A1s1	ACHE_SERT_LC_WM	ACHE_SERT_LC_WM	1	ACHE_SERT_Npep	0.085	8.025
ACCACCCTCTCTTCTA-1_V13M06-401_A1s2	ACHE_SERT_LC_WM	Astro	0.273	Astro	-0.193	8.025
ACCACGTGCAGCTATA-1_V13F27-339_D1s2	ACHE_SERT_LC_WM	ACHE_SERT_LC_WM	1	Astro-Oligo	0.016	8.025
ACCACGTGCAGCTATA-1_V13M06-333_D1s2	ACHE_SERT_LC_WM	ACHE_SERT_LC_WM	1	Astro	-0.011	8.025
ACCACGTGCAGCTATA-1_V13M06-401_B1s2	ACHE_SERT_LC_WM	ACHE_SERT_LC_WM	1	ACHE_SERT_Npep	-0.085	8.025
ACCACGTGCAGCTATA-1_V13M06-404_D1s2	ACHE_SERT_LC_WM	ACHE_SERT_Npep	0.414	ACHE_SERT_Npep	-0.121	8.025
ACCACTGTTCAAGAAG-1_V13M06-402_B1s1	ACHE_SERT_LC_WM	ACHE_SERT_LC_WM	1	Astro	-0.01	8.025
ACCACTGTTCAAGAAG-1_V13M06-404_B1s2	ACHE_SERT_LC_WM	ACHE_SERT_LC_WM	0.624	Astro	-0.054	8.025
ACCACTGTTCAAGAAG-1_V13M06-404_D1s1	ACHE_SERT_LC_WM	ACHE_SERT_LC_WM	0.587	Astro-Oligo	-0.038	8.025
ACCAGACCATAACAAC-1_V13F27-339_B1s1	ACHE_SERT_LC_WM	ACHE_SERT_LC_WM	0.779	ACHE_SERT_Npep	-0.011	8.025
ACCAGACCATAACAAC-1_V13M06-402_A1s1	ACHE_SERT_LC_WM	ACHE_SERT_LC_WM	0.518	Astro	-0.067	8.025
ACCAGCCCGGTCTTTG-1_V13M06-401_B1s2	ACHE_SERT_LC_WM	ACHE_SERT_LC_WM	0.529	Astro	-0.131	8.025
ACCAGGAGTGTGATCT-1_V13F27-339_A1s1	ACHE_SERT_LC_WM	ACHE_SERT_LC_WM	1	Astro-Oligo	-0.01	8.025
ACCAGTGCCCGGTCAA-1_V13M06-333_D1s2	ACHE_SERT_LC_WM	ACHE_SERT_LC_WM	1	Astro	-0.041	8.025
ACCAGTGCCCGGTCAA-1_V13M06-401_C1s2	ACHE_SERT_LC_WM	ACHE_SERT_LC_WM	1	Astro-Oligo	0.078	8.025
ACCAGTGCCCGGTCAA-1_V13M06-404_B1s1	ACHE_SERT_LC_WM	ACHE_SERT_LC_WM	0.569	ACHE_SERT_Npep	-0.099	8.025
ACCAGTGCCCGGTCAA-1_V13M06-404_C1s1	ACHE_SERT_LC_WM	ACHE_SERT_LC_WM	0.679	ACHE_SERT_Npep	-0.047	8.025
ACCAGTGCGGGAGACG-1_V13M06-332_A1s1	ACHE_SERT_LC_WM	ACHE_SERT_LC_WM	1	Astro-Oligo	0.084	8.025
ACCAGTGCGGGAGACG-1_V13M06-332_D1s2	ACHE_SERT_LC_WM	ACHE_SERT_LC_WM	1	ACHE_SERT_Npep	0	8.025
ACCAGTGCGGGAGACG-1_V13M06-403_A1s2	ACHE_SERT_LC_WM	ACHE_SERT_LC_WM	1	Astro-Oligo	0.011	8.025
ACCATATCCGCAATAA-1_V13F27-339_D1s1	ACHE_SERT_LC_WM	ACHE_SERT_LC_WM	0.703	Astro-Oligo	-0.042	8.025
ACCATATCCGCAATAA-1_V13M06-332_A1s2	ACHE_SERT_LC_WM	ACHE_SERT_LC_WM	0.437	ACHE_SERT_Npep	-0.092	8.025
ACCATATCCGCAATAA-1_V13M06-332_C1s2	ACHE_SERT_LC_WM	ACHE_SERT_LC_WM	0.699	Astro-Oligo	0.024	8.025
ACCATATCCGCAATAA-1_V13M06-333_A1s1	ACHE_SERT_LC_WM	ACHE_SERT_LC_WM	0.316	Astro	-0.147	8.025
ACCATCCGCCAACTAG-1_V13M06-332_B1s1	ACHE_SERT_LC_WM	ACHE_SERT_LC_WM	1	LC	0.044	8.025
ACCATCCGCCAACTAG-1_V13M06-332_D1s1	ACHE_SERT_LC_WM	ACHE_SERT_LC_WM	1	Astro-Oligo	-0.044	8.025
ACCATCCGCCAACTAG-1_V13M06-401_A1s1	ACHE_SERT_LC_WM	Astro-Oligo	0.383	Astro-Oligo	-0.094	8.025
ACCATCCGCCAACTAG-1_V13M06-404_B1s2	ACHE_SERT_LC_WM	ACHE_SERT_LC_WM	1	Astro-Oligo	0.086	8.025
ACCATCGTATATGGTA-1_V13M06-401_D1s1	ACHE_SERT_LC_WM	ACHE_SERT_LC_WM	0.731	Astro	-0.085	8.025
ACCATTAAGGGTGTCA-1_V13M06-333_D1s1	ACHE_SERT_LC_WM	ACHE_SERT_LC_WM	0.942	ACHE_SERT_Npep	0.061	8.025
ACCATTAAGGGTGTCA-1_V13M06-386_C1s1	ACHE_SERT_LC_WM	ACHE_SERT_LC_WM	1	Astro-Oligo	-0.022	8.025
ACCCAACGCCCGTGGC-1_V13B23-286_B1s1	ACHE_SERT_LC_WM	ACHE_SERT_LC_WM	0.713	ACHE_SERT_Npep	0.041	8.025
ACCCAACGCCCGTGGC-1_V13B23-366_A1s1	ACHE_SERT_LC_WM	ACHE_SERT_LC_WM	1	Astro-Oligo	-0.03	8.025
ACCCAACGCCCGTGGC-1_V13M06-333_B1s2	ACHE_SERT_LC_WM	ACHE_SERT_LC_WM	0.47	Astro	-0.099	8.025
ACCCACCTACATGCTC-1_V13M06-404_C1s2	ACHE_SERT_LC_WM	Astro-Oligo	0.212	Astro-Oligo	-0.113	8.025
ACCCATCTTGAGGGTA-1_V13B23-366_A1s1	ACHE_SERT_LC_WM	ACHE_SERT_LC_WM	1	Astro-Oligo	0.025	8.025
ACCCATCTTGAGGGTA-1_V13M06-403_D1s1	ACHE_SERT_LC_WM	ACHE_SERT_LC_WM	1	ACHE_SERT_Npep	-0.047	8.025
ACCCATTTGTCCCTCT-1_V13M06-332_A1s1	ACHE_SERT_LC_WM	ACHE_SERT_LC_WM	1	ACHE_SERT_Npep	0.029	8.025
ACCCGAGCGAAATTAC-1_V13M06-332_B1s1	ACHE_SERT_LC_WM	ACHE_SERT_Npep	0.138	ACHE_SERT_Npep	-0.194	8.025
ACCCGAGCGAAATTAC-1_V13M06-401_B1s1	ACHE_SERT_LC_WM	ACHE_SERT_LC_WM	0.656	Astro	-0.142	8.025
ACCCGAGCGAAATTAC-1_V13M06-402_D1s2	ACHE_SERT_LC_WM	ACHE_SERT_LC_WM	0.456	ACHE_SERT_Npep	-0.088	8.025
ACCCGATTGGTTCCGA-1_V13B23-284_B1s2	ACHE_SERT_LC_WM	ACHE_SERT_LC_WM	1	Astro	-0.053	8.025
ACCCGGAAACTCCCAG-1_V13M06-331_A1s2	ACHE_SERT_LC_WM	ACHE_SERT_LC_WM	1	Astro-Oligo	0.057	8.025
ACCCGGAAACTCCCAG-1_V13M06-386_A1s2	ACHE_SERT_LC_WM	ACHE_SERT_LC_WM	0.849	ACHE_SERT_Npep	-0.075	8.025
ACCCGGATGACGCATC-1_V13M06-332_A1s1	ACHE_SERT_LC_WM	ACHE_SERT_LC_WM	1	ACHE_SERT_Npep	-0.048	8.025
ACCCGGATGACGCATC-1_V13M06-402_C1s2	ACHE_SERT_LC_WM	ACHE_SERT_LC_WM	1	Astro-Oligo	0.032	8.025
ACCCGTAGCAGAGAAT-1_V13B23-284_C1s2	ACHE_SERT_LC_WM	ACHE_SERT_LC_WM	1	Astro	-0.089	8.025
ACCCGTAGCAGAGAAT-1_V13M06-333_B1s1	ACHE_SERT_LC_WM	ACHE_SERT_LC_WM	1	Astro	-0.07	8.025
ACCCGTAGCAGAGAAT-1_V13M06-402_D1s2	ACHE_SERT_LC_WM	ACHE_SERT_LC_WM	1	LC	-0.041	8.025
ACCCGTAGCAGAGAAT-1_V13M06-404_C1s2	ACHE_SERT_LC_WM	ACHE_SERT_LC_WM	0.798	Astro-Oligo	0.014	8.025
ACCCGTAGTCTAGTTG-1_V13F27-339_C1s2	ACHE_SERT_LC_WM	ACHE_SERT_LC_WM	0.728	Astro-Oligo	-0.001	8.025
ACCCGTGTCATCAGTA-1_V13M06-332_B1s1	ACHE_SERT_LC_WM	ACHE_SERT_LC_WM	1	Astro-Oligo	0.002	8.025
ACCCTATAGGACTGAG-1_V13M06-331_C1s1	ACHE_SERT_LC_WM	ACHE_SERT_LC_WM	1	ACHE_SERT_Npep	0.051	8.025
ACCCTATAGGACTGAG-1_V13M06-332_A1s2	ACHE_SERT_LC_WM	ACHE_SERT_LC_WM	1	Astro-Oligo	0.035	8.025
ACCCTATAGGACTGAG-1_V13M06-401_D1s1	ACHE_SERT_LC_WM	ACHE_SERT_LC_WM	0.335	Astro	-0.159	8.025
ACCCTATGCCATATCG-1_V13M06-331_C1s1	ACHE_SERT_LC_WM	ACHE_SERT_LC_WM	1	Astro-Oligo	0.056	8.025
ACCCTATGCCATATCG-1_V13M06-332_B1s1	ACHE_SERT_LC_WM	ACHE_SERT_LC_WM	1	ACHE_SERT_Npep	0.08	8.025
ACCCTATGCCATATCG-1_V13M06-386_A1s2	ACHE_SERT_LC_WM	ACHE_SERT_LC_WM	1	Astro-Oligo	-0.022	8.025
ACCCTATGCCATATCG-1_V13M06-404_C1s2	ACHE_SERT_LC_WM	ACHE_SERT_LC_WM	0.695	Astro	-0.047	8.025
ACCCTCCCGTCAGGGC-1_V13M06-331_B1s2	ACHE_SERT_LC_WM	Astro	0.253	Astro	-0.177	8.025
ACCCTCCCGTCAGGGC-1_V13M06-403_D1s2	ACHE_SERT_LC_WM	ACHE_SERT_LC_WM	1	Astro	0.014	8.025
ACCCTCCCTTGCTATT-1_V13B23-284_C1s1	ACHE_SERT_LC_WM	ACHE_SERT_LC_WM	1	Astro	0.006	8.025
ACCCTCCCTTGCTATT-1_V13F27-339_B1s2	ACHE_SERT_LC_WM	ACHE_SERT_LC_WM	1	Astro-Oligo	0.055	8.025
ACCCTCCCTTGCTATT-1_V13F27-339_D1s2	ACHE_SERT_LC_WM	ACHE_SERT_LC_WM	0.716	Astro-Oligo	0.044	8.025
ACCCTCCCTTGCTATT-1_V13M06-332_A1s1	ACHE_SERT_LC_WM	ACHE_SERT_LC_WM	1	Astro-Oligo	-0.016	8.025
ACCCTCCCTTGCTATT-1_V13M06-332_B1s2	ACHE_SERT_LC_WM	ACHE_SERT_LC_WM	0.849	Astro-Oligo	-0.012	8.025
ACCCTCCCTTGCTATT-1_V13M06-401_B1s2	ACHE_SERT_LC_WM	ACHE_SERT_LC_WM	0.697	Astro-Oligo	0.03	8.025
ACCCTGGTAACGCCCT-1_V13B23-284_B1s1	ACHE_SERT_LC_WM	ACHE_SERT_LC_WM	1	ACHE_SERT_Npep	-0.043	8.025
ACCCTGGTAACGCCCT-1_V13M06-331_A1s1	ACHE_SERT_LC_WM	ACHE_SERT_LC_WM	1	Astro-Oligo	-0.01	8.025
ACCCTGGTAACGCCCT-1_V13M06-386_A1s1	ACHE_SERT_LC_WM	ACHE_SERT_LC_WM	0.785	Astro	-0.092	8.025
ACCCTGGTAACGCCCT-1_V13M06-386_B1s2	ACHE_SERT_LC_WM	ACHE_SERT_LC_WM	0.632	ACHE_SERT_Npep	-0.037	8.025
ACCCTGGTAACGCCCT-1_V13M06-401_A1s2	ACHE_SERT_LC_WM	Astro-Oligo	0.226	Astro-Oligo	-0.101	8.025
ACCCTTCATCTGCGAA-1_V13M06-332_D1s2	ACHE_SERT_LC_WM	ACHE_SERT_LC_WM	1	Astro-Oligo	-0.05	8.025
ACCCTTCATCTGCGAA-1_V13M06-404_C1s1	ACHE_SERT_LC_WM	ACHE_SERT_LC_WM	0.477	Oligo	0.008	8.025
ACCCTTGCCTGGGTCG-1_V13B23-284_B1s1	ACHE_SERT_LC_WM	ACHE_SERT_LC_WM	1	Astro	-0.031	8.025
ACCCTTGCCTGGGTCG-1_V13M06-401_C1s2	ACHE_SERT_LC_WM	ACHE_SERT_LC_WM	1	ACHE_SERT_Npep	0.104	8.025
ACCCTTTAGTTCTCCA-1_V13M06-332_B1s2	ACHE_SERT_LC_WM	Astro	0.227	Astro	-0.207	8.025
ACCCTTTAGTTCTCCA-1_V13M06-404_A1s2	ACHE_SERT_LC_WM	ACHE_SERT_LC_WM	1	ACHE_SERT_Npep	-0.024	8.025
ACCGAAAGGGCCCTGC-1_V13M06-403_D1s1	ACHE_SERT_LC_WM	ACHE_SERT_LC_WM	0.463	Astro	-0.095	8.025
ACCGAAGAGTCTGGTT-1_V13B23-284_B1s2	ACHE_SERT_LC_WM	ACHE_SERT_LC_WM	0.894	ACHE_SERT_Npep	-0.075	8.025
ACCGAAGAGTCTGGTT-1_V13F27-339_C1s2	ACHE_SERT_LC_WM	ACHE_SERT_LC_WM	1	Astro-Oligo	-0.02	8.025
ACCGAAGAGTCTGGTT-1_V13M06-332_D1s1	ACHE_SERT_LC_WM	ACHE_SERT_LC_WM	0.548	Astro	-0.079	8.025
ACCGAAGAGTCTGGTT-1_V13M06-333_C1s1	ACHE_SERT_LC_WM	ACHE_SERT_LC_WM	1	Astro-Oligo	0.031	8.025
ACCGAAGAGTCTGGTT-1_V13M06-386_A1s2	ACHE_SERT_LC_WM	ACHE_SERT_LC_WM	1	Astro-Oligo	0.074	8.025
ACCGAAGAGTCTGGTT-1_V13M06-402_D1s2	ACHE_SERT_LC_WM	ACHE_SERT_LC_WM	1	Astro-Oligo	-0.022	8.025
ACCGAAGAGTCTGGTT-1_V13M06-404_C1s2	ACHE_SERT_LC_WM	ACHE_SERT_LC_WM	0.504	Astro-Oligo	-0.054	8.025
ACCGACACATCTCCCA-1_V13M06-331_A1s2	ACHE_SERT_LC_WM	ACHE_SERT_LC_WM	1	ACHE_SERT_Npep	0.022	8.025
ACCGACACATCTCCCA-1_V13M06-386_C1s2	ACHE_SERT_LC_WM	ACHE_SERT_LC_WM	0.655	Astro	-0.104	8.025
ACCGACTGAGTCCCAC-1_V13B23-286_B1s2	ACHE_SERT_LC_WM	ACHE_SERT_LC_WM	0.874	ACHE_SERT_Npep	0.101	8.025
ACCGACTGAGTCCCAC-1_V13F27-339_D1s1	ACHE_SERT_LC_WM	ACHE_SERT_LC_WM	0.477	Astro-Oligo	-0.055	8.025
ACCGACTGAGTCCCAC-1_V13M06-332_C1s2	ACHE_SERT_LC_WM	ACHE_SERT_LC_WM	0.43	Astro	-0.101	8.025
ACCGACTGAGTCCCAC-1_V13M06-332_D1s2	ACHE_SERT_LC_WM	ACHE_SERT_LC_WM	0.773	Astro	-0.022	8.025
ACCGATATTTAATCAT-1_V13B23-284_D1s1	ACHE_SERT_LC_WM	ACHE_SERT_LC_WM	1	Astro-Oligo	-0.036	8.025
ACCGATGGTAGCATCG-1_V13M06-332_A1s1	ACHE_SERT_LC_WM	ACHE_SERT_LC_WM	0.609	Astro	-0.118	8.025
ACCGATGGTAGCATCG-1_V13M06-332_C1s1	ACHE_SERT_LC_WM	ACHE_SERT_LC_WM	0.605	Astro-Oligo	0.014	8.025
ACCGATGGTAGCATCG-1_V13M06-404_C1s1	ACHE_SERT_LC_WM	ACHE_SERT_LC_WM	1	ACHE_SERT_Npep	-0.04	8.025
ACCGCAATAACTGCCT-1_V13F27-339_D1s2	ACHE_SERT_LC_WM	ACHE_SERT_LC_WM	0.687	LC	0.063	8.025
ACCGCAATAACTGCCT-1_V13M06-401_B1s2	ACHE_SERT_LC_WM	ACHE_SERT_LC_WM	1	Astro-Oligo	-0.001	8.025
ACCGCGGTGGAAGTCG-1_V13B23-366_A1s1	ACHE_SERT_LC_WM	ACHE_SERT_LC_WM	1	Astro	-0.003	8.025
ACCGCTAGTCATTGGT-1_V13B23-284_B1s2	ACHE_SERT_LC_WM	ACHE_SERT_LC_WM	1	ACHE_SERT_Npep	0.011	8.025
ACCGCTAGTCATTGGT-1_V13M06-402_D1s2	ACHE_SERT_LC_WM	ACHE_SERT_LC_WM	0.541	Astro	-0.096	8.025
ACCGGGCCTTTGTTGA-1_V13B23-284_D1s1	ACHE_SERT_LC_WM	ACHE_SERT_LC_WM	1	Astro-Oligo	0.038	8.025
ACCGGGCCTTTGTTGA-1_V13M06-386_D1s2	ACHE_SERT_LC_WM	ACHE_SERT_LC_WM	0.771	Astro-Oligo	-0.002	8.025
ACCGGGCCTTTGTTGA-1_V13M06-403_A1s2	ACHE_SERT_LC_WM	ACHE_SERT_LC_WM	0.584	ACHE_SERT_Npep	-0.109	8.025
ACCGGGCCTTTGTTGA-1_V13M06-403_D1s2	ACHE_SERT_LC_WM	ACHE_SERT_LC_WM	0.704	Astro	-0.079	8.025
ACCGGTCAGGTACACC-1_V13M06-386_A1s2	ACHE_SERT_LC_WM	ACHE_SERT_LC_WM	1	Astro-Oligo	0.073	8.025
ACCGGTCTGAGTACGG-1_V13B23-284_C1s1	ACHE_SERT_LC_WM	ACHE_SERT_LC_WM	1	Astro-Oligo	-0.021	8.025
ACCGGTCTGAGTACGG-1_V13M06-331_A1s1	ACHE_SERT_LC_WM	ACHE_SERT_LC_WM	1	ACHE_SERT_Npep	0.037	8.025
ACCGTCCACTGGGCCC-1_V13M06-333_C1s1	ACHE_SERT_LC_WM	ACHE_SERT_Npep	0.126	Astro	-0.214	8.025
ACCGTCCACTGGGCCC-1_V13M06-404_C1s2	ACHE_SERT_LC_WM	ACHE_SERT_LC_WM	1	Astro-Oligo	0.061	8.025
ACCGTGACCACGTGGG-1_V13B23-284_A1s2	ACHE_SERT_LC_WM	ACHE_SERT_LC_WM	1	Astro-Oligo	0.013	8.025
ACCGTGACCACGTGGG-1_V13M06-331_C1s1	ACHE_SERT_LC_WM	ACHE_SERT_LC_WM	0.887	ACHE_SERT_Npep	0.017	8.025
ACCGTGACCACGTGGG-1_V13M06-386_D1s1	ACHE_SERT_LC_WM	ACHE_SERT_LC_WM	0.713	Astro-Oligo	-0.053	8.025
ACCGTGACCACGTGGG-1_V13M06-401_B1s1	ACHE_SERT_LC_WM	ACHE_SERT_LC_WM	0.723	ACHE_SERT_Npep	0.034	8.025
ACCTAAGTACCTTTCA-1_V13M06-331_A1s2	ACHE_SERT_LC_WM	ACHE_SERT_LC_WM	1	Astro-Oligo	-0.009	8.025
ACCTAAGTACCTTTCA-1_V13M06-331_B1s2	ACHE_SERT_LC_WM	ACHE_SERT_LC_WM	1	Astro-Oligo	0.052	8.025
ACCTAAGTACCTTTCA-1_V13M06-403_D1s1	ACHE_SERT_LC_WM	ACHE_SERT_LC_WM	1	Astro-Oligo	-0.026	8.025
ACCTAAGTACCTTTCA-1_V13M06-404_C1s2	ACHE_SERT_LC_WM	ACHE_SERT_LC_WM	1	Astro-Oligo	-0.052	8.025
ACCTAATCGACTTCCT-1_V13M06-402_D1s1	ACHE_SERT_LC_WM	ACHE_SERT_LC_WM	1	Astro-Oligo	-0.002	8.025
ACCTACAGTATGTGGT-1_V13M06-331_A1s2	ACHE_SERT_LC_WM	ACHE_SERT_LC_WM	1	Astro-Oligo	0.039	8.025
ACCTCCGCCCTCGCTG-1_V13F27-339_A1s2	ACHE_SERT_LC_WM	ACHE_SERT_LC_WM	1	Astro-Oligo	0.077	8.025
ACCTCCGCCCTCGCTG-1_V13M06-332_D1s2	ACHE_SERT_LC_WM	ACHE_SERT_LC_WM	1	ACHE_SERT_Npep	0.026	8.025
ACCTCCGCCCTCGCTG-1_V13M06-386_C1s2	ACHE_SERT_LC_WM	ACHE_SERT_LC_WM	1	Astro-Oligo	-0.001	8.025
ACCTCCGCCCTCGCTG-1_V13M06-401_D1s2	ACHE_SERT_LC_WM	ACHE_SERT_LC_WM	1	ACHE_SERT_Npep	0.043	8.025
ACCTCCGTTATTCACC-1_V13B23-284_C1s1	ACHE_SERT_LC_WM	ACHE_SERT_LC_WM	0.495	ACHE_SERT_Npep	-0.113	8.025
ACCTCGAACTTATGCT-1_V13B23-286_B1s2	ACHE_SERT_LC_WM	ACHE_SERT_LC_WM	1	Astro-Oligo	0.086	8.025
ACCTCGAACTTATGCT-1_V13F27-339_C1s2	ACHE_SERT_LC_WM	ACHE_SERT_LC_WM	1	Astro-Oligo	-0.054	8.025
ACCTCGAACTTATGCT-1_V13M06-333_D1s1	ACHE_SERT_LC_WM	ACHE_SERT_LC_WM	1	ACHE_SERT_Npep	-0.048	8.025
ACCTCGAACTTATGCT-1_V13M06-404_C1s2	ACHE_SERT_LC_WM	ACHE_SERT_LC_WM	0.514	Astro	-0.121	8.025
ACCTGCGTGTCATGTT-1_V13M06-331_A1s2	ACHE_SERT_LC_WM	ACHE_SERT_LC_WM	1	Astro-Oligo	0.039	8.025
ACCTGCGTGTCATGTT-1_V13M06-401_C1s1	ACHE_SERT_LC_WM	Astro	0.267	Astro	-0.149	8.025
ACCTGCGTGTCATGTT-1_V13M06-404_A1s1	ACHE_SERT_LC_WM	ACHE_SERT_LC_WM	1	ACHE_SERT_Npep	-0.017	8.025
ACCTTTCCTTTAGAAG-1_V13M06-404_B1s1	ACHE_SERT_LC_WM	ACHE_SERT_LC_WM	1	Astro-Oligo	0.005	8.025
ACGAAATGGGCGGCAC-1_V13B23-286_B1s2	ACHE_SERT_LC_WM	ACHE_SERT_LC_WM	0.65	Astro-Oligo	0.012	8.025
ACGAAATGGGCGGCAC-1_V13F27-339_B1s1	ACHE_SERT_LC_WM	ACHE_SERT_LC_WM	1	Astro-Oligo	-0.035	8.025
ACGAAATGGGCGGCAC-1_V13M06-386_A1s1	ACHE_SERT_LC_WM	ACHE_SERT_LC_WM	0.766	ACHE_SERT_Npep	-0.081	8.025
ACGAAATGGGCGGCAC-1_V13M06-402_C1s1	ACHE_SERT_LC_WM	ACHE_SERT_LC_WM	0.543	Astro	-0.131	8.025
ACGAAATGGGCGGCAC-1_V13M06-403_D1s1	ACHE_SERT_LC_WM	ACHE_SERT_LC_WM	0.557	Astro	-0.095	8.025
ACGACTCTAGGGCCGA-1_V13M06-332_A1s1	ACHE_SERT_LC_WM	ACHE_SERT_LC_WM	1	Astro	-0.02	8.025
ACGACTGGTCATACTC-1_V13M06-331_A1s2	ACHE_SERT_LC_WM	ACHE_SERT_LC_WM	1	Astro-Oligo	0.089	8.025
ACGAGAACCCATCACG-1_V13M06-402_D1s1	ACHE_SERT_LC_WM	ACHE_SERT_LC_WM	1	ACHE_SERT_Npep	-0.003	8.025
ACGAGATATTTGCTTA-1_V13F27-339_C1s1	ACHE_SERT_LC_WM	ACHE_SERT_LC_WM	1	Astro-Oligo	0.02	8.025
ACGAGATATTTGCTTA-1_V13M06-331_B1s1	ACHE_SERT_LC_WM	ACHE_SERT_LC_WM	1	Astro-Oligo	0.049	8.025
ACGAGGATACCACTCT-1_V13M06-331_A1s2	ACHE_SERT_LC_WM	ACHE_SERT_LC_WM	1	Astro-Oligo	0.074	8.025
ACGAGGATACCACTCT-1_V13M06-386_A1s2	ACHE_SERT_LC_WM	ACHE_SERT_LC_WM	1	ACHE_SERT_Npep	-0.117	8.025
ACGAGGATACCACTCT-1_V13M06-401_B1s1	ACHE_SERT_LC_WM	ACHE_SERT_LC_WM	1	ACHE_SERT_Npep	-0.053	8.025
ACGAGGTTTACAACGT-1_V13B23-286_A1s1	ACHE_SERT_LC_WM	ACHE_SERT_LC_WM	0.72	Astro	-0.011	8.025
ACGAGGTTTACAACGT-1_V13M06-386_A1s2	ACHE_SERT_LC_WM	ACHE_SERT_LC_WM	1	Astro-Oligo	-0.031	8.025
ACGAGTACGGATGCCC-1_V13B23-286_B1s1	ACHE_SERT_LC_WM	ACHE_SERT_LC_WM	0.967	Astro-Oligo	0.039	8.025
ACGAGTACGGATGCCC-1_V13B23-366_A1s1	ACHE_SERT_LC_WM	ACHE_SERT_LC_WM	1	Astro-Oligo	0	8.025
ACGAGTCGCCGGCGTT-1_V13M06-401_B1s1	ACHE_SERT_LC_WM	ACHE_SERT_LC_WM	0.963	Astro-Oligo	0.01	8.025
ACGATACATAGAACTA-1_V13M06-331_C1s2	ACHE_SERT_LC_WM	ACHE_SERT_LC_WM	0.848	Astro	0.062	8.025
ACGATACATAGAACTA-1_V13M06-386_A1s1	ACHE_SERT_LC_WM	ACHE_SERT_LC_WM	1	Astro-Oligo	-0.014	8.025
ACGATACATAGAACTA-1_V13M06-404_D1s2	ACHE_SERT_LC_WM	ACHE_SERT_LC_WM	1	ACHE_SERT_Npep	0.045	8.025
ACGATACCTATCCTGA-1_V13F27-339_B1s1	ACHE_SERT_LC_WM	Astro-Oligo	0.283	Astro-Oligo	-0.119	8.025
ACGATACCTATCCTGA-1_V13M06-386_C1s1	ACHE_SERT_LC_WM	ACHE_SERT_LC_WM	1	Astro-Oligo	-0.043	8.025
ACGATACCTATCCTGA-1_V13M06-401_C1s1	ACHE_SERT_LC_WM	ACHE_SERT_LC_WM	0.567	Astro-Oligo	-0.038	8.025
ACGATCATACATAGAG-1_V13F27-339_C1s1	ACHE_SERT_LC_WM	ACHE_SERT_LC_WM	1	Astro-Oligo	0.054	8.025
ACGATCATACATAGAG-1_V13F27-339_D1s1	ACHE_SERT_LC_WM	ACHE_SERT_LC_WM	0.658	Astro-Oligo	-0.057	8.025
ACGATCATACATAGAG-1_V13M06-333_D1s2	ACHE_SERT_LC_WM	ACHE_SERT_LC_WM	0.506	Astro	-0.026	8.025
ACGATGCATATGTTAT-1_V13B23-286_B1s2	ACHE_SERT_LC_WM	LC	0.363	LC	-0.063	8.025
ACGATGCATATGTTAT-1_V13M06-331_C1s1	ACHE_SERT_LC_WM	ACHE_SERT_Npep	0.24	Astro	-0.104	8.025
ACGATGCATATGTTAT-1_V13M06-332_C1s2	ACHE_SERT_LC_WM	ACHE_SERT_LC_WM	1	Astro-Oligo	-0.055	8.025
ACGATGCATATGTTAT-1_V13M06-403_A1s1	ACHE_SERT_LC_WM	ACHE_SERT_LC_WM	1	Astro-Oligo	0.026	8.025
ACGATGGATCCGATGC-1_V13M06-331_B1s1	ACHE_SERT_LC_WM	ACHE_SERT_LC_WM	1	Astro-Oligo	0.015	8.025
ACGCAAACTAATAGAT-1_V13B23-284_B1s2	ACHE_SERT_LC_WM	ACHE_SERT_LC_WM	1	Astro	-0.04	8.025
ACGCAAACTAATAGAT-1_V13M06-402_B1s2	ACHE_SERT_LC_WM	ACHE_SERT_LC_WM	1	ACHE_SERT_Npep	-0.106	8.025
ACGCAAACTAATAGAT-1_V13M06-404_B1s2	ACHE_SERT_LC_WM	ACHE_SERT_LC_WM	0.468	Astro	-0.171	8.025
ACGCAATCACTACAGC-1_V13B23-284_B1s1	ACHE_SERT_LC_WM	ACHE_SERT_LC_WM	1	Astro-Oligo	0.025	8.025
ACGCAATCACTACAGC-1_V13M06-386_C1s2	ACHE_SERT_LC_WM	ACHE_SERT_LC_WM	0.581	Astro-Oligo	-0.049	8.025
ACGCATAAATGACATG-1_V13B23-284_C1s1	ACHE_SERT_LC_WM	ACHE_SERT_LC_WM	1	Astro	-0.069	8.025
ACGCATAAATGACATG-1_V13M06-333_B1s2	ACHE_SERT_LC_WM	ACHE_SERT_LC_WM	0.685	ACHE_SERT_Npep	-0.083	8.025
ACGCATACGTTTACTA-1_V13M06-332_B1s2	ACHE_SERT_LC_WM	ACHE_SERT_LC_WM	1	Astro-Oligo	0.014	8.025
ACGCATTCGTGAGTAC-1_V13F27-339_D1s1	ACHE_SERT_LC_WM	ACHE_SERT_LC_WM	0.789	Astro-Oligo	-0.022	8.025
ACGCATTCGTGAGTAC-1_V13M06-386_A1s1	ACHE_SERT_LC_WM	ACHE_SERT_LC_WM	1	Astro	-0.032	8.025
ACGCCAGATGATTTCT-1_V13F27-339_B1s2	ACHE_SERT_LC_WM	Astro-Oligo	0.303	Astro-Oligo	-0.106	8.025
ACGCCAGATGATTTCT-1_V13F27-339_C1s1	ACHE_SERT_LC_WM	ACHE_SERT_Npep	0.291	Astro	-0.139	8.025
ACGCCAGATGATTTCT-1_V13M06-331_A1s1	ACHE_SERT_LC_WM	ACHE_SERT_LC_WM	1	Astro-Oligo	0.002	8.025
ACGCCAGATGATTTCT-1_V13M06-386_A1s1	ACHE_SERT_LC_WM	ACHE_SERT_LC_WM	1	ACHE_SERT_Npep	-0.022	8.025
ACGCCCAGCTGTCGAT-1_V13B23-284_D1s2	ACHE_SERT_LC_WM	ACHE_SERT_LC_WM	1	Oligo	0.02	8.025
ACGCCCAGCTGTCGAT-1_V13B23-366_A1s1	ACHE_SERT_LC_WM	ACHE_SERT_LC_WM	1	Astro-Oligo	-0.051	8.025
ACGCCCAGCTGTCGAT-1_V13M06-401_B1s2	ACHE_SERT_LC_WM	ACHE_SERT_LC_WM	1	Astro-Oligo	-0.038	8.025
ACGCCGCTAGACGACC-1_V13M06-331_A1s2	ACHE_SERT_LC_WM	ACHE_SERT_LC_WM	1	Astro-Oligo	0.021	8.025
ACGCCGCTAGACGACC-1_V13M06-331_D1s2	ACHE_SERT_LC_WM	ACHE_SERT_LC_WM	0.572	Astro	-0.065	8.025
ACGCCTGACACGCGCT-1_V13M06-333_B1s1	ACHE_SERT_LC_WM	Astro	0.306	Astro	-0.167	8.025
ACGCCTGACACGCGCT-1_V13M06-402_D1s1	ACHE_SERT_LC_WM	ACHE_SERT_LC_WM	1	ACHE_SERT_Npep	-0.018	8.025
ACGCCTGACACGCGCT-1_V13M06-404_D1s1	ACHE_SERT_LC_WM	ACHE_SERT_LC_WM	0.827	Astro-Oligo	0.042	8.025
ACGCGCTACACAGGGT-1_V13B23-286_B1s2	ACHE_SERT_LC_WM	ACHE_SERT_LC_WM	0.574	Astro-Oligo	-0.009	8.025
ACGCGCTACACAGGGT-1_V13M06-402_C1s1	ACHE_SERT_LC_WM	ACHE_SERT_LC_WM	1	LC	0.012	8.025
ACGCGCTACACAGGGT-1_V13M06-402_D1s1	ACHE_SERT_LC_WM	ACHE_SERT_LC_WM	1	Astro-Oligo	-0.046	8.025
ACGCGCTACACAGGGT-1_V13M06-404_C1s2	ACHE_SERT_LC_WM	ACHE_SERT_LC_WM	1	Astro-Oligo	0.046	8.025
ACGCGGGCCAAGGACA-1_V13F27-339_D1s1	ACHE_SERT_LC_WM	ACHE_SERT_LC_WM	0.486	Astro	-0.048	8.025
ACGCGGGCCAAGGACA-1_V13M06-332_A1s2	ACHE_SERT_LC_WM	ACHE_SERT_LC_WM	0.665	Astro-Oligo	-0.05	8.025
ACGCGGGCCAAGGACA-1_V13M06-386_A1s1	ACHE_SERT_LC_WM	ACHE_SERT_LC_WM	0.835	ACHE_SERT_Npep	0.007	8.025
ACGCGGGCCAAGGACA-1_V13M06-401_B1s2	ACHE_SERT_LC_WM	ACHE_SERT_LC_WM	0.648	Astro-Oligo	-0.015	8.025
ACGCGGGCCAAGGACA-1_V13M06-404_A1s2	ACHE_SERT_LC_WM	ACHE_SERT_LC_WM	0.422	Astro	-0.09	8.025
ACGCGTTTCTTAAGAG-1_V13B23-286_A1s1	ACHE_SERT_LC_WM	ACHE_SERT_LC_WM	1	ACHE_SERT_Npep	0.078	8.025
ACGCGTTTCTTAAGAG-1_V13M06-332_A1s2	ACHE_SERT_LC_WM	ACHE_SERT_LC_WM	1	ACHE_SERT_Npep	-0.023	8.025
ACGCGTTTCTTAAGAG-1_V13M06-333_B1s1	ACHE_SERT_LC_WM	ACHE_SERT_LC_WM	0.348	ACHE_SERT_Npep	-0.104	8.025
ACGCTAGTATCAGTGC-1_V13B23-284_D1s2	ACHE_SERT_LC_WM	ACHE_SERT_LC_WM	1	Astro-Oligo	-0.047	8.025
ACGCTAGTGATACACT-1_V13F27-339_A1s2	ACHE_SERT_LC_WM	ACHE_SERT_LC_WM	1	Astro-Oligo	0.04	8.025
ACGCTAGTGATACACT-1_V13M06-401_D1s2	ACHE_SERT_LC_WM	ACHE_SERT_LC_WM	1	Astro-Oligo	0.033	8.025
ACGCTGTGAGGCGTAG-1_V13B23-286_A1s1	ACHE_SERT_LC_WM	ACHE_SERT_LC_WM	0.679	ACHE_SERT_Npep	0.007	8.025
ACGCTGTGAGGCGTAG-1_V13M06-331_D1s1	ACHE_SERT_LC_WM	ACHE_SERT_LC_WM	0.511	Astro	-0.034	8.025
ACGCTTAGTGTCTCTC-1_V13M06-331_D1s2	ACHE_SERT_LC_WM	Astro	0.29	Astro	-0.172	8.025
ACGCTTAGTGTCTCTC-1_V13M06-401_B1s2	ACHE_SERT_LC_WM	ACHE_SERT_LC_WM	1	Astro	-0.009	8.025
ACGCTTAGTGTCTCTC-1_V13M06-404_B1s1	ACHE_SERT_LC_WM	ACHE_SERT_LC_WM	1	Astro-Oligo	0.032	8.025
ACGGAACACGAGTGCC-1_V13M06-402_D1s2	ACHE_SERT_LC_WM	ACHE_SERT_LC_WM	1	Astro-Oligo	0.039	8.025
ACGGAATTTAGCAAAT-1_V13M06-386_D1s1	ACHE_SERT_LC_WM	ACHE_SERT_LC_WM	0.67	Astro-Oligo	-0.061	8.025
ACGGACGCAGCGACAA-1_V13M06-404_B1s2	ACHE_SERT_LC_WM	ACHE_SERT_LC_WM	1	Astro-Oligo	0.02	8.025
ACGGACTCTCAAAGCG-1_V13F27-339_D1s2	ACHE_SERT_LC_WM	ACHE_SERT_LC_WM	0.422	Astro	-0.077	8.025
ACGGACTCTCAAAGCG-1_V13M06-386_A1s2	ACHE_SERT_LC_WM	ACHE_SERT_LC_WM	1	Astro-Oligo	0.027	8.025
ACGGACTCTCAAAGCG-1_V13M06-403_A1s2	ACHE_SERT_LC_WM	ACHE_SERT_LC_WM	0.873	Astro-Oligo	0.026	8.025
ACGGACTCTCAAAGCG-1_V13M06-403_C1s2	ACHE_SERT_LC_WM	ACHE_SERT_LC_WM	0.485	Astro-Oligo	-0.042	8.025
ACGGACTCTCAAAGCG-1_V13M06-404_A1s2	ACHE_SERT_LC_WM	ACHE_SERT_LC_WM	1	Astro-Oligo	0.039	8.025
ACGGAGCGCAAATTAC-1_V13B23-286_B1s1	ACHE_SERT_LC_WM	ACHE_SERT_LC_WM	0.785	Astro-Oligo	0.114	8.025
ACGGAGCGCAAATTAC-1_V13M06-403_D1s2	ACHE_SERT_LC_WM	ACHE_SERT_LC_WM	1	ACHE_SERT_Npep	0.032	8.025
ACGGATGGTGCGGATA-1_V13F27-339_D1s2	ACHE_SERT_LC_WM	ACHE_SERT_LC_WM	0.557	Astro-Oligo	-0.029	8.025
ACGGCACTTGCTTGGG-1_V13B23-284_B1s2	ACHE_SERT_LC_WM	ACHE_SERT_LC_WM	1	Astro	-0.038	8.025
ACGGCCAACATGGACT-1_V13M06-333_A1s1	ACHE_SERT_LC_WM	ACHE_SERT_LC_WM	0.565	ACHE_SERT_Npep	-0.007	8.025
ACGGCGACGATGGGAA-1_V13B23-284_B1s2	ACHE_SERT_LC_WM	ACHE_SERT_LC_WM	1	ACHE_SERT_Npep	-0.131	8.025
ACGGCGACGATGGGAA-1_V13B23-286_B1s1	ACHE_SERT_LC_WM	ACHE_SERT_LC_WM	0.788	Astro-Oligo	0.014	8.025
ACGGCGACGATGGGAA-1_V13F27-339_D1s2	ACHE_SERT_LC_WM	Astro-Oligo	0.48	Astro-Oligo	-0.053	8.025
ACGGCGACGATGGGAA-1_V13M06-401_B1s2	ACHE_SERT_LC_WM	ACHE_SERT_LC_WM	0.568	Astro	-0.109	8.025
ACGGCGACGATGGGAA-1_V13M06-402_C1s2	ACHE_SERT_LC_WM	ACHE_SERT_LC_WM	0.551	Astro	-0.063	8.025
ACGGCGACGATGGGAA-1_V13M06-403_B1s2	ACHE_SERT_LC_WM	ACHE_SERT_LC_WM	0.537	Astro-Oligo	-0.024	8.025
ACGGCGACGATGGGAA-1_V13M06-404_C1s1	ACHE_SERT_LC_WM	ACHE_SERT_LC_WM	1	Astro-Oligo	0.038	8.025
ACGGCGGGTTGCCCTG-1_V13M06-401_D1s1	ACHE_SERT_LC_WM	ACHE_SERT_LC_WM	0.678	Astro-Oligo	0.074	8.025
ACGGCTGGATGTAGAA-1_V13B23-286_A1s1	ACHE_SERT_LC_WM	Astro-Oligo	0.355	Astro	-0.128	8.025
ACGGCTGGATGTAGAA-1_V13M06-333_D1s1	ACHE_SERT_LC_WM	ACHE_SERT_LC_WM	0.872	Astro	0.037	8.025
ACGGCTGGATGTAGAA-1_V13M06-402_D1s2	ACHE_SERT_LC_WM	ACHE_SERT_LC_WM	0.848	Astro-Oligo	0.002	8.025
ACGGGAGTGTCGGCCC-1_V13B23-286_B1s2	ACHE_SERT_LC_WM	ACHE_SERT_LC_WM	0.541	Astro-Oligo	-0.021	8.025
ACGGGAGTGTCGGCCC-1_V13M06-332_D1s1	ACHE_SERT_LC_WM	ACHE_SERT_LC_WM	0.58	Astro	-0.108	8.025
ACGGGAGTGTCGGCCC-1_V13M06-386_C1s1	ACHE_SERT_LC_WM	ACHE_SERT_LC_WM	0.501	Astro	-0.125	8.025
ACGGGCGTATGCGACA-1_V13B23-284_A1s1	ACHE_SERT_LC_WM	ACHE_SERT_LC_WM	0.751	ACHE_SERT_Npep	-0.031	8.025
ACGGGCGTATGCGACA-1_V13B23-284_D1s2	ACHE_SERT_LC_WM	ACHE_SERT_LC_WM	1	Astro	-0.068	8.025
ACGGGCGTATGCGACA-1_V13M06-401_A1s2	ACHE_SERT_LC_WM	ACHE_SERT_Npep	0.153	ACHE_SERT_Npep	-0.197	8.025
ACGGGCGTATGCGACA-1_V13M06-401_C1s2	ACHE_SERT_LC_WM	ACHE_SERT_LC_WM	1	ACHE_SERT_Npep	0.056	8.025
ACGGGTCATGTGACTT-1_V13M06-331_A1s1	ACHE_SERT_LC_WM	ACHE_SERT_LC_WM	1	Astro-Oligo	0.016	8.025
ACGGGTCATGTGACTT-1_V13M06-386_B1s1	ACHE_SERT_LC_WM	ACHE_SERT_LC_WM	0.588	Astro	-0.155	8.025
ACGGGTCATGTGACTT-1_V13M06-402_A1s1	ACHE_SERT_LC_WM	ACHE_SERT_LC_WM	1	Astro-Oligo	0.114	8.025
ACGTACAGATTTCTCT-1_V13B23-284_A1s1	ACHE_SERT_LC_WM	ACHE_SERT_LC_WM	1	Astro-Oligo	-0.056	8.025
ACGTACAGATTTCTCT-1_V13M06-331_A1s1	ACHE_SERT_LC_WM	ACHE_SERT_LC_WM	1	Astro-Oligo	0.03	8.025
ACGTACTTTGGCACGG-1_V13B23-284_B1s2	ACHE_SERT_LC_WM	ACHE_SERT_LC_WM	1	ACHE_SERT_Npep	-0.038	8.025
ACGTAGATTGCTGATG-1_V13B23-286_B1s2	ACHE_SERT_LC_WM	ACHE_SERT_LC_WM	0.571	Astro-Oligo	0.01	8.025
ACGTAGATTGCTGATG-1_V13M06-402_C1s2	ACHE_SERT_LC_WM	ACHE_SERT_LC_WM	0.926	ACHE_SERT_Npep	0.073	8.025
ACGTAGGAGAGTCGCT-1_V13M06-331_A1s2	ACHE_SERT_LC_WM	ACHE_SERT_LC_WM	1	Astro-Oligo	0.033	8.025
ACGTATTACTCCGATC-1_V13F27-339_B1s2	ACHE_SERT_LC_WM	ACHE_SERT_LC_WM	0.546	Astro	-0.114	8.025
ACGTATTACTCCGATC-1_V13M06-331_C1s2	ACHE_SERT_LC_WM	ACHE_SERT_LC_WM	0.373	Astro	-0.147	8.025
ACGTATTACTCCGATC-1_V13M06-386_C1s2	ACHE_SERT_LC_WM	ACHE_SERT_LC_WM	0.936	ACHE_SERT_Npep	0.079	8.025
ACGTATTACTCCGATC-1_V13M06-403_A1s2	ACHE_SERT_LC_WM	ACHE_SERT_LC_WM	1	ACHE_SERT_Npep	0.068	8.025
ACGTATTACTCCGATC-1_V13M06-403_D1s2	ACHE_SERT_LC_WM	ACHE_SERT_LC_WM	1	ACHE_SERT_Npep	0.051	8.025
ACGTCCTAAACGAGAT-1_V13M06-333_C1s1	ACHE_SERT_LC_WM	ACHE_SERT_LC_WM	1	ACHE_SERT_Npep	-0.008	8.025
ACGTCCTAAACGAGAT-1_V13M06-386_C1s1	ACHE_SERT_LC_WM	ACHE_SERT_LC_WM	1	Astro-Oligo	0.02	8.025
ACGTCTCGTTCCGGGA-1_V13M06-333_B1s1	ACHE_SERT_LC_WM	ACHE_SERT_Npep	0.263	Astro	-0.129	8.025
ACGTGACAAAGTAAGT-1_V13F27-339_C1s2	ACHE_SERT_LC_WM	ACHE_SERT_LC_WM	1	ACHE_SERT_Npep	0.08	8.025
ACGTGACAAAGTAAGT-1_V13M06-333_C1s1	ACHE_SERT_LC_WM	Astro	0.252	Astro	-0.209	8.025
ACGTGACAAAGTAAGT-1_V13M06-386_D1s1	ACHE_SERT_LC_WM	ACHE_SERT_LC_WM	1	Astro-Oligo	0.031	8.025
ACGTGCGCCTCGTGCA-1_V13M06-331_B1s1	ACHE_SERT_LC_WM	ACHE_SERT_LC_WM	1	Astro-Oligo	0.084	8.025
ACGTGCGCCTCGTGCA-1_V13M06-402_B1s1	ACHE_SERT_LC_WM	ACHE_SERT_Npep	0.29	Astro	-0.104	8.025
ACGTGGTCGAATGTGC-1_V13M06-333_B1s2	ACHE_SERT_LC_WM	ACHE_SERT_Npep	0.402	ACHE_SERT_Npep	-0.121	8.025
ACGTGGTCGAATGTGC-1_V13M06-404_C1s1	ACHE_SERT_LC_WM	ACHE_SERT_LC_WM	1	ACHE_SERT_Npep	-0.054	8.025
ACGTTAATGTCGAAGA-1_V13M06-404_A1s2	ACHE_SERT_LC_WM	ACHE_SERT_LC_WM	1	ACHE_SERT_Npep	0.067	8.025
ACGTTAGATTTGCCCG-1_V13M06-331_C1s1	ACHE_SERT_LC_WM	ACHE_SERT_LC_WM	0.381	Astro	-0.086	8.025
ACGTTAGATTTGCCCG-1_V13M06-332_C1s2	ACHE_SERT_LC_WM	ACHE_SERT_LC_WM	1	Astro-Oligo	-0.067	8.025
ACGTTAGATTTGCCCG-1_V13M06-386_D1s1	ACHE_SERT_LC_WM	ACHE_SERT_LC_WM	0.664	Astro	-0.057	8.025
ACGTTAGATTTGCCCG-1_V13M06-403_D1s1	ACHE_SERT_LC_WM	ACHE_SERT_LC_WM	1	Astro-Oligo	-0.015	8.025
ACGTTATTGGTCACTC-1_V13M06-331_D1s1	ACHE_SERT_LC_WM	ACHE_SERT_LC_WM	1	Astro-Oligo	0.039	8.025
ACGTTATTGGTCACTC-1_V13M06-332_B1s1	ACHE_SERT_LC_WM	ACHE_SERT_LC_WM	1	Astro-Oligo	0.017	8.025
ACGTTATTGGTCACTC-1_V13M06-333_D1s1	ACHE_SERT_LC_WM	ACHE_SERT_LC_WM	1	ACHE_SERT_Npep	0.096	8.025
ACGTTATTGGTCACTC-1_V13M06-386_B1s1	ACHE_SERT_LC_WM	ACHE_SERT_LC_WM	1	Astro-Oligo	-0.018	8.025
ACGTTATTGGTCACTC-1_V13M06-386_D1s1	ACHE_SERT_LC_WM	ACHE_SERT_LC_WM	0.651	Oligo-Other Cell Types Mixed	0.039	8.025
ACGTTATTGGTCACTC-1_V13M06-402_C1s1	ACHE_SERT_LC_WM	ACHE_SERT_Npep	0.308	ACHE_SERT_Npep	-0.101	8.025
ACGTTCCGCGCTCCGT-1_V13M06-403_D1s1	ACHE_SERT_LC_WM	ACHE_SERT_LC_WM	1	Astro	-0.032	8.025
ACGTTCGCAATCAATT-1_V13F27-339_A1s2	ACHE_SERT_LC_WM	ACHE_SERT_LC_WM	1	Astro-Oligo	0.061	8.025
ACGTTCTGTACAAGTC-1_V13M06-386_A1s2	ACHE_SERT_LC_WM	ACHE_SERT_LC_WM	1	Astro-Oligo	0.032	8.025
ACGTTCTGTACAAGTC-1_V13M06-386_D1s2	ACHE_SERT_LC_WM	ACHE_SERT_LC_WM	0.558	Astro	-0.091	8.025
ACGTTCTGTACAAGTC-1_V13M06-402_B1s2	ACHE_SERT_LC_WM	ACHE_SERT_LC_WM	0.678	ACHE_SERT_Npep	0.003	8.025
ACGTTCTGTACAAGTC-1_V13M06-404_C1s1	ACHE_SERT_LC_WM	LC	0.379	Astro	-0.09	8.025
ACGTTTAGTTGTGATC-1_V13M06-333_D1s2	ACHE_SERT_LC_WM	ACHE_SERT_LC_WM	1	ACHE_SERT_Npep	0.071	8.025
ACGTTTAGTTGTGATC-1_V13M06-403_D1s1	ACHE_SERT_LC_WM	ACHE_SERT_LC_WM	1	Astro	-0.01	8.025
ACGTTTAGTTGTGATC-1_V13M06-404_A1s2	ACHE_SERT_LC_WM	ACHE_SERT_LC_WM	1	ACHE_SERT_Npep	-0.127	8.025
ACGTTTCGGTGCACTT-1_V13M06-332_A1s1	ACHE_SERT_LC_WM	ACHE_SERT_LC_WM	1	Astro-Oligo	0.004	8.025
ACTAATACGTCAGGCG-1_V13M06-401_D1s2	ACHE_SERT_LC_WM	ACHE_SERT_LC_WM	1	ACHE_SERT_Npep	-0.06	8.025
ACTAATACGTCAGGCG-1_V13M06-404_B1s1	ACHE_SERT_LC_WM	ACHE_SERT_LC_WM	1	Astro-Oligo	0.063	8.025
ACTACATCCCGACAAG-1_V13B23-286_A1s1	ACHE_SERT_LC_WM	ACHE_SERT_LC_WM	0.562	Astro	-0.056	8.025
ACTACATCCCGACAAG-1_V13M06-386_A1s2	ACHE_SERT_LC_WM	ACHE_SERT_LC_WM	1	Astro-Oligo	-0.014	8.025
ACTACATCCCGACAAG-1_V13M06-402_D1s2	ACHE_SERT_LC_WM	ACHE_SERT_LC_WM	1	ACHE_SERT_Npep	0.073	8.025
ACTACCAGCTCTCTGG-1_V13B23-366_A1s1	ACHE_SERT_LC_WM	ACHE_SERT_LC_WM	1	Astro-Oligo	0.082	8.025
ACTACCAGCTCTCTGG-1_V13M06-386_A1s1	ACHE_SERT_LC_WM	ACHE_SERT_LC_WM	1	Astro-Oligo	0.055	8.025
ACTACCAGCTCTCTGG-1_V13M06-403_D1s1	ACHE_SERT_LC_WM	ACHE_SERT_LC_WM	1	Astro-Oligo	-0.039	8.025
ACTAGTTGCGATCGTC-1_V13M06-401_D1s2	ACHE_SERT_LC_WM	ACHE_SERT_Npep	0.312	ACHE_SERT_Npep	-0.109	8.025
ACTAGTTGCGATCGTC-1_V13M06-403_A1s2	ACHE_SERT_LC_WM	ACHE_SERT_LC_WM	1	Astro	-0.014	8.025
ACTATCCAGGGCATGG-1_V13M06-401_D1s2	ACHE_SERT_LC_WM	ACHE_SERT_Npep	0.256	ACHE_SERT_Npep	-0.141	8.025
ACTATCGCCGGCTAAA-1_V13F27-339_A1s1	ACHE_SERT_LC_WM	ACHE_SERT_LC_WM	1	ACHE_SERT_Npep	0.056	8.025
ACTATCGCCGGCTAAA-1_V13M06-404_D1s1	ACHE_SERT_LC_WM	ACHE_SERT_LC_WM	0.46	Astro-Oligo	-0.035	8.025
ACTATCTGCCCGCGTA-1_V13M06-401_D1s2	ACHE_SERT_LC_WM	Astro-Oligo	0.332	Astro-Oligo	-0.096	8.025
ACTATGTCCAGCTGCC-1_V13B23-284_B1s2	ACHE_SERT_LC_WM	ACHE_SERT_LC_WM	1	Astro-Oligo	0.006	8.025
ACTATGTCCAGCTGCC-1_V13M06-404_A1s1	ACHE_SERT_LC_WM	ACHE_SERT_LC_WM	1	Astro-Oligo	0.045	8.025
ACTATTCGTCCGTGGT-1_V13B23-284_B1s1	ACHE_SERT_LC_WM	ACHE_SERT_LC_WM	1	ACHE_SERT_Npep	-0.037	8.025
ACTATTCGTCCGTGGT-1_V13M06-402_B1s1	ACHE_SERT_LC_WM	ACHE_SERT_LC_WM	1	Astro-Oligo	-0.036	8.025
ACTATTCGTCCGTGGT-1_V13M06-403_B1s1	ACHE_SERT_LC_WM	ACHE_SERT_LC_WM	0.956	Astro-Oligo	0.025	8.025
ACTATTCGTCCGTGGT-1_V13M06-404_B1s1	ACHE_SERT_LC_WM	ACHE_SERT_LC_WM	1	Astro-Oligo	-0.007	8.025
ACTATTTCCGGGCCCA-1_V13F27-339_C1s2	ACHE_SERT_LC_WM	ACHE_SERT_LC_WM	1	Astro-Oligo	0.022	8.025
ACTCAACGAATGTATT-1_V13F27-339_B1s1	ACHE_SERT_LC_WM	ACHE_SERT_Npep	0.103	ACHE_SERT_Npep	-0.221	8.025
ACTCAACGAATGTATT-1_V13M06-386_B1s1	ACHE_SERT_LC_WM	ACHE_SERT_LC_WM	0.492	Astro	-0.097	8.025
ACTCAACGAATGTATT-1_V13M06-402_A1s1	ACHE_SERT_LC_WM	ACHE_SERT_LC_WM	1	ACHE_SERT_Npep	0.034	8.025
ACTCAAGTGCAAGGCT-1_V13F27-339_A1s2	ACHE_SERT_LC_WM	ACHE_SERT_LC_WM	1	Astro	0.026	8.025
ACTCAAGTGCAAGGCT-1_V13M06-386_A1s2	ACHE_SERT_LC_WM	ACHE_SERT_LC_WM	1	Astro-Oligo	-0.009	8.025
ACTCAAGTGCAAGGCT-1_V13M06-402_B1s2	ACHE_SERT_LC_WM	ACHE_SERT_LC_WM	1	Astro-Oligo	-0.067	8.025
ACTCAATAAAGGCACG-1_V13B23-286_B1s2	ACHE_SERT_LC_WM	ACHE_SERT_LC_WM	0.505	Astro-Oligo	-0.025	8.025
ACTCAATAAAGGCACG-1_V13M06-403_B1s1	ACHE_SERT_LC_WM	ACHE_SERT_LC_WM	1	Astro	-0.022	8.025
ACTCAATAAAGGCACG-1_V13M06-404_B1s1	ACHE_SERT_LC_WM	ACHE_SERT_LC_WM	0.774	Astro	-0.03	8.025
ACTCAGACCTGCTTCT-1_V13B23-284_B1s1	ACHE_SERT_LC_WM	ACHE_SERT_LC_WM	1	Astro	-0.042	8.025
ACTCAGACCTGCTTCT-1_V13B23-286_A1s1	ACHE_SERT_LC_WM	ACHE_SERT_LC_WM	0.632	ACHE_SERT_Npep	-0.038	8.025
ACTCAGACCTGCTTCT-1_V13M06-402_B1s1	ACHE_SERT_LC_WM	ACHE_SERT_LC_WM	1	Astro-Oligo	0.022	8.025
ACTCATGGCAGCCTTC-1_V13F27-339_C1s2	ACHE_SERT_LC_WM	ACHE_SERT_LC_WM	0.722	Astro-Oligo	0.014	8.025
ACTCATGGCAGCCTTC-1_V13M06-386_A1s2	ACHE_SERT_LC_WM	ACHE_SERT_LC_WM	1	Astro	0.028	8.025
ACTCATGGCAGCCTTC-1_V13M06-404_C1s2	ACHE_SERT_LC_WM	ACHE_SERT_Npep	0.248	ACHE_SERT_Npep	-0.133	8.025
ACTCCAATATCATCAT-1_V13B23-284_B1s2	ACHE_SERT_LC_WM	ACHE_SERT_LC_WM	1	Astro-Oligo	-0.006	8.025
ACTCCAATATCATCAT-1_V13M06-386_A1s2	ACHE_SERT_LC_WM	ACHE_SERT_LC_WM	1	ACHE_SERT_Npep	-0.066	8.025
ACTCCCGAATTCGTTT-1_V13B23-286_B1s1	ACHE_SERT_LC_WM	ACHE_SERT_LC_WM	0.504	Astro-Oligo	-0.056	8.025
ACTCCCGAATTCGTTT-1_V13M06-332_C1s1	ACHE_SERT_LC_WM	ACHE_SERT_LC_WM	0.34	Astro	-0.09	8.025
ACTCCCTAATGCTAAA-1_V13M06-331_A1s2	ACHE_SERT_LC_WM	ACHE_SERT_LC_WM	1	ACHE_SERT_Npep	0.075	8.025
ACTCCCTAATGCTAAA-1_V13M06-402_C1s2	ACHE_SERT_LC_WM	ACHE_SERT_LC_WM	0.708	Astro-Oligo	-0.02	8.025
ACTCCCTAATGCTAAA-1_V13M06-404_A1s2	ACHE_SERT_LC_WM	ACHE_SERT_LC_WM	1	ACHE_SERT_Npep	0.054	8.025
ACTCCCTAGAATAGTA-1_V13M06-404_A1s2	ACHE_SERT_LC_WM	ACHE_SERT_LC_WM	0.617	ACHE_SERT_Npep	-0.103	8.025
ACTCGATGTATTTCAT-1_V13M06-404_B1s2	ACHE_SERT_LC_WM	ACHE_SERT_LC_WM	1	Astro-Oligo	0.089	8.025
ACTCGCCGTTCGATAA-1_V13M06-402_A1s2	ACHE_SERT_LC_WM	ACHE_SERT_LC_WM	1	Astro-Oligo	0.03	8.025
ACTCGCCGTTCGATAA-1_V13M06-403_D1s2	ACHE_SERT_LC_WM	ACHE_SERT_LC_WM	1	Astro-Oligo	-0.013	8.025
ACTCGCCGTTCGATAA-1_V13M06-404_B1s1	ACHE_SERT_LC_WM	Astro	0.287	Astro	-0.227	8.025
ACTCGTAACCCGTCCT-1_V13M06-331_D1s1	ACHE_SERT_LC_WM	ACHE_SERT_LC_WM	0.9	Astro-Oligo	0.02	8.025
ACTCGTAACCCGTCCT-1_V13M06-401_A1s1	ACHE_SERT_LC_WM	ACHE_SERT_LC_WM	0.388	Astro	-0.124	8.025
ACTCGTCAGTAATCCC-1_V13M06-332_B1s2	ACHE_SERT_LC_WM	ACHE_SERT_LC_WM	1	Astro-Oligo	0.049	8.025
ACTCGTCAGTAATCCC-1_V13M06-332_D1s2	ACHE_SERT_LC_WM	LC	0.285	ACHE_SERT_Npep	-0.098	8.025
ACTCTAAACCTGGGAT-1_V13M06-333_B1s1	ACHE_SERT_LC_WM	ACHE_SERT_LC_WM	0.486	ACHE_SERT_Npep	-0.039	8.025
ACTCTAAACCTGGGAT-1_V13M06-386_A1s1	ACHE_SERT_LC_WM	ACHE_SERT_LC_WM	0.504	Astro	-0.129	8.025
ACTCTAAACCTGGGAT-1_V13M06-402_D1s1	ACHE_SERT_LC_WM	ACHE_SERT_LC_WM	0.548	ACHE_SERT_Npep	-0.01	8.025
ACTCTCTGACTTAGGT-1_V13B23-366_A1s1	ACHE_SERT_LC_WM	ACHE_SERT_LC_WM	1	ACHE_SERT_Npep	-0.019	8.025
ACTCTCTGACTTAGGT-1_V13M06-332_B1s2	ACHE_SERT_LC_WM	ACHE_SERT_Npep	0.305	ACHE_SERT_Npep	-0.168	8.025
ACTCTCTGACTTAGGT-1_V13M06-386_D1s2	ACHE_SERT_LC_WM	ACHE_SERT_LC_WM	1	Astro-Oligo	-0.025	8.025
ACTCTCTGACTTAGGT-1_V13M06-404_A1s2	ACHE_SERT_LC_WM	ACHE_SERT_LC_WM	1	Astro	0.045	8.025
ACTCTCTGACTTAGGT-1_V13M06-404_D1s2	ACHE_SERT_LC_WM	ACHE_SERT_LC_WM	0.516	Astro-Oligo	-0.033	8.025
ACTCTCTTATACACGA-1_V13F27-339_C1s1	ACHE_SERT_LC_WM	ACHE_SERT_LC_WM	1	Astro	0.039	8.025
ACTCTCTTATACACGA-1_V13M06-404_A1s2	ACHE_SERT_LC_WM	Astro	0.303	Astro	-0.162	8.025
ACTCTCTTATACACGA-1_V13M06-404_B1s1	ACHE_SERT_LC_WM	ACHE_SERT_LC_WM	1	ACHE_SERT_Npep	0.039	8.025
ACTCTGACCTAATAGA-1_V13B23-284_A1s2	ACHE_SERT_LC_WM	ACHE_SERT_LC_WM	1	Astro-Oligo	-0.021	8.025
ACTCTGACCTAATAGA-1_V13M06-386_A1s2	ACHE_SERT_LC_WM	ACHE_SERT_LC_WM	1	Astro-Oligo	0.057	8.025
ACTCTGACCTAATAGA-1_V13M06-403_D1s2	ACHE_SERT_LC_WM	Astro	0.355	Astro	-0.179	8.025
ACTCTTCAGCTCCCGC-1_V13M06-332_C1s1	ACHE_SERT_LC_WM	ACHE_SERT_LC_WM	0.788	Astro-Oligo	-0.01	8.025
ACTCTTCAGCTCCCGC-1_V13M06-402_A1s2	ACHE_SERT_LC_WM	ACHE_SERT_LC_WM	0.747	Astro	0.009	8.025
ACTCTTGTATAGTAAC-1_V13B23-284_A1s1	ACHE_SERT_LC_WM	ACHE_SERT_LC_WM	0.96	Astro	-0.051	8.025
ACTCTTGTATAGTAAC-1_V13M06-333_C1s1	ACHE_SERT_LC_WM	ACHE_SERT_LC_WM	0.87	Astro-Oligo	0.09	8.025
ACTCTTGTATAGTAAC-1_V13M06-386_D1s2	ACHE_SERT_LC_WM	ACHE_SERT_LC_WM	1	ACHE_SERT_Npep	-0.012	8.025
ACTGAAACGCCGTTAG-1_V13M06-332_A1s1	ACHE_SERT_LC_WM	ACHE_SERT_LC_WM	1	Astro-Oligo	-0.057	8.025
ACTGAATGGCGAAAGT-1_V13F27-339_D1s2	ACHE_SERT_LC_WM	ACHE_SERT_LC_WM	0.48	Astro-Oligo	-0.024	8.025
ACTGAATGGCGAAAGT-1_V13M06-331_D1s2	ACHE_SERT_LC_WM	ACHE_SERT_LC_WM	0.414	Astro	-0.093	8.025
ACTGAATGGCGAAAGT-1_V13M06-332_B1s2	ACHE_SERT_LC_WM	ACHE_SERT_LC_WM	0.981	ACHE_SERT_Npep	0.059	8.025
ACTGAATGGCGAAAGT-1_V13M06-401_B1s2	ACHE_SERT_LC_WM	ACHE_SERT_LC_WM	0.916	Astro-Oligo	0.055	8.025
ACTGAATGGCGAAAGT-1_V13M06-402_C1s2	ACHE_SERT_LC_WM	ACHE_SERT_LC_WM	0.74	Astro-Oligo	-0.017	8.025
ACTGAATGGCGAAAGT-1_V13M06-403_B1s2	ACHE_SERT_LC_WM	ACHE_SERT_LC_WM	0.485	Astro-Oligo	-0.043	8.025
ACTGATTTAGTGATTC-1_V13M06-401_B1s2	ACHE_SERT_LC_WM	ACHE_SERT_LC_WM	0.826	Astro	-0.043	8.025
ACTGCCCGCCATTCTC-1_V13M06-332_B1s1	ACHE_SERT_LC_WM	ACHE_SERT_LC_WM	1	Astro-Oligo	0.006	8.025
ACTGCCCGCCATTCTC-1_V13M06-402_D1s2	ACHE_SERT_LC_WM	ACHE_SERT_LC_WM	0.922	Astro	-0.061	8.025
ACTGCCGTCGTAACTC-1_V13M06-331_D1s2	ACHE_SERT_LC_WM	Astro	0.18	Astro	-0.192	8.025
ACTGCCGTCGTAACTC-1_V13M06-386_A1s1	ACHE_SERT_LC_WM	ACHE_SERT_LC_WM	0.661	ACHE_SERT_Npep	-0.066	8.025
ACTGCCGTCGTAACTC-1_V13M06-404_A1s2	ACHE_SERT_LC_WM	ACHE_SERT_LC_WM	1	Oligo-Other Cell Types Mixed	0.06	8.025
ACTGCCGTCGTAACTC-1_V13M06-404_B1s1	ACHE_SERT_LC_WM	ACHE_SERT_LC_WM	1	Astro-Oligo	0.074	8.025
ACTGCGGACACACCGT-1_V13M06-332_A1s1	ACHE_SERT_LC_WM	ACHE_SERT_LC_WM	1	Astro-Oligo	0.006	8.025
ACTGCGGACACACCGT-1_V13M06-332_C1s1	ACHE_SERT_LC_WM	ACHE_SERT_LC_WM	0.669	ACHE_SERT_Npep	0.03	8.025
ACTGCGGACACACCGT-1_V13M06-401_A1s2	ACHE_SERT_LC_WM	ACHE_SERT_LC_WM	0.406	ACHE_SERT_Npep	-0.058	8.025
ACTGCGGACACACCGT-1_V13M06-401_C1s2	ACHE_SERT_LC_WM	ACHE_SERT_LC_WM	1	Astro-Oligo	0.114	8.025
ACTGCTCGGAAGGATG-1_V13M06-331_A1s2	ACHE_SERT_LC_WM	ACHE_SERT_LC_WM	1	Astro-Oligo	0.008	8.025
ACTGCTCGGAAGGATG-1_V13M06-332_D1s1	ACHE_SERT_LC_WM	ACHE_SERT_LC_WM	0.5	Astro	-0.138	8.025
ACTGCTCGGAAGGATG-1_V13M06-333_C1s1	ACHE_SERT_LC_WM	ACHE_SERT_LC_WM	0.78	Astro-Oligo	0.019	8.025
ACTGTACGATACACAT-1_V13M06-404_D1s2	ACHE_SERT_LC_WM	ACHE_SERT_LC_WM	0.591	Astro-Oligo	-0.025	8.025
ACTGTAGCACTTTGGA-1_V13B23-286_A1s1	ACHE_SERT_LC_WM	ACHE_SERT_LC_WM	1	Astro-Oligo	-0.035	8.025
ACTGTAGCACTTTGGA-1_V13B23-286_B1s2	ACHE_SERT_LC_WM	ACHE_SERT_LC_WM	0.63	Astro-Oligo	0.018	8.025
ACTGTAGCACTTTGGA-1_V13F27-339_D1s1	ACHE_SERT_LC_WM	Astro-Oligo	0.312	Astro-Oligo	-0.118	8.025
ACTGTAGCACTTTGGA-1_V13M06-332_A1s2	ACHE_SERT_LC_WM	ACHE_SERT_LC_WM	0.724	Astro-Oligo	-0.05	8.025
ACTGTAGCACTTTGGA-1_V13M06-386_D1s1	ACHE_SERT_LC_WM	ACHE_SERT_LC_WM	0.608	Astro	-0.053	8.025
ACTGTAGCACTTTGGA-1_V13M06-403_B1s1	ACHE_SERT_LC_WM	Astro-Oligo	0.396	Astro-Oligo	-0.067	8.025
ACTGTAGCACTTTGGA-1_V13M06-403_D1s1	ACHE_SERT_LC_WM	ACHE_SERT_LC_WM	1	Astro-Oligo	0.029	8.025
ACTGTATACGCGAGCA-1_V13F27-339_C1s1	ACHE_SERT_LC_WM	ACHE_SERT_LC_WM	0.403	Astro	-0.145	8.025
ACTGTATACGCGAGCA-1_V13M06-332_A1s2	ACHE_SERT_LC_WM	ACHE_SERT_LC_WM	1	Astro-Oligo	0.045	8.025
ACTGTCTTCTTTAGAA-1_V13B23-284_B1s1	ACHE_SERT_LC_WM	ACHE_SERT_LC_WM	1	ACHE_SERT_Npep	-0.141	8.025
ACTGTCTTCTTTAGAA-1_V13M06-332_C1s2	ACHE_SERT_LC_WM	ACHE_SERT_LC_WM	0.679	ACHE_SERT_Npep	0.035	8.025
ACTGTGCTAGTAGATC-1_V13B23-286_A1s1	ACHE_SERT_LC_WM	ACHE_SERT_LC_WM	1	ACHE_SERT_Npep	-0.043	8.025
ACTGTGCTAGTAGATC-1_V13F27-339_A1s1	ACHE_SERT_LC_WM	ACHE_SERT_LC_WM	1	ACHE_SERT_Npep	0.034	8.025
ACTGTGCTAGTAGATC-1_V13M06-332_A1s2	ACHE_SERT_LC_WM	ACHE_SERT_LC_WM	1	Astro-Oligo	-0.009	8.025
ACTGTGCTAGTAGATC-1_V13M06-333_A1s2	ACHE_SERT_LC_WM	ACHE_SERT_LC_WM	1	Astro-Oligo	0.024	8.025
ACTGTGCTAGTAGATC-1_V13M06-401_D1s1	ACHE_SERT_LC_WM	ACHE_SERT_LC_WM	0.588	Astro	-0.091	8.025
ACTGTGCTAGTAGATC-1_V13M06-402_D1s1	ACHE_SERT_LC_WM	ACHE_SERT_LC_WM	1	ACHE_SERT_Npep	-0.04	8.025
ACTTACCGGGCGCGCA-1_V13M06-331_B1s1	ACHE_SERT_LC_WM	ACHE_SERT_LC_WM	1	Astro-Oligo	-0.043	8.025
ACTTAGTACGACAAGA-1_V13B23-286_A1s1	ACHE_SERT_LC_WM	ACHE_SERT_LC_WM	1	Astro-Oligo	0.045	8.025
ACTTAGTACGACAAGA-1_V13B23-286_B1s2	ACHE_SERT_LC_WM	ACHE_SERT_LC_WM	0.547	Astro	-0.101	8.025
ACTTAGTACGACAAGA-1_V13M06-331_B1s1	ACHE_SERT_LC_WM	ACHE_SERT_LC_WM	1	Astro-Oligo	-0.025	8.025
ACTTAGTACGACAAGA-1_V13M06-333_D1s1	ACHE_SERT_LC_WM	ACHE_SERT_LC_WM	0.688	Astro	-0.11	8.025
ACTTAGTACGACAAGA-1_V13M06-401_C1s1	ACHE_SERT_LC_WM	ACHE_SERT_LC_WM	0.909	Astro-Oligo	0.031	8.025
ACTTATACTTACCCGG-1_V13M06-333_B1s2	ACHE_SERT_LC_WM	ACHE_SERT_LC_WM	1	LC	-0.043	8.025
ACTTATACTTACCCGG-1_V13M06-386_C1s2	ACHE_SERT_LC_WM	ACHE_SERT_LC_WM	0.759	Astro	-0.058	8.025
ACTTATACTTACCCGG-1_V13M06-402_C1s2	ACHE_SERT_LC_WM	ACHE_SERT_LC_WM	1	LC	-0.116	8.025
ACTTATACTTACCCGG-1_V13M06-404_C1s1	ACHE_SERT_LC_WM	ACHE_SERT_LC_WM	1	Astro-Oligo	0.009	8.025
ACTTATACTTACCCGG-1_V13M06-404_D1s2	ACHE_SERT_LC_WM	Astro-Oligo	0.39	Astro-Oligo	-0.08	8.025
ACTTATTAGGATCGGT-1_V13F27-339_D1s1	ACHE_SERT_LC_WM	ACHE_SERT_LC_WM	0.634	Astro-Oligo	-0.001	8.025
ACTTATTAGGATCGGT-1_V13M06-332_C1s2	ACHE_SERT_LC_WM	ACHE_SERT_LC_WM	0.594	Astro	-0.045	8.025
ACTTATTTATGTGCCA-1_V13B23-284_B1s2	ACHE_SERT_LC_WM	ACHE_SERT_LC_WM	0.68	Astro-Oligo	-0.053	8.025
ACTTATTTATGTGCCA-1_V13M06-332_A1s1	ACHE_SERT_LC_WM	ACHE_SERT_LC_WM	1	ACHE_SERT_Npep	-0.07	8.025
ACTTATTTATGTGCCA-1_V13M06-404_D1s2	ACHE_SERT_LC_WM	ACHE_SERT_LC_WM	1	Astro-Oligo	0.048	8.025
ACTTCAGGCTGATCCC-1_V13B23-366_A1s1	ACHE_SERT_LC_WM	ACHE_SERT_LC_WM	1	ACHE_SERT_Npep	0.067	8.025
ACTTCAGGCTGATCCC-1_V13M06-333_B1s2	ACHE_SERT_LC_WM	Astro	0.266	Astro	-0.189	8.025
ACTTCAGGCTGATCCC-1_V13M06-386_D1s2	ACHE_SERT_LC_WM	ACHE_SERT_LC_WM	0.976	ACHE_SERT_Npep	0.077	8.025
ACTTCCAGTGGAAGCT-1_V13F27-339_B1s1	ACHE_SERT_LC_WM	ACHE_SERT_LC_WM	1	ACHE_SERT_Npep	0.003	8.025
ACTTCCAGTGGAAGCT-1_V13M06-333_C1s1	ACHE_SERT_LC_WM	ACHE_SERT_LC_WM	0.437	Astro	-0.071	8.025
ACTTCCAGTGGAAGCT-1_V13M06-386_A1s2	ACHE_SERT_LC_WM	ACHE_SERT_LC_WM	1	Astro-Oligo	-0.024	8.025
ACTTCCATGCGGGACA-1_V13F27-339_B1s2	ACHE_SERT_LC_WM	ACHE_SERT_LC_WM	1	Astro-Oligo	-0.015	8.025
ACTTCCATGCGGGACA-1_V13M06-386_A1s2	ACHE_SERT_LC_WM	ACHE_SERT_LC_WM	1	ACHE_SERT_Npep	0.085	8.025
ACTTCCTGTCGTGCGA-1_V13M06-332_A1s1	ACHE_SERT_LC_WM	ACHE_SERT_LC_WM	1	Astro-Oligo	-0.056	8.025
ACTTCGCCATACGCAC-1_V13B23-366_A1s1	ACHE_SERT_LC_WM	ACHE_SERT_LC_WM	1	Astro-Oligo	0.019	8.025
ACTTCGCCATACGCAC-1_V13M06-332_B1s2	ACHE_SERT_LC_WM	ACHE_SERT_LC_WM	1	Astro	-0.01	8.025
ACTTCGCCATACGCAC-1_V13M06-386_A1s1	ACHE_SERT_LC_WM	ACHE_SERT_LC_WM	1	Astro	0.026	8.025
ACTTCGCCATACGCAC-1_V13M06-386_D1s2	ACHE_SERT_LC_WM	ACHE_SERT_LC_WM	0.858	Astro	-0.004	8.025
ACTTCGCCATACGCAC-1_V13M06-401_B1s2	ACHE_SERT_LC_WM	ACHE_SERT_Npep	0.221	Astro	-0.169	8.025
ACTTCGCCATACGCAC-1_V13M06-402_C1s2	ACHE_SERT_LC_WM	ACHE_SERT_LC_WM	0.8	ACHE_SERT_Npep	0.053	8.025
ACTTCGCCATACGCAC-1_V13M06-404_A1s2	ACHE_SERT_LC_WM	ACHE_SERT_LC_WM	1	Oligo-Other Cell Types Mixed	0.083	8.025
ACTTCGCTAGCGAGTG-1_V13B23-284_A1s1	ACHE_SERT_LC_WM	ACHE_SERT_LC_WM	1	Astro	-0.022	8.025
ACTTCGCTAGCGAGTG-1_V13B23-284_C1s1	ACHE_SERT_LC_WM	ACHE_SERT_LC_WM	1	LC	-0.109	8.025
ACTTCGCTAGCGAGTG-1_V13B23-286_A1s2	ACHE_SERT_LC_WM	ACHE_SERT_LC_WM	0.662	ACHE_SERT_Npep	-0.019	8.025
ACTTGACTCCCTCTTT-1_V13M06-404_A1s2	ACHE_SERT_LC_WM	ACHE_SERT_LC_WM	1	Astro-Oligo	-0.028	8.025
ACTTGCCATATTGTAC-1_V13F27-339_A1s1	ACHE_SERT_LC_WM	ACHE_SERT_LC_WM	1	Astro-Oligo	0.03	8.025
ACTTGCTCTATCTACC-1_V13B23-284_B1s2	ACHE_SERT_LC_WM	ACHE_SERT_LC_WM	1	ACHE_SERT_Npep	-0.035	8.025
ACTTGGGCTTTCGCCA-1_V13M06-404_B1s1	ACHE_SERT_LC_WM	ACHE_SERT_LC_WM	1	Astro	-0.03	8.025
ACTTGTAGTCCCTTCA-1_V13M06-332_D1s1	ACHE_SERT_LC_WM	ACHE_SERT_LC_WM	0.81	Astro	-0.002	8.025
ACTTGTAGTCCCTTCA-1_V13M06-401_A1s1	ACHE_SERT_LC_WM	ACHE_SERT_LC_WM	1	Astro-Oligo	0.036	8.025
ACTTGTAGTCCCTTCA-1_V13M06-402_A1s1	ACHE_SERT_LC_WM	ACHE_SERT_LC_WM	0.453	Astro	-0.068	8.025
ACTTGTAGTCCCTTCA-1_V13M06-404_A1s1	ACHE_SERT_LC_WM	ACHE_SERT_LC_WM	1	Astro-Oligo	0.014	8.025
ACTTGTGGATGGAACG-1_V13B23-284_D1s1	ACHE_SERT_LC_WM	ACHE_SERT_LC_WM	1	Astro-Oligo	-0.029	8.025
ACTTGTGGATGGAACG-1_V13M06-332_A1s1	ACHE_SERT_LC_WM	ACHE_SERT_LC_WM	1	Astro-Oligo	0.022	8.025
ACTTGTGGATGGAACG-1_V13M06-332_B1s2	ACHE_SERT_LC_WM	ACHE_SERT_LC_WM	1	Astro-Oligo	0.003	8.025
ACTTGTGGATGGAACG-1_V13M06-332_C1s1	ACHE_SERT_LC_WM	ACHE_SERT_LC_WM	1	ACHE_SERT_Npep	0.106	8.025
ACTTTACCCTCATGAA-1_V13M06-332_C1s1	ACHE_SERT_LC_WM	ACHE_SERT_LC_WM	0.605	Astro-Oligo	-0.048	8.025
ACTTTATACACCACTT-1_V13M06-404_B1s2	ACHE_SERT_LC_WM	ACHE_SERT_LC_WM	1	ACHE_SERT_Npep	-0.095	8.025
ACTTTCCTATAGCTTC-1_V13B23-366_A1s1	ACHE_SERT_LC_WM	ACHE_SERT_LC_WM	1	Astro-Oligo	-0.023	8.025
ACTTTCCTATAGCTTC-1_V13F27-339_D1s1	ACHE_SERT_LC_WM	ACHE_SERT_LC_WM	0.923	LC	0.072	8.025
ACTTTGACTGCATCCT-1_V13F27-339_A1s1	ACHE_SERT_LC_WM	ACHE_SERT_LC_WM	1	Astro-Oligo	-0.064	8.025
ACTTTGTCGACGCACT-1_V13F27-339_C1s2	ACHE_SERT_LC_WM	ACHE_SERT_LC_WM	1	Astro-Oligo	0.016	8.025
AGAAATTATGACTCGC-1_V13F27-339_A1s2	ACHE_SERT_LC_WM	ACHE_SERT_LC_WM	1	Astro-Oligo	0.033	8.025
AGAACCCAGCGTGACA-1_V13B23-284_D1s1	ACHE_SERT_LC_WM	ACHE_SERT_LC_WM	1	Astro	-0.056	8.025
AGAACCCTCAATTGGG-1_V13F27-339_C1s2	ACHE_SERT_LC_WM	ACHE_SERT_LC_WM	1	Astro-Oligo	0.043	8.025
AGAACCCTCAATTGGG-1_V13M06-331_D1s1	ACHE_SERT_LC_WM	ACHE_SERT_LC_WM	1	Astro-Oligo	0.062	8.025
AGAACGTGGTACATTC-1_V13M06-332_B1s2	ACHE_SERT_LC_WM	ACHE_SERT_LC_WM	1	Astro-Oligo	0.054	8.025
AGAACGTGGTACATTC-1_V13M06-332_D1s2	ACHE_SERT_LC_WM	ACHE_SERT_LC_WM	0.682	ACHE_SERT_Npep	-0.046	8.025
AGAACGTGGTACATTC-1_V13M06-386_A1s1	ACHE_SERT_LC_WM	ACHE_SERT_LC_WM	0.496	Astro	-0.117	8.025
AGAACGTGGTACATTC-1_V13M06-404_B1s1	ACHE_SERT_LC_WM	ACHE_SERT_LC_WM	1	Oligo	-0.026	8.025
AGAAGAGCGCCGTTCC-1_V13F27-339_B1s2	ACHE_SERT_LC_WM	ACHE_SERT_LC_WM	1	Astro-Oligo	0.098	8.025
AGAAGAGCGCCGTTCC-1_V13M06-331_D1s2	ACHE_SERT_LC_WM	ACHE_SERT_LC_WM	1	ACHE_SERT_Npep	0.084	8.025
AGAAGAGCGCCGTTCC-1_V13M06-332_D1s2	ACHE_SERT_LC_WM	ACHE_SERT_LC_WM	1	Astro-Oligo	0.037	8.025
AGAAGGTACACTTCAC-1_V13M06-386_A1s2	ACHE_SERT_LC_WM	ACHE_SERT_LC_WM	0.624	Astro-Oligo	-0.011	8.025
AGAAGGTTGCCGAATT-1_V13M06-401_A1s1	ACHE_SERT_LC_WM	Astro	0.34	Astro	-0.171	8.025
AGAAGGTTGTAGGTCG-1_V13B23-284_B1s2	ACHE_SERT_LC_WM	ACHE_SERT_LC_WM	1	Astro	-0.032	8.025
AGAAGGTTGTAGGTCG-1_V13M06-331_A1s2	ACHE_SERT_LC_WM	ACHE_SERT_LC_WM	1	LC	-0.098	8.025
AGAAGGTTGTAGGTCG-1_V13M06-331_B1s2	ACHE_SERT_LC_WM	ACHE_SERT_LC_WM	1	Oligo-Other Cell Types Mixed	0.023	8.025
AGAAGGTTGTAGGTCG-1_V13M06-404_C1s1	ACHE_SERT_LC_WM	ACHE_SERT_LC_WM	1	ACHE_SERT_Npep	-0.035	8.025
AGAAGTGATTCGTGAT-1_V13M06-333_D1s1	ACHE_SERT_LC_WM	ACHE_SERT_LC_WM	0.869	Astro	-0.078	8.025
AGAAGTGATTCGTGAT-1_V13M06-386_D1s1	ACHE_SERT_LC_WM	ACHE_SERT_LC_WM	0.55	ACHE_SERT_Npep	-0.046	8.025
AGAATAAATCTTCAGG-1_V13M06-333_B1s1	ACHE_SERT_LC_WM	ACHE_SERT_LC_WM	1	ACHE_SERT_Npep	-0.03	8.025
AGAATAAATCTTCAGG-1_V13M06-404_B1s2	ACHE_SERT_LC_WM	ACHE_SERT_LC_WM	0.516	Astro-Oligo	-0.062	8.025
AGAATGCGGGTTCGGA-1_V13F27-339_C1s1	ACHE_SERT_LC_WM	ACHE_SERT_LC_WM	0.69	Astro	-0.07	8.025
AGAATTATGGATTCGA-1_V13B23-366_A1s1	ACHE_SERT_LC_WM	ACHE_SERT_LC_WM	1	Astro-Oligo	-0.067	8.025
AGAATTATGGATTCGA-1_V13M06-404_C1s1	ACHE_SERT_LC_WM	ACHE_SERT_LC_WM	1	Astro-Oligo	-0.039	8.025
AGAATTGTTTGACATA-1_V13F27-339_A1s1	ACHE_SERT_LC_WM	ACHE_SERT_LC_WM	1	Astro-Oligo	0.014	8.025
AGAATTGTTTGACATA-1_V13M06-331_A1s1	ACHE_SERT_LC_WM	ACHE_SERT_Npep	0.403	ACHE_SERT_Npep	-0.134	8.025
AGAATTGTTTGACATA-1_V13M06-331_B1s1	ACHE_SERT_LC_WM	ACHE_SERT_LC_WM	1	Astro-Oligo	0.034	8.025
AGAATTGTTTGACATA-1_V13M06-331_D1s1	ACHE_SERT_LC_WM	ACHE_SERT_LC_WM	0.762	ACHE_SERT_Npep	0.007	8.025
AGAATTGTTTGACATA-1_V13M06-333_A1s2	ACHE_SERT_LC_WM	ACHE_SERT_LC_WM	1	Astro	-0.028	8.025
AGAATTGTTTGACATA-1_V13M06-404_A1s1	ACHE_SERT_LC_WM	ACHE_SERT_LC_WM	0.922	Astro-Oligo	0.034	8.025
AGACAGCTCAGAATCC-1_V13B23-284_D1s2	ACHE_SERT_LC_WM	ACHE_SERT_LC_WM	0.648	Astro-Oligo	-0.05	8.025
AGACAGCTCAGAATCC-1_V13M06-331_D1s1	ACHE_SERT_LC_WM	ACHE_SERT_LC_WM	1	ACHE_SERT_Npep	0.045	8.025
AGACAGCTCAGAATCC-1_V13M06-404_B1s2	ACHE_SERT_LC_WM	ACHE_SERT_LC_WM	1	Astro-Oligo	0.034	8.025
AGACAGCTCAGAATCC-1_V13M06-404_D1s1	ACHE_SERT_LC_WM	ACHE_SERT_LC_WM	0.816	Astro	0.02	8.025
AGACATAGATCCTTCC-1_V13F27-339_C1s1	ACHE_SERT_LC_WM	ACHE_SERT_LC_WM	0.584	Astro	-0.069	8.025
AGACATAGATCCTTCC-1_V13M06-386_C1s1	ACHE_SERT_LC_WM	ACHE_SERT_LC_WM	1	Astro-Oligo	0.028	8.025
AGACCAAACCACACCT-1_V13M06-333_C1s1	ACHE_SERT_LC_WM	ACHE_SERT_Npep	0.156	ACHE_SERT_Npep	-0.185	8.025
AGACCAAACCACACCT-1_V13M06-333_D1s1	ACHE_SERT_LC_WM	ACHE_SERT_LC_WM	0.472	Astro	-0.079	8.025
AGACCATGGGATACAA-1_V13B23-284_D1s2	ACHE_SERT_LC_WM	ACHE_SERT_LC_WM	1	Astro	-0.052	8.025
AGACCATGGGATACAA-1_V13B23-286_B1s2	ACHE_SERT_LC_WM	ACHE_SERT_LC_WM	0.786	Astro-Oligo	0.073	8.025
AGACCATGGGATACAA-1_V13M06-331_B1s1	ACHE_SERT_LC_WM	ACHE_SERT_LC_WM	1	Astro-Oligo	0.055	8.025
AGACCATGGGATACAA-1_V13M06-331_C1s1	ACHE_SERT_LC_WM	ACHE_SERT_LC_WM	0.46	Astro-Oligo	-0.075	8.025
AGACCATGGGATACAA-1_V13M06-386_C1s1	ACHE_SERT_LC_WM	ACHE_SERT_LC_WM	1	Astro-Oligo	0.012	8.025
AGACCATGGGATACAA-1_V13M06-404_A1s1	ACHE_SERT_LC_WM	ACHE_SERT_LC_WM	0.389	Astro	-0.116	8.025
AGACCCACCGCTGATC-1_V13M06-331_C1s1	ACHE_SERT_LC_WM	ACHE_SERT_LC_WM	0.608	Astro	-0.049	8.025
AGACCCACCGCTGATC-1_V13M06-402_B1s2	ACHE_SERT_LC_WM	ACHE_SERT_LC_WM	0.616	Astro	-0.08	8.025
AGACCCGCCCTCCTCG-1_V13F27-339_D1s1	ACHE_SERT_LC_WM	ACHE_SERT_LC_WM	0.575	Astro-Oligo	-0.068	8.025
AGACCCGCCCTCCTCG-1_V13M06-331_B1s1	ACHE_SERT_LC_WM	ACHE_SERT_LC_WM	0.334	Astro	-0.161	8.025
AGACCGCTCCGCGGTT-1_V13M06-331_A1s2	ACHE_SERT_LC_WM	ACHE_SERT_LC_WM	1	ACHE_SERT_Npep	0.018	8.025
AGACCGCTCCGCGGTT-1_V13M06-386_C1s2	ACHE_SERT_LC_WM	ACHE_SERT_LC_WM	0.93	Astro	0.004	8.025
AGACCGCTCCGCGGTT-1_V13M06-401_D1s2	ACHE_SERT_LC_WM	ACHE_SERT_LC_WM	1	Astro-Oligo	-0.018	8.025
AGACCGCTCCGCGGTT-1_V13M06-402_B1s2	ACHE_SERT_LC_WM	ACHE_SERT_LC_WM	1	Astro	-0.027	8.025
AGACCGGGAAACCCTG-1_V13M06-333_B1s1	ACHE_SERT_LC_WM	ACHE_SERT_LC_WM	1	ACHE_SERT_Npep	-0.008	8.025
AGACCGGGAAACCCTG-1_V13M06-386_C1s1	ACHE_SERT_LC_WM	ACHE_SERT_LC_WM	1	Astro-Oligo	0.055	8.025
AGACCGGGAAACCCTG-1_V13M06-402_C1s1	ACHE_SERT_LC_WM	ACHE_SERT_LC_WM	0.983	Astro-Oligo	0.092	8.025
AGACGAAGTGCCGGTC-1_V13B23-284_C1s1	ACHE_SERT_LC_WM	ACHE_SERT_LC_WM	1	Astro-Oligo	-0.026	8.025
AGACGACGATGCCGCT-1_V13M06-401_A1s1	ACHE_SERT_LC_WM	Astro	0.188	Astro	-0.194	8.025
AGACGCCCACTTCGCC-1_V13M06-333_C1s2	ACHE_SERT_LC_WM	ACHE_SERT_LC_WM	1	Astro-Oligo	0.051	8.025
AGACGCCCACTTCGCC-1_V13M06-386_A1s2	ACHE_SERT_LC_WM	ACHE_SERT_LC_WM	1	Astro-Oligo	-0.017	8.025
AGACGGGATTGGTATA-1_V13M06-332_B1s2	ACHE_SERT_LC_WM	ACHE_SERT_LC_WM	0.326	Astro	-0.146	8.025
AGACTAGCCTTCCAGA-1_V13B23-366_A1s1	ACHE_SERT_LC_WM	ACHE_SERT_LC_WM	1	Astro-Oligo	0.048	8.025
AGACTAGCCTTCCAGA-1_V13M06-386_A1s1	ACHE_SERT_LC_WM	ACHE_SERT_LC_WM	1	ACHE_SERT_Npep	-0.011	8.025
AGAGAACCGTCTAGGA-1_V13F27-339_B1s2	ACHE_SERT_LC_WM	ACHE_SERT_LC_WM	1	ACHE_SERT_Npep	-0.002	8.025
AGAGAACCGTCTAGGA-1_V13M06-386_C1s2	ACHE_SERT_LC_WM	ACHE_SERT_LC_WM	1	Astro	-0.027	8.025
AGAGAAGGAGTACAAT-1_V13F27-339_C1s2	ACHE_SERT_LC_WM	ACHE_SERT_Npep	0.111	ACHE_SERT_Npep	-0.139	8.025
AGAGAAGGAGTACAAT-1_V13M06-401_B1s1	ACHE_SERT_LC_WM	ACHE_SERT_LC_WM	0.487	Astro	-0.071	8.025
AGAGAAGGAGTACAAT-1_V13M06-402_B1s2	ACHE_SERT_LC_WM	ACHE_SERT_LC_WM	0.739	ACHE_SERT_Npep	-0.065	8.025
AGAGAAGGAGTACAAT-1_V13M06-404_B1s2	ACHE_SERT_LC_WM	ACHE_SERT_LC_WM	1	Astro	-0.047	8.025
AGAGATCTCTAAAGCG-1_V13M06-402_A1s1	ACHE_SERT_LC_WM	ACHE_SERT_LC_WM	0.727	Astro	-0.045	8.025
AGAGATCTCTAAAGCG-1_V13M06-404_A1s1	ACHE_SERT_LC_WM	ACHE_SERT_LC_WM	0.479	Astro	-0.079	8.025
AGAGCAGTTATGAGAC-1_V13M06-333_D1s1	ACHE_SERT_LC_WM	ACHE_SERT_LC_WM	0.842	Astro-Oligo	-0.011	8.025
AGAGCCGCCGAGATTT-1_V13M06-331_C1s2	ACHE_SERT_LC_WM	ACHE_SERT_Npep	0.231	ACHE_SERT_Npep	-0.135	8.025
AGAGCCGCCGAGATTT-1_V13M06-332_A1s1	ACHE_SERT_LC_WM	ACHE_SERT_LC_WM	1	Astro-Oligo	0.035	8.025
AGAGCCGCCGAGATTT-1_V13M06-332_B1s2	ACHE_SERT_LC_WM	ACHE_SERT_LC_WM	1	Astro-Oligo	0.012	8.025
AGAGCGCTTGTAACGG-1_V13M06-386_C1s2	ACHE_SERT_LC_WM	ACHE_SERT_LC_WM	1	Astro	-0.06	8.025
AGAGCGGGCTAATCAT-1_V13B23-284_A1s1	ACHE_SERT_LC_WM	ACHE_SERT_LC_WM	1	Astro	-0.093	8.025
AGAGCGGGCTAATCAT-1_V13M06-331_A1s1	ACHE_SERT_LC_WM	ACHE_SERT_LC_WM	1	Astro-Oligo	0.041	8.025
AGAGCGGGCTAATCAT-1_V13M06-331_B1s1	ACHE_SERT_LC_WM	ACHE_SERT_LC_WM	1	ACHE_SERT_Npep	-0.029	8.025
AGAGCGGGCTAATCAT-1_V13M06-404_A1s2	ACHE_SERT_LC_WM	ACHE_SERT_LC_WM	0.504	Astro-Oligo	-0.069	8.025
AGAGCGTACAAGCTCG-1_V13B23-286_B1s2	ACHE_SERT_LC_WM	ACHE_SERT_LC_WM	0.564	Astro-Oligo	-0.012	8.025
AGAGCGTACAAGCTCG-1_V13M06-386_A1s1	ACHE_SERT_LC_WM	ACHE_SERT_LC_WM	1	Oligo-Other Cell Types Mixed	0.073	8.025
AGAGCTACGAAAGCAT-1_V13M06-401_D1s1	ACHE_SERT_LC_WM	ACHE_SERT_LC_WM	1	Astro-Oligo	0.078	8.025
AGAGCTACGAAAGCAT-1_V13M06-402_B1s1	ACHE_SERT_LC_WM	ACHE_SERT_LC_WM	0.704	Astro	-0.103	8.025
AGAGCTACGAAAGCAT-1_V13M06-402_D1s1	ACHE_SERT_LC_WM	ACHE_SERT_LC_WM	0.752	Astro	-0.062	8.025
AGAGGCTTCGGAAACC-1_V13B23-284_D1s1	ACHE_SERT_LC_WM	ACHE_SERT_LC_WM	1	ACHE_SERT_Npep	-0.032	8.025
AGAGGCTTCGGAAACC-1_V13B23-286_A1s2	ACHE_SERT_LC_WM	ACHE_SERT_LC_WM	1	Astro-Oligo	-0.005	8.025
AGAGGCTTCGGAAACC-1_V13B23-286_B1s1	ACHE_SERT_LC_WM	ACHE_SERT_LC_WM	0.422	Astro-Oligo	-0.083	8.025
AGAGGCTTCGGAAACC-1_V13M06-332_A1s1	ACHE_SERT_LC_WM	ACHE_SERT_LC_WM	1	ACHE_SERT_Npep	0.067	8.025
AGAGGCTTCGGAAACC-1_V13M06-332_B1s2	ACHE_SERT_LC_WM	ACHE_SERT_LC_WM	1	Astro-Oligo	-0.042	8.025
AGAGGGACAATTGTCC-1_V13B23-284_B1s1	ACHE_SERT_LC_WM	ACHE_SERT_LC_WM	1	Astro-Oligo	0.018	8.025
AGAGTAAACTTCACTA-1_V13M06-332_D1s2	ACHE_SERT_LC_WM	ACHE_SERT_LC_WM	0.493	Astro	-0.113	8.025
AGAGTATAGTGTTACG-1_V13B23-284_A1s1	ACHE_SERT_LC_WM	ACHE_SERT_LC_WM	1	ACHE_SERT_Npep	-0.017	8.025
AGAGTGAACAGACACC-1_V13B23-284_B1s1	ACHE_SERT_LC_WM	ACHE_SERT_LC_WM	1	Astro-Oligo	-0.029	8.025
AGAGTTGCAGGCCTCC-1_V13B23-284_B1s1	ACHE_SERT_LC_WM	ACHE_SERT_LC_WM	1	Astro	-0.04	8.025
AGATAACTTCAGGGCC-1_V13M06-386_C1s1	ACHE_SERT_LC_WM	ACHE_SERT_LC_WM	0.424	Astro	-0.072	8.025
AGATAATCACACCTAT-1_V13M06-404_C1s2	ACHE_SERT_LC_WM	ACHE_SERT_LC_WM	1	Astro-Oligo	-0.004	8.025
AGATACCAATAGAACC-1_V13B23-366_A1s1	ACHE_SERT_LC_WM	ACHE_SERT_LC_WM	1	ACHE_SERT_Npep	0.039	8.025
AGATACCAATAGAACC-1_V13M06-332_A1s1	ACHE_SERT_LC_WM	ACHE_SERT_LC_WM	1	Astro-Oligo	0.023	8.025
AGATACCAATAGAACC-1_V13M06-333_C1s2	ACHE_SERT_LC_WM	ACHE_SERT_LC_WM	1	Astro-Oligo	0.068	8.025
AGATACCAATAGAACC-1_V13M06-402_A1s2	ACHE_SERT_LC_WM	ACHE_SERT_LC_WM	0.357	Astro	-0.132	8.025
AGATACCAGCACTTCA-1_V13M06-333_B1s2	ACHE_SERT_LC_WM	ACHE_SERT_LC_WM	1	Astro-Oligo	-0.035	8.025
AGATACCAGCACTTCA-1_V13M06-386_B1s2	ACHE_SERT_LC_WM	ACHE_SERT_LC_WM	0.59	ACHE_SERT_Npep	-0.033	8.025
AGATACCGGTGTTCAC-1_V13M06-332_C1s2	ACHE_SERT_LC_WM	ACHE_SERT_LC_WM	0.956	Astro-Oligo	0.086	8.025
AGATACCGGTGTTCAC-1_V13M06-401_C1s1	ACHE_SERT_LC_WM	ACHE_SERT_LC_WM	0.805	Astro-Oligo	0.01	8.025
AGATACCGGTGTTCAC-1_V13M06-402_D1s1	ACHE_SERT_LC_WM	ACHE_SERT_LC_WM	0.657	Astro-Oligo	-0.051	8.025
AGATACGACTTCATAT-1_V13B23-284_B1s1	ACHE_SERT_LC_WM	ACHE_SERT_LC_WM	1	Astro-Oligo	0.024	8.025
AGATACGACTTCATAT-1_V13M06-331_A1s1	ACHE_SERT_LC_WM	ACHE_SERT_LC_WM	0.719	Astro	-0.07	8.025
AGATACGACTTCATAT-1_V13M06-331_C1s1	ACHE_SERT_LC_WM	ACHE_SERT_LC_WM	0.358	Astro	-0.1	8.025
AGATACGACTTCATAT-1_V13M06-333_A1s2	ACHE_SERT_LC_WM	ACHE_SERT_LC_WM	0.543	ACHE_SERT_Npep	-0.113	8.025
AGATACGACTTCATAT-1_V13M06-402_D1s1	ACHE_SERT_LC_WM	ACHE_SERT_LC_WM	1	Astro-Oligo	0.025	8.025
AGATACGACTTCATAT-1_V13M06-403_D1s1	ACHE_SERT_LC_WM	ACHE_SERT_LC_WM	1	Astro-Oligo	-0.009	8.025
AGATACTCAAGATCGA-1_V13B23-284_B1s2	ACHE_SERT_LC_WM	ACHE_SERT_LC_WM	1	Astro-Oligo	0.062	8.025
AGATACTCAAGATCGA-1_V13F27-339_D1s2	ACHE_SERT_LC_WM	ACHE_SERT_LC_WM	0.951	Astro-Oligo	0.13	8.025
AGATACTCAAGATCGA-1_V13M06-331_D1s2	ACHE_SERT_LC_WM	ACHE_SERT_LC_WM	0.576	Astro	-0.109	8.025
AGATACTCAAGATCGA-1_V13M06-332_B1s2	ACHE_SERT_LC_WM	ACHE_SERT_LC_WM	1	Astro-Oligo	0.051	8.025
AGATACTCAAGATCGA-1_V13M06-332_D1s2	ACHE_SERT_LC_WM	ACHE_SERT_LC_WM	0.712	Astro	-0.015	8.025
AGATACTCAAGATCGA-1_V13M06-402_C1s2	ACHE_SERT_LC_WM	ACHE_SERT_Npep	0.301	ACHE_SERT_Npep	-0.125	8.025
AGATACTCAAGATCGA-1_V13M06-403_B1s2	ACHE_SERT_LC_WM	ACHE_SERT_LC_WM	0.624	Astro-Oligo	-0.039	8.025
AGATATAATACGACTA-1_V13F27-339_D1s2	ACHE_SERT_LC_WM	ACHE_SERT_LC_WM	0.477	Astro-Oligo	-0.044	8.025
AGATATAATACGACTA-1_V13M06-331_A1s2	ACHE_SERT_LC_WM	ACHE_SERT_LC_WM	1	ACHE_SERT_Npep	0.032	8.025
AGATATAATACGACTA-1_V13M06-386_A1s2	ACHE_SERT_LC_WM	ACHE_SERT_LC_WM	1	Astro-Oligo	0.047	8.025
AGATATAATACGACTA-1_V13M06-386_D1s2	ACHE_SERT_LC_WM	ACHE_SERT_LC_WM	1	Astro-Oligo	0.096	8.025
AGATCGTGCATAAGAT-1_V13M06-386_A1s1	ACHE_SERT_LC_WM	ACHE_SERT_LC_WM	1	Astro-Oligo	0.031	8.025
AGATCGTGCATAAGAT-1_V13M06-386_B1s2	ACHE_SERT_LC_WM	ACHE_SERT_LC_WM	0.749	Astro-Oligo	-0.008	8.025
AGATCGTGCATAAGAT-1_V13M06-402_C1s2	ACHE_SERT_LC_WM	ACHE_SERT_LC_WM	0.939	Astro-Oligo	0	8.025
AGATCGTGCATAAGAT-1_V13M06-404_B1s1	ACHE_SERT_LC_WM	ACHE_SERT_LC_WM	1	Astro-Oligo	-0.041	8.025
AGATCGTGCATAAGAT-1_V13M06-404_C1s1	ACHE_SERT_LC_WM	ACHE_SERT_Npep	0.319	ACHE_SERT_Npep	-0.04	8.025
AGATCTCAGGTGTGAT-1_V13M06-404_B1s1	ACHE_SERT_LC_WM	ACHE_SERT_LC_WM	1	Astro-Oligo	0.056	8.025
AGATCTCAGGTGTGAT-1_V13M06-404_D1s2	ACHE_SERT_LC_WM	ACHE_SERT_LC_WM	1	ACHE_SERT_Npep	0.049	8.025
AGATCTGGAGAGGATA-1_V13B23-284_C1s2	ACHE_SERT_LC_WM	ACHE_SERT_LC_WM	1	Astro-Oligo	-0.031	8.025
AGATCTGGAGAGGATA-1_V13M06-404_B1s2	ACHE_SERT_LC_WM	ACHE_SERT_LC_WM	1	Astro-Oligo	0.061	8.025
AGATCTGGAGAGGATA-1_V13M06-404_C1s2	ACHE_SERT_LC_WM	ACHE_SERT_LC_WM	1	Astro-Oligo	0.061	8.025
AGATGACTCGCCCACG-1_V13B23-366_A1s1	ACHE_SERT_LC_WM	ACHE_SERT_LC_WM	1	Astro-Oligo	0.034	8.025
AGATGAGGGTTGCGAT-1_V13B23-286_A1s2	ACHE_SERT_LC_WM	ACHE_SERT_LC_WM	0.868	Astro	-0.031	8.025
AGATGAGGGTTGCGAT-1_V13F27-339_C1s1	ACHE_SERT_LC_WM	ACHE_SERT_LC_WM	0.827	Astro-Oligo	0.028	8.025
AGATGAGGGTTGCGAT-1_V13M06-331_A1s1	ACHE_SERT_LC_WM	ACHE_SERT_LC_WM	1	Astro-Oligo	0.033	8.025
AGATGAGGGTTGCGAT-1_V13M06-401_D1s2	ACHE_SERT_LC_WM	ACHE_SERT_LC_WM	1	Astro-Oligo	-0.025	8.025
AGATGATGGAGTCTGG-1_V13M06-332_C1s1	ACHE_SERT_LC_WM	ACHE_SERT_LC_WM	0.612	Astro	-0.033	8.025
AGATGCAAGACGTGCA-1_V13M06-331_A1s2	ACHE_SERT_LC_WM	ACHE_SERT_LC_WM	1	Astro-Oligo	0.03	8.025
AGATGCAAGACGTGCA-1_V13M06-402_B1s2	ACHE_SERT_LC_WM	ACHE_SERT_LC_WM	0.715	Astro-Oligo	-0.022	8.025
AGATGCAAGACGTGCA-1_V13M06-402_D1s2	ACHE_SERT_LC_WM	ACHE_SERT_LC_WM	0.384	Astro	-0.087	8.025
AGATGCATCCTGTGTC-1_V13M06-333_C1s1	ACHE_SERT_LC_WM	ACHE_SERT_LC_WM	0.733	Astro-Oligo	-0.004	8.025
AGATGCATCCTGTGTC-1_V13M06-386_C1s1	ACHE_SERT_LC_WM	ACHE_SERT_LC_WM	1	Astro-Oligo	0.034	8.025
AGATGCATCCTGTGTC-1_V13M06-402_A1s1	ACHE_SERT_LC_WM	Astro	0.348	Astro	-0.178	8.025
AGATGCTATAACGAGC-1_V13M06-401_B1s1	ACHE_SERT_LC_WM	ACHE_SERT_LC_WM	1	Astro-Oligo	0.042	8.025
AGATTATAGGACGTTT-1_V13F27-339_D1s1	ACHE_SERT_LC_WM	Astro-Oligo	0.405	Astro-Oligo	-0.067	8.025
AGATTATAGGACGTTT-1_V13M06-333_A1s1	ACHE_SERT_LC_WM	Astro	0.29	Astro	-0.17	8.025
AGATTCACAACCGATA-1_V13M06-333_B1s1	ACHE_SERT_LC_WM	ACHE_SERT_LC_WM	1	Astro-Oligo	0.024	8.025
AGATTCACAACCGATA-1_V13M06-386_A1s2	ACHE_SERT_LC_WM	ACHE_SERT_LC_WM	1	Astro-Oligo	0.025	8.025
AGATTCACAACCGATA-1_V13M06-402_C1s1	ACHE_SERT_LC_WM	Oligo	0.42	ACHE_SERT_Npep	-0.039	8.025
AGCAAAGGCCGCTAGT-1_V13F27-339_C1s2	ACHE_SERT_LC_WM	ACHE_SERT_LC_WM	1	Astro-Oligo	0.073	8.025
AGCAAAGGCCGCTAGT-1_V13M06-402_B1s2	ACHE_SERT_LC_WM	ACHE_SERT_LC_WM	1	Astro-Oligo	-0.015	8.025
AGCAAAGGCCGCTAGT-1_V13M06-404_B1s1	ACHE_SERT_LC_WM	ACHE_SERT_LC_WM	1	Astro-Oligo	0.007	8.025
AGCAACATATCTTATT-1_V13M06-332_D1s2	ACHE_SERT_LC_WM	ACHE_SERT_Npep	0.281	Astro	-0.084	8.025
AGCAACATATCTTATT-1_V13M06-333_B1s2	ACHE_SERT_LC_WM	Oligo-Astro	0.177	Astro	-0.191	8.025
AGCAACCGAAAGTAAT-1_V13B23-286_A1s1	ACHE_SERT_LC_WM	ACHE_SERT_Npep	0.286	ACHE_SERT_Npep	-0.121	8.025
AGCAACCGAAAGTAAT-1_V13M06-332_B1s1	ACHE_SERT_LC_WM	ACHE_SERT_LC_WM	1	Astro-Oligo	0.017	8.025
AGCAACCGAAAGTAAT-1_V13M06-386_A1s2	ACHE_SERT_LC_WM	ACHE_SERT_LC_WM	1	Astro	-0.031	8.025
AGCAACCGAAAGTAAT-1_V13M06-386_D1s1	ACHE_SERT_LC_WM	ACHE_SERT_LC_WM	0.686	Astro-Oligo	0.011	8.025
AGCAACCGAAAGTAAT-1_V13M06-402_D1s2	ACHE_SERT_LC_WM	ACHE_SERT_LC_WM	1	ACHE_SERT_Npep	0.046	8.025
AGCACACGTTTAGACT-1_V13B23-284_B1s2	ACHE_SERT_LC_WM	ACHE_SERT_LC_WM	1	ACHE_SERT_Npep	0.047	8.025
AGCACACGTTTAGACT-1_V13M06-401_B1s1	ACHE_SERT_LC_WM	ACHE_SERT_LC_WM	0.673	Astro	-0.061	8.025
AGCACCAGTACTCACG-1_V13B23-286_B1s2	ACHE_SERT_LC_WM	ACHE_SERT_LC_WM	0.642	Astro-Oligo	0.045	8.025
AGCACCAGTACTCACG-1_V13B23-366_A1s1	ACHE_SERT_LC_WM	ACHE_SERT_LC_WM	0.849	Astro	-0.044	8.025
AGCACCAGTACTCACG-1_V13M06-332_A1s2	ACHE_SERT_LC_WM	ACHE_SERT_LC_WM	0.826	Astro	-0.148	8.025
AGCACCAGTACTCACG-1_V13M06-401_B1s2	ACHE_SERT_LC_WM	ACHE_SERT_LC_WM	0.656	Astro-Oligo	-0.019	8.025
AGCACTACCGGCCTGT-1_V13M06-333_B1s1	ACHE_SERT_LC_WM	ACHE_SERT_LC_WM	1	ACHE_SERT_Npep	-0.002	8.025
AGCACTACCGGCCTGT-1_V13M06-401_A1s1	ACHE_SERT_LC_WM	ACHE_SERT_LC_WM	0.47	Astro	-0.097	8.025
AGCACTACCGGCCTGT-1_V13M06-404_A1s1	ACHE_SERT_LC_WM	ACHE_SERT_LC_WM	1	Astro-Oligo	0.057	8.025
AGCACTACCTCACCAG-1_V13B23-284_A1s2	ACHE_SERT_LC_WM	ACHE_SERT_LC_WM	1	Astro-Oligo	-0.012	8.025
AGCACTACCTCACCAG-1_V13F27-339_D1s2	ACHE_SERT_LC_WM	Astro-Oligo	0.431	Astro-Oligo	-0.047	8.025
AGCACTACCTCACCAG-1_V13M06-386_A1s2	ACHE_SERT_LC_WM	ACHE_SERT_LC_WM	0.415	Astro	-0.101	8.025
AGCACTACCTCACCAG-1_V13M06-403_B1s2	ACHE_SERT_LC_WM	ACHE_SERT_LC_WM	0.535	Astro-Oligo	-0.034	8.025
AGCACTTAAGGACGCC-1_V13M06-332_C1s2	ACHE_SERT_LC_WM	ACHE_SERT_LC_WM	0.98	Astro-Oligo	-0.016	8.025
AGCACTTAAGGACGCC-1_V13M06-386_C1s1	ACHE_SERT_LC_WM	Vascular	0.215	Astro	-0.141	8.025
AGCACTTAAGGACGCC-1_V13M06-403_B1s1	ACHE_SERT_LC_WM	ACHE_SERT_LC_WM	0.91	Astro-Oligo	0.059	8.025
AGCACTTAAGGACGCC-1_V13M06-403_D1s1	ACHE_SERT_LC_WM	ACHE_SERT_LC_WM	1	LC	-0.093	8.025
AGCAGAAGGAGAAAGA-1_V13M06-331_B1s2	ACHE_SERT_LC_WM	ACHE_SERT_LC_WM	1	ACHE_SERT_Npep	0.078	8.025
AGCAGAAGGAGAAAGA-1_V13M06-402_B1s2	ACHE_SERT_LC_WM	ACHE_SERT_LC_WM	1	LC	0.042	8.025
AGCAGCCAGATGAATA-1_V13M06-331_A1s2	ACHE_SERT_LC_WM	ACHE_SERT_LC_WM	1	Astro-Oligo	0.044	8.025
AGCAGCCAGATGAATA-1_V13M06-331_B1s2	ACHE_SERT_LC_WM	ACHE_SERT_LC_WM	1	Astro-Oligo	0.018	8.025
AGCAGCCAGATGAATA-1_V13M06-331_C1s1	ACHE_SERT_LC_WM	ACHE_SERT_LC_WM	0.546	Astro-Oligo	-0.043	8.025
AGCAGTCGAAGCATGC-1_V13F27-339_A1s2	ACHE_SERT_LC_WM	ACHE_SERT_LC_WM	1	ACHE_SERT_Npep	-0.074	8.025
AGCATATCAATATGCT-1_V13M06-332_B1s2	ACHE_SERT_LC_WM	ACHE_SERT_LC_WM	1	Astro-Oligo	0.081	8.025
AGCATCATTTCGAAAG-1_V13B23-286_A1s1	ACHE_SERT_LC_WM	ACHE_SERT_Npep	0.381	ACHE_SERT_Npep	-0.109	8.025
AGCATCATTTCGAAAG-1_V13F27-339_B1s1	ACHE_SERT_LC_WM	ACHE_SERT_LC_WM	1	ACHE_SERT_Npep	0.039	8.025
AGCATCATTTCGAAAG-1_V13M06-331_A1s2	ACHE_SERT_LC_WM	ACHE_SERT_LC_WM	1	ACHE_SERT_Npep	0.03	8.025
AGCATCATTTCGAAAG-1_V13M06-332_B1s1	ACHE_SERT_LC_WM	ACHE_SERT_LC_WM	1	Astro-Oligo	0.074	8.025
AGCATCATTTCGAAAG-1_V13M06-386_A1s2	ACHE_SERT_LC_WM	ACHE_SERT_LC_WM	1	ACHE_SERT_Npep	-0.019	8.025
AGCATCATTTCGAAAG-1_V13M06-386_D1s1	ACHE_SERT_LC_WM	ACHE_SERT_LC_WM	0.557	Astro-Oligo	-0.028	8.025
AGCATCGTCGATAATT-1_V13M06-332_A1s2	ACHE_SERT_LC_WM	ACHE_SERT_Npep	0.336	ACHE_SERT_Npep	-0.126	8.025
AGCATTACGAGGCAAG-1_V13M06-331_B1s2	ACHE_SERT_LC_WM	ACHE_SERT_LC_WM	1	Astro-Oligo	0.075	8.025
AGCATTACGAGGCAAG-1_V13M06-332_C1s1	ACHE_SERT_LC_WM	ACHE_SERT_LC_WM	1	Astro-Oligo	0.076	8.025
AGCATTACGAGGCAAG-1_V13M06-402_A1s2	ACHE_SERT_LC_WM	ACHE_SERT_Npep	0.413	ACHE_SERT_Npep	-0.023	8.025
AGCCACAGGTTACCCG-1_V13F27-339_B1s2	ACHE_SERT_LC_WM	ACHE_SERT_LC_WM	0.403	Astro-Oligo	-0.076	8.025
AGCCACAGGTTACCCG-1_V13M06-331_A1s2	ACHE_SERT_LC_WM	ACHE_SERT_LC_WM	1	Astro-Oligo	0.093	8.025
AGCCACAGGTTACCCG-1_V13M06-402_A1s2	ACHE_SERT_LC_WM	ACHE_SERT_LC_WM	0.531	Astro	-0.118	8.025
AGCCACAGGTTACCCG-1_V13M06-404_B1s1	ACHE_SERT_LC_WM	ACHE_SERT_LC_WM	0.637	ACHE_SERT_Npep	-0.066	8.025
AGCCACTCCCGTGCTT-1_V13B23-284_A1s1	ACHE_SERT_LC_WM	ACHE_SERT_LC_WM	1	Astro-Oligo	-0.006	8.025
AGCCACTCCCGTGCTT-1_V13F27-339_B1s2	ACHE_SERT_LC_WM	ACHE_SERT_LC_WM	1	LC	0.037	8.025
AGCCACTCCCGTGCTT-1_V13F27-339_C1s1	ACHE_SERT_LC_WM	ACHE_SERT_LC_WM	1	ACHE_SERT_Npep	-0.063	8.025
AGCCACTCCCGTGCTT-1_V13M06-404_D1s2	ACHE_SERT_LC_WM	ACHE_SERT_LC_WM	1	ACHE_SERT_Npep	-0.091	8.025
AGCCCATACATGTAAG-1_V13M06-332_C1s2	ACHE_SERT_LC_WM	ACHE_SERT_LC_WM	0.658	ACHE_SERT_Npep	0.02	8.025
AGCCCATACATGTAAG-1_V13M06-386_C1s1	ACHE_SERT_LC_WM	ACHE_SERT_LC_WM	0.68	Astro-Oligo	-0.049	8.025
AGCCCGGCATTAGAGG-1_V13M06-332_B1s1	ACHE_SERT_LC_WM	ACHE_SERT_LC_WM	0.572	ACHE_SERT_Npep	-0.072	8.025
AGCCCGGCATTAGAGG-1_V13M06-386_A1s2	ACHE_SERT_LC_WM	ACHE_SERT_LC_WM	1	Astro-Oligo	-0.009	8.025
AGCCCGGCATTAGAGG-1_V13M06-401_B1s1	ACHE_SERT_LC_WM	ACHE_SERT_LC_WM	1	ACHE_SERT_Npep	0.043	8.025
AGCCCGGCATTAGAGG-1_V13M06-402_D1s2	ACHE_SERT_LC_WM	ACHE_SERT_LC_WM	1	Astro	-0.064	8.025
AGCCCGGCATTAGAGG-1_V13M06-404_C1s2	ACHE_SERT_LC_WM	Astro-Oligo	0.299	Astro	-0.102	8.025
AGCCCGGTAGCCTGTA-1_V13M06-331_D1s1	ACHE_SERT_LC_WM	ACHE_SERT_LC_WM	1	Astro-Oligo	-0.001	8.025
AGCCCGGTAGCCTGTA-1_V13M06-332_B1s1	ACHE_SERT_LC_WM	ACHE_SERT_Npep	0.398	ACHE_SERT_Npep	-0.182	8.025
AGCCCGGTAGCCTGTA-1_V13M06-402_D1s2	ACHE_SERT_LC_WM	Astro	0.322	Astro	-0.175	8.025
AGCCCTAAGCGAAGTT-1_V13B23-284_C1s1	ACHE_SERT_LC_WM	ACHE_SERT_LC_WM	1	LC	-0.165	8.025
AGCCCTAAGCGAAGTT-1_V13M06-402_B1s1	ACHE_SERT_LC_WM	ACHE_SERT_LC_WM	1	Astro-Oligo	0.054	8.025
AGCCCTAAGCGAAGTT-1_V13M06-403_D1s1	ACHE_SERT_LC_WM	ACHE_SERT_LC_WM	0.636	Astro-Oligo	-0.048	8.025
AGCCCTCCCTGGTGGC-1_V13M06-331_A1s2	ACHE_SERT_LC_WM	ACHE_SERT_LC_WM	1	Astro-Oligo	0.051	8.025
AGCCCTCCCTGGTGGC-1_V13M06-332_B1s1	ACHE_SERT_LC_WM	ACHE_SERT_LC_WM	1	ACHE_SERT_Npep	0.023	8.025
AGCCCTGTCGCACCGT-1_V13B23-286_A1s2	ACHE_SERT_LC_WM	ACHE_SERT_LC_WM	0.565	ACHE_SERT_Npep	-0.081	8.025
AGCCCTGTCGCACCGT-1_V13M06-331_A1s2	ACHE_SERT_LC_WM	ACHE_SERT_LC_WM	1	Astro-Oligo	-0.009	8.025
AGCCCTGTCGCACCGT-1_V13M06-386_C1s2	ACHE_SERT_LC_WM	ACHE_SERT_LC_WM	1	Astro-Oligo	-0.019	8.025
AGCCCTTCTAATCCGA-1_V13B23-286_A1s2	ACHE_SERT_LC_WM	Astro	0.349	Astro	-0.188	8.025
AGCCCTTCTAATCCGA-1_V13M06-331_C1s2	ACHE_SERT_LC_WM	ACHE_SERT_Npep	0.226	ACHE_SERT_Npep	-0.168	8.025
AGCCCTTCTAATCCGA-1_V13M06-333_B1s2	ACHE_SERT_LC_WM	ACHE_SERT_LC_WM	1	ACHE_SERT_Npep	-0.061	8.025
AGCCCTTGGACATCCC-1_V13M06-332_A1s1	ACHE_SERT_LC_WM	ACHE_SERT_LC_WM	1	ACHE_SERT_Npep	0.099	8.025
AGCCGCTTGATTAGCG-1_V13M06-333_B1s1	ACHE_SERT_LC_WM	ACHE_SERT_LC_WM	0.723	ACHE_SERT_Npep	-0.028	8.025
AGCCGCTTGATTAGCG-1_V13M06-386_C1s1	ACHE_SERT_LC_WM	ACHE_SERT_LC_WM	1	Astro-Oligo	0.088	8.025
AGCCGCTTGATTAGCG-1_V13M06-404_D1s1	ACHE_SERT_LC_WM	ACHE_SERT_LC_WM	0.9	Astro-Oligo	0.072	8.025
AGCCGTGGCTAAATGT-1_V13B23-284_C1s2	ACHE_SERT_LC_WM	ACHE_SERT_LC_WM	0.68	Astro	-0.043	8.025
AGCCGTGGCTAAATGT-1_V13M06-331_A1s2	ACHE_SERT_LC_WM	ACHE_SERT_LC_WM	1	Astro-Oligo	0.025	8.025
AGCCGTGGCTAAATGT-1_V13M06-386_D1s1	ACHE_SERT_LC_WM	ACHE_SERT_LC_WM	0.664	Astro-Oligo	0.029	8.025
AGCCGTGGCTAAATGT-1_V13M06-404_A1s1	ACHE_SERT_LC_WM	ACHE_SERT_LC_WM	1	LC	0.031	8.025
AGCCTAATACCCACGT-1_V13M06-386_D1s1	ACHE_SERT_LC_WM	ACHE_SERT_LC_WM	1	Astro-Oligo	0.075	8.025
AGCCTTAAAGCGGAAG-1_V13M06-386_C1s1	ACHE_SERT_LC_WM	ACHE_SERT_LC_WM	1	ACHE_SERT_Npep	0.051	8.025
AGCCTTAAAGCGGAAG-1_V13M06-386_D1s1	ACHE_SERT_LC_WM	ACHE_SERT_LC_WM	1	Astro-Oligo	0.042	8.025
AGCCTTAAAGCGGAAG-1_V13M06-404_D1s1	ACHE_SERT_LC_WM	ACHE_SERT_LC_WM	0.688	Astro-Oligo	-0.03	8.025
AGCGACATCCCATTCA-1_V13B23-284_B1s1	ACHE_SERT_LC_WM	ACHE_SERT_LC_WM	1	Astro-Oligo	0.008	8.025
AGCGACCAACGATATT-1_V13M06-331_B1s1	ACHE_SERT_LC_WM	ACHE_SERT_LC_WM	0.649	Astro	-0.07	8.025
AGCGAGACGTGAAGGC-1_V13F27-339_C1s2	ACHE_SERT_LC_WM	ACHE_SERT_LC_WM	0.661	Astro	0.003	8.025
AGCGATGCGCCTAATA-1_V13F27-339_A1s2	ACHE_SERT_LC_WM	ACHE_SERT_LC_WM	1	Astro-Oligo	0.043	8.025
AGCGATGCGCCTAATA-1_V13M06-331_C1s2	ACHE_SERT_LC_WM	ACHE_SERT_LC_WM	0.58	Astro	-0.024	8.025
AGCGATGCGCCTAATA-1_V13M06-332_D1s2	ACHE_SERT_LC_WM	ACHE_SERT_LC_WM	1	ACHE_SERT_Npep	-0.084	8.025
AGCGATGCGCCTAATA-1_V13M06-403_D1s2	ACHE_SERT_LC_WM	ACHE_SERT_LC_WM	0.719	ACHE_SERT_Npep	-0.046	8.025
AGCGCGGGTGCCAATG-1_V13B23-284_C1s1	ACHE_SERT_LC_WM	ACHE_SERT_LC_WM	1	Astro-Oligo	0.027	8.025
AGCGCGGGTGCCAATG-1_V13M06-386_A1s1	ACHE_SERT_LC_WM	ACHE_SERT_LC_WM	1	Astro-Oligo	0.038	8.025
AGCGCGGGTGCCAATG-1_V13M06-404_D1s2	ACHE_SERT_LC_WM	ACHE_SERT_LC_WM	1	Astro	-0.081	8.025
AGCGCTAGAGCGATGT-1_V13M06-332_A1s1	ACHE_SERT_LC_WM	ACHE_SERT_LC_WM	0.704	Astro	-0.039	8.025
AGCGCTTATGGGCAAG-1_V13M06-333_A1s1	ACHE_SERT_LC_WM	ACHE_SERT_LC_WM	1	ACHE_SERT_Npep	-0.102	8.025
AGCGGACACTTCGTAG-1_V13M06-332_D1s2	ACHE_SERT_LC_WM	ACHE_SERT_LC_WM	1	ACHE_SERT_Npep	0.052	8.025
AGCGGACACTTCGTAG-1_V13M06-333_D1s2	ACHE_SERT_LC_WM	ACHE_SERT_Npep	0.238	ACHE_SERT_Npep	-0.185	8.025
AGCGGACACTTCGTAG-1_V13M06-386_D1s2	ACHE_SERT_LC_WM	ACHE_SERT_LC_WM	0.485	Astro-Oligo	-0.047	8.025
AGCGGCGGTTAGCGGT-1_V13M06-331_A1s2	ACHE_SERT_LC_WM	ACHE_SERT_LC_WM	1	ACHE_SERT_Npep	-0.018	8.025
AGCGGCGGTTAGCGGT-1_V13M06-401_A1s1	ACHE_SERT_LC_WM	ACHE_SERT_Npep	0.27	ACHE_SERT_Npep	-0.137	8.025
AGCGGGAAGGGTCCAT-1_V13B23-284_B1s1	ACHE_SERT_LC_WM	ACHE_SERT_LC_WM	1	Astro	0.003	8.025
AGCGGGAAGGGTCCAT-1_V13B23-286_B1s2	ACHE_SERT_LC_WM	ACHE_SERT_LC_WM	1	Astro-Oligo	-0.017	8.025
AGCGGGAAGGGTCCAT-1_V13F27-339_A1s1	ACHE_SERT_LC_WM	ACHE_SERT_LC_WM	1	Astro-Oligo	-0.003	8.025
AGCGGGTCTGACACTC-1_V13M06-403_D1s2	ACHE_SERT_LC_WM	ACHE_SERT_LC_WM	1	Astro-Oligo	-0.03	8.025
AGCGGGTCTGACACTC-1_V13M06-404_D1s2	ACHE_SERT_LC_WM	ACHE_SERT_LC_WM	0.604	Astro-Oligo	-0.059	8.025
AGCGGTTGAGATGTAC-1_V13M06-331_A1s1	ACHE_SERT_LC_WM	ACHE_SERT_LC_WM	1	ACHE_SERT_Npep	-0.058	8.025
AGCGGTTGAGATGTAC-1_V13M06-331_D1s2	ACHE_SERT_LC_WM	ACHE_SERT_LC_WM	0.473	Astro	-0.055	8.025
AGCGGTTGAGATGTAC-1_V13M06-333_B1s2	ACHE_SERT_LC_WM	ACHE_SERT_LC_WM	1	Astro-Oligo	0.084	8.025
AGCGGTTGCCGCTCTG-1_V13M06-403_D1s2	ACHE_SERT_LC_WM	ACHE_SERT_LC_WM	1	ACHE_SERT_Npep	0.095	8.025
AGCGTACGAGAGCTAG-1_V13M06-402_D1s1	ACHE_SERT_LC_WM	ACHE_SERT_LC_WM	0.706	Astro	-0.071	8.025
AGCGTAGCGCTAGACC-1_V13B23-284_D1s2	ACHE_SERT_LC_WM	ACHE_SERT_LC_WM	1	Astro	0.01	8.025
AGCGTAGCGCTAGACC-1_V13B23-286_A1s1	ACHE_SERT_LC_WM	ACHE_SERT_LC_WM	1	Astro-Oligo	0.06	8.025
AGCGTCTGAACCCGCA-1_V13B23-284_B1s1	ACHE_SERT_LC_WM	ACHE_SERT_LC_WM	1	Astro	-0.01	8.025
AGCGTCTGAACCCGCA-1_V13B23-286_A1s1	ACHE_SERT_LC_WM	ACHE_SERT_LC_WM	1	ACHE_SERT_Npep	-0.006	8.025
AGCGTCTGAACCCGCA-1_V13M06-333_C1s1	ACHE_SERT_LC_WM	ACHE_SERT_LC_WM	0.606	Oligo-Astro	-0.044	8.025
AGCGTCTGAACCCGCA-1_V13M06-386_C1s1	ACHE_SERT_LC_WM	ACHE_SERT_LC_WM	0.786	Astro	-0.073	8.025
AGCGTCTGAACCCGCA-1_V13M06-401_D1s1	ACHE_SERT_LC_WM	ACHE_SERT_LC_WM	0.557	Astro	-0.058	8.025
AGCGTGGTATTCTACT-1_V13B23-284_B1s2	ACHE_SERT_LC_WM	ACHE_SERT_LC_WM	1	Astro	0.005	8.025
AGCGTGGTATTCTACT-1_V13M06-331_A1s2	ACHE_SERT_LC_WM	ACHE_SERT_LC_WM	1	Astro-Oligo	0.044	8.025
AGCGTGGTATTCTACT-1_V13M06-333_A1s1	ACHE_SERT_LC_WM	ACHE_SERT_LC_WM	0.584	Astro	0.02	8.025
AGCGTGGTATTCTACT-1_V13M06-386_D1s2	ACHE_SERT_LC_WM	ACHE_SERT_LC_WM	1	ACHE_SERT_Npep	-0.113	8.025
AGCGTGGTATTCTACT-1_V13M06-403_B1s2	ACHE_SERT_LC_WM	ACHE_SERT_LC_WM	1	Astro-Oligo	-0.082	8.025
AGCGTGGTATTCTACT-1_V13M06-404_D1s2	ACHE_SERT_LC_WM	ACHE_SERT_LC_WM	0.611	Astro-Oligo	-0.041	8.025
AGCTAACAAGCAATGT-1_V13F27-339_D1s1	ACHE_SERT_LC_WM	ACHE_SERT_LC_WM	0.793	Astro-Oligo	0.054	8.025
AGCTAACAAGCAATGT-1_V13M06-331_C1s1	ACHE_SERT_LC_WM	ACHE_SERT_LC_WM	1	LC	0.081	8.025
AGCTAACAAGCAATGT-1_V13M06-386_A1s2	ACHE_SERT_LC_WM	ACHE_SERT_LC_WM	1	LC	-0.101	8.025
AGCTAACAAGCAATGT-1_V13M06-401_B1s1	ACHE_SERT_LC_WM	ACHE_SERT_LC_WM	0.4	Astro	-0.099	8.025
AGCTAACAAGCAATGT-1_V13M06-404_D1s1	ACHE_SERT_LC_WM	ACHE_SERT_LC_WM	1	Astro-Oligo	0.014	8.025
AGCTAAGTACGCAGGC-1_V13B23-286_B1s1	ACHE_SERT_LC_WM	ACHE_SERT_LC_WM	1	Oligo-Astro	0.009	8.025
AGCTAAGTACGCAGGC-1_V13M06-331_B1s2	ACHE_SERT_LC_WM	ACHE_SERT_LC_WM	1	Astro-Oligo	0.01	8.025
AGCTAAGTACGCAGGC-1_V13M06-403_C1s2	ACHE_SERT_LC_WM	ACHE_SERT_LC_WM	0.614	Astro-Oligo	-0.006	8.025
AGCTACGAATGGTGGT-1_V13F27-339_A1s2	ACHE_SERT_LC_WM	ACHE_SERT_LC_WM	1	Astro	-0.091	8.025
AGCTAGAAGCAGAAGT-1_V13B23-366_A1s1	ACHE_SERT_LC_WM	ACHE_SERT_LC_WM	1	Astro	-0.055	8.025
AGCTAGAAGCAGAAGT-1_V13M06-401_C1s2	ACHE_SERT_LC_WM	ACHE_SERT_LC_WM	0.842	Astro-Oligo	0.048	8.025
AGCTAGAAGCAGAAGT-1_V13M06-401_D1s2	ACHE_SERT_LC_WM	ACHE_SERT_LC_WM	1	ACHE_SERT_Npep	0.031	8.025
AGCTATTTAATCCAAC-1_V13M06-386_A1s1	ACHE_SERT_LC_WM	ACHE_SERT_LC_WM	0.955	Astro	-0.036	8.025
AGCTCCATATATGTTC-1_V13M06-331_C1s2	ACHE_SERT_LC_WM	ACHE_SERT_LC_WM	0.451	Astro	-0.078	8.025
AGCTCCATATATGTTC-1_V13M06-401_A1s2	ACHE_SERT_LC_WM	ACHE_SERT_Npep	0.12	Astro	-0.15	8.025
AGCTCCATATATGTTC-1_V13M06-401_D1s2	ACHE_SERT_LC_WM	ACHE_SERT_LC_WM	0.96	Astro	-0.013	8.025
AGCTCGTTGATGGAAA-1_V13M06-386_B1s2	ACHE_SERT_LC_WM	ACHE_SERT_Npep	0.302	Astro	-0.125	8.025
AGCTCGTTGATGGAAA-1_V13M06-403_D1s2	ACHE_SERT_LC_WM	ACHE_SERT_LC_WM	1	Astro-Oligo	0.096	8.025
AGCTCTAGACGTTCCA-1_V13M06-332_A1s1	ACHE_SERT_LC_WM	ACHE_SERT_LC_WM	1	Astro-Oligo	0.013	8.025
AGCTCTAGACGTTCCA-1_V13M06-332_C1s2	ACHE_SERT_LC_WM	Astro	0.35	Astro	-0.157	8.025
AGCTCTTCCCAGTGCA-1_V13F27-339_C1s1	ACHE_SERT_LC_WM	ACHE_SERT_LC_WM	1	Astro	0.012	8.025
AGCTCTTCCCAGTGCA-1_V13M06-386_B1s2	ACHE_SERT_LC_WM	ACHE_SERT_LC_WM	0.502	Astro-Oligo	-0.06	8.025
AGCTCTTCCCAGTGCA-1_V13M06-402_B1s1	ACHE_SERT_LC_WM	ACHE_SERT_LC_WM	1	ACHE_SERT_Npep	-0.076	8.025
AGCTCTTCCCAGTGCA-1_V13M06-402_C1s2	ACHE_SERT_LC_WM	ACHE_SERT_LC_WM	1	Astro-Oligo	0.005	8.025
AGCTCTTCGTAACCTT-1_V13M06-332_C1s1	ACHE_SERT_LC_WM	ACHE_SERT_LC_WM	0.686	Astro	-0.017	8.025
AGCTCTTCGTAACCTT-1_V13M06-401_D1s2	ACHE_SERT_LC_WM	ACHE_SERT_LC_WM	1	ACHE_SERT_Npep	-0.005	8.025
AGCTCTTTACTCAGTT-1_V13B23-366_A1s1	ACHE_SERT_LC_WM	ACHE_SERT_LC_WM	1	Astro	-0.067	8.025
AGCTCTTTACTCAGTT-1_V13M06-331_C1s1	ACHE_SERT_LC_WM	LC	0.26	ACHE_SERT_Npep	-0.071	8.025
AGCTCTTTACTCAGTT-1_V13M06-332_C1s2	ACHE_SERT_LC_WM	ACHE_SERT_LC_WM	0.585	Astro	-0.074	8.025
AGCTGAAGTAAACCAA-1_V13M06-404_D1s2	ACHE_SERT_LC_WM	ACHE_SERT_LC_WM	0.873	Astro-Oligo	-0.033	8.025
AGCTGCATTTGAGGTG-1_V13M06-331_A1s1	ACHE_SERT_LC_WM	ACHE_SERT_LC_WM	1	Astro-Oligo	0.011	8.025
AGCTGTAACCTCAATC-1_V13F27-339_A1s1	ACHE_SERT_LC_WM	ACHE_SERT_LC_WM	1	Astro	-0.037	8.025
AGCTGTAACCTCAATC-1_V13M06-332_B1s1	ACHE_SERT_LC_WM	ACHE_SERT_LC_WM	0.889	Astro	-0.054	8.025
AGCTTATAGAGACCTG-1_V13M06-401_D1s1	ACHE_SERT_LC_WM	ACHE_SERT_LC_WM	1	Astro-Oligo	0.074	8.025
AGCTTATAGAGACCTG-1_V13M06-402_A1s1	ACHE_SERT_LC_WM	ACHE_SERT_LC_WM	1	Astro-Oligo	-0.009	8.025
AGCTTCAATACTTTGA-1_V13M06-332_B1s2	ACHE_SERT_LC_WM	ACHE_SERT_LC_WM	1	Astro	-0.001	8.025
AGCTTCTTCTCGAGCA-1_V13F27-339_C1s2	ACHE_SERT_LC_WM	ACHE_SERT_LC_WM	0.724	Astro	-0.095	8.025
AGCTTCTTCTCGAGCA-1_V13F27-339_D1s2	ACHE_SERT_LC_WM	ACHE_SERT_LC_WM	0.894	Astro-Oligo	0.023	8.025
AGCTTGATCAGGGTAG-1_V13B23-284_C1s2	ACHE_SERT_LC_WM	ACHE_SERT_LC_WM	1	Astro	0.01	8.025
AGCTTGATCAGGGTAG-1_V13M06-331_A1s2	ACHE_SERT_LC_WM	ACHE_SERT_LC_WM	1	ACHE_SERT_Npep	0.08	8.025
AGCTTGATCAGGGTAG-1_V13M06-404_C1s2	ACHE_SERT_LC_WM	ACHE_SERT_LC_WM	0.658	Astro-Oligo	0.009	8.025
AGCTTGATCTTAACTT-1_V13B23-284_C1s2	ACHE_SERT_LC_WM	ACHE_SERT_LC_WM	1	Astro-Oligo	0.02	8.025
AGCTTGATCTTAACTT-1_V13M06-332_C1s2	ACHE_SERT_LC_WM	ACHE_SERT_LC_WM	0.57	ACHE_SERT_Npep	-0.048	8.025
AGCTTGATCTTAACTT-1_V13M06-386_C1s1	ACHE_SERT_LC_WM	ACHE_SERT_LC_WM	0.516	Astro-Oligo	-0.02	8.025
AGCTTGATCTTAACTT-1_V13M06-386_D1s1	ACHE_SERT_LC_WM	Astro-Oligo	0.477	Astro-Oligo	-0.051	8.025
AGGAACGAACGACTTC-1_V13B23-284_D1s1	ACHE_SERT_LC_WM	ACHE_SERT_LC_WM	1	Astro-Oligo	-0.011	8.025
AGGAACGAACGACTTC-1_V13M06-401_A1s2	ACHE_SERT_LC_WM	ACHE_SERT_LC_WM	0.941	ACHE_SERT_Npep	0.088	8.025
AGGAAGCTGTCCGCCG-1_V13B23-284_A1s2	ACHE_SERT_LC_WM	ACHE_SERT_LC_WM	1	Astro-Oligo	0.061	8.025
AGGAAGCTGTCCGCCG-1_V13M06-386_A1s2	ACHE_SERT_LC_WM	ACHE_SERT_LC_WM	1	Astro-Oligo	0.038	8.025
AGGAAGCTGTCCGCCG-1_V13M06-402_B1s2	ACHE_SERT_LC_WM	ACHE_SERT_LC_WM	1	Astro-Oligo	0.016	8.025
AGGACAGTCGAATCCC-1_V13F27-339_A1s2	ACHE_SERT_LC_WM	ACHE_SERT_LC_WM	1	Astro-Oligo	0.066	8.025
AGGACAGTCGAATCCC-1_V13M06-332_A1s1	ACHE_SERT_LC_WM	ACHE_SERT_LC_WM	1	Astro-Oligo	0.03	8.025
AGGACAGTCGAATCCC-1_V13M06-403_A1s2	ACHE_SERT_LC_WM	ACHE_SERT_LC_WM	0.849	ACHE_SERT_Npep	-0.074	8.025
AGGACATCGCACGTCG-1_V13B23-284_B1s1	ACHE_SERT_LC_WM	ACHE_SERT_LC_WM	1	Astro-Oligo	0.011	8.025
AGGACATCGCACGTCG-1_V13M06-331_A1s1	ACHE_SERT_LC_WM	ACHE_SERT_LC_WM	0.856	Astro	-0.11	8.025
AGGACATCGCACGTCG-1_V13M06-331_C1s1	ACHE_SERT_LC_WM	ACHE_SERT_LC_WM	0.321	Astro	-0.097	8.025
AGGACATCGCACGTCG-1_V13M06-331_D1s1	ACHE_SERT_LC_WM	ACHE_SERT_LC_WM	0.693	Astro	-0.031	8.025
AGGACATCGCACGTCG-1_V13M06-401_D1s1	ACHE_SERT_LC_WM	ACHE_SERT_LC_WM	0.605	Astro	-0.047	8.025
AGGACATCGCACGTCG-1_V13M06-404_D1s1	ACHE_SERT_LC_WM	ACHE_SERT_LC_WM	1	Astro	-0.156	8.025
AGGACATCGGCACACT-1_V13M06-402_B1s2	ACHE_SERT_LC_WM	ACHE_SERT_LC_WM	1	Astro-Oligo	0.036	8.025
AGGACGCTCGATGTTG-1_V13M06-331_B1s1	ACHE_SERT_LC_WM	ACHE_SERT_LC_WM	1	Astro-Oligo	0.093	8.025
AGGACGCTCGATGTTG-1_V13M06-404_C1s1	ACHE_SERT_LC_WM	ACHE_SERT_LC_WM	1	Astro-Oligo	-0.019	8.025
AGGACTTATAGGAGAA-1_V13M06-332_D1s1	ACHE_SERT_LC_WM	LC	0.307	ACHE_SERT_Npep	-0.034	8.025
AGGACTTATAGGAGAA-1_V13M06-402_A1s1	ACHE_SERT_LC_WM	ACHE_SERT_LC_WM	0.827	ACHE_SERT_Npep	0.029	8.025
AGGACTTATAGGAGAA-1_V13M06-402_D1s1	ACHE_SERT_LC_WM	ACHE_SERT_LC_WM	1	Astro-Oligo	0.024	8.025
AGGACTTATAGGAGAA-1_V13M06-403_A1s1	ACHE_SERT_LC_WM	ACHE_SERT_LC_WM	1	ACHE_SERT_Npep	-0.004	8.025
AGGAGACATCCACAGT-1_V13M06-331_B1s1	ACHE_SERT_LC_WM	ACHE_SERT_LC_WM	1	Astro	-0.156	8.025
AGGAGAGTCTGGCTAC-1_V13B23-284_A1s1	ACHE_SERT_LC_WM	ACHE_SERT_LC_WM	1	LC	0.029	8.025
AGGAGAGTCTGGCTAC-1_V13M06-332_C1s1	ACHE_SERT_LC_WM	ACHE_SERT_LC_WM	0.959	Astro-Oligo	0.041	8.025
AGGAGCGTTTATTATC-1_V13B23-366_A1s1	ACHE_SERT_LC_WM	ACHE_SERT_LC_WM	1	ACHE_SERT_Npep	0.062	8.025
AGGAGGCCTTCGCGCG-1_V13B23-286_A1s2	ACHE_SERT_LC_WM	ACHE_SERT_LC_WM	1	Astro-Oligo	-0.037	8.025
AGGAGGCCTTCGCGCG-1_V13M06-331_B1s2	ACHE_SERT_LC_WM	ACHE_SERT_LC_WM	1	Astro	-0.063	8.025
AGGAGGCCTTCGCGCG-1_V13M06-332_A1s1	ACHE_SERT_LC_WM	ACHE_SERT_LC_WM	1	ACHE_SERT_Npep	-0.031	8.025
AGGAGGCCTTCGCGCG-1_V13M06-401_D1s2	ACHE_SERT_LC_WM	ACHE_SERT_LC_WM	0.536	Astro	-0.087	8.025
AGGATAAAGTCGGGAT-1_V13M06-331_A1s2	ACHE_SERT_LC_WM	ACHE_SERT_LC_WM	1	ACHE_SERT_Npep	-0.061	8.025
AGGATATAGGGATTTA-1_V13M06-404_C1s1	ACHE_SERT_LC_WM	ACHE_SERT_Npep	0.379	ACHE_SERT_Npep	-0.058	8.025
AGGATCACGCGATCTG-1_V13M06-331_D1s1	ACHE_SERT_LC_WM	ACHE_SERT_LC_WM	0.905	Astro-Oligo	-0.02	8.025
AGGATTGCTTACGACA-1_V13M06-331_B1s1	ACHE_SERT_LC_WM	Astro	0.212	Astro	-0.221	8.025
AGGCAATACGGAGGAC-1_V13M06-332_D1s1	ACHE_SERT_LC_WM	ACHE_SERT_LC_WM	1	Astro-Oligo	-0.01	8.025
AGGCACGTGACTGTCC-1_V13M06-331_A1s2	ACHE_SERT_LC_WM	ACHE_SERT_LC_WM	0.686	Astro	-0.105	8.025
AGGCACGTGACTGTCC-1_V13M06-402_B1s2	ACHE_SERT_LC_WM	ACHE_SERT_LC_WM	1	Astro-Oligo	0.044	8.025
AGGCAGATGCGTAAAC-1_V13B23-284_C1s1	ACHE_SERT_LC_WM	ACHE_SERT_LC_WM	0.522	Astro	-0.104	8.025
AGGCAGATGCGTAAAC-1_V13B23-366_A1s1	ACHE_SERT_LC_WM	ACHE_SERT_LC_WM	0.639	Astro	-0.094	8.025
AGGCAGGGAGCGTACT-1_V13B23-284_A1s2	ACHE_SERT_LC_WM	ACHE_SERT_LC_WM	1	LC	-0.192	8.025
AGGCAGGGAGCGTACT-1_V13M06-403_B1s2	ACHE_SERT_LC_WM	ACHE_SERT_LC_WM	0.974	Astro-Oligo	0.05	8.025
AGGCATTGTCGTAGGG-1_V13F27-339_A1s2	ACHE_SERT_LC_WM	ACHE_SERT_LC_WM	1	Oligo-Other Cell Types Mixed	0.062	8.025
AGGCATTGTCGTAGGG-1_V13M06-332_B1s2	ACHE_SERT_LC_WM	ACHE_SERT_Npep	0.332	ACHE_SERT_Npep	-0.117	8.025
AGGCATTGTCGTAGGG-1_V13M06-332_C1s1	ACHE_SERT_LC_WM	ACHE_SERT_LC_WM	1	Astro-Oligo	-0.048	8.025
AGGCATTGTCGTAGGG-1_V13M06-332_D1s2	ACHE_SERT_LC_WM	ACHE_SERT_LC_WM	0.609	ACHE_SERT_Npep	-0.165	8.025
AGGCATTGTCGTAGGG-1_V13M06-403_D1s2	ACHE_SERT_LC_WM	ACHE_SERT_LC_WM	0.7	Astro	-0.07	8.025
AGGCCACATTGGTTAC-1_V13M06-332_A1s1	ACHE_SERT_LC_WM	ACHE_SERT_LC_WM	1	ACHE_SERT_Npep	-0.014	8.025
AGGCCACATTGGTTAC-1_V13M06-401_D1s2	ACHE_SERT_LC_WM	ACHE_SERT_LC_WM	1	Oligo-Astro	-0.063	8.025
AGGCCACCCGTTATGA-1_V13B23-286_B1s2	ACHE_SERT_LC_WM	ACHE_SERT_LC_WM	0.577	Astro-Oligo	-0.018	8.025
AGGCCACCCGTTATGA-1_V13M06-386_C1s1	ACHE_SERT_LC_WM	ACHE_SERT_LC_WM	0.697	Astro	-0.108	8.025
AGGCCACCCGTTATGA-1_V13M06-386_D1s1	ACHE_SERT_LC_WM	ACHE_SERT_LC_WM	0.617	Astro-Oligo	-0.044	8.025
AGGCCACCCGTTATGA-1_V13M06-403_B1s1	ACHE_SERT_LC_WM	ACHE_SERT_LC_WM	0.539	Astro-Oligo	-0.034	8.025
AGGCCACCCGTTATGA-1_V13M06-403_D1s1	ACHE_SERT_LC_WM	ACHE_SERT_LC_WM	1	Astro-Oligo	0.038	8.025
AGGCCACCCGTTATGA-1_V13M06-404_C1s2	ACHE_SERT_LC_WM	Astro	0.3	Astro	-0.158	8.025
AGGCCCAGTGACTGGT-1_V13M06-331_A1s1	ACHE_SERT_LC_WM	ACHE_SERT_LC_WM	1	Astro-Oligo	0.022	8.025
AGGCCCAGTGACTGGT-1_V13M06-332_A1s2	ACHE_SERT_LC_WM	ACHE_SERT_LC_WM	0.464	Astro	-0.096	8.025
AGGCCCAGTGACTGGT-1_V13M06-402_B1s1	ACHE_SERT_LC_WM	ACHE_SERT_LC_WM	0.639	Astro	-0.119	8.025
AGGCCCAGTGACTGGT-1_V13M06-402_D1s1	ACHE_SERT_LC_WM	ACHE_SERT_LC_WM	1	Astro-Oligo	-0.046	8.025
AGGCCCATTGTACAGG-1_V13M06-386_A1s1	ACHE_SERT_LC_WM	ACHE_SERT_LC_WM	1	ACHE_SERT_Npep	-0.082	8.025
AGGCCTGAGAATCTCG-1_V13B23-284_A1s2	ACHE_SERT_LC_WM	ACHE_SERT_LC_WM	1	Astro-Oligo	-0.04	8.025
AGGCCTGAGAATCTCG-1_V13M06-404_B1s1	ACHE_SERT_LC_WM	ACHE_SERT_LC_WM	1	Astro-Oligo	0.035	8.025
AGGCGATAACTGGCGT-1_V13F27-339_C1s2	ACHE_SERT_LC_WM	ACHE_SERT_LC_WM	1	Astro	-0.063	8.025
AGGCGATAACTGGCGT-1_V13M06-331_A1s2	ACHE_SERT_LC_WM	ACHE_SERT_LC_WM	1	Astro	-0.011	8.025
AGGCGATAACTGGCGT-1_V13M06-332_C1s1	ACHE_SERT_LC_WM	Astro-Oligo	0.412	Astro-Oligo	-0.07	8.025
AGGCGATAACTGGCGT-1_V13M06-333_C1s2	ACHE_SERT_LC_WM	ACHE_SERT_LC_WM	1	ACHE_SERT_Npep	0.074	8.025
AGGCGGTTTGTCCCGC-1_V13M06-332_D1s1	ACHE_SERT_LC_WM	ACHE_SERT_LC_WM	1	Astro	-0.037	8.025
AGGCGGTTTGTCCCGC-1_V13M06-333_D1s1	ACHE_SERT_LC_WM	ACHE_SERT_LC_WM	1	Astro-Oligo	0.009	8.025
AGGCGGTTTGTCCCGC-1_V13M06-402_D1s2	ACHE_SERT_LC_WM	ACHE_SERT_LC_WM	0.762	Astro	-0.054	8.025
AGGCGTCTATGGACGG-1_V13B23-286_A1s2	ACHE_SERT_LC_WM	ACHE_SERT_Npep	0.371	Astro	-0.099	8.025
AGGCGTCTATGGACGG-1_V13M06-331_A1s1	ACHE_SERT_LC_WM	ACHE_SERT_LC_WM	0.584	ACHE_SERT_Npep	-0.015	8.025
AGGCTATGGTTAGCTT-1_V13M06-386_A1s1	ACHE_SERT_LC_WM	ACHE_SERT_LC_WM	1	Astro-Oligo	0.103	8.025
AGGCTATGGTTAGCTT-1_V13M06-402_D1s1	ACHE_SERT_LC_WM	ACHE_SERT_LC_WM	1	ACHE_SERT_Npep	-0.039	8.025
AGGCTTAAGTTGCACA-1_V13F27-339_A1s2	ACHE_SERT_LC_WM	ACHE_SERT_LC_WM	0.516	Astro-Oligo	-0.078	8.025
AGGCTTAAGTTGCACA-1_V13M06-404_A1s2	ACHE_SERT_LC_WM	ACHE_SERT_LC_WM	1	Astro	-0.112	8.025
AGGCTTCCCGAAGAAG-1_V13M06-331_A1s2	ACHE_SERT_LC_WM	ACHE_SERT_LC_WM	1	Astro-Oligo	-0.026	8.025
AGGCTTCCCGAAGAAG-1_V13M06-404_C1s2	ACHE_SERT_LC_WM	ACHE_SERT_LC_WM	1	Astro-Oligo	-0.019	8.025
AGGCTTGCTAGACACC-1_V13F27-339_A1s1	ACHE_SERT_LC_WM	ACHE_SERT_LC_WM	1	Astro-Oligo	0.031	8.025
AGGGAAACGAGGTACT-1_V13M06-331_B1s1	ACHE_SERT_LC_WM	ACHE_SERT_LC_WM	1	Astro-Oligo	0.06	8.025
AGGGAAACGAGGTACT-1_V13M06-386_A1s1	ACHE_SERT_LC_WM	ACHE_SERT_LC_WM	1	Astro-Oligo	0.079	8.025
AGGGAAACGAGGTACT-1_V13M06-386_B1s2	ACHE_SERT_LC_WM	ACHE_SERT_LC_WM	0.613	Astro	-0.061	8.025
AGGGAAACGAGGTACT-1_V13M06-402_C1s2	ACHE_SERT_LC_WM	ACHE_SERT_Npep	0.266	Astro	-0.106	8.025
AGGGACCGGCTGCGTT-1_V13M06-403_D1s2	ACHE_SERT_LC_WM	ACHE_SERT_LC_WM	1	Astro-Oligo	0.022	8.025
AGGGACTCTACGCGAC-1_V13B23-284_B1s2	ACHE_SERT_LC_WM	ACHE_SERT_LC_WM	1	ACHE_SERT_Npep	-0.038	8.025
AGGGACTCTACGCGAC-1_V13M06-333_A1s1	ACHE_SERT_LC_WM	ACHE_SERT_LC_WM	0.648	Astro	-0.017	8.025
AGGGAGACATACTTCG-1_V13M06-402_A1s2	ACHE_SERT_LC_WM	ACHE_SERT_LC_WM	0.573	ACHE_SERT_Npep	-0.097	8.025
AGGGCAGCGGCGTGGT-1_V13F27-339_C1s1	ACHE_SERT_LC_WM	ACHE_SERT_LC_WM	0.934	ACHE_SERT_Npep	0.06	8.025
AGGGCAGCGGCGTGGT-1_V13M06-404_B1s1	ACHE_SERT_LC_WM	ACHE_SERT_LC_WM	1	Astro-Oligo	0.009	8.025
AGGGCCCTAATGTTCT-1_V13B23-286_A1s2	ACHE_SERT_LC_WM	ACHE_SERT_LC_WM	1	ACHE_SERT_Npep	0.079	8.025
AGGGCCCTAATGTTCT-1_V13M06-332_C1s1	ACHE_SERT_LC_WM	ACHE_SERT_LC_WM	0.412	ACHE_SERT_Npep	-0.044	8.025
AGGGCGAGCAGCTGAT-1_V13B23-286_B1s2	ACHE_SERT_LC_WM	ACHE_SERT_LC_WM	0.754	Astro-Oligo	0.049	8.025
AGGGCGAGCAGCTGAT-1_V13M06-404_A1s1	ACHE_SERT_LC_WM	ACHE_SERT_LC_WM	1	Astro-Oligo	0.063	8.025
AGGGCGTGATCGGCTA-1_V13B23-284_D1s2	ACHE_SERT_LC_WM	ACHE_SERT_LC_WM	1	Astro	-0.024	8.025
AGGGCGTGATCGGCTA-1_V13M06-332_A1s2	ACHE_SERT_LC_WM	ACHE_SERT_LC_WM	1	ACHE_SERT_Npep	0.022	8.025
AGGGCGTGATCGGCTA-1_V13M06-401_D1s1	ACHE_SERT_LC_WM	ACHE_SERT_LC_WM	0.494	Astro	-0.046	8.025
AGGGCTGCAGTTACAG-1_V13M06-401_A1s1	ACHE_SERT_LC_WM	ACHE_SERT_LC_WM	1	Astro-Oligo	-0.032	8.025
AGGGTCAGAGCACTCG-1_V13B23-286_B1s2	ACHE_SERT_LC_WM	ACHE_SERT_LC_WM	0.747	Astro-Oligo	-0.045	8.025
AGGGTCAGAGCACTCG-1_V13M06-404_B1s2	ACHE_SERT_LC_WM	ACHE_SERT_LC_WM	0.388	Astro	-0.158	8.025
AGGGTCAGTAACCCTA-1_V13B23-286_B1s1	ACHE_SERT_LC_WM	ACHE_SERT_LC_WM	0.49	Astro-Oligo	-0.041	8.025
AGGGTCAGTAACCCTA-1_V13M06-333_B1s2	ACHE_SERT_LC_WM	ACHE_SERT_LC_WM	1	Astro-Oligo	-0.009	8.025
AGGGTGCTCTCGAGGG-1_V13M06-332_C1s1	ACHE_SERT_LC_WM	ACHE_SERT_LC_WM	0.908	Astro-Oligo	0.058	8.025
AGGGTGGATAGTGCAT-1_V13M06-332_A1s2	ACHE_SERT_LC_WM	Vascular	0.399	Astro	-0.078	8.025
AGGGTGGATAGTGCAT-1_V13M06-386_A1s1	ACHE_SERT_LC_WM	ACHE_SERT_LC_WM	0.598	ACHE_SERT_Npep	-0.094	8.025
AGGGTTCCCTTTGGTT-1_V13B23-366_A1s1	ACHE_SERT_LC_WM	ACHE_SERT_LC_WM	1	Astro-Oligo	0.05	8.025
AGGGTTCCCTTTGGTT-1_V13F27-339_A1s2	ACHE_SERT_LC_WM	ACHE_SERT_LC_WM	1	Astro-Oligo	0.041	8.025
AGGGTTCCCTTTGGTT-1_V13F27-339_B1s2	ACHE_SERT_LC_WM	ACHE_SERT_LC_WM	0.895	Astro-Oligo	0.028	8.025
AGGGTTCCCTTTGGTT-1_V13M06-404_B1s1	ACHE_SERT_LC_WM	ACHE_SERT_LC_WM	1	Astro-Oligo	-0.018	8.025
AGGGTTCCCTTTGGTT-1_V13M06-404_D1s2	ACHE_SERT_LC_WM	ACHE_SERT_LC_WM	1	Astro	-0.007	8.025
AGGGTTTAGTTCGGGA-1_V13M06-386_A1s1	ACHE_SERT_LC_WM	ACHE_SERT_LC_WM	1	ACHE_SERT_Npep	0.02	8.025
AGGGTTTAGTTCGGGA-1_V13M06-386_D1s2	ACHE_SERT_LC_WM	Astro-Oligo	0.39	Astro-Oligo	-0.063	8.025
AGGGTTTAGTTCGGGA-1_V13M06-404_A1s2	ACHE_SERT_LC_WM	ACHE_SERT_LC_WM	0.704	ACHE_SERT_Npep	0.004	8.025
AGGTAACCTCCTATTC-1_V13B23-284_B1s1	ACHE_SERT_LC_WM	ACHE_SERT_LC_WM	1	Astro	-0.073	8.025
AGGTAACCTCCTATTC-1_V13B23-366_A1s1	ACHE_SERT_LC_WM	ACHE_SERT_LC_WM	0.778	ACHE_SERT_Npep	-0.056	8.025
AGGTAACCTCCTATTC-1_V13M06-332_A1s2	ACHE_SERT_LC_WM	ACHE_SERT_LC_WM	0.656	ACHE_SERT_Npep	-0.083	8.025
AGGTAACCTCCTATTC-1_V13M06-401_D1s1	ACHE_SERT_LC_WM	ACHE_SERT_LC_WM	1	Astro-Oligo	0.07	8.025
AGGTACGATATTGCCA-1_V13M06-404_C1s1	ACHE_SERT_LC_WM	ACHE_SERT_LC_WM	0.449	Astro	-0.058	8.025
AGGTAGATCGAGATAT-1_V13M06-332_B1s1	ACHE_SERT_LC_WM	ACHE_SERT_LC_WM	0.672	Astro	-0.033	8.025
AGGTAGATCGAGATAT-1_V13M06-404_C1s2	ACHE_SERT_LC_WM	ACHE_SERT_LC_WM	1	Astro-Oligo	-0.018	8.025
AGGTAGGTACAAAGCT-1_V13M06-331_A1s2	ACHE_SERT_LC_WM	ACHE_SERT_LC_WM	1	ACHE_SERT_Npep	-0.112	8.025
AGGTAGGTACAAAGCT-1_V13M06-331_C1s1	ACHE_SERT_LC_WM	ACHE_SERT_LC_WM	0.363	Astro	-0.157	8.025
AGGTAGGTACAAAGCT-1_V13M06-332_C1s2	ACHE_SERT_LC_WM	ACHE_SERT_LC_WM	1	Astro-Oligo	0.017	8.025
AGGTAGGTACAAAGCT-1_V13M06-403_A1s1	ACHE_SERT_LC_WM	ACHE_SERT_LC_WM	1	Astro-Oligo	0.023	8.025
AGGTAGGTACAAAGCT-1_V13M06-403_B1s1	ACHE_SERT_LC_WM	ACHE_SERT_LC_WM	0.863	Astro-Oligo	-0.055	8.025
AGGTAGGTACAAAGCT-1_V13M06-404_C1s2	ACHE_SERT_LC_WM	ACHE_SERT_LC_WM	1	Astro-Oligo	-0.008	8.025
AGGTATAATTGATAGT-1_V13B23-286_B1s1	ACHE_SERT_LC_WM	ACHE_SERT_LC_WM	0.663	Astro-Oligo	-0.019	8.025
AGGTATAATTGATAGT-1_V13M06-401_D1s2	ACHE_SERT_LC_WM	ACHE_SERT_LC_WM	0.64	Astro	-0.045	8.025
AGGTCAGGTGAGAGTG-1_V13B23-286_B1s2	ACHE_SERT_LC_WM	ACHE_SERT_LC_WM	0.86	Astro-Oligo	0.072	8.025
AGGTCAGGTGAGAGTG-1_V13M06-332_D1s1	ACHE_SERT_LC_WM	ACHE_SERT_LC_WM	0.485	Astro	-0.143	8.025
AGGTCAGGTGAGAGTG-1_V13M06-386_D1s1	ACHE_SERT_LC_WM	ACHE_SERT_LC_WM	0.713	Astro-Oligo	0.011	8.025
AGGTCAGGTGAGAGTG-1_V13M06-402_C1s1	ACHE_SERT_LC_WM	ACHE_SERT_Npep	0.255	Astro	-0.127	8.025
AGGTCAGGTGAGAGTG-1_V13M06-404_A1s1	ACHE_SERT_LC_WM	ACHE_SERT_LC_WM	1	Astro-Oligo	0.025	8.025
AGGTCGCCACTTCGGT-1_V13B23-286_B1s2	ACHE_SERT_LC_WM	ACHE_SERT_LC_WM	0.702	Astro	-0.058	8.025
AGGTCGCCACTTCGGT-1_V13F27-339_A1s1	ACHE_SERT_LC_WM	ACHE_SERT_LC_WM	1	Astro-Oligo	-0.058	8.025
AGGTCGCCACTTCGGT-1_V13M06-401_D1s1	ACHE_SERT_LC_WM	ACHE_SERT_LC_WM	0.408	Astro	-0.088	8.025
AGGTCGCGGAGTTACT-1_V13B23-286_B1s1	ACHE_SERT_LC_WM	ACHE_SERT_LC_WM	0.668	Astro-Oligo	-0.012	8.025
AGGTGCACGTCCACAT-1_V13M06-386_A1s2	ACHE_SERT_LC_WM	ACHE_SERT_LC_WM	1	Astro	-0.075	8.025
AGGTGGTGACCTTCGC-1_V13M06-386_C1s2	ACHE_SERT_LC_WM	ACHE_SERT_LC_WM	0.562	Astro-Oligo	-0.081	8.025
AGGTGGTGACCTTCGC-1_V13M06-402_B1s2	ACHE_SERT_LC_WM	ACHE_SERT_LC_WM	1	Astro	-0.082	8.025
AGGTGTATCGCCATGA-1_V13B23-286_A1s1	ACHE_SERT_LC_WM	ACHE_SERT_LC_WM	1	Astro-Oligo	-0.005	8.025
AGGTGTATCGCCATGA-1_V13M06-402_C1s1	ACHE_SERT_LC_WM	ACHE_SERT_Npep	0.32	ACHE_SERT_Npep	-0.169	8.025
AGGTTACACCATGCCG-1_V13B23-284_D1s1	ACHE_SERT_LC_WM	ACHE_SERT_LC_WM	1	Astro	-0.04	8.025
AGGTTGAGGCACGCTT-1_V13B23-284_C1s1	ACHE_SERT_LC_WM	ACHE_SERT_LC_WM	1	Astro-Oligo	0.023	8.025
AGGTTGAGGCACGCTT-1_V13M06-333_D1s2	ACHE_SERT_LC_WM	ACHE_SERT_LC_WM	1	Astro	-0.093	8.025
AGGTTGAGGCACGCTT-1_V13M06-404_D1s2	ACHE_SERT_LC_WM	ACHE_SERT_LC_WM	0.893	Astro-Oligo	-0.067	8.025
AGGTTTCACACACCTT-1_V13M06-331_D1s2	ACHE_SERT_LC_WM	ACHE_SERT_LC_WM	0.934	Astro-Oligo	0.077	8.025
AGTAACGTTCATCCTG-1_V13M06-402_B1s1	ACHE_SERT_LC_WM	ACHE_SERT_LC_WM	1	ACHE_SERT_Npep	0.03	8.025
AGTAACGTTCATCCTG-1_V13M06-404_B1s1	ACHE_SERT_LC_WM	ACHE_SERT_LC_WM	1	Astro-Oligo	0.065	8.025
AGTAACTATAGCAGCC-1_V13M06-386_A1s2	ACHE_SERT_LC_WM	ACHE_SERT_LC_WM	0.848	Astro	-0.021	8.025
AGTAATGTCTTGCCGC-1_V13M06-386_A1s1	ACHE_SERT_LC_WM	ACHE_SERT_LC_WM	1	Astro-Oligo	-0.015	8.025
AGTAATGTCTTGCCGC-1_V13M06-402_A1s1	ACHE_SERT_LC_WM	ACHE_SERT_LC_WM	0.781	Astro-Oligo	0.004	8.025
AGTAATTTGCAAGCGT-1_V13M06-333_D1s1	ACHE_SERT_LC_WM	ACHE_SERT_LC_WM	0.432	Astro	-0.094	8.025
AGTACAGAAGCTTATA-1_V13M06-331_A1s2	ACHE_SERT_LC_WM	ACHE_SERT_LC_WM	1	Astro-Oligo	0.002	8.025
AGTACATCATTTATCA-1_V13B23-284_D1s2	ACHE_SERT_LC_WM	ACHE_SERT_LC_WM	1	Astro	-0.093	8.025
AGTACATCATTTATCA-1_V13M06-331_B1s1	ACHE_SERT_LC_WM	ACHE_SERT_LC_WM	1	Astro-Oligo	0.001	8.025
AGTACATCATTTATCA-1_V13M06-403_D1s2	ACHE_SERT_LC_WM	ACHE_SERT_LC_WM	1	Astro-Oligo	0.031	8.025
AGTACCTTCGAGTGCT-1_V13M06-331_A1s1	ACHE_SERT_LC_WM	ACHE_SERT_LC_WM	1	ACHE_SERT_Npep	0.026	8.025
AGTACCTTCGAGTGCT-1_V13M06-401_C1s2	ACHE_SERT_LC_WM	ACHE_SERT_LC_WM	1	Astro-Oligo	0.048	8.025
AGTACGGCCCGTATCG-1_V13B23-284_C1s2	ACHE_SERT_LC_WM	ACHE_SERT_LC_WM	1	Astro-Oligo	-0.032	8.025
AGTACGGCCCGTATCG-1_V13M06-401_A1s1	ACHE_SERT_LC_WM	ACHE_SERT_LC_WM	0.546	Astro	-0.047	8.025
AGTACGGCCCGTATCG-1_V13M06-404_C1s2	ACHE_SERT_LC_WM	ACHE_SERT_LC_WM	1	Astro-Oligo	0.09	8.025
AGTACGGGCACCTGGC-1_V13M06-331_C1s2	ACHE_SERT_LC_WM	ACHE_SERT_LC_WM	0.667	Astro	0.042	8.025
AGTACGGGCACCTGGC-1_V13M06-386_A1s1	ACHE_SERT_LC_WM	ACHE_SERT_LC_WM	0.762	Astro-Oligo	-0.1	8.025
AGTACGGGCACCTGGC-1_V13M06-401_C1s2	ACHE_SERT_LC_WM	ACHE_SERT_LC_WM	0.526	Astro	-0.093	8.025
AGTACGTGGCCTGTCT-1_V13B23-366_A1s1	ACHE_SERT_LC_WM	ACHE_SERT_LC_WM	1	Astro-Oligo	-0.037	8.025
AGTACTCTTATGCCCA-1_V13B23-284_B1s2	ACHE_SERT_LC_WM	ACHE_SERT_LC_WM	1	Astro-Oligo	0.025	8.025
AGTACTCTTATGCCCA-1_V13F27-339_B1s2	ACHE_SERT_LC_WM	ACHE_SERT_LC_WM	1	ACHE_SERT_Npep	-0.125	8.025
AGTAGAAGGCGCCTCA-1_V13M06-331_A1s2	ACHE_SERT_LC_WM	ACHE_SERT_LC_WM	1	Astro-Oligo	0.038	8.025
AGTAGCGTGAACGAAC-1_V13M06-404_A1s2	ACHE_SERT_LC_WM	ACHE_SERT_LC_WM	0.693	Astro	-0.039	8.025
AGTAGGAAGGAAGTTG-1_V13B23-286_A1s2	ACHE_SERT_LC_WM	ACHE_SERT_LC_WM	0.691	Astro	-0.105	8.025
AGTAGGAAGGAAGTTG-1_V13F27-339_C1s1	ACHE_SERT_LC_WM	ACHE_SERT_LC_WM	1	ACHE_SERT_Npep	-0.099	8.025
AGTAGGAAGGAAGTTG-1_V13M06-331_B1s1	ACHE_SERT_LC_WM	ACHE_SERT_LC_WM	1	LC	0.071	8.025
AGTAGGAAGGAAGTTG-1_V13M06-333_A1s1	ACHE_SERT_LC_WM	ACHE_SERT_LC_WM	1	Astro-Oligo	0.049	8.025
AGTAGGAAGGAAGTTG-1_V13M06-404_C1s1	ACHE_SERT_LC_WM	ACHE_SERT_LC_WM	1	Vascular	-0.021	8.025
AGTAGGTAACATACAT-1_V13F27-339_A1s1	ACHE_SERT_LC_WM	Astro	0.392	Astro	-0.155	8.025
AGTAGGTAACATACAT-1_V13M06-402_A1s1	ACHE_SERT_LC_WM	ACHE_SERT_LC_WM	0.959	Astro	0.042	8.025
AGTAGGTAACATACAT-1_V13M06-402_B1s1	ACHE_SERT_LC_WM	ACHE_SERT_LC_WM	1	Astro-Oligo	-0.044	8.025
AGTATAATACTAGGCA-1_V13B23-284_C1s2	ACHE_SERT_LC_WM	ACHE_SERT_LC_WM	1	Astro-Oligo	-0.037	8.025
AGTATAATACTAGGCA-1_V13M06-331_A1s1	ACHE_SERT_LC_WM	ACHE_SERT_LC_WM	1	Astro-Oligo	-0.01	8.025
AGTATAATACTAGGCA-1_V13M06-331_C1s1	ACHE_SERT_LC_WM	ACHE_SERT_LC_WM	0.618	Astro-Oligo	-0.023	8.025
AGTATAATACTAGGCA-1_V13M06-403_D1s1	ACHE_SERT_LC_WM	ACHE_SERT_LC_WM	1	ACHE_SERT_Npep	0.042	8.025
AGTATACACAGCGACA-1_V13M06-331_A1s2	ACHE_SERT_LC_WM	ACHE_SERT_LC_WM	1	ACHE_SERT_Npep	0.026	8.025
AGTATCCATAATAACG-1_V13F27-339_A1s1	ACHE_SERT_LC_WM	ACHE_SERT_LC_WM	1	Astro-Oligo	0.028	8.025
AGTATCCATAATAACG-1_V13M06-332_A1s2	ACHE_SERT_LC_WM	ACHE_SERT_LC_WM	1	Astro-Oligo	-0.047	8.025
AGTATGCTGGAGACCA-1_V13B23-366_A1s1	ACHE_SERT_LC_WM	ACHE_SERT_LC_WM	1	ACHE_SERT_Npep	-0.073	8.025
AGTATGCTGGAGACCA-1_V13M06-404_B1s2	ACHE_SERT_LC_WM	ACHE_SERT_LC_WM	1	Astro-Oligo	0.011	8.025
AGTATTTGGCACGACC-1_V13F27-339_C1s2	ACHE_SERT_LC_WM	ACHE_SERT_LC_WM	1	ACHE_SERT_Npep	0.048	8.025
AGTATTTGGCACGACC-1_V13M06-331_C1s1	ACHE_SERT_LC_WM	ACHE_SERT_LC_WM	0.781	Astro-Oligo	-0.01	8.025
AGTATTTGGCACGACC-1_V13M06-386_A1s2	ACHE_SERT_LC_WM	ACHE_SERT_LC_WM	1	LC	0.022	8.025
AGTCAAATGATGTGAT-1_V13B23-286_B1s2	ACHE_SERT_LC_WM	ACHE_SERT_LC_WM	0.82	Astro-Oligo	-0.013	8.025
AGTCAAATGATGTGAT-1_V13M06-332_B1s1	ACHE_SERT_LC_WM	ACHE_SERT_LC_WM	0.723	Astro	-0.02	8.025
AGTCAAGATGACACTT-1_V13B23-366_A1s1	ACHE_SERT_LC_WM	ACHE_SERT_LC_WM	1	ACHE_SERT_Npep	-0.044	8.025
AGTCAAGATGACACTT-1_V13M06-332_D1s2	ACHE_SERT_LC_WM	ACHE_SERT_LC_WM	0.516	Astro-Oligo	-0.009	8.025
AGTCAAGATGACACTT-1_V13M06-403_B1s2	ACHE_SERT_LC_WM	ACHE_SERT_LC_WM	0.658	Astro-Oligo	-0.003	8.025
AGTCAAGATGACACTT-1_V13M06-404_A1s2	ACHE_SERT_LC_WM	ACHE_SERT_LC_WM	0.352	Astro	-0.121	8.025
AGTCAAGATGACACTT-1_V13M06-404_D1s2	ACHE_SERT_LC_WM	ACHE_SERT_LC_WM	1	LC	0.006	8.025
AGTCACTAGCTCTCGA-1_V13B23-284_A1s2	ACHE_SERT_LC_WM	ACHE_SERT_LC_WM	1	Astro	0.006	8.025
AGTCACTAGCTCTCGA-1_V13B23-284_D1s1	ACHE_SERT_LC_WM	ACHE_SERT_LC_WM	1	LC	-0.045	8.025
AGTCACTAGCTCTCGA-1_V13B23-366_A1s1	ACHE_SERT_LC_WM	ACHE_SERT_LC_WM	1	Astro-Oligo	0.027	8.025
AGTCACTAGCTCTCGA-1_V13F27-339_C1s2	ACHE_SERT_LC_WM	ACHE_SERT_LC_WM	1	ACHE_SERT_Npep	-0.069	8.025
AGTCACTAGCTCTCGA-1_V13M06-401_A1s2	ACHE_SERT_LC_WM	Astro-Oligo	0.267	Astro	-0.104	8.025
AGTCACTCCGCCTCAT-1_V13M06-331_B1s1	ACHE_SERT_LC_WM	ACHE_SERT_LC_WM	0.678	ACHE_SERT_Npep	-0.058	8.025
AGTCACTCCGCCTCAT-1_V13M06-386_C1s1	ACHE_SERT_LC_WM	ACHE_SERT_LC_WM	1	ACHE_SERT_Npep	-0.009	8.025
AGTCACTCCGCCTCAT-1_V13M06-402_A1s1	ACHE_SERT_LC_WM	ACHE_SERT_LC_WM	1	ACHE_SERT_Npep	-0.023	8.025
AGTCACTCCGCCTCAT-1_V13M06-402_D1s1	ACHE_SERT_LC_WM	ACHE_SERT_LC_WM	1	ACHE_SERT_Npep	-0.064	8.025
AGTCAGCCACCGCCTG-1_V13B23-286_B1s2	ACHE_SERT_LC_WM	ACHE_SERT_LC_WM	0.632	Astro	-0.117	8.025
AGTCAGCCACCGCCTG-1_V13M06-333_A1s2	ACHE_SERT_LC_WM	ACHE_SERT_Npep	0.43	ACHE_SERT_Npep	-0.089	8.025
AGTCAGCCACCGCCTG-1_V13M06-404_D1s1	ACHE_SERT_LC_WM	ACHE_SERT_LC_WM	0.301	Astro	-0.149	8.025
AGTCCAGCGGGTACGT-1_V13M06-402_A1s1	ACHE_SERT_LC_WM	ACHE_SERT_LC_WM	1	Astro-Oligo	0.078	8.025
AGTCCAGCGGGTACGT-1_V13M06-404_A1s1	ACHE_SERT_LC_WM	ACHE_SERT_LC_WM	1	Oligo	-0.04	8.025
AGTCCAGCGGGTACGT-1_V13M06-404_B1s2	ACHE_SERT_LC_WM	ACHE_SERT_LC_WM	1	Astro-Oligo	0.09	8.025
AGTCCAGCGGGTACGT-1_V13M06-404_C1s2	ACHE_SERT_LC_WM	ACHE_SERT_LC_WM	1	Astro-Oligo	-0.039	8.025
AGTCCATTGGCTGATG-1_V13M06-331_D1s2	ACHE_SERT_LC_WM	Oligo	0.367	Astro	-0.065	8.025
AGTCCATTGGCTGATG-1_V13M06-332_C1s1	ACHE_SERT_LC_WM	ACHE_SERT_LC_WM	0.607	ACHE_SERT_Npep	-0.023	8.025
AGTCCATTGGCTGATG-1_V13M06-333_B1s2	ACHE_SERT_LC_WM	ACHE_SERT_LC_WM	1	Astro-Oligo	-0.038	8.025
AGTCCCGCCTTTAATT-1_V13B23-284_B1s1	ACHE_SERT_LC_WM	ACHE_SERT_Npep	0.109	ACHE_SERT_Npep	-0.227	8.025
AGTCCCGCCTTTAATT-1_V13F27-339_B1s2	ACHE_SERT_LC_WM	ACHE_SERT_LC_WM	1	LC	-0.009	8.025
AGTCCCGCCTTTAATT-1_V13M06-386_B1s2	ACHE_SERT_LC_WM	ACHE_SERT_LC_WM	0.922	Astro-Oligo	0.047	8.025
AGTCCCGCCTTTAATT-1_V13M06-403_A1s2	ACHE_SERT_LC_WM	Astro-Oligo	0.31	Astro-Oligo	-0.128	8.025
AGTCCCTCGCAGAAAG-1_V13B23-286_B1s1	ACHE_SERT_LC_WM	ACHE_SERT_LC_WM	0.904	Astro-Oligo	0.111	8.025
AGTCGACGGTCTCAAG-1_V13B23-286_B1s1	ACHE_SERT_LC_WM	ACHE_SERT_LC_WM	0.534	Astro	0	8.025
AGTCGACGGTCTCAAG-1_V13M06-332_D1s2	ACHE_SERT_LC_WM	ACHE_SERT_LC_WM	0.39	Astro	-0.085	8.025
AGTCGACGGTCTCAAG-1_V13M06-333_B1s2	ACHE_SERT_LC_WM	ACHE_SERT_LC_WM	1	ACHE_SERT_Npep	-0.044	8.025
AGTCGACGGTCTCAAG-1_V13M06-402_C1s2	ACHE_SERT_LC_WM	ACHE_SERT_LC_WM	1	ACHE_SERT_Npep	0.007	8.025
AGTCGGCCCAAACGAC-1_V13F27-339_B1s1	ACHE_SERT_LC_WM	ACHE_SERT_LC_WM	1	Astro	-0.023	8.025
AGTCGGCCCAAACGAC-1_V13M06-401_D1s1	ACHE_SERT_LC_WM	ACHE_SERT_LC_WM	0.564	Astro-Oligo	-0.039	8.025
AGTCGGCCCAAACGAC-1_V13M06-403_B1s1	ACHE_SERT_LC_WM	ACHE_SERT_LC_WM	0.646	Astro-Oligo	-0.05	8.025
AGTCGGCTCAACTTTA-1_V13M06-331_A1s2	ACHE_SERT_LC_WM	ACHE_SERT_LC_WM	1	ACHE_SERT_Npep	0.006	8.025
AGTCGGCTCAACTTTA-1_V13M06-331_B1s2	ACHE_SERT_LC_WM	ACHE_SERT_LC_WM	1	Astro-Oligo	0.007	8.025
AGTCGGCTCAACTTTA-1_V13M06-386_C1s1	ACHE_SERT_LC_WM	Astro	0.324	Astro	-0.153	8.025
AGTCGGCTCAACTTTA-1_V13M06-401_A1s1	ACHE_SERT_LC_WM	ACHE_SERT_Npep	0.306	Astro	-0.122	8.025
AGTCGGTTGCGTGAGA-1_V13B23-286_B1s1	ACHE_SERT_LC_WM	ACHE_SERT_LC_WM	0.628	Astro	-0.027	8.025
AGTCGGTTGCGTGAGA-1_V13M06-401_C1s2	ACHE_SERT_LC_WM	ACHE_SERT_LC_WM	0.693	Astro-Oligo	0.032	8.025
AGTCGGTTGCGTGAGA-1_V13M06-402_A1s2	ACHE_SERT_LC_WM	ACHE_SERT_LC_WM	0.564	Astro	-0.117	8.025
AGTCGTATAAAGCAGA-1_V13F27-339_A1s2	ACHE_SERT_LC_WM	ACHE_SERT_LC_WM	1	Astro-Oligo	0.019	8.025
AGTCGTCGACCACCAA-1_V13M06-331_C1s2	ACHE_SERT_LC_WM	ACHE_SERT_LC_WM	0.624	Oligo-Astro	-0.028	8.025
AGTCGTCGACCACCAA-1_V13M06-386_D1s2	ACHE_SERT_LC_WM	ACHE_SERT_LC_WM	0.473	Astro	-0.09	8.025
AGTCGTGGGCATTACG-1_V13M06-331_A1s2	ACHE_SERT_LC_WM	ACHE_SERT_LC_WM	1	Astro-Oligo	0.02	8.025
AGTCGTGGGCATTACG-1_V13M06-402_C1s1	ACHE_SERT_LC_WM	ACHE_SERT_LC_WM	1	Astro-Oligo	-0.014	8.025
AGTCGTGGGCATTACG-1_V13M06-402_D1s2	ACHE_SERT_LC_WM	ACHE_SERT_LC_WM	1	ACHE_SERT_Npep	0.008	8.025
AGTCGTGGGCATTACG-1_V13M06-404_C1s2	ACHE_SERT_LC_WM	ACHE_SERT_LC_WM	0.7	Astro-Oligo	-0.046	8.025
AGTCTAAAGTATACTC-1_V13M06-331_B1s1	ACHE_SERT_LC_WM	ACHE_SERT_LC_WM	1	Astro	-0.021	8.025
AGTCTCACAAGACTAC-1_V13M06-331_D1s1	ACHE_SERT_LC_WM	ACHE_SERT_LC_WM	0.532	Astro	-0.053	8.025
AGTCTCACAAGACTAC-1_V13M06-332_B1s1	ACHE_SERT_LC_WM	ACHE_SERT_LC_WM	1	Astro-Oligo	-0.034	8.025
AGTCTGGACATCCTTG-1_V13B23-286_A1s1	ACHE_SERT_LC_WM	ACHE_SERT_LC_WM	1	ACHE_SERT_Npep	0.048	8.025
AGTCTGGACATCCTTG-1_V13M06-333_D1s1	ACHE_SERT_LC_WM	ACHE_SERT_LC_WM	0.642	ACHE_SERT_Npep	-0.047	8.025
AGTCTTCTCCTCAAAT-1_V13B23-284_B1s1	ACHE_SERT_LC_WM	ACHE_SERT_LC_WM	0.348	Astro	-0.14	8.025
AGTCTTCTCCTCAAAT-1_V13B23-284_C1s1	ACHE_SERT_LC_WM	ACHE_SERT_LC_WM	0.606	ACHE_SERT_Npep	-0.032	8.025
AGTCTTCTCCTCAAAT-1_V13M06-332_C1s2	ACHE_SERT_LC_WM	ACHE_SERT_LC_WM	0.794	Astro-Oligo	0.022	8.025
AGTCTTCTCCTCAAAT-1_V13M06-333_D1s2	ACHE_SERT_LC_WM	ACHE_SERT_LC_WM	0.584	ACHE_SERT_Npep	-0.052	8.025
AGTCTTCTCCTCAAAT-1_V13M06-386_D1s2	ACHE_SERT_LC_WM	ACHE_SERT_LC_WM	0.833	Astro	-0.033	8.025
AGTCTTCTCCTCAAAT-1_V13M06-401_B1s2	ACHE_SERT_LC_WM	ACHE_SERT_LC_WM	0.878	ACHE_SERT_Npep	0.019	8.025
AGTCTTCTCCTCAAAT-1_V13M06-402_B1s1	ACHE_SERT_LC_WM	Astro	0.296	Astro	-0.178	8.025
AGTCTTTAAAGTGTCC-1_V13M06-332_A1s1	ACHE_SERT_LC_WM	ACHE_SERT_LC_WM	0.681	Astro	-0.106	8.025
AGTCTTTAAAGTGTCC-1_V13M06-401_B1s2	ACHE_SERT_LC_WM	ACHE_SERT_LC_WM	1	Astro-Oligo	0.051	8.025
AGTGAACAAACTTCTC-1_V13B23-366_A1s1	ACHE_SERT_LC_WM	ACHE_SERT_LC_WM	1	Astro-Oligo	0	8.025
AGTGAACAAACTTCTC-1_V13M06-331_A1s2	ACHE_SERT_LC_WM	ACHE_SERT_LC_WM	1	ACHE_SERT_Npep	0.024	8.025
AGTGAACAAACTTCTC-1_V13M06-333_C1s2	ACHE_SERT_LC_WM	ACHE_SERT_LC_WM	1	ACHE_SERT_Npep	0.008	8.025
AGTGAAGATGGTGTCC-1_V13B23-284_A1s1	ACHE_SERT_LC_WM	ACHE_SERT_LC_WM	1	Astro-Oligo	0.018	8.025
AGTGAAGATGGTGTCC-1_V13M06-386_B1s2	ACHE_SERT_LC_WM	Astro	0.259	Astro	-0.182	8.025
AGTGACCTACTTTACG-1_V13M06-331_A1s2	ACHE_SERT_LC_WM	ACHE_SERT_LC_WM	1	Astro-Oligo	0.007	8.025
AGTGACCTACTTTACG-1_V13M06-333_A1s1	ACHE_SERT_LC_WM	ACHE_SERT_LC_WM	0.604	ACHE_SERT_Npep	-0.05	8.025
AGTGACTGTGACACAA-1_V13F27-339_C1s2	ACHE_SERT_LC_WM	ACHE_SERT_LC_WM	0.704	Astro	-0.064	8.025
AGTGACTGTGACACAA-1_V13M06-332_B1s1	ACHE_SERT_LC_WM	ACHE_SERT_LC_WM	1	Astro-Oligo	-0.075	8.025
AGTGAGACTTCCAGTA-1_V13F27-339_A1s2	ACHE_SERT_LC_WM	ACHE_SERT_LC_WM	1	Astro-Oligo	-0.01	8.025
AGTGAGACTTCCAGTA-1_V13M06-332_C1s1	ACHE_SERT_LC_WM	ACHE_SERT_LC_WM	0.453	Astro-Oligo	-0.03	8.025
AGTGAGGGTTTCTGAC-1_V13F27-339_C1s1	ACHE_SERT_LC_WM	ACHE_SERT_LC_WM	0.556	Astro	-0.026	8.025
AGTGAGTCGAATTAAC-1_V13M06-333_C1s2	ACHE_SERT_LC_WM	ACHE_SERT_Npep	0.203	ACHE_SERT_Npep	-0.102	8.025
AGTGAGTCGAATTAAC-1_V13M06-404_B1s1	ACHE_SERT_LC_WM	Astro	0.279	Astro	-0.207	8.025
AGTGATAACCTGCGCG-1_V13B23-284_A1s2	ACHE_SERT_LC_WM	ACHE_SERT_LC_WM	1	Astro-Oligo	-0.05	8.025
AGTGATAACCTGCGCG-1_V13F27-339_B1s2	ACHE_SERT_LC_WM	ACHE_SERT_LC_WM	1	Astro-Oligo	0.048	8.025
AGTGATAACCTGCGCG-1_V13M06-332_B1s2	ACHE_SERT_LC_WM	ACHE_SERT_LC_WM	1	Astro-Oligo	0.031	8.025
AGTGATAACCTGCGCG-1_V13M06-332_D1s2	ACHE_SERT_LC_WM	ACHE_SERT_Npep	0.234	Astro	-0.142	8.025
AGTGATATGAGTAGTT-1_V13B23-286_B1s2	ACHE_SERT_LC_WM	ACHE_SERT_LC_WM	0.587	Astro-Oligo	0.007	8.025
AGTGATTCAAGCAGGA-1_V13M06-331_D1s2	ACHE_SERT_LC_WM	LC	0.066	ACHE_SERT_Npep	-0.175	8.025
AGTGATTCAAGCAGGA-1_V13M06-402_C1s2	ACHE_SERT_LC_WM	ACHE_SERT_LC_WM	1	Astro-Oligo	0.02	8.025
AGTGCACGCTTAAGAA-1_V13B23-284_A1s2	ACHE_SERT_LC_WM	ACHE_SERT_LC_WM	1	Astro	-0.007	8.025
AGTGCACGCTTAAGAA-1_V13M06-332_A1s1	ACHE_SERT_LC_WM	ACHE_SERT_LC_WM	1	ACHE_SERT_Npep	-0.019	8.025
AGTGCACGCTTAAGAA-1_V13M06-332_B1s2	ACHE_SERT_LC_WM	ACHE_SERT_LC_WM	1	Astro-Oligo	0.047	8.025
AGTGCACGCTTAAGAA-1_V13M06-332_D1s2	ACHE_SERT_LC_WM	ACHE_SERT_LC_WM	0.586	Astro	-0.1	8.025
AGTGCGTAGCTCGTAA-1_V13B23-286_B1s2	ACHE_SERT_LC_WM	Astro-Oligo	0.362	Astro-Oligo	-0.078	8.025
AGTGCGTAGCTCGTAA-1_V13M06-331_A1s2	ACHE_SERT_LC_WM	ACHE_SERT_LC_WM	1	Astro	0.026	8.025
AGTGCGTAGCTCGTAA-1_V13M06-331_C1s1	ACHE_SERT_LC_WM	ACHE_SERT_LC_WM	0.878	Astro	0.043	8.025
AGTGCGTAGCTCGTAA-1_V13M06-402_B1s2	ACHE_SERT_LC_WM	ACHE_SERT_Npep	0.185	Astro	-0.154	8.025
AGTGCGTAGCTCGTAA-1_V13M06-404_C1s2	ACHE_SERT_LC_WM	ACHE_SERT_LC_WM	1	ACHE_SERT_Npep	-0.113	8.025
AGTGCTAAACACAGCA-1_V13F27-339_A1s2	ACHE_SERT_LC_WM	ACHE_SERT_LC_WM	0.877	Astro	-0.098	8.025
AGTGCTAAACACAGCA-1_V13M06-332_D1s2	ACHE_SERT_LC_WM	ACHE_SERT_Npep	0.255	ACHE_SERT_Npep	-0.153	8.025
AGTGCTTGCACGAATA-1_V13B23-286_B1s1	ACHE_SERT_LC_WM	ACHE_SERT_LC_WM	0.514	Astro-Oligo	-0.033	8.025
AGTGCTTGCACGAATA-1_V13F27-339_A1s2	ACHE_SERT_LC_WM	ACHE_SERT_LC_WM	1	Astro-Oligo	0.01	8.025
AGTGCTTGCACGAATA-1_V13M06-333_B1s2	ACHE_SERT_LC_WM	ACHE_SERT_LC_WM	1	ACHE_SERT_Npep	0.044	8.025
AGTGCTTGCACGAATA-1_V13M06-386_C1s2	ACHE_SERT_LC_WM	ACHE_SERT_Npep	0.274	Astro	-0.157	8.025
AGTGCTTGCACGAATA-1_V13M06-404_C1s1	ACHE_SERT_LC_WM	ACHE_SERT_LC_WM	1	Astro-Oligo	-0.017	8.025
AGTGGCGGCAATTTGA-1_V13M06-332_B1s2	ACHE_SERT_LC_WM	ACHE_SERT_LC_WM	1	Astro	0.015	8.025
AGTGGCGGCAATTTGA-1_V13M06-401_C1s2	ACHE_SERT_LC_WM	ACHE_SERT_LC_WM	0.725	Astro-Oligo	-0.02	8.025
AGTGGCGGCAATTTGA-1_V13M06-404_C1s1	ACHE_SERT_LC_WM	ACHE_SERT_LC_WM	1	ACHE_SERT_Npep	0.036	8.025
AGTGGCGGCAATTTGA-1_V13M06-404_D1s2	ACHE_SERT_LC_WM	ACHE_SERT_LC_WM	0.425	ACHE_SERT_Npep	-0.141	8.025
AGTGGCGTCTGAAGGT-1_V13M06-332_D1s2	ACHE_SERT_LC_WM	ACHE_SERT_LC_WM	0.715	Astro	-0.021	8.025
AGTGGCGTCTGAAGGT-1_V13M06-386_C1s2	ACHE_SERT_LC_WM	ACHE_SERT_LC_WM	1	Astro-Oligo	0.017	8.025
AGTGGCGTCTGAAGGT-1_V13M06-402_B1s2	ACHE_SERT_LC_WM	ACHE_SERT_LC_WM	1	ACHE_SERT_Npep	0.077	8.025
AGTGGCGTCTGAAGGT-1_V13M06-404_B1s1	ACHE_SERT_LC_WM	ACHE_SERT_LC_WM	1	Astro	-0.002	8.025
AGTGGCTCCGTCGGCC-1_V13M06-402_C1s1	ACHE_SERT_LC_WM	ACHE_SERT_LC_WM	0.757	Astro	0.004	8.025
AGTGGGAGTATACACG-1_V13M06-403_A1s1	ACHE_SERT_LC_WM	Astro	0.255	Astro	-0.15	8.025
AGTGGGAGTATACACG-1_V13M06-404_D1s1	ACHE_SERT_LC_WM	ACHE_SERT_LC_WM	0.6	Astro-Oligo	-0.015	8.025
AGTGGTTGCGTATAGG-1_V13M06-404_B1s2	ACHE_SERT_LC_WM	ACHE_SERT_LC_WM	1	Astro-Oligo	-0.003	8.025
AGTGTATTGCGCATTG-1_V13M06-386_B1s2	ACHE_SERT_LC_WM	ACHE_SERT_LC_WM	0.933	Astro-Oligo	0.078	8.025
AGTGTATTGCGCATTG-1_V13M06-403_A1s2	ACHE_SERT_LC_WM	ACHE_SERT_LC_WM	0.6	Astro	-0.047	8.025
AGTGTGCTAAGATCGC-1_V13M06-331_A1s1	ACHE_SERT_LC_WM	ACHE_SERT_LC_WM	1	Astro-Oligo	-0.028	8.025
AGTGTGGTCTATTGTG-1_V13M06-333_B1s1	ACHE_SERT_LC_WM	ACHE_SERT_LC_WM	1	Astro-Oligo	0	8.025
AGTTAAGCGGTCCCGG-1_V13M06-331_C1s2	ACHE_SERT_LC_WM	ACHE_SERT_LC_WM	0.648	Astro-Oligo	-0.016	8.025
AGTTAAGCGGTCCCGG-1_V13M06-332_B1s2	ACHE_SERT_LC_WM	LC	0.491	LC	-0.1	8.025
AGTTAAGTCAACCGCT-1_V13M06-331_B1s2	ACHE_SERT_LC_WM	ACHE_SERT_LC_WM	1	Astro	-0.015	8.025
AGTTAAGTCAACCGCT-1_V13M06-386_D1s1	ACHE_SERT_LC_WM	ACHE_SERT_LC_WM	0.833	Astro-Oligo	-0.002	8.025
AGTTAAGTCAACCGCT-1_V13M06-401_B1s1	ACHE_SERT_LC_WM	ACHE_SERT_LC_WM	1	Astro-Oligo	0.018	8.025
AGTTAAGTCAACCGCT-1_V13M06-403_A1s1	ACHE_SERT_LC_WM	ACHE_SERT_LC_WM	1	Astro-Oligo	0.044	8.025
AGTTAAGTCAACCGCT-1_V13M06-404_C1s2	ACHE_SERT_LC_WM	ACHE_SERT_LC_WM	0.977	Astro-Oligo	0.101	8.025
AGTTACCCTTAAGACT-1_V13B23-284_C1s2	ACHE_SERT_LC_WM	ACHE_SERT_LC_WM	1	Astro-Oligo	0.007	8.025
AGTTACCCTTAAGACT-1_V13F27-339_C1s1	ACHE_SERT_LC_WM	ACHE_SERT_LC_WM	0.817	Astro	-0.054	8.025
AGTTACCCTTAAGACT-1_V13M06-403_A1s1	ACHE_SERT_LC_WM	ACHE_SERT_LC_WM	1	Astro	-0.02	8.025
AGTTACCGCACATGGT-1_V13M06-333_A1s2	ACHE_SERT_LC_WM	ACHE_SERT_LC_WM	1	ACHE_SERT_Npep	0.069	8.025
AGTTACCGCACATGGT-1_V13M06-402_A1s1	ACHE_SERT_LC_WM	ACHE_SERT_LC_WM	0.355	Astro	-0.108	8.025
AGTTACCGCACATGGT-1_V13M06-404_B1s2	ACHE_SERT_LC_WM	ACHE_SERT_LC_WM	1	Astro-Oligo	0.059	8.025
AGTTACCGCACATGGT-1_V13M06-404_D1s1	ACHE_SERT_LC_WM	ACHE_SERT_LC_WM	0.46	ACHE_SERT_Npep	-0.061	8.025
AGTTACTCTATCGTGG-1_V13F27-339_C1s1	ACHE_SERT_LC_WM	ACHE_SERT_LC_WM	0.878	Astro-Oligo	0.054	8.025
AGTTACTCTATCGTGG-1_V13M06-331_B1s1	ACHE_SERT_LC_WM	ACHE_SERT_LC_WM	1	LC	-0.019	8.025
AGTTACTCTATCGTGG-1_V13M06-333_A1s1	ACHE_SERT_LC_WM	LC	0.438	ACHE_SERT_Npep	-0.053	8.025
AGTTACTCTATCGTGG-1_V13M06-333_D1s2	ACHE_SERT_LC_WM	ACHE_SERT_Npep	0.384	ACHE_SERT_Npep	-0.062	8.025
AGTTATTGAAAGGTAA-1_V13M06-402_A1s1	ACHE_SERT_LC_WM	ACHE_SERT_LC_WM	1	Astro-Oligo	0.046	8.025
AGTTCACCGGTTGGAC-1_V13M06-331_A1s1	ACHE_SERT_LC_WM	ACHE_SERT_LC_WM	1	Astro-Oligo	-0.056	8.025
AGTTCACCGGTTGGAC-1_V13M06-332_A1s2	ACHE_SERT_LC_WM	Astro	0.266	Astro	-0.131	8.025
AGTTCACCGGTTGGAC-1_V13M06-332_C1s2	ACHE_SERT_LC_WM	ACHE_SERT_LC_WM	1	ACHE_SERT_Npep	0.059	8.025
AGTTCACCGGTTGGAC-1_V13M06-333_A1s2	ACHE_SERT_LC_WM	ACHE_SERT_LC_WM	1	Astro-Oligo	0.082	8.025
AGTTCACCGGTTGGAC-1_V13M06-401_C1s1	ACHE_SERT_LC_WM	ACHE_SERT_LC_WM	1	Astro-Oligo	0.003	8.025
AGTTCACCGGTTGGAC-1_V13M06-404_C1s2	ACHE_SERT_LC_WM	ACHE_SERT_LC_WM	0.661	Astro-Oligo	-0.003	8.025
AGTTCCTATTTATGTT-1_V13M06-331_A1s2	ACHE_SERT_LC_WM	ACHE_SERT_LC_WM	1	Astro-Oligo	0.001	8.025
AGTTCCTATTTATGTT-1_V13M06-333_D1s2	ACHE_SERT_LC_WM	ACHE_SERT_LC_WM	1	Astro	-0.032	8.025
AGTTCCTATTTATGTT-1_V13M06-401_B1s2	ACHE_SERT_LC_WM	Astro-Oligo	0.317	Astro-Oligo	-0.105	8.025
AGTTCCTATTTATGTT-1_V13M06-402_C1s2	ACHE_SERT_LC_WM	ACHE_SERT_LC_WM	0.564	Astro	-0.055	8.025
AGTTCTGCGTTGTATC-1_V13F27-339_C1s1	ACHE_SERT_LC_WM	ACHE_SERT_LC_WM	0.363	Astro	-0.079	8.025
AGTTCTGCGTTGTATC-1_V13M06-331_C1s1	ACHE_SERT_LC_WM	ACHE_SERT_LC_WM	1	Astro-Oligo	-0.021	8.025
AGTTCTGCGTTGTATC-1_V13M06-386_C1s1	ACHE_SERT_LC_WM	ACHE_SERT_LC_WM	1	Astro-Oligo	-0.068	8.025
AGTTCTGCGTTGTATC-1_V13M06-401_C1s1	ACHE_SERT_LC_WM	ACHE_SERT_LC_WM	0.779	LC	0.033	8.025
AGTTCTGCGTTGTATC-1_V13M06-404_A1s1	ACHE_SERT_LC_WM	ACHE_SERT_LC_WM	1	Astro-Oligo	0.089	8.025
AGTTGACATCGGCTGG-1_V13M06-332_A1s2	ACHE_SERT_LC_WM	ACHE_SERT_LC_WM	1	Astro-Oligo	0.009	8.025
AGTTGACATCGGCTGG-1_V13M06-332_B1s1	ACHE_SERT_LC_WM	ACHE_SERT_LC_WM	0.913	Astro-Oligo	0.01	8.025
AGTTGACATCGGCTGG-1_V13M06-404_A1s1	ACHE_SERT_LC_WM	ACHE_SERT_LC_WM	1	Astro-Oligo	0.019	8.025
AGTTGACGGTCCTTGC-1_V13M06-386_C1s2	ACHE_SERT_LC_WM	ACHE_SERT_LC_WM	0.543	ACHE_SERT_Npep	-0.082	8.025
AGTTGCGGTCCTCAAC-1_V13B23-284_B1s2	ACHE_SERT_LC_WM	ACHE_SERT_LC_WM	0.82	Astro	-0.076	8.025
AGTTGCGGTCCTCAAC-1_V13M06-404_C1s2	ACHE_SERT_LC_WM	ACHE_SERT_LC_WM	0.449	Astro-Oligo	-0.058	8.025
AGTTGCTGACTGATAT-1_V13B23-366_A1s1	ACHE_SERT_LC_WM	ACHE_SERT_LC_WM	0.469	Astro	-0.112	8.025
AGTTGCTGACTGATAT-1_V13M06-401_C1s1	ACHE_SERT_LC_WM	ACHE_SERT_LC_WM	0.475	LC	0.023	8.025
AGTTGGCAAGGCTAGA-1_V13F27-339_C1s2	ACHE_SERT_LC_WM	ACHE_SERT_LC_WM	0.419	Astro	-0.075	8.025
AGTTTATGTAAAGACA-1_V13M06-386_B1s2	ACHE_SERT_LC_WM	ACHE_SERT_LC_WM	0.474	Astro	-0.14	8.025
AGTTTATGTAAAGACA-1_V13M06-401_A1s2	ACHE_SERT_LC_WM	ACHE_SERT_LC_WM	0.411	Astro-Oligo	-0.085	8.025
AGTTTGCACCTGCCTC-1_V13M06-331_B1s2	ACHE_SERT_LC_WM	ACHE_SERT_LC_WM	1	Astro-Oligo	0.037	8.025
AGTTTGCACCTGCCTC-1_V13M06-332_A1s1	ACHE_SERT_LC_WM	ACHE_SERT_LC_WM	1	Astro	0.039	8.025
AGTTTGGCACGGGTTG-1_V13F27-339_C1s2	ACHE_SERT_LC_WM	ACHE_SERT_LC_WM	1	Astro-Oligo	0.053	8.025
AGTTTGGCACGGGTTG-1_V13M06-332_A1s1	ACHE_SERT_LC_WM	ACHE_SERT_LC_WM	1	Astro-Oligo	0.057	8.025
AGTTTGGCACGGGTTG-1_V13M06-401_C1s2	ACHE_SERT_LC_WM	Astro	0.377	Astro	-0.152	8.025
AGTTTGGCCAGACCTA-1_V13F27-339_B1s1	ACHE_SERT_LC_WM	ACHE_SERT_LC_WM	1	Astro-Oligo	0.07	8.025
AGTTTGGCCAGACCTA-1_V13M06-402_C1s1	ACHE_SERT_LC_WM	ACHE_SERT_LC_WM	0.768	Astro	-0.064	8.025
AGTTTGGCCAGACCTA-1_V13M06-403_A1s1	ACHE_SERT_LC_WM	ACHE_SERT_LC_WM	1	Astro-Oligo	0.083	8.025
AGTTTGGCCAGACCTA-1_V13M06-404_C1s2	ACHE_SERT_LC_WM	ACHE_SERT_LC_WM	0.649	Astro-Oligo	-0.005	8.025
ATAAACCATTGGACGG-1_V13M06-402_B1s1	ACHE_SERT_LC_WM	ACHE_SERT_LC_WM	1	ACHE_SERT_Npep	-0.044	8.025
ATAAACGGACCCGTAA-1_V13M06-404_A1s2	ACHE_SERT_LC_WM	ACHE_SERT_LC_WM	0.337	Astro	-0.159	8.025
ATAAAGGCTCGGTCGT-1_V13M06-332_C1s2	ACHE_SERT_LC_WM	ACHE_SERT_LC_WM	0.603	Astro	-0.111	8.025
ATAAAGGTCAAGTACG-1_V13B23-284_C1s1	ACHE_SERT_LC_WM	ACHE_SERT_LC_WM	1	Astro	-0.131	8.025
ATAACGCCGGAGGGTC-1_V13M06-331_D1s2	ACHE_SERT_LC_WM	ACHE_SERT_LC_WM	0.624	Oligo-Astro	-0.1	8.025
ATAACGGAGTCCAACG-1_V13M06-402_C1s2	ACHE_SERT_LC_WM	ACHE_SERT_LC_WM	0.611	Astro-Oligo	-0.023	8.025
ATAACGGAGTCCAACG-1_V13M06-404_B1s1	ACHE_SERT_LC_WM	ACHE_SERT_LC_WM	1	ACHE_SERT_Npep	0.057	8.025
ATAACGTTACCTCCAC-1_V13B23-284_B1s1	ACHE_SERT_LC_WM	ACHE_SERT_LC_WM	1	ACHE_SERT_Npep	0.057	8.025
ATAACGTTACCTCCAC-1_V13M06-333_D1s2	ACHE_SERT_LC_WM	LC	0.18	LC	-0.201	8.025
ATAAGCAAACACCGAG-1_V13B23-284_C1s1	ACHE_SERT_LC_WM	ACHE_SERT_LC_WM	1	Astro-Oligo	0.053	8.025
ATAAGCAAACACCGAG-1_V13B23-284_D1s2	ACHE_SERT_LC_WM	ACHE_SERT_LC_WM	1	Astro-Oligo	0.009	8.025
ATAAGGTGGAGAACAT-1_V13B23-284_B1s2	ACHE_SERT_LC_WM	ACHE_SERT_LC_WM	0.332	Astro	-0.084	8.025
ATAAGGTGGAGAACAT-1_V13M06-332_D1s2	ACHE_SERT_LC_WM	ACHE_SERT_LC_WM	0.826	Astro	-0.064	8.025
ATAAGGTGGAGAACAT-1_V13M06-402_C1s2	ACHE_SERT_LC_WM	ACHE_SERT_LC_WM	0.833	Astro	-0.091	8.025
ATAAGTACCCGATTGT-1_V13B23-284_B1s1	ACHE_SERT_LC_WM	ACHE_SERT_LC_WM	1	ACHE_SERT_Npep	0.078	8.025
ATAAGTAGGATTCAGA-1_V13M06-331_B1s1	ACHE_SERT_LC_WM	ACHE_SERT_LC_WM	1	Astro-Oligo	0.021	8.025
ATAAGTAGGGCGACTC-1_V13B23-366_A1s1	ACHE_SERT_LC_WM	ACHE_SERT_LC_WM	1	Astro-Oligo	-0.02	8.025
ATAAGTAGGGCGACTC-1_V13M06-386_C1s2	ACHE_SERT_LC_WM	ACHE_SERT_LC_WM	1	ACHE_SERT_Npep	-0.095	8.025
ATAAGTAGGGCGACTC-1_V13M06-401_D1s2	ACHE_SERT_LC_WM	ACHE_SERT_LC_WM	0.718	ACHE_SERT_Npep	-0.009	8.025
ATAAGTTACCGCGACG-1_V13M06-402_B1s2	ACHE_SERT_LC_WM	ACHE_SERT_LC_WM	0.622	Astro	-0.068	8.025
ATAATACCGTTAGCCG-1_V13F27-339_A1s1	ACHE_SERT_LC_WM	ACHE_SERT_LC_WM	1	Astro-Oligo	0.071	8.025
ATAATACCGTTAGCCG-1_V13M06-332_A1s2	ACHE_SERT_LC_WM	Astro	0.239	Astro	-0.204	8.025
ATAATAGCTGTTGAAT-1_V13M06-386_D1s2	ACHE_SERT_LC_WM	ACHE_SERT_LC_WM	0.543	Astro-Oligo	-0.049	8.025
ATAATAGTGTAGGGAC-1_V13M06-331_C1s1	ACHE_SERT_LC_WM	ACHE_SERT_LC_WM	0.418	Astro	-0.075	8.025
ATAATAGTGTAGGGAC-1_V13M06-333_D1s1	ACHE_SERT_LC_WM	ACHE_SERT_LC_WM	0.398	Astro	-0.091	8.025
ATAATAGTGTAGGGAC-1_V13M06-386_C1s1	ACHE_SERT_LC_WM	ACHE_SERT_LC_WM	1	Astro-Oligo	0.029	8.025
ATAATAGTGTAGGGAC-1_V13M06-386_D1s1	ACHE_SERT_LC_WM	ACHE_SERT_LC_WM	1	Astro-Oligo	0.064	8.025
ATAATTAGCTAAGTAG-1_V13B23-284_D1s1	ACHE_SERT_LC_WM	ACHE_SERT_LC_WM	1	ACHE_SERT_Npep	0.005	8.025
ATAATTAGCTAAGTAG-1_V13M06-331_A1s2	ACHE_SERT_LC_WM	ACHE_SERT_LC_WM	1	Astro	-0.01	8.025
ATAATTAGCTAAGTAG-1_V13M06-386_C1s2	ACHE_SERT_LC_WM	ACHE_SERT_LC_WM	0.44	Astro	-0.071	8.025
ATAATTAGCTAAGTAG-1_V13M06-404_C1s1	ACHE_SERT_LC_WM	ACHE_SERT_LC_WM	1	Astro-Oligo	-0.009	8.025
ATACAGGCCCTCCAAT-1_V13M06-386_A1s2	ACHE_SERT_LC_WM	ACHE_SERT_LC_WM	1	Astro	0.01	8.025
ATACAGGCCCTCCAAT-1_V13M06-403_B1s2	ACHE_SERT_LC_WM	ACHE_SERT_LC_WM	0.968	Astro-Oligo	0.01	8.025
ATACCACGGGCAACTT-1_V13M06-331_A1s2	ACHE_SERT_LC_WM	ACHE_SERT_LC_WM	1	ACHE_SERT_Npep	-0.118	8.025
ATACCACGGGCAACTT-1_V13M06-332_C1s2	ACHE_SERT_LC_WM	ACHE_SERT_LC_WM	0.882	Astro-Oligo	-0.005	8.025
ATACCACGGGCAACTT-1_V13M06-386_D1s1	ACHE_SERT_LC_WM	Astro-Oligo	0.409	Astro-Oligo	-0.073	8.025
ATACCACGGGCAACTT-1_V13M06-404_A1s1	ACHE_SERT_LC_WM	Astro	0.245	Astro	-0.181	8.025
ATACCAGGCTAATAGA-1_V13M06-402_A1s1	ACHE_SERT_LC_WM	ACHE_SERT_LC_WM	1	Astro-Oligo	0.048	8.025
ATACCCTCCCGGCCAA-1_V13M06-404_B1s2	ACHE_SERT_LC_WM	ACHE_SERT_LC_WM	1	Astro-Oligo	0.056	8.025
ATACCCTGGCTCAAAT-1_V13M06-333_B1s1	ACHE_SERT_LC_WM	ACHE_SERT_LC_WM	1	Astro	-0.031	8.025
ATACCCTGGCTCAAAT-1_V13M06-404_B1s2	ACHE_SERT_LC_WM	ACHE_SERT_Npep	0.352	Astro	-0.122	8.025
ATACCGTCATCCATAA-1_V13F27-339_A1s2	ACHE_SERT_LC_WM	ACHE_SERT_LC_WM	1	Astro-Oligo	0.022	8.025
ATACCTAACCAAGAAA-1_V13M06-333_D1s2	ACHE_SERT_LC_WM	ACHE_SERT_Npep	0.285	Astro	-0.125	8.025
ATACGAAGGCTTTCCA-1_V13B23-286_A1s2	ACHE_SERT_LC_WM	ACHE_SERT_LC_WM	0.445	Astro	-0.093	8.025
ATACGAAGGCTTTCCA-1_V13M06-332_A1s1	ACHE_SERT_LC_WM	Astro	0.301	Astro	-0.164	8.025
ATACGACAGATGGGTA-1_V13B23-284_B1s1	ACHE_SERT_LC_WM	ACHE_SERT_LC_WM	1	ACHE_SERT_Npep	0.062	8.025
ATACGCCGATCTACCG-1_V13M06-401_D1s1	ACHE_SERT_LC_WM	ACHE_SERT_LC_WM	1	Astro-Oligo	0.003	8.025
ATACGCCGGCGAAACC-1_V13M06-333_B1s2	ACHE_SERT_LC_WM	ACHE_SERT_LC_WM	0.58	Astro	-0.01	8.025
ATACGCCGGCGAAACC-1_V13M06-386_D1s2	ACHE_SERT_LC_WM	ACHE_SERT_LC_WM	0.781	Astro-Oligo	0.003	8.025
ATACGGAACGTCGTTT-1_V13M06-331_D1s1	ACHE_SERT_LC_WM	ACHE_SERT_LC_WM	0.779	Astro-Oligo	0.022	8.025
ATACGGAACGTCGTTT-1_V13M06-404_B1s2	ACHE_SERT_LC_WM	ACHE_SERT_LC_WM	1	Astro-Oligo	-0.045	8.025
ATACGGGTTTCGATTG-1_V13F27-339_C1s1	ACHE_SERT_LC_WM	ACHE_SERT_LC_WM	1	Astro-Oligo	-0.014	8.025
ATACGGGTTTCGATTG-1_V13M06-331_C1s2	ACHE_SERT_LC_WM	ACHE_SERT_LC_WM	0.619	Astro-Oligo	-0.036	8.025
ATACGGGTTTCGATTG-1_V13M06-332_D1s2	ACHE_SERT_LC_WM	ACHE_SERT_LC_WM	0.276	Astro	-0.14	8.025
ATACGGGTTTCGATTG-1_V13M06-333_A1s1	ACHE_SERT_LC_WM	ACHE_SERT_LC_WM	0.45	ACHE_SERT_Npep	-0.051	8.025
ATACGGGTTTCGATTG-1_V13M06-386_A1s1	ACHE_SERT_LC_WM	ACHE_SERT_LC_WM	0.732	Astro	-0.028	8.025
ATACGGGTTTCGATTG-1_V13M06-402_B1s1	ACHE_SERT_LC_WM	ACHE_SERT_LC_WM	0.701	ACHE_SERT_Npep	-0.018	8.025
ATACGGTGAAGATGCA-1_V13B23-284_C1s2	ACHE_SERT_LC_WM	ACHE_SERT_LC_WM	1	ACHE_SERT_Npep	-0.094	8.025
ATACGGTGAAGATGCA-1_V13F27-339_B1s1	ACHE_SERT_LC_WM	ACHE_SERT_LC_WM	0.512	Astro	-0.073	8.025
ATACGGTGAAGATGCA-1_V13M06-402_D1s1	ACHE_SERT_LC_WM	ACHE_SERT_LC_WM	0.536	Astro-Oligo	-0.05	8.025
ATACGTACTTAGCCAC-1_V13F27-339_C1s2	ACHE_SERT_LC_WM	ACHE_SERT_LC_WM	1	Astro-Oligo	0.025	8.025
ATACGTACTTAGCCAC-1_V13F27-339_D1s2	ACHE_SERT_LC_WM	ACHE_SERT_LC_WM	0.713	LC	0.02	8.025
ATACGTACTTAGCCAC-1_V13M06-386_A1s2	ACHE_SERT_LC_WM	ACHE_SERT_LC_WM	1	Astro-Oligo	-0.038	8.025
ATACGTACTTAGCCAC-1_V13M06-386_D1s2	ACHE_SERT_LC_WM	ACHE_SERT_Npep	0.302	ACHE_SERT_Npep	-0.058	8.025
ATACGTACTTAGCCAC-1_V13M06-403_B1s2	ACHE_SERT_LC_WM	ACHE_SERT_LC_WM	0.622	Astro-Oligo	-0.016	8.025
ATACGTCCACTCCTGT-1_V13F27-339_A1s2	ACHE_SERT_LC_WM	ACHE_SERT_LC_WM	1	Astro-Oligo	0.066	8.025
ATACGTCCACTCCTGT-1_V13M06-401_D1s2	ACHE_SERT_LC_WM	ACHE_SERT_LC_WM	1	LC	-0.099	8.025
ATACTACCCGTACCAC-1_V13B23-286_A1s2	ACHE_SERT_LC_WM	ACHE_SERT_LC_WM	1	Astro-Oligo	0.048	8.025
ATACTACCCGTACCAC-1_V13F27-339_A1s2	ACHE_SERT_LC_WM	ACHE_SERT_LC_WM	1	Astro-Oligo	-0.016	8.025
ATACTAGCATGACCCT-1_V13M06-402_B1s1	ACHE_SERT_LC_WM	ACHE_SERT_LC_WM	0.921	Astro-Oligo	-0.012	8.025
ATACTCTCGCCACTCT-1_V13M06-332_A1s2	ACHE_SERT_LC_WM	ACHE_SERT_LC_WM	1	ACHE_SERT_Npep	-0.011	8.025
ATACTCTCGCCACTCT-1_V13M06-332_B1s1	ACHE_SERT_LC_WM	ACHE_SERT_LC_WM	0.8	ACHE_SERT_Npep	-0.05	8.025
ATACTCTCGCCACTCT-1_V13M06-333_D1s1	ACHE_SERT_LC_WM	ACHE_SERT_Npep	0.419	ACHE_SERT_Npep	-0.131	8.025
ATACTCTCGCCACTCT-1_V13M06-401_C1s1	ACHE_SERT_LC_WM	ACHE_SERT_LC_WM	0.903	Astro-Oligo	0.014	8.025
ATACTCTCGCCACTCT-1_V13M06-404_B1s2	ACHE_SERT_LC_WM	ACHE_SERT_LC_WM	1	ACHE_SERT_Npep	0.052	8.025
ATACTGCCTTACACCG-1_V13B23-284_B1s2	ACHE_SERT_LC_WM	ACHE_SERT_LC_WM	1	ACHE_SERT_Npep	-0.003	8.025
ATACTGCCTTACACCG-1_V13F27-339_B1s2	ACHE_SERT_LC_WM	ACHE_SERT_LC_WM	1	Astro	-0.108	8.025
ATACTGCCTTACACCG-1_V13M06-332_A1s1	ACHE_SERT_LC_WM	ACHE_SERT_LC_WM	1	Astro-Oligo	0.031	8.025
ATACTGCCTTACACCG-1_V13M06-386_A1s2	ACHE_SERT_LC_WM	ACHE_SERT_LC_WM	1	Astro-Oligo	0.024	8.025
ATACTTGTTCTCGAGC-1_V13F27-339_B1s1	ACHE_SERT_LC_WM	Astro	0.233	Astro	-0.214	8.025
ATACTTGTTCTCGAGC-1_V13M06-402_C1s1	ACHE_SERT_LC_WM	ACHE_SERT_LC_WM	0.459	ACHE_SERT_Npep	-0.081	8.025
ATACTTGTTCTCGAGC-1_V13M06-402_D1s1	ACHE_SERT_LC_WM	ACHE_SERT_LC_WM	0.626	Astro-Oligo	-0.072	8.025
ATAGACAACGGGACCT-1_V13B23-284_A1s1	ACHE_SERT_LC_WM	ACHE_SERT_LC_WM	1	ACHE_SERT_Npep	0.105	8.025
ATAGACAACGGGACCT-1_V13M06-333_B1s2	ACHE_SERT_LC_WM	ACHE_SERT_LC_WM	1	ACHE_SERT_Npep	-0.043	8.025
ATAGAGTACTGGGACA-1_V13B23-286_B1s2	ACHE_SERT_LC_WM	Astro-Oligo	0.431	Astro-Oligo	-0.065	8.025
ATAGAGTACTGGGACA-1_V13M06-386_A1s1	ACHE_SERT_LC_WM	ACHE_SERT_LC_WM	1	ACHE_SERT_Npep	-0.063	8.025
ATAGAGTTATCAACTT-1_V13B23-284_C1s1	ACHE_SERT_LC_WM	ACHE_SERT_LC_WM	1	Astro	-0.101	8.025
ATAGCAACTAGGGAAG-1_V13M06-331_B1s2	ACHE_SERT_LC_WM	ACHE_SERT_LC_WM	0.5	Astro	-0.107	8.025
ATAGCAACTAGGGAAG-1_V13M06-332_A1s1	ACHE_SERT_LC_WM	ACHE_SERT_LC_WM	1	Astro	-0.011	8.025
ATAGCAACTAGGGAAG-1_V13M06-332_B1s2	ACHE_SERT_LC_WM	ACHE_SERT_LC_WM	1	Astro-Oligo	-0.065	8.025
ATAGCAACTAGGGAAG-1_V13M06-401_D1s2	ACHE_SERT_LC_WM	ACHE_SERT_LC_WM	1	Astro-Oligo	0.004	8.025
ATAGCCTCAGTACCCA-1_V13M06-401_D1s1	ACHE_SERT_LC_WM	ACHE_SERT_Npep	0.241	ACHE_SERT_Npep	-0.124	8.025
ATAGCCTCAGTACCCA-1_V13M06-404_B1s2	ACHE_SERT_LC_WM	ACHE_SERT_LC_WM	1	Astro	-0.103	8.025
ATAGCTGCTCTTGTTA-1_V13M06-333_A1s2	ACHE_SERT_LC_WM	ACHE_SERT_LC_WM	1	Astro-Oligo	-0.024	8.025
ATAGCTGCTCTTGTTA-1_V13M06-333_C1s1	ACHE_SERT_LC_WM	ACHE_SERT_LC_WM	0.434	ACHE_SERT_Npep	-0.07	8.025
ATAGCTGCTCTTGTTA-1_V13M06-402_D1s1	ACHE_SERT_LC_WM	ACHE_SERT_LC_WM	0.865	Astro-Oligo	0.048	8.025
ATAGCTGCTCTTGTTA-1_V13M06-404_B1s2	ACHE_SERT_LC_WM	ACHE_SERT_LC_WM	1	ACHE_SERT_Npep	0.093	8.025
ATAGGCGGCTATAGAA-1_V13B23-286_B1s2	ACHE_SERT_LC_WM	ACHE_SERT_LC_WM	0.632	LC	0.008	8.025
ATAGGCGGCTATAGAA-1_V13M06-331_C1s1	ACHE_SERT_LC_WM	ACHE_SERT_Npep	0.237	Astro	-0.141	8.025
ATAGGCTAGCTTCGCA-1_V13B23-286_B1s1	ACHE_SERT_LC_WM	Astro-Oligo	0.456	Astro-Oligo	-0.061	8.025
ATAGGCTAGCTTCGCA-1_V13M06-332_B1s2	ACHE_SERT_LC_WM	ACHE_SERT_LC_WM	1	Astro	-0.106	8.025
ATAGGGATATCCTTGA-1_V13M06-332_C1s2	ACHE_SERT_LC_WM	ACHE_SERT_LC_WM	0.41	Astro	-0.113	8.025
ATAGGGATATCCTTGA-1_V13M06-333_D1s2	ACHE_SERT_LC_WM	ACHE_SERT_LC_WM	1	Astro-Oligo	0.04	8.025
[truncated: 130,485 more rows]

## Sheet: B-DomainProportions_by_Donor
Donor ID	Domain	Proportion	N Domain Spots	N Tissue Spots
Br6263	Oligo-Other Cell Types Mixed	0.2857	2151	7528
Br5517	Astro	0.0724	459	6344
Br1105	Oligo-Astro	0.0936	629	6718
Br5529	Oligo-Astro	0.1311	727	5545
Br5529	Oligo	0.0406	225	5545
Br5854	ACHE_SERT_Npep	0.1888	1195	6328
Br3974	ACHE_SERT_LC_WM	0.1098	334	3042
Br1556	Oligo-Astro	0.1638	618	3773
Br0946	Oligo-Astro	0.153	507	3314
Br1285	Astro-Oligo	0.112	362	3233
Br6098	Oligo-Astro	0.1543	524	3396
Br6423	ACHE_SERT_Npep	0.1767	548	3102
Br1039	Vascular	0.0209	129	6162
Br6119	ACHE_SERT_Npep	0.1708	537	3144
Br5367	Oligo-Other Cell Types Mixed	0.1491	534	3581
Br1884	Oligo-Other Cell Types Mixed	0.1868	496	2655
Br5368	ACHE_SERT_Npep	0.1248	363	2909
Br2305	Astro-Oligo	0.0944	605	6408
Br1105	Astro	0.1328	892	6718
Br5460	Oligo	0.0167	52	3114
Br6538	Oligo-Other Cell Types Mixed	0.2601	835	3210
Br2582	Oligo-Astro	0.1793	640	3570
Br1039	Astro	0.1043	643	6162
Br5854	LC	0.0504	319	6328
Br2305	Oligo-Other Cell Types Mixed	0.3482	2231	6408
Br6263	Astro	0.2244	1689	7528
Br5517	Oligo-Other Cell Types Mixed	0.4954	3143	6344
Br1105	Oligo-Other Cell Types Mixed	0.4638	3116	6718
Br5529	Astro	0.1459	809	5545
Br1706	Oligo-Other Cell Types Mixed	0.2883	1595	5533
Br6297	Oligo-Astro	0.1421	777	5469
Br5941	Oligo-Other Cell Types Mixed	0.4616	1843	3993
Br5529	Oligo-Other Cell Types Mixed	0.3531	1958	5545
Br6222	ACHE_SERT_Npep	0.248	625	2520
Br5854	Oligo-Other Cell Types Mixed	0.2456	1554	6328
Br5712	Oligo-Other Cell Types Mixed	0.5294	1440	2720
Br0942	ACHE_SERT_Npep	0.2236	751	3359
Br1556	Astro	0.326	1230	3773
Br0946	Astro	0.3304	1095	3314
Br5415	ACHE_SERT_Npep	0.2633	928	3524
Br1285	Astro	0.2137	691	3233
Br5634	Oligo-Other Cell Types Mixed	0.3904	1045	2677
Br6098	Vascular	0.0471	160	3396
Br1039	Oligo-Astro	0.141	869	6162
Br6119	Oligo	0.1269	399	3144
Br5367	Astro	0.3424	1226	3581
Br1884	Astro	0.1974	524	2655
Br6085	Astro	0.067	140	2091
Br6297	Oligo-Other Cell Types Mixed	0.5297	2897	5469
Br1105	Astro-Oligo	0.093	625	6718
Br5460	Astro	0.3202	997	3114
Br6538	Astro	0.2757	885	3210
Br1691	Vascular	0.047	290	6166
Br2582	Astro	0.293	1046	3570
Br5854	ACHE_SERT_LC_WM	0.1054	667	6328
Br5941	Astro-Oligo	0.0408	163	3993
Br5854	Astro	0.1549	980	6328
Br1556	Oligo-Other Cell Types Mixed	0.0294	111	3773
Br5415	Vascular	0.0468	165	3524
Br6098	Oligo	0.0365	124	3396
Br6119	Astro-Oligo	0.0242	76	3144
Br1884	ACHE_SERT_LC_WM	0.0904	240	2655
Br1691	Oligo-Other Cell Types Mixed	0.3476	2143	6166
Br1039	Oligo-Other Cell Types Mixed	0.4255	2622	6162
Br5854	Astro-Oligo	0.0435	275	6328
Br1691	Oligo-Astro	0.1455	897	6166
Br2305	Astro	0.1077	690	6408
Br6263	ACHE_SERT_Npep	0.0845	636	7528
Br5426	Astro-Oligo	0.0835	220	2636
Br3974	Oligo-Other Cell Types Mixed	0.2324	707	3042
Br0942	Astro	0.3534	1187	3359
Br1556	ACHE_SERT_Npep	0.2491	940	3773
Br0946	ACHE_SERT_Npep	0.15	497	3314
Br6476	ACHE_SERT_LC_WM	0.1073	208	1939
Br1706	Oligo-Astro	0.1565	866	5533
Br5517	Vascular	0.0731	464	6344
Br1285	Oligo-Other Cell Types Mixed	0.3115	1007	3233
Br5634	LC	0.0482	129	2677
Br6423	Oligo-Other Cell Types Mixed	0.0983	305	3102
Br6119	Oligo-Astro	0.2503	787	3144
Br5367	ACHE_SERT_Npep	0.2139	766	3581
Br6085	Oligo-Astro	0.2449	512	2091
Br5368	ACHE_SERT_LC_WM	0.1	291	2909
Br5276	Oligo-Other Cell Types Mixed	0.7332	2039	2781
Br5460	LC	0.0886	276	3114
Br2582	ACHE_SERT_Npep	0.0319	114	3570
Br5854	Oligo	0.0563	356	6328
Br2305	Oligo-Astro	0.2313	1482	6408
Br5517	Oligo-Astro	0.0618	392	6344
Br5529	ACHE_SERT_LC_WM	0.0784	435	5545
Br6222	Astro	0.177	446	2520
Br5426	ACHE_SERT_Npep	0.1396	368	2636
Br3974	ACHE_SERT_Npep	0.0858	261	3042
Br0946	Astro-Oligo	0.0416	138	3314
Br6476	ACHE_SERT_Npep	0.2408	467	1939
Br5517	Astro-Oligo	0.209	1326	6344
Br6423	Vascular	0.0119	37	3102
Br1039	LC	0.0368	227	6162
Br1884	ACHE_SERT_Npep	0.1228	326	2655
Br5460	Astro-Oligo	0.0681	212	3114
Br5854	Vascular	0.0171	108	6328
Br2305	Oligo	0.0857	549	6408
Br6263	Oligo-Astro	0.0897	675	7528
Br6263	LC	0.0889	669	7528
Br1105	Vascular	0.0159	107	6718
Br5529	Astro-Oligo	0.0994	551	5545
Br5941	ACHE_SERT_Npep	0.1122	448	3993
Br5426	Oligo-Other Cell Types Mixed	0.0827	218	2636
Br5415	Astro	0.3961	1396	3524
Br6476	Oligo-Astro	0.0861	167	1939
Br1285	ACHE_SERT_LC_WM	0.0838	271	3233
Br6098	Astro	0.3472	1179	3396
Br6423	Oligo-Astro	0.1628	505	3102
Br6119	Astro	0.1237	389	3144
Br2582	Oligo	0.0776	277	3570
Br1691	ACHE_SERT_LC_WM	0.0915	564	6166
Br6263	Vascular	0.0405	305	7528
Br5426	Astro	0.2769	730	2636
Br6476	LC	0.1578	306	1939
Br6085	ACHE_SERT_Npep	0.1138	238	2091
Br6297	Vascular	0.1042	570	5469
Br5460	Oligo-Other Cell Types Mixed	0.2184	680	3114
Br5368	LC	0.065	189	2909
Br5460	ACHE_SERT_Npep	0.1207	376	3114
Br5854	Oligo-Astro	0.1381	874	6328
Br1105	Oligo	0.0138	93	6718
Br1706	Oligo	0.0734	406	5533
Br0942	Astro-Oligo	0.0357	120	3359
Br0946	Oligo	0.0938	311	3314
Br1706	Astro-Oligo	0.03	166	5533
Br6085	Oligo	0.1243	260	2091
Br5368	Oligo	0.0529	154	2909
Br6263	Oligo	0.0203	153	7528
Br5941	Astro	0.0759	303	3993
Br6222	Oligo-Other Cell Types Mixed	0.1	252	2520
Br0942	Oligo-Astro	0.1137	382	3359
Br5634	Astro-Oligo	0.1449	388	2677
Br6423	LC	0.0864	268	3102
Br1884	Vascular	0.0377	100	2655
Br6538	ACHE_SERT_Npep	0.1159	372	3210
Br1691	ACHE_SERT_Npep	0.1002	618	6166
Br1691	Astro-Oligo	0.0911	562	6166
Br5517	ACHE_SERT_LC_WM	0.0709	450	6344
Br1105	ACHE_SERT_Npep	0.0503	338	6718
Br6222	LC	0.1028	259	2520
Br5426	Oligo-Astro	0.1233	325	2636
Br5634	ACHE_SERT_LC_WM	0.1057	283	2677
Br6098	ACHE_SERT_Npep	0.1999	679	3396
Br1039	Astro-Oligo	0.1152	710	6162
Br6119	Oligo-Other Cell Types Mixed	0.1295	407	3144
Br2305	ACHE_SERT_Npep	0.0421	270	6408
Br1706	ACHE_SERT_LC_WM	0.1068	591	5533
Br5712	Oligo-Astro	0.1099	299	2720
Br5634	Oligo-Astro	0.0796	213	2677
Br6098	Astro-Oligo	0.0704	239	3396
Br6222	Vascular	0.0286	72	2520
Br5426	Oligo	0.0406	107	2636
Br3974	LC	0.1877	571	3042
Br5712	Astro-Oligo	0.1974	537	2720
Br1285	ACHE_SERT_Npep	0.0807	261	3233
Br6423	ACHE_SERT_LC_WM	0.0738	229	3102
Br6085	Vascular	0.0115	24	2091
Br5368	Oligo-Other Cell Types Mixed	0.2104	612	2909
Br6297	Astro-Oligo	0.1344	735	5469
Br6538	LC	0.0794	255	3210
Br1039	ACHE_SERT_LC_WM	0.0558	344	6162
Br5529	ACHE_SERT_Npep	0.0467	259	5545
Br1706	LC	0.0934	517	5533
Br6222	ACHE_SERT_LC_WM	0.0992	250	2520
Br1706	ACHE_SERT_Npep	0.1182	654	5533
Br1884	Oligo-Astro	0.1672	444	2655
Br1105	ACHE_SERT_LC_WM	0.0779	523	6718
Br1706	Astro	0.1222	676	5533
Br5634	Astro	0.1192	319	2677
Br5367	Oligo-Astro	0.0553	198	3581
Br5368	Astro	0.2063	600	2909
Br5276	Vascular	0.0439	122	2781
Br6538	ACHE_SERT_LC_WM	0.0916	294	3210
Br1691	Astro	0.1169	721	6166
Br6297	Astro	0.0272	149	5469
Br5426	LC	0.1131	298	2636
Br3974	Astro	0.2258	687	3042
Br5712	ACHE_SERT_LC_WM	0.1018	277	2720
Br0946	Vascular	0.0133	44	3314
Br6423	Astro	0.2769	859	3102
Br6085	Oligo-Other Cell Types Mixed	0.2033	425	2091
Br2305	LC	0.017	109	6408
Br1039	Oligo	0.0639	394	6162
Br5941	ACHE_SERT_LC_WM	0.1109	443	3993
Br6538	Oligo-Astro	0.0857	275	3210
Br1556	Oligo	0.1058	399	3773
Br5415	ACHE_SERT_LC_WM	0.0542	191	3524
Br6263	ACHE_SERT_LC_WM	0.067	504	7528
Br5941	LC	0.0566	226	3993
Br5426	ACHE_SERT_LC_WM	0.0668	176	2636
Br0942	LC	0.1063	357	3359
Br6085	Astro-Oligo	0.0823	172	2091
Br2582	Oligo-Other Cell Types Mixed	0.1723	615	3570
Br5415	Oligo-Other Cell Types Mixed	0.0287	101	3524
Br5367	Astro-Oligo	0.0623	223	3581
Br5276	ACHE_SERT_LC_WM	0.0133	37	2781
Br5415	Oligo	0.059	208	3524
Br5426	Vascular	0.0736	194	2636
Br0946	Oligo-Other Cell Types Mixed	0.0972	322	3314
Br6476	Oligo-Other Cell Types Mixed	0.0815	158	1939
Br1285	Oligo-Astro	0.0591	191	3233
Br1884	Oligo	0.0565	150	2655
Br0942	ACHE_SERT_LC_WM	0.0566	190	3359
Br0946	LC	0.0643	213	3314
Br6098	ACHE_SERT_LC_WM	0.0462	157	3396
Br0942	Oligo-Other Cell Types Mixed	0.0441	148	3359
Br6476	Astro	0.246	477	1939
Br6423	Oligo	0.0671	208	3102
Br6085	ACHE_SERT_LC_WM	0.1176	246	2091
Br5368	Oligo-Astro	0.1698	494	2909
Br6297	ACHE_SERT_LC_WM	0.0574	314	5469
Br1691	Oligo	0.0258	159	6166
Br5941	Oligo-Astro	0.1004	401	3993
Br6222	Oligo	0.0448	113	2520
Br5941	Oligo	0.0311	124	3993
Br5415	Oligo-Astro	0.0772	272	3524
Br5367	ACHE_SERT_LC_WM	0.0626	224	3581
Br1556	ACHE_SERT_LC_WM	0.0474	179	3773
Br5415	LC	0.0619	218	3524
Br1285	LC	0.0696	225	3233
Br0946	ACHE_SERT_LC_WM	0.0564	187	3314
Br5460	Vascular	0.0202	63	3114
Br5529	Vascular	0.0353	196	5545
Br3974	Astro-Oligo	0.07	213	3042
Br5460	ACHE_SERT_LC_WM	0.0771	240	3114
Br5529	LC	0.0694	385	5545
Br1691	LC	0.0344	212	6166
Br0942	Oligo	0.0527	177	3359
Br1556	Vascular	0.0196	74	3773
Br5634	Vascular	0.0299	80	2677
Br1105	LC	0.0588	395	6718
Br6222	Astro-Oligo	0.0591	149	2520
Br5367	LC	0.0645	231	3581
Br5276	Oligo-Astro	0.0791	220	2781
Br2582	LC	0.0359	128	3570
Br6119	Vascular	0.0038	12	3144
Br2305	Vascular	0.022	141	6408
Br2305	ACHE_SERT_LC_WM	0.0517	331	6408
Br5276	Astro-Oligo	0.1212	337	2781
Br2582	Vascular	0.1034	369	3570
Br6263	Astro-Oligo	0.0991	746	7528
Br6098	Oligo-Other Cell Types Mixed	0.0409	139	3396
Br6085	LC	0.0354	74	2091
Br1556	LC	0.0429	162	3773
Br2582	Astro-Oligo	0.0546	195	3570
Br6476	Vascular	0.0139	27	1939
Br5634	ACHE_SERT_Npep	0.0631	169	2677
Br6098	LC	0.0574	195	3396
Br5517	Oligo	0.0091	58	6344
Br5712	Astro	0.0121	33	2720
Br1884	LC	0.0927	246	2655
Br5712	Vascular	0.036	98	2720
Br5367	Vascular	0.0366	131	3581
Br6222	Oligo-Astro	0.1405	354	2520
Br6119	LC	0.0754	237	3144
Br2582	ACHE_SERT_LC_WM	0.0521	186	3570
Br5415	Astro-Oligo	0.0128	45	3524
Br1285	Vascular	0.0501	162	3233
Br6119	ACHE_SERT_LC_WM	0.0954	300	3144
Br6538	Astro-Oligo	0.0555	178	3210
Br6476	Oligo	0.0418	81	1939
Br5460	Oligo-Astro	0.07	218	3114
Br5634	Oligo	0.0191	51	2677
Br5368	Astro-Oligo	0.0564	164	2909
Br3974	Oligo-Astro	0.0473	144	3042
Br5276	Oligo	0.0011	3	2781
Br6476	Astro-Oligo	0.0248	48	1939
Br6297	Oligo	0.0049	27	5469
Br5367	Oligo	0.0134	48	3581
Br1039	ACHE_SERT_Npep	0.0364	224	6162
Br0942	Vascular	0.014	47	3359
Br1884	Astro-Oligo	0.0486	129	2655
Br1556	Astro-Oligo	0.0159	60	3773
Br1706	Vascular	0.0112	62	5533
Br3974	Vascular	0.0319	97	3042
Br6423	Astro-Oligo	0.0461	143	3102
Br5276	Astro	0.0083	23	2781
Br1285	Oligo	0.0195	63	3233
Br5517	ACHE_SERT_Npep	0.0063	40	6344
Br5712	Oligo	0.0055	15	2720
Br5712	ACHE_SERT_Npep	0.0051	14	2720
Br3974	Oligo	0.0092	28	3042
Br5368	Vascular	0.0144	42	2909
Br6538	Oligo	0.0181	58	3210
Br6538	Vascular	0.0181	58	3210
Br5941	Vascular	0.0105	42	3993
Br5712	LC	0.0026	7	2720
Br5517	LC	0.0019	12	6344

## Sheet: C-DomainProportions_by_TissSect
Tissue Section ID	Domain	Proportion	N Domain Spots	N Tissue Spots
V13B23-286_A1s1	Oligo-Other Cell Types Mixed	0.1909	307	1608
V13B23-286_B1s2	Astro	0.1257	282	2244
V13F27-339_A1s1	Oligo-Astro	0.0603	99	1641
V13F27-339_B1s1	Oligo-Astro	0.1995	264	1323
V13M06-331_B1s1	Oligo	0.0229	41	1790
V13M06-332_A1s2	ACHE_SERT_Npep	0.275	443	1611
V13M06-332_B1s1	ACHE_SERT_LC_WM	0.1008	167	1656
V13M06-333_A1s2	Oligo-Astro	0.1417	216	1524
V13M06-333_B1s1	Oligo-Astro	0.1605	257	1601
V13M06-386_C1s1	Astro-Oligo	0.1101	197	1789
V13M06-401_A1s1	Oligo-Astro	0.1766	313	1772
V13M06-401_B1s1	ACHE_SERT_Npep	0.1895	307	1620
V13M06-401_C1s1	Vascular	0.015	19	1267
V13M06-401_D1s1	ACHE_SERT_Npep	0.1594	272	1706
V13M06-402_A1s1	Oligo-Other Cell Types Mixed	0.1711	336	1964
V13M06-402_B1s1	Oligo-Other Cell Types Mixed	0.2341	313	1337
V13M06-402_D1s1	ACHE_SERT_Npep	0.1073	193	1798
V13M06-403_A1s1	Astro-Oligo	0.1677	215	1282
V13M06-403_D1s1	Astro	0.0594	82	1381
V13M06-404_A1s1	Oligo	0.0168	24	1426
V13M06-404_B1s2	Oligo-Other Cell Types Mixed	0.2174	348	1601
V13M06-404_D1s1	Oligo-Astro	0.1879	338	1799
V13B23-284_A1s2	Astro	0.0572	100	1749
V13B23-284_B1s2	LC	0.0722	124	1717
V13B23-284_D1s1	Oligo-Other Cell Types Mixed	0.3143	654	2081
V13B23-286_A1s2	Astro	0.3228	501	1552
V13B23-286_B1s1	Oligo-Other Cell Types Mixed	0.3955	664	1679
V13B23-366_A1s1	Oligo-Other Cell Types Mixed	0.3606	1575	4368
V13F27-339_A1s2	Oligo-Other Cell Types Mixed	0.4704	962	2045
V13F27-339_B1s2	Astro	0.1845	258	1398
V13F27-339_C1s2	Oligo-Other Cell Types Mixed	0.1822	281	1542
V13F27-339_D1s2	Oligo-Astro	0.1591	210	1320
V13M06-331_A1s2	Oligo-Other Cell Types Mixed	0.4861	1187	2442
V13M06-331_B1s2	Oligo-Other Cell Types Mixed	0.3491	361	1034
V13M06-331_C1s2	ACHE_SERT_Npep	0.2961	339	1145
V13M06-332_A1s1	Oligo-Other Cell Types Mixed	0.3783	637	1684
V13M06-332_B1s2	ACHE_SERT_LC_WM	0.1205	167	1386
V13M06-332_C1s1	Oligo-Other Cell Types Mixed	0.5217	600	1150
V13M06-332_D1s2	ACHE_SERT_Npep	0.2151	379	1762
V13M06-333_A1s1	Astro	0.345	776	2249
V13M06-333_B1s2	Astro	0.3333	571	1713
V13M06-333_C1s2	ACHE_SERT_Npep	0.2636	367	1392
V13M06-386_B1s2	Oligo-Other Cell Types Mixed	0.6476	998	1541
V13M06-386_C1s2	Astro	0.2098	303	1444
V13M06-386_D1s2	Oligo-Other Cell Types Mixed	0.2794	454	1625
V13M06-401_A1s2	Vascular	0.0462	75	1624
V13M06-401_B1s2	ACHE_SERT_Npep	0.1626	241	1482
V13M06-401_C1s2	Oligo-Astro	0.0586	71	1211
V13M06-401_D1s2	Oligo	0.1057	152	1438
V13M06-402_A1s2	Astro	0.3797	614	1617
V13M06-402_B1s2	Astro	0.2299	303	1318
V13M06-402_C1s2	Astro	0.075	82	1093
V13M06-403_A1s2	Oligo-Other Cell Types Mixed	0.3864	536	1387
V13M06-403_B1s2	Oligo-Other Cell Types Mixed	0.6133	796	1298
V13M06-403_D1s2	Astro-Oligo	0.0951	157	1651
V13M06-404_A1s2	Astro	0.3477	587	1688
V13M06-404_B1s1	Astro	0.2629	423	1609
V13M06-404_C1s1	Vascular	0.0363	58	1596
V13M06-404_D1s2	Astro	0.2789	494	1771
V13B23-284_B1s1	ACHE_SERT_LC_WM	0.0988	130	1316
V13F27-339_A1s1	Oligo-Other Cell Types Mixed	0.4321	709	1641
V13M06-331_A1s1	Astro-Oligo	0.0426	66	1551
V13M06-331_B1s1	Oligo-Other Cell Types Mixed	0.4933	883	1790
V13M06-332_A1s2	Astro	0.1713	276	1611
V13M06-332_C1s2	Oligo-Other Cell Types Mixed	0.535	840	1570
V13M06-333_A1s2	Oligo-Other Cell Types Mixed	0.0505	77	1524
V13M06-333_C1s1	Vascular	0.0521	111	2132
V13M06-386_B1s1	Astro	0.0273	24	880
V13M06-401_A1s1	Oligo	0.035	62	1772
V13M06-401_D1s1	Astro-Oligo	0.0264	45	1706
V13M06-402_B1s1	ACHE_SERT_LC_WM	0.1055	141	1337
V13M06-404_C1s2	Oligo-Other Cell Types Mixed	0.4557	704	1545
V13B23-284_A1s2	Oligo-Other Cell Types Mixed	0.5089	890	1749
V13B23-284_B1s2	Astro-Oligo	0.0344	59	1717
V13B23-284_C1s2	Oligo-Astro	0.1703	228	1339
V13B23-284_D1s1	Astro	0.1341	279	2081
V13B23-286_A1s1	ACHE_SERT_Npep	0.0976	157	1608
V13B23-286_B1s2	Oligo-Other Cell Types Mixed	0.3636	816	2244
V13B23-366_A1s1	Astro	0.1632	713	4368
V13F27-339_A1s1	Astro	0.1968	323	1641
V13F27-339_D1s1	Oligo-Other Cell Types Mixed	0.4387	665	1516
V13M06-331_D1s1	Astro-Oligo	0.0952	125	1313
V13M06-332_B1s1	Oligo-Other Cell Types Mixed	0.2107	349	1656
V13M06-332_D1s1	Astro	0.3832	612	1597
V13M06-333_A1s2	ACHE_SERT_Npep	0.2487	379	1524
V13M06-333_B1s1	ACHE_SERT_Npep	0.1537	246	1601
V13M06-333_C1s1	ACHE_SERT_Npep	0.2631	561	2132
V13M06-333_D1s1	ACHE_SERT_LC_WM	0.1429	125	875
V13M06-386_A1s2	Oligo-Astro	0.1019	126	1237
V13M06-386_B1s1	Vascular	0.0341	30	880
V13M06-386_C1s1	Oligo-Other Cell Types Mixed	0.3348	599	1789
V13M06-386_D1s1	LC	0.0409	43	1052
V13M06-401_B1s1	Oligo-Other Cell Types Mixed	0.1074	174	1620
V13M06-401_D1s1	Oligo-Astro	0.2948	503	1706
V13M06-402_A1s1	ACHE_SERT_Npep	0.2195	431	1964
V13M06-402_B1s2	Oligo-Other Cell Types Mixed	0.1388	183	1318
V13M06-402_C1s1	Oligo-Astro	0.2505	250	998
V13M06-402_D1s2	ACHE_SERT_LC_WM	0.0945	105	1111
V13M06-403_C1s1	Oligo-Other Cell Types Mixed	0.7213	999	1385
V13M06-403_D1s1	Oligo-Other Cell Types Mixed	0.5141	710	1381
V13M06-404_A1s1	LC	0.075	107	1426
V13M06-404_C1s2	Vascular	0.0447	69	1545
V13M06-404_D1s1	ACHE_SERT_Npep	0.035	63	1799
V13B23-284_A1s1	Oligo-Other Cell Types Mixed	0.2915	564	1935
V13B23-284_B1s1	Oligo	0.035	46	1316
V13B23-284_C1s1	Oligo-Astro	0.2206	372	1686
V13B23-284_D1s2	Oligo-Astro	0.2738	454	1658
V13B23-286_B1s1	Oligo-Astro	0.0661	111	1679
V13B23-366_A1s1	ACHE_SERT_Npep	0.076	332	4368
V13F27-339_B1s2	Oligo-Other Cell Types Mixed	0.269	376	1398
V13F27-339_C1s1	Oligo-Other Cell Types Mixed	0.1066	151	1416
V13M06-331_A1s1	Oligo-Other Cell Types Mixed	0.423	656	1551
V13M06-331_B1s1	ACHE_SERT_LC_WM	0.0855	153	1790
V13M06-331_C1s2	Astro	0.207	237	1145
V13M06-331_D1s2	ACHE_SERT_Npep	0.1383	183	1323
V13M06-332_B1s2	ACHE_SERT_Npep	0.0924	128	1386
V13M06-332_D1s2	Astro	0.3263	575	1762
V13M06-333_A1s1	Oligo-Astro	0.1787	402	2249
V13M06-333_B1s2	Astro-Oligo	0.0397	68	1713
V13M06-333_D1s2	ACHE_SERT_Npep	0.2679	285	1064
V13M06-386_A1s1	Oligo-Other Cell Types Mixed	0.3782	506	1338
V13M06-386_B1s2	Astro-Oligo	0.1512	233	1541
V13M06-401_B1s2	Vascular	0.0101	15	1482
V13M06-401_C1s2	LC	0.0182	22	1211
V13M06-401_D1s2	Oligo-Astro	0.1975	284	1438
V13M06-402_B1s1	ACHE_SERT_Npep	0.1212	162	1337
V13M06-403_A1s2	Astro-Oligo	0.1384	192	1387
V13M06-404_A1s2	Astro-Oligo	0.0681	115	1688
V13M06-404_B1s1	Oligo-Other Cell Types Mixed	0.3027	487	1609
V13M06-404_C1s1	Oligo-Other Cell Types Mixed	0.4091	653	1596
V13B23-284_B1s2	Vascular	0.0309	53	1717
V13B23-284_C1s2	Vascular	0.0523	70	1339
V13B23-284_D1s1	Oligo	0.1153	240	2081
V13B23-286_A1s1	Oligo-Astro	0.0808	130	1608
V13B23-286_B1s2	Oligo-Astro	0.0646	145	2244
V13B23-366_A1s1	LC	0.0563	246	4368
V13F27-339_A1s1	Vascular	0.0165	27	1641
V13F27-339_B1s1	Astro-Oligo	0.1232	163	1323
V13M06-331_A1s2	ACHE_SERT_Npep	0.1032	252	2442
V13M06-331_D1s1	Oligo-Other Cell Types Mixed	0.1508	198	1313
V13M06-332_D1s1	ACHE_SERT_Npep	0.2329	372	1597
V13M06-333_C1s1	Astro	0.371	791	2132
V13M06-333_D1s1	Oligo-Astro	0.0971	85	875
V13M06-386_B1s1	Oligo-Other Cell Types Mixed	0.7557	665	880
V13M06-386_C1s1	ACHE_SERT_LC_WM	0.0805	144	1789
V13M06-386_D1s1	Oligo-Other Cell Types Mixed	0.5618	591	1052
V13M06-401_A1s1	Astro	0.3211	569	1772
V13M06-401_B1s1	Oligo-Astro	0.1654	268	1620
V13M06-401_C1s1	Oligo-Other Cell Types Mixed	0.4665	591	1267
V13M06-401_D1s1	Astro	0.1231	210	1706
V13M06-402_A1s1	Astro	0.3116	612	1964
V13M06-403_A1s1	Oligo-Astro	0.1794	230	1282
V13M06-403_B1s1	Oligo-Other Cell Types Mixed	0.585	781	1335
V13M06-403_D1s1	Oligo-Astro	0.1137	157	1381
V13M06-404_D1s1	Oligo	0.0856	154	1799
V13B23-284_B1s2	Astro	0.205	352	1717
V13B23-284_C1s2	ACHE_SERT_LC_WM	0.0784	105	1339
V13B23-284_D1s1	Oligo-Astro	0.2585	538	2081
V13B23-286_A1s1	Vascular	0.0516	83	1608
V13B23-286_B1s2	Astro-Oligo	0.2522	566	2244
V13F27-339_B1s1	Astro	0.1353	179	1323
V13F27-339_D1s1	Oligo-Astro	0.192	291	1516
V13M06-331_D1s1	Astro	0.2407	316	1313
V13M06-333_D1s1	LC	0.1703	149	875
V13M06-401_D1s1	Oligo	0.1448	247	1706
V13M06-402_C1s1	ACHE_SERT_Npep	0.0922	92	998
V13M06-403_A1s1	Oligo-Other Cell Types Mixed	0.3713	476	1282
V13M06-403_B1s1	Vascular	0.1041	139	1335
V13M06-404_A1s1	Oligo-Other Cell Types Mixed	0.2763	394	1426
V13M06-404_D1s1	Astro	0.3068	552	1799
V13B23-366_A1s1	Vascular	0.0323	141	4368
V13F27-339_A1s2	Oligo-Astro	0.0792	162	2045
V13M06-402_D1s2	LC	0.0792	88	1111
V13M06-404_A1s1	ACHE_SERT_Npep	0.1178	168	1426
V13B23-284_B1s2	Oligo-Astro	0.1974	339	1717
V13B23-284_C1s2	Oligo-Other Cell Types Mixed	0.2875	385	1339
V13F27-339_A1s1	Oligo	0.0134	22	1641
V13F27-339_C1s2	Oligo	0.1038	160	1542
V13M06-332_D1s1	Astro-Oligo	0.0276	44	1597
V13M06-333_B1s1	Oligo	0.1174	188	1601
V13M06-386_A1s2	Astro-Oligo	0.0331	41	1237
V13M06-402_C1s1	Oligo	0.1393	139	998
V13M06-402_D1s2	Oligo	0.0369	41	1111
V13M06-403_D1s1	Astro-Oligo	0.1021	141	1381
V13B23-284_B1s2	ACHE_SERT_Npep	0.1963	337	1717
V13B23-286_A1s2	Oligo-Other Cell Types Mixed	0.1733	269	1552
V13B23-366_A1s1	Oligo	0.0224	98	4368
V13F27-339_D1s2	Oligo-Other Cell Types Mixed	0.4962	655	1320
V13M06-331_A1s2	Astro	0.0684	167	2442
V13M06-331_B1s2	Astro-Oligo	0.0928	96	1034
V13M06-331_C1s2	Oligo-Other Cell Types Mixed	0.0323	37	1145
V13M06-332_A1s1	ACHE_SERT_Npep	0.171	288	1684
V13M06-332_B1s2	Oligo-Other Cell Types Mixed	0.2583	358	1386
V13M06-332_D1s2	Oligo-Astro	0.1203	212	1762
V13M06-333_A1s1	ACHE_SERT_Npep	0.2494	561	2249
V13M06-333_B1s2	Oligo-Astro	0.1459	250	1713
V13M06-333_C1s2	Astro	0.4346	605	1392
V13M06-386_B1s2	Oligo-Astro	0.0649	100	1541
V13M06-386_C1s2	Astro-Oligo	0.1143	165	1444
V13M06-386_D1s2	Astro-Oligo	0.1514	246	1625
V13M06-401_A1s2	Oligo-Astro	0.1299	211	1624
V13M06-401_B1s2	LC	0.1019	151	1482
V13M06-402_A1s2	ACHE_SERT_Npep	0.2072	335	1617
V13M06-402_B1s2	Vascular	0.041	54	1318
V13M06-402_C1s2	Oligo	0.1107	121	1093
V13M06-403_C1s2	Oligo-Other Cell Types Mixed	0.745	1040	1396
V13M06-403_D1s2	Oligo-Other Cell Types Mixed	0.4452	735	1651
V13M06-404_B1s1	ACHE_SERT_Npep	0.115	185	1609
V13M06-404_C1s1	ACHE_SERT_Npep	0.0952	152	1596
V13B23-284_B1s1	Oligo-Other Cell Types Mixed	0.3739	492	1316
V13B23-284_C1s1	Oligo-Other Cell Types Mixed	0.2378	401	1686
V13B23-284_D1s2	Oligo-Other Cell Types Mixed	0.3408	565	1658
V13B23-286_B1s1	Vascular	0.1072	180	1679
V13M06-331_B1s1	Oligo-Astro	0.0793	142	1790
V13M06-331_D1s2	Astro	0.3129	414	1323
V13M06-404_C1s1	Astro-Oligo	0.0959	153	1596
V13B23-284_A1s2	Vascular	0.016	28	1749
V13B23-284_C1s1	ACHE_SERT_Npep	0.1234	208	1686
V13B23-286_B1s1	ACHE_SERT_LC_WM	0.0834	140	1679
V13F27-339_A1s2	ACHE_SERT_Npep	0.0494	101	2045
V13M06-331_C1s2	LC	0.1197	137	1145
V13M06-331_D1s2	Oligo-Astro	0.1444	191	1323
V13M06-333_B1s2	ACHE_SERT_Npep	0.1465	251	1713
V13M06-386_B1s2	Vascular	0.0331	51	1541
V13M06-386_C1s2	Oligo-Other Cell Types Mixed	0.2825	408	1444
V13M06-386_D1s2	ACHE_SERT_LC_WM	0.0812	132	1625
V13M06-401_A1s2	ACHE_SERT_Npep	0.1952	317	1624
V13M06-401_C1s2	Astro-Oligo	0.1858	225	1211
V13M06-401_D1s2	Oligo-Other Cell Types Mixed	0.1725	248	1438
V13M06-403_A1s2	ACHE_SERT_Npep	0.0368	51	1387
V13M06-403_D1s2	Astro	0.1254	207	1651
V13M06-404_D1s2	Oligo-Astro	0.1705	302	1771
V13B23-284_A1s2	Oligo-Astro	0.1481	259	1749
V13B23-286_B1s1	Astro	0.0584	98	1679
V13B23-366_A1s1	Oligo-Astro	0.1021	446	4368
V13F27-339_C1s2	ACHE_SERT_LC_WM	0.0914	141	1542
V13M06-332_C1s1	Oligo-Astro	0.1426	164	1150
V13M06-386_D1s2	Oligo-Astro	0.0985	160	1625
V13M06-401_A1s2	Astro-Oligo	0.0677	110	1624
V13M06-403_D1s2	ACHE_SERT_Npep	0.046	76	1651
V13B23-284_C1s2	Astro-Oligo	0.065	87	1339
V13B23-286_A1s1	Astro	0.2954	475	1608
V13F27-339_B1s1	Oligo-Other Cell Types Mixed	0.2555	338	1323
V13F27-339_D1s1	Vascular	0.1095	166	1516
V13M06-331_C1s1	Vascular	0.0305	42	1375
V13M06-331_D1s1	Oligo	0.0297	39	1313
V13M06-332_B1s1	LC	0.2047	339	1656
V13M06-332_C1s2	Astro-Oligo	0.2134	335	1570
V13M06-386_C1s1	ACHE_SERT_Npep	0.0827	148	1789
V13M06-386_D1s1	Astro-Oligo	0.135	142	1052
V13M06-401_A1s1	ACHE_SERT_Npep	0.2043	362	1772
V13M06-401_B1s1	ACHE_SERT_LC_WM	0.0753	122	1620
V13M06-402_C1s1	Vascular	0.011	11	998
V13M06-402_D1s1	Oligo-Other Cell Types Mixed	0.228	410	1798
V13M06-403_B1s1	Astro-Oligo	0.0996	133	1335
V13M06-404_B1s2	LC	0.0831	133	1601
V13B23-284_A1s2	ACHE_SERT_LC_WM	0.0555	97	1749
V13B23-284_C1s2	ACHE_SERT_Npep	0.115	154	1339
V13B23-286_B1s2	Vascular	0.0905	203	2244
V13F27-339_B1s1	ACHE_SERT_Npep	0.0408	54	1323
V13F27-339_C1s2	LC	0.0934	144	1542
V13M06-331_B1s2	ACHE_SERT_LC_WM	0.0803	83	1034
V13M06-331_C1s1	ACHE_SERT_LC_WM	0.1164	160	1375
V13M06-331_D1s1	Oligo-Astro	0.1021	134	1313
V13M06-333_A1s2	Astro	0.2979	454	1524
V13M06-333_B1s1	Astro	0.3273	524	1601
V13M06-386_A1s2	ACHE_SERT_Npep	0.0582	72	1237
V13M06-386_C1s1	Astro	0.2169	388	1789
V13M06-386_D1s1	Oligo-Astro	0.0504	53	1052
V13M06-401_B1s1	LC	0.0722	117	1620
V13M06-402_B1s2	Oligo-Astro	0.195	257	1318
V13M06-404_B1s2	ACHE_SERT_Npep	0.1168	187	1601
V13F27-339_A1s2	ACHE_SERT_LC_WM	0.0792	162	2045
V13F27-339_C1s2	Astro	0.179	276	1542
V13M06-331_A1s2	Astro-Oligo	0.0397	97	2442
V13M06-332_A1s1	Oligo	0.0433	73	1684
V13M06-333_B1s2	Oligo	0.0718	123	1713
V13M06-386_A1s2	Oligo-Other Cell Types Mixed	0.5311	657	1237
V13M06-386_D1s2	Astro	0.1834	298	1625
V13M06-401_A1s2	Astro	0.3756	610	1624
V13M06-402_A1s2	Oligo-Astro	0.0662	107	1617
V13M06-402_D1s2	Astro	0.2646	294	1111
V13M06-403_C1s2	Vascular	0.043	60	1396
V13M06-404_B1s1	ACHE_SERT_LC_WM	0.0851	137	1609
V13M06-404_C1s1	Astro	0.1573	251	1596
V13M06-404_D1s2	Oligo	0.0695	123	1771
V13B23-286_A1s1	LC	0.1325	213	1608
V13F27-339_D1s1	Astro	0.0297	45	1516
V13M06-331_C1s1	Oligo-Other Cell Types Mixed	0.1564	215	1375
V13M06-331_D1s1	LC	0.1287	169	1313
V13M06-332_B1s1	Astro	0.2367	392	1656
V13M06-332_C1s2	ACHE_SERT_LC_WM	0.1057	166	1570
V13M06-333_B1s1	Vascular	0.0125	20	1601
V13M06-401_B1s1	Astro	0.2611	423	1620
V13M06-402_C1s1	Oligo-Other Cell Types Mixed	0.2234	223	998
V13M06-403_A1s1	LC	0.0148	19	1282
V13M06-403_D1s1	ACHE_SERT_Npep	0.0384	53	1381
V13B23-284_A1s1	Oligo	0.1499	290	1935
V13B23-284_D1s2	Oligo	0.117	194	1658
V13M06-331_A1s1	ACHE_SERT_LC_WM	0.1154	179	1551
V13M06-402_A1s1	Oligo-Astro	0.0463	91	1964
V13M06-404_B1s1	Oligo-Astro	0.0777	125	1609
V13B23-284_B1s2	Oligo	0.0635	109	1717
V13F27-339_A1s1	ACHE_SERT_LC_WM	0.0768	126	1641
V13F27-339_B1s1	Oligo	0.0559	74	1323
V13F27-339_C1s2	Oligo-Astro	0.1634	252	1542
V13M06-333_A1s2	Oligo	0.0965	147	1524
V13M06-333_C1s1	ACHE_SERT_LC_WM	0.0722	154	2132
V13M06-402_D1s2	Oligo-Other Cell Types Mixed	0.1818	202	1111
V13B23-284_B1s1	Astro-Oligo	0.0509	67	1316
V13B23-284_D1s2	Astro	0.0881	146	1658
V13B23-286_A1s2	Oligo-Astro	0.0638	99	1552
V13M06-332_A1s1	ACHE_SERT_LC_WM	0.12	202	1684
V13B23-286_A1s2	Oligo	0.0168	26	1552
V13B23-286_B1s1	Astro-Oligo	0.2609	438	1679
V13B23-366_A1s1	ACHE_SERT_LC_WM	0.0758	331	4368
V13F27-339_D1s2	Vascular	0.1008	133	1320
V13M06-331_A1s2	LC	0.0483	118	2442
V13M06-331_D1s2	ACHE_SERT_LC_WM	0.0574	76	1323
V13M06-332_B1s2	LC	0.1674	232	1386
V13M06-332_D1s2	LC	0.0982	173	1762
V13M06-333_D1s2	LC	0.1476	157	1064
V13M06-401_C1s2	Astro	0.1445	175	1211
V13M06-402_C1s2	Astro-Oligo	0.0769	84	1093
V13M06-402_D1s1	Oligo	0.0628	113	1798
V13M06-403_B1s2	Astro	0.0208	27	1298
V13M06-404_D1s2	Oligo-Other Cell Types Mixed	0.2168	384	1771
V13B23-286_A1s2	ACHE_SERT_Npep	0.0947	147	1552
V13M06-332_B1s2	Astro	0.2128	295	1386
V13M06-402_B1s1	Oligo-Astro	0.1399	187	1337
V13B23-284_A1s2	Oligo	0.0532	93	1749
V13M06-332_A1s1	Oligo-Astro	0.0938	158	1684
V13M06-333_C1s2	Oligo-Other Cell Types Mixed	0.0359	50	1392
V13B23-284_A1s2	Astro-Oligo	0.0772	135	1749
V13F27-339_C1s2	ACHE_SERT_Npep	0.1427	220	1542
V13M06-386_D1s2	LC	0.0529	86	1625
V13M06-401_B1s2	ACHE_SERT_LC_WM	0.0722	107	1482
V13M06-402_A1s2	Astro-Oligo	0.0569	92	1617
V13M06-403_C1s2	ACHE_SERT_LC_WM	0.015	21	1396
V13B23-284_D1s2	ACHE_SERT_Npep	0.0434	72	1658
V13F27-339_A1s1	ACHE_SERT_Npep	0.0658	108	1641
V13M06-333_C1s1	Oligo	0.0661	141	2132
V13M06-401_C1s1	Astro	0.1168	148	1267
V13F27-339_A1s2	Vascular	0.0191	39	2045
V13F27-339_B1s2	Oligo	0.0508	71	1398
V13M06-333_A1s1	Oligo	0.112	252	2249
V13M06-401_A1s2	Oligo	0.0382	62	1624
V13M06-403_D1s2	Oligo	0.0218	36	1651
V13B23-286_A1s2	Vascular	0.0522	81	1552
V13F27-339_C1s1	Oligo-Astro	0.2041	289	1416
V13M06-331_A1s1	ACHE_SERT_Npep	0.1264	196	1551
V13M06-331_D1s2	Vascular	0.1111	147	1323
V13M06-386_A1s1	Oligo-Astro	0.1487	199	1338
V13M06-386_C1s2	ACHE_SERT_Npep	0.0783	113	1444
V13M06-401_C1s2	Oligo-Other Cell Types Mixed	0.4765	577	1211
V13B23-284_C1s1	Astro	0.1263	213	1686
V13M06-333_B1s2	Oligo-Other Cell Types Mixed	0.1226	210	1713
V13M06-333_D1s2	Oligo-Other Cell Types Mixed	0.0771	82	1064
V13M06-386_B1s2	Astro	0.0357	55	1541
V13M06-401_B1s2	Astro	0.2942	436	1482
V13M06-386_C1s2	Oligo-Astro	0.0637	92	1444
V13M06-401_B1s2	Oligo-Other Cell Types Mixed	0.0884	131	1482
V13M06-402_B1s2	Oligo	0.0781	103	1318
V13M06-403_D1s2	Oligo-Astro	0.1278	211	1651
V13M06-404_A1s2	Oligo-Other Cell Types Mixed	0.1694	286	1688
V13B23-284_A1s1	LC	0.0481	93	1935
V13F27-339_C1s1	Astro	0.202	286	1416
V13M06-332_D1s2	ACHE_SERT_LC_WM	0.0681	120	1762
V13M06-333_B1s2	LC	0.0665	114	1713
V13M06-386_A1s1	ACHE_SERT_Npep	0.0904	121	1338
V13M06-386_B1s2	ACHE_SERT_LC_WM	0.0532	82	1541
V13M06-401_A1s2	ACHE_SERT_LC_WM	0.0462	75	1624
V13M06-331_A1s2	ACHE_SERT_LC_WM	0.1081	264	2442
V13M06-331_C1s1	LC	0.0887	122	1375
V13M06-332_D1s2	Oligo-Other Cell Types Mixed	0.063	111	1762
V13M06-333_D1s2	Astro	0.2838	302	1064
V13M06-401_B1s2	Oligo	0.0641	95	1482
V13M06-402_C1s2	ACHE_SERT_LC_WM	0.1281	140	1093
V13M06-402_D1s1	Oligo-Astro	0.1969	354	1798
V13M06-403_B1s2	ACHE_SERT_LC_WM	0.0586	76	1298
V13B23-284_B1s2	Oligo-Other Cell Types Mixed	0.1258	216	1717
V13B23-284_C1s2	Oligo	0.0418	56	1339
V13B23-284_D1s1	Astro-Oligo	0.0519	108	2081
V13F27-339_A1s1	Astro-Oligo	0.0664	109	1641
V13F27-339_C1s2	Astro-Oligo	0.0279	43	1542
V13M06-331_A1s2	Oligo-Astro	0.1057	258	2442
V13M06-333_B1s1	Astro-Oligo	0.0437	70	1601
V13M06-333_D1s1	Astro	0.2	175	875
V13M06-401_B1s1	Oligo	0.0698	113	1620
V13M06-404_B1s2	Oligo-Astro	0.0937	150	1601
V13M06-404_C1s2	Oligo-Astro	0.0919	142	1545
V13M06-331_C1s1	Oligo	0.0393	54	1375
V13M06-332_D1s1	ACHE_SERT_LC_WM	0.0438	70	1597
V13M06-401_A1s1	ACHE_SERT_LC_WM	0.0463	82	1772
V13M06-402_B1s2	ACHE_SERT_Npep	0.1244	164	1318
V13M06-403_A1s1	Oligo	0.0437	56	1282
V13M06-404_A1s1	Astro-Oligo	0.068	97	1426
V13B23-284_D1s1	ACHE_SERT_Npep	0.0509	106	2081
V13M06-332_D1s1	Oligo-Astro	0.1064	170	1597
V13F27-339_A1s2	Astro-Oligo	0.1066	218	2045
V13M06-331_A1s2	Oligo	0.0311	76	2442
V13M06-333_C1s2	Oligo-Astro	0.0761	106	1392
V13M06-402_A1s2	ACHE_SERT_LC_WM	0.0557	90	1617
V13B23-284_B1s1	Astro	0.1375	181	1316
V13B23-284_C1s1	Astro-Oligo	0.0682	115	1686
V13M06-331_A1s1	Oligo-Astro	0.0922	143	1551
V13M06-331_D1s2	Astro-Oligo	0.0718	95	1323
V13B23-284_A1s1	Vascular	0.032	62	1935
V13F27-339_C1s1	ACHE_SERT_Npep	0.1702	241	1416
V13M06-332_A1s2	ACHE_SERT_LC_WM	0.1285	207	1611
V13M06-332_C1s2	Oligo-Astro	0.086	135	1570
V13M06-333_A1s2	ACHE_SERT_LC_WM	0.0735	112	1524
V13M06-333_C1s1	LC	0.0582	124	2132
V13M06-386_C1s1	LC	0.0648	116	1789
V13M06-403_D1s1	ACHE_SERT_LC_WM	0.0825	114	1381
V13M06-404_C1s2	Astro-Oligo	0.134	207	1545
V13M06-333_B1s1	ACHE_SERT_LC_WM	0.0531	85	1601
V13M06-386_A1s1	ACHE_SERT_LC_WM	0.1323	177	1338
V13M06-386_C1s1	Oligo-Astro	0.0553	99	1789
V13M06-402_C1s1	ACHE_SERT_LC_WM	0.1062	106	998
V13M06-404_A1s1	Vascular	0.0189	27	1426
V13B23-284_B1s1	Vascular	0.0243	32	1316
V13M06-331_B1s1	Vascular	0.0235	42	1790
V13M06-401_D1s2	ACHE_SERT_Npep	0.1843	265	1438
V13M06-332_B1s1	Astro-Oligo	0.0737	122	1656
V13M06-404_A1s1	ACHE_SERT_LC_WM	0.0863	123	1426
V13M06-404_C1s2	ACHE_SERT_Npep	0.0673	104	1545
V13F27-339_A1s2	Astro	0.1369	280	2045
V13M06-331_B1s2	LC	0.089	92	1034
V13M06-332_B1s1	ACHE_SERT_Npep	0.0803	133	1656
V13M06-403_B1s2	Oligo-Astro	0.077	100	1298
V13M06-404_B1s2	Astro	0.2886	462	1601
V13B23-284_C1s2	LC	0.0597	80	1339
V13M06-331_B1s2	ACHE_SERT_Npep	0.06	62	1034
V13M06-331_C1s1	ACHE_SERT_Npep	0.208	286	1375
V13M06-333_A1s1	ACHE_SERT_LC_WM	0.0298	67	2249
V13M06-386_A1s2	LC	0.0849	105	1237
V13B23-284_A1s1	Astro	0.1137	220	1935
V13F27-339_B1s2	Vascular	0.0372	52	1398
V13F27-339_C1s1	LC	0.1024	145	1416
V13F27-339_D1s1	ACHE_SERT_LC_WM	0.0574	87	1516
V13M06-331_A1s1	LC	0.0696	108	1551
V13M06-331_B1s1	Astro-Oligo	0.0743	133	1790
V13M06-331_C1s1	Astro	0.152	209	1375
V13M06-332_D1s2	Oligo	0.0516	91	1762
V13M06-333_A1s1	Vascular	0.0209	47	2249
V13M06-386_A1s1	LC	0.0919	123	1338
V13M06-386_D1s2	Vascular	0.0437	71	1625
V13M06-402_B1s1	Astro	0.1653	221	1337
V13B23-284_B1s1	LC	0.0616	81	1316
V13F27-339_A1s1	LC	0.0719	118	1641
V13F27-339_B1s1	ACHE_SERT_LC_WM	0.0703	93	1323
V13M06-331_B1s1	Astro	0.1201	215	1790
V13M06-331_C1s1	Astro-Oligo	0.0676	93	1375
V13M06-331_D1s1	ACHE_SERT_LC_WM	0.0762	100	1313
V13M06-332_D1s1	LC	0.1152	184	1597
V13M06-402_A1s1	LC	0.0687	135	1964
V13M06-402_D1s1	LC	0.0562	101	1798
V13M06-403_C1s1	Oligo-Astro	0.1141	158	1385
V13M06-404_D1s1	LC	0.0361	65	1799
V13F27-339_C1s1	ACHE_SERT_LC_WM	0.0749	106	1416
V13M06-333_B1s2	ACHE_SERT_LC_WM	0.0595	102	1713
V13M06-333_D1s2	ACHE_SERT_LC_WM	0.078	83	1064
V13M06-402_B1s1	Oligo	0.0352	47	1337
V13M06-404_A1s2	ACHE_SERT_Npep	0.1232	208	1688
V13M06-404_C1s1	ACHE_SERT_LC_WM	0.0771	123	1596
V13B23-284_B1s1	ACHE_SERT_Npep	0.0965	127	1316
V13M06-331_B1s1	ACHE_SERT_Npep	0.0464	83	1790
V13M06-333_B1s2	Vascular	0.014	24	1713
V13M06-401_D1s2	Vascular	0.0042	6	1438
V13B23-284_D1s1	Vascular	0.0226	47	2081
V13B23-286_B1s2	ACHE_SERT_LC_WM	0.0865	194	2244
V13F27-339_B1s1	Vascular	0.0476	63	1323
V13F27-339_D1s1	Astro-Oligo	0.1675	254	1516
V13M06-332_A1s2	Oligo	0.0795	128	1611
V13M06-403_A1s1	ACHE_SERT_LC_WM	0.0624	80	1282
V13M06-403_C1s1	Astro-Oligo	0.1018	141	1385
V13M06-404_C1s2	ACHE_SERT_LC_WM	0.1243	192	1545
V13M06-404_D1s1	Vascular	0.1067	192	1799
V13B23-366_A1s1	Astro-Oligo	0.1113	486	4368
V13F27-339_C1s1	Oligo	0.1081	153	1416
V13M06-402_D1s1	Astro	0.1702	306	1798
V13M06-333_B1s1	Oligo-Other Cell Types Mixed	0.07	112	1601
V13M06-401_C1s1	ACHE_SERT_LC_WM	0.0766	97	1267
V13M06-403_A1s1	ACHE_SERT_Npep	0.032	41	1282
V13M06-404_B1s2	ACHE_SERT_LC_WM	0.0981	157	1601
V13M06-401_A1s2	Oligo-Other Cell Types Mixed	0.0413	67	1624
V13M06-402_A1s2	LC	0.0594	96	1617
V13M06-404_D1s2	Vascular	0.0999	177	1771
V13F27-339_B1s2	Astro-Oligo	0.1137	159	1398
V13M06-402_C1s2	LC	0.0393	43	1093
V13M06-403_B1s2	Astro-Oligo	0.1225	159	1298
V13M06-403_D1s2	LC	0.0503	83	1651
V13M06-404_A1s2	ACHE_SERT_LC_WM	0.0693	117	1688
V13M06-404_B1s1	LC	0.0758	122	1609
V13M06-404_D1s2	LC	0.0356	63	1771
V13M06-331_D1s2	Oligo	0.0514	68	1323
V13M06-332_C1s1	Astro-Oligo	0.1757	202	1150
V13M06-333_A1s1	LC	0.0387	87	2249
V13M06-401_D1s2	Astro	0.1245	179	1438
V13M06-404_D1s2	Astro-Oligo	0.0508	90	1771
V13B23-284_B1s1	Oligo-Astro	0.1216	160	1316
V13M06-331_B1s1	LC	0.0547	98	1790
V13M06-331_C1s2	Oligo	0.0515	59	1145
V13M06-333_D1s2	Vascular	0.0122	13	1064
V13M06-402_C1s2	ACHE_SERT_Npep	0.1336	146	1093
V13M06-403_A1s2	Astro	0.0916	127	1387
V13B23-284_C1s1	Vascular	0.0552	93	1686
V13B23-284_D1s2	Vascular	0.0223	37	1658
V13B23-286_A1s2	LC	0.1353	210	1552
V13F27-339_D1s2	Astro-Oligo	0.1432	189	1320
V13M06-401_C1s2	ACHE_SERT_LC_WM	0.0578	70	1211
V13M06-403_B1s2	Vascular	0.1017	132	1298
V13M06-403_D1s2	Vascular	0.0151	25	1651
V13M06-331_B1s2	Astro	0.1518	157	1034
V13M06-401_B1s2	Oligo-Astro	0.1599	237	1482
V13M06-402_C1s2	Oligo-Astro	0.2397	262	1093
V13M06-403_A1s2	Oligo-Astro	0.1875	260	1387
V13M06-333_D1s2	Oligo-Astro	0.0771	82	1064
V13M06-386_D1s2	ACHE_SERT_Npep	0.0806	131	1625
V13M06-401_A1s2	LC	0.0597	97	1624
V13B23-284_B1s2	ACHE_SERT_LC_WM	0.0745	128	1717
V13F27-339_D1s2	ACHE_SERT_LC_WM	0.0644	85	1320
V13M06-386_C1s2	LC	0.0755	109	1444
V13M06-402_B1s2	ACHE_SERT_LC_WM	0.0751	99	1318
V13M06-403_C1s2	Astro-Oligo	0.1404	196	1396
V13M06-404_A1s2	LC	0.1001	169	1688
V13B23-286_B1s1	Oligo	0.0161	27	1679
V13M06-386_A1s2	ACHE_SERT_LC_WM	0.135	167	1237
V13M06-402_D1s2	ACHE_SERT_Npep	0.153	170	1111
V13M06-332_C1s2	Astro	0.0121	19	1570
V13M06-401_C1s1	Astro-Oligo	0.18	228	1267
V13B23-286_A1s2	Astro-Oligo	0.0876	136	1552
V13M06-331_B1s2	Oligo-Astro	0.1015	105	1034
V13M06-331_C1s2	Astro-Oligo	0.0489	56	1145
V13M06-332_D1s2	Astro-Oligo	0.0431	76	1762
V13M06-402_B1s2	LC	0.0789	104	1318
V13M06-403_A1s2	ACHE_SERT_LC_WM	0.0779	108	1387
V13M06-386_B1s1	Astro-Oligo	0.1011	89	880
V13M06-402_B1s1	LC	0.1062	142	1337
V13M06-332_C1s2	Vascular	0.0331	52	1570
V13M06-402_A1s1	Vascular	0.0392	77	1964
V13M06-403_B1s1	Oligo-Astro	0.1318	176	1335
V13M06-404_D1s1	Oligo-Other Cell Types Mixed	0.1284	231	1799
V13M06-331_B1s2	Vascular	0.0377	39	1034
V13M06-331_C1s1	Oligo-Astro	0.1411	194	1375
V13M06-332_A1s2	Oligo-Other Cell Types Mixed	0.1297	209	1611
V13B23-286_A1s1	Oligo	0.018	29	1608
V13M06-401_D1s1	LC	0.0645	110	1706
V13M06-403_B1s1	Astro	0.0225	30	1335
V13M06-402_A1s1	ACHE_SERT_LC_WM	0.0682	134	1964
V13M06-404_D1s1	ACHE_SERT_LC_WM	0.055	99	1799
V13M06-332_A1s2	Oligo-Astro	0.1347	217	1611
V13M06-333_C1s1	Astro-Oligo	0.0155	33	2132
V13B23-284_C1s2	Astro	0.1299	174	1339
V13B23-286_A1s1	Astro-Oligo	0.0771	124	1608
V13M06-333_D1s1	ACHE_SERT_Npep	0.208	182	875
V13M06-386_D1s1	ACHE_SERT_LC_WM	0.1435	151	1052
V13M06-401_A1s1	Astro-Oligo	0.0728	129	1772
V13M06-401_C1s1	Oligo-Astro	0.0797	101	1267
V13M06-402_A1s1	Astro-Oligo	0.0667	131	1964
V13M06-331_C1s2	Oligo-Astro	0.1397	160	1145
V13M06-332_B1s2	Astro-Oligo	0.0657	91	1386
V13B23-284_A1s1	Astro-Oligo	0.063	122	1935
V13F27-339_B1s2	LC	0.0715	100	1398
V13M06-332_A1s1	Vascular	0.0095	16	1684
V13M06-386_A1s1	Astro-Oligo	0.0426	57	1338
V13B23-284_D1s2	LC	0.0193	32	1658
V13M06-386_C1s2	Vascular	0.0616	89	1444
V13M06-401_D1s2	ACHE_SERT_LC_WM	0.1015	146	1438
V13M06-404_A1s1	Astro	0.2875	410	1426
V13B23-284_A1s1	Oligo-Astro	0.2264	438	1935
V13M06-401_D1s1	Oligo-Other Cell Types Mixed	0.0932	159	1706
V13M06-402_D1s1	ACHE_SERT_LC_WM	0.1034	186	1798
V13M06-403_A1s1	Astro	0.1076	138	1282
V13B23-284_C1s1	ACHE_SERT_LC_WM	0.0854	144	1686
V13M06-401_A1s1	Oligo-Other Cell Types Mixed	0.0406	72	1772
V13M06-403_D1s1	LC	0.0681	94	1381
V13M06-404_B1s2	Astro-Oligo	0.0618	99	1601
V13M06-333_D1s1	Oligo	0.0411	36	875
V13M06-402_C1s1	Astro-Oligo	0.0882	88	998
V13M06-386_A1s2	Astro	0.0259	32	1237
V13M06-404_A1s2	Oligo-Astro	0.0841	142	1688
V13M06-404_B1s1	Astro-Oligo	0.0491	79	1609
V13M06-331_D1s1	ACHE_SERT_Npep	0.1409	185	1313
V13M06-386_B1s1	ACHE_SERT_LC_WM	0.0386	34	880
V13M06-401_D1s1	ACHE_SERT_LC_WM	0.0903	154	1706
V13B23-286_A1s1	ACHE_SERT_LC_WM	0.056	90	1608
V13F27-339_B1s2	Oligo-Astro	0.1545	216	1398
V13M06-386_D1s2	Oligo	0.0289	47	1625
V13F27-339_B1s1	LC	0.0718	95	1323
V13M06-333_B1s1	LC	0.0618	99	1601
V13M06-402_D1s1	Astro-Oligo	0.0634	114	1798
V13M06-332_B1s2	Oligo-Astro	0.0462	64	1386
V13M06-402_D1s2	Astro-Oligo	0.045	50	1111
V13M06-386_A1s1	Astro	0.0613	82	1338
V13M06-403_C1s2	Oligo	0.0007	1	1396
V13M06-403_D1s2	ACHE_SERT_LC_WM	0.0733	121	1651
V13M06-333_C1s1	Oligo-Astro	0.0779	166	2132
V13M06-404_A1s1	Oligo-Astro	0.0533	76	1426
V13M06-402_C1s1	LC	0.0311	31	998
V13M06-401_C1s2	Oligo	0.0033	4	1211
V13M06-333_D1s1	Astro-Oligo	0.0377	33	875
V13M06-331_A1s1	Astro	0.0877	136	1551
V13M06-386_D1s1	Astro	0.02	21	1052
V13M06-401_A1s1	LC	0.0553	98	1772
V13F27-339_D1s1	Oligo	0.0053	8	1516
V13M06-386_B1s1	Oligo-Astro	0.0409	36	880
V13M06-403_C1s1	Vascular	0.0448	62	1385
V13M06-386_C1s1	Vascular	0.0408	73	1789
V13M06-404_C1s2	Oligo	0.0032	5	1545
V13M06-404_D1s1	Astro-Oligo	0.0584	105	1799
V13M06-404_C1s2	Astro	0.0537	83	1545
V13B23-284_D1s1	ACHE_SERT_LC_WM	0.036	75	2081
V13M06-333_C1s2	LC	0.0675	94	1392
V13M06-402_A1s2	Oligo	0.0192	31	1617
V13M06-402_D1s2	Oligo-Astro	0.126	140	1111
V13F27-339_B1s2	ACHE_SERT_Npep	0.0429	60	1398
V13M06-331_C1s2	ACHE_SERT_LC_WM	0.0786	90	1145
V13M06-332_C1s1	ACHE_SERT_LC_WM	0.0965	111	1150
V13M06-404_C1s1	Oligo-Astro	0.0971	155	1596
V13M06-401_C1s2	ACHE_SERT_Npep	0.0388	47	1211
V13M06-403_B1s1	Oligo	0.0075	10	1335
V13M06-332_D1s2	Vascular	0.0142	25	1762
V13M06-401_A1s1	Vascular	0.048	85	1772
V13M06-402_B1s1	Astro-Oligo	0.0583	78	1337
V13M06-404_A1s2	Oligo	0.0166	28	1688
V13F27-339_A1s2	LC	0.0489	100	2045
V13B23-284_C1s1	Oligo	0.0451	76	1686
V13B23-284_D1s1	LC	0.0163	34	2081
V13M06-386_C1s2	ACHE_SERT_LC_WM	0.088	127	1444
V13F27-339_B1s2	ACHE_SERT_LC_WM	0.0758	106	1398
V13M06-332_A1s1	Astro	0.1015	171	1684
V13M06-402_C1s2	Oligo-Other Cell Types Mixed	0.1848	202	1093
V13M06-331_B1s2	Oligo	0.0377	39	1034
V13M06-333_C1s2	Oligo	0.0481	67	1392
V13M06-402_A1s2	Oligo-Other Cell Types Mixed	0.1224	198	1617
V13B23-284_C1s1	LC	0.038	64	1686
V13B23-284_D1s2	Astro-Oligo	0.0543	90	1658
V13M06-402_B1s1	Vascular	0.0344	46	1337
V13M06-403_C1s1	ACHE_SERT_LC_WM	0.0116	16	1385
V13F27-339_C1s1	Astro-Oligo	0.0177	25	1416
V13M06-331_D1s2	LC	0.0975	129	1323
V13M06-401_D1s2	LC	0.0883	127	1438
V13M06-333_A1s1	Astro-Oligo	0.0102	23	2249
V13M06-404_C1s1	LC	0.0182	29	1596
V13B23-284_A1s1	ACHE_SERT_Npep	0.0341	66	1935
V13M06-332_A1s1	Astro-Oligo	0.0523	88	1684
V13B23-286_A1s2	ACHE_SERT_LC_WM	0.0535	83	1552
V13M06-332_A1s1	LC	0.0303	51	1684
V13M06-332_C1s1	Vascular	0.04	46	1150
V13M06-402_C1s2	Vascular	0.0119	13	1093
V13M06-332_D1s1	Vascular	0.0138	22	1597
V13F27-339_D1s2	Astro	0.0356	47	1320
V13B23-284_D1s2	ACHE_SERT_LC_WM	0.041	68	1658
V13M06-331_A1s1	Oligo	0.0309	48	1551
V13B23-284_A1s2	ACHE_SERT_Npep	0.0343	60	1749
V13M06-332_A1s2	Astro-Oligo	0.0379	61	1611
V13M06-403_A1s2	Oligo	0.0425	59	1387
V13M06-333_D1s2	Astro-Oligo	0.0141	15	1064
V13M06-386_D1s1	Vascular	0.0086	9	1052
V13M06-332_C1s1	Astro	0.0122	14	1150
V13M06-401_C1s2	Vascular	0.0165	20	1211
V13B23-284_A1s1	ACHE_SERT_LC_WM	0.0413	80	1935
V13M06-386_A1s1	Oligo	0.0486	65	1338
V13M06-333_D1s2	Oligo	0.0423	45	1064
V13M06-403_D1s1	Oligo	0.0101	14	1381
V13M06-333_A1s2	LC	0.0492	75	1524
V13M06-402_C1s1	Astro	0.0581	58	998
V13M06-333_A1s2	Astro-Oligo	0.0243	37	1524
V13M06-332_D1s1	Oligo	0.0539	86	1597
V13M06-386_D1s1	ACHE_SERT_Npep	0.0361	38	1052
V13F27-339_C1s2	Vascular	0.0162	25	1542
V13M06-332_B1s1	Vascular	0.035	58	1656
V13M06-404_C1s2	LC	0.0252	39	1545
V13M06-333_A1s1	Oligo-Other Cell Types Mixed	0.0151	34	2249
V13M06-401_B1s1	Astro-Oligo	0.0457	74	1620
V13M06-403_B1s1	ACHE_SERT_LC_WM	0.0494	66	1335
V13M06-402_A1s2	Vascular	0.0334	54	1617
V13M06-403_C1s2	Astro	0.0115	16	1396
V13B23-284_A1s2	LC	0.0497	87	1749
V13M06-386_C1s2	Oligo	0.0263	38	1444
V13M06-404_D1s2	ACHE_SERT_LC_WM	0.0491	87	1771
V13M06-386_A1s1	Vascular	0.006	8	1338
V13M06-386_B1s2	ACHE_SERT_Npep	0.011	17	1541
V13B23-286_B1s1	ACHE_SERT_Npep	0.0066	11	1679
V13M06-332_C1s1	Oligo	0.0043	5	1150
V13M06-402_A1s1	Oligo	0.0087	17	1964
V13M06-332_C1s2	ACHE_SERT_Npep	0.007	11	1570
V13M06-332_B1s1	Oligo-Astro	0.0483	80	1656
V13M06-333_C1s2	ACHE_SERT_LC_WM	0.0266	37	1392
V13M06-403_B1s2	Oligo	0.0062	8	1298
V13M06-403_A1s2	Vascular	0.0216	30	1387
V13M06-333_D1s1	Oligo-Other Cell Types Mixed	0.0869	76	875
V13M06-331_D1s1	Vascular	0.0358	47	1313
V13M06-402_B1s2	Astro-Oligo	0.0387	51	1318
V13B23-286_B1s2	Oligo	0.0111	25	2244
V13M06-331_C1s2	Vascular	0.0262	30	1145
V13M06-332_B1s2	Vascular	0.0281	39	1386
V13M06-333_C1s2	Vascular	0.0388	54	1392
V13M06-332_B1s1	Oligo	0.0097	16	1656
V13M06-401_B1s1	Vascular	0.0136	22	1620
V13M06-386_A1s2	Vascular	0.0073	9	1237
V13M06-403_C1s2	Oligo-Astro	0.0444	62	1396
V13M06-332_A1s2	LC	0.0391	63	1611
V13M06-402_D1s1	Vascular	0.0117	21	1798
V13M06-403_C1s1	Astro	0.0051	7	1385
V13M06-404_B1s2	Oligo	0.0194	31	1601
V13M06-386_A1s2	Oligo	0.0226	28	1237
V13M06-401_C1s1	Oligo	0.0055	7	1267
V13M06-401_B1s2	Astro-Oligo	0.0466	69	1482
V13M06-402_D1s2	Vascular	0.0189	21	1111
V13M06-404_B1s1	Oligo	0.0168	27	1609
V13M06-404_A1s2	Vascular	0.0213	36	1688
V13M06-404_B1s1	Vascular	0.0149	24	1609
V13M06-333_A1s2	Vascular	0.0177	27	1524
V13M06-401_C1s1	LC	0.0197	25	1267
V13M06-403_A1s2	LC	0.0173	24	1387
V13M06-401_D1s2	Astro-Oligo	0.0216	31	1438
V13F27-339_C1s1	Vascular	0.0141	20	1416
V13M06-331_D1s2	Oligo-Other Cell Types Mixed	0.0151	20	1323
V13M06-333_C1s2	Astro-Oligo	0.0086	12	1392
V13M06-404_D1s2	ACHE_SERT_Npep	0.0288	51	1771
V13F27-339_A1s2	Oligo	0.0103	21	2045
V13M06-333_C1s1	Oligo-Other Cell Types Mixed	0.0239	51	2132
V13M06-331_A1s2	Vascular	0.0094	23	2442
V13M06-403_A1s1	Vascular	0.0211	27	1282
V13M06-401_C1s1	ACHE_SERT_Npep	0.0403	51	1267
V13M06-331_A1s1	Vascular	0.0123	19	1551
V13M06-332_C1s1	LC	0.0043	5	1150
V13M06-332_D1s1	Oligo-Other Cell Types Mixed	0.0232	37	1597
V13M06-404_C1s1	Oligo	0.0138	22	1596
V13M06-332_C1s2	Oligo	0.0064	10	1570
V13M06-403_D1s1	Vascular	0.0116	16	1381
V13M06-386_B1s1	Oligo	0.0011	1	880
V13M06-332_A1s2	Vascular	0.0043	7	1611
V13M06-386_C1s1	Oligo	0.014	25	1789
V13M06-404_B1s2	Vascular	0.0212	34	1601
V13B23-286_B1s2	ACHE_SERT_Npep	0.0049	11	2244
V13M06-333_D1s1	Vascular	0.016	14	875
V13B23-286_B1s1	LC	0.006	10	1679
V13M06-386_D1s1	Oligo	0.0038	4	1052
V13M06-386_B1s1	ACHE_SERT_Npep	0.0011	1	880
V13M06-332_B1s2	Oligo	0.0087	12	1386
V13M06-401_D1s1	Vascular	0.0035	6	1706
V13M06-386_B1s2	Oligo	0.0032	5	1541
V13M06-332_C1s1	ACHE_SERT_Npep	0.0026	3	1150
V13F27-339_D1s2	Oligo	0.0008	1	1320
V13M06-332_C1s2	LC	0.0013	2	1570
V13B23-286_B1s2	LC	0.0009	2	2244
V13M06-403_C1s1	Oligo	0.0014	2	1385
