# Supplementary material for: Impact of Alzheimer’s disease risk factors and local neuromelanin content on the transcriptomic landscape of the human locus coeruleus
Source: bioRxiv. 2025 Oct 29:2025.10.29.685354. Preprint. [Version 1] doi: 10.1101/2025.10.29.685354 (PMC12636595; doi:10.1101/2025.10.29.685354)
Supplement: Supplement 6 — Table S4. Domain marker gene analysis and domain comparisons among ACHE-SERT, Oligo, or Astro domains. The first sheet provides the full results of one-vs-all marker analyses for the 9 reported domains. The remaining sheets include analogous results when only comparing among Astro domains, among Oligo domains, or among ACHE-SERT domains. [file media-6.xlsx]

## Sheet: A-DomainMarkers_1vsAll
Tested Domain	Gene Name	FDR	logFC	p value	t statistic	Ensembl Gene ID
ACHE_SERT_LC_WM	A2M	0.001	-0.446	0	-3.689	ENSG00000175899
ACHE_SERT_LC_WM	AAK1	0	0.533	0	5.241	ENSG00000115977
ACHE_SERT_LC_WM	AAMP	0.236	0.188	0.146	1.456	ENSG00000127837
ACHE_SERT_LC_WM	AARS	0.079	0.191	0.038	2.081	ENSG00000090861
ACHE_SERT_LC_WM	AASDHPPT	0.001	0.483	0	3.937	ENSG00000149313
ACHE_SERT_LC_WM	AATK	0.063	0.262	0.029	2.195	ENSG00000181409
ACHE_SERT_LC_WM	ABAT	0.106	0.205	0.055	1.922	ENSG00000183044
ACHE_SERT_LC_WM	ABCA2	0.006	-0.363	0.002	-3.16	ENSG00000107331
ACHE_SERT_LC_WM	ABCA3	0.019	0.331	0.007	2.72	ENSG00000167972
ACHE_SERT_LC_WM	ABCA8	0.013	-0.534	0.004	-2.869	ENSG00000141338
ACHE_SERT_LC_WM	ABCB6	0.672	0.087	0.566	0.575	ENSG00000115657
ACHE_SERT_LC_WM	ABCC5	0	0.851	0	5.779	ENSG00000114770
ACHE_SERT_LC_WM	ABCD3	0.771	0.053	0.685	0.406	ENSG00000117528
ACHE_SERT_LC_WM	ABCE1	0.433	0.138	0.314	1.008	ENSG00000164163
ACHE_SERT_LC_WM	ABCF1	0.084	0.276	0.041	2.051	ENSG00000204574
ACHE_SERT_LC_WM	ABCF2	0.187	0.222	0.11	1.601	ENSG00000033050
ACHE_SERT_LC_WM	ABCG2	0.007	-0.501	0.002	-3.084	ENSG00000118777
ACHE_SERT_LC_WM	ABHD10	0.031	0.355	0.012	2.514	ENSG00000144827
ACHE_SERT_LC_WM	ABHD12	0.379	0.118	0.266	1.114	ENSG00000100997
ACHE_SERT_LC_WM	ABHD14A	0.001	0.475	0	3.718	ENSG00000248487
ACHE_SERT_LC_WM	ABHD16A	0.332	0.174	0.224	1.216	ENSG00000204427
ACHE_SERT_LC_WM	ABHD17A	0	-0.437	0	-4.057	ENSG00000129968
ACHE_SERT_LC_WM	ABHD17B	0.322	-0.188	0.216	-1.239	ENSG00000107362
ACHE_SERT_LC_WM	ABHD2	0.38	0.144	0.267	1.11	ENSG00000140526
ACHE_SERT_LC_WM	ABHD6	0.656	0.092	0.547	0.603	ENSG00000163686
ACHE_SERT_LC_WM	ABHD8	0.002	0.538	0	3.602	ENSG00000127220
ACHE_SERT_LC_WM	ABI1	0.378	0.157	0.265	1.117	ENSG00000136754
ACHE_SERT_LC_WM	ABI2	0.758	0.042	0.669	0.428	ENSG00000138443
ACHE_SERT_LC_WM	ABL1	0.601	-0.103	0.486	-0.696	ENSG00000097007
ACHE_SERT_LC_WM	ABLIM1	0.908	-0.018	0.871	-0.163	ENSG00000099204
ACHE_SERT_LC_WM	ABR	0.005	0.322	0.001	3.246	ENSG00000159842
ACHE_SERT_LC_WM	AC005261.1	0.625	0.085	0.514	0.653	ENSG00000268205
ACHE_SERT_LC_WM	AC007325.4	0.591	0.113	0.475	0.715	ENSG00000278817
ACHE_SERT_LC_WM	AC009041.2	0.907	0.027	0.87	0.164	ENSG00000260807
ACHE_SERT_LC_WM	AC018647.1	0.001	-0.7	0	-3.843	ENSG00000227544
ACHE_SERT_LC_WM	AC093323.1	0.108	0.28	0.056	1.914	ENSG00000170846
ACHE_SERT_LC_WM	AC093330.1	0.397	-0.201	0.281	-1.078	ENSG00000266844
ACHE_SERT_LC_WM	AC096564.1	0.228	-0.272	0.14	-1.477	ENSG00000245293
ACHE_SERT_LC_WM	AC107398.3	0	0.633	0	4.618	ENSG00000260918
ACHE_SERT_LC_WM	AC245060.5	0	0.705	0	4.222	ENSG00000274422
ACHE_SERT_LC_WM	ACAA1	0.994	-0.002	0.989	-0.014	ENSG00000060971
ACHE_SERT_LC_WM	ACAA2	0.124	-0.243	0.066	-1.842	ENSG00000167315
ACHE_SERT_LC_WM	ACACA	0.239	0.187	0.148	1.449	ENSG00000278540
ACHE_SERT_LC_WM	ACADM	0.994	-0.002	0.991	-0.012	ENSG00000117054
ACHE_SERT_LC_WM	ACADVL	0.866	-0.023	0.812	-0.238	ENSG00000072778
ACHE_SERT_LC_WM	ACAP2	0.359	-0.156	0.248	-1.157	ENSG00000114331
ACHE_SERT_LC_WM	ACAT1	0.443	-0.124	0.322	-0.99	ENSG00000075239
ACHE_SERT_LC_WM	ACAT2	0.256	0.201	0.162	1.401	ENSG00000120437
ACHE_SERT_LC_WM	ACBD3	0.085	0.275	0.042	2.04	ENSG00000182827
ACHE_SERT_LC_WM	ACBD5	0.976	-0.005	0.964	-0.045	ENSG00000107897
ACHE_SERT_LC_WM	ACBD7	0.951	0.011	0.933	0.084	ENSG00000176244
ACHE_SERT_LC_WM	ACER3	0.744	0.055	0.652	0.451	ENSG00000078124
ACHE_SERT_LC_WM	ACHE	0	0.836	0	6.107	ENSG00000087085
ACHE_SERT_LC_WM	ACIN1	0.044	0.314	0.018	2.362	ENSG00000100813
ACHE_SERT_LC_WM	ACLY	0.066	0.285	0.03	2.174	ENSG00000131473
ACHE_SERT_LC_WM	ACO2	0.019	0.191	0.007	2.726	ENSG00000100412
ACHE_SERT_LC_WM	ACOT13	0.611	-0.09	0.498	-0.677	ENSG00000112304
ACHE_SERT_LC_WM	ACOT7	0	0.623	0	5.261	ENSG00000097021
ACHE_SERT_LC_WM	ACOT8	0.414	0.147	0.297	1.044	ENSG00000101473
ACHE_SERT_LC_WM	ACOX1	0.869	0.033	0.816	0.233	ENSG00000161533
ACHE_SERT_LC_WM	ACP1	0.265	-0.185	0.17	-1.375	ENSG00000143727
ACHE_SERT_LC_WM	ACP2	0.21	0.247	0.126	1.532	ENSG00000134575
ACHE_SERT_LC_WM	ACSBG1	0.04	-0.331	0.016	-2.406	ENSG00000103740
ACHE_SERT_LC_WM	ACSL1	0.05	-0.351	0.021	-2.312	ENSG00000151726
ACHE_SERT_LC_WM	ACSL3	0.152	0.115	0.085	1.726	ENSG00000123983
ACHE_SERT_LC_WM	ACSL4	0	0.631	0	4.291	ENSG00000068366
ACHE_SERT_LC_WM	ACSL6	0.001	0.455	0	3.952	ENSG00000164398
ACHE_SERT_LC_WM	ACTA2	0	-0.905	0	-4.11	ENSG00000107796
ACHE_SERT_LC_WM	ACTB	0	-0.301	0	-6.042	ENSG00000075624
ACHE_SERT_LC_WM	ACTG1	0.069	-0.108	0.032	-2.149	ENSG00000184009
ACHE_SERT_LC_WM	ACTN4	0.003	-0.366	0.001	-3.454	ENSG00000130402
ACHE_SERT_LC_WM	ACTR10	0.031	0.328	0.012	2.52	ENSG00000131966
ACHE_SERT_LC_WM	ACTR1A	0.143	0.176	0.078	1.763	ENSG00000138107
ACHE_SERT_LC_WM	ACTR1B	0.097	0.233	0.049	1.972	ENSG00000115073
ACHE_SERT_LC_WM	ACTR2	0.385	-0.074	0.271	-1.101	ENSG00000138071
ACHE_SERT_LC_WM	ACTR3	0.337	0.121	0.229	1.204	ENSG00000115091
ACHE_SERT_LC_WM	ACTR6	0.144	0.261	0.079	1.76	ENSG00000075089
ACHE_SERT_LC_WM	ACYP2	0.08	-0.178	0.038	-2.074	ENSG00000170634
ACHE_SERT_LC_WM	AD000090.1	0.168	0.289	0.095	1.67	ENSG00000283907
ACHE_SERT_LC_WM	ADAM10	0.622	-0.091	0.51	-0.659	ENSG00000137845
ACHE_SERT_LC_WM	ADAM15	0.097	-0.282	0.049	-1.975	ENSG00000143537
ACHE_SERT_LC_WM	ADAM22	0	0.582	0	4.013	ENSG00000008277
ACHE_SERT_LC_WM	ADAM23	0	0.845	0	5.512	ENSG00000114948
ACHE_SERT_LC_WM	ADAMTS1	0.009	-0.574	0.002	-3.037	ENSG00000154734
ACHE_SERT_LC_WM	ADAMTS4	0.04	-0.484	0.016	-2.405	ENSG00000158859
ACHE_SERT_LC_WM	ADAP1	0.619	0.074	0.507	0.663	ENSG00000105963
ACHE_SERT_LC_WM	ADAR	0	0.32	0	4.391	ENSG00000160710
ACHE_SERT_LC_WM	ADCY1	0	0.765	0	5.374	ENSG00000164742
ACHE_SERT_LC_WM	ADCY2	0.059	0.259	0.026	2.23	ENSG00000078295
ACHE_SERT_LC_WM	ADCY3	0.142	0.237	0.078	1.767	ENSG00000138031
ACHE_SERT_LC_WM	ADCY5	0.717	0.077	0.619	0.497	ENSG00000173175
ACHE_SERT_LC_WM	ADCYAP1	0	1.13	0	6.441	ENSG00000141433
ACHE_SERT_LC_WM	ADCYAP1R1	0.169	0.185	0.096	1.666	ENSG00000078549
ACHE_SERT_LC_WM	ADD1	0.722	0.034	0.625	0.489	ENSG00000087274
ACHE_SERT_LC_WM	ADD2	0	0.633	0	4.438	ENSG00000075340
ACHE_SERT_LC_WM	ADD3	0.011	-0.294	0.003	-2.961	ENSG00000148700
ACHE_SERT_LC_WM	ADGRA1	0.004	0.513	0.001	3.325	ENSG00000197177
ACHE_SERT_LC_WM	ADGRB1	0	0.651	0	4.353	ENSG00000181790
ACHE_SERT_LC_WM	ADGRB2	0.001	0.467	0	3.907	ENSG00000121753
ACHE_SERT_LC_WM	ADGRG1	0.678	0.067	0.572	0.565	ENSG00000205336
ACHE_SERT_LC_WM	ADGRL1	0	0.612	0	5.486	ENSG00000072071
ACHE_SERT_LC_WM	ADGRL3	0.103	0.223	0.053	1.937	ENSG00000150471
ACHE_SERT_LC_WM	ADH5	0.347	0.117	0.237	1.183	ENSG00000197894
ACHE_SERT_LC_WM	ADI1	0.02	-0.319	0.007	-2.698	ENSG00000182551
ACHE_SERT_LC_WM	ADIPOR1	0.923	-0.016	0.89	-0.138	ENSG00000159346
ACHE_SERT_LC_WM	ADIPOR2	0.064	-0.311	0.029	-2.19	ENSG00000006831
ACHE_SERT_LC_WM	ADIRF	0	-0.629	0	-4.353	ENSG00000148671
ACHE_SERT_LC_WM	ADNP	0.849	0.033	0.788	0.269	ENSG00000101126
ACHE_SERT_LC_WM	ADO	0.245	-0.222	0.153	-1.431	ENSG00000181915
ACHE_SERT_LC_WM	ADORA1	0.024	-0.38	0.009	-2.633	ENSG00000163485
ACHE_SERT_LC_WM	ADRA2A	0.521	0.17	0.399	0.843	ENSG00000150594
ACHE_SERT_LC_WM	ADRM1	0.71	-0.06	0.61	-0.51	ENSG00000130706
ACHE_SERT_LC_WM	ADSS	0.411	0.128	0.294	1.05	ENSG00000035687
ACHE_SERT_LC_WM	AEBP1	0.064	-0.352	0.029	-2.191	ENSG00000106624
ACHE_SERT_LC_WM	AFDN	0.286	0.154	0.186	1.325	ENSG00000130396
ACHE_SERT_LC_WM	AFF4	0.15	0.186	0.084	1.732	ENSG00000072364
ACHE_SERT_LC_WM	AFG3L2	0.129	0.268	0.069	1.821	ENSG00000141385
ACHE_SERT_LC_WM	AFMID	0.186	-0.256	0.109	-1.606	ENSG00000183077
ACHE_SERT_LC_WM	AGAP1	0.694	0.057	0.59	0.538	ENSG00000157985
ACHE_SERT_LC_WM	AGAP3	0.001	0.331	0	3.837	ENSG00000133612
ACHE_SERT_LC_WM	AGFG1	0.799	-0.048	0.719	-0.361	ENSG00000173744
ACHE_SERT_LC_WM	AGGF1	0.028	0.346	0.011	2.559	ENSG00000164252
ACHE_SERT_LC_WM	AGPAT1	0.085	0.236	0.041	2.044	ENSG00000204310
ACHE_SERT_LC_WM	AGPAT3	0.691	-0.059	0.588	-0.543	ENSG00000160216
ACHE_SERT_LC_WM	AGPAT4	0.603	-0.108	0.489	-0.693	ENSG00000026652
ACHE_SERT_LC_WM	AGPAT5	0.951	-0.011	0.933	-0.084	ENSG00000155189
ACHE_SERT_LC_WM	AGPS	0.994	-0.002	0.989	-0.014	ENSG00000018510
ACHE_SERT_LC_WM	AGT	0.02	-0.297	0.007	-2.709	ENSG00000135744
ACHE_SERT_LC_WM	AGTPBP1	0.424	-0.134	0.306	-1.025	ENSG00000135049
ACHE_SERT_LC_WM	AHCY	0.994	0.002	0.989	0.014	ENSG00000101444
ACHE_SERT_LC_WM	AHCYL1	0.011	-0.262	0.003	-2.944	ENSG00000168710
ACHE_SERT_LC_WM	AHI1	0.027	0.309	0.01	2.58	ENSG00000135541
ACHE_SERT_LC_WM	AHNAK	0	-0.576	0	-3.974	ENSG00000124942
ACHE_SERT_LC_WM	AHNAK2	0.001	0.571	0	3.744	ENSG00000185567
ACHE_SERT_LC_WM	AHSA1	0.204	0.178	0.122	1.549	ENSG00000100591
ACHE_SERT_LC_WM	AIDA	0.693	0.063	0.59	0.539	ENSG00000186063
ACHE_SERT_LC_WM	AIF1	0.044	-0.396	0.018	-2.366	ENSG00000204472
ACHE_SERT_LC_WM	AIF1L	0.046	-0.318	0.019	-2.344	ENSG00000126878
ACHE_SERT_LC_WM	AIG1	0.275	0.129	0.177	1.351	ENSG00000146416
ACHE_SERT_LC_WM	AIMP1	0.736	-0.064	0.644	-0.463	ENSG00000164022
ACHE_SERT_LC_WM	AK1	0.648	-0.067	0.539	-0.615	ENSG00000106992
ACHE_SERT_LC_WM	AK2	0.377	-0.153	0.264	-1.118	ENSG00000004455
ACHE_SERT_LC_WM	AK3	0.681	-0.058	0.576	-0.559	ENSG00000147853
ACHE_SERT_LC_WM	AK4	0.738	-0.064	0.646	-0.459	ENSG00000162433
ACHE_SERT_LC_WM	AK5	0.057	0.308	0.025	2.251	ENSG00000154027
ACHE_SERT_LC_WM	AKAP11	0.271	0.119	0.174	1.361	ENSG00000023516
ACHE_SERT_LC_WM	AKAP12	0.001	0.299	0	3.645	ENSG00000131016
ACHE_SERT_LC_WM	AKAP6	0.126	0.161	0.067	1.832	ENSG00000151320
ACHE_SERT_LC_WM	AKAP8L	0.015	0.382	0.005	2.834	ENSG00000011243
ACHE_SERT_LC_WM	AKAP9	0.012	0.276	0.004	2.913	ENSG00000127914
ACHE_SERT_LC_WM	AKIRIN1	0.775	0.044	0.689	0.4	ENSG00000174574
ACHE_SERT_LC_WM	AKIRIN2	0.445	0.132	0.324	0.986	ENSG00000135334
ACHE_SERT_LC_WM	AKR1A1	0.695	-0.072	0.592	-0.536	ENSG00000117448
ACHE_SERT_LC_WM	AKR1B1	0.12	0.198	0.063	1.86	ENSG00000085662
ACHE_SERT_LC_WM	AKR7A2	0.316	-0.168	0.212	-1.25	ENSG00000053371
ACHE_SERT_LC_WM	AKT1	0.176	0.224	0.101	1.641	ENSG00000142208
ACHE_SERT_LC_WM	AKT1S1	0.36	0.165	0.248	1.156	ENSG00000204673
ACHE_SERT_LC_WM	AKT3	0.11	0.205	0.057	1.904	ENSG00000117020
ACHE_SERT_LC_WM	AKTIP	0.663	0.069	0.555	0.59	ENSG00000166971
ACHE_SERT_LC_WM	AL031056.1	0.001	-0.712	0	-3.924	ENSG00000228408
ACHE_SERT_LC_WM	AL035078.1	0.236	0.273	0.146	1.457	ENSG00000254584
ACHE_SERT_LC_WM	AL161772.1	0.241	0.186	0.15	1.441	ENSG00000278291
ACHE_SERT_LC_WM	AL359091.1	0.002	-0.613	0	-3.598	ENSG00000207955
ACHE_SERT_LC_WM	AL365361.1	0.001	0.628	0	3.851	ENSG00000259834
ACHE_SERT_LC_WM	AL627171.2	0.744	-0.049	0.652	-0.452	ENSG00000282885
ACHE_SERT_LC_WM	ALAD	0.709	-0.058	0.607	-0.514	ENSG00000148218
ACHE_SERT_LC_WM	ALCAM	0.035	0.251	0.014	2.473	ENSG00000170017
ACHE_SERT_LC_WM	ALDH1A1	0.169	-0.247	0.097	-1.662	ENSG00000165092
ACHE_SERT_LC_WM	ALDH1L1	0.417	-0.162	0.299	-1.039	ENSG00000144908
ACHE_SERT_LC_WM	ALDH2	0.577	-0.066	0.458	-0.743	ENSG00000111275
ACHE_SERT_LC_WM	ALDH3A2	0.601	-0.098	0.487	-0.695	ENSG00000072210
ACHE_SERT_LC_WM	ALDH5A1	0.001	0.495	0	3.94	ENSG00000112294
ACHE_SERT_LC_WM	ALDH6A1	0.259	-0.155	0.164	-1.392	ENSG00000119711
ACHE_SERT_LC_WM	ALDH7A1	0.359	-0.145	0.248	-1.157	ENSG00000164904
ACHE_SERT_LC_WM	ALDH9A1	0.01	-0.387	0.003	-2.985	ENSG00000143149
ACHE_SERT_LC_WM	ALDOA	0.001	-0.527	0	-3.755	ENSG00000149925
ACHE_SERT_LC_WM	ALDOC	0.185	0.092	0.108	1.608	ENSG00000109107
ACHE_SERT_LC_WM	ALKBH5	0.38	0.12	0.267	1.111	ENSG00000091542
ACHE_SERT_LC_WM	ALKBH7	0.309	-0.14	0.206	-1.267	ENSG00000125652
ACHE_SERT_LC_WM	AMD1	0.759	-0.046	0.669	-0.427	ENSG00000123505
ACHE_SERT_LC_WM	AMER2	0.056	-0.276	0.024	-2.255	ENSG00000165566
ACHE_SERT_LC_WM	AMFR	0.956	-0.008	0.941	-0.074	ENSG00000159461
ACHE_SERT_LC_WM	AMIGO2	0.002	0.61	0	3.574	ENSG00000139211
ACHE_SERT_LC_WM	AMOT	0.964	0.009	0.95	0.063	ENSG00000126016
ACHE_SERT_LC_WM	AMOTL2	0.5	-0.133	0.378	-0.881	ENSG00000114019
ACHE_SERT_LC_WM	AMPD2	0.003	0.456	0.001	3.407	ENSG00000116337
ACHE_SERT_LC_WM	AMPH	0	0.583	0	4.148	ENSG00000078053
ACHE_SERT_LC_WM	AMZ2	0.672	0.076	0.565	0.576	ENSG00000196704
ACHE_SERT_LC_WM	ANAPC11	0.001	-0.365	0	-3.644	ENSG00000141552
ACHE_SERT_LC_WM	ANAPC13	0.817	0.041	0.745	0.325	ENSG00000129055
ACHE_SERT_LC_WM	ANAPC16	0.942	0.011	0.92	0.101	ENSG00000166295
ACHE_SERT_LC_WM	ANAPC5	0.878	0.029	0.831	0.214	ENSG00000089053
ACHE_SERT_LC_WM	ANK2	0	0.371	0	5.794	ENSG00000145362
ACHE_SERT_LC_WM	ANK3	0.05	0.197	0.022	2.303	ENSG00000151150
ACHE_SERT_LC_WM	ANKH	0.025	0.285	0.009	2.611	ENSG00000154122
ACHE_SERT_LC_WM	ANKHD1	0.08	0.264	0.038	2.075	ENSG00000131503
ACHE_SERT_LC_WM	ANKIB1	0.145	-0.213	0.08	-1.752	ENSG00000001629
ACHE_SERT_LC_WM	ANKRD11	0.015	0.321	0.005	2.838	ENSG00000167522
ACHE_SERT_LC_WM	ANKRD12	0.068	0.204	0.031	2.157	ENSG00000101745
ACHE_SERT_LC_WM	ANKRD17	0	0.415	0	4.475	ENSG00000132466
ACHE_SERT_LC_WM	ANKRD26	0.006	0.491	0.002	3.172	ENSG00000107890
ACHE_SERT_LC_WM	ANKRD36C	0.304	0.208	0.2	1.281	ENSG00000174501
ACHE_SERT_LC_WM	ANKRD40	0.029	-0.247	0.011	-2.552	ENSG00000154945
ACHE_SERT_LC_WM	ANKRD46	0.09	0.264	0.044	2.013	ENSG00000186106
ACHE_SERT_LC_WM	ANKRD52	0	0.89	0	5.682	ENSG00000139645
ACHE_SERT_LC_WM	ANKRD9	0.127	0.261	0.068	1.826	ENSG00000156381
ACHE_SERT_LC_WM	ANKS1B	0.277	0.143	0.179	1.345	ENSG00000185046
ACHE_SERT_LC_WM	ANLN	0.001	-0.649	0	-3.765	ENSG00000011426
ACHE_SERT_LC_WM	ANOS1	0.664	0.101	0.556	0.589	ENSG00000011201
ACHE_SERT_LC_WM	ANP32A	0.141	-0.213	0.077	-1.77	ENSG00000140350
ACHE_SERT_LC_WM	ANP32B	0.097	-0.228	0.049	-1.973	ENSG00000136938
ACHE_SERT_LC_WM	ANP32E	0.774	0.044	0.689	0.401	ENSG00000143401
ACHE_SERT_LC_WM	ANTXR1	0.134	-0.282	0.072	-1.801	ENSG00000169604
ACHE_SERT_LC_WM	ANXA2	0.837	-0.045	0.771	-0.292	ENSG00000182718
ACHE_SERT_LC_WM	ANXA5	0	-0.499	0	-4.898	ENSG00000164111
ACHE_SERT_LC_WM	ANXA6	0.002	0.408	0	3.568	ENSG00000197043
ACHE_SERT_LC_WM	ANXA7	0.292	0.115	0.19	1.311	ENSG00000138279
ACHE_SERT_LC_WM	AP1B1	0.003	0.38	0.001	3.409	ENSG00000100280
ACHE_SERT_LC_WM	AP1M1	0.009	0.363	0.003	3.004	ENSG00000072958
ACHE_SERT_LC_WM	AP1S1	0.035	0.353	0.014	2.464	ENSG00000106367
ACHE_SERT_LC_WM	AP1S2	0.068	0.228	0.031	2.159	ENSG00000182287
ACHE_SERT_LC_WM	AP2A1	0.001	0.487	0	3.668	ENSG00000196961
ACHE_SERT_LC_WM	AP2A2	0.006	0.368	0.002	3.164	ENSG00000183020
ACHE_SERT_LC_WM	AP2B1	0.005	0.301	0.001	3.259	ENSG00000006125
ACHE_SERT_LC_WM	AP2M1	0.003	0.206	0.001	3.365	ENSG00000161203
ACHE_SERT_LC_WM	AP2S1	0.191	0.153	0.113	1.589	ENSG00000042753
ACHE_SERT_LC_WM	AP3B2	0	0.667	0	4.003	ENSG00000103723
ACHE_SERT_LC_WM	AP3D1	0.003	0.356	0.001	3.428	ENSG00000065000
ACHE_SERT_LC_WM	AP3M2	0	0.625	0	4.505	ENSG00000070718
ACHE_SERT_LC_WM	AP3S1	0.841	0.036	0.777	0.283	ENSG00000177879
ACHE_SERT_LC_WM	AP3S2	0.634	0.074	0.524	0.637	ENSG00000157823
ACHE_SERT_LC_WM	AP5M1	0.356	0.147	0.245	1.162	ENSG00000053770
ACHE_SERT_LC_WM	APBA1	0.002	0.507	0	3.514	ENSG00000107282
ACHE_SERT_LC_WM	APBA2	0.088	0.214	0.044	2.021	ENSG00000034053
ACHE_SERT_LC_WM	APBB1	0.151	0.15	0.084	1.73	ENSG00000166313
ACHE_SERT_LC_WM	APBB2	0.375	-0.139	0.261	-1.124	ENSG00000163697
ACHE_SERT_LC_WM	APC	0.807	0.032	0.731	0.345	ENSG00000134982
ACHE_SERT_LC_WM	APC2	0.054	0.213	0.023	2.277	ENSG00000115266
ACHE_SERT_LC_WM	APCDD1	0.037	-0.345	0.015	-2.443	ENSG00000154856
ACHE_SERT_LC_WM	APEH	0.088	0.284	0.044	2.022	ENSG00000164062
ACHE_SERT_LC_WM	APEX1	0.596	-0.089	0.48	-0.706	ENSG00000100823
ACHE_SERT_LC_WM	APH1A	0.89	-0.026	0.848	-0.192	ENSG00000117362
ACHE_SERT_LC_WM	API5	0.679	0.076	0.574	0.563	ENSG00000166181
ACHE_SERT_LC_WM	APLN	0.257	-0.198	0.163	-1.396	ENSG00000171388
ACHE_SERT_LC_WM	APLNR	0.118	-0.328	0.062	-1.867	ENSG00000134817
ACHE_SERT_LC_WM	APLP1	0.001	-0.42	0	-3.853	ENSG00000105290
ACHE_SERT_LC_WM	APLP2	0.001	0.25	0	3.867	ENSG00000084234
ACHE_SERT_LC_WM	APMAP	0.009	0.391	0.003	3.01	ENSG00000101474
ACHE_SERT_LC_WM	APOC1	0.228	-0.228	0.14	-1.477	ENSG00000130208
ACHE_SERT_LC_WM	APOD	0	-0.694	0	-5.232	ENSG00000189058
ACHE_SERT_LC_WM	APOE	0.006	-0.252	0.002	-3.138	ENSG00000130203
ACHE_SERT_LC_WM	APOL2	0.021	0.373	0.008	2.68	ENSG00000128335
ACHE_SERT_LC_WM	APOLD1	0.031	-0.443	0.012	-2.517	ENSG00000178878
ACHE_SERT_LC_WM	APOO	0.097	0.273	0.049	1.973	ENSG00000184831
ACHE_SERT_LC_WM	APP	0.011	0.137	0.003	2.938	ENSG00000142192
ACHE_SERT_LC_WM	APPBP2	0.689	0.073	0.585	0.546	ENSG00000062725
ACHE_SERT_LC_WM	APPL1	0.711	0.059	0.611	0.508	ENSG00000157500
ACHE_SERT_LC_WM	APRT	0.17	-0.239	0.098	-1.659	ENSG00000198931
ACHE_SERT_LC_WM	AQP1	0.2	-0.173	0.119	-1.563	ENSG00000240583
ACHE_SERT_LC_WM	AQP4	0.02	-0.281	0.007	-2.707	ENSG00000171885
ACHE_SERT_LC_WM	ARAP2	0.265	-0.222	0.169	-1.377	ENSG00000047365
ACHE_SERT_LC_WM	ARCN1	0.072	0.29	0.034	2.127	ENSG00000095139
ACHE_SERT_LC_WM	ARF1	0.038	0.201	0.015	2.429	ENSG00000143761
ACHE_SERT_LC_WM	ARF3	0.071	0.134	0.033	2.133	ENSG00000134287
ACHE_SERT_LC_WM	ARF4	0.456	-0.113	0.336	-0.963	ENSG00000168374
ACHE_SERT_LC_WM	ARF6	0.1	-0.257	0.051	-1.954	ENSG00000165527
ACHE_SERT_LC_WM	ARFGAP2	0.005	0.321	0.001	3.218	ENSG00000149182
ACHE_SERT_LC_WM	ARFGEF3	0.002	0.385	0.001	3.488	ENSG00000112379
ACHE_SERT_LC_WM	ARFRP1	0.202	0.218	0.12	1.555	ENSG00000101246
ACHE_SERT_LC_WM	ARGLU1	0.857	0.031	0.798	0.256	ENSG00000134884
ACHE_SERT_LC_WM	ARHGAP1	0.869	-0.031	0.816	-0.232	ENSG00000175220
ACHE_SERT_LC_WM	ARHGAP12	0.99	-0.002	0.983	-0.022	ENSG00000165322
ACHE_SERT_LC_WM	ARHGAP21	0.014	-0.251	0.004	-2.856	ENSG00000107863
ACHE_SERT_LC_WM	ARHGAP23	0.054	-0.26	0.023	-2.273	ENSG00000275832
ACHE_SERT_LC_WM	ARHGAP26	0.245	0.214	0.153	1.429	ENSG00000145819
ACHE_SERT_LC_WM	ARHGAP35	0.005	0.298	0.001	3.241	ENSG00000160007
ACHE_SERT_LC_WM	ARHGAP36	0.012	0.611	0.004	2.904	ENSG00000147256
ACHE_SERT_LC_WM	ARHGAP44	0	0.796	0	5.414	ENSG00000006740
ACHE_SERT_LC_WM	ARHGAP5	0.455	-0.08	0.335	-0.966	ENSG00000100852
ACHE_SERT_LC_WM	ARHGDIA	0.803	0.027	0.724	0.353	ENSG00000141522
ACHE_SERT_LC_WM	ARHGDIG	0	0.531	0	4.567	ENSG00000242173
ACHE_SERT_LC_WM	ARHGEF12	0.049	0.259	0.021	2.315	ENSG00000196914
ACHE_SERT_LC_WM	ARHGEF17	0	0.571	0	4.243	ENSG00000110237
ACHE_SERT_LC_WM	ARHGEF2	0.01	-0.518	0.003	-2.969	ENSG00000116584
ACHE_SERT_LC_WM	ARHGEF37	0.143	-0.281	0.078	-1.763	ENSG00000183111
ACHE_SERT_LC_WM	ARHGEF4	0.085	0.239	0.042	2.042	ENSG00000136002
ACHE_SERT_LC_WM	ARHGEF7	0.002	0.426	0.001	3.476	ENSG00000102606
ACHE_SERT_LC_WM	ARHGEF9	0.001	0.462	0	3.787	ENSG00000131089
ACHE_SERT_LC_WM	ARID1A	0.162	0.224	0.092	1.689	ENSG00000117713
ACHE_SERT_LC_WM	ARID1B	0.109	0.259	0.057	1.91	ENSG00000049618
ACHE_SERT_LC_WM	ARID4A	0.003	0.463	0.001	3.461	ENSG00000032219
ACHE_SERT_LC_WM	ARID4B	0.604	-0.073	0.49	-0.691	ENSG00000054267
ACHE_SERT_LC_WM	ARIH1	0.026	0.356	0.01	2.591	ENSG00000166233
ACHE_SERT_LC_WM	ARL1	0.087	0.234	0.043	2.03	ENSG00000120805
ACHE_SERT_LC_WM	ARL2	0.626	0.05	0.515	0.652	ENSG00000213465
ACHE_SERT_LC_WM	ARL2BP	0.373	0.145	0.26	1.128	ENSG00000102931
ACHE_SERT_LC_WM	ARL3	0.555	0.087	0.436	0.779	ENSG00000138175
ACHE_SERT_LC_WM	ARL4C	0	0.658	0	4.668	ENSG00000188042
ACHE_SERT_LC_WM	ARL5A	0.549	0.104	0.429	0.792	ENSG00000162980
ACHE_SERT_LC_WM	ARL6IP1	0	0.415	0	7.028	ENSG00000170540
ACHE_SERT_LC_WM	ARL6IP4	0.215	-0.113	0.131	-1.514	ENSG00000182196
ACHE_SERT_LC_WM	ARL6IP5	0.064	0.167	0.029	2.187	ENSG00000144746
ACHE_SERT_LC_WM	ARL8A	0.873	0.022	0.823	0.223	ENSG00000143862
ACHE_SERT_LC_WM	ARL8B	0.165	0.155	0.093	1.681	ENSG00000134108
ACHE_SERT_LC_WM	ARMC1	0.309	0.171	0.205	1.268	ENSG00000104442
ACHE_SERT_LC_WM	ARMC10	0.715	0.064	0.616	0.502	ENSG00000170632
ACHE_SERT_LC_WM	ARMC8	0.023	0.387	0.008	2.655	ENSG00000114098
ACHE_SERT_LC_WM	ARMCX1	0.011	0.452	0.003	2.955	ENSG00000126947
ACHE_SERT_LC_WM	ARMCX2	0.012	0.448	0.004	2.923	ENSG00000184867
ACHE_SERT_LC_WM	ARMCX3	0.299	0.138	0.196	1.293	ENSG00000102401
ACHE_SERT_LC_WM	ARNT2	0.211	0.139	0.127	1.526	ENSG00000172379
ACHE_SERT_LC_WM	ARPC1A	0.053	0.217	0.023	2.282	ENSG00000241685
ACHE_SERT_LC_WM	ARPC1B	0.095	-0.301	0.048	-1.983	ENSG00000130429
ACHE_SERT_LC_WM	ARPC2	0.733	-0.047	0.639	-0.469	ENSG00000163466
ACHE_SERT_LC_WM	ARPC3	0.004	-0.33	0.001	-3.298	ENSG00000111229
ACHE_SERT_LC_WM	ARPC4	0.269	0.149	0.172	1.367	ENSG00000241553
ACHE_SERT_LC_WM	ARPC5	0.071	-0.255	0.033	-2.135	ENSG00000162704
ACHE_SERT_LC_WM	ARPC5L	0.08	0.273	0.038	2.079	ENSG00000136950
ACHE_SERT_LC_WM	ARPP19	0.172	-0.091	0.099	-1.653	ENSG00000128989
ACHE_SERT_LC_WM	ARRB1	0.012	0.282	0.004	2.904	ENSG00000137486
ACHE_SERT_LC_WM	ARRB2	0.272	0.189	0.175	1.357	ENSG00000141480
ACHE_SERT_LC_WM	ASAH1	0.393	0.099	0.278	1.086	ENSG00000104763
ACHE_SERT_LC_WM	ASAP1	0.026	0.333	0.01	2.592	ENSG00000153317
ACHE_SERT_LC_WM	ASB3	0.5	0.116	0.377	0.883	ENSG00000115239
ACHE_SERT_LC_WM	ASB8	0.082	0.265	0.04	2.061	ENSG00000177981
ACHE_SERT_LC_WM	ASH1L	0.08	0.224	0.038	2.079	ENSG00000116539
ACHE_SERT_LC_WM	ASMTL	0.362	0.156	0.25	1.152	ENSG00000169093
ACHE_SERT_LC_WM	ASPA	0.131	-0.321	0.07	-1.812	ENSG00000108381
ACHE_SERT_LC_WM	ASPH	0.243	0.164	0.151	1.437	ENSG00000198363
ACHE_SERT_LC_WM	ASPHD1	0.701	0.07	0.598	0.527	ENSG00000174939
ACHE_SERT_LC_WM	ASRGL1	0.498	0.098	0.376	0.887	ENSG00000162174
ACHE_SERT_LC_WM	ASS1	0.006	0.535	0.002	3.165	ENSG00000130707
ACHE_SERT_LC_WM	ASTN1	0.014	0.41	0.005	2.845	ENSG00000152092
ACHE_SERT_LC_WM	ASTN2	0.12	0.257	0.064	1.857	ENSG00000148219
ACHE_SERT_LC_WM	ATAD1	0.001	0.437	0	3.678	ENSG00000138138
ACHE_SERT_LC_WM	ATCAY	0	0.566	0	5.37	ENSG00000167654
ACHE_SERT_LC_WM	ATE1	0.168	0.234	0.096	1.669	ENSG00000107669
ACHE_SERT_LC_WM	ATF2	0.708	0.073	0.607	0.515	ENSG00000115966
ACHE_SERT_LC_WM	ATF4	0.098	-0.195	0.05	-1.966	ENSG00000128272
ACHE_SERT_LC_WM	ATG12	0.795	-0.05	0.715	-0.366	ENSG00000145782
ACHE_SERT_LC_WM	ATG13	0.215	0.189	0.13	1.515	ENSG00000175224
ACHE_SERT_LC_WM	ATG3	0.135	-0.201	0.073	-1.794	ENSG00000144848
ACHE_SERT_LC_WM	ATG4B	0.039	0.357	0.016	2.421	ENSG00000168397
ACHE_SERT_LC_WM	ATG9A	0.998	0	0.997	0.003	ENSG00000198925
ACHE_SERT_LC_WM	ATIC	0.84	0.04	0.775	0.286	ENSG00000138363
ACHE_SERT_LC_WM	ATL1	0.023	0.337	0.008	2.653	ENSG00000198513
ACHE_SERT_LC_WM	ATM	0.719	-0.07	0.621	-0.494	ENSG00000149311
ACHE_SERT_LC_WM	ATMIN	0.004	0.344	0.001	3.284	ENSG00000166454
ACHE_SERT_LC_WM	ATN1	0.66	0.067	0.553	0.594	ENSG00000111676
ACHE_SERT_LC_WM	ATOX1	0.066	-0.236	0.03	-2.177	ENSG00000177556
ACHE_SERT_LC_WM	ATP13A2	0	0.44	0	4.004	ENSG00000159363
ACHE_SERT_LC_WM	ATP1A1	0.071	0.244	0.033	2.136	ENSG00000163399
ACHE_SERT_LC_WM	ATP1A2	0.025	-0.238	0.009	-2.607	ENSG00000018625
ACHE_SERT_LC_WM	ATP1A3	0	0.723	0	7.534	ENSG00000105409
ACHE_SERT_LC_WM	ATP1B1	0	0.435	0	5.392	ENSG00000143153
ACHE_SERT_LC_WM	ATP1B2	0.327	-0.121	0.22	-1.227	ENSG00000129244
ACHE_SERT_LC_WM	ATP1B3	0.002	0.358	0	3.577	ENSG00000069849
ACHE_SERT_LC_WM	ATP2A2	0.006	0.268	0.002	3.177	ENSG00000174437
ACHE_SERT_LC_WM	ATP2B1	0	0.675	0	5.843	ENSG00000070961
ACHE_SERT_LC_WM	ATP2B2	0	0.69	0	5.315	ENSG00000157087
ACHE_SERT_LC_WM	ATP2B4	0.004	0.355	0.001	3.304	ENSG00000058668
ACHE_SERT_LC_WM	ATP2C1	0.085	0.208	0.041	2.045	ENSG00000017260
ACHE_SERT_LC_WM	ATP5F1A	0.025	0.151	0.009	2.606	ENSG00000152234
ACHE_SERT_LC_WM	ATP5F1B	0	0.222	0	4.04	ENSG00000110955
ACHE_SERT_LC_WM	ATP5F1C	0.898	0.02	0.858	0.179	ENSG00000165629
ACHE_SERT_LC_WM	ATP5F1D	0.405	0.065	0.289	1.062	ENSG00000099624
ACHE_SERT_LC_WM	ATP5F1E	0	-0.41	0	-8.589	ENSG00000124172
ACHE_SERT_LC_WM	ATP5IF1	0.99	0.002	0.983	0.022	ENSG00000130770
ACHE_SERT_LC_WM	ATP5MC1	0.571	0.081	0.452	0.753	ENSG00000159199
ACHE_SERT_LC_WM	ATP5MC2	0	-0.305	0	-4.067	ENSG00000135390
ACHE_SERT_LC_WM	ATP5MC3	0.111	0.164	0.058	1.899	ENSG00000154518
ACHE_SERT_LC_WM	ATP5MD	0.008	-0.174	0.002	-3.073	ENSG00000173915
ACHE_SERT_LC_WM	ATP5ME	0	-0.316	0	-5.131	ENSG00000169020
ACHE_SERT_LC_WM	ATP5MF	0.188	-0.114	0.111	-1.598	ENSG00000241468
ACHE_SERT_LC_WM	ATP5MG	0.011	-0.19	0.004	-2.93	ENSG00000167283
ACHE_SERT_LC_WM	ATP5MPL	0.003	-0.186	0.001	-3.443	ENSG00000156411
ACHE_SERT_LC_WM	ATP5PB	0.93	0.011	0.899	0.127	ENSG00000116459
ACHE_SERT_LC_WM	ATP5PD	0.068	-0.171	0.031	-2.159	ENSG00000167863
ACHE_SERT_LC_WM	ATP5PF	0.643	-0.043	0.533	-0.624	ENSG00000154723
ACHE_SERT_LC_WM	ATP5PO	0.786	-0.03	0.704	-0.381	ENSG00000241837
ACHE_SERT_LC_WM	ATP6AP1	0.009	0.268	0.003	3.023	ENSG00000071553
ACHE_SERT_LC_WM	ATP6AP2	0.003	0.253	0.001	3.413	ENSG00000182220
ACHE_SERT_LC_WM	ATP6V0A1	0	0.501	0	6.466	ENSG00000033627
ACHE_SERT_LC_WM	ATP6V0B	0.001	0.316	0	3.919	ENSG00000117410
ACHE_SERT_LC_WM	ATP6V0C	0	0.391	0	6.869	ENSG00000185883
ACHE_SERT_LC_WM	ATP6V0D1	0.002	0.34	0	3.623	ENSG00000159720
ACHE_SERT_LC_WM	ATP6V0E1	0.001	-0.417	0	-3.665	ENSG00000113732
ACHE_SERT_LC_WM	ATP6V0E2	0.001	0.255	0	3.76	ENSG00000171130
ACHE_SERT_LC_WM	ATP6V1A	0	0.446	0	4.464	ENSG00000114573
ACHE_SERT_LC_WM	ATP6V1B2	0	0.552	0	4.893	ENSG00000147416
ACHE_SERT_LC_WM	ATP6V1C1	0.007	0.35	0.002	3.135	ENSG00000155097
ACHE_SERT_LC_WM	ATP6V1D	0.013	0.313	0.004	2.893	ENSG00000100554
ACHE_SERT_LC_WM	ATP6V1E1	0.001	0.272	0	3.691	ENSG00000131100
ACHE_SERT_LC_WM	ATP6V1F	0.669	0.049	0.562	0.581	ENSG00000128524
ACHE_SERT_LC_WM	ATP6V1G1	0.048	0.256	0.02	2.33	ENSG00000136888
ACHE_SERT_LC_WM	ATP6V1G2	0.024	0.312	0.009	2.636	ENSG00000213760
ACHE_SERT_LC_WM	ATP6V1H	0.046	0.258	0.019	2.342	ENSG00000047249
ACHE_SERT_LC_WM	ATP8A1	0.072	0.262	0.033	2.131	ENSG00000124406
ACHE_SERT_LC_WM	ATP8A2	0	0.831	0	6.122	ENSG00000132932
ACHE_SERT_LC_WM	ATP9A	0	0.385	0	6.316	ENSG00000054793
ACHE_SERT_LC_WM	ATPAF1	0.114	0.176	0.06	1.885	ENSG00000123472
ACHE_SERT_LC_WM	ATRAID	0.007	-0.413	0.002	-3.096	ENSG00000138085
ACHE_SERT_LC_WM	ATRN	0.014	0.412	0.004	2.858	ENSG00000088812
ACHE_SERT_LC_WM	ATRX	0.011	0.221	0.003	2.945	ENSG00000085224
ACHE_SERT_LC_WM	ATXN10	0.235	0.132	0.145	1.459	ENSG00000130638
ACHE_SERT_LC_WM	ATXN2	0.211	0.175	0.128	1.526	ENSG00000204842
ACHE_SERT_LC_WM	ATXN7L3	0	0.474	0	3.972	ENSG00000087152
ACHE_SERT_LC_WM	ATXN7L3B	0.01	0.269	0.003	2.999	ENSG00000253719
ACHE_SERT_LC_WM	AUH	0.046	0.373	0.019	2.35	ENSG00000148090
ACHE_SERT_LC_WM	AUP1	0.378	-0.148	0.265	-1.115	ENSG00000115307
ACHE_SERT_LC_WM	AURKAIP1	0.95	0.008	0.931	0.087	ENSG00000175756
ACHE_SERT_LC_WM	AUTS2	0.21	0.209	0.126	1.53	ENSG00000158321
ACHE_SERT_LC_WM	AUXG01000058.1	0	0.726	0	6.866	ENSG00000286214
ACHE_SERT_LC_WM	AVL9	0.001	0.542	0	3.872	ENSG00000105778
ACHE_SERT_LC_WM	AZI2	0.98	0.005	0.971	0.037	ENSG00000163512
ACHE_SERT_LC_WM	AZIN1	0.652	0.063	0.542	0.61	ENSG00000155096
ACHE_SERT_LC_WM	B2M	0	-0.684	0	-7.022	ENSG00000166710
ACHE_SERT_LC_WM	B3GALNT1	0	0.593	0	4.03	ENSG00000169255
ACHE_SERT_LC_WM	B3GAT1	0.822	-0.048	0.752	-0.316	ENSG00000109956
ACHE_SERT_LC_WM	B3GAT2	0.071	0.261	0.033	2.14	ENSG00000112309
ACHE_SERT_LC_WM	B3GAT3	0.064	0.313	0.029	2.189	ENSG00000149541
ACHE_SERT_LC_WM	B4GALNT1	0	0.901	0	5.495	ENSG00000135454
ACHE_SERT_LC_WM	B4GALNT4	0.018	0.329	0.006	2.753	ENSG00000182272
ACHE_SERT_LC_WM	B4GALT2	0.013	0.389	0.004	2.879	ENSG00000117411
ACHE_SERT_LC_WM	B4GALT5	0	0.73	0	5.042	ENSG00000158470
ACHE_SERT_LC_WM	B4GALT6	0	0.786	0	4.921	ENSG00000118276
ACHE_SERT_LC_WM	B4GAT1	0	0.539	0	7.495	ENSG00000174684
ACHE_SERT_LC_WM	BAALC	0.031	-0.185	0.012	-2.526	ENSG00000164929
ACHE_SERT_LC_WM	BABAM1	0.004	0.428	0.001	3.308	ENSG00000105393
ACHE_SERT_LC_WM	BACE1	0.11	-0.219	0.057	-1.904	ENSG00000186318
ACHE_SERT_LC_WM	BAD	0.559	0.084	0.44	0.773	ENSG00000002330
ACHE_SERT_LC_WM	BAG1	0.578	0.078	0.459	0.741	ENSG00000107262
ACHE_SERT_LC_WM	BAG3	0.994	0.002	0.99	0.012	ENSG00000151929
ACHE_SERT_LC_WM	BAG4	0	0.513	0	4.11	ENSG00000156735
ACHE_SERT_LC_WM	BAG6	0.202	-0.158	0.12	-1.555	ENSG00000204463
ACHE_SERT_LC_WM	BAIAP3	0	0.745	0	6.525	ENSG00000007516
ACHE_SERT_LC_WM	BANF1	0.016	-0.33	0.005	-2.803	ENSG00000175334
ACHE_SERT_LC_WM	BASP1	0	0.638	0	7.8	ENSG00000176788
ACHE_SERT_LC_WM	BAZ1B	0.02	0.295	0.007	2.699	ENSG00000009954
ACHE_SERT_LC_WM	BAZ2A	0.251	0.191	0.158	1.414	ENSG00000076108
ACHE_SERT_LC_WM	BAZ2B	0.94	0.013	0.917	0.104	ENSG00000123636
ACHE_SERT_LC_WM	BBOX1	0.067	-0.37	0.03	-2.17	ENSG00000129151
ACHE_SERT_LC_WM	BBS2	0.824	-0.044	0.755	-0.312	ENSG00000125124
ACHE_SERT_LC_WM	BBX	0.008	-0.365	0.002	-3.075	ENSG00000114439
ACHE_SERT_LC_WM	BCAN	0.552	0.082	0.433	0.785	ENSG00000132692
ACHE_SERT_LC_WM	BCAP29	0.973	-0.006	0.96	-0.05	ENSG00000075790
ACHE_SERT_LC_WM	BCAP31	0.044	0.171	0.018	2.363	ENSG00000185825
ACHE_SERT_LC_WM	BCAR1	0.073	0.287	0.034	2.121	ENSG00000050820
ACHE_SERT_LC_WM	BCAS1	0.685	-0.08	0.58	-0.554	ENSG00000064787
ACHE_SERT_LC_WM	BCAS2	0.018	0.325	0.006	2.748	ENSG00000116752
ACHE_SERT_LC_WM	BCAT1	0.015	0.344	0.005	2.819	ENSG00000060982
ACHE_SERT_LC_WM	BCL2L1	0.749	-0.056	0.659	-0.442	ENSG00000171552
ACHE_SERT_LC_WM	BCL2L13	0.17	0.237	0.097	1.661	ENSG00000099968
ACHE_SERT_LC_WM	BCL2L2	0.854	-0.031	0.795	-0.259	ENSG00000129473
ACHE_SERT_LC_WM	BCL6	0.871	-0.034	0.819	-0.228	ENSG00000113916
ACHE_SERT_LC_WM	BCL7C	0.976	0.006	0.963	0.046	ENSG00000099385
ACHE_SERT_LC_WM	BCLAF1	0.007	0.287	0.002	3.085	ENSG00000029363
ACHE_SERT_LC_WM	BCR	0.143	0.215	0.078	1.763	ENSG00000186716
ACHE_SERT_LC_WM	BDH2	0.302	-0.183	0.198	-1.287	ENSG00000164039
ACHE_SERT_LC_WM	BDP1	0.836	0.039	0.769	0.294	ENSG00000145734
ACHE_SERT_LC_WM	BECN1	0.307	0.164	0.204	1.273	ENSG00000126581
ACHE_SERT_LC_WM	BEND6	0.088	0.285	0.043	2.024	ENSG00000151917
ACHE_SERT_LC_WM	BEX1	0	0.397	0	4.333	ENSG00000133169
ACHE_SERT_LC_WM	BEX2	0.016	0.269	0.005	2.811	ENSG00000133134
ACHE_SERT_LC_WM	BEX3	0.59	0.038	0.474	0.717	ENSG00000166681
ACHE_SERT_LC_WM	BEX4	0.006	0.274	0.002	3.176	ENSG00000102409
ACHE_SERT_LC_WM	BEX5	0	0.542	0	5.188	ENSG00000184515
ACHE_SERT_LC_WM	BGN	0.014	-0.496	0.005	-2.846	ENSG00000182492
ACHE_SERT_LC_WM	BHLHE40	0.26	-0.222	0.165	-1.389	ENSG00000134107
ACHE_SERT_LC_WM	BHLHE41	0.019	-0.328	0.007	-2.729	ENSG00000123095
ACHE_SERT_LC_WM	BICD1	0.307	0.178	0.203	1.274	ENSG00000151746
ACHE_SERT_LC_WM	BIN1	0.569	-0.072	0.45	-0.756	ENSG00000136717
ACHE_SERT_LC_WM	BIRC6	0.199	0.231	0.118	1.566	ENSG00000115760
ACHE_SERT_LC_WM	BLCAP	0	0.521	0	5.446	ENSG00000166619
ACHE_SERT_LC_WM	BLOC1S1	0.008	-0.284	0.002	-3.064	ENSG00000135441
ACHE_SERT_LC_WM	BLOC1S2	0.263	0.184	0.168	1.381	ENSG00000196072
ACHE_SERT_LC_WM	BLOC1S6	0.001	0.516	0	3.836	ENSG00000104164
ACHE_SERT_LC_WM	BLVRB	0.55	-0.107	0.43	-0.79	ENSG00000090013
ACHE_SERT_LC_WM	BMERB1	0.001	0.399	0	3.823	ENSG00000166780
ACHE_SERT_LC_WM	BMI1	0.522	-0.125	0.401	-0.841	ENSG00000168283
ACHE_SERT_LC_WM	BMP7	0.04	-0.37	0.016	-2.407	ENSG00000101144
ACHE_SERT_LC_WM	BMPR2	0.062	0.23	0.027	2.21	ENSG00000204217
ACHE_SERT_LC_WM	BNIP3	0.123	0.174	0.066	1.844	ENSG00000176171
ACHE_SERT_LC_WM	BNIP3L	0.563	-0.063	0.444	-0.765	ENSG00000104765
ACHE_SERT_LC_WM	BOD1L1	0.008	0.296	0.002	3.063	ENSG00000038219
ACHE_SERT_LC_WM	BOK	0.601	-0.103	0.486	-0.697	ENSG00000176720
ACHE_SERT_LC_WM	BOLA3	0.612	0.093	0.5	0.674	ENSG00000163170
ACHE_SERT_LC_WM	BORCS7	0.693	0.069	0.59	0.539	ENSG00000166275
ACHE_SERT_LC_WM	BORCS8	0.137	0.27	0.075	1.784	ENSG00000254901
ACHE_SERT_LC_WM	BPTF	0.774	0.046	0.688	0.401	ENSG00000171634
ACHE_SERT_LC_WM	BRD2	0.628	0.076	0.517	0.648	ENSG00000204256
ACHE_SERT_LC_WM	BRD3	0.78	-0.058	0.696	-0.391	ENSG00000169925
ACHE_SERT_LC_WM	BRD4	0.001	0.432	0	3.839	ENSG00000141867
ACHE_SERT_LC_WM	BRD7	0.872	-0.03	0.822	-0.225	ENSG00000166164
ACHE_SERT_LC_WM	BRF1	0.102	0.273	0.052	1.946	ENSG00000185024
ACHE_SERT_LC_WM	BRI3	0.038	-0.253	0.015	-2.434	ENSG00000164713
ACHE_SERT_LC_WM	BRI3BP	0.024	0.354	0.009	2.624	ENSG00000184992
ACHE_SERT_LC_WM	BRINP1	0.087	0.306	0.043	2.031	ENSG00000078725
ACHE_SERT_LC_WM	BRK1	0.931	-0.012	0.9	-0.125	ENSG00000254999
ACHE_SERT_LC_WM	BROX	0.914	0.018	0.879	0.152	ENSG00000162819
ACHE_SERT_LC_WM	BRSK1	0	0.453	0	4.207	ENSG00000160469
ACHE_SERT_LC_WM	BRWD1	0.018	0.267	0.006	2.741	ENSG00000185658
ACHE_SERT_LC_WM	BSCL2	0	0.465	0	5.098	ENSG00000168000
ACHE_SERT_LC_WM	BSDC1	0.004	0.428	0.001	3.284	ENSG00000160058
ACHE_SERT_LC_WM	BSG	0.198	-0.09	0.117	-1.569	ENSG00000172270
ACHE_SERT_LC_WM	BSN	0.001	0.622	0	3.768	ENSG00000164061
ACHE_SERT_LC_WM	BST2	0.012	-0.492	0.004	-2.902	ENSG00000130303
ACHE_SERT_LC_WM	BTBD10	0.007	0.447	0.002	3.099	ENSG00000148925
ACHE_SERT_LC_WM	BTBD2	0.048	0.242	0.02	2.327	ENSG00000133243
ACHE_SERT_LC_WM	BTBD3	0.101	0.23	0.052	1.949	ENSG00000132640
ACHE_SERT_LC_WM	BTBD8	0.004	0.503	0.001	3.347	ENSG00000189195
ACHE_SERT_LC_WM	BTF3	0	-0.331	0	-4.262	ENSG00000145741
ACHE_SERT_LC_WM	BTF3L4	0.329	0.152	0.222	1.223	ENSG00000134717
ACHE_SERT_LC_WM	BTG1	0.288	-0.183	0.187	-1.32	ENSG00000133639
ACHE_SERT_LC_WM	BTG2	0.009	-0.527	0.003	-3.024	ENSG00000159388
ACHE_SERT_LC_WM	BTRC	0.006	0.453	0.002	3.186	ENSG00000166167
ACHE_SERT_LC_WM	BUB3	0.553	-0.106	0.434	-0.784	ENSG00000154473
ACHE_SERT_LC_WM	BUD23	0.026	0.304	0.01	2.59	ENSG00000071462
ACHE_SERT_LC_WM	BUD31	0.943	-0.012	0.921	-0.099	ENSG00000106245
ACHE_SERT_LC_WM	BZW1	0.58	-0.07	0.462	-0.736	ENSG00000082153
ACHE_SERT_LC_WM	C11orf49	0.015	0.384	0.005	2.824	ENSG00000149179
ACHE_SERT_LC_WM	C11orf58	0.337	-0.104	0.229	-1.203	ENSG00000110696
ACHE_SERT_LC_WM	C11orf68	0.211	0.199	0.128	1.525	ENSG00000175573
ACHE_SERT_LC_WM	C11orf87	0	0.791	0	4.681	ENSG00000185742
ACHE_SERT_LC_WM	C11orf96	0.65	0.105	0.54	0.613	ENSG00000187479
ACHE_SERT_LC_WM	C12orf10	0.066	0.301	0.03	2.174	ENSG00000139637
ACHE_SERT_LC_WM	C12orf49	0.001	0.531	0	3.872	ENSG00000111412
ACHE_SERT_LC_WM	C12orf57	0.184	-0.151	0.107	-1.614	ENSG00000111678
ACHE_SERT_LC_WM	C12orf76	0.273	0.153	0.176	1.354	ENSG00000174456
ACHE_SERT_LC_WM	C14orf132	0.763	0.046	0.674	0.421	ENSG00000227051
ACHE_SERT_LC_WM	C16orf58	0.001	0.58	0	3.942	ENSG00000140688
ACHE_SERT_LC_WM	C17orf49	0.536	-0.106	0.415	-0.816	ENSG00000258315
ACHE_SERT_LC_WM	C18orf32	0.007	-0.215	0.002	-3.095	ENSG00000177576
ACHE_SERT_LC_WM	C19orf12	0.01	0.426	0.003	2.967	ENSG00000131943
ACHE_SERT_LC_WM	C19orf25	0.872	0.034	0.822	0.225	ENSG00000119559
ACHE_SERT_LC_WM	C19orf53	0.016	-0.285	0.005	-2.805	ENSG00000104979
ACHE_SERT_LC_WM	C1D	1	0	1	0.001	ENSG00000197223
ACHE_SERT_LC_WM	C1QA	0.002	-0.586	0.001	-3.478	ENSG00000173372
ACHE_SERT_LC_WM	C1QB	0.03	-0.419	0.012	-2.529	ENSG00000173369
ACHE_SERT_LC_WM	C1QBP	0.248	0.162	0.156	1.421	ENSG00000108561
ACHE_SERT_LC_WM	C1QL1	0.038	0.352	0.015	2.427	ENSG00000131094
ACHE_SERT_LC_WM	C1QTNF4	0.804	0.038	0.726	0.351	ENSG00000172247
ACHE_SERT_LC_WM	C1S	0.178	-0.28	0.103	-1.632	ENSG00000182326
ACHE_SERT_LC_WM	C1orf122	0.001	-0.257	0	-3.851	ENSG00000197982
ACHE_SERT_LC_WM	C1orf198	0	-0.816	0	-5.812	ENSG00000119280
ACHE_SERT_LC_WM	C1orf21	0.004	0.494	0.001	3.313	ENSG00000116667
ACHE_SERT_LC_WM	C1orf216	0	0.639	0	4.156	ENSG00000142686
ACHE_SERT_LC_WM	C1orf43	0.211	-0.15	0.127	-1.528	ENSG00000143612
ACHE_SERT_LC_WM	C1orf52	0.142	0.246	0.077	1.768	ENSG00000162642
ACHE_SERT_LC_WM	C1orf61	0.001	-0.278	0	-3.694	ENSG00000125462
ACHE_SERT_LC_WM	C20orf194	0.913	0.02	0.877	0.154	ENSG00000088854
ACHE_SERT_LC_WM	C20orf27	0.019	0.408	0.007	2.721	ENSG00000101220
ACHE_SERT_LC_WM	C21orf91	0.024	-0.498	0.009	-2.635	ENSG00000154642
ACHE_SERT_LC_WM	C22orf39	0.196	0.216	0.116	1.574	ENSG00000242259
ACHE_SERT_LC_WM	C2CD2L	0.01	0.459	0.003	2.967	ENSG00000172375
ACHE_SERT_LC_WM	C2orf72	0.997	0.001	0.995	0.007	ENSG00000204128
ACHE_SERT_LC_WM	C2orf74	0.713	-0.069	0.613	-0.506	ENSG00000237651
ACHE_SERT_LC_WM	C3	0.008	-0.486	0.002	-3.056	ENSG00000125730
ACHE_SERT_LC_WM	C3orf14	0.47	0.129	0.349	0.937	ENSG00000114405
ACHE_SERT_LC_WM	C4orf3	0.532	-0.059	0.411	-0.822	ENSG00000164096
ACHE_SERT_LC_WM	C4orf48	0.002	-0.256	0	-3.541	ENSG00000243449
ACHE_SERT_LC_WM	C5orf24	0.619	0.088	0.508	0.663	ENSG00000181904
ACHE_SERT_LC_WM	C5orf63	0.004	0.498	0.001	3.294	ENSG00000164241
ACHE_SERT_LC_WM	C6orf136	0.03	0.389	0.011	2.538	ENSG00000204564
ACHE_SERT_LC_WM	C6orf62	0.292	0.133	0.19	1.312	ENSG00000112308
ACHE_SERT_LC_WM	C6orf89	0.136	0.187	0.073	1.793	ENSG00000198663
ACHE_SERT_LC_WM	C7orf50	0.976	0.005	0.965	0.044	ENSG00000146540
ACHE_SERT_LC_WM	C8orf33	0.004	0.43	0.001	3.308	ENSG00000182307
ACHE_SERT_LC_WM	C9orf16	0.179	-0.17	0.104	-1.629	ENSG00000171159
ACHE_SERT_LC_WM	C9orf24	0.654	-0.107	0.544	-0.607	ENSG00000164972
ACHE_SERT_LC_WM	C9orf72	0.008	0.496	0.002	3.062	ENSG00000147894
ACHE_SERT_LC_WM	C9orf78	0.426	0.098	0.308	1.02	ENSG00000136819
ACHE_SERT_LC_WM	CA10	0	0.962	0	6.363	ENSG00000154975
ACHE_SERT_LC_WM	CA11	0.372	0.168	0.258	1.132	ENSG00000063180
ACHE_SERT_LC_WM	CA2	0.042	-0.369	0.017	-2.389	ENSG00000104267
ACHE_SERT_LC_WM	CAB39	0.024	0.285	0.009	2.638	ENSG00000135932
ACHE_SERT_LC_WM	CACNA1A	0	0.748	0	5.66	ENSG00000141837
ACHE_SERT_LC_WM	CACNA1B	0.003	0.567	0.001	3.462	ENSG00000148408
ACHE_SERT_LC_WM	CACNA2D1	0	0.867	0	6.436	ENSG00000153956
ACHE_SERT_LC_WM	CACNA2D2	0	0.764	0	4.687	ENSG00000007402
ACHE_SERT_LC_WM	CACNB1	0	0.681	0	4.088	ENSG00000067191
ACHE_SERT_LC_WM	CACNB4	0.004	0.474	0.001	3.268	ENSG00000182389
ACHE_SERT_LC_WM	CACNG8	0	0.731	0	4.531	ENSG00000142408
ACHE_SERT_LC_WM	CACUL1	0.04	0.319	0.016	2.415	ENSG00000151893
ACHE_SERT_LC_WM	CACYBP	0.366	0.085	0.253	1.144	ENSG00000116161
ACHE_SERT_LC_WM	CADM1	0	0.489	0	4.464	ENSG00000182985
ACHE_SERT_LC_WM	CADM2	0.002	0.296	0	3.568	ENSG00000175161
ACHE_SERT_LC_WM	CADM3	0	0.588	0	5.521	ENSG00000162706
ACHE_SERT_LC_WM	CADM4	0.452	-0.096	0.332	-0.971	ENSG00000105767
ACHE_SERT_LC_WM	CADPS	0	0.633	0	4.464	ENSG00000163618
ACHE_SERT_LC_WM	CALB1	0.015	0.503	0.005	2.827	ENSG00000104327
ACHE_SERT_LC_WM	CALB2	0	0.708	0	6.977	ENSG00000172137
ACHE_SERT_LC_WM	CALCOCO2	0.073	-0.298	0.034	-2.123	ENSG00000136436
ACHE_SERT_LC_WM	CALD1	0.096	-0.298	0.048	-1.98	ENSG00000122786
ACHE_SERT_LC_WM	CALM1	0	0.134	0	4.497	ENSG00000198668
ACHE_SERT_LC_WM	CALM2	0.724	-0.023	0.627	-0.486	ENSG00000143933
ACHE_SERT_LC_WM	CALM3	0	0.367	0	6.257	ENSG00000160014
ACHE_SERT_LC_WM	CALR	0.197	-0.103	0.117	-1.57	ENSG00000179218
ACHE_SERT_LC_WM	CALU	0.217	-0.178	0.132	-1.508	ENSG00000128595
ACHE_SERT_LC_WM	CALY	0	0.711	0	7.025	ENSG00000130643
ACHE_SERT_LC_WM	CAMK2B	0	0.849	0	9.43	ENSG00000058404
ACHE_SERT_LC_WM	CAMK2D	0	0.564	0	4.558	ENSG00000145349
ACHE_SERT_LC_WM	CAMK2G	0.032	0.248	0.012	2.508	ENSG00000148660
ACHE_SERT_LC_WM	CAMK2N1	0.335	0.074	0.227	1.21	ENSG00000162545
ACHE_SERT_LC_WM	CAMK2N2	0	0.598	0	6.054	ENSG00000163888
ACHE_SERT_LC_WM	CAMKV	0	0.951	0	5.584	ENSG00000164076
ACHE_SERT_LC_WM	CAMLG	0.039	0.267	0.016	2.423	ENSG00000164615
ACHE_SERT_LC_WM	CAMSAP2	0	0.387	0	4.208	ENSG00000118200
ACHE_SERT_LC_WM	CAMTA1	0	0.462	0	6.041	ENSG00000171735
ACHE_SERT_LC_WM	CAMTA2	0	0.571	0	4.115	ENSG00000108509
ACHE_SERT_LC_WM	CAND1	0.001	0.408	0	3.869	ENSG00000111530
ACHE_SERT_LC_WM	CANX	0	0.222	0	4.59	ENSG00000127022
ACHE_SERT_LC_WM	CAP1	0.305	-0.117	0.201	-1.28	ENSG00000131236
ACHE_SERT_LC_WM	CAP2	0	0.727	0	4.647	ENSG00000112186
ACHE_SERT_LC_WM	CAPN1	0.012	0.434	0.004	2.915	ENSG00000014216
ACHE_SERT_LC_WM	CAPN2	0.373	-0.135	0.259	-1.129	ENSG00000162909
ACHE_SERT_LC_WM	CAPN3	0.01	-0.527	0.003	-2.975	ENSG00000092529
ACHE_SERT_LC_WM	CAPNS1	0.43	0.074	0.311	1.013	ENSG00000126247
ACHE_SERT_LC_WM	CAPRIN1	0.814	0.039	0.741	0.331	ENSG00000135387
ACHE_SERT_LC_WM	CAPRIN2	0.001	0.572	0	3.663	ENSG00000110888
ACHE_SERT_LC_WM	CAPS	0.145	-0.367	0.08	-1.755	ENSG00000105519
ACHE_SERT_LC_WM	CAPZA1	0.634	0.075	0.524	0.637	ENSG00000116489
ACHE_SERT_LC_WM	CAPZA2	0.464	0.089	0.343	0.948	ENSG00000198898
ACHE_SERT_LC_WM	CAPZB	0.05	0.203	0.022	2.303	ENSG00000077549
ACHE_SERT_LC_WM	CARM1	0.001	0.559	0	3.844	ENSG00000142453
ACHE_SERT_LC_WM	CARNS1	0.031	-0.441	0.012	-2.526	ENSG00000172508
ACHE_SERT_LC_WM	CARS	0.212	0.212	0.128	1.523	ENSG00000110619
ACHE_SERT_LC_WM	CARTPT	0.055	0.538	0.024	2.264	ENSG00000164326
ACHE_SERT_LC_WM	CASC3	0.932	0.014	0.903	0.121	ENSG00000108349
ACHE_SERT_LC_WM	CASC4	0.87	-0.024	0.819	-0.229	ENSG00000166734
ACHE_SERT_LC_WM	CASD1	0	0.574	0	4.331	ENSG00000127995
ACHE_SERT_LC_WM	CASK	0.262	0.197	0.167	1.384	ENSG00000147044
ACHE_SERT_LC_WM	CASKIN1	0	0.488	0	3.992	ENSG00000167971
ACHE_SERT_LC_WM	CAST	0.864	-0.028	0.81	-0.241	ENSG00000153113
ACHE_SERT_LC_WM	CASTOR2	0.002	0.425	0	3.583	ENSG00000274070
ACHE_SERT_LC_WM	CASTOR3	0.305	0.168	0.201	1.28	ENSG00000239521
ACHE_SERT_LC_WM	CAVIN1	0.08	-0.339	0.038	-2.077	ENSG00000177469
ACHE_SERT_LC_WM	CBLN1	0	0.86	0	4.781	ENSG00000102924
ACHE_SERT_LC_WM	CBR1	0	-0.346	0	-4.269	ENSG00000159228
ACHE_SERT_LC_WM	CBX1	0.306	0.152	0.202	1.276	ENSG00000108468
ACHE_SERT_LC_WM	CBX3	0.878	0.024	0.83	0.214	ENSG00000122565
ACHE_SERT_LC_WM	CBX5	0.894	0.017	0.853	0.186	ENSG00000094916
ACHE_SERT_LC_WM	CBX6	0	0.401	0	4.112	ENSG00000183741
ACHE_SERT_LC_WM	CBX7	0.005	0.406	0.001	3.22	ENSG00000100307
ACHE_SERT_LC_WM	CCAR1	0.255	0.162	0.161	1.404	ENSG00000060339
ACHE_SERT_LC_WM	CCDC115	0.101	0.268	0.051	1.953	ENSG00000136710
ACHE_SERT_LC_WM	CCDC124	0.528	0.101	0.407	0.83	ENSG00000007080
ACHE_SERT_LC_WM	CCDC136	0.026	0.342	0.01	2.591	ENSG00000128596
ACHE_SERT_LC_WM	CCDC144A	0.094	0.351	0.047	1.99	ENSG00000170160
ACHE_SERT_LC_WM	CCDC184	0.004	0.542	0.001	3.277	ENSG00000177875
ACHE_SERT_LC_WM	CCDC186	0.026	0.405	0.01	2.599	ENSG00000165813
ACHE_SERT_LC_WM	CCDC189	0.394	0.198	0.279	1.084	ENSG00000196118
ACHE_SERT_LC_WM	CCDC25	0.025	0.289	0.009	2.616	ENSG00000147419
ACHE_SERT_LC_WM	CCDC28A	0.007	0.489	0.002	3.12	ENSG00000024862
ACHE_SERT_LC_WM	CCDC47	0.886	0.022	0.842	0.2	ENSG00000108588
ACHE_SERT_LC_WM	CCDC50	0.866	-0.032	0.812	-0.238	ENSG00000152492
ACHE_SERT_LC_WM	CCDC6	0.029	0.368	0.011	2.552	ENSG00000108091
ACHE_SERT_LC_WM	CCDC7	0.854	0.042	0.794	0.262	ENSG00000216937
ACHE_SERT_LC_WM	CCDC80	0.001	-0.57	0	-3.729	ENSG00000091986
ACHE_SERT_LC_WM	CCDC82	0.583	0.099	0.467	0.728	ENSG00000149231
ACHE_SERT_LC_WM	CCDC85B	0.037	0.205	0.015	2.449	ENSG00000175602
ACHE_SERT_LC_WM	CCDC88A	0.99	0.002	0.984	0.021	ENSG00000115355
ACHE_SERT_LC_WM	CCDC90B	0.06	-0.297	0.026	-2.226	ENSG00000137500
ACHE_SERT_LC_WM	CCDC91	0.033	0.293	0.013	2.488	ENSG00000123106
ACHE_SERT_LC_WM	CCDC92	0	0.421	0	4.62	ENSG00000119242
ACHE_SERT_LC_WM	CCK	0	0.837	0	5.028	ENSG00000187094
ACHE_SERT_LC_WM	CCM2	0.101	0.239	0.051	1.952	ENSG00000136280
ACHE_SERT_LC_WM	CCN2	0.029	-0.453	0.011	-2.554	ENSG00000118523
ACHE_SERT_LC_WM	CCNA1	0.071	0.391	0.033	2.133	ENSG00000133101
ACHE_SERT_LC_WM	CCND2	0.956	-0.011	0.941	-0.074	ENSG00000118971
ACHE_SERT_LC_WM	CCND3	0.685	-0.068	0.58	-0.553	ENSG00000112576
ACHE_SERT_LC_WM	CCNDBP1	0.078	0.265	0.037	2.089	ENSG00000166946
ACHE_SERT_LC_WM	CCNI	0.863	0.017	0.808	0.243	ENSG00000118816
ACHE_SERT_LC_WM	CCNL2	0.586	0.096	0.47	0.724	ENSG00000221978
ACHE_SERT_LC_WM	CCNQ	0.583	0.119	0.467	0.728	ENSG00000262919
ACHE_SERT_LC_WM	CCNY	0.518	-0.1	0.396	-0.849	ENSG00000108100
ACHE_SERT_LC_WM	CCP110	0.581	0.102	0.463	0.734	ENSG00000103540
ACHE_SERT_LC_WM	CCPG1	0.04	0.268	0.016	2.407	ENSG00000260916
ACHE_SERT_LC_WM	CCSER2	0.455	0.094	0.335	0.965	ENSG00000107771
ACHE_SERT_LC_WM	CCT2	0.029	0.278	0.011	2.548	ENSG00000166226
ACHE_SERT_LC_WM	CCT3	0.669	0.064	0.562	0.58	ENSG00000163468
ACHE_SERT_LC_WM	CCT4	0.933	0.013	0.905	0.12	ENSG00000115484
ACHE_SERT_LC_WM	CCT5	0.051	0.272	0.022	2.296	ENSG00000150753
ACHE_SERT_LC_WM	CCT6A	0.051	0.258	0.022	2.301	ENSG00000146731
ACHE_SERT_LC_WM	CCT7	0.583	-0.075	0.467	-0.729	ENSG00000135624
ACHE_SERT_LC_WM	CCT8	0.03	0.331	0.012	2.53	ENSG00000156261
ACHE_SERT_LC_WM	CD151	0.27	-0.212	0.173	-1.365	ENSG00000177697
ACHE_SERT_LC_WM	CD164	0.097	-0.221	0.049	-1.974	ENSG00000135535
ACHE_SERT_LC_WM	CD200	0	0.698	0	4.737	ENSG00000091972
ACHE_SERT_LC_WM	CD24	0.016	0.502	0.005	2.798	ENSG00000272398
ACHE_SERT_LC_WM	CD27-AS1	0.42	-0.144	0.302	-1.033	ENSG00000215039
ACHE_SERT_LC_WM	CD2BP2	0.586	0.105	0.469	0.724	ENSG00000169217
ACHE_SERT_LC_WM	CD320	0.936	0.014	0.91	0.113	ENSG00000167775
ACHE_SERT_LC_WM	CD44	0	-0.805	0	-4.903	ENSG00000026508
ACHE_SERT_LC_WM	CD46	0.379	-0.128	0.266	-1.114	ENSG00000117335
ACHE_SERT_LC_WM	CD47	0.177	0.191	0.103	1.635	ENSG00000196776
ACHE_SERT_LC_WM	CD55	0.466	0.146	0.345	0.945	ENSG00000196352
ACHE_SERT_LC_WM	CD59	0.863	-0.015	0.807	-0.245	ENSG00000085063
ACHE_SERT_LC_WM	CD63	0.002	-0.235	0	-3.517	ENSG00000135404
ACHE_SERT_LC_WM	CD74	0	-0.599	0	-4.432	ENSG00000019582
ACHE_SERT_LC_WM	CD81	0	-0.328	0	-6.045	ENSG00000110651
ACHE_SERT_LC_WM	CD82	0.859	0.036	0.802	0.251	ENSG00000085117
ACHE_SERT_LC_WM	CD83	0	0.775	0	5.327	ENSG00000112149
ACHE_SERT_LC_WM	CD9	0	-0.644	0	-4.863	ENSG00000010278
ACHE_SERT_LC_WM	CD99	0	-0.582	0	-4.469	ENSG00000002586
ACHE_SERT_LC_WM	CD99L2	0.007	0.293	0.002	3.088	ENSG00000102181
ACHE_SERT_LC_WM	CDC123	0.722	0.067	0.626	0.488	ENSG00000151465
ACHE_SERT_LC_WM	CDC16	0.48	0.137	0.359	0.918	ENSG00000130177
ACHE_SERT_LC_WM	CDC27	0.012	0.377	0.004	2.918	ENSG00000004897
ACHE_SERT_LC_WM	CDC34	0.509	0.12	0.386	0.867	ENSG00000099804
ACHE_SERT_LC_WM	CDC37	0.293	0.147	0.191	1.309	ENSG00000105401
ACHE_SERT_LC_WM	CDC37L1	0.042	0.356	0.017	2.387	ENSG00000106993
ACHE_SERT_LC_WM	CDC42	0.354	-0.07	0.244	-1.167	ENSG00000070831
ACHE_SERT_LC_WM	CDC42BPA	0.104	0.2	0.054	1.932	ENSG00000143776
ACHE_SERT_LC_WM	CDC42BPB	0.171	0.205	0.098	1.656	ENSG00000198752
ACHE_SERT_LC_WM	CDC42EP1	0.002	-0.627	0	-3.517	ENSG00000128283
ACHE_SERT_LC_WM	CDC42EP4	0.215	-0.203	0.13	-1.516	ENSG00000179604
ACHE_SERT_LC_WM	CDC42SE2	0.561	0.085	0.442	0.77	ENSG00000158985
ACHE_SERT_LC_WM	CDC5L	0.863	-0.031	0.807	-0.244	ENSG00000096401
ACHE_SERT_LC_WM	CDH13	0	1.137	0	6.759	ENSG00000140945
ACHE_SERT_LC_WM	CDH18	0	0.815	0	4.658	ENSG00000145526
ACHE_SERT_LC_WM	CDH2	0.014	0.348	0.005	2.846	ENSG00000170558
ACHE_SERT_LC_WM	CDH8	0	0.712	0	4.425	ENSG00000150394
ACHE_SERT_LC_WM	CDIP1	0	0.394	0	4.413	ENSG00000089486
ACHE_SERT_LC_WM	CDIPT	0.06	0.263	0.026	2.224	ENSG00000103502
ACHE_SERT_LC_WM	CDK13	0.563	0.102	0.443	0.767	ENSG00000065883
ACHE_SERT_LC_WM	CDK14	0.01	0.443	0.003	2.993	ENSG00000058091
ACHE_SERT_LC_WM	CDK16	0.01	0.378	0.003	2.993	ENSG00000102225
ACHE_SERT_LC_WM	CDK17	0.808	0.046	0.732	0.343	ENSG00000059758
ACHE_SERT_LC_WM	CDK18	0.033	-0.416	0.013	-2.489	ENSG00000117266
ACHE_SERT_LC_WM	CDK2AP1	0	-0.447	0	-6.313	ENSG00000111328
ACHE_SERT_LC_WM	CDK2AP2	0.75	-0.062	0.66	-0.44	ENSG00000167797
ACHE_SERT_LC_WM	CDK5	0.001	0.541	0	3.825	ENSG00000164885
ACHE_SERT_LC_WM	CDK5R1	0	0.564	0	4.124	ENSG00000176749
ACHE_SERT_LC_WM	CDK5R2	0	0.659	0	4.437	ENSG00000171450
ACHE_SERT_LC_WM	CDK5RAP3	0.241	0.213	0.15	1.442	ENSG00000108465
ACHE_SERT_LC_WM	CDKN1B	0.364	-0.123	0.252	-1.147	ENSG00000111276
ACHE_SERT_LC_WM	CDKN1C	0.002	-0.652	0	-3.563	ENSG00000129757
ACHE_SERT_LC_WM	CDKN2D	0	0.592	0	4.419	ENSG00000129355
ACHE_SERT_LC_WM	CDO1	0.026	0.381	0.01	2.599	ENSG00000129596
ACHE_SERT_LC_WM	CDS2	0.001	0.344	0	3.65	ENSG00000101290
ACHE_SERT_LC_WM	CDV3	0.552	-0.086	0.432	-0.786	ENSG00000091527
ACHE_SERT_LC_WM	CEBPB	0.78	0.064	0.696	0.391	ENSG00000172216
ACHE_SERT_LC_WM	CEBPD	0.209	-0.285	0.126	-1.533	ENSG00000221869
ACHE_SERT_LC_WM	CEBPZOS	0.148	0.222	0.082	1.743	ENSG00000218739
ACHE_SERT_LC_WM	CELF1	0.073	0.27	0.034	2.121	ENSG00000149187
ACHE_SERT_LC_WM	CELF2	0	0.587	0	4.121	ENSG00000048740
ACHE_SERT_LC_WM	CELF4	0	0.82	0	8.312	ENSG00000101489
ACHE_SERT_LC_WM	CELF5	0	1.055	0	7.38	ENSG00000161082
ACHE_SERT_LC_WM	CELF6	0.001	0.624	0	3.754	ENSG00000140488
ACHE_SERT_LC_WM	CELSR2	0.69	0.072	0.586	0.545	ENSG00000143126
ACHE_SERT_LC_WM	CEND1	0	0.579	0	6.06	ENSG00000184524
ACHE_SERT_LC_WM	CENPB	0.932	-0.014	0.903	-0.122	ENSG00000125817
ACHE_SERT_LC_WM	CENPX	0.39	-0.147	0.275	-1.092	ENSG00000169689
ACHE_SERT_LC_WM	CEP170	0.368	-0.135	0.255	-1.14	ENSG00000143702
ACHE_SERT_LC_WM	CEP170B	0	0.527	0	4.181	ENSG00000099814
ACHE_SERT_LC_WM	CEP290	0.658	0.084	0.549	0.599	ENSG00000198707
ACHE_SERT_LC_WM	CEP350	0.727	0.063	0.632	0.479	ENSG00000135837
ACHE_SERT_LC_WM	CERCAM	0.643	-0.097	0.534	-0.623	ENSG00000167123
ACHE_SERT_LC_WM	CERK	0	0.495	0	4.122	ENSG00000100422
ACHE_SERT_LC_WM	CERS1	0.013	-0.33	0.004	-2.879	ENSG00000223802
ACHE_SERT_LC_WM	CERS2	0	-0.663	0	-4.257	ENSG00000143418
ACHE_SERT_LC_WM	CERS6	0.004	0.531	0.001	3.333	ENSG00000172292
ACHE_SERT_LC_WM	CERT1	0.048	0.263	0.02	2.325	ENSG00000113163
ACHE_SERT_LC_WM	CETN2	0.971	-0.006	0.957	-0.054	ENSG00000147400
ACHE_SERT_LC_WM	CFAP20	0.034	0.359	0.014	2.475	ENSG00000070761
ACHE_SERT_LC_WM	CFAP36	0.133	0.199	0.072	1.801	ENSG00000163001
ACHE_SERT_LC_WM	CFDP1	0.794	-0.046	0.713	-0.368	ENSG00000153774
ACHE_SERT_LC_WM	CFL1	0.005	-0.13	0.001	-3.222	ENSG00000172757
ACHE_SERT_LC_WM	CFL2	0.001	-0.355	0	-3.66	ENSG00000165410
ACHE_SERT_LC_WM	CGGBP1	0.175	0.21	0.101	1.643	ENSG00000163320
ACHE_SERT_LC_WM	CHADL	0.003	-0.576	0.001	-3.423	ENSG00000100399
ACHE_SERT_LC_WM	CHCHD1	0.944	0.012	0.923	0.097	ENSG00000172586
ACHE_SERT_LC_WM	CHCHD10	0.71	0.038	0.611	0.509	ENSG00000250479
ACHE_SERT_LC_WM	CHCHD2	0.443	-0.045	0.323	-0.99	ENSG00000106153
ACHE_SERT_LC_WM	CHCHD6	0.249	0.221	0.156	1.421	ENSG00000159685
ACHE_SERT_LC_WM	CHD2	0.326	0.142	0.219	1.23	ENSG00000173575
ACHE_SERT_LC_WM	CHD3	0.023	0.35	0.008	2.645	ENSG00000170004
ACHE_SERT_LC_WM	CHD4	0.914	0.013	0.879	0.153	ENSG00000111642
ACHE_SERT_LC_WM	CHD5	0	0.803	0	6.327	ENSG00000116254
ACHE_SERT_LC_WM	CHD6	0.167	0.187	0.095	1.673	ENSG00000124177
ACHE_SERT_LC_WM	CHD7	0.81	0.054	0.735	0.339	ENSG00000171316
ACHE_SERT_LC_WM	CHD8	0.111	0.257	0.058	1.901	ENSG00000100888
ACHE_SERT_LC_WM	CHD9	0.169	0.201	0.097	1.664	ENSG00000177200
ACHE_SERT_LC_WM	CHGA	0	0.937	0	6.802	ENSG00000100604
ACHE_SERT_LC_WM	CHGB	0.026	0.419	0.01	2.6	ENSG00000089199
ACHE_SERT_LC_WM	CHI3L1	0.449	-0.181	0.329	-0.977	ENSG00000133048
ACHE_SERT_LC_WM	CHID1	0.009	0.365	0.003	3.02	ENSG00000177830
ACHE_SERT_LC_WM	CHL1	0.001	0.426	0	3.857	ENSG00000134121
ACHE_SERT_LC_WM	CHMP1A	0.206	0.2	0.123	1.544	ENSG00000131165
ACHE_SERT_LC_WM	CHMP1B	0.04	0.308	0.016	2.41	ENSG00000255112
ACHE_SERT_LC_WM	CHMP2A	0.016	-0.319	0.005	-2.796	ENSG00000130724
ACHE_SERT_LC_WM	CHMP2B	0.71	-0.064	0.609	-0.511	ENSG00000083937
ACHE_SERT_LC_WM	CHMP3	0.848	-0.023	0.786	-0.272	ENSG00000115561
ACHE_SERT_LC_WM	CHMP4A	0.001	-0.498	0	-3.913	ENSG00000254505
ACHE_SERT_LC_WM	CHMP4B	0.008	0.294	0.002	3.063	ENSG00000101421
ACHE_SERT_LC_WM	CHMP5	0.593	-0.072	0.478	-0.711	ENSG00000086065
ACHE_SERT_LC_WM	CHN1	0	0.515	0	4.197	ENSG00000128656
ACHE_SERT_LC_WM	CHODL	0.18	0.339	0.105	1.625	ENSG00000154645
ACHE_SERT_LC_WM	CHP1	0.164	0.201	0.093	1.683	ENSG00000187446
ACHE_SERT_LC_WM	CHPF	0.019	0.342	0.006	2.739	ENSG00000123989
ACHE_SERT_LC_WM	CHPT1	0.284	0.186	0.184	1.329	ENSG00000111666
ACHE_SERT_LC_WM	CHST1	0.005	0.446	0.001	3.213	ENSG00000175264
ACHE_SERT_LC_WM	CHST2	0.426	-0.162	0.308	-1.02	ENSG00000175040
ACHE_SERT_LC_WM	CHTOP	0.196	0.202	0.116	1.573	ENSG00000160679
ACHE_SERT_LC_WM	CHURC1	0.049	-0.251	0.021	-2.32	ENSG00000258289
ACHE_SERT_LC_WM	CIAO1	0.245	0.141	0.153	1.43	ENSG00000144021
ACHE_SERT_LC_WM	CIAO2B	0.581	-0.08	0.464	-0.733	ENSG00000166595
ACHE_SERT_LC_WM	CIAPIN1	0.01	0.476	0.003	2.974	ENSG00000005194
ACHE_SERT_LC_WM	CIB1	0.303	-0.183	0.2	-1.284	ENSG00000185043
ACHE_SERT_LC_WM	CINP	0.347	0.159	0.238	1.182	ENSG00000100865
ACHE_SERT_LC_WM	CIPC	0.746	-0.051	0.654	-0.449	ENSG00000198894
ACHE_SERT_LC_WM	CIR1	0.466	-0.117	0.345	-0.944	ENSG00000138433
ACHE_SERT_LC_WM	CIRBP	0.508	-0.056	0.386	-0.867	ENSG00000099622
ACHE_SERT_LC_WM	CISD1	0	0.437	0	4.14	ENSG00000122873
ACHE_SERT_LC_WM	CISD2	0.608	0.089	0.495	0.683	ENSG00000145354
ACHE_SERT_LC_WM	CISD3	0.443	0.134	0.323	0.99	ENSG00000277972
ACHE_SERT_LC_WM	CIT	0.044	0.344	0.018	2.367	ENSG00000122966
ACHE_SERT_LC_WM	CITED1	0.549	0.149	0.429	0.791	ENSG00000125931
ACHE_SERT_LC_WM	CKAP4	0	0.651	0	4.361	ENSG00000136026
ACHE_SERT_LC_WM	CKAP5	0.013	0.32	0.004	2.882	ENSG00000175216
ACHE_SERT_LC_WM	CKB	0.979	0.002	0.968	0.04	ENSG00000166165
ACHE_SERT_LC_WM	CKMT1A	0.01	0.507	0.003	2.987	ENSG00000223572
ACHE_SERT_LC_WM	CKMT1B	0.001	0.639	0	3.681	ENSG00000237289
ACHE_SERT_LC_WM	CLASP1	0	0.477	0	3.995	ENSG00000074054
ACHE_SERT_LC_WM	CLASP2	0.564	0.068	0.445	0.764	ENSG00000163539
ACHE_SERT_LC_WM	CLCN3	0.113	0.176	0.059	1.888	ENSG00000109572
ACHE_SERT_LC_WM	CLCN4	0.002	0.405	0.001	3.491	ENSG00000073464
ACHE_SERT_LC_WM	CLCN6	0.001	0.521	0	3.815	ENSG00000011021
ACHE_SERT_LC_WM	CLCN7	0.005	0.434	0.001	3.254	ENSG00000103249
ACHE_SERT_LC_WM	CLDN11	0.003	-0.524	0.001	-3.367	ENSG00000013297
ACHE_SERT_LC_WM	CLDN5	0.016	-0.427	0.005	-2.801	ENSG00000184113
ACHE_SERT_LC_WM	CLDND1	0	-0.568	0	-4.84	ENSG00000080822
ACHE_SERT_LC_WM	CLIC4	0.06	-0.313	0.027	-2.22	ENSG00000169504
ACHE_SERT_LC_WM	CLIP1	0.235	0.175	0.145	1.459	ENSG00000130779
ACHE_SERT_LC_WM	CLIP2	0.257	0.131	0.163	1.397	ENSG00000106665
ACHE_SERT_LC_WM	CLIP3	0	0.353	0	4.202	ENSG00000105270
ACHE_SERT_LC_WM	CLIP4	0.449	0.12	0.329	0.977	ENSG00000115295
ACHE_SERT_LC_WM	CLK1	0.816	-0.043	0.743	-0.328	ENSG00000013441
ACHE_SERT_LC_WM	CLN8	0.308	-0.193	0.204	-1.272	ENSG00000182372
ACHE_SERT_LC_WM	CLNS1A	0.821	0.038	0.75	0.318	ENSG00000074201
ACHE_SERT_LC_WM	CLPB	0.393	0.148	0.278	1.085	ENSG00000162129
ACHE_SERT_LC_WM	CLPP	0.661	0.077	0.553	0.594	ENSG00000125656
ACHE_SERT_LC_WM	CLPTM1	0.35	0.115	0.24	1.176	ENSG00000104853
ACHE_SERT_LC_WM	CLPTM1L	0.004	0.482	0.001	3.268	ENSG00000049656
ACHE_SERT_LC_WM	CLSTN1	0	0.329	0	5.363	ENSG00000171603
ACHE_SERT_LC_WM	CLSTN3	0	0.905	0	7.068	ENSG00000139182
ACHE_SERT_LC_WM	CLTA	0.176	0.113	0.101	1.642	ENSG00000122705
ACHE_SERT_LC_WM	CLTB	0.004	0.32	0.001	3.303	ENSG00000175416
ACHE_SERT_LC_WM	CLTC	0.012	0.222	0.004	2.928	ENSG00000141367
ACHE_SERT_LC_WM	CLU	0.006	-0.229	0.002	-3.173	ENSG00000120885
ACHE_SERT_LC_WM	CLUH	0.146	0.249	0.08	1.751	ENSG00000132361
ACHE_SERT_LC_WM	CLVS2	0.001	0.669	0	3.937	ENSG00000146352
ACHE_SERT_LC_WM	CMAS	0.009	0.35	0.003	3.002	ENSG00000111726
ACHE_SERT_LC_WM	CMC2	0.115	-0.25	0.061	-1.879	ENSG00000103121
ACHE_SERT_LC_WM	CMIP	0	0.589	0	5.219	ENSG00000153815
ACHE_SERT_LC_WM	CMPK1	0.517	0.068	0.395	0.851	ENSG00000162368
ACHE_SERT_LC_WM	CMSS1	0.611	0.09	0.498	0.677	ENSG00000184220
ACHE_SERT_LC_WM	CMTM4	0.187	0.196	0.11	1.6	ENSG00000183723
ACHE_SERT_LC_WM	CMTM5	0.002	-0.689	0.001	-3.493	ENSG00000166091
ACHE_SERT_LC_WM	CNBP	0.015	-0.222	0.005	-2.815	ENSG00000169714
ACHE_SERT_LC_WM	CNDP1	0.042	-0.376	0.017	-2.382	ENSG00000150656
ACHE_SERT_LC_WM	CNDP2	0.399	-0.102	0.284	-1.073	ENSG00000133313
ACHE_SERT_LC_WM	CNIH1	0.26	0.172	0.166	1.388	ENSG00000100528
ACHE_SERT_LC_WM	CNIH2	0.003	0.524	0.001	3.43	ENSG00000174871
ACHE_SERT_LC_WM	CNKSR2	0	0.562	0	3.961	ENSG00000149970
ACHE_SERT_LC_WM	CNN3	0.009	-0.347	0.003	-3.012	ENSG00000117519
ACHE_SERT_LC_WM	CNOT7	0.025	0.33	0.009	2.608	ENSG00000198791
ACHE_SERT_LC_WM	CNP	0	-0.532	0	-4.272	ENSG00000173786
ACHE_SERT_LC_WM	CNPY2	0.94	-0.012	0.916	-0.105	ENSG00000257727
ACHE_SERT_LC_WM	CNPY3	0.84	0.039	0.774	0.287	ENSG00000137161
ACHE_SERT_LC_WM	CNRIP1	0.028	0.299	0.01	2.567	ENSG00000119865
ACHE_SERT_LC_WM	CNST	0.002	0.571	0	3.624	ENSG00000162852
ACHE_SERT_LC_WM	CNTFR	0.255	0.222	0.161	1.404	ENSG00000122756
ACHE_SERT_LC_WM	CNTN1	0	0.405	0	4.382	ENSG00000018236
ACHE_SERT_LC_WM	CNTN2	0.24	-0.186	0.149	-1.444	ENSG00000184144
ACHE_SERT_LC_WM	CNTNAP1	0	0.594	0	5.103	ENSG00000108797
ACHE_SERT_LC_WM	CNTNAP2	0.001	0.513	0	3.896	ENSG00000174469
ACHE_SERT_LC_WM	CNTNAP4	0.118	-0.317	0.062	-1.867	ENSG00000152910
ACHE_SERT_LC_WM	COA3	0.819	-0.031	0.748	-0.322	ENSG00000183978
ACHE_SERT_LC_WM	COA5	0.368	-0.163	0.255	-1.14	ENSG00000183513
ACHE_SERT_LC_WM	COA8	0.563	-0.1	0.444	-0.765	ENSG00000256053
ACHE_SERT_LC_WM	COBL	0.018	-0.432	0.006	-2.748	ENSG00000106078
ACHE_SERT_LC_WM	COL16A1	0.753	-0.073	0.663	-0.436	ENSG00000084636
ACHE_SERT_LC_WM	COL18A1	0.003	-0.525	0.001	-3.462	ENSG00000182871
ACHE_SERT_LC_WM	COL1A2	0.021	-0.515	0.007	-2.684	ENSG00000164692
ACHE_SERT_LC_WM	COL4A5	0.001	-0.698	0	-3.822	ENSG00000188153
ACHE_SERT_LC_WM	COL6A1	0.759	0.063	0.67	0.426	ENSG00000142156
ACHE_SERT_LC_WM	COL9A2	0.005	-0.506	0.001	-3.21	ENSG00000049089
ACHE_SERT_LC_WM	COL9A3	0.014	-0.499	0.005	-2.841	ENSG00000092758
ACHE_SERT_LC_WM	COLGALT2	0.52	-0.128	0.398	-0.846	ENSG00000198756
ACHE_SERT_LC_WM	COMMD6	0.002	-0.309	0	-3.612	ENSG00000188243
ACHE_SERT_LC_WM	COMMD7	0.062	0.282	0.028	2.208	ENSG00000149600
ACHE_SERT_LC_WM	COMMD9	0.589	0.099	0.473	0.718	ENSG00000110442
ACHE_SERT_LC_WM	COMT	0.022	-0.333	0.008	-2.667	ENSG00000093010
ACHE_SERT_LC_WM	COPA	0.901	-0.015	0.861	-0.175	ENSG00000122218
ACHE_SERT_LC_WM	COPB1	0.709	-0.067	0.607	-0.515	ENSG00000129083
ACHE_SERT_LC_WM	COPB2	0.308	0.179	0.204	1.271	ENSG00000184432
ACHE_SERT_LC_WM	COPE	0.476	-0.096	0.354	-0.927	ENSG00000105669
ACHE_SERT_LC_WM	COPG1	0.064	0.284	0.029	2.186	ENSG00000181789
ACHE_SERT_LC_WM	COPRS	0.244	0.121	0.152	1.433	ENSG00000172301
ACHE_SERT_LC_WM	COPS2	0.939	-0.015	0.915	-0.107	ENSG00000166200
ACHE_SERT_LC_WM	COPS3	0.114	0.259	0.06	1.886	ENSG00000141030
ACHE_SERT_LC_WM	COPS4	0.183	0.217	0.107	1.614	ENSG00000138663
ACHE_SERT_LC_WM	COPS5	0.766	0.055	0.679	0.413	ENSG00000121022
ACHE_SERT_LC_WM	COPS6	0.347	0.117	0.238	1.182	ENSG00000168090
ACHE_SERT_LC_WM	COPS7A	0.309	0.167	0.205	1.268	ENSG00000111652
ACHE_SERT_LC_WM	COPS8	0.073	0.233	0.034	2.122	ENSG00000198612
ACHE_SERT_LC_WM	COPS9	0	-0.412	0	-5.554	ENSG00000172428
ACHE_SERT_LC_WM	COPZ1	0.632	-0.083	0.522	-0.641	ENSG00000111481
ACHE_SERT_LC_WM	COQ10B	0.087	0.288	0.043	2.031	ENSG00000115520
ACHE_SERT_LC_WM	COQ4	0.375	0.154	0.262	1.123	ENSG00000167113
ACHE_SERT_LC_WM	CORO1C	0.98	0.005	0.97	0.038	ENSG00000110880
ACHE_SERT_LC_WM	CORO2B	0.653	-0.083	0.543	-0.608	ENSG00000103647
ACHE_SERT_LC_WM	COTL1	0.084	0.223	0.041	2.047	ENSG00000103187
ACHE_SERT_LC_WM	COX11	0.309	0.178	0.205	1.269	ENSG00000166260
ACHE_SERT_LC_WM	COX14	0.066	-0.247	0.03	-2.178	ENSG00000178449
ACHE_SERT_LC_WM	COX16	0.612	-0.089	0.501	-0.674	ENSG00000133983
ACHE_SERT_LC_WM	COX17	0.046	-0.273	0.019	-2.342	ENSG00000138495
ACHE_SERT_LC_WM	COX20	0.068	-0.209	0.031	-2.16	ENSG00000203667
ACHE_SERT_LC_WM	COX4I1	0.015	-0.13	0.005	-2.819	ENSG00000131143
ACHE_SERT_LC_WM	COX5A	0.608	0.064	0.495	0.682	ENSG00000178741
ACHE_SERT_LC_WM	COX5B	0	-0.231	0	-4.574	ENSG00000135940
ACHE_SERT_LC_WM	COX6A1	0	-0.267	0	-5.091	ENSG00000111775
ACHE_SERT_LC_WM	COX6B1	0.017	-0.187	0.006	-2.774	ENSG00000126267
ACHE_SERT_LC_WM	COX6C	0	-0.257	0	-4.734	ENSG00000164919
ACHE_SERT_LC_WM	COX7A1	0.667	-0.083	0.56	-0.584	ENSG00000161281
ACHE_SERT_LC_WM	COX7A2	0.003	-0.256	0.001	-3.359	ENSG00000112695
ACHE_SERT_LC_WM	COX7A2L	0.002	0.314	0.001	3.48	ENSG00000115944
ACHE_SERT_LC_WM	COX7B	0	-0.252	0	-4.258	ENSG00000131174
ACHE_SERT_LC_WM	COX7C	0	-0.182	0	-3.996	ENSG00000127184
ACHE_SERT_LC_WM	COX8A	0.019	-0.141	0.007	-2.727	ENSG00000176340
ACHE_SERT_LC_WM	CPD	0.086	-0.267	0.042	-2.035	ENSG00000108582
ACHE_SERT_LC_WM	CPE	0.662	-0.036	0.554	-0.592	ENSG00000109472
ACHE_SERT_LC_WM	CPEB1	0.132	0.242	0.071	1.808	ENSG00000214575
ACHE_SERT_LC_WM	CPEB2	0.303	0.19	0.199	1.285	ENSG00000137449
ACHE_SERT_LC_WM	CPEB3	0	0.636	0	4.483	ENSG00000107864
ACHE_SERT_LC_WM	CPEB4	0.12	0.218	0.064	1.857	ENSG00000113742
ACHE_SERT_LC_WM	CPLX1	0	0.788	0	5.602	ENSG00000168993
ACHE_SERT_LC_WM	CPLX2	0	0.754	0	6.389	ENSG00000145920
ACHE_SERT_LC_WM	CPNE2	0.091	-0.327	0.045	-2.007	ENSG00000140848
ACHE_SERT_LC_WM	CPNE3	0.38	-0.153	0.267	-1.11	ENSG00000085719
ACHE_SERT_LC_WM	CPNE6	0.548	0.119	0.428	0.793	ENSG00000100884
ACHE_SERT_LC_WM	CPSF6	0.025	0.353	0.009	2.62	ENSG00000111605
ACHE_SERT_LC_WM	CPT1C	0.026	0.392	0.01	2.597	ENSG00000169169
ACHE_SERT_LC_WM	CRABP1	0.169	0.23	0.097	1.664	ENSG00000166426
ACHE_SERT_LC_WM	CRAT	0.067	0.31	0.031	2.167	ENSG00000095321
ACHE_SERT_LC_WM	CRBN	0.702	0.064	0.6	0.525	ENSG00000113851
ACHE_SERT_LC_WM	CREB3	0.513	0.103	0.391	0.858	ENSG00000107175
ACHE_SERT_LC_WM	CREB5	0.67	-0.101	0.563	-0.579	ENSG00000146592
ACHE_SERT_LC_WM	CREBBP	0.457	0.126	0.337	0.962	ENSG00000005339
ACHE_SERT_LC_WM	CREBL2	0.163	0.227	0.092	1.687	ENSG00000111269
ACHE_SERT_LC_WM	CREBRF	0.029	0.313	0.011	2.556	ENSG00000164463
ACHE_SERT_LC_WM	CREG2	0	0.762	0	5.242	ENSG00000175874
ACHE_SERT_LC_WM	CRELD1	0.002	0.531	0	3.625	ENSG00000163703
ACHE_SERT_LC_WM	CREM	0.781	0.06	0.698	0.388	ENSG00000095794
ACHE_SERT_LC_WM	CRH	0	0.903	0	4.812	ENSG00000147571
ACHE_SERT_LC_WM	CRIM1	0.147	0.246	0.081	1.746	ENSG00000150938
ACHE_SERT_LC_WM	CRIP1	0.004	-0.673	0.001	-3.265	ENSG00000213145
ACHE_SERT_LC_WM	CRIP2	0.87	-0.024	0.818	-0.23	ENSG00000182809
ACHE_SERT_LC_WM	CRIPT	0.179	-0.214	0.104	-1.628	ENSG00000119878
ACHE_SERT_LC_WM	CRK	0.066	0.225	0.03	2.171	ENSG00000167193
ACHE_SERT_LC_WM	CRKL	0.164	0.206	0.092	1.686	ENSG00000099942
ACHE_SERT_LC_WM	CRMP1	0	0.68	0	4.852	ENSG00000072832
ACHE_SERT_LC_WM	CRTAP	0.517	-0.112	0.395	-0.851	ENSG00000170275
ACHE_SERT_LC_WM	CRY2	0.075	0.301	0.036	2.106	ENSG00000121671
ACHE_SERT_LC_WM	CRYAB	0	-0.645	0	-4.852	ENSG00000109846
ACHE_SERT_LC_WM	CRYL1	0.017	-0.361	0.006	-2.774	ENSG00000165475
ACHE_SERT_LC_WM	CRYZL1	0.192	-0.21	0.113	-1.587	ENSG00000205758
ACHE_SERT_LC_WM	CS	0.004	0.389	0.001	3.274	ENSG00000062485
ACHE_SERT_LC_WM	CSDC2	0.004	0.461	0.001	3.276	ENSG00000172346
ACHE_SERT_LC_WM	CSDE1	0.038	0.105	0.015	2.434	ENSG00000009307
ACHE_SERT_LC_WM	CSE1L	0.125	0.261	0.067	1.836	ENSG00000124207
ACHE_SERT_LC_WM	CSF1R	0.003	-0.534	0.001	-3.436	ENSG00000182578
ACHE_SERT_LC_WM	CSNK1A1	0.642	0.039	0.532	0.625	ENSG00000113712
ACHE_SERT_LC_WM	CSNK1D	0.169	0.175	0.096	1.666	ENSG00000141551
ACHE_SERT_LC_WM	CSNK1E	0.483	0.096	0.362	0.911	ENSG00000213923
ACHE_SERT_LC_WM	CSNK1G2	0.064	0.297	0.029	2.19	ENSG00000133275
ACHE_SERT_LC_WM	CSNK1G3	0.037	0.323	0.015	2.44	ENSG00000151292
ACHE_SERT_LC_WM	CSNK2A1	0.098	0.255	0.05	1.964	ENSG00000101266
ACHE_SERT_LC_WM	CSNK2B	0.847	0.026	0.785	0.272	ENSG00000204435
ACHE_SERT_LC_WM	CSPG5	0.207	0.176	0.124	1.54	ENSG00000114646
ACHE_SERT_LC_WM	CSRNP3	0	0.803	0	5.744	ENSG00000178662
ACHE_SERT_LC_WM	CSRP1	0	-0.381	0	-4.753	ENSG00000159176
ACHE_SERT_LC_WM	CST3	0.006	-0.258	0.002	-3.187	ENSG00000101439
ACHE_SERT_LC_WM	CSTB	0.031	-0.21	0.012	-2.513	ENSG00000160213
ACHE_SERT_LC_WM	CTBP1	0.001	0.355	0	3.881	ENSG00000159692
ACHE_SERT_LC_WM	CTBP2	0.867	0.033	0.814	0.236	ENSG00000175029
ACHE_SERT_LC_WM	CTDNEP1	0.59	-0.087	0.474	-0.717	ENSG00000175826
ACHE_SERT_LC_WM	CTDSP1	0.004	-0.522	0.001	-3.316	ENSG00000144579
ACHE_SERT_LC_WM	CTDSP2	0.702	-0.075	0.599	-0.526	ENSG00000175215
ACHE_SERT_LC_WM	CTIF	0	0.569	0	4.304	ENSG00000134030
ACHE_SERT_LC_WM	CTNNA1	0.013	-0.308	0.004	-2.873	ENSG00000044115
ACHE_SERT_LC_WM	CTNNA2	0.409	0.153	0.292	1.055	ENSG00000066032
ACHE_SERT_LC_WM	CTNNA3	0.105	-0.358	0.054	-1.928	ENSG00000183230
ACHE_SERT_LC_WM	CTNNB1	0.83	-0.022	0.762	-0.303	ENSG00000168036
ACHE_SERT_LC_WM	CTNND2	0.435	0.089	0.316	1.004	ENSG00000169862
ACHE_SERT_LC_WM	CTSA	0.781	0.051	0.699	0.387	ENSG00000064601
ACHE_SERT_LC_WM	CTSB	0.001	0.276	0	3.941	ENSG00000164733
ACHE_SERT_LC_WM	CTSD	0.004	0.18	0.001	3.337	ENSG00000117984
ACHE_SERT_LC_WM	CTSF	0.577	0.066	0.458	0.743	ENSG00000174080
ACHE_SERT_LC_WM	CTSL	0.876	0.032	0.827	0.219	ENSG00000135047
ACHE_SERT_LC_WM	CTTN	0.29	-0.142	0.189	-1.315	ENSG00000085733
ACHE_SERT_LC_WM	CTXN1	0.202	0.225	0.12	1.556	ENSG00000178531
ACHE_SERT_LC_WM	CUEDC1	0.578	-0.109	0.459	-0.74	ENSG00000180891
ACHE_SERT_LC_WM	CUEDC2	0.295	-0.161	0.193	-1.303	ENSG00000107874
ACHE_SERT_LC_WM	CUL1	0.206	0.212	0.123	1.543	ENSG00000055130
ACHE_SERT_LC_WM	CUL3	0.299	0.165	0.197	1.292	ENSG00000036257
ACHE_SERT_LC_WM	CUL4B	0.017	0.398	0.006	2.765	ENSG00000158290
ACHE_SERT_LC_WM	CUL5	0.801	0.045	0.722	0.356	ENSG00000166266
ACHE_SERT_LC_WM	CUTA	0.561	0.073	0.441	0.77	ENSG00000112514
ACHE_SERT_LC_WM	CUX1	0.391	0.146	0.276	1.09	ENSG00000257923
ACHE_SERT_LC_WM	CWC15	0.042	-0.295	0.017	-2.391	ENSG00000150316
ACHE_SERT_LC_WM	CWC27	0.888	0.028	0.845	0.196	ENSG00000153015
ACHE_SERT_LC_WM	CWF19L2	0.145	0.247	0.08	1.755	ENSG00000152404
ACHE_SERT_LC_WM	CX3CL1	0	0.626	0	4.646	ENSG00000006210
ACHE_SERT_LC_WM	CX3CR1	0.26	-0.213	0.165	-1.391	ENSG00000168329
ACHE_SERT_LC_WM	CXADR	0.614	0.109	0.503	0.67	ENSG00000154639
ACHE_SERT_LC_WM	CXCL14	0.299	0.21	0.196	1.293	ENSG00000145824
ACHE_SERT_LC_WM	CXXC5	0.587	0.073	0.47	0.722	ENSG00000171604
ACHE_SERT_LC_WM	CYB561	0.01	0.546	0.003	2.992	ENSG00000008283
ACHE_SERT_LC_WM	CYB5A	0.06	-0.33	0.027	-2.22	ENSG00000166347
ACHE_SERT_LC_WM	CYB5B	0.26	0.168	0.165	1.389	ENSG00000103018
ACHE_SERT_LC_WM	CYB5R1	0.346	0.18	0.236	1.185	ENSG00000159348
ACHE_SERT_LC_WM	CYB5R3	0.01	-0.22	0.003	-2.993	ENSG00000100243
ACHE_SERT_LC_WM	CYBA	0.046	-0.401	0.019	-2.349	ENSG00000051523
ACHE_SERT_LC_WM	CYBRD1	0	-0.825	0	-5.206	ENSG00000071967
ACHE_SERT_LC_WM	CYC1	0.315	0.132	0.21	1.254	ENSG00000179091
ACHE_SERT_LC_WM	CYCS	0.227	0.098	0.139	1.479	ENSG00000172115
ACHE_SERT_LC_WM	CYFIP1	0.263	-0.215	0.167	-1.382	ENSG00000273749
ACHE_SERT_LC_WM	CYFIP2	0	0.418	0	4.723	ENSG00000055163
ACHE_SERT_LC_WM	CYGB	0	0.749	0	4.376	ENSG00000161544
ACHE_SERT_LC_WM	CYHR1	0.036	0.301	0.014	2.453	ENSG00000187954
ACHE_SERT_LC_WM	CYLD	0.018	0.32	0.006	2.744	ENSG00000083799
ACHE_SERT_LC_WM	CYP27A1	0	-0.573	0	-3.971	ENSG00000135929
ACHE_SERT_LC_WM	CYP46A1	0.019	0.412	0.007	2.724	ENSG00000036530
ACHE_SERT_LC_WM	CYP51A1	0.58	0.058	0.462	0.737	ENSG00000001630
ACHE_SERT_LC_WM	CYSTM1	0.298	-0.148	0.196	-1.295	ENSG00000120306
ACHE_SERT_LC_WM	CYTH1	0.704	0.073	0.602	0.521	ENSG00000108669
ACHE_SERT_LC_WM	CZIB	0.635	0.092	0.525	0.635	ENSG00000162384
ACHE_SERT_LC_WM	DAAM1	0	0.59	0	4.459	ENSG00000100592
ACHE_SERT_LC_WM	DAAM2	0.001	-0.463	0	-3.843	ENSG00000146122
ACHE_SERT_LC_WM	DACT3	0.474	-0.115	0.353	-0.93	ENSG00000197380
ACHE_SERT_LC_WM	DAD1	0	-0.421	0	-4.803	ENSG00000129562
ACHE_SERT_LC_WM	DAG1	0.237	-0.192	0.147	-1.452	ENSG00000173402
ACHE_SERT_LC_WM	DAP3	0.86	-0.036	0.803	-0.249	ENSG00000132676
ACHE_SERT_LC_WM	DAPK1	0.003	0.597	0.001	3.378	ENSG00000196730
ACHE_SERT_LC_WM	DARS	0.146	-0.204	0.081	-1.75	ENSG00000115866
ACHE_SERT_LC_WM	DAZAP2	0.017	-0.21	0.006	-2.763	ENSG00000183283
ACHE_SERT_LC_WM	DBH	0.082	0.452	0.04	2.06	ENSG00000123454
ACHE_SERT_LC_WM	DBI	0	-0.557	0	-7.071	ENSG00000155368
ACHE_SERT_LC_WM	DBN1	0.016	0.426	0.005	2.798	ENSG00000113758
ACHE_SERT_LC_WM	DBNDD1	0	0.784	0	5.164	ENSG00000003249
ACHE_SERT_LC_WM	DBNDD2	0	-0.545	0	-4.296	ENSG00000244274
ACHE_SERT_LC_WM	DBNL	0.797	0.041	0.717	0.363	ENSG00000136279
ACHE_SERT_LC_WM	DBP	0.85	-0.038	0.79	-0.267	ENSG00000105516
ACHE_SERT_LC_WM	DCAF7	0.26	0.165	0.165	1.39	ENSG00000136485
ACHE_SERT_LC_WM	DCAF8	0.033	0.309	0.013	2.497	ENSG00000132716
ACHE_SERT_LC_WM	DCAKD	0.41	0.144	0.293	1.053	ENSG00000172992
ACHE_SERT_LC_WM	DCBLD2	0.085	0.382	0.041	2.044	ENSG00000057019
ACHE_SERT_LC_WM	DCLK1	0	0.442	0	3.961	ENSG00000133083
ACHE_SERT_LC_WM	DCLK2	0.698	0.071	0.595	0.531	ENSG00000170390
ACHE_SERT_LC_WM	DCN	0.03	-0.439	0.011	-2.537	ENSG00000011465
ACHE_SERT_LC_WM	DCTN1	0.002	0.248	0.001	3.474	ENSG00000204843
ACHE_SERT_LC_WM	DCTN2	0.927	0.014	0.895	0.132	ENSG00000175203
ACHE_SERT_LC_WM	DCTN3	0.949	-0.01	0.93	-0.087	ENSG00000137100
ACHE_SERT_LC_WM	DCTN4	0.943	-0.011	0.921	-0.1	ENSG00000132912
ACHE_SERT_LC_WM	DCTN5	0.062	0.258	0.028	2.207	ENSG00000166847
ACHE_SERT_LC_WM	DCTN6	0.418	-0.119	0.3	-1.037	ENSG00000104671
ACHE_SERT_LC_WM	DCUN1D1	0.134	-0.267	0.073	-1.798	ENSG00000043093
ACHE_SERT_LC_WM	DCUN1D4	0.029	0.308	0.011	2.547	ENSG00000109184
ACHE_SERT_LC_WM	DCXR	0.308	-0.114	0.205	-1.27	ENSG00000169738
ACHE_SERT_LC_WM	DDA1	0.169	0.196	0.097	1.663	ENSG00000130311
ACHE_SERT_LC_WM	DDAH1	0.693	0.05	0.589	0.54	ENSG00000153904
ACHE_SERT_LC_WM	DDAH2	0.003	-0.531	0.001	-3.385	ENSG00000213722
ACHE_SERT_LC_WM	DDB1	0.028	0.273	0.01	2.572	ENSG00000167986
ACHE_SERT_LC_WM	DDC	0.005	0.647	0.001	3.262	ENSG00000132437
ACHE_SERT_LC_WM	DDHD2	0.47	0.119	0.349	0.938	ENSG00000085788
ACHE_SERT_LC_WM	DDIT3	0.437	-0.145	0.318	-1	ENSG00000175197
ACHE_SERT_LC_WM	DDIT4	0.377	-0.165	0.264	-1.117	ENSG00000168209
ACHE_SERT_LC_WM	DDR1	0.003	-0.341	0.001	-3.409	ENSG00000204580
ACHE_SERT_LC_WM	DDRGK1	0.451	-0.137	0.331	-0.973	ENSG00000198171
ACHE_SERT_LC_WM	DDT	0.007	-0.375	0.002	-3.088	ENSG00000099977
ACHE_SERT_LC_WM	DDX1	0.029	0.268	0.011	2.55	ENSG00000079785
ACHE_SERT_LC_WM	DDX17	0.852	-0.02	0.791	-0.265	ENSG00000100201
ACHE_SERT_LC_WM	DDX18	0.206	0.198	0.123	1.543	ENSG00000088205
ACHE_SERT_LC_WM	DDX21	0.533	0.12	0.412	0.82	ENSG00000165732
ACHE_SERT_LC_WM	DDX24	0	0.346	0	5.729	ENSG00000089737
ACHE_SERT_LC_WM	DDX39B	0.336	0.113	0.228	1.208	ENSG00000198563
ACHE_SERT_LC_WM	DDX3X	0.205	0.12	0.123	1.546	ENSG00000215301
ACHE_SERT_LC_WM	DDX42	0.995	-0.001	0.992	-0.01	ENSG00000198231
ACHE_SERT_LC_WM	DDX46	0.062	0.28	0.028	2.205	ENSG00000145833
ACHE_SERT_LC_WM	DDX5	0.091	-0.135	0.045	-2.005	ENSG00000108654
ACHE_SERT_LC_WM	DDX6	0.094	0.142	0.047	1.99	ENSG00000110367
ACHE_SERT_LC_WM	DEAF1	0.012	0.321	0.004	2.923	ENSG00000177030
ACHE_SERT_LC_WM	DEF8	0.398	0.135	0.283	1.074	ENSG00000140995
ACHE_SERT_LC_WM	DEGS1	0.934	-0.015	0.906	-0.119	ENSG00000143753
ACHE_SERT_LC_WM	DEK	0.252	-0.17	0.158	-1.412	ENSG00000124795
ACHE_SERT_LC_WM	DENND10	0.604	0.1	0.49	0.691	ENSG00000119979
ACHE_SERT_LC_WM	DENND5A	0.499	-0.096	0.376	-0.886	ENSG00000184014
ACHE_SERT_LC_WM	DENND5B	0	0.62	0	4.905	ENSG00000170456
ACHE_SERT_LC_WM	DENR	0.037	0.309	0.015	2.445	ENSG00000139726
ACHE_SERT_LC_WM	DEPP1	0.136	-0.314	0.074	-1.791	ENSG00000165507
ACHE_SERT_LC_WM	DERL1	0.158	0.246	0.089	1.706	ENSG00000136986
ACHE_SERT_LC_WM	DESI1	0.111	0.254	0.058	1.9	ENSG00000100418
ACHE_SERT_LC_WM	DEXI	0.226	0.197	0.139	1.483	ENSG00000182108
ACHE_SERT_LC_WM	DFFA	0.239	-0.209	0.149	-1.446	ENSG00000160049
ACHE_SERT_LC_WM	DGCR2	0	0.501	0	4.006	ENSG00000070413
ACHE_SERT_LC_WM	DGCR6L	0.943	0.013	0.921	0.099	ENSG00000128185
ACHE_SERT_LC_WM	DGKZ	0.001	0.518	0	3.793	ENSG00000149091
ACHE_SERT_LC_WM	DGUOK	0.215	0.218	0.13	1.515	ENSG00000114956
ACHE_SERT_LC_WM	DHCR24	0.294	-0.133	0.192	-1.306	ENSG00000116133
ACHE_SERT_LC_WM	DHCR7	0.822	-0.04	0.752	-0.316	ENSG00000172893
ACHE_SERT_LC_WM	DHPS	0.81	0.047	0.736	0.338	ENSG00000095059
ACHE_SERT_LC_WM	DHRS7	0.679	-0.064	0.574	-0.562	ENSG00000100612
ACHE_SERT_LC_WM	DHX15	0.664	-0.078	0.558	-0.587	ENSG00000109606
ACHE_SERT_LC_WM	DHX30	0.727	0.053	0.633	0.478	ENSG00000132153
ACHE_SERT_LC_WM	DHX36	0.166	0.21	0.094	1.675	ENSG00000174953
ACHE_SERT_LC_WM	DHX9	0.774	0.049	0.688	0.402	ENSG00000135829
ACHE_SERT_LC_WM	DICER1	0.479	-0.13	0.357	-0.921	ENSG00000100697
ACHE_SERT_LC_WM	DIP2A	0.151	0.231	0.084	1.732	ENSG00000160305
ACHE_SERT_LC_WM	DIP2B	0.211	-0.174	0.127	-1.529	ENSG00000066084
ACHE_SERT_LC_WM	DIP2C	0.004	0.483	0.001	3.31	ENSG00000151240
ACHE_SERT_LC_WM	DIPK1B	0.001	0.583	0	3.893	ENSG00000165716
ACHE_SERT_LC_WM	DIRAS1	0	0.899	0	6.173	ENSG00000176490
ACHE_SERT_LC_WM	DIRAS2	0	0.585	0	3.989	ENSG00000165023
ACHE_SERT_LC_WM	DIRAS3	0	0.785	0	5.034	ENSG00000162595
ACHE_SERT_LC_WM	DIS3L	0.025	0.349	0.009	2.618	ENSG00000166938
ACHE_SERT_LC_WM	DISP2	0	0.807	0	5.081	ENSG00000140323
ACHE_SERT_LC_WM	DIXDC1	0.836	-0.042	0.77	-0.293	ENSG00000150764
ACHE_SERT_LC_WM	DKK3	0	0.338	0	5.391	ENSG00000050165
ACHE_SERT_LC_WM	DLAT	0.004	0.495	0.001	3.337	ENSG00000150768
ACHE_SERT_LC_WM	DLC1	0.622	0.079	0.51	0.659	ENSG00000164741
ACHE_SERT_LC_WM	DLD	0.075	0.283	0.035	2.109	ENSG00000091140
ACHE_SERT_LC_WM	DLG1	0.811	-0.044	0.737	-0.336	ENSG00000075711
ACHE_SERT_LC_WM	DLG2	0.695	0.071	0.593	0.535	ENSG00000150672
ACHE_SERT_LC_WM	DLG4	0	0.598	0	4.462	ENSG00000132535
ACHE_SERT_LC_WM	DLGAP4	0	0.492	0	3.984	ENSG00000080845
ACHE_SERT_LC_WM	DLK1	0	0.737	0	4.104	ENSG00000185559
ACHE_SERT_LC_WM	DMAC1	0.259	-0.125	0.164	-1.392	ENSG00000137038
ACHE_SERT_LC_WM	DMTN	0	0.591	0	5.722	ENSG00000158856
ACHE_SERT_LC_WM	DMWD	0.038	0.319	0.015	2.429	ENSG00000185800
ACHE_SERT_LC_WM	DMXL1	0.455	0.131	0.334	0.967	ENSG00000172869
ACHE_SERT_LC_WM	DMXL2	0	0.636	0	4.959	ENSG00000104093
ACHE_SERT_LC_WM	DNAJA1	0.523	0.064	0.403	0.838	ENSG00000086061
ACHE_SERT_LC_WM	DNAJA2	0.176	0.195	0.101	1.642	ENSG00000069345
ACHE_SERT_LC_WM	DNAJA3	0.007	0.46	0.002	3.121	ENSG00000103423
ACHE_SERT_LC_WM	DNAJA4	0.002	0.389	0	3.511	ENSG00000140403
ACHE_SERT_LC_WM	DNAJB1	0.528	0.084	0.407	0.83	ENSG00000132002
ACHE_SERT_LC_WM	DNAJB14	0.017	0.312	0.006	2.769	ENSG00000164031
ACHE_SERT_LC_WM	DNAJB2	0.093	0.185	0.046	1.997	ENSG00000135924
ACHE_SERT_LC_WM	DNAJB4	0.031	0.352	0.012	2.52	ENSG00000162616
ACHE_SERT_LC_WM	DNAJB6	0.001	0.274	0	3.633	ENSG00000105993
ACHE_SERT_LC_WM	DNAJB9	0.094	0.285	0.047	1.986	ENSG00000128590
ACHE_SERT_LC_WM	DNAJC10	0.119	0.251	0.063	1.862	ENSG00000077232
ACHE_SERT_LC_WM	DNAJC12	0.047	0.346	0.02	2.335	ENSG00000108176
ACHE_SERT_LC_WM	DNAJC15	0.022	-0.282	0.008	-2.676	ENSG00000120675
ACHE_SERT_LC_WM	DNAJC18	0.006	0.403	0.002	3.149	ENSG00000170464
ACHE_SERT_LC_WM	DNAJC19	0.397	0.142	0.282	1.077	ENSG00000205981
ACHE_SERT_LC_WM	DNAJC21	0.912	0.021	0.876	0.156	ENSG00000168724
ACHE_SERT_LC_WM	DNAJC5	0	0.442	0	4.304	ENSG00000101152
ACHE_SERT_LC_WM	DNAJC6	0.001	0.312	0	3.803	ENSG00000116675
ACHE_SERT_LC_WM	DNAJC7	0.076	0.24	0.036	2.102	ENSG00000168259
ACHE_SERT_LC_WM	DNAJC8	0.932	0.012	0.902	0.124	ENSG00000126698
ACHE_SERT_LC_WM	DNAL1	0.306	0.182	0.202	1.276	ENSG00000119661
ACHE_SERT_LC_WM	DNER	0	0.273	0	4.017	ENSG00000187957
ACHE_SERT_LC_WM	DNM1	0	0.857	0	7.457	ENSG00000106976
ACHE_SERT_LC_WM	DNM1L	0.006	0.295	0.002	3.139	ENSG00000087470
ACHE_SERT_LC_WM	DNM2	0	-0.502	0	-4.02	ENSG00000079805
ACHE_SERT_LC_WM	DNM3	0.001	0.355	0	3.758	ENSG00000197959
ACHE_SERT_LC_WM	DNTTIP2	0.513	0.119	0.392	0.857	ENSG00000067334
ACHE_SERT_LC_WM	DOCK1	0.023	-0.413	0.008	-2.641	ENSG00000150760
ACHE_SERT_LC_WM	DOCK10	0.804	-0.063	0.726	-0.351	ENSG00000135905
ACHE_SERT_LC_WM	DOCK3	0.002	0.504	0	3.508	ENSG00000088538
ACHE_SERT_LC_WM	DOCK4	0.887	-0.028	0.843	-0.198	ENSG00000128512
ACHE_SERT_LC_WM	DOCK5	0.102	-0.335	0.052	-1.944	ENSG00000147459
ACHE_SERT_LC_WM	DOCK9	0.482	0.117	0.36	0.916	ENSG00000088387
ACHE_SERT_LC_WM	DOHH	0.714	-0.075	0.615	-0.503	ENSG00000129932
ACHE_SERT_LC_WM	DOK6	0	0.566	0	4.193	ENSG00000206052
ACHE_SERT_LC_WM	DPM3	0.225	-0.206	0.138	-1.485	ENSG00000179085
ACHE_SERT_LC_WM	DPP6	0	0.523	0	5.403	ENSG00000130226
ACHE_SERT_LC_WM	DPP7	0.03	0.262	0.011	2.54	ENSG00000176978
ACHE_SERT_LC_WM	DPP8	0.529	0.11	0.408	0.828	ENSG00000074603
ACHE_SERT_LC_WM	DPY19L1	0.017	-0.441	0.006	-2.771	ENSG00000173852
ACHE_SERT_LC_WM	DPY30	0.768	0.053	0.682	0.41	ENSG00000162961
ACHE_SERT_LC_WM	DPYSL2	0.632	-0.03	0.522	-0.641	ENSG00000092964
ACHE_SERT_LC_WM	DPYSL3	0.823	0.031	0.754	0.313	ENSG00000113657
ACHE_SERT_LC_WM	DPYSL5	0.821	0.043	0.75	0.319	ENSG00000157851
ACHE_SERT_LC_WM	DRAP1	0.662	-0.052	0.554	-0.592	ENSG00000175550
ACHE_SERT_LC_WM	DRG1	0.325	0.176	0.219	1.231	ENSG00000185721
ACHE_SERT_LC_WM	DSEL	0.544	-0.125	0.424	-0.8	ENSG00000171451
ACHE_SERT_LC_WM	DST	0.95	-0.006	0.932	-0.085	ENSG00000151914
ACHE_SERT_LC_WM	DSTN	0.293	-0.075	0.191	-1.309	ENSG00000125868
ACHE_SERT_LC_WM	DSTYK	0.004	0.398	0.001	3.27	ENSG00000133059
ACHE_SERT_LC_WM	DTD1	0.64	0.085	0.53	0.628	ENSG00000125821
ACHE_SERT_LC_WM	DTNA	0.193	-0.149	0.114	-1.584	ENSG00000134769
ACHE_SERT_LC_WM	DTNB	0.229	0.216	0.141	1.475	ENSG00000138101
ACHE_SERT_LC_WM	DTNBP1	0.076	0.3	0.036	2.099	ENSG00000047579
ACHE_SERT_LC_WM	DTX3	0.069	0.288	0.032	2.15	ENSG00000178498
ACHE_SERT_LC_WM	DTX4	0.887	-0.029	0.842	-0.199	ENSG00000110042
ACHE_SERT_LC_WM	DUSP1	0.048	-0.369	0.02	-2.325	ENSG00000120129
ACHE_SERT_LC_WM	DUSP26	0.08	0.297	0.038	2.078	ENSG00000133878
ACHE_SERT_LC_WM	DUSP3	0.103	0.231	0.053	1.936	ENSG00000108861
ACHE_SERT_LC_WM	DUT	0.569	-0.083	0.45	-0.756	ENSG00000128951
ACHE_SERT_LC_WM	DVL1	0.715	-0.068	0.617	-0.501	ENSG00000107404
ACHE_SERT_LC_WM	DYNC1H1	0	0.287	0	4.535	ENSG00000197102
ACHE_SERT_LC_WM	DYNC1I1	0.001	0.437	0	3.807	ENSG00000158560
ACHE_SERT_LC_WM	DYNC1I2	0.164	-0.16	0.092	-1.685	ENSG00000077380
ACHE_SERT_LC_WM	DYNC1LI1	0.02	0.403	0.007	2.708	ENSG00000144635
ACHE_SERT_LC_WM	DYNC1LI2	0.041	-0.181	0.017	-2.395	ENSG00000135720
ACHE_SERT_LC_WM	DYNLL1	0.073	-0.106	0.034	-2.12	ENSG00000088986
ACHE_SERT_LC_WM	DYNLL2	0	0.336	0	6.402	ENSG00000264364
ACHE_SERT_LC_WM	DYNLRB1	0.746	0.03	0.655	0.448	ENSG00000125971
ACHE_SERT_LC_WM	DYNLT3	0	0.538	0	4.241	ENSG00000165169
ACHE_SERT_LC_WM	DYRK1A	0.258	0.181	0.163	1.396	ENSG00000157540
ACHE_SERT_LC_WM	DZIP1	0.171	0.236	0.098	1.658	ENSG00000134874
ACHE_SERT_LC_WM	DZIP3	0	0.509	0	4.017	ENSG00000198919
ACHE_SERT_LC_WM	EAPP	0.674	-0.079	0.567	-0.572	ENSG00000129518
ACHE_SERT_LC_WM	EBNA1BP2	0.734	-0.065	0.64	-0.467	ENSG00000117395
ACHE_SERT_LC_WM	ECE2	0.006	0.48	0.002	3.136	ENSG00000145194
ACHE_SERT_LC_WM	ECH1	0.101	-0.191	0.051	-1.953	ENSG00000104823
ACHE_SERT_LC_WM	ECHDC1	0.801	-0.051	0.721	-0.357	ENSG00000093144
ACHE_SERT_LC_WM	ECHS1	0.225	0.142	0.137	1.487	ENSG00000127884
ACHE_SERT_LC_WM	ECI1	0.893	-0.027	0.851	-0.188	ENSG00000167969
ACHE_SERT_LC_WM	ECI2	0.226	-0.191	0.138	-1.485	ENSG00000198721
ACHE_SERT_LC_WM	ECPAS	0.554	0.09	0.435	0.782	ENSG00000136813
ACHE_SERT_LC_WM	ECRG4	0.173	-0.276	0.099	-1.65	ENSG00000119147
ACHE_SERT_LC_WM	EDF1	0.801	-0.02	0.721	-0.357	ENSG00000107223
ACHE_SERT_LC_WM	EDIL3	0.029	-0.244	0.011	-2.555	ENSG00000164176
ACHE_SERT_LC_WM	EDNRB	0.491	-0.129	0.369	-0.899	ENSG00000136160
ACHE_SERT_LC_WM	EEA1	0.393	0.138	0.278	1.086	ENSG00000102189
ACHE_SERT_LC_WM	EEF1A1	0	-0.396	0	-6.376	ENSG00000156508
ACHE_SERT_LC_WM	EEF1A2	0	0.487	0	5.649	ENSG00000101210
ACHE_SERT_LC_WM	EEF1B2	0	-0.319	0	-5.422	ENSG00000114942
ACHE_SERT_LC_WM	EEF1D	0.015	-0.23	0.005	-2.83	ENSG00000104529
ACHE_SERT_LC_WM	EEF1E1	0.24	0.204	0.149	1.444	ENSG00000124802
ACHE_SERT_LC_WM	EEF1G	0	-0.273	0	-4.691	ENSG00000254772
ACHE_SERT_LC_WM	EEF2	0.018	-0.108	0.006	-2.756	ENSG00000167658
ACHE_SERT_LC_WM	EFCAB14	0.051	-0.262	0.022	-2.296	ENSG00000159658
ACHE_SERT_LC_WM	EFEMP1	0.121	-0.295	0.064	-1.852	ENSG00000115380
ACHE_SERT_LC_WM	EFHD1	0	-0.629	0	-4.559	ENSG00000115468
ACHE_SERT_LC_WM	EFNB3	0	0.9	0	5.213	ENSG00000108947
ACHE_SERT_LC_WM	EFR3A	0	0.386	0	4.104	ENSG00000132294
ACHE_SERT_LC_WM	EFR3B	0	0.53	0	4.372	ENSG00000084710
ACHE_SERT_LC_WM	EFS	0	-0.838	0	-4.673	ENSG00000100842
ACHE_SERT_LC_WM	EFTUD2	0.005	0.472	0.001	3.242	ENSG00000108883
ACHE_SERT_LC_WM	EGFL7	0.017	0.348	0.006	2.769	ENSG00000172889
ACHE_SERT_LC_WM	EGLN1	0.66	0.067	0.553	0.594	ENSG00000135766
ACHE_SERT_LC_WM	EGLN2	0.575	0.097	0.456	0.746	ENSG00000269858
ACHE_SERT_LC_WM	EGR1	0.827	0.061	0.758	0.308	ENSG00000120738
ACHE_SERT_LC_WM	EHBP1	0.031	0.367	0.012	2.52	ENSG00000115504
ACHE_SERT_LC_WM	EHD1	0.441	0.124	0.321	0.994	ENSG00000110047
ACHE_SERT_LC_WM	EHD3	0	0.63	0	4.398	ENSG00000013016
ACHE_SERT_LC_WM	EHMT2	0.275	0.18	0.177	1.35	ENSG00000204371
ACHE_SERT_LC_WM	EI24	0.152	0.198	0.085	1.726	ENSG00000149547
ACHE_SERT_LC_WM	EID1	0.842	0.02	0.779	0.281	ENSG00000255302
ACHE_SERT_LC_WM	EID2	0	0.625	0	4.435	ENSG00000176396
ACHE_SERT_LC_WM	EIF1	0	-0.207	0	-4.352	ENSG00000173812
ACHE_SERT_LC_WM	EIF1AX	0.581	0.061	0.464	0.733	ENSG00000173674
ACHE_SERT_LC_WM	EIF1AY	0.364	-0.124	0.251	-1.148	ENSG00000198692
ACHE_SERT_LC_WM	EIF1B	0.243	0.135	0.151	1.437	ENSG00000114784
ACHE_SERT_LC_WM	EIF2AK1	0.662	-0.075	0.555	-0.591	ENSG00000086232
ACHE_SERT_LC_WM	EIF2AK2	0.037	0.284	0.015	2.444	ENSG00000055332
ACHE_SERT_LC_WM	EIF2S2	0.241	-0.124	0.15	-1.442	ENSG00000125977
ACHE_SERT_LC_WM	EIF2S3	0.462	0.112	0.342	0.951	ENSG00000130741
ACHE_SERT_LC_WM	EIF3A	0.494	-0.069	0.372	-0.894	ENSG00000107581
ACHE_SERT_LC_WM	EIF3B	0.413	0.123	0.296	1.046	ENSG00000106263
ACHE_SERT_LC_WM	EIF3D	0.578	-0.099	0.459	-0.74	ENSG00000100353
ACHE_SERT_LC_WM	EIF3E	0.001	-0.341	0	-3.816	ENSG00000104408
ACHE_SERT_LC_WM	EIF3F	0.235	-0.175	0.145	-1.459	ENSG00000175390
ACHE_SERT_LC_WM	EIF3G	0.575	-0.082	0.456	-0.745	ENSG00000130811
ACHE_SERT_LC_WM	EIF3H	0.05	-0.214	0.021	-2.311	ENSG00000147677
ACHE_SERT_LC_WM	EIF3I	0.932	0.011	0.903	0.122	ENSG00000084623
ACHE_SERT_LC_WM	EIF3J	0.634	0.064	0.524	0.637	ENSG00000104131
ACHE_SERT_LC_WM	EIF3K	0.451	-0.073	0.331	-0.972	ENSG00000178982
ACHE_SERT_LC_WM	EIF3L	0.018	-0.415	0.006	-2.746	ENSG00000100129
ACHE_SERT_LC_WM	EIF3M	0.775	0.045	0.69	0.4	ENSG00000149100
ACHE_SERT_LC_WM	EIF4A1	0.241	-0.1	0.15	-1.44	ENSG00000161960
ACHE_SERT_LC_WM	EIF4A2	0.004	0.181	0.001	3.287	ENSG00000156976
ACHE_SERT_LC_WM	EIF4B	0.103	-0.162	0.053	-1.941	ENSG00000063046
ACHE_SERT_LC_WM	EIF4E	0.226	0.163	0.138	1.484	ENSG00000151247
ACHE_SERT_LC_WM	EIF4E3	0.217	0.205	0.132	1.509	ENSG00000163412
ACHE_SERT_LC_WM	EIF4EBP2	0.981	0.004	0.972	0.036	ENSG00000148730
ACHE_SERT_LC_WM	EIF4G1	0.033	0.311	0.013	2.492	ENSG00000114867
ACHE_SERT_LC_WM	EIF4G2	0.652	0.029	0.543	0.609	ENSG00000110321
ACHE_SERT_LC_WM	EIF4G3	0.268	0.135	0.172	1.368	ENSG00000075151
ACHE_SERT_LC_WM	EIF4H	0.028	-0.217	0.011	-2.562	ENSG00000106682
ACHE_SERT_LC_WM	EIF5	0.056	0.16	0.025	2.254	ENSG00000100664
ACHE_SERT_LC_WM	EIF5A	0.881	0.02	0.835	0.209	ENSG00000132507
ACHE_SERT_LC_WM	EIF5B	0.099	0.196	0.05	1.96	ENSG00000158417
ACHE_SERT_LC_WM	EIF6	0.611	0.094	0.498	0.678	ENSG00000242372
ACHE_SERT_LC_WM	ELAVL1	0.726	-0.065	0.63	-0.482	ENSG00000066044
ACHE_SERT_LC_WM	ELAVL2	0	0.857	0	6.9	ENSG00000107105
ACHE_SERT_LC_WM	ELAVL3	0	0.349	0	4.373	ENSG00000196361
ACHE_SERT_LC_WM	ELAVL4	0	0.844	0	6.494	ENSG00000162374
ACHE_SERT_LC_WM	ELL2	0.149	-0.251	0.083	-1.736	ENSG00000118985
ACHE_SERT_LC_WM	ELMO1	0.131	0.243	0.071	1.811	ENSG00000155849
ACHE_SERT_LC_WM	ELMOD1	0	0.764	0	6.158	ENSG00000110675
ACHE_SERT_LC_WM	ELOB	0.012	-0.198	0.004	-2.922	ENSG00000103363
ACHE_SERT_LC_WM	ELOC	0.748	0.049	0.657	0.444	ENSG00000154582
ACHE_SERT_LC_WM	ELOVL1	0.002	-0.596	0	-3.562	ENSG00000066322
ACHE_SERT_LC_WM	ELOVL4	0	0.885	0	5.735	ENSG00000118402
ACHE_SERT_LC_WM	ELOVL5	0.024	-0.261	0.009	-2.629	ENSG00000012660
ACHE_SERT_LC_WM	ELOVL7	0.015	-0.431	0.005	-2.837	ENSG00000164181
ACHE_SERT_LC_WM	ELP1	0.04	0.362	0.016	2.413	ENSG00000070061
ACHE_SERT_LC_WM	EMC10	0.107	-0.206	0.055	-1.919	ENSG00000161671
ACHE_SERT_LC_WM	EMC2	0.015	-0.327	0.005	-2.815	ENSG00000104412
ACHE_SERT_LC_WM	EMC3	0.501	0.104	0.38	0.879	ENSG00000125037
ACHE_SERT_LC_WM	EMC4	0.434	0.099	0.315	1.005	ENSG00000128463
ACHE_SERT_LC_WM	EMC7	0.823	0.037	0.753	0.314	ENSG00000134153
ACHE_SERT_LC_WM	EMD	0.179	0.233	0.104	1.628	ENSG00000102119
ACHE_SERT_LC_WM	EML2	0.054	0.263	0.024	2.27	ENSG00000125746
ACHE_SERT_LC_WM	ENAH	0.295	0.133	0.193	1.303	ENSG00000154380
ACHE_SERT_LC_WM	ENC1	0	0.745	0	4.816	ENSG00000171617
ACHE_SERT_LC_WM	ENDOD1	0.454	-0.102	0.333	-0.969	ENSG00000149218
ACHE_SERT_LC_WM	ENG	0.007	-0.551	0.002	-3.12	ENSG00000106991
ACHE_SERT_LC_WM	ENHO	0.79	-0.036	0.709	-0.373	ENSG00000168913
ACHE_SERT_LC_WM	ENO1	0.91	-0.009	0.874	-0.159	ENSG00000074800
ACHE_SERT_LC_WM	ENO2	0	0.586	0	6.713	ENSG00000111674
ACHE_SERT_LC_WM	ENOPH1	0.944	0.011	0.923	0.097	ENSG00000145293
ACHE_SERT_LC_WM	ENPP2	0.001	-0.604	0	-3.749	ENSG00000136960
ACHE_SERT_LC_WM	ENPP4	0.349	-0.172	0.239	-1.179	ENSG00000001561
ACHE_SERT_LC_WM	ENPP5	0.001	0.572	0	3.67	ENSG00000112796
ACHE_SERT_LC_WM	ENSA	0.124	0.196	0.066	1.839	ENSG00000143420
ACHE_SERT_LC_WM	ENTPD6	0	0.63	0	5.143	ENSG00000197586
ACHE_SERT_LC_WM	ENY2	0.387	0.141	0.273	1.097	ENSG00000120533
ACHE_SERT_LC_WM	EPAS1	0.031	-0.32	0.012	-2.513	ENSG00000116016
ACHE_SERT_LC_WM	EPB41L1	0	0.317	0	4.447	ENSG00000088367
ACHE_SERT_LC_WM	EPB41L2	0.003	-0.483	0.001	-3.43	ENSG00000079819
ACHE_SERT_LC_WM	EPB41L3	0.292	0.121	0.19	1.312	ENSG00000082397
ACHE_SERT_LC_WM	EPB41L4A-AS1	0.374	-0.143	0.261	-1.126	ENSG00000224032
ACHE_SERT_LC_WM	EPDR1	0	0.479	0	3.969	ENSG00000086289
ACHE_SERT_LC_WM	EPHX1	0.676	-0.06	0.57	-0.569	ENSG00000143819
ACHE_SERT_LC_WM	EPM2AIP1	0	0.5	0	4.61	ENSG00000178567
ACHE_SERT_LC_WM	EPN1	0.244	0.159	0.152	1.433	ENSG00000063245
ACHE_SERT_LC_WM	EPN2	0.029	-0.312	0.011	-2.556	ENSG00000072134
ACHE_SERT_LC_WM	EPRS	0.464	0.095	0.343	0.949	ENSG00000136628
ACHE_SERT_LC_WM	EPS15	0.997	0	0.996	0.005	ENSG00000085832
ACHE_SERT_LC_WM	EPS8	0.187	-0.229	0.109	-1.603	ENSG00000151491
ACHE_SERT_LC_WM	ERBB3	0.401	-0.189	0.286	-1.068	ENSG00000065361
ACHE_SERT_LC_WM	ERBIN	0.306	-0.158	0.202	-1.276	ENSG00000112851
ACHE_SERT_LC_WM	ERC1	0.406	0.142	0.29	1.059	ENSG00000082805
ACHE_SERT_LC_WM	ERC2	0.002	0.574	0	3.602	ENSG00000187672
ACHE_SERT_LC_WM	ERCC1	0.609	-0.09	0.496	-0.681	ENSG00000012061
ACHE_SERT_LC_WM	ERG28	0.186	0.198	0.109	1.605	ENSG00000133935
ACHE_SERT_LC_WM	ERGIC2	0.342	0.163	0.233	1.194	ENSG00000087502
ACHE_SERT_LC_WM	ERGIC3	0.914	-0.018	0.88	-0.151	ENSG00000125991
ACHE_SERT_LC_WM	ERH	0.54	0.093	0.42	0.807	ENSG00000100632
ACHE_SERT_LC_WM	ERI3	0.015	0.328	0.005	2.839	ENSG00000117419
ACHE_SERT_LC_WM	ERLEC1	0.076	0.227	0.036	2.105	ENSG00000068912
ACHE_SERT_LC_WM	ERMN	0.001	-0.626	0	-3.74	ENSG00000136541
ACHE_SERT_LC_WM	ERO1A	0.002	0.525	0	3.585	ENSG00000197930
ACHE_SERT_LC_WM	ERP29	0.703	0.055	0.601	0.524	ENSG00000089248
ACHE_SERT_LC_WM	ERVK3-1	0.629	0.095	0.518	0.647	ENSG00000142396
ACHE_SERT_LC_WM	ESD	0.171	-0.194	0.098	-1.658	ENSG00000139684
ACHE_SERT_LC_WM	ESF1	0.347	-0.161	0.237	-1.182	ENSG00000089048
ACHE_SERT_LC_WM	ESYT1	0.051	0.386	0.022	2.297	ENSG00000139641
ACHE_SERT_LC_WM	ESYT2	0.038	0.308	0.015	2.437	ENSG00000117868
ACHE_SERT_LC_WM	ETF1	0.916	-0.02	0.882	-0.149	ENSG00000120705
ACHE_SERT_LC_WM	ETFA	0.315	0.178	0.21	1.254	ENSG00000140374
ACHE_SERT_LC_WM	ETFB	0.014	-0.25	0.005	-2.845	ENSG00000105379
ACHE_SERT_LC_WM	ETFRF1	0.02	-0.384	0.007	-2.714	ENSG00000205707
ACHE_SERT_LC_WM	ETNK1	0.012	0.354	0.004	2.91	ENSG00000139163
ACHE_SERT_LC_WM	ETNPPL	0.823	-0.041	0.754	-0.314	ENSG00000164089
ACHE_SERT_LC_WM	ETS2	0.752	0.062	0.662	0.437	ENSG00000157557
ACHE_SERT_LC_WM	EVI2A	0.153	-0.308	0.085	-1.723	ENSG00000126860
ACHE_SERT_LC_WM	EVI5	0.54	0.104	0.42	0.808	ENSG00000067208
ACHE_SERT_LC_WM	EVI5L	0.135	0.236	0.073	1.794	ENSG00000142459
ACHE_SERT_LC_WM	EVL	0	0.475	0	4.89	ENSG00000196405
ACHE_SERT_LC_WM	EWSR1	0.682	0.071	0.577	0.558	ENSG00000182944
ACHE_SERT_LC_WM	EXOC1	0.023	0.391	0.008	2.644	ENSG00000090989
ACHE_SERT_LC_WM	EXOC3	0.045	0.315	0.019	2.354	ENSG00000180104
ACHE_SERT_LC_WM	EXOC4	0.379	0.138	0.266	1.113	ENSG00000131558
ACHE_SERT_LC_WM	EXOC5	0.589	-0.085	0.473	-0.718	ENSG00000070367
ACHE_SERT_LC_WM	EXOC6B	0.272	0.172	0.175	1.358	ENSG00000144036
ACHE_SERT_LC_WM	EXOC7	0.175	0.203	0.101	1.645	ENSG00000182473
ACHE_SERT_LC_WM	EXOSC6	0	0.532	0	4.486	ENSG00000223496
ACHE_SERT_LC_WM	EXTL2	0.002	0.559	0	3.602	ENSG00000162694
ACHE_SERT_LC_WM	EZR	0.277	-0.186	0.179	-1.346	ENSG00000092820
ACHE_SERT_LC_WM	F3	0.233	-0.245	0.143	-1.465	ENSG00000117525
ACHE_SERT_LC_WM	FA2H	0.001	-0.701	0	-3.753	ENSG00000103089
ACHE_SERT_LC_WM	FAAP20	0.598	0.084	0.483	0.701	ENSG00000162585
ACHE_SERT_LC_WM	FABP3	0.069	0.287	0.032	2.148	ENSG00000121769
ACHE_SERT_LC_WM	FABP5	0.442	-0.107	0.322	-0.992	ENSG00000164687
ACHE_SERT_LC_WM	FABP7	0.694	0.092	0.591	0.538	ENSG00000164434
ACHE_SERT_LC_WM	FADS1	0.499	-0.097	0.377	-0.884	ENSG00000149485
ACHE_SERT_LC_WM	FADS2	0.388	-0.115	0.273	-1.096	ENSG00000134824
ACHE_SERT_LC_WM	FADS3	0.604	0.103	0.49	0.69	ENSG00000221968
ACHE_SERT_LC_WM	FAIM2	0	0.494	0	8.406	ENSG00000135472
ACHE_SERT_LC_WM	FAM102A	0.001	-0.501	0	-3.881	ENSG00000167106
ACHE_SERT_LC_WM	FAM102B	0.144	0.307	0.079	1.758	ENSG00000162636
ACHE_SERT_LC_WM	FAM107A	0.001	-0.399	0	-3.663	ENSG00000168309
ACHE_SERT_LC_WM	FAM107B	0.014	-0.431	0.004	-2.863	ENSG00000065809
ACHE_SERT_LC_WM	FAM110B	0.042	0.367	0.017	2.391	ENSG00000169122
ACHE_SERT_LC_WM	FAM120A	0.805	0.045	0.727	0.349	ENSG00000048828
ACHE_SERT_LC_WM	FAM120AOS	0.795	0.045	0.714	0.367	ENSG00000188938
ACHE_SERT_LC_WM	FAM124A	0.031	-0.448	0.012	-2.523	ENSG00000150510
ACHE_SERT_LC_WM	FAM126B	0	0.654	0	4.443	ENSG00000155744
ACHE_SERT_LC_WM	FAM131A	0.009	0.461	0.003	3.009	ENSG00000175182
ACHE_SERT_LC_WM	FAM131B	0.685	0.085	0.58	0.554	ENSG00000159784
ACHE_SERT_LC_WM	FAM131C	0.075	-0.346	0.035	-2.108	ENSG00000185519
ACHE_SERT_LC_WM	FAM133A	0	0.663	0	4.504	ENSG00000179083
ACHE_SERT_LC_WM	FAM133B	0.072	0.294	0.034	2.126	ENSG00000234545
ACHE_SERT_LC_WM	FAM13B	0.025	0.367	0.009	2.611	ENSG00000031003
ACHE_SERT_LC_WM	FAM13C	0.064	-0.325	0.029	-2.189	ENSG00000148541
ACHE_SERT_LC_WM	FAM155A	0	0.58	0	4.089	ENSG00000204442
ACHE_SERT_LC_WM	FAM162A	0.992	0.002	0.986	0.017	ENSG00000114023
ACHE_SERT_LC_WM	FAM168A	0.954	0.008	0.938	0.078	ENSG00000054965
ACHE_SERT_LC_WM	FAM168B	0.018	0.233	0.006	2.761	ENSG00000152102
ACHE_SERT_LC_WM	FAM169A	0.001	0.447	0	3.796	ENSG00000198780
ACHE_SERT_LC_WM	FAM171A1	0.375	-0.106	0.261	-1.124	ENSG00000148468
ACHE_SERT_LC_WM	FAM171B	0.449	0.133	0.329	0.977	ENSG00000144369
ACHE_SERT_LC_WM	FAM174A	0.105	0.292	0.054	1.928	ENSG00000174132
ACHE_SERT_LC_WM	FAM177A1	0.925	-0.012	0.893	-0.135	ENSG00000151327
ACHE_SERT_LC_WM	FAM181B	0.095	-0.282	0.048	-1.981	ENSG00000182103
ACHE_SERT_LC_WM	FAM192A	0.19	0.139	0.112	1.593	ENSG00000172775
ACHE_SERT_LC_WM	FAM199X	0.211	0.213	0.127	1.527	ENSG00000123575
ACHE_SERT_LC_WM	FAM200B	0.485	0.113	0.364	0.909	ENSG00000237765
ACHE_SERT_LC_WM	FAM204A	0.559	0.108	0.44	0.773	ENSG00000165669
ACHE_SERT_LC_WM	FAM20B	0.045	0.299	0.019	2.354	ENSG00000116199
ACHE_SERT_LC_WM	FAM20C	0.54	0.113	0.42	0.808	ENSG00000177706
ACHE_SERT_LC_WM	FAM210B	0.722	0.067	0.625	0.488	ENSG00000124098
ACHE_SERT_LC_WM	FAM214B	0.211	0.215	0.128	1.525	ENSG00000005238
ACHE_SERT_LC_WM	FAM216A	0.016	0.422	0.005	2.791	ENSG00000204856
ACHE_SERT_LC_WM	FAM217B	0	0.485	0	4.188	ENSG00000196227
ACHE_SERT_LC_WM	FAM219A	0.021	0.316	0.008	2.68	ENSG00000164970
ACHE_SERT_LC_WM	FAM219B	0.013	0.432	0.004	2.896	ENSG00000178761
ACHE_SERT_LC_WM	FAM222A	0.401	-0.182	0.285	-1.069	ENSG00000139438
ACHE_SERT_LC_WM	FAM229B	0.887	0.026	0.843	0.198	ENSG00000203778
ACHE_SERT_LC_WM	FAM234A	0.004	-0.486	0.001	-3.288	ENSG00000167930
ACHE_SERT_LC_WM	FAM234B	0.001	0.596	0	3.953	ENSG00000084444
ACHE_SERT_LC_WM	FAM241B	0.101	0.326	0.051	1.951	ENSG00000171224
ACHE_SERT_LC_WM	FAM32A	0.874	-0.028	0.824	-0.222	ENSG00000105058
ACHE_SERT_LC_WM	FAM3A	0.82	-0.042	0.749	-0.32	ENSG00000071889
ACHE_SERT_LC_WM	FAM3C	0.019	0.318	0.006	2.738	ENSG00000196937
ACHE_SERT_LC_WM	FAM49A	0.001	0.536	0	3.879	ENSG00000197872
ACHE_SERT_LC_WM	FAM49B	0.567	0.107	0.448	0.759	ENSG00000153310
ACHE_SERT_LC_WM	FAM50A	0.691	0.072	0.587	0.543	ENSG00000071859
ACHE_SERT_LC_WM	FAM8A1	0.012	0.419	0.004	2.92	ENSG00000137414
ACHE_SERT_LC_WM	FAM98A	0.31	0.18	0.207	1.264	ENSG00000119812
ACHE_SERT_LC_WM	FAR1	0.664	-0.075	0.557	-0.588	ENSG00000197601
ACHE_SERT_LC_WM	FARP1	0.12	0.235	0.064	1.856	ENSG00000152767
ACHE_SERT_LC_WM	FARSA	0.222	0.205	0.135	1.497	ENSG00000179115
ACHE_SERT_LC_WM	FARSB	0.059	0.333	0.026	2.236	ENSG00000116120
ACHE_SERT_LC_WM	FASN	0.867	0.024	0.814	0.236	ENSG00000169710
ACHE_SERT_LC_WM	FASTK	0.054	0.32	0.023	2.274	ENSG00000164896
ACHE_SERT_LC_WM	FAT1	0.196	-0.243	0.116	-1.573	ENSG00000083857
ACHE_SERT_LC_WM	FAT3	0.087	0.323	0.043	2.031	ENSG00000165323
ACHE_SERT_LC_WM	FAU	0	-0.483	0	-7.66	ENSG00000149806
ACHE_SERT_LC_WM	FAXDC2	0.006	-0.471	0.002	-3.145	ENSG00000170271
ACHE_SERT_LC_WM	FBLL1	0	0.654	0	4.926	ENSG00000188573
ACHE_SERT_LC_WM	FBLN1	0.013	-0.516	0.004	-2.88	ENSG00000077942
ACHE_SERT_LC_WM	FBXL15	0.004	0.456	0.001	3.276	ENSG00000107872
ACHE_SERT_LC_WM	FBXL16	0.015	0.387	0.005	2.837	ENSG00000127585
ACHE_SERT_LC_WM	FBXL17	0.002	0.38	0.001	3.483	ENSG00000145743
ACHE_SERT_LC_WM	FBXL3	0.337	0.157	0.229	1.205	ENSG00000005812
ACHE_SERT_LC_WM	FBXL5	0.238	-0.157	0.147	-1.451	ENSG00000118564
ACHE_SERT_LC_WM	FBXO11	0.029	0.353	0.011	2.544	ENSG00000138081
ACHE_SERT_LC_WM	FBXO2	0.335	0.119	0.227	1.209	ENSG00000116661
ACHE_SERT_LC_WM	FBXO21	0.21	0.142	0.126	1.532	ENSG00000135108
ACHE_SERT_LC_WM	FBXO3	0.031	0.327	0.012	2.519	ENSG00000110429
ACHE_SERT_LC_WM	FBXO31	0	0.722	0	4.572	ENSG00000103264
ACHE_SERT_LC_WM	FBXO32	0.001	-0.702	0	-3.687	ENSG00000156804
ACHE_SERT_LC_WM	FBXO33	0	0.695	0	4.553	ENSG00000165355
ACHE_SERT_LC_WM	FBXO44	0	0.597	0	4.421	ENSG00000132879
ACHE_SERT_LC_WM	FBXO7	0.05	-0.266	0.021	-2.311	ENSG00000100225
ACHE_SERT_LC_WM	FBXO9	0.002	0.397	0	3.504	ENSG00000112146
ACHE_SERT_LC_WM	FBXW11	0.117	0.199	0.061	1.873	ENSG00000072803
ACHE_SERT_LC_WM	FBXW4	0.781	-0.05	0.697	-0.389	ENSG00000107829
ACHE_SERT_LC_WM	FBXW5	0.101	0.232	0.051	1.952	ENSG00000159069
ACHE_SERT_LC_WM	FBXW7	0	0.592	0	4.469	ENSG00000109670
ACHE_SERT_LC_WM	FDFT1	0.643	0.057	0.533	0.623	ENSG00000079459
ACHE_SERT_LC_WM	FDPS	0.764	0.041	0.676	0.418	ENSG00000160752
ACHE_SERT_LC_WM	FDX2	0.033	0.372	0.013	2.487	ENSG00000267673
ACHE_SERT_LC_WM	FEM1B	0.135	0.197	0.073	1.796	ENSG00000169018
ACHE_SERT_LC_WM	FEZ1	0	-0.46	0	-5.059	ENSG00000149557
ACHE_SERT_LC_WM	FEZ2	0.561	-0.092	0.442	-0.769	ENSG00000171055
ACHE_SERT_LC_WM	FGD5-AS1	0.001	-0.323	0	-3.666	ENSG00000225733
ACHE_SERT_LC_WM	FGF1	0.004	-0.283	0.001	-3.284	ENSG00000113578
ACHE_SERT_LC_WM	FGF12	0	0.647	0	5.213	ENSG00000114279
ACHE_SERT_LC_WM	FGF13	0.003	0.571	0.001	3.457	ENSG00000129682
ACHE_SERT_LC_WM	FGF2	0.689	0.085	0.585	0.547	ENSG00000138685
ACHE_SERT_LC_WM	FGFR1	0.012	0.344	0.004	2.916	ENSG00000077782
ACHE_SERT_LC_WM	FGFR1OP2	0.159	-0.222	0.09	-1.7	ENSG00000111790
ACHE_SERT_LC_WM	FGFR2	0.007	-0.527	0.002	-3.122	ENSG00000066468
ACHE_SERT_LC_WM	FGFR3	0.844	-0.029	0.781	-0.278	ENSG00000068078
ACHE_SERT_LC_WM	FH	0.509	-0.132	0.387	-0.865	ENSG00000091483
ACHE_SERT_LC_WM	FHL1	0.617	0.065	0.506	0.666	ENSG00000022267
ACHE_SERT_LC_WM	FIBP	0.005	0.363	0.001	3.237	ENSG00000172500
ACHE_SERT_LC_WM	FIS1	0.001	-0.291	0	-3.753	ENSG00000214253
ACHE_SERT_LC_WM	FKBP1A	0.934	0.014	0.906	0.118	ENSG00000088832
ACHE_SERT_LC_WM	FKBP1B	0.02	0.45	0.007	2.71	ENSG00000119782
ACHE_SERT_LC_WM	FKBP2	0.005	-0.54	0.001	-3.252	ENSG00000173486
ACHE_SERT_LC_WM	FKBP3	0.841	0.026	0.777	0.283	ENSG00000100442
ACHE_SERT_LC_WM	FKBP4	0.019	0.303	0.007	2.727	ENSG00000004478
ACHE_SERT_LC_WM	FKBP5	0.506	-0.14	0.383	-0.872	ENSG00000096060
ACHE_SERT_LC_WM	FKBP8	0.087	0.167	0.043	2.029	ENSG00000105701
ACHE_SERT_LC_WM	FKBP9	0.771	0.049	0.684	0.407	ENSG00000122642
ACHE_SERT_LC_WM	FLII	0.816	0.046	0.744	0.327	ENSG00000177731
ACHE_SERT_LC_WM	FLNA	0.014	-0.505	0.005	-2.841	ENSG00000196924
ACHE_SERT_LC_WM	FLNB	0.033	-0.403	0.013	-2.497	ENSG00000136068
ACHE_SERT_LC_WM	FLOT1	0.707	-0.047	0.604	-0.518	ENSG00000137312
ACHE_SERT_LC_WM	FLOT2	0.042	0.314	0.017	2.385	ENSG00000132589
ACHE_SERT_LC_WM	FLT1	0.114	-0.311	0.06	-1.883	ENSG00000102755
ACHE_SERT_LC_WM	FLYWCH1	0.069	0.297	0.032	2.15	ENSG00000059122
ACHE_SERT_LC_WM	FMN2	0.525	0.119	0.404	0.835	ENSG00000155816
ACHE_SERT_LC_WM	FMNL2	0.023	-0.371	0.008	-2.649	ENSG00000157827
ACHE_SERT_LC_WM	FMR1	0.732	-0.054	0.638	-0.471	ENSG00000102081
ACHE_SERT_LC_WM	FN1	0.063	-0.343	0.028	-2.201	ENSG00000115414
ACHE_SERT_LC_WM	FNBP1	0.89	-0.023	0.848	-0.192	ENSG00000187239
ACHE_SERT_LC_WM	FNDC10	0	0.659	0	4.392	ENSG00000228594
ACHE_SERT_LC_WM	FNDC3A	0.142	0.212	0.078	1.768	ENSG00000102531
ACHE_SERT_LC_WM	FNTA	0.004	-0.434	0.001	-3.289	ENSG00000168522
ACHE_SERT_LC_WM	FNTB	0.008	-0.542	0.002	-3.08	ENSG00000257365
ACHE_SERT_LC_WM	FOLH1	0.026	-0.489	0.01	-2.591	ENSG00000086205
ACHE_SERT_LC_WM	FOS	0.127	-0.339	0.068	-1.827	ENSG00000170345
ACHE_SERT_LC_WM	FOXJ3	0.009	0.402	0.003	3.022	ENSG00000198815
ACHE_SERT_LC_WM	FOXO3	0.387	0.135	0.273	1.097	ENSG00000118689
ACHE_SERT_LC_WM	FOXP1	0.655	0.09	0.546	0.604	ENSG00000114861
ACHE_SERT_LC_WM	FRA10AC1	0.864	-0.026	0.809	-0.242	ENSG00000148690
ACHE_SERT_LC_WM	FRG1	0.298	0.179	0.195	1.296	ENSG00000109536
ACHE_SERT_LC_WM	FRMD4B	0.332	-0.214	0.224	-1.216	ENSG00000114541
ACHE_SERT_LC_WM	FRRS1L	0	0.536	0	4.736	ENSG00000260230
ACHE_SERT_LC_WM	FRY	0	0.632	0	4.485	ENSG00000073910
ACHE_SERT_LC_WM	FRYL	0.83	-0.045	0.762	-0.303	ENSG00000075539
ACHE_SERT_LC_WM	FSCN1	0.29	-0.13	0.189	-1.315	ENSG00000075618
ACHE_SERT_LC_WM	FSD1	0.002	0.53	0	3.562	ENSG00000105255
ACHE_SERT_LC_WM	FSD1L	0.5	0.131	0.378	0.881	ENSG00000106701
ACHE_SERT_LC_WM	FSTL5	0.002	0.547	0	3.514	ENSG00000168843
ACHE_SERT_LC_WM	FTH1	0	-0.383	0	-5.484	ENSG00000167996
ACHE_SERT_LC_WM	FTL	0	-0.547	0	-7.154	ENSG00000087086
ACHE_SERT_LC_WM	FTO	0.038	0.31	0.015	2.427	ENSG00000140718
ACHE_SERT_LC_WM	FTX	0.006	0.451	0.002	3.171	ENSG00000230590
ACHE_SERT_LC_WM	FUBP1	0.376	0.158	0.263	1.12	ENSG00000162613
ACHE_SERT_LC_WM	FUBP3	0.257	-0.183	0.162	-1.398	ENSG00000107164
ACHE_SERT_LC_WM	FUNDC1	0.618	0.108	0.506	0.665	ENSG00000069509
ACHE_SERT_LC_WM	FUNDC2	0.399	-0.105	0.284	-1.072	ENSG00000165775
ACHE_SERT_LC_WM	FUS	0.902	0.016	0.863	0.173	ENSG00000089280
ACHE_SERT_LC_WM	FUT8	0.014	-0.426	0.005	-2.843	ENSG00000033170
ACHE_SERT_LC_WM	FUT9	0.924	-0.018	0.891	-0.137	ENSG00000172461
ACHE_SERT_LC_WM	FXR1	0.217	0.147	0.131	1.51	ENSG00000114416
ACHE_SERT_LC_WM	FXR2	0.043	0.29	0.018	2.38	ENSG00000129245
ACHE_SERT_LC_WM	FXYD1	0.06	-0.251	0.026	-2.227	ENSG00000266964
ACHE_SERT_LC_WM	FXYD6	0	0.438	0	4.353	ENSG00000137726
ACHE_SERT_LC_WM	FXYD7	0	0.637	0	4.077	ENSG00000221946
ACHE_SERT_LC_WM	FYN	0.391	0.121	0.276	1.09	ENSG00000010810
ACHE_SERT_LC_WM	FYTTD1	0.179	0.223	0.104	1.627	ENSG00000122068
ACHE_SERT_LC_WM	FZD3	0	0.655	0	4.374	ENSG00000104290
ACHE_SERT_LC_WM	FZR1	0	0.562	0	4.203	ENSG00000105325
ACHE_SERT_LC_WM	G3BP1	0.609	0.088	0.497	0.68	ENSG00000145907
ACHE_SERT_LC_WM	G3BP2	0	0.4	0	4.155	ENSG00000138757
ACHE_SERT_LC_WM	G6PC3	0.915	0.017	0.881	0.15	ENSG00000141349
ACHE_SERT_LC_WM	GAB1	0.001	-0.656	0	-3.822	ENSG00000109458
ACHE_SERT_LC_WM	GABARAP	0.006	-0.14	0.002	-3.147	ENSG00000170296
ACHE_SERT_LC_WM	GABARAPL1	0	0.359	0	4.494	ENSG00000139112
ACHE_SERT_LC_WM	GABARAPL2	0.001	-0.21	0	-3.749	ENSG00000034713
ACHE_SERT_LC_WM	GABBR1	0.001	0.325	0	3.949	ENSG00000204681
ACHE_SERT_LC_WM	GABBR2	0	0.807	0	5.532	ENSG00000136928
ACHE_SERT_LC_WM	GABRA1	0	0.869	0	6.341	ENSG00000022355
ACHE_SERT_LC_WM	GABRB2	0	0.971	0	6.438	ENSG00000145864
ACHE_SERT_LC_WM	GABRB3	0	0.887	0	5.805	ENSG00000166206
ACHE_SERT_LC_WM	GABRE	0.059	0.48	0.026	2.234	ENSG00000102287
ACHE_SERT_LC_WM	GABRG1	0.697	0.077	0.594	0.533	ENSG00000163285
ACHE_SERT_LC_WM	GABRG2	0	0.761	0	6.116	ENSG00000113327
ACHE_SERT_LC_WM	GABRQ	0.003	0.702	0.001	3.381	ENSG00000268089
ACHE_SERT_LC_WM	GAD1	0	0.896	0	5.034	ENSG00000128683
ACHE_SERT_LC_WM	GAD2	0	0.831	0	5.051	ENSG00000136750
ACHE_SERT_LC_WM	GADD45B	0.114	-0.335	0.06	-1.887	ENSG00000099860
ACHE_SERT_LC_WM	GADD45GIP1	0.781	-0.039	0.697	-0.389	ENSG00000179271
ACHE_SERT_LC_WM	GAK	0.03	0.373	0.012	2.533	ENSG00000178950
ACHE_SERT_LC_WM	GAL3ST1	0.827	-0.054	0.759	-0.307	ENSG00000128242
ACHE_SERT_LC_WM	GALC	0.944	-0.015	0.923	-0.096	ENSG00000054983
ACHE_SERT_LC_WM	GALNT11	0.207	0.23	0.124	1.541	ENSG00000178234
ACHE_SERT_LC_WM	GALNT15	0.001	-0.64	0	-3.722	ENSG00000131386
ACHE_SERT_LC_WM	GALNT16	0	0.714	0	5.066	ENSG00000100626
ACHE_SERT_LC_WM	GAMT	0.271	0.145	0.174	1.359	ENSG00000130005
ACHE_SERT_LC_WM	GANAB	0.262	0.181	0.167	1.383	ENSG00000089597
ACHE_SERT_LC_WM	GAP43	0	0.359	0	4.27	ENSG00000172020
ACHE_SERT_LC_WM	GAPDH	0.857	0.012	0.799	0.255	ENSG00000111640
ACHE_SERT_LC_WM	GAREM2	0.42	-0.15	0.302	-1.033	ENSG00000157833
ACHE_SERT_LC_WM	GARS	0.004	0.477	0.001	3.276	ENSG00000106105
ACHE_SERT_LC_WM	GAS2L1	0.746	-0.06	0.655	-0.448	ENSG00000185340
ACHE_SERT_LC_WM	GAS5	0.058	-0.241	0.025	-2.241	ENSG00000234741
ACHE_SERT_LC_WM	GAS6	0.002	0.397	0	3.524	ENSG00000183087
ACHE_SERT_LC_WM	GAS7	0.263	-0.165	0.168	-1.382	ENSG00000007237
ACHE_SERT_LC_WM	GASK1B	0.997	0.001	0.995	0.006	ENSG00000164125
ACHE_SERT_LC_WM	GATAD1	0.107	0.274	0.056	1.918	ENSG00000157259
ACHE_SERT_LC_WM	GATAD2B	0.526	0.109	0.405	0.833	ENSG00000143614
ACHE_SERT_LC_WM	GATB	0.145	-0.275	0.08	-1.754	ENSG00000059691
ACHE_SERT_LC_WM	GATD1	0.136	0.244	0.074	1.792	ENSG00000177225
ACHE_SERT_LC_WM	GATD3B	0.793	-0.062	0.712	-0.369	ENSG00000280071
ACHE_SERT_LC_WM	GATM	0.004	-0.403	0.001	-3.293	ENSG00000171766
ACHE_SERT_LC_WM	GBA	0.042	0.304	0.017	2.386	ENSG00000177628
ACHE_SERT_LC_WM	GBA2	0.001	0.561	0	3.912	ENSG00000070610
ACHE_SERT_LC_WM	GBE1	0.146	0.295	0.081	1.75	ENSG00000114480
ACHE_SERT_LC_WM	GCA	0.101	-0.29	0.051	-1.951	ENSG00000115271
ACHE_SERT_LC_WM	GCAT	0.088	0.274	0.044	2.021	ENSG00000100116
ACHE_SERT_LC_WM	GCC2	0.1	0.204	0.051	1.959	ENSG00000135968
ACHE_SERT_LC_WM	GCHFR	0.026	0.443	0.01	2.594	ENSG00000137880
ACHE_SERT_LC_WM	GCLM	0.045	0.355	0.019	2.359	ENSG00000023909
ACHE_SERT_LC_WM	GCSH	0.001	-0.385	0	-3.831	ENSG00000140905
ACHE_SERT_LC_WM	GDAP1	0.036	0.336	0.014	2.454	ENSG00000104381
ACHE_SERT_LC_WM	GDE1	0.808	0.039	0.732	0.343	ENSG00000006007
ACHE_SERT_LC_WM	GDF11	0.212	0.201	0.128	1.522	ENSG00000135414
ACHE_SERT_LC_WM	GDI1	0.004	0.199	0.001	3.33	ENSG00000203879
ACHE_SERT_LC_WM	GDI2	0.313	-0.114	0.209	-1.258	ENSG00000057608
ACHE_SERT_LC_WM	GDPD1	0	0.676	0	4.703	ENSG00000153982
ACHE_SERT_LC_WM	GET1	0.399	0.127	0.284	1.072	ENSG00000182093
ACHE_SERT_LC_WM	GET3	0.451	0.138	0.331	0.973	ENSG00000198356
ACHE_SERT_LC_WM	GFAP	0.009	-0.296	0.003	-3.021	ENSG00000131095
ACHE_SERT_LC_WM	GFM1	0.116	0.261	0.061	1.875	ENSG00000168827
ACHE_SERT_LC_WM	GFOD1	0	0.541	0	3.959	ENSG00000145990
ACHE_SERT_LC_WM	GFPT1	0.029	0.368	0.011	2.546	ENSG00000198380
ACHE_SERT_LC_WM	GGNBP2	0.239	0.149	0.148	1.448	ENSG00000278311
ACHE_SERT_LC_WM	GGT5	0.288	-0.229	0.187	-1.32	ENSG00000099998
ACHE_SERT_LC_WM	GGT7	0	0.658	0	4.616	ENSG00000131067
ACHE_SERT_LC_WM	GHITM	0	0.395	0	5.288	ENSG00000165678
ACHE_SERT_LC_WM	GIGYF2	0.079	0.282	0.038	2.082	ENSG00000204120
ACHE_SERT_LC_WM	GINM1	0.069	-0.291	0.032	-2.153	ENSG00000055211
ACHE_SERT_LC_WM	GIPC1	0.492	0.11	0.37	0.897	ENSG00000123159
ACHE_SERT_LC_WM	GIT1	0.232	0.141	0.143	1.465	ENSG00000108262
ACHE_SERT_LC_WM	GJA1	0.015	-0.334	0.005	-2.839	ENSG00000152661
ACHE_SERT_LC_WM	GJB1	0.023	-0.512	0.008	-2.643	ENSG00000169562
ACHE_SERT_LC_WM	GJB6	0.368	0.194	0.255	1.139	ENSG00000121742
ACHE_SERT_LC_WM	GJC2	0.026	-0.514	0.01	-2.589	ENSG00000198835
ACHE_SERT_LC_WM	GLDN	0.044	-0.444	0.018	-2.362	ENSG00000186417
ACHE_SERT_LC_WM	GLG1	0.01	0.261	0.003	2.984	ENSG00000090863
ACHE_SERT_LC_WM	GLO1	0.437	0.099	0.317	1.001	ENSG00000124767
ACHE_SERT_LC_WM	GLOD4	0.016	0.37	0.005	2.801	ENSG00000167699
ACHE_SERT_LC_WM	GLRA2	0	0.731	0	4.004	ENSG00000101958
ACHE_SERT_LC_WM	GLRB	0	0.654	0	4.876	ENSG00000109738
ACHE_SERT_LC_WM	GLRX2	0.935	0.018	0.908	0.115	ENSG00000023572
ACHE_SERT_LC_WM	GLRX3	0.133	0.272	0.072	1.802	ENSG00000108010
ACHE_SERT_LC_WM	GLRX5	0.106	0.212	0.055	1.922	ENSG00000182512
ACHE_SERT_LC_WM	GLS	0	0.523	0	4.731	ENSG00000115419
ACHE_SERT_LC_WM	GLTP	0.111	-0.306	0.058	-1.899	ENSG00000139433
ACHE_SERT_LC_WM	GLUD1	0.461	-0.075	0.34	-0.954	ENSG00000148672
ACHE_SERT_LC_WM	GLUL	0	-0.335	0	-4.255	ENSG00000135821
ACHE_SERT_LC_WM	GLYR1	0.296	0.155	0.194	1.301	ENSG00000140632
ACHE_SERT_LC_WM	GM2A	0	-0.61	0	-3.96	ENSG00000196743
ACHE_SERT_LC_WM	GMFB	0.75	-0.039	0.66	-0.44	ENSG00000197045
ACHE_SERT_LC_WM	GMPR	0.727	0.076	0.631	0.48	ENSG00000137198
ACHE_SERT_LC_WM	GNA11	0.618	0.077	0.507	0.665	ENSG00000088256
ACHE_SERT_LC_WM	GNA12	0.307	-0.167	0.203	-1.273	ENSG00000146535
ACHE_SERT_LC_WM	GNA13	0.295	-0.187	0.193	-1.304	ENSG00000120063
ACHE_SERT_LC_WM	GNAI1	0.116	-0.221	0.061	-1.874	ENSG00000127955
ACHE_SERT_LC_WM	GNAI2	0	-0.309	0	-4.444	ENSG00000114353
ACHE_SERT_LC_WM	GNAL	0	0.596	0	4.131	ENSG00000141404
ACHE_SERT_LC_WM	GNAO1	0	0.447	0	7.674	ENSG00000087258
ACHE_SERT_LC_WM	GNAQ	0.876	0.016	0.827	0.218	ENSG00000156052
ACHE_SERT_LC_WM	GNAS	0	0.335	0	5.563	ENSG00000087460
ACHE_SERT_LC_WM	GNAZ	0.221	0.167	0.135	1.498	ENSG00000128266
ACHE_SERT_LC_WM	GNB1	0.832	-0.017	0.766	-0.298	ENSG00000078369
ACHE_SERT_LC_WM	GNB2	0.218	0.18	0.133	1.505	ENSG00000172354
ACHE_SERT_LC_WM	GNB5	0	0.514	0	4.548	ENSG00000069966
ACHE_SERT_LC_WM	GNG10	0.419	-0.132	0.301	-1.034	ENSG00000242616
ACHE_SERT_LC_WM	GNG11	0.011	-0.479	0.003	-2.947	ENSG00000127920
ACHE_SERT_LC_WM	GNG2	0.001	0.532	0	3.94	ENSG00000186469
ACHE_SERT_LC_WM	GNG3	0	0.469	0	4.15	ENSG00000162188
ACHE_SERT_LC_WM	GNG4	0.002	0.443	0.001	3.48	ENSG00000168243
ACHE_SERT_LC_WM	GNG5	0.047	-0.35	0.02	-2.335	ENSG00000174021
ACHE_SERT_LC_WM	GNG7	0.001	-0.529	0	-3.747	ENSG00000176533
ACHE_SERT_LC_WM	GNL1	0.021	0.315	0.008	2.679	ENSG00000204590
ACHE_SERT_LC_WM	GNPAT	0.852	-0.039	0.791	-0.265	ENSG00000116906
ACHE_SERT_LC_WM	GNPDA1	0.058	0.347	0.025	2.243	ENSG00000113552
ACHE_SERT_LC_WM	GNPTAB	0.38	0.154	0.267	1.111	ENSG00000111670
ACHE_SERT_LC_WM	GNPTG	0.261	-0.173	0.166	-1.385	ENSG00000090581
ACHE_SERT_LC_WM	GNS	0.12	0.266	0.063	1.861	ENSG00000135677
ACHE_SERT_LC_WM	GOLGA2	0.007	0.385	0.002	3.128	ENSG00000167110
ACHE_SERT_LC_WM	GOLGA3	0.12	0.246	0.063	1.859	ENSG00000090615
ACHE_SERT_LC_WM	GOLGA4	0.852	0.03	0.792	0.263	ENSG00000144674
ACHE_SERT_LC_WM	GOLGA7	0.321	-0.127	0.215	-1.242	ENSG00000147533
ACHE_SERT_LC_WM	GOLGB1	0.582	0.086	0.465	0.732	ENSG00000173230
ACHE_SERT_LC_WM	GOLIM4	0.001	-0.487	0	-3.63	ENSG00000173905
ACHE_SERT_LC_WM	GOLM1	0.932	-0.014	0.903	-0.122	ENSG00000135052
ACHE_SERT_LC_WM	GOLPH3	0.343	0.159	0.234	1.192	ENSG00000113384
ACHE_SERT_LC_WM	GORASP2	0.082	0.293	0.04	2.06	ENSG00000115806
ACHE_SERT_LC_WM	GOSR2	0.81	0.048	0.734	0.34	ENSG00000108433
ACHE_SERT_LC_WM	GOT1	0	0.53	0	4.745	ENSG00000120053
ACHE_SERT_LC_WM	GOT2	0.002	0.401	0	3.532	ENSG00000125166
ACHE_SERT_LC_WM	GP1BB	0.005	0.482	0.001	3.223	ENSG00000203618
ACHE_SERT_LC_WM	GPAA1	0.276	-0.171	0.178	-1.348	ENSG00000197858
ACHE_SERT_LC_WM	GPAT4	0.103	0.279	0.053	1.94	ENSG00000158669
ACHE_SERT_LC_WM	GPBP1	0.718	-0.057	0.62	-0.496	ENSG00000062194
ACHE_SERT_LC_WM	GPBP1L1	0.182	0.231	0.106	1.619	ENSG00000159592
ACHE_SERT_LC_WM	GPC1	0.001	0.451	0	3.642	ENSG00000063660
ACHE_SERT_LC_WM	GPD1	0	-0.79	0	-4.224	ENSG00000167588
ACHE_SERT_LC_WM	GPD1L	0.06	0.321	0.026	2.228	ENSG00000152642
ACHE_SERT_LC_WM	GPI	0	0.504	0	5.991	ENSG00000105220
ACHE_SERT_LC_WM	GPM6A	0	0.418	0	5.85	ENSG00000150625
ACHE_SERT_LC_WM	GPM6B	0	-0.462	0	-4.195	ENSG00000046653
ACHE_SERT_LC_WM	GPR107	0.573	0.1	0.454	0.75	ENSG00000148358
ACHE_SERT_LC_WM	GPR155	0	0.52	0	4.013	ENSG00000163328
ACHE_SERT_LC_WM	GPR158	0.028	0.396	0.01	2.572	ENSG00000151025
ACHE_SERT_LC_WM	GPR162	0	0.609	0	4.103	ENSG00000250510
ACHE_SERT_LC_WM	GPR37	0.005	-0.56	0.001	-3.262	ENSG00000170775
ACHE_SERT_LC_WM	GPR37L1	0.139	-0.185	0.076	-1.78	ENSG00000170075
ACHE_SERT_LC_WM	GPRASP1	0	0.713	0	6.767	ENSG00000198932
ACHE_SERT_LC_WM	GPRASP2	0.001	0.54	0	3.708	ENSG00000158301
ACHE_SERT_LC_WM	GPRC5B	0	-0.352	0	-4.254	ENSG00000167191
ACHE_SERT_LC_WM	GPS1	0.071	0.257	0.033	2.136	ENSG00000169727
ACHE_SERT_LC_WM	GPS2	0.89	-0.024	0.847	-0.193	ENSG00000132522
ACHE_SERT_LC_WM	GPSM2	0.137	-0.264	0.075	-1.785	ENSG00000121957
ACHE_SERT_LC_WM	GPT2	0.574	0.105	0.455	0.747	ENSG00000166123
ACHE_SERT_LC_WM	GPX3	0	0.605	0	4.016	ENSG00000211445
ACHE_SERT_LC_WM	GPX4	0.758	-0.021	0.669	-0.428	ENSG00000167468
ACHE_SERT_LC_WM	GRAMD1B	0	0.591	0	4.203	ENSG00000023171
ACHE_SERT_LC_WM	GRAMD2B	0.451	-0.154	0.331	-0.973	ENSG00000155324
ACHE_SERT_LC_WM	GRB10	0.003	0.475	0.001	3.375	ENSG00000106070
ACHE_SERT_LC_WM	GRB2	0.808	0.033	0.731	0.343	ENSG00000177885
ACHE_SERT_LC_WM	GRHPR	0.215	-0.186	0.131	-1.514	ENSG00000137106
ACHE_SERT_LC_WM	GRIA1	0	0.766	0	5.443	ENSG00000155511
ACHE_SERT_LC_WM	GRIA2	0	0.582	0	5.152	ENSG00000120251
ACHE_SERT_LC_WM	GRIA4	0	0.493	0	4.277	ENSG00000152578
ACHE_SERT_LC_WM	GRIK5	0.003	0.519	0.001	3.432	ENSG00000105737
ACHE_SERT_LC_WM	GRIN1	0	0.944	0	9.242	ENSG00000176884
ACHE_SERT_LC_WM	GRIN2A	0.016	0.452	0.005	2.787	ENSG00000183454
ACHE_SERT_LC_WM	GRINA	0.143	0.121	0.079	1.761	ENSG00000178719
ACHE_SERT_LC_WM	GRIPAP1	0	0.464	0	4.299	ENSG00000068400
ACHE_SERT_LC_WM	GRK2	0.001	0.473	0	3.866	ENSG00000173020
ACHE_SERT_LC_WM	GRM3	0.209	-0.214	0.125	-1.534	ENSG00000198822
ACHE_SERT_LC_WM	GRN	0.093	-0.242	0.047	-1.994	ENSG00000030582
ACHE_SERT_LC_WM	GRSF1	0.365	0.121	0.252	1.145	ENSG00000132463
ACHE_SERT_LC_WM	GSK3A	0.001	0.463	0	3.733	ENSG00000105723
ACHE_SERT_LC_WM	GSK3B	0	0.501	0	4.254	ENSG00000082701
ACHE_SERT_LC_WM	GSKIP	0.245	0.209	0.153	1.43	ENSG00000100744
ACHE_SERT_LC_WM	GSN	0	-0.583	0	-4.625	ENSG00000148180
ACHE_SERT_LC_WM	GSPT1	0.906	0.021	0.868	0.167	ENSG00000103342
ACHE_SERT_LC_WM	GSR	0.014	0.398	0.005	2.843	ENSG00000104687
ACHE_SERT_LC_WM	GSTA4	0.485	0.13	0.364	0.908	ENSG00000170899
ACHE_SERT_LC_WM	GSTM3	0.185	0.191	0.108	1.608	ENSG00000134202
ACHE_SERT_LC_WM	GSTO1	0.662	0.066	0.555	0.591	ENSG00000148834
ACHE_SERT_LC_WM	GSTP1	0.003	-0.206	0.001	-3.386	ENSG00000084207
ACHE_SERT_LC_WM	GSTT2B	0.523	-0.135	0.402	-0.838	ENSG00000133433
ACHE_SERT_LC_WM	GTF2A1	0.089	0.282	0.044	2.019	ENSG00000165417
ACHE_SERT_LC_WM	GTF2A2	0.936	-0.014	0.91	-0.114	ENSG00000140307
ACHE_SERT_LC_WM	GTF2H5	0.986	-0.004	0.978	-0.027	ENSG00000272047
ACHE_SERT_LC_WM	GTF2I	0.883	-0.009	0.837	-0.206	ENSG00000263001
ACHE_SERT_LC_WM	GTF3A	0.082	0.261	0.039	2.066	ENSG00000122034
ACHE_SERT_LC_WM	GTF3C1	0.022	0.364	0.008	2.664	ENSG00000077235
ACHE_SERT_LC_WM	GTF3C6	0.036	-0.297	0.014	-2.458	ENSG00000155115
ACHE_SERT_LC_WM	GUCY1A2	0.001	0.618	0	3.812	ENSG00000152402
ACHE_SERT_LC_WM	GUCY1B1	0	0.734	0	5.972	ENSG00000061918
ACHE_SERT_LC_WM	GUK1	0.001	-0.22	0	-3.696	ENSG00000143774
ACHE_SERT_LC_WM	GYG1	0.817	0.045	0.745	0.326	ENSG00000163754
ACHE_SERT_LC_WM	H1F0	0.99	-0.003	0.983	-0.021	ENSG00000189060
ACHE_SERT_LC_WM	H1FX	0.063	0.225	0.028	2.198	ENSG00000184897
ACHE_SERT_LC_WM	H2AFJ	0.003	-0.549	0.001	-3.408	ENSG00000246705
ACHE_SERT_LC_WM	H2AFV	0.38	-0.079	0.267	-1.111	ENSG00000105968
ACHE_SERT_LC_WM	H2AFX	0.476	-0.129	0.354	-0.927	ENSG00000188486
ACHE_SERT_LC_WM	H2AFY	0.05	0.278	0.021	2.306	ENSG00000113648
ACHE_SERT_LC_WM	H2AFZ	0.847	0.027	0.786	0.272	ENSG00000164032
ACHE_SERT_LC_WM	H3F3A	0	-0.456	0	-4.935	ENSG00000163041
ACHE_SERT_LC_WM	H3F3B	0	-0.329	0	-4.175	ENSG00000132475
ACHE_SERT_LC_WM	HABP4	0.012	0.252	0.004	2.9	ENSG00000130956
ACHE_SERT_LC_WM	HACD3	0.192	0.151	0.113	1.585	ENSG00000074696
ACHE_SERT_LC_WM	HADHA	0	-0.36	0	-4.199	ENSG00000084754
ACHE_SERT_LC_WM	HADHB	0.026	-0.222	0.01	-2.595	ENSG00000138029
ACHE_SERT_LC_WM	HAGH	0.446	0.121	0.326	0.983	ENSG00000063854
ACHE_SERT_LC_WM	HAGHL	0.854	0.034	0.796	0.259	ENSG00000103253
ACHE_SERT_LC_WM	HAPLN2	0.01	-0.576	0.003	-2.987	ENSG00000132702
ACHE_SERT_LC_WM	HAPLN4	0	1.182	0	7.456	ENSG00000187664
ACHE_SERT_LC_WM	HARS	0.121	0.238	0.065	1.851	ENSG00000170445
ACHE_SERT_LC_WM	HAX1	0.598	0.088	0.483	0.703	ENSG00000143575
ACHE_SERT_LC_WM	HBA1	0.024	-0.746	0.009	-2.628	ENSG00000206172
ACHE_SERT_LC_WM	HBA2	0.004	-0.88	0.001	-3.338	ENSG00000188536
ACHE_SERT_LC_WM	HBB	0.009	-0.798	0.003	-3.023	ENSG00000244734
ACHE_SERT_LC_WM	HBS1L	0.424	0.131	0.307	1.023	ENSG00000112339
ACHE_SERT_LC_WM	HCFC1R1	0.015	0.281	0.005	2.825	ENSG00000103145
ACHE_SERT_LC_WM	HCG18	0.03	0.375	0.011	2.534	ENSG00000231074
ACHE_SERT_LC_WM	HCN2	0.895	0.018	0.854	0.184	ENSG00000099822
ACHE_SERT_LC_WM	HDAC11	0.84	0.038	0.776	0.284	ENSG00000163517
ACHE_SERT_LC_WM	HDAC2	0.144	0.194	0.079	1.759	ENSG00000196591
ACHE_SERT_LC_WM	HDAC5	0.495	0.093	0.373	0.892	ENSG00000108840
ACHE_SERT_LC_WM	HDAC6	0.622	0.098	0.511	0.658	ENSG00000094631
ACHE_SERT_LC_WM	HDDC2	0.987	-0.002	0.98	-0.025	ENSG00000111906
ACHE_SERT_LC_WM	HDGF	0.278	-0.165	0.179	-1.344	ENSG00000143321
ACHE_SERT_LC_WM	HDGFL3	0.034	0.241	0.013	2.486	ENSG00000166503
ACHE_SERT_LC_WM	HDHD2	0.397	0.129	0.282	1.078	ENSG00000167220
ACHE_SERT_LC_WM	HDLBP	0.759	-0.037	0.671	-0.425	ENSG00000115677
ACHE_SERT_LC_WM	HEBP2	0.294	-0.184	0.192	-1.307	ENSG00000051620
ACHE_SERT_LC_WM	HECTD1	0.092	0.205	0.046	2	ENSG00000092148
ACHE_SERT_LC_WM	HECTD4	0.023	0.334	0.008	2.641	ENSG00000173064
ACHE_SERT_LC_WM	HEG1	0	-0.948	0	-5.651	ENSG00000173706
ACHE_SERT_LC_WM	HELZ	0.001	0.524	0	3.808	ENSG00000198265
ACHE_SERT_LC_WM	HEPACAM	0.052	-0.28	0.022	-2.293	ENSG00000165478
ACHE_SERT_LC_WM	HERC1	0	0.46	0	4.457	ENSG00000103657
ACHE_SERT_LC_WM	HERC2	0.396	0.126	0.281	1.079	ENSG00000128731
ACHE_SERT_LC_WM	HERPUD1	0.48	0.118	0.359	0.918	ENSG00000051108
ACHE_SERT_LC_WM	HES1	0.1	-0.332	0.051	-1.956	ENSG00000114315
ACHE_SERT_LC_WM	HES4	0.823	0.04	0.754	0.313	ENSG00000188290
ACHE_SERT_LC_WM	HEXA	0.622	-0.099	0.511	-0.658	ENSG00000213614
ACHE_SERT_LC_WM	HEXIM1	0.128	0.254	0.069	1.824	ENSG00000186834
ACHE_SERT_LC_WM	HGS	0.244	0.183	0.152	1.434	ENSG00000185359
ACHE_SERT_LC_WM	HHATL	0.009	-0.44	0.003	-3.012	ENSG00000010282
ACHE_SERT_LC_WM	HHIP	0.105	-0.328	0.054	-1.928	ENSG00000164161
ACHE_SERT_LC_WM	HID1	0.186	0.23	0.109	1.605	ENSG00000167861
ACHE_SERT_LC_WM	HIF1A	0.994	0.002	0.989	0.014	ENSG00000100644
ACHE_SERT_LC_WM	HIGD1A	0.802	0.031	0.723	0.355	ENSG00000181061
ACHE_SERT_LC_WM	HIGD2A	0.06	-0.256	0.026	-2.228	ENSG00000146066
ACHE_SERT_LC_WM	HIKESHI	0.898	0.026	0.858	0.179	ENSG00000149196
ACHE_SERT_LC_WM	HINT1	0.169	-0.11	0.097	-1.664	ENSG00000169567
ACHE_SERT_LC_WM	HINT3	0.804	0.035	0.726	0.351	ENSG00000111911
ACHE_SERT_LC_WM	HIP1	0.025	-0.443	0.009	-2.621	ENSG00000127946
ACHE_SERT_LC_WM	HIP1R	0.373	-0.132	0.258	-1.131	ENSG00000130787
ACHE_SERT_LC_WM	HIPK1	0.315	0.169	0.21	1.254	ENSG00000163349
ACHE_SERT_LC_WM	HIPK2	0.647	0.064	0.537	0.617	ENSG00000064393
ACHE_SERT_LC_WM	HIPK3	0.462	-0.131	0.342	-0.951	ENSG00000110422
ACHE_SERT_LC_WM	HK1	0	0.421	0	4.164	ENSG00000156515
ACHE_SERT_LC_WM	HLA-A	0	-0.534	0	-5.704	ENSG00000206503
ACHE_SERT_LC_WM	HLA-B	0.003	-0.386	0.001	-3.441	ENSG00000234745
ACHE_SERT_LC_WM	HLA-C	0	-0.568	0	-5.192	ENSG00000204525
ACHE_SERT_LC_WM	HLA-DPA1	0.001	-0.619	0	-3.824	ENSG00000231389
ACHE_SERT_LC_WM	HLA-DPB1	0.011	-0.448	0.003	-2.931	ENSG00000223865
ACHE_SERT_LC_WM	HLA-DRA	0.002	-0.561	0	-3.555	ENSG00000204287
ACHE_SERT_LC_WM	HLA-DRB1	0.006	-0.546	0.002	-3.149	ENSG00000196126
ACHE_SERT_LC_WM	HLA-E	0	-0.561	0	-4.275	ENSG00000204592
ACHE_SERT_LC_WM	HLTF	0.169	0.23	0.096	1.667	ENSG00000071794
ACHE_SERT_LC_WM	HM13	0.011	0.358	0.003	2.947	ENSG00000101294
ACHE_SERT_LC_WM	HMGA1	0.654	0.09	0.545	0.606	ENSG00000137309
ACHE_SERT_LC_WM	HMGB1	0.547	-0.055	0.426	-0.796	ENSG00000189403
ACHE_SERT_LC_WM	HMGCR	0.002	0.526	0	3.554	ENSG00000113161
ACHE_SERT_LC_WM	HMGCS1	0.083	0.198	0.04	2.054	ENSG00000112972
ACHE_SERT_LC_WM	HMGN1	0.769	-0.048	0.682	-0.409	ENSG00000205581
ACHE_SERT_LC_WM	HMGN2	0.005	-0.305	0.001	-3.251	ENSG00000198830
ACHE_SERT_LC_WM	HMGN3	0.137	-0.206	0.075	-1.786	ENSG00000118418
ACHE_SERT_LC_WM	HMGN5	0.009	0.456	0.003	3.013	ENSG00000198157
ACHE_SERT_LC_WM	HMOX2	0.843	0.037	0.78	0.279	ENSG00000103415
ACHE_SERT_LC_WM	HNRNPA0	0.006	0.281	0.002	3.184	ENSG00000177733
ACHE_SERT_LC_WM	HNRNPA1	0.015	-0.168	0.005	-2.832	ENSG00000135486
ACHE_SERT_LC_WM	HNRNPA2B1	0.002	-0.222	0	-3.564	ENSG00000122566
ACHE_SERT_LC_WM	HNRNPA3	0.609	-0.059	0.496	-0.68	ENSG00000170144
ACHE_SERT_LC_WM	HNRNPAB	0.71	0.064	0.61	0.51	ENSG00000197451
ACHE_SERT_LC_WM	HNRNPC	0.007	-0.193	0.002	-3.121	ENSG00000092199
ACHE_SERT_LC_WM	HNRNPD	0.767	0.041	0.68	0.412	ENSG00000138668
ACHE_SERT_LC_WM	HNRNPDL	0.522	-0.06	0.401	-0.841	ENSG00000152795
ACHE_SERT_LC_WM	HNRNPF	0.072	-0.313	0.034	-2.127	ENSG00000169813
ACHE_SERT_LC_WM	HNRNPH1	0.94	-0.01	0.916	-0.105	ENSG00000169045
ACHE_SERT_LC_WM	HNRNPH2	0.01	0.321	0.003	2.965	ENSG00000126945
ACHE_SERT_LC_WM	HNRNPH3	0.878	-0.024	0.83	-0.214	ENSG00000096746
ACHE_SERT_LC_WM	HNRNPK	0.976	-0.002	0.964	-0.045	ENSG00000165119
ACHE_SERT_LC_WM	HNRNPL	0.601	0.075	0.486	0.697	ENSG00000104824
ACHE_SERT_LC_WM	HNRNPM	0.245	-0.143	0.153	-1.429	ENSG00000099783
ACHE_SERT_LC_WM	HNRNPR	0.733	-0.054	0.639	-0.469	ENSG00000125944
ACHE_SERT_LC_WM	HNRNPU	0.89	-0.015	0.848	-0.192	ENSG00000153187
ACHE_SERT_LC_WM	HNRNPUL1	0.58	-0.09	0.462	-0.736	ENSG00000105323
ACHE_SERT_LC_WM	HNRNPUL2	0.29	0.124	0.188	1.317	ENSG00000214753
ACHE_SERT_LC_WM	HOOK3	0.78	0.043	0.696	0.391	ENSG00000168172
ACHE_SERT_LC_WM	HOPX	0.932	-0.016	0.903	-0.122	ENSG00000171476
ACHE_SERT_LC_WM	HP1BP3	0.658	-0.047	0.55	-0.599	ENSG00000127483
ACHE_SERT_LC_WM	HPCAL1	0	0.468	0	4.531	ENSG00000115756
ACHE_SERT_LC_WM	HPCAL4	0.002	0.42	0	3.564	ENSG00000116983
ACHE_SERT_LC_WM	HPRT1	0.001	0.542	0	3.741	ENSG00000165704
ACHE_SERT_LC_WM	HRAS	0.185	0.175	0.108	1.609	ENSG00000174775
ACHE_SERT_LC_WM	HS6ST1	0.041	0.313	0.017	2.398	ENSG00000136720
ACHE_SERT_LC_WM	HSBP1	0.019	-0.195	0.006	-2.735	ENSG00000230989
ACHE_SERT_LC_WM	HSD11B1L	0.02	0.393	0.007	2.706	ENSG00000167733
ACHE_SERT_LC_WM	HSD17B10	0.397	-0.159	0.282	-1.077	ENSG00000072506
ACHE_SERT_LC_WM	HSD17B12	0.795	-0.032	0.714	-0.366	ENSG00000149084
ACHE_SERT_LC_WM	HSD17B4	0.551	-0.088	0.431	-0.789	ENSG00000133835
ACHE_SERT_LC_WM	HSDL1	0.001	0.518	0	3.742	ENSG00000103160
ACHE_SERT_LC_WM	HSDL2	0.433	-0.145	0.314	-1.008	ENSG00000119471
ACHE_SERT_LC_WM	HSF1	0.116	0.239	0.061	1.874	ENSG00000185122
ACHE_SERT_LC_WM	HSP90AA1	0	0.598	0	10.623	ENSG00000080824
ACHE_SERT_LC_WM	HSP90AB1	0	0.43	0	8.306	ENSG00000096384
ACHE_SERT_LC_WM	HSP90B1	0.854	0.015	0.795	0.26	ENSG00000166598
ACHE_SERT_LC_WM	HSPA12A	0	0.577	0	4.835	ENSG00000165868
ACHE_SERT_LC_WM	HSPA13	0	0.629	0	5.618	ENSG00000155304
ACHE_SERT_LC_WM	HSPA1A	0.015	-0.318	0.005	-2.816	ENSG00000204389
ACHE_SERT_LC_WM	HSPA1B	0.434	-0.124	0.315	-1.006	ENSG00000204388
ACHE_SERT_LC_WM	HSPA2	0	-0.758	0	-4.882	ENSG00000126803
ACHE_SERT_LC_WM	HSPA4	0.255	0.155	0.161	1.402	ENSG00000170606
ACHE_SERT_LC_WM	HSPA4L	0	0.619	0	5.455	ENSG00000164070
ACHE_SERT_LC_WM	HSPA5	0.193	0.118	0.114	1.583	ENSG00000044574
ACHE_SERT_LC_WM	HSPA8	0.936	-0.008	0.911	-0.112	ENSG00000109971
ACHE_SERT_LC_WM	HSPA9	0.268	0.102	0.172	1.368	ENSG00000113013
ACHE_SERT_LC_WM	HSPB1	0.462	-0.093	0.341	-0.952	ENSG00000106211
ACHE_SERT_LC_WM	HSPB8	0.171	-0.196	0.098	-1.655	ENSG00000152137
ACHE_SERT_LC_WM	HSPBP1	0.023	0.345	0.008	2.652	ENSG00000133265
ACHE_SERT_LC_WM	HSPD1	0.642	0.044	0.532	0.626	ENSG00000144381
ACHE_SERT_LC_WM	HSPE1	0	-0.322	0	-4.245	ENSG00000115541
ACHE_SERT_LC_WM	HSPH1	0	0.512	0	5.154	ENSG00000120694
ACHE_SERT_LC_WM	HTATSF1	0.943	-0.01	0.921	-0.1	ENSG00000102241
ACHE_SERT_LC_WM	HTR2C	0	1.104	0	6.395	ENSG00000147246
ACHE_SERT_LC_WM	HTRA1	0	-0.308	0	-4.142	ENSG00000166033
ACHE_SERT_LC_WM	HUWE1	0.208	0.156	0.125	1.536	ENSG00000086758
ACHE_SERT_LC_WM	HYOU1	0	0.609	0	5.081	ENSG00000149428
ACHE_SERT_LC_WM	IARS	0.002	0.52	0.001	3.477	ENSG00000196305
ACHE_SERT_LC_WM	IARS2	0.484	-0.123	0.364	-0.909	ENSG00000067704
ACHE_SERT_LC_WM	IBTK	0.737	-0.069	0.645	-0.461	ENSG00000005700
ACHE_SERT_LC_WM	ID1	0.011	-0.467	0.003	-2.931	ENSG00000125968
ACHE_SERT_LC_WM	ID2	0.81	-0.048	0.735	-0.339	ENSG00000115738
ACHE_SERT_LC_WM	ID3	0.002	-0.605	0	-3.519	ENSG00000117318
ACHE_SERT_LC_WM	ID4	0.583	0.084	0.466	0.729	ENSG00000172201
ACHE_SERT_LC_WM	IDH2	0.03	-0.315	0.012	-2.529	ENSG00000182054
ACHE_SERT_LC_WM	IDH3A	0.006	0.345	0.002	3.161	ENSG00000166411
ACHE_SERT_LC_WM	IDH3B	0.076	0.276	0.036	2.102	ENSG00000101365
ACHE_SERT_LC_WM	IDH3G	0.464	0.127	0.343	0.948	ENSG00000067829
ACHE_SERT_LC_WM	IDI1	0.841	0.026	0.778	0.282	ENSG00000067064
ACHE_SERT_LC_WM	IDS	0	0.402	0	6.557	ENSG00000010404
ACHE_SERT_LC_WM	IER2	0.087	-0.338	0.043	-2.03	ENSG00000160888
ACHE_SERT_LC_WM	IER3IP1	0.724	-0.069	0.628	-0.485	ENSG00000134049
ACHE_SERT_LC_WM	IFI27	0	-0.533	0	-3.973	ENSG00000165949
ACHE_SERT_LC_WM	IFI27L2	0.205	-0.137	0.122	-1.547	ENSG00000119632
ACHE_SERT_LC_WM	IFI6	0.869	-0.024	0.816	-0.233	ENSG00000126709
ACHE_SERT_LC_WM	IFIT1	0.069	-0.271	0.032	-2.154	ENSG00000185745
ACHE_SERT_LC_WM	IFITM10	0	0.811	0	5.476	ENSG00000244242
ACHE_SERT_LC_WM	IFITM2	0.015	-0.547	0.005	-2.831	ENSG00000185201
ACHE_SERT_LC_WM	IFITM3	0	-0.582	0	-4.886	ENSG00000142089
ACHE_SERT_LC_WM	IFNAR1	0.51	0.114	0.388	0.864	ENSG00000142166
ACHE_SERT_LC_WM	IFNGR1	0.578	-0.097	0.46	-0.739	ENSG00000027697
ACHE_SERT_LC_WM	IFT57	0.803	0.055	0.725	0.352	ENSG00000114446
ACHE_SERT_LC_WM	IGBP1	0.689	0.075	0.585	0.546	ENSG00000089289
ACHE_SERT_LC_WM	IGF1R	0.696	0.075	0.593	0.535	ENSG00000140443
ACHE_SERT_LC_WM	IGFBP4	0.144	-0.314	0.079	-1.758	ENSG00000141753
ACHE_SERT_LC_WM	IGFBP5	0.007	-0.469	0.002	-3.097	ENSG00000115461
ACHE_SERT_LC_WM	IGFBP6	0.564	0.111	0.445	0.764	ENSG00000167779
ACHE_SERT_LC_WM	IGFBP7	0.006	-0.395	0.002	-3.154	ENSG00000163453
ACHE_SERT_LC_WM	IGIP	0.634	0.059	0.524	0.638	ENSG00000182700
ACHE_SERT_LC_WM	IGLON5	0	1.057	0	6.514	ENSG00000142549
ACHE_SERT_LC_WM	IGSF1	0.954	-0.013	0.938	-0.077	ENSG00000147255
ACHE_SERT_LC_WM	IGSF8	0.807	0.04	0.731	0.344	ENSG00000162729
ACHE_SERT_LC_WM	IK	0.061	-0.246	0.027	-2.219	ENSG00000113141
ACHE_SERT_LC_WM	IL17D	0.419	-0.142	0.301	-1.034	ENSG00000172458
ACHE_SERT_LC_WM	IL6ST	0.012	-0.235	0.004	-2.907	ENSG00000134352
ACHE_SERT_LC_WM	ILF2	0.512	0.104	0.39	0.86	ENSG00000143621
ACHE_SERT_LC_WM	ILF3	0.215	0.166	0.13	1.516	ENSG00000129351
ACHE_SERT_LC_WM	ILF3-DT	0.202	0.209	0.12	1.556	ENSG00000267100
ACHE_SERT_LC_WM	ILK	0.396	0.145	0.281	1.079	ENSG00000166333
ACHE_SERT_LC_WM	ILRUN	0.505	0.104	0.383	0.873	ENSG00000196821
ACHE_SERT_LC_WM	IMMT	0.004	0.404	0.001	3.273	ENSG00000132305
ACHE_SERT_LC_WM	IMP3	0.628	-0.086	0.517	-0.648	ENSG00000177971
ACHE_SERT_LC_WM	IMP4	0.167	0.213	0.095	1.673	ENSG00000136718
ACHE_SERT_LC_WM	IMPA1	0.373	0.181	0.26	1.129	ENSG00000133731
ACHE_SERT_LC_WM	IMPACT	0.078	0.292	0.037	2.091	ENSG00000154059
ACHE_SERT_LC_WM	IMPAD1	0.479	0.097	0.358	0.92	ENSG00000104331
ACHE_SERT_LC_WM	IMPDH2	0.755	-0.059	0.665	-0.433	ENSG00000178035
ACHE_SERT_LC_WM	INA	0	0.669	0	5.466	ENSG00000148798
ACHE_SERT_LC_WM	INAFM1	0.01	0.432	0.003	2.982	ENSG00000257704
ACHE_SERT_LC_WM	INF2	0.006	-0.358	0.001	-3.193	ENSG00000203485
ACHE_SERT_LC_WM	INPP4A	0.142	0.273	0.078	1.767	ENSG00000040933
ACHE_SERT_LC_WM	INPP5F	0	0.693	0	7.546	ENSG00000198825
ACHE_SERT_LC_WM	INSIG1	0.007	0.326	0.002	3.09	ENSG00000186480
ACHE_SERT_LC_WM	INSR	0.952	0.011	0.934	0.082	ENSG00000171105
ACHE_SERT_LC_WM	INTS1	0.035	0.3	0.014	2.472	ENSG00000164880
ACHE_SERT_LC_WM	INTS11	0.166	0.217	0.094	1.675	ENSG00000127054
ACHE_SERT_LC_WM	IP6K1	0.002	0.456	0	3.603	ENSG00000176095
ACHE_SERT_LC_WM	IP6K2	0.067	0.279	0.03	2.17	ENSG00000068745
ACHE_SERT_LC_WM	IPO13	0.71	-0.071	0.611	-0.509	ENSG00000117408
ACHE_SERT_LC_WM	IPO5	0.945	0.011	0.925	0.095	ENSG00000065150
ACHE_SERT_LC_WM	IPO7	0.664	0.057	0.558	0.587	ENSG00000205339
ACHE_SERT_LC_WM	IPO9	0.005	0.445	0.001	3.237	ENSG00000198700
ACHE_SERT_LC_WM	IQCA1	0.082	0.319	0.039	2.066	ENSG00000132321
ACHE_SERT_LC_WM	IQGAP1	0	-0.668	0	-4.306	ENSG00000140575
ACHE_SERT_LC_WM	IQSEC1	0	0.45	0	4.822	ENSG00000144711
ACHE_SERT_LC_WM	IQSEC3	0	0.745	0	4.992	ENSG00000120645
ACHE_SERT_LC_WM	IRF2BP2	0.241	-0.146	0.15	-1.441	ENSG00000168264
ACHE_SERT_LC_WM	IRF2BPL	0.236	0.194	0.146	1.455	ENSG00000119669
ACHE_SERT_LC_WM	IRGQ	0	0.613	0	4.133	ENSG00000167378
ACHE_SERT_LC_WM	IRS2	0	0.398	0	4.055	ENSG00000185950
ACHE_SERT_LC_WM	ISCA1	0.024	0.304	0.009	2.638	ENSG00000135070
ACHE_SERT_LC_WM	ISCU	0.021	0.258	0.007	2.694	ENSG00000136003
ACHE_SERT_LC_WM	ISG15	0.275	-0.191	0.178	-1.349	ENSG00000187608
ACHE_SERT_LC_WM	ISOC2	0.887	-0.026	0.842	-0.199	ENSG00000063241
ACHE_SERT_LC_WM	IST1	0.08	-0.255	0.038	-2.075	ENSG00000182149
ACHE_SERT_LC_WM	ITFG1	0	0.529	0	4.894	ENSG00000129636
ACHE_SERT_LC_WM	ITGAV	0.002	-0.385	0.001	-3.48	ENSG00000138448
ACHE_SERT_LC_WM	ITGB1	0	-0.511	0	-3.961	ENSG00000150093
ACHE_SERT_LC_WM	ITGB1BP1	0.551	0.097	0.431	0.788	ENSG00000119185
ACHE_SERT_LC_WM	ITGB5	0.022	-0.384	0.008	-2.662	ENSG00000082781
ACHE_SERT_LC_WM	ITGB8	0.212	-0.201	0.128	-1.523	ENSG00000105855
ACHE_SERT_LC_WM	ITIH5	0.069	-0.383	0.032	-2.155	ENSG00000123243
ACHE_SERT_LC_WM	ITM2A	0.023	-0.351	0.008	-2.647	ENSG00000078596
ACHE_SERT_LC_WM	ITM2B	0	-0.25	0	-5.62	ENSG00000136156
ACHE_SERT_LC_WM	ITM2C	0.067	-0.166	0.031	-2.167	ENSG00000135916
ACHE_SERT_LC_WM	ITPK1	0.934	0.011	0.908	0.116	ENSG00000100605
ACHE_SERT_LC_WM	ITPKB	0.063	-0.242	0.028	-2.198	ENSG00000143772
ACHE_SERT_LC_WM	ITPRID2	0.12	-0.249	0.064	-1.858	ENSG00000138434
ACHE_SERT_LC_WM	ITSN1	0.053	0.273	0.023	2.282	ENSG00000205726
ACHE_SERT_LC_WM	ITSN2	0.005	0.415	0.001	3.216	ENSG00000198399
ACHE_SERT_LC_WM	IVD	0.759	-0.059	0.67	-0.426	ENSG00000128928
ACHE_SERT_LC_WM	IVNS1ABP	0.863	-0.033	0.809	-0.242	ENSG00000116679
ACHE_SERT_LC_WM	IWS1	0.954	0.011	0.938	0.078	ENSG00000163166
ACHE_SERT_LC_WM	JADE1	0	0.567	0	4.157	ENSG00000077684
ACHE_SERT_LC_WM	JADE2	0.522	0.107	0.4	0.842	ENSG00000043143
ACHE_SERT_LC_WM	JAK1	0.177	0.18	0.102	1.637	ENSG00000162434
ACHE_SERT_LC_WM	JAKMIP1	0.001	0.634	0	3.875	ENSG00000152969
ACHE_SERT_LC_WM	JAM2	0.095	-0.29	0.048	-1.984	ENSG00000154721
ACHE_SERT_LC_WM	JAM3	0.025	-0.374	0.009	-2.62	ENSG00000166086
ACHE_SERT_LC_WM	JKAMP	0.614	0.09	0.502	0.672	ENSG00000050130
ACHE_SERT_LC_WM	JMJD1C	0.61	0.087	0.498	0.679	ENSG00000171988
ACHE_SERT_LC_WM	JOSD2	0.056	-0.306	0.025	-2.253	ENSG00000161677
ACHE_SERT_LC_WM	JPH3	0.002	0.499	0.001	3.486	ENSG00000154118
ACHE_SERT_LC_WM	JPH4	0.01	0.455	0.003	2.989	ENSG00000092051
ACHE_SERT_LC_WM	JPT1	0.004	0.467	0.001	3.329	ENSG00000189159
ACHE_SERT_LC_WM	JPT2	0.003	-0.651	0.001	-3.368	ENSG00000206053
ACHE_SERT_LC_WM	JPX	0.579	-0.109	0.461	-0.737	ENSG00000225470
ACHE_SERT_LC_WM	JTB	0.889	-0.018	0.845	-0.195	ENSG00000143543
ACHE_SERT_LC_WM	JUN	0.373	-0.163	0.259	-1.13	ENSG00000177606
[truncated: 41,984 more rows]

## Sheet: B-ACHESERT_CompareMarkers
Tested Domain	Comparator Domain	Gene Name	FDR	logFC	p value	t statistic	Ensembl Gene ID
ACHE_SERT_LC_WM	ACHE_SERT_Npep	NOC2L	0.769	-0.094	0.618	-0.499	ENSG00000188976
ACHE_SERT_LC_WM	ACHE_SERT_Npep	HES4	0.064	-0.42	0.01	-2.585	ENSG00000188290
ACHE_SERT_LC_WM	ACHE_SERT_Npep	ISG15	0.517	-0.186	0.31	-1.016	ENSG00000187608
ACHE_SERT_LC_WM	ACHE_SERT_Npep	SDF4	0.479	-0.158	0.27	-1.104	ENSG00000078808
ACHE_SERT_LC_WM	ACHE_SERT_Npep	UBE2J2	0.755	-0.098	0.6	-0.525	ENSG00000160087
ACHE_SERT_LC_WM	ACHE_SERT_Npep	INTS11	0.612	-0.139	0.415	-0.816	ENSG00000127054
ACHE_SERT_LC_WM	ACHE_SERT_Npep	DVL1	0.328	-0.267	0.139	-1.482	ENSG00000107404
ACHE_SERT_LC_WM	ACHE_SERT_Npep	AURKAIP1	0.411	-0.149	0.206	-1.265	ENSG00000175756
ACHE_SERT_LC_WM	ACHE_SERT_Npep	CCNL2	0.687	-0.117	0.506	-0.665	ENSG00000221978
ACHE_SERT_LC_WM	ACHE_SERT_Npep	MRPL20	0.424	-0.134	0.216	-1.238	ENSG00000242485
ACHE_SERT_LC_WM	ACHE_SERT_Npep	VWA1	0.126	0.362	0.029	2.193	ENSG00000179403
ACHE_SERT_LC_WM	ACHE_SERT_Npep	SSU72	0.328	-0.164	0.139	-1.481	ENSG00000160075
ACHE_SERT_LC_WM	ACHE_SERT_Npep	FNDC10	0.754	-0.096	0.599	-0.526	ENSG00000228594
ACHE_SERT_LC_WM	ACHE_SERT_Npep	GNB1	0.05	-0.189	0.007	-2.702	ENSG00000078369
ACHE_SERT_LC_WM	ACHE_SERT_Npep	PRKCZ	0.69	-0.071	0.51	-0.66	ENSG00000067606
ACHE_SERT_LC_WM	ACHE_SERT_Npep	FAAP20	0.533	-0.153	0.329	-0.977	ENSG00000162585
ACHE_SERT_LC_WM	ACHE_SERT_Npep	RER1	0.151	-0.311	0.038	-2.08	ENSG00000157916
ACHE_SERT_LC_WM	ACHE_SERT_Npep	PRXL2B	0.923	-0.032	0.855	-0.183	ENSG00000157870
ACHE_SERT_LC_WM	ACHE_SERT_Npep	TPRG1L	0.438	-0.182	0.231	-1.2	ENSG00000158109
ACHE_SERT_LC_WM	ACHE_SERT_Npep	LRRC47	0.365	-0.222	0.169	-1.376	ENSG00000130764
ACHE_SERT_LC_WM	ACHE_SERT_Npep	KCNAB2	0.487	-0.171	0.279	-1.082	ENSG00000069424
ACHE_SERT_LC_WM	ACHE_SERT_Npep	CHD5	0.559	0.148	0.357	0.922	ENSG00000116254
ACHE_SERT_LC_WM	ACHE_SERT_Npep	RPL22	0.568	0.063	0.369	0.899	ENSG00000116251
ACHE_SERT_LC_WM	ACHE_SERT_Npep	ACOT7	0.343	-0.173	0.153	-1.432	ENSG00000097021
ACHE_SERT_LC_WM	ACHE_SERT_Npep	CAMTA1	0.322	0.144	0.134	1.501	ENSG00000171735
ACHE_SERT_LC_WM	ACHE_SERT_Npep	VAMP3	0.916	-0.03	0.846	-0.194	ENSG00000049245
ACHE_SERT_LC_WM	ACHE_SERT_Npep	PARK7	0.075	-0.205	0.012	-2.508	ENSG00000116288
ACHE_SERT_LC_WM	ACHE_SERT_Npep	RERE	0.88	-0.039	0.785	-0.273	ENSG00000142599
ACHE_SERT_LC_WM	ACHE_SERT_Npep	ENO1	0.125	-0.142	0.028	-2.197	ENSG00000074800
ACHE_SERT_LC_WM	ACHE_SERT_Npep	SLC25A33	0.362	-0.263	0.168	-1.381	ENSG00000171612
ACHE_SERT_LC_WM	ACHE_SERT_Npep	CLSTN1	0.017	-0.232	0.001	-3.199	ENSG00000171603
ACHE_SERT_LC_WM	ACHE_SERT_Npep	LZIC	0.438	0.205	0.231	1.198	ENSG00000162441
ACHE_SERT_LC_WM	ACHE_SERT_Npep	UBE4B	0.44	-0.222	0.233	-1.194	ENSG00000130939
ACHE_SERT_LC_WM	ACHE_SERT_Npep	KIF1B	0.057	0.169	0.009	2.638	ENSG00000054523
ACHE_SERT_LC_WM	ACHE_SERT_Npep	PGD	0.175	-0.319	0.048	-1.978	ENSG00000142657
ACHE_SERT_LC_WM	ACHE_SERT_Npep	DFFA	0.521	-0.191	0.314	-1.008	ENSG00000160049
ACHE_SERT_LC_WM	ACHE_SERT_Npep	TARDBP	0.678	-0.106	0.494	-0.685	ENSG00000120948
ACHE_SERT_LC_WM	ACHE_SERT_Npep	SRM	0.484	-0.183	0.276	-1.091	ENSG00000116649
ACHE_SERT_LC_WM	ACHE_SERT_Npep	FBXO2	0.125	-0.252	0.028	-2.199	ENSG00000116661
ACHE_SERT_LC_WM	ACHE_SERT_Npep	FBXO44	0.665	-0.117	0.476	-0.713	ENSG00000132879
ACHE_SERT_LC_WM	ACHE_SERT_Npep	CLCN6	0.407	-0.209	0.202	-1.277	ENSG00000011021
ACHE_SERT_LC_WM	ACHE_SERT_Npep	KIAA2013	0.4	-0.24	0.197	-1.292	ENSG00000116685
ACHE_SERT_LC_WM	ACHE_SERT_Npep	MFN2	0.808	-0.052	0.678	-0.415	ENSG00000116688
ACHE_SERT_LC_WM	ACHE_SERT_Npep	VPS13D	0.637	-0.129	0.445	-0.765	ENSG00000048707
ACHE_SERT_LC_WM	ACHE_SERT_Npep	KAZN	0.563	-0.152	0.364	-0.908	ENSG00000189337
ACHE_SERT_LC_WM	ACHE_SERT_Npep	PLEKHM2	0.836	-0.061	0.725	-0.351	ENSG00000116786
ACHE_SERT_LC_WM	ACHE_SERT_Npep	SPEN	0.229	0.3	0.076	1.776	ENSG00000065526
ACHE_SERT_LC_WM	ACHE_SERT_Npep	FAM131C	0.204	-0.361	0.062	-1.87	ENSG00000185519
ACHE_SERT_LC_WM	ACHE_SERT_Npep	SZRD1	0.947	0.026	0.895	0.132	ENSG00000055070
ACHE_SERT_LC_WM	ACHE_SERT_Npep	NBPF1	0.335	-0.288	0.144	-1.462	ENSG00000219481
ACHE_SERT_LC_WM	ACHE_SERT_Npep	ATP13A2	0.145	-0.248	0.036	-2.106	ENSG00000159363
ACHE_SERT_LC_WM	ACHE_SERT_Npep	SDHB	0.376	-0.214	0.179	-1.346	ENSG00000117118
ACHE_SERT_LC_WM	ACHE_SERT_Npep	PADI2	0	0.506	0	4.552	ENSG00000117115
ACHE_SERT_LC_WM	ACHE_SERT_Npep	AKR7A2	0.457	-0.203	0.248	-1.156	ENSG00000053371
ACHE_SERT_LC_WM	ACHE_SERT_Npep	CAPZB	0.97	-0.009	0.938	-0.078	ENSG00000077549
ACHE_SERT_LC_WM	ACHE_SERT_Npep	MICOS10	0.353	-0.159	0.161	-1.404	ENSG00000173436
ACHE_SERT_LC_WM	ACHE_SERT_Npep	NBL1	0.65	-0.101	0.458	-0.743	ENSG00000158747
ACHE_SERT_LC_WM	ACHE_SERT_Npep	CAMK2N1	0.753	-0.039	0.597	-0.529	ENSG00000162545
ACHE_SERT_LC_WM	ACHE_SERT_Npep	PINK1	0.238	-0.133	0.081	-1.748	ENSG00000158828
ACHE_SERT_LC_WM	ACHE_SERT_Npep	HP1BP3	0.704	-0.064	0.531	-0.626	ENSG00000127483
ACHE_SERT_LC_WM	ACHE_SERT_Npep	EIF4G3	0.283	-0.209	0.109	-1.605	ENSG00000075151
ACHE_SERT_LC_WM	ACHE_SERT_Npep	RAP1GAP	0.155	-0.356	0.039	-2.067	ENSG00000076864
ACHE_SERT_LC_WM	ACHE_SERT_Npep	USP48	0.396	-0.238	0.193	-1.302	ENSG00000090686
ACHE_SERT_LC_WM	ACHE_SERT_Npep	CDC42	0.03	-0.212	0.003	-2.951	ENSG00000070831
ACHE_SERT_LC_WM	ACHE_SERT_Npep	C1QA	0.592	-0.176	0.392	-0.857	ENSG00000173372
ACHE_SERT_LC_WM	ACHE_SERT_Npep	C1QB	0.687	0.135	0.506	0.666	ENSG00000173369
ACHE_SERT_LC_WM	ACHE_SERT_Npep	LUZP1	0.602	-0.166	0.405	-0.834	ENSG00000169641
ACHE_SERT_LC_WM	ACHE_SERT_Npep	HNRNPR	0.454	-0.176	0.245	-1.163	ENSG00000125944
ACHE_SERT_LC_WM	ACHE_SERT_Npep	ID3	0.666	0.136	0.478	0.71	ENSG00000117318
ACHE_SERT_LC_WM	ACHE_SERT_Npep	RPL11	0.087	0.15	0.016	2.423	ENSG00000142676
ACHE_SERT_LC_WM	ACHE_SERT_Npep	PITHD1	0.089	-0.225	0.017	-2.403	ENSG00000057757
ACHE_SERT_LC_WM	ACHE_SERT_Npep	PNRC2	0.416	-0.209	0.21	-1.255	ENSG00000189266
ACHE_SERT_LC_WM	ACHE_SERT_Npep	SRSF10	0.402	-0.233	0.199	-1.286	ENSG00000188529
ACHE_SERT_LC_WM	ACHE_SERT_Npep	NIPAL3	0.62	0.115	0.424	0.8	ENSG00000001461
ACHE_SERT_LC_WM	ACHE_SERT_Npep	SRRM1	0.043	0.416	0.006	2.778	ENSG00000133226
ACHE_SERT_LC_WM	ACHE_SERT_Npep	CLIC4	0.033	0.45	0.004	2.898	ENSG00000169504
ACHE_SERT_LC_WM	ACHE_SERT_Npep	SYF2	0.431	0.175	0.222	1.221	ENSG00000117614
ACHE_SERT_LC_WM	ACHE_SERT_Npep	RSRP1	0.994	-0.002	0.991	-0.012	ENSG00000117616
ACHE_SERT_LC_WM	ACHE_SERT_Npep	TMEM50A	0.855	0.045	0.751	0.318	ENSG00000183726
ACHE_SERT_LC_WM	ACHE_SERT_Npep	LDLRAP1	0.431	0.233	0.222	1.222	ENSG00000157978
ACHE_SERT_LC_WM	ACHE_SERT_Npep	SELENON	0.509	-0.192	0.301	-1.036	ENSG00000162430
ACHE_SERT_LC_WM	ACHE_SERT_Npep	MTFR1L	0.629	-0.126	0.436	-0.779	ENSG00000117640
ACHE_SERT_LC_WM	ACHE_SERT_Npep	STMN1	0.03	-0.188	0.003	-2.944	ENSG00000117632
ACHE_SERT_LC_WM	ACHE_SERT_Npep	SH3BGRL3	0.022	-0.249	0.002	-3.069	ENSG00000142669
ACHE_SERT_LC_WM	ACHE_SERT_Npep	HMGN2	0.955	0.012	0.913	0.11	ENSG00000198830
ACHE_SERT_LC_WM	ACHE_SERT_Npep	ARID1A	0.65	0.13	0.458	0.742	ENSG00000117713
ACHE_SERT_LC_WM	ACHE_SERT_Npep	NUDC	0.491	-0.111	0.283	-1.074	ENSG00000090273
ACHE_SERT_LC_WM	ACHE_SERT_Npep	TRNP1	0.1	-0.442	0.02	-2.34	ENSG00000253368
ACHE_SERT_LC_WM	ACHE_SERT_Npep	TMEM222	0.545	-0.149	0.34	-0.955	ENSG00000186501
ACHE_SERT_LC_WM	ACHE_SERT_Npep	WASF2	0.028	0.481	0.003	2.979	ENSG00000158195
ACHE_SERT_LC_WM	ACHE_SERT_Npep	IFI6	0.993	-0.002	0.986	-0.018	ENSG00000126709
ACHE_SERT_LC_WM	ACHE_SERT_Npep	STX12	0.52	-0.143	0.313	-1.01	ENSG00000117758
ACHE_SERT_LC_WM	ACHE_SERT_Npep	DNAJC8	0.835	-0.045	0.721	-0.357	ENSG00000126698
ACHE_SERT_LC_WM	ACHE_SERT_Npep	ATP5IF1	0	-0.54	0	-5.57	ENSG00000130770
ACHE_SERT_LC_WM	ACHE_SERT_Npep	YTHDF2	0.507	-0.162	0.299	-1.04	ENSG00000198492
ACHE_SERT_LC_WM	ACHE_SERT_Npep	LAPTM5	0.637	0.158	0.444	0.765	ENSG00000162511
ACHE_SERT_LC_WM	ACHE_SERT_Npep	SDC3	0.323	0.219	0.135	1.497	ENSG00000162512
ACHE_SERT_LC_WM	ACHE_SERT_Npep	PUM1	0.961	-0.013	0.925	-0.095	ENSG00000134644
ACHE_SERT_LC_WM	ACHE_SERT_Npep	ZCCHC17	0.933	0.021	0.874	0.159	ENSG00000121766
ACHE_SERT_LC_WM	ACHE_SERT_Npep	FABP3	0.368	-0.226	0.172	-1.368	ENSG00000121769
ACHE_SERT_LC_WM	ACHE_SERT_Npep	PEF1	0.126	-0.364	0.028	-2.195	ENSG00000162517
ACHE_SERT_LC_WM	ACHE_SERT_Npep	COL16A1	0.764	0.101	0.611	0.509	ENSG00000084636
ACHE_SERT_LC_WM	ACHE_SERT_Npep	ADGRB2	0.368	-0.207	0.171	-1.369	ENSG00000121753
ACHE_SERT_LC_WM	ACHE_SERT_Npep	PTP4A2	0	0.396	0	5.012	ENSG00000184007
ACHE_SERT_LC_WM	ACHE_SERT_Npep	KHDRBS1	0.491	-0.151	0.284	-1.072	ENSG00000121774
ACHE_SERT_LC_WM	ACHE_SERT_Npep	KPNA6	0.985	0.006	0.968	0.04	ENSG00000025800
ACHE_SERT_LC_WM	ACHE_SERT_Npep	EIF3I	0.154	-0.233	0.039	-2.072	ENSG00000084623
ACHE_SERT_LC_WM	ACHE_SERT_Npep	MARCKSL1	0.28	0.134	0.107	1.613	ENSG00000175130
ACHE_SERT_LC_WM	ACHE_SERT_Npep	BSDC1	0.752	0.091	0.595	0.532	ENSG00000160058
ACHE_SERT_LC_WM	ACHE_SERT_Npep	RBBP4	0.414	-0.195	0.208	-1.259	ENSG00000162521
ACHE_SERT_LC_WM	ACHE_SERT_Npep	YARS	0.202	-0.284	0.06	-1.881	ENSG00000134684
ACHE_SERT_LC_WM	ACHE_SERT_Npep	AK2	0.98	0.009	0.958	0.053	ENSG00000004455
ACHE_SERT_LC_WM	ACHE_SERT_Npep	PHC2	0.843	0.056	0.735	0.339	ENSG00000134686
ACHE_SERT_LC_WM	ACHE_SERT_Npep	SMIM12	0.138	-0.38	0.033	-2.136	ENSG00000163866
ACHE_SERT_LC_WM	ACHE_SERT_Npep	SFPQ	0.806	0.051	0.675	0.419	ENSG00000116560
ACHE_SERT_LC_WM	ACHE_SERT_Npep	KIAA0319L	0.718	-0.091	0.551	-0.597	ENSG00000142687
ACHE_SERT_LC_WM	ACHE_SERT_Npep	NCDN	0.02	-0.307	0.002	-3.124	ENSG00000020129
ACHE_SERT_LC_WM	ACHE_SERT_Npep	PSMB2	0.207	-0.245	0.064	-1.857	ENSG00000126067
ACHE_SERT_LC_WM	ACHE_SERT_Npep	C1orf216	0.336	-0.277	0.146	-1.457	ENSG00000142686
ACHE_SERT_LC_WM	ACHE_SERT_Npep	TRAPPC3	0.152	-0.353	0.038	-2.077	ENSG00000054116
ACHE_SERT_LC_WM	ACHE_SERT_Npep	MAP7D1	0.88	-0.029	0.785	-0.273	ENSG00000116871
ACHE_SERT_LC_WM	ACHE_SERT_Npep	THRAP3	0.226	0.263	0.074	1.79	ENSG00000054118
ACHE_SERT_LC_WM	ACHE_SERT_Npep	MRPS15	0.33	-0.255	0.14	-1.477	ENSG00000116898
ACHE_SERT_LC_WM	ACHE_SERT_Npep	MEAF6	0.134	-0.337	0.031	-2.156	ENSG00000163875
ACHE_SERT_LC_WM	ACHE_SERT_Npep	C1orf122	0.923	-0.014	0.855	-0.183	ENSG00000197982
ACHE_SERT_LC_WM	ACHE_SERT_Npep	RRAGC	0.807	-0.072	0.676	-0.418	ENSG00000116954
ACHE_SERT_LC_WM	ACHE_SERT_Npep	AKIRIN1	0.474	-0.156	0.266	-1.112	ENSG00000174574
ACHE_SERT_LC_WM	ACHE_SERT_Npep	NDUFS5	0.017	-0.277	0.001	-3.188	ENSG00000168653
ACHE_SERT_LC_WM	ACHE_SERT_Npep	MACF1	0.003	0.353	0	3.792	ENSG00000127603
ACHE_SERT_LC_WM	ACHE_SERT_Npep	PABPC4	0.409	0.22	0.204	1.272	ENSG00000090621
ACHE_SERT_LC_WM	ACHE_SERT_Npep	HPCAL4	0.643	-0.106	0.45	-0.755	ENSG00000116983
ACHE_SERT_LC_WM	ACHE_SERT_Npep	MFSD2A	0.6	0.161	0.401	0.84	ENSG00000168389
ACHE_SERT_LC_WM	ACHE_SERT_Npep	CAP1	0.905	-0.025	0.829	-0.216	ENSG00000131236
ACHE_SERT_LC_WM	ACHE_SERT_Npep	PPT1	0.399	-0.195	0.196	-1.294	ENSG00000131238
ACHE_SERT_LC_WM	ACHE_SERT_Npep	ZMPSTE24	0.461	-0.199	0.252	-1.146	ENSG00000084073
ACHE_SERT_LC_WM	ACHE_SERT_Npep	COL9A2	0.331	0.251	0.141	1.475	ENSG00000049089
ACHE_SERT_LC_WM	ACHE_SERT_Npep	SMAP2	0.669	-0.113	0.481	-0.705	ENSG00000084070
ACHE_SERT_LC_WM	ACHE_SERT_Npep	RIMS3	0.532	-0.156	0.327	-0.981	ENSG00000117016
ACHE_SERT_LC_WM	ACHE_SERT_Npep	FOXJ3	0.715	-0.102	0.547	-0.602	ENSG00000198815
ACHE_SERT_LC_WM	ACHE_SERT_Npep	RIMKLA	0.485	-0.205	0.276	-1.089	ENSG00000177181
ACHE_SERT_LC_WM	ACHE_SERT_Npep	PPCS	0.983	-0.007	0.966	-0.043	ENSG00000127125
ACHE_SERT_LC_WM	ACHE_SERT_Npep	YBX1	0.56	0.124	0.359	0.917	ENSG00000065978
ACHE_SERT_LC_WM	ACHE_SERT_Npep	SLC2A1	0.096	0.352	0.018	2.364	ENSG00000117394
ACHE_SERT_LC_WM	ACHE_SERT_Npep	EBNA1BP2	0.026	-0.543	0.003	-3.015	ENSG00000117395
ACHE_SERT_LC_WM	ACHE_SERT_Npep	TMEM125	0.953	0.023	0.909	0.115	ENSG00000179178
ACHE_SERT_LC_WM	ACHE_SERT_Npep	ELOVL1	0.177	0.289	0.049	1.969	ENSG00000066322
ACHE_SERT_LC_WM	ACHE_SERT_Npep	PTPRF	0.641	-0.095	0.448	-0.759	ENSG00000142949
ACHE_SERT_LC_WM	ACHE_SERT_Npep	IPO13	0.358	0.226	0.164	1.393	ENSG00000117408
ACHE_SERT_LC_WM	ACHE_SERT_Npep	ATP6V0B	0.033	-0.23	0.004	-2.904	ENSG00000117410
ACHE_SERT_LC_WM	ACHE_SERT_Npep	B4GALT2	0.375	0.242	0.177	1.35	ENSG00000117411
ACHE_SERT_LC_WM	ACHE_SERT_Npep	SLC6A9	0.907	0.039	0.833	0.21	ENSG00000196517
ACHE_SERT_LC_WM	ACHE_SERT_Npep	ERI3	0.666	0.093	0.478	0.711	ENSG00000117419
ACHE_SERT_LC_WM	ACHE_SERT_Npep	RNF220	0.438	-0.144	0.231	-1.2	ENSG00000187147
ACHE_SERT_LC_WM	ACHE_SERT_Npep	RPS8	0.487	0.065	0.279	1.083	ENSG00000142937
ACHE_SERT_LC_WM	ACHE_SERT_Npep	UROD	0.334	-0.243	0.143	-1.465	ENSG00000126088
ACHE_SERT_LC_WM	ACHE_SERT_Npep	PRDX1	0.848	-0.02	0.742	-0.33	ENSG00000117450
ACHE_SERT_LC_WM	ACHE_SERT_Npep	AKR1A1	0.749	-0.094	0.592	-0.537	ENSG00000117448
ACHE_SERT_LC_WM	ACHE_SERT_Npep	NASP	0.559	0.173	0.358	0.92	ENSG00000132780
ACHE_SERT_LC_WM	ACHE_SERT_Npep	GPBP1L1	0.728	0.108	0.566	0.575	ENSG00000159592
ACHE_SERT_LC_WM	ACHE_SERT_Npep	POMGNT1	0.863	-0.046	0.762	-0.304	ENSG00000085998
ACHE_SERT_LC_WM	ACHE_SERT_Npep	UQCRH	0.005	-0.337	0	-3.67	ENSG00000173660
ACHE_SERT_LC_WM	ACHE_SERT_Npep	ATPAF1	0.382	-0.162	0.183	-1.334	ENSG00000123472
ACHE_SERT_LC_WM	ACHE_SERT_Npep	EFCAB14	0.983	0.006	0.966	0.043	ENSG00000159658
ACHE_SERT_LC_WM	ACHE_SERT_Npep	CMPK1	0.377	-0.134	0.179	-1.345	ENSG00000162368
ACHE_SERT_LC_WM	ACHE_SERT_Npep	ELAVL4	0.317	0.21	0.131	1.513	ENSG00000162374
ACHE_SERT_LC_WM	ACHE_SERT_Npep	RNF11	0.093	-0.156	0.018	-2.38	ENSG00000123091
ACHE_SERT_LC_WM	ACHE_SERT_Npep	EPS15	0.848	-0.038	0.741	-0.33	ENSG00000085832
ACHE_SERT_LC_WM	ACHE_SERT_Npep	NRDC	0.659	-0.109	0.468	-0.727	ENSG00000078618
ACHE_SERT_LC_WM	ACHE_SERT_Npep	RAB3B	0.434	0.178	0.226	1.213	ENSG00000169213
ACHE_SERT_LC_WM	ACHE_SERT_Npep	BTF3L4	0.442	-0.192	0.235	-1.189	ENSG00000134717
ACHE_SERT_LC_WM	ACHE_SERT_Npep	ZYG11B	0.948	-0.018	0.901	-0.125	ENSG00000162378
ACHE_SERT_LC_WM	ACHE_SERT_Npep	SCP2	0.694	-0.09	0.514	-0.653	ENSG00000116171
ACHE_SERT_LC_WM	ACHE_SERT_Npep	CZIB	0.43	-0.229	0.221	-1.226	ENSG00000162384
ACHE_SERT_LC_WM	ACHE_SERT_Npep	TMEM59	0.084	-0.23	0.015	-2.441	ENSG00000116209
ACHE_SERT_LC_WM	ACHE_SERT_Npep	MRPL37	0.458	-0.208	0.249	-1.153	ENSG00000116221
ACHE_SERT_LC_WM	ACHE_SERT_Npep	SSBP3	0.385	-0.189	0.185	-1.328	ENSG00000157216
ACHE_SERT_LC_WM	ACHE_SERT_Npep	DHCR24	0.36	0.111	0.166	1.388	ENSG00000116133
ACHE_SERT_LC_WM	ACHE_SERT_Npep	PLPP3	0.264	0.209	0.098	1.659	ENSG00000162407
ACHE_SERT_LC_WM	ACHE_SERT_Npep	JUN	0.977	0.011	0.951	0.061	ENSG00000177606
ACHE_SERT_LC_WM	ACHE_SERT_Npep	NFIA	0	0.559	0	5.218	ENSG00000162599
ACHE_SERT_LC_WM	ACHE_SERT_Npep	TM2D1	0.104	-0.407	0.021	-2.316	ENSG00000162604
ACHE_SERT_LC_WM	ACHE_SERT_Npep	JAK1	0.461	-0.161	0.254	-1.143	ENSG00000162434
ACHE_SERT_LC_WM	ACHE_SERT_Npep	AK4	0.553	-0.16	0.349	-0.938	ENSG00000162433
ACHE_SERT_LC_WM	ACHE_SERT_Npep	DNAJC6	0.036	-0.242	0.004	-2.866	ENSG00000116675
ACHE_SERT_LC_WM	ACHE_SERT_Npep	LEPROT	0.734	-0.104	0.574	-0.563	ENSG00000213625
ACHE_SERT_LC_WM	ACHE_SERT_Npep	PDE4B	0.79	0.074	0.653	0.449	ENSG00000184588
ACHE_SERT_LC_WM	ACHE_SERT_Npep	SGIP1	0.508	-0.176	0.3	-1.037	ENSG00000118473
ACHE_SERT_LC_WM	ACHE_SERT_Npep	SERBP1	0.805	0.053	0.674	0.421	ENSG00000142864
ACHE_SERT_LC_WM	ACHE_SERT_Npep	DIRAS3	0.002	-0.733	0	-3.976	ENSG00000162595
ACHE_SERT_LC_WM	ACHE_SERT_Npep	WLS	0.515	0.187	0.307	1.023	ENSG00000116729
ACHE_SERT_LC_WM	ACHE_SERT_Npep	SRSF11	0.006	0.367	0	3.609	ENSG00000116754
ACHE_SERT_LC_WM	ACHE_SERT_Npep	ZRANB2	0.815	-0.053	0.688	-0.401	ENSG00000132485
ACHE_SERT_LC_WM	ACHE_SERT_Npep	NEGR1	0.585	0.116	0.384	0.871	ENSG00000172260
ACHE_SERT_LC_WM	ACHE_SERT_Npep	ACADM	0.411	-0.226	0.206	-1.265	ENSG00000117054
ACHE_SERT_LC_WM	ACHE_SERT_Npep	RABGGTB	0.967	-0.014	0.934	-0.083	ENSG00000137955
ACHE_SERT_LC_WM	ACHE_SERT_Npep	AK5	0.181	-0.337	0.051	-1.951	ENSG00000154027
ACHE_SERT_LC_WM	ACHE_SERT_Npep	USP33	0.259	-0.255	0.094	-1.679	ENSG00000077254
ACHE_SERT_LC_WM	ACHE_SERT_Npep	MIGA1	0.786	0.069	0.649	0.456	ENSG00000180488
ACHE_SERT_LC_WM	ACHE_SERT_Npep	FUBP1	0.343	-0.265	0.152	-1.432	ENSG00000162613
ACHE_SERT_LC_WM	ACHE_SERT_Npep	DNAJB4	0.835	-0.064	0.72	-0.359	ENSG00000162616
ACHE_SERT_LC_WM	ACHE_SERT_Npep	TTLL7	0.53	0.115	0.325	0.986	ENSG00000137941
ACHE_SERT_LC_WM	ACHE_SERT_Npep	PRKACB	0.107	-0.199	0.022	-2.295	ENSG00000142875
ACHE_SERT_LC_WM	ACHE_SERT_Npep	GNG5	0.314	0.282	0.128	1.525	ENSG00000174021
ACHE_SERT_LC_WM	ACHE_SERT_Npep	C1orf52	0.343	-0.255	0.152	-1.433	ENSG00000162642
ACHE_SERT_LC_WM	ACHE_SERT_Npep	DDAH1	0.864	-0.033	0.763	-0.301	ENSG00000153904
ACHE_SERT_LC_WM	ACHE_SERT_Npep	SH3GLB1	0.331	-0.266	0.141	-1.473	ENSG00000097033
ACHE_SERT_LC_WM	ACHE_SERT_Npep	SELENOF	0.121	-0.263	0.026	-2.225	ENSG00000183291
ACHE_SERT_LC_WM	ACHE_SERT_Npep	LMO4	0.224	0.272	0.073	1.793	ENSG00000143013
ACHE_SERT_LC_WM	ACHE_SERT_Npep	LRRC8D	0.703	-0.115	0.529	-0.63	ENSG00000171492
ACHE_SERT_LC_WM	ACHE_SERT_Npep	ZNF326	0.078	0.428	0.013	2.484	ENSG00000162664
ACHE_SERT_LC_WM	ACHE_SERT_Npep	ZNF644	0.183	0.356	0.052	1.947	ENSG00000122482
ACHE_SERT_LC_WM	ACHE_SERT_Npep	BTBD8	0.685	-0.131	0.503	-0.67	ENSG00000189195
ACHE_SERT_LC_WM	ACHE_SERT_Npep	EVI5	0.461	0.193	0.251	1.148	ENSG00000067208
ACHE_SERT_LC_WM	ACHE_SERT_Npep	RPL5	0.596	-0.063	0.398	-0.847	ENSG00000122406
ACHE_SERT_LC_WM	ACHE_SERT_Npep	TMED5	0.593	-0.145	0.393	-0.854	ENSG00000117500
ACHE_SERT_LC_WM	ACHE_SERT_Npep	DNTTIP2	0.958	-0.019	0.917	-0.104	ENSG00000067334
ACHE_SERT_LC_WM	ACHE_SERT_Npep	GCLM	0.558	-0.175	0.355	-0.926	ENSG00000023909
ACHE_SERT_LC_WM	ACHE_SERT_Npep	ABCD3	0.749	-0.092	0.591	-0.537	ENSG00000117528
ACHE_SERT_LC_WM	ACHE_SERT_Npep	F3	0.993	0.003	0.988	0.015	ENSG00000117525
ACHE_SERT_LC_WM	ACHE_SERT_Npep	CNN3	0.521	0.14	0.313	1.009	ENSG00000117519
ACHE_SERT_LC_WM	ACHE_SERT_Npep	PTBP2	0.368	-0.232	0.171	-1.37	ENSG00000117569
ACHE_SERT_LC_WM	ACHE_SERT_Npep	MFSD14A	0.169	-0.366	0.045	-2.005	ENSG00000156875
ACHE_SERT_LC_WM	ACHE_SERT_Npep	RTCA	0.296	-0.285	0.117	-1.571	ENSG00000137996
ACHE_SERT_LC_WM	ACHE_SERT_Npep	EXTL2	0.34	-0.274	0.15	-1.442	ENSG00000162694
ACHE_SERT_LC_WM	ACHE_SERT_Npep	S1PR1	0.46	0.219	0.25	1.15	ENSG00000170989
ACHE_SERT_LC_WM	ACHE_SERT_Npep	FAM102B	0.002	-0.795	0	-3.996	ENSG00000162636
ACHE_SERT_LC_WM	ACHE_SERT_Npep	PRPF38B	0.178	0.36	0.05	1.962	ENSG00000134186
ACHE_SERT_LC_WM	ACHE_SERT_Npep	STXBP3	0.865	0.05	0.766	0.297	ENSG00000116266
ACHE_SERT_LC_WM	ACHE_SERT_Npep	GPSM2	0.446	0.204	0.237	1.183	ENSG00000121957
ACHE_SERT_LC_WM	ACHE_SERT_Npep	WDR47	0.35	-0.233	0.158	-1.414	ENSG00000085433
ACHE_SERT_LC_WM	ACHE_SERT_Npep	TAF13	0.529	-0.113	0.323	-0.989	ENSG00000197780
ACHE_SERT_LC_WM	ACHE_SERT_Npep	TMEM167B	0.897	-0.041	0.816	-0.232	ENSG00000215717
ACHE_SERT_LC_WM	ACHE_SERT_Npep	SARS	0.477	-0.118	0.269	-1.107	ENSG00000031698
ACHE_SERT_LC_WM	ACHE_SERT_Npep	CELSR2	0.636	-0.122	0.443	-0.768	ENSG00000143126
ACHE_SERT_LC_WM	ACHE_SERT_Npep	SORT1	0.098	0.194	0.019	2.35	ENSG00000134243
ACHE_SERT_LC_WM	ACHE_SERT_Npep	PSMA5	0.177	-0.355	0.049	-1.972	ENSG00000143106
ACHE_SERT_LC_WM	ACHE_SERT_Npep	AMPD2	0.433	-0.199	0.224	-1.217	ENSG00000116337
ACHE_SERT_LC_WM	ACHE_SERT_Npep	GSTM3	0.522	-0.152	0.315	-1.006	ENSG00000134202
ACHE_SERT_LC_WM	ACHE_SERT_Npep	AHCYL1	0.141	0.178	0.034	2.122	ENSG00000168710
ACHE_SERT_LC_WM	ACHE_SERT_Npep	SLC6A17	0.477	-0.172	0.268	-1.108	ENSG00000197106
ACHE_SERT_LC_WM	ACHE_SERT_Npep	KCNC4	0.922	-0.029	0.854	-0.184	ENSG00000116396
ACHE_SERT_LC_WM	ACHE_SERT_Npep	LAMTOR5	0.258	-0.167	0.093	-1.683	ENSG00000134248
ACHE_SERT_LC_WM	ACHE_SERT_Npep	KCNA2	0.33	-0.257	0.14	-1.477	ENSG00000177301
ACHE_SERT_LC_WM	ACHE_SERT_Npep	AL365361.1	0.084	-0.494	0.015	-2.444	ENSG00000259834
ACHE_SERT_LC_WM	ACHE_SERT_Npep	ATP5PB	0.008	-0.383	0.001	-3.458	ENSG00000116459
ACHE_SERT_LC_WM	ACHE_SERT_Npep	RAP1A	0.785	-0.065	0.646	-0.46	ENSG00000116473
ACHE_SERT_LC_WM	ACHE_SERT_Npep	KCND3	0.856	-0.059	0.753	-0.314	ENSG00000171385
ACHE_SERT_LC_WM	ACHE_SERT_Npep	CAPZA1	0.162	-0.297	0.042	-2.034	ENSG00000116489
ACHE_SERT_LC_WM	ACHE_SERT_Npep	RHOC	0.521	0.138	0.313	1.009	ENSG00000155366
ACHE_SERT_LC_WM	ACHE_SERT_Npep	HIPK1	0.659	0.126	0.469	0.725	ENSG00000163349
ACHE_SERT_LC_WM	ACHE_SERT_Npep	TRIM33	0.702	0.122	0.529	0.63	ENSG00000197323
ACHE_SERT_LC_WM	ACHE_SERT_Npep	BCAS2	0.21	-0.268	0.066	-1.844	ENSG00000116752
ACHE_SERT_LC_WM	ACHE_SERT_Npep	NRAS	0.17	-0.368	0.046	-1.997	ENSG00000213281
ACHE_SERT_LC_WM	ACHE_SERT_Npep	CSDE1	0.332	0.083	0.142	1.471	ENSG00000009307
ACHE_SERT_LC_WM	ACHE_SERT_Npep	NHLH2	0.363	-0.279	0.168	-1.38	ENSG00000177551
ACHE_SERT_LC_WM	ACHE_SERT_Npep	ATP1A1	0.687	0.065	0.504	0.668	ENSG00000163399
ACHE_SERT_LC_WM	ACHE_SERT_Npep	MAN1A2	0.236	0.196	0.08	1.754	ENSG00000198162
ACHE_SERT_LC_WM	ACHE_SERT_Npep	PHGDH	0.246	0.276	0.086	1.718	ENSG00000092621
ACHE_SERT_LC_WM	ACHE_SERT_Npep	NOTCH2	0.897	0.046	0.816	0.233	ENSG00000134250
ACHE_SERT_LC_WM	ACHE_SERT_Npep	SEC22B	0.508	-0.172	0.3	-1.037	ENSG00000265808
ACHE_SERT_LC_WM	ACHE_SERT_Npep	RNF115	0.258	-0.296	0.093	-1.683	ENSG00000265491
ACHE_SERT_LC_WM	ACHE_SERT_Npep	RBM8A	0.675	-0.092	0.49	-0.691	ENSG00000265241
ACHE_SERT_LC_WM	ACHE_SERT_Npep	TXNIP	0.201	0.291	0.06	1.885	ENSG00000265972
ACHE_SERT_LC_WM	ACHE_SERT_Npep	PDE4DIP	0.687	0.08	0.504	0.668	ENSG00000178104
ACHE_SERT_LC_WM	ACHE_SERT_Npep	SV2A	0.179	-0.219	0.05	-1.96	ENSG00000159164
ACHE_SERT_LC_WM	ACHE_SERT_Npep	OTUD7B	0.281	0.298	0.108	1.609	ENSG00000264522
ACHE_SERT_LC_WM	ACHE_SERT_Npep	ANP32E	0.406	0.182	0.202	1.278	ENSG00000143401
ACHE_SERT_LC_WM	ACHE_SERT_Npep	APH1A	0.437	0.216	0.228	1.206	ENSG00000117362
ACHE_SERT_LC_WM	ACHE_SERT_Npep	MRPS21	0.123	-0.226	0.027	-2.212	ENSG00000266472
ACHE_SERT_LC_WM	ACHE_SERT_Npep	MCL1	0.226	0.29	0.074	1.789	ENSG00000143384
ACHE_SERT_LC_WM	ACHE_SERT_Npep	ENSA	0.728	-0.081	0.564	-0.577	ENSG00000143420
ACHE_SERT_LC_WM	ACHE_SERT_Npep	CERS2	0.972	-0.012	0.941	-0.073	ENSG00000143418
ACHE_SERT_LC_WM	ACHE_SERT_Npep	MLLT11	0.291	-0.201	0.113	-1.585	ENSG00000213190
ACHE_SERT_LC_WM	ACHE_SERT_Npep	PSMD4	0.288	-0.203	0.112	-1.593	ENSG00000159352
ACHE_SERT_LC_WM	ACHE_SERT_Npep	PI4KB	0.65	-0.13	0.458	-0.742	ENSG00000143393
ACHE_SERT_LC_WM	ACHE_SERT_Npep	PSMB4	0.003	-0.342	0	-3.786	ENSG00000159377
ACHE_SERT_LC_WM	ACHE_SERT_Npep	POGZ	0.4	-0.242	0.197	-1.291	ENSG00000143442
ACHE_SERT_LC_WM	ACHE_SERT_Npep	SNX27	0.641	-0.115	0.448	-0.759	ENSG00000143376
ACHE_SERT_LC_WM	ACHE_SERT_Npep	S100A10	0.021	-0.39	0.002	-3.109	ENSG00000197747
ACHE_SERT_LC_WM	ACHE_SERT_Npep	S100A11	0.917	0.04	0.847	0.193	ENSG00000163191
ACHE_SERT_LC_WM	ACHE_SERT_Npep	S100A6	0.084	-0.267	0.015	-2.439	ENSG00000197956
ACHE_SERT_LC_WM	ACHE_SERT_Npep	S100A16	0.99	-0.005	0.978	-0.027	ENSG00000188643
ACHE_SERT_LC_WM	ACHE_SERT_Npep	S100A13	0.084	0.258	0.015	2.436	ENSG00000189171
ACHE_SERT_LC_WM	ACHE_SERT_Npep	S100A1	0.145	0.258	0.036	2.105	ENSG00000160678
ACHE_SERT_LC_WM	ACHE_SERT_Npep	CHTOP	0.595	-0.14	0.395	-0.851	ENSG00000160679
ACHE_SERT_LC_WM	ACHE_SERT_Npep	ILF2	0.294	-0.248	0.116	-1.575	ENSG00000143621
ACHE_SERT_LC_WM	ACHE_SERT_Npep	GATAD2B	0.311	0.264	0.126	1.532	ENSG00000143614
ACHE_SERT_LC_WM	ACHE_SERT_Npep	JTB	0.13	-0.265	0.03	-2.171	ENSG00000143543
ACHE_SERT_LC_WM	ACHE_SERT_Npep	RAB13	0.592	0.165	0.392	0.856	ENSG00000143545
ACHE_SERT_LC_WM	ACHE_SERT_Npep	RPS27	0.008	0.201	0.001	3.475	ENSG00000177954
ACHE_SERT_LC_WM	ACHE_SERT_Npep	TPM3	0.884	0.022	0.793	0.263	ENSG00000143549
ACHE_SERT_LC_WM	ACHE_SERT_Npep	C1orf43	0.33	-0.188	0.14	-1.476	ENSG00000143612
ACHE_SERT_LC_WM	ACHE_SERT_Npep	UBAP2L	0.214	-0.345	0.068	-1.828	ENSG00000143569
ACHE_SERT_LC_WM	ACHE_SERT_Npep	HAX1	0.199	-0.311	0.059	-1.891	ENSG00000143575
ACHE_SERT_LC_WM	ACHE_SERT_Npep	UBE2Q1	0.745	-0.078	0.585	-0.546	ENSG00000160714
ACHE_SERT_LC_WM	ACHE_SERT_Npep	ADAR	0.678	-0.064	0.493	-0.686	ENSG00000160710
ACHE_SERT_LC_WM	ACHE_SERT_Npep	KCNN3	0.316	0.263	0.13	1.518	ENSG00000143603
ACHE_SERT_LC_WM	ACHE_SERT_Npep	PMVK	0.879	-0.04	0.784	-0.275	ENSG00000163344
ACHE_SERT_LC_WM	ACHE_SERT_Npep	PBXIP1	0.037	0.374	0.005	2.841	ENSG00000163346
ACHE_SERT_LC_WM	ACHE_SERT_Npep	ADAM15	0.501	-0.193	0.292	-1.055	ENSG00000143537
ACHE_SERT_LC_WM	ACHE_SERT_Npep	DPM3	0.043	-0.497	0.006	-2.779	ENSG00000179085
ACHE_SERT_LC_WM	ACHE_SERT_Npep	KRTCAP2	0.331	-0.196	0.141	-1.473	ENSG00000163463
ACHE_SERT_LC_WM	ACHE_SERT_Npep	GBA	0.992	0.003	0.983	0.022	ENSG00000177628
ACHE_SERT_LC_WM	ACHE_SERT_Npep	SCAMP3	0.779	-0.077	0.634	-0.476	ENSG00000116521
ACHE_SERT_LC_WM	ACHE_SERT_Npep	FDPS	0.129	-0.25	0.03	-2.179	ENSG00000160752
ACHE_SERT_LC_WM	ACHE_SERT_Npep	RUSC1	0.08	-0.423	0.014	-2.467	ENSG00000160753
ACHE_SERT_LC_WM	ACHE_SERT_Npep	ASH1L	0.02	0.426	0.002	3.129	ENSG00000116539
ACHE_SERT_LC_WM	ACHE_SERT_Npep	DAP3	0.109	-0.418	0.023	-2.287	ENSG00000132676
ACHE_SERT_LC_WM	ACHE_SERT_Npep	SYT11	0.828	-0.022	0.711	-0.37	ENSG00000132718
ACHE_SERT_LC_WM	ACHE_SERT_Npep	ARHGEF2	0.932	-0.031	0.872	-0.161	ENSG00000116584
ACHE_SERT_LC_WM	ACHE_SERT_Npep	SSR2	0.462	-0.188	0.254	-1.141	ENSG00000163479
ACHE_SERT_LC_WM	ACHE_SERT_Npep	UBQLN4	0.934	-0.027	0.875	-0.157	ENSG00000160803
ACHE_SERT_LC_WM	ACHE_SERT_Npep	LAMTOR2	0.078	-0.431	0.013	-2.483	ENSG00000116586
ACHE_SERT_LC_WM	ACHE_SERT_Npep	LMNA	0.857	-0.057	0.754	-0.313	ENSG00000160789
ACHE_SERT_LC_WM	ACHE_SERT_Npep	SLC25A44	0.614	-0.145	0.417	-0.812	ENSG00000160785
ACHE_SERT_LC_WM	ACHE_SERT_Npep	PAQR6	0	0.792	0	10.339	ENSG00000160781
ACHE_SERT_LC_WM	ACHE_SERT_Npep	SMG5	0.613	0.148	0.416	0.814	ENSG00000198952
ACHE_SERT_LC_WM	ACHE_SERT_Npep	CCT3	0.089	-0.332	0.017	-2.402	ENSG00000163468
ACHE_SERT_LC_WM	ACHE_SERT_Npep	C1orf61	0.045	0.193	0.006	2.748	ENSG00000125462
ACHE_SERT_LC_WM	ACHE_SERT_Npep	NAXE	0.6	-0.125	0.401	-0.84	ENSG00000163382
ACHE_SERT_LC_WM	ACHE_SERT_Npep	HAPLN2	0.224	0.287	0.073	1.793	ENSG00000132702
ACHE_SERT_LC_WM	ACHE_SERT_Npep	BCAN	0.019	0.388	0.002	3.148	ENSG00000132692
ACHE_SERT_LC_WM	ACHE_SERT_Npep	MRPL24	0.078	-0.454	0.013	-2.488	ENSG00000143314
ACHE_SERT_LC_WM	ACHE_SERT_Npep	HDGF	0.74	0.084	0.58	0.554	ENSG00000143321
ACHE_SERT_LC_WM	ACHE_SERT_Npep	CADM3	0.258	-0.192	0.093	-1.683	ENSG00000162706
ACHE_SERT_LC_WM	ACHE_SERT_Npep	TAGLN2	0.868	0.041	0.771	0.291	ENSG00000158710
ACHE_SERT_LC_WM	ACHE_SERT_Npep	KCNJ10	0.145	0.255	0.036	2.104	ENSG00000177807
ACHE_SERT_LC_WM	ACHE_SERT_Npep	IGSF8	0.169	-0.278	0.046	-2.002	ENSG00000162729
ACHE_SERT_LC_WM	ACHE_SERT_Npep	ATP1A2	0	0.395	0	4.977	ENSG00000018625
ACHE_SERT_LC_WM	ACHE_SERT_Npep	PEA15	0.036	0.14	0.004	2.861	ENSG00000162734
ACHE_SERT_LC_WM	ACHE_SERT_Npep	DCAF8	0.695	0.107	0.516	0.65	ENSG00000132716
ACHE_SERT_LC_WM	ACHE_SERT_Npep	PEX19	0.317	-0.253	0.131	-1.512	ENSG00000162735
ACHE_SERT_LC_WM	ACHE_SERT_Npep	COPA	0.135	-0.229	0.032	-2.148	ENSG00000122218
ACHE_SERT_LC_WM	ACHE_SERT_Npep	NCSTN	0.431	-0.22	0.222	-1.223	ENSG00000162736
ACHE_SERT_LC_WM	ACHE_SERT_Npep	PFDN2	0.121	-0.264	0.026	-2.224	ENSG00000143256
ACHE_SERT_LC_WM	ACHE_SERT_Npep	UFC1	0.297	-0.236	0.118	-1.566	ENSG00000143222
ACHE_SERT_LC_WM	ACHE_SERT_Npep	ADAMTS4	0.075	0.481	0.013	2.504	ENSG00000158859
ACHE_SERT_LC_WM	ACHE_SERT_Npep	NDUFS2	0.055	-0.272	0.008	-2.656	ENSG00000158864
ACHE_SERT_LC_WM	ACHE_SERT_Npep	PCP4L1	0.342	-0.294	0.151	-1.437	ENSG00000248485
ACHE_SERT_LC_WM	ACHE_SERT_Npep	SDHC	0.824	-0.05	0.703	-0.382	ENSG00000143252
ACHE_SERT_LC_WM	ACHE_SERT_Npep	UHMK1	0.347	-0.178	0.156	-1.422	ENSG00000152332
ACHE_SERT_LC_WM	ACHE_SERT_Npep	RGS4	0.551	-0.182	0.346	-0.943	ENSG00000117152
ACHE_SERT_LC_WM	ACHE_SERT_Npep	RGS5	0	0.612	0	4.832	ENSG00000143248
ACHE_SERT_LC_WM	ACHE_SERT_Npep	PBX1	0.734	0.078	0.574	0.563	ENSG00000185630
ACHE_SERT_LC_WM	ACHE_SERT_Npep	MGST3	0	-0.54	0	-5.324	ENSG00000143198
ACHE_SERT_LC_WM	ACHE_SERT_Npep	ALDH9A1	0.21	-0.317	0.065	-1.846	ENSG00000143149
ACHE_SERT_LC_WM	ACHE_SERT_Npep	TMCO1	0.884	-0.036	0.792	-0.264	ENSG00000143183
ACHE_SERT_LC_WM	ACHE_SERT_Npep	MPZL1	0.837	-0.061	0.727	-0.35	ENSG00000197965
ACHE_SERT_LC_WM	ACHE_SERT_Npep	MPC2	0.281	-0.227	0.108	-1.61	ENSG00000143158
ACHE_SERT_LC_WM	ACHE_SERT_Npep	TIPRL	0.146	-0.381	0.036	-2.101	ENSG00000143155
ACHE_SERT_LC_WM	ACHE_SERT_Npep	ATP1B1	0.081	-0.15	0.014	-2.462	ENSG00000143153
ACHE_SERT_LC_WM	ACHE_SERT_Npep	KIFAP3	0.027	-0.329	0.003	-2.999	ENSG00000075945
ACHE_SERT_LC_WM	ACHE_SERT_Npep	PRRC2C	0	0.776	0	6.595	ENSG00000117523
ACHE_SERT_LC_WM	ACHE_SERT_Npep	VAMP4	0.162	-0.387	0.043	-2.032	ENSG00000117533
ACHE_SERT_LC_WM	ACHE_SERT_Npep	DNM3	0.256	-0.182	0.091	-1.69	ENSG00000197959
ACHE_SERT_LC_WM	ACHE_SERT_Npep	PRDX6	0.94	0.013	0.885	0.144	ENSG00000117592
ACHE_SERT_LC_WM	ACHE_SERT_Npep	GAS5	0.259	0.222	0.094	1.677	ENSG00000234741
ACHE_SERT_LC_WM	ACHE_SERT_Npep	RABGAP1L	0.649	-0.115	0.457	-0.745	ENSG00000152061
ACHE_SERT_LC_WM	ACHE_SERT_Npep	CACYBP	0.001	-0.341	0	-4.01	ENSG00000116161
ACHE_SERT_LC_WM	ACHE_SERT_Npep	TNR	0.153	0.266	0.039	2.073	ENSG00000116147
ACHE_SERT_LC_WM	ACHE_SERT_Npep	ASTN1	0.141	-0.392	0.034	-2.122	ENSG00000152092
ACHE_SERT_LC_WM	ACHE_SERT_Npep	FAM20B	0.334	-0.244	0.143	-1.465	ENSG00000116199
ACHE_SERT_LC_WM	ACHE_SERT_Npep	TOR1AIP2	0.582	-0.145	0.382	-0.875	ENSG00000169905
ACHE_SERT_LC_WM	ACHE_SERT_Npep	TOR1AIP1	0.936	-0.025	0.88	-0.151	ENSG00000143337
ACHE_SERT_LC_WM	ACHE_SERT_Npep	CEP350	0.055	0.434	0.008	2.662	ENSG00000135837
ACHE_SERT_LC_WM	ACHE_SERT_Npep	QSOX1	0.892	-0.035	0.806	-0.245	ENSG00000116260
ACHE_SERT_LC_WM	ACHE_SERT_Npep	XPR1	0.709	-0.115	0.539	-0.615	ENSG00000143324
ACHE_SERT_LC_WM	ACHE_SERT_Npep	GLUL	0	0.316	0	4.49	ENSG00000135821
ACHE_SERT_LC_WM	ACHE_SERT_Npep	DHX9	0.216	-0.29	0.069	-1.825	ENSG00000135829
ACHE_SERT_LC_WM	ACHE_SERT_Npep	NMNAT2	0.418	-0.202	0.212	-1.25	ENSG00000157064
ACHE_SERT_LC_WM	ACHE_SERT_Npep	ARPC5	0.976	0.009	0.949	0.064	ENSG00000162704
ACHE_SERT_LC_WM	ACHE_SERT_Npep	COLGALT2	0.887	-0.048	0.798	-0.256	ENSG00000198756
ACHE_SERT_LC_WM	ACHE_SERT_Npep	C1orf21	0.716	0.111	0.548	0.601	ENSG00000116667
ACHE_SERT_LC_WM	ACHE_SERT_Npep	IVNS1ABP	0.814	-0.07	0.687	-0.403	ENSG00000116679
ACHE_SERT_LC_WM	ACHE_SERT_Npep	TPR	0.666	0.125	0.477	0.711	ENSG00000047410
ACHE_SERT_LC_WM	ACHE_SERT_Npep	RGS2	0.008	-0.65	0.001	-3.488	ENSG00000116741
ACHE_SERT_LC_WM	ACHE_SERT_Npep	UCHL5	0.314	-0.274	0.128	-1.522	ENSG00000116750
ACHE_SERT_LC_WM	ACHE_SERT_Npep	RO60	0.453	0.215	0.245	1.165	ENSG00000116747
ACHE_SERT_LC_WM	ACHE_SERT_Npep	GLRX2	0.062	-0.517	0.009	-2.603	ENSG00000023572
ACHE_SERT_LC_WM	ACHE_SERT_Npep	NEK7	0.91	0.033	0.837	0.205	ENSG00000151414
ACHE_SERT_LC_WM	ACHE_SERT_Npep	CAMSAP2	0.617	0.097	0.42	0.808	ENSG00000118200
ACHE_SERT_LC_WM	ACHE_SERT_Npep	TMEM9	0.154	-0.257	0.039	-2.07	ENSG00000116857
ACHE_SERT_LC_WM	ACHE_SERT_Npep	PHLDA3	0.989	0.004	0.976	0.031	ENSG00000174307
ACHE_SERT_LC_WM	ACHE_SERT_Npep	CSRP1	0	0.348	0	5.529	ENSG00000159176
ACHE_SERT_LC_WM	ACHE_SERT_Npep	NAV1	0.982	0.008	0.963	0.047	ENSG00000134369
ACHE_SERT_LC_WM	ACHE_SERT_Npep	IPO9	0.928	0.03	0.864	0.171	ENSG00000198700
ACHE_SERT_LC_WM	ACHE_SERT_Npep	SHISA4	0.634	-0.091	0.441	-0.772	ENSG00000198892
ACHE_SERT_LC_WM	ACHE_SERT_Npep	TIMM17A	0.381	-0.206	0.182	-1.337	ENSG00000134375
ACHE_SERT_LC_WM	ACHE_SERT_Npep	GPR37L1	0.002	0.453	0	4.001	ENSG00000170075
ACHE_SERT_LC_WM	ACHE_SERT_Npep	ARL8A	0.587	-0.099	0.387	-0.867	ENSG00000143862
ACHE_SERT_LC_WM	ACHE_SERT_Npep	PPP1R12B	0.426	-0.215	0.218	-1.234	ENSG00000077157
ACHE_SERT_LC_WM	ACHE_SERT_Npep	SYT2	0.568	-0.191	0.369	-0.899	ENSG00000143858
ACHE_SERT_LC_WM	ACHE_SERT_Npep	KLHL12	0.057	-0.491	0.009	-2.638	ENSG00000117153
ACHE_SERT_LC_WM	ACHE_SERT_Npep	ADIPOR1	0.514	-0.156	0.306	-1.024	ENSG00000159346
ACHE_SERT_LC_WM	ACHE_SERT_Npep	CYB5R1	0.126	-0.368	0.029	-2.192	ENSG00000159348
ACHE_SERT_LC_WM	ACHE_SERT_Npep	TMEM183A	0.628	-0.113	0.434	-0.782	ENSG00000163444
ACHE_SERT_LC_WM	ACHE_SERT_Npep	ADORA1	0.922	0.033	0.854	0.184	ENSG00000163485
ACHE_SERT_LC_WM	ACHE_SERT_Npep	CHI3L1	0.675	0.166	0.49	0.69	ENSG00000133048
ACHE_SERT_LC_WM	ACHE_SERT_Npep	BTG2	0.864	-0.064	0.766	-0.298	ENSG00000159388
ACHE_SERT_LC_WM	ACHE_SERT_Npep	PRELP	0.598	0.169	0.4	0.843	ENSG00000188783
ACHE_SERT_LC_WM	ACHE_SERT_Npep	ATP2B4	0.111	-0.297	0.023	-2.278	ENSG00000058668
ACHE_SERT_LC_WM	ACHE_SERT_Npep	SNRPE	0.212	-0.293	0.067	-1.837	ENSG00000182004
ACHE_SERT_LC_WM	ACHE_SERT_Npep	PLEKHA6	0.241	-0.311	0.083	-1.736	ENSG00000143850
ACHE_SERT_LC_WM	ACHE_SERT_Npep	MDM4	0.224	0.322	0.073	1.795	ENSG00000198625
ACHE_SERT_LC_WM	ACHE_SERT_Npep	NFASC	0.707	-0.073	0.536	-0.62	ENSG00000163531
ACHE_SERT_LC_WM	ACHE_SERT_Npep	CNTN2	0.008	0.398	0.001	3.448	ENSG00000184144
ACHE_SERT_LC_WM	ACHE_SERT_Npep	DSTYK	0.677	0.11	0.492	0.688	ENSG00000133059
ACHE_SERT_LC_WM	ACHE_SERT_Npep	TMCC2	0.693	0.102	0.513	0.655	ENSG00000133069
ACHE_SERT_LC_WM	ACHE_SERT_Npep	CDK18	0.371	0.197	0.174	1.36	ENSG00000117266
ACHE_SERT_LC_WM	ACHE_SERT_Npep	NUCKS1	0.006	0.227	0	3.565	ENSG00000069275
ACHE_SERT_LC_WM	ACHE_SERT_Npep	SRGAP2	0.663	0.128	0.473	0.718	ENSG00000266028
ACHE_SERT_LC_WM	ACHE_SERT_Npep	MAPKAPK2	0.827	0.068	0.709	0.373	ENSG00000162889
ACHE_SERT_LC_WM	ACHE_SERT_Npep	CD55	0.172	-0.368	0.047	-1.991	ENSG00000196352
ACHE_SERT_LC_WM	ACHE_SERT_Npep	CD46	0.422	-0.188	0.215	-1.241	ENSG00000117335
ACHE_SERT_LC_WM	ACHE_SERT_Npep	LPGAT1	0.533	-0.172	0.329	-0.976	ENSG00000123684
ACHE_SERT_LC_WM	ACHE_SERT_Npep	PPP2R5A	0.291	0.276	0.114	1.583	ENSG00000066027
ACHE_SERT_LC_WM	ACHE_SERT_Npep	PACC1	0.072	-0.509	0.012	-2.533	ENSG00000065600
ACHE_SERT_LC_WM	ACHE_SERT_Npep	NENF	0.912	0.022	0.841	0.201	ENSG00000117691
ACHE_SERT_LC_WM	ACHE_SERT_Npep	NSL1	0.892	0.047	0.805	0.248	ENSG00000117697
ACHE_SERT_LC_WM	ACHE_SERT_Npep	KCTD3	0.663	0.136	0.473	0.717	ENSG00000136636
ACHE_SERT_LC_WM	ACHE_SERT_Npep	EPRS	0.863	-0.041	0.762	-0.304	ENSG00000136628
ACHE_SERT_LC_WM	ACHE_SERT_Npep	IARS2	0.348	-0.256	0.156	-1.421	ENSG00000067704
ACHE_SERT_LC_WM	ACHE_SERT_Npep	RAB3GAP2	0.823	0.059	0.701	0.384	ENSG00000118873
ACHE_SERT_LC_WM	ACHE_SERT_Npep	MIA3	0.122	-0.382	0.027	-2.216	ENSG00000154305
ACHE_SERT_LC_WM	ACHE_SERT_Npep	AIDA	0.449	-0.182	0.24	-1.176	ENSG00000186063
ACHE_SERT_LC_WM	ACHE_SERT_Npep	BROX	0.91	-0.032	0.838	-0.204	ENSG00000162819
ACHE_SERT_LC_WM	ACHE_SERT_Npep	SUSD4	0.387	-0.253	0.187	-1.322	ENSG00000143502
ACHE_SERT_LC_WM	ACHE_SERT_Npep	CAPN2	0.983	-0.007	0.964	-0.045	ENSG00000162909
ACHE_SERT_LC_WM	ACHE_SERT_Npep	TP53BP2	0.281	0.291	0.107	1.613	ENSG00000143514
ACHE_SERT_LC_WM	ACHE_SERT_Npep	DEGS1	0.037	-0.449	0.005	-2.848	ENSG00000143753
ACHE_SERT_LC_WM	ACHE_SERT_Npep	WDR26	0.306	-0.273	0.123	-1.543	ENSG00000162923
ACHE_SERT_LC_WM	ACHE_SERT_Npep	ENAH	0.342	0.19	0.152	1.434	ENSG00000154380
ACHE_SERT_LC_WM	ACHE_SERT_Npep	SRP9	0	-0.377	0	-4.481	ENSG00000143742
ACHE_SERT_LC_WM	ACHE_SERT_Npep	EPHX1	0.461	0.152	0.252	1.146	ENSG00000143819
ACHE_SERT_LC_WM	ACHE_SERT_Npep	TMEM63A	0.721	0.109	0.556	0.589	ENSG00000196187
ACHE_SERT_LC_WM	ACHE_SERT_Npep	PYCR2	0.374	-0.207	0.177	-1.352	ENSG00000143811
ACHE_SERT_LC_WM	ACHE_SERT_Npep	H3F3A	0.914	-0.018	0.843	-0.198	ENSG00000163041
ACHE_SERT_LC_WM	ACHE_SERT_Npep	ACBD3	0.851	0.057	0.746	0.325	ENSG00000182827
ACHE_SERT_LC_WM	ACHE_SERT_Npep	PARP1	0.855	0.036	0.751	0.318	ENSG00000143799
ACHE_SERT_LC_WM	ACHE_SERT_Npep	ITPKB	0.001	0.476	0	4.079	ENSG00000143772
ACHE_SERT_LC_WM	ACHE_SERT_Npep	CDC42BPA	0.599	0.116	0.4	0.841	ENSG00000143776
ACHE_SERT_LC_WM	ACHE_SERT_Npep	ARF1	0.054	-0.262	0.008	-2.665	ENSG00000143761
ACHE_SERT_LC_WM	ACHE_SERT_Npep	MRPL55	0.296	-0.23	0.117	-1.571	ENSG00000162910
ACHE_SERT_LC_WM	ACHE_SERT_Npep	GUK1	0.115	-0.174	0.024	-2.255	ENSG00000143774
ACHE_SERT_LC_WM	ACHE_SERT_Npep	GJC2	0.398	0.25	0.195	1.298	ENSG00000198835
ACHE_SERT_LC_WM	ACHE_SERT_Npep	RNF187	0.955	0.009	0.913	0.11	ENSG00000168159
ACHE_SERT_LC_WM	ACHE_SERT_Npep	RHOU	0.994	-0.002	0.991	-0.011	ENSG00000116574
ACHE_SERT_LC_WM	ACHE_SERT_Npep	RAB4A	0.506	-0.14	0.297	-1.043	ENSG00000168118
ACHE_SERT_LC_WM	ACHE_SERT_Npep	AGT	0.205	0.215	0.063	1.863	ENSG00000135744
ACHE_SERT_LC_WM	ACHE_SERT_Npep	C1orf198	0.957	-0.015	0.915	-0.106	ENSG00000119280
ACHE_SERT_LC_WM	ACHE_SERT_Npep	GNPAT	0.233	-0.335	0.078	-1.764	ENSG00000116906
ACHE_SERT_LC_WM	ACHE_SERT_Npep	EGLN1	0.372	0.204	0.175	1.357	ENSG00000135766
ACHE_SERT_LC_WM	ACHE_SERT_Npep	TSNAX	0.751	-0.084	0.593	-0.534	ENSG00000116918
ACHE_SERT_LC_WM	ACHE_SERT_Npep	NTPCR	0.23	-0.3	0.077	-1.774	ENSG00000135778
ACHE_SERT_LC_WM	ACHE_SERT_Npep	KCNK1	0.091	-0.436	0.017	-2.39	ENSG00000135750
ACHE_SERT_LC_WM	ACHE_SERT_Npep	IRF2BP2	0.507	-0.137	0.299	-1.039	ENSG00000168264
ACHE_SERT_LC_WM	ACHE_SERT_Npep	TOMM20	0.43	-0.091	0.221	-1.225	ENSG00000173726
ACHE_SERT_LC_WM	ACHE_SERT_Npep	ARID4B	0.316	0.194	0.13	1.516	ENSG00000054267
ACHE_SERT_LC_WM	ACHE_SERT_Npep	GNG4	0.045	-0.429	0.006	-2.75	ENSG00000168243
ACHE_SERT_LC_WM	ACHE_SERT_Npep	LGALS8	0.394	-0.248	0.192	-1.307	ENSG00000116977
ACHE_SERT_LC_WM	ACHE_SERT_Npep	MTRNR2L11	0.007	0.742	0	3.513	ENSG00000270188
ACHE_SERT_LC_WM	ACHE_SERT_Npep	FMN2	0.801	-0.076	0.668	-0.429	ENSG00000155816
ACHE_SERT_LC_WM	ACHE_SERT_Npep	RGS7	0.525	-0.193	0.318	-0.999	ENSG00000182901
ACHE_SERT_LC_WM	ACHE_SERT_Npep	FH	0.006	-0.697	0	-3.604	ENSG00000091483
ACHE_SERT_LC_WM	ACHE_SERT_Npep	CEP170	0.721	-0.09	0.556	-0.589	ENSG00000143702
ACHE_SERT_LC_WM	ACHE_SERT_Npep	SDCCAG8	0.938	-0.026	0.882	-0.149	ENSG00000054282
ACHE_SERT_LC_WM	ACHE_SERT_Npep	AKT3	0.951	-0.017	0.906	-0.118	ENSG00000117020
ACHE_SERT_LC_WM	ACHE_SERT_Npep	ZBTB18	0.426	-0.239	0.218	-1.233	ENSG00000179456
ACHE_SERT_LC_WM	ACHE_SERT_Npep	ADSS	0.299	-0.245	0.119	-1.561	ENSG00000035687
ACHE_SERT_LC_WM	ACHE_SERT_Npep	COX20	0.44	-0.154	0.233	-1.195	ENSG00000203667
ACHE_SERT_LC_WM	ACHE_SERT_Npep	HNRNPU	0.832	0.037	0.716	0.363	ENSG00000153187
ACHE_SERT_LC_WM	ACHE_SERT_Npep	CNST	0.48	-0.207	0.272	-1.1	ENSG00000162852
ACHE_SERT_LC_WM	ACHE_SERT_Npep	SCCPDH	0.189	-0.283	0.055	-1.924	ENSG00000143653
ACHE_SERT_LC_WM	ACHE_SERT_Npep	ACP1	0.002	-0.685	0	-3.983	ENSG00000143727
ACHE_SERT_LC_WM	ACHE_SERT_Npep	MYT1L	0.696	-0.109	0.517	-0.649	ENSG00000186487
ACHE_SERT_LC_WM	ACHE_SERT_Npep	ADI1	0.815	-0.06	0.688	-0.401	ENSG00000182551
ACHE_SERT_LC_WM	ACHE_SERT_Npep	RPS7	0.28	-0.119	0.107	-1.614	ENSG00000171863
ACHE_SERT_LC_WM	ACHE_SERT_Npep	SILC1	0.769	-0.089	0.618	-0.499	ENSG00000232044
ACHE_SERT_LC_WM	ACHE_SERT_Npep	RNF144A	0.993	-0.003	0.986	-0.018	ENSG00000151692
ACHE_SERT_LC_WM	ACHE_SERT_Npep	ID2	0.7	0.116	0.523	0.638	ENSG00000115738
ACHE_SERT_LC_WM	ACHE_SERT_Npep	KIDINS220	0.943	-0.019	0.89	-0.139	ENSG00000134313
ACHE_SERT_LC_WM	ACHE_SERT_Npep	MBOAT2	0.602	0.139	0.405	0.834	ENSG00000143797
ACHE_SERT_LC_WM	ACHE_SERT_Npep	ITGB1BP1	0.317	-0.238	0.131	-1.513	ENSG00000119185
ACHE_SERT_LC_WM	ACHE_SERT_Npep	YWHAQ	0.016	-0.247	0.001	-3.23	ENSG00000134308
ACHE_SERT_LC_WM	ACHE_SERT_Npep	HPCAL1	0.218	-0.213	0.07	-1.816	ENSG00000115756
ACHE_SERT_LC_WM	ACHE_SERT_Npep	PDIA6	0.765	-0.079	0.613	-0.505	ENSG00000143870
ACHE_SERT_LC_WM	ACHE_SERT_Npep	ROCK2	0.372	0.19	0.175	1.357	ENSG00000134318
ACHE_SERT_LC_WM	ACHE_SERT_Npep	NTSR2	0.089	0.343	0.016	2.405	ENSG00000169006
ACHE_SERT_LC_WM	ACHE_SERT_Npep	LPIN1	0.248	0.231	0.087	1.713	ENSG00000134324
ACHE_SERT_LC_WM	ACHE_SERT_Npep	DDX1	0.35	-0.19	0.158	-1.415	ENSG00000079785
ACHE_SERT_LC_WM	ACHE_SERT_Npep	FAM49A	0.611	-0.141	0.413	-0.819	ENSG00000197872
ACHE_SERT_LC_WM	ACHE_SERT_Npep	VSNL1	0.049	-0.337	0.007	-2.714	ENSG00000163032
ACHE_SERT_LC_WM	ACHE_SERT_Npep	LAPTM4A	0.722	0.057	0.557	0.587	ENSG00000068697
ACHE_SERT_LC_WM	ACHE_SERT_Npep	PUM2	0.588	0.132	0.387	0.866	ENSG00000055917
ACHE_SERT_LC_WM	ACHE_SERT_Npep	RHOB	0.114	0.204	0.024	2.258	ENSG00000143878
ACHE_SERT_LC_WM	ACHE_SERT_Npep	FKBP1B	0.042	-0.525	0.006	-2.782	ENSG00000119782
ACHE_SERT_LC_WM	ACHE_SERT_Npep	SF3B6	0.41	-0.175	0.205	-1.27	ENSG00000115128
ACHE_SERT_LC_WM	ACHE_SERT_Npep	ITSN2	0.072	0.435	0.012	2.527	ENSG00000198399
ACHE_SERT_LC_WM	ACHE_SERT_Npep	NCOA1	0.451	0.198	0.243	1.17	ENSG00000084676
ACHE_SERT_LC_WM	ACHE_SERT_Npep	ADCY3	0.205	-0.322	0.062	-1.866	ENSG00000138031
ACHE_SERT_LC_WM	ACHE_SERT_Npep	EFR3B	0.789	0.067	0.652	0.451	ENSG00000084710
ACHE_SERT_LC_WM	ACHE_SERT_Npep	DTNB	0.501	0.189	0.292	1.054	ENSG00000138101
ACHE_SERT_LC_WM	ACHE_SERT_Npep	KIF3C	0.563	-0.118	0.363	-0.91	ENSG00000084731
ACHE_SERT_LC_WM	ACHE_SERT_Npep	RAB10	0.777	-0.056	0.629	-0.483	ENSG00000084733
ACHE_SERT_LC_WM	ACHE_SERT_Npep	GAREM2	0.894	0.045	0.81	0.24	ENSG00000157833
ACHE_SERT_LC_WM	ACHE_SERT_Npep	HADHA	0.908	0.023	0.834	0.209	ENSG00000084754
ACHE_SERT_LC_WM	ACHE_SERT_Npep	HADHB	0.136	0.226	0.032	2.146	ENSG00000138029
ACHE_SERT_LC_WM	ACHE_SERT_Npep	SELENOI	0.55	-0.162	0.344	-0.947	ENSG00000138018
ACHE_SERT_LC_WM	ACHE_SERT_Npep	KCNK3	0.993	-0.003	0.988	-0.015	ENSG00000171303
ACHE_SERT_LC_WM	ACHE_SERT_Npep	DPYSL5	0.721	0.087	0.556	0.589	ENSG00000157851
ACHE_SERT_LC_WM	ACHE_SERT_Npep	MAPRE3	0.29	-0.173	0.113	-1.586	ENSG00000084764
ACHE_SERT_LC_WM	ACHE_SERT_Npep	OST4	0.501	-0.123	0.292	-1.055	ENSG00000228474
ACHE_SERT_LC_WM	ACHE_SERT_Npep	ATRAID	0.154	-0.362	0.039	-2.069	ENSG00000138085
ACHE_SERT_LC_WM	ACHE_SERT_Npep	SNX17	0.36	-0.197	0.165	-1.388	ENSG00000115234
ACHE_SERT_LC_WM	ACHE_SERT_Npep	NRBP1	0.581	-0.135	0.381	-0.877	ENSG00000115216
ACHE_SERT_LC_WM	ACHE_SERT_Npep	SUPT7L	0.743	-0.098	0.584	-0.548	ENSG00000119760
ACHE_SERT_LC_WM	ACHE_SERT_Npep	SLC4A1AP	0.528	-0.167	0.321	-0.993	ENSG00000163798
ACHE_SERT_LC_WM	ACHE_SERT_Npep	MRPL33	0.103	-0.354	0.02	-2.324	ENSG00000243147
ACHE_SERT_LC_WM	ACHE_SERT_Npep	PPP1CB	0.766	-0.045	0.615	-0.504	ENSG00000213639
ACHE_SERT_LC_WM	ACHE_SERT_Npep	CLIP4	0.45	-0.188	0.241	-1.174	ENSG00000115295
ACHE_SERT_LC_WM	ACHE_SERT_Npep	YPEL5	0.314	-0.15	0.128	-1.522	ENSG00000119801
ACHE_SERT_LC_WM	ACHE_SERT_Npep	LBH	0.048	-0.536	0.007	-2.719	ENSG00000213626
ACHE_SERT_LC_WM	ACHE_SERT_Npep	EHD3	0.561	-0.161	0.361	-0.913	ENSG00000013016
ACHE_SERT_LC_WM	ACHE_SERT_Npep	DPY30	0.11	-0.378	0.023	-2.284	ENSG00000162961
ACHE_SERT_LC_WM	ACHE_SERT_Npep	YIPF4	0.174	0.251	0.048	1.984	ENSG00000119820
ACHE_SERT_LC_WM	ACHE_SERT_Npep	BIRC6	0.447	0.229	0.239	1.179	ENSG00000115760
ACHE_SERT_LC_WM	ACHE_SERT_Npep	RASGRP3	0.781	0.093	0.639	0.469	ENSG00000152689
ACHE_SERT_LC_WM	ACHE_SERT_Npep	FAM98A	0.665	-0.128	0.477	-0.712	ENSG00000119812
ACHE_SERT_LC_WM	ACHE_SERT_Npep	CRIM1	0.665	-0.121	0.476	-0.713	ENSG00000150938
ACHE_SERT_LC_WM	ACHE_SERT_Npep	FEZ2	0.956	-0.017	0.915	-0.107	ENSG00000171055
ACHE_SERT_LC_WM	ACHE_SERT_Npep	STRN	0.533	0.17	0.328	0.979	ENSG00000115808
ACHE_SERT_LC_WM	ACHE_SERT_Npep	EIF2AK2	0.819	0.059	0.695	0.392	ENSG00000055332
ACHE_SERT_LC_WM	ACHE_SERT_Npep	CEBPZOS	0.844	-0.057	0.736	-0.337	ENSG00000218739
ACHE_SERT_LC_WM	ACHE_SERT_Npep	QPCT	0.062	-0.522	0.009	-2.601	ENSG00000115828
ACHE_SERT_LC_WM	ACHE_SERT_Npep	SRSF7	0.298	-0.274	0.118	-1.564	ENSG00000115875
ACHE_SERT_LC_WM	ACHE_SERT_Npep	TMEM178A	0.778	0.082	0.631	0.48	ENSG00000152154
ACHE_SERT_LC_WM	ACHE_SERT_Npep	SLC8A1	0.502	-0.165	0.293	-1.052	ENSG00000183023
ACHE_SERT_LC_WM	ACHE_SERT_Npep	COX7A2L	0.221	-0.207	0.072	-1.804	ENSG00000115944
ACHE_SERT_LC_WM	ACHE_SERT_Npep	MTA3	0.759	-0.1	0.605	-0.518	ENSG00000057935
ACHE_SERT_LC_WM	ACHE_SERT_Npep	ZFP36L2	0.456	0.204	0.247	1.159	ENSG00000152518
ACHE_SERT_LC_WM	ACHE_SERT_Npep	LRPPRC	0.24	-0.244	0.083	-1.738	ENSG00000138095
ACHE_SERT_LC_WM	ACHE_SERT_Npep	PPM1B	0.506	-0.176	0.298	-1.042	ENSG00000138032
ACHE_SERT_LC_WM	ACHE_SERT_Npep	PREPL	0.008	-0.282	0.001	-3.482	ENSG00000138078
ACHE_SERT_LC_WM	ACHE_SERT_Npep	EPAS1	0	0.615	0	4.997	ENSG00000116016
ACHE_SERT_LC_WM	ACHE_SERT_Npep	RHOQ	0.821	-0.057	0.698	-0.389	ENSG00000119729
ACHE_SERT_LC_WM	ACHE_SERT_Npep	CRIPT	0.456	-0.2	0.247	-1.16	ENSG00000119878
ACHE_SERT_LC_WM	ACHE_SERT_Npep	MCFD2	0.264	-0.258	0.098	-1.658	ENSG00000180398
ACHE_SERT_LC_WM	ACHE_SERT_Npep	CALM2	0	-0.307	0	-6.4	ENSG00000143933
ACHE_SERT_LC_WM	ACHE_SERT_Npep	FBXO11	0.2	-0.333	0.059	-1.888	ENSG00000138081
ACHE_SERT_LC_WM	ACHE_SERT_Npep	NRXN1	0.577	-0.12	0.377	-0.885	ENSG00000179915
ACHE_SERT_LC_WM	ACHE_SERT_Npep	ASB3	0.782	-0.081	0.641	-0.467	ENSG00000115239
ACHE_SERT_LC_WM	ACHE_SERT_Npep	ERLEC1	0.041	-0.373	0.005	-2.798	ENSG00000068912
ACHE_SERT_LC_WM	ACHE_SERT_Npep	ACYP2	0.058	-0.29	0.009	-2.629	ENSG00000170634
ACHE_SERT_LC_WM	ACHE_SERT_Npep	SPTBN1	0.061	0.138	0.009	2.612	ENSG00000115306
ACHE_SERT_LC_WM	ACHE_SERT_Npep	RTN4	0.001	-0.201	0	-4.174	ENSG00000115310
ACHE_SERT_LC_WM	ACHE_SERT_Npep	RPS27A	0.437	0.071	0.229	1.204	ENSG00000143947
ACHE_SERT_LC_WM	ACHE_SERT_Npep	CCDC88A	0	0.567	0	6.753	ENSG00000115355
ACHE_SERT_LC_WM	ACHE_SERT_Npep	CFAP36	0.191	-0.272	0.056	-1.917	ENSG00000163001
ACHE_SERT_LC_WM	ACHE_SERT_Npep	PPP4R3B	0.856	0.059	0.752	0.316	ENSG00000275052
ACHE_SERT_LC_WM	ACHE_SERT_Npep	EFEMP1	0.978	-0.011	0.954	-0.058	ENSG00000115380
ACHE_SERT_LC_WM	ACHE_SERT_Npep	C2orf74	0.263	-0.297	0.096	-1.667	ENSG00000237651
ACHE_SERT_LC_WM	ACHE_SERT_Npep	USP34	0.521	0.149	0.314	1.008	ENSG00000115464
ACHE_SERT_LC_WM	ACHE_SERT_Npep	XPO1	0.22	-0.278	0.071	-1.807	ENSG00000082898
ACHE_SERT_LC_WM	ACHE_SERT_Npep	CCT4	0.089	-0.315	0.016	-2.407	ENSG00000115484
ACHE_SERT_LC_WM	ACHE_SERT_Npep	EHBP1	0.685	-0.125	0.502	-0.672	ENSG00000115504
ACHE_SERT_LC_WM	ACHE_SERT_Npep	MDH1	0	-0.619	0	-7.468	ENSG00000014641
ACHE_SERT_LC_WM	ACHE_SERT_Npep	UGP2	0.694	-0.084	0.514	-0.652	ENSG00000169764
ACHE_SERT_LC_WM	ACHE_SERT_Npep	SLC1A4	0.858	-0.04	0.756	-0.311	ENSG00000115902
ACHE_SERT_LC_WM	ACHE_SERT_Npep	RAB1A	0.333	-0.156	0.143	-1.468	ENSG00000138069
ACHE_SERT_LC_WM	ACHE_SERT_Npep	ACTR2	0.514	-0.092	0.306	-1.025	ENSG00000138071
ACHE_SERT_LC_WM	ACHE_SERT_Npep	C1D	0.258	-0.315	0.093	-1.681	ENSG00000197223
ACHE_SERT_LC_WM	ACHE_SERT_Npep	PPP3R1	0.864	0.047	0.763	0.302	ENSG00000221823
ACHE_SERT_LC_WM	ACHE_SERT_Npep	CNRIP1	0.113	-0.335	0.024	-2.265	ENSG00000119865
ACHE_SERT_LC_WM	ACHE_SERT_Npep	ANTXR1	0.84	0.067	0.731	0.344	ENSG00000169604
ACHE_SERT_LC_WM	ACHE_SERT_Npep	GFPT1	0.242	-0.311	0.084	-1.731	ENSG00000198380
ACHE_SERT_LC_WM	ACHE_SERT_Npep	AAK1	0.786	-0.059	0.648	-0.456	ENSG00000115977
ACHE_SERT_LC_WM	ACHE_SERT_Npep	SNRNP27	0.511	-0.161	0.303	-1.031	ENSG00000124380
ACHE_SERT_LC_WM	ACHE_SERT_Npep	PCBP1	0.128	-0.188	0.029	-2.183	ENSG00000169564
ACHE_SERT_LC_WM	ACHE_SERT_Npep	PCYOX1	0.577	-0.12	0.376	-0.885	ENSG00000116005
ACHE_SERT_LC_WM	ACHE_SERT_Npep	SNRPG	0.31	-0.256	0.125	-1.534	ENSG00000143977
ACHE_SERT_LC_WM	ACHE_SERT_Npep	ADD2	0.603	-0.14	0.406	-0.832	ENSG00000075340
ACHE_SERT_LC_WM	ACHE_SERT_Npep	NAGK	0.563	-0.154	0.363	-0.909	ENSG00000124357
ACHE_SERT_LC_WM	ACHE_SERT_Npep	MPHOSPH10	0.416	-0.23	0.21	-1.255	ENSG00000124383
ACHE_SERT_LC_WM	ACHE_SERT_Npep	PAIP2B	0.02	0.51	0.002	3.123	ENSG00000124374
ACHE_SERT_LC_WM	ACHE_SERT_Npep	ZNF638	0.462	0.186	0.255	1.139	ENSG00000075292
ACHE_SERT_LC_WM	ACHE_SERT_Npep	EXOC6B	0.971	0.013	0.94	0.075	ENSG00000144036
ACHE_SERT_LC_WM	ACHE_SERT_Npep	SFXN5	0.147	0.333	0.037	2.095	ENSG00000144040
ACHE_SERT_LC_WM	ACHE_SERT_Npep	RAB11FIP5	0.461	-0.21	0.252	-1.147	ENSG00000135631
ACHE_SERT_LC_WM	ACHE_SERT_Npep	CCT7	0.001	-0.515	0	-4.042	ENSG00000135624
ACHE_SERT_LC_WM	ACHE_SERT_Npep	STAMBP	0.665	-0.14	0.476	-0.714	ENSG00000124356
ACHE_SERT_LC_WM	ACHE_SERT_Npep	DGUOK	0.144	-0.374	0.035	-2.11	ENSG00000114956
ACHE_SERT_LC_WM	ACHE_SERT_Npep	BOLA3	0.084	-0.434	0.015	-2.444	ENSG00000163170
ACHE_SERT_LC_WM	ACHE_SERT_Npep	DCTN1	0.678	-0.06	0.493	-0.686	ENSG00000204843
ACHE_SERT_LC_WM	ACHE_SERT_Npep	RTKN	0.851	-0.064	0.746	-0.324	ENSG00000114993
ACHE_SERT_LC_WM	ACHE_SERT_Npep	WBP1	0.682	-0.1	0.499	-0.677	ENSG00000239779
ACHE_SERT_LC_WM	ACHE_SERT_Npep	AUP1	0.053	-0.47	0.008	-2.682	ENSG00000115307
ACHE_SERT_LC_WM	ACHE_SERT_Npep	POLE4	0.491	-0.183	0.284	-1.073	ENSG00000115350
ACHE_SERT_LC_WM	ACHE_SERT_Npep	CTNNA2	0.195	-0.344	0.057	-1.905	ENSG00000066032
ACHE_SERT_LC_WM	ACHE_SERT_Npep	SUCLG1	0.253	-0.256	0.089	-1.701	ENSG00000163541
ACHE_SERT_LC_WM	ACHE_SERT_Npep	TMSB10	0	-0.285	0	-4.358	ENSG00000034510
ACHE_SERT_LC_WM	ACHE_SERT_Npep	KCMF1	0.347	-0.246	0.156	-1.422	ENSG00000176407
ACHE_SERT_LC_WM	ACHE_SERT_Npep	TGOLN2	0.717	0.07	0.549	0.6	ENSG00000152291
ACHE_SERT_LC_WM	ACHE_SERT_Npep	RETSAT	0.681	-0.123	0.498	-0.678	ENSG00000042445
ACHE_SERT_LC_WM	ACHE_SERT_Npep	MAT2A	0.617	0.108	0.42	0.807	ENSG00000168906
ACHE_SERT_LC_WM	ACHE_SERT_Npep	VAMP5	0.964	0.016	0.929	0.089	ENSG00000168899
ACHE_SERT_LC_WM	ACHE_SERT_Npep	RNF181	0.078	-0.408	0.013	-2.479	ENSG00000168894
ACHE_SERT_LC_WM	ACHE_SERT_Npep	ST3GAL5	0.491	-0.17	0.284	-1.073	ENSG00000115525
ACHE_SERT_LC_WM	ACHE_SERT_Npep	PTCD3	0.556	-0.147	0.352	-0.932	ENSG00000132300
ACHE_SERT_LC_WM	ACHE_SERT_Npep	IMMT	0.49	-0.162	0.282	-1.077	ENSG00000132305
ACHE_SERT_LC_WM	ACHE_SERT_Npep	REEP1	0.69	-0.079	0.509	-0.661	ENSG00000068615
ACHE_SERT_LC_WM	ACHE_SERT_Npep	CHMP3	0.723	0.066	0.559	0.584	ENSG00000115561
ACHE_SERT_LC_WM	ACHE_SERT_Npep	RNF103	0.29	-0.278	0.113	-1.588	ENSG00000239305
ACHE_SERT_LC_WM	ACHE_SERT_Npep	RMND5A	0.34	-0.262	0.15	-1.442	ENSG00000153561
ACHE_SERT_LC_WM	ACHE_SERT_Npep	MAL	0.02	0.374	0.002	3.118	ENSG00000172005
ACHE_SERT_LC_WM	ACHE_SERT_Npep	MRPS5	0.777	-0.089	0.628	-0.484	ENSG00000144029
ACHE_SERT_LC_WM	ACHE_SERT_Npep	ANKRD36C	0.017	0.645	0.001	3.196	ENSG00000174501
ACHE_SERT_LC_WM	ACHE_SERT_Npep	STARD7	0.961	0.011	0.924	0.095	ENSG00000084090
ACHE_SERT_LC_WM	ACHE_SERT_Npep	TMEM127	0.559	-0.168	0.357	-0.921	ENSG00000135956
ACHE_SERT_LC_WM	ACHE_SERT_Npep	CIAO1	0.697	-0.085	0.519	-0.645	ENSG00000144021
ACHE_SERT_LC_WM	ACHE_SERT_Npep	SNRNP200	0.577	-0.156	0.377	-0.884	ENSG00000144028
ACHE_SERT_LC_WM	ACHE_SERT_Npep	COX5B	0.026	-0.193	0.003	-3.007	ENSG00000135940
ACHE_SERT_LC_WM	ACHE_SERT_Npep	ACTR1B	0.16	-0.311	0.042	-2.041	ENSG00000115073
ACHE_SERT_LC_WM	ACHE_SERT_Npep	INPP4A	0.098	-0.446	0.019	-2.349	ENSG00000040933
ACHE_SERT_LC_WM	ACHE_SERT_Npep	COA5	0.114	-0.419	0.024	-2.262	ENSG00000183513
ACHE_SERT_LC_WM	ACHE_SERT_Npep	EIF5B	0	0.753	0	6.596	ENSG00000158417
ACHE_SERT_LC_WM	ACHE_SERT_Npep	LONRF2	0.35	-0.186	0.158	-1.414	ENSG00000170500
ACHE_SERT_LC_WM	ACHE_SERT_Npep	RPL31	0.862	0.018	0.76	0.305	ENSG00000071082
ACHE_SERT_LC_WM	ACHE_SERT_Npep	CREG2	0.669	-0.126	0.48	-0.706	ENSG00000175874
ACHE_SERT_LC_WM	ACHE_SERT_Npep	MAP4K4	0	0.886	0	8.116	ENSG00000071054
ACHE_SERT_LC_WM	ACHE_SERT_Npep	POU3F3	0.503	0.163	0.294	1.049	ENSG00000198914
ACHE_SERT_LC_WM	ACHE_SERT_Npep	ECRG4	0.511	-0.219	0.303	-1.031	ENSG00000119147
ACHE_SERT_LC_WM	ACHE_SERT_Npep	GCC2	0.95	-0.017	0.905	-0.12	ENSG00000135968
ACHE_SERT_LC_WM	ACHE_SERT_Npep	RANBP2	0.963	0.015	0.927	0.091	ENSG00000153201
ACHE_SERT_LC_WM	ACHE_SERT_Npep	SEPTIN10	0.422	0.245	0.215	1.242	ENSG00000186522
ACHE_SERT_LC_WM	ACHE_SERT_Npep	MTLN	0.012	-0.588	0.001	-3.321	ENSG00000175701
ACHE_SERT_LC_WM	ACHE_SERT_Npep	ZC3H6	0.115	0.356	0.025	2.252	ENSG00000188177
ACHE_SERT_LC_WM	ACHE_SERT_Npep	TTL	0.931	0.031	0.869	0.164	ENSG00000114999
ACHE_SERT_LC_WM	ACHE_SERT_Npep	SLC20A1	0.625	-0.142	0.429	-0.792	ENSG00000144136
ACHE_SERT_LC_WM	ACHE_SERT_Npep	ACTR3	0.679	-0.086	0.495	-0.682	ENSG00000115091
ACHE_SERT_LC_WM	ACHE_SERT_Npep	DDX18	0.626	0.134	0.431	0.787	ENSG00000088205
ACHE_SERT_LC_WM	ACHE_SERT_Npep	DBI	0.961	0.009	0.924	0.096	ENSG00000155368
ACHE_SERT_LC_WM	ACHE_SERT_Npep	RALB	0.529	-0.174	0.324	-0.988	ENSG00000144118
ACHE_SERT_LC_WM	ACHE_SERT_Npep	CLASP1	0.961	-0.014	0.923	-0.096	ENSG00000074054
ACHE_SERT_LC_WM	ACHE_SERT_Npep	TSN	0.262	-0.236	0.095	-1.67	ENSG00000211460
ACHE_SERT_LC_WM	ACHE_SERT_Npep	BIN1	0.909	-0.025	0.836	-0.207	ENSG00000136717
ACHE_SERT_LC_WM	ACHE_SERT_Npep	IWS1	0.932	-0.031	0.872	-0.161	ENSG00000163166
ACHE_SERT_LC_WM	ACHE_SERT_Npep	HS6ST1	0.627	-0.132	0.432	-0.785	ENSG00000136720
ACHE_SERT_LC_WM	ACHE_SERT_Npep	SMPD4	0.439	-0.22	0.232	-1.197	ENSG00000136699
ACHE_SERT_LC_WM	ACHE_SERT_Npep	MZT2B	0.008	-0.319	0.001	-3.48	ENSG00000152082
ACHE_SERT_LC_WM	ACHE_SERT_Npep	CCDC115	0.114	-0.39	0.024	-2.26	ENSG00000136710
ACHE_SERT_LC_WM	ACHE_SERT_Npep	IMP4	0.571	-0.149	0.371	-0.896	ENSG00000136718
ACHE_SERT_LC_WM	ACHE_SERT_Npep	ARHGEF4	0.416	-0.189	0.21	-1.253	ENSG00000136002
ACHE_SERT_LC_WM	ACHE_SERT_Npep	FAM168B	0.981	-0.005	0.961	-0.049	ENSG00000152102
ACHE_SERT_LC_WM	ACHE_SERT_Npep	PLEKHB2	0.064	-0.223	0.01	-2.588	ENSG00000115762
ACHE_SERT_LC_WM	ACHE_SERT_Npep	MZT2A	0.411	-0.179	0.206	-1.265	ENSG00000173272
ACHE_SERT_LC_WM	ACHE_SERT_Npep	LYPD1	0.74	-0.101	0.58	-0.554	ENSG00000150551
ACHE_SERT_LC_WM	ACHE_SERT_Npep	MGAT5	0.513	-0.162	0.305	-1.027	ENSG00000152127
ACHE_SERT_LC_WM	ACHE_SERT_Npep	RAB3GAP1	0.514	-0.156	0.306	-1.024	ENSG00000115839
ACHE_SERT_LC_WM	ACHE_SERT_Npep	UBXN4	0.159	0.272	0.041	2.047	ENSG00000144224
ACHE_SERT_LC_WM	ACHE_SERT_Npep	DARS	0.526	-0.153	0.319	-0.997	ENSG00000115866
ACHE_SERT_LC_WM	ACHE_SERT_Npep	ZEB2	0	0.724	0	5.324	ENSG00000169554
ACHE_SERT_LC_WM	ACHE_SERT_Npep	ORC4	0.098	-0.416	0.019	-2.35	ENSG00000115947
ACHE_SERT_LC_WM	ACHE_SERT_Npep	KIF5C	0.169	0.168	0.045	2.005	ENSG00000168280
ACHE_SERT_LC_WM	ACHE_SERT_Npep	MMADHC	0.13	-0.411	0.03	-2.172	ENSG00000168288
ACHE_SERT_LC_WM	ACHE_SERT_Npep	RND3	0.687	-0.135	0.504	-0.668	ENSG00000115963
ACHE_SERT_LC_WM	ACHE_SERT_Npep	RIF1	0.524	0.178	0.317	1.001	ENSG00000080345
ACHE_SERT_LC_WM	ACHE_SERT_Npep	ARL5A	0.782	0.082	0.641	0.466	ENSG00000162980
ACHE_SERT_LC_WM	ACHE_SERT_Npep	CACNB4	0.743	-0.103	0.583	-0.549	ENSG00000182389
ACHE_SERT_LC_WM	ACHE_SERT_Npep	FMNL2	0.003	0.463	0	3.838	ENSG00000157827
ACHE_SERT_LC_WM	ACHE_SERT_Npep	PRPF40A	0.29	0.269	0.113	1.587	ENSG00000196504
ACHE_SERT_LC_WM	ACHE_SERT_Npep	KCNJ3	0.791	-0.083	0.656	-0.446	ENSG00000162989
ACHE_SERT_LC_WM	ACHE_SERT_Npep	ERMN	0.001	0.499	0	4.115	ENSG00000136541
ACHE_SERT_LC_WM	ACHE_SERT_Npep	PKP4	0	0.799	0	6.99	ENSG00000144283
ACHE_SERT_LC_WM	ACHE_SERT_Npep	BAZ2B	0.001	0.617	0	4.135	ENSG00000123636
ACHE_SERT_LC_WM	ACHE_SERT_Npep	RBMS1	0.374	0.238	0.177	1.351	ENSG00000153250
ACHE_SERT_LC_WM	ACHE_SERT_Npep	PSMD14	0.072	-0.382	0.012	-2.533	ENSG00000115233
ACHE_SERT_LC_WM	ACHE_SERT_Npep	SLC4A10	0.877	-0.053	0.782	-0.277	ENSG00000144290
ACHE_SERT_LC_WM	ACHE_SERT_Npep	GCA	0.243	-0.326	0.085	-1.726	ENSG00000115271
ACHE_SERT_LC_WM	ACHE_SERT_Npep	SCN3A	0.51	0.16	0.302	1.032	ENSG00000153253
ACHE_SERT_LC_WM	ACHE_SERT_Npep	SCN2A	0.607	0.117	0.409	0.826	ENSG00000136531
ACHE_SERT_LC_WM	ACHE_SERT_Npep	CSRNP3	0.691	-0.115	0.51	-0.659	ENSG00000178662
ACHE_SERT_LC_WM	ACHE_SERT_Npep	SCN1A	0.746	0.091	0.588	0.542	ENSG00000144285
ACHE_SERT_LC_WM	ACHE_SERT_Npep	SCN9A	0.559	-0.178	0.358	-0.92	ENSG00000169432
ACHE_SERT_LC_WM	ACHE_SERT_Npep	STK39	0.886	-0.039	0.795	-0.26	ENSG00000198648
ACHE_SERT_LC_WM	ACHE_SERT_Npep	CERS6	0.28	-0.306	0.107	-1.616	ENSG00000172292
ACHE_SERT_LC_WM	ACHE_SERT_Npep	LRP2	0.284	0.332	0.11	1.602	ENSG00000081479
ACHE_SERT_LC_WM	ACHE_SERT_Npep	PPIG	0.16	0.299	0.042	2.042	ENSG00000138398
ACHE_SERT_LC_WM	ACHE_SERT_Npep	SSB	0.177	-0.266	0.049	-1.969	ENSG00000138385
ACHE_SERT_LC_WM	ACHE_SERT_Npep	METTL5	0.016	-0.604	0.001	-3.214	ENSG00000138382
ACHE_SERT_LC_WM	ACHE_SERT_Npep	UBR3	0.37	-0.225	0.173	-1.363	ENSG00000144357
ACHE_SERT_LC_WM	ACHE_SERT_Npep	GAD1	0.087	-0.512	0.016	-2.422	ENSG00000128683
ACHE_SERT_LC_WM	ACHE_SERT_Npep	GORASP2	0.352	-0.255	0.159	-1.409	ENSG00000115806
ACHE_SERT_LC_WM	ACHE_SERT_Npep	TLK1	0.945	-0.023	0.893	-0.135	ENSG00000198586
ACHE_SERT_LC_WM	ACHE_SERT_Npep	CYBRD1	0.202	-0.371	0.06	-1.883	ENSG00000071967
ACHE_SERT_LC_WM	ACHE_SERT_Npep	DYNC1I2	0.002	0.35	0	3.869	ENSG00000077380
ACHE_SERT_LC_WM	ACHE_SERT_Npep	SLC25A12	0.021	-0.597	0.002	-3.095	ENSG00000115840
ACHE_SERT_LC_WM	ACHE_SERT_Npep	RAPGEF4	0.317	-0.301	0.131	-1.511	ENSG00000091428
ACHE_SERT_LC_WM	ACHE_SERT_Npep	MAP3K20	0.858	-0.063	0.757	-0.31	ENSG00000091436
ACHE_SERT_LC_WM	ACHE_SERT_Npep	OLA1	0.022	-0.414	0.002	-3.088	ENSG00000138430
ACHE_SERT_LC_WM	ACHE_SERT_Npep	CIR1	0.565	-0.148	0.366	-0.905	ENSG00000138433
ACHE_SERT_LC_WM	ACHE_SERT_Npep	GPR155	0.972	-0.012	0.943	-0.071	ENSG00000163328
ACHE_SERT_LC_WM	ACHE_SERT_Npep	WIPF1	0.13	0.389	0.03	2.172	ENSG00000115935
ACHE_SERT_LC_WM	ACHE_SERT_Npep	CHN1	0.302	-0.237	0.121	-1.552	ENSG00000128656
ACHE_SERT_LC_WM	ACHE_SERT_Npep	ATF2	0.04	-0.495	0.005	-2.807	ENSG00000115966
ACHE_SERT_LC_WM	ACHE_SERT_Npep	ATP5MC3	0.036	-0.29	0.004	-2.868	ENSG00000154518
ACHE_SERT_LC_WM	ACHE_SERT_Npep	LNPK	0.764	-0.083	0.612	-0.508	ENSG00000144320
ACHE_SERT_LC_WM	ACHE_SERT_Npep	MTX2	0.177	-0.357	0.049	-1.969	ENSG00000128654
ACHE_SERT_LC_WM	ACHE_SERT_Npep	HNRNPA3	0.413	-0.139	0.208	-1.261	ENSG00000170144
ACHE_SERT_LC_WM	ACHE_SERT_Npep	NFE2L2	0.385	0.197	0.185	1.327	ENSG00000116044
ACHE_SERT_LC_WM	ACHE_SERT_Npep	AGPS	0.71	-0.119	0.54	-0.613	ENSG00000018510
ACHE_SERT_LC_WM	ACHE_SERT_Npep	OSBPL6	0.559	0.172	0.358	0.92	ENSG00000079156
ACHE_SERT_LC_WM	ACHE_SERT_Npep	PRKRA	0.217	-0.345	0.069	-1.821	ENSG00000180228
ACHE_SERT_LC_WM	ACHE_SERT_Npep	PLEKHA3	0.526	-0.167	0.319	-0.998	ENSG00000116095
ACHE_SERT_LC_WM	ACHE_SERT_Npep	SESTD1	0.931	-0.028	0.869	-0.165	ENSG00000187231
ACHE_SERT_LC_WM	ACHE_SERT_Npep	UBE2E3	0.206	-0.288	0.063	-1.862	ENSG00000170035
ACHE_SERT_LC_WM	ACHE_SERT_Npep	ITPRID2	0.674	0.112	0.488	0.694	ENSG00000138434
ACHE_SERT_LC_WM	ACHE_SERT_Npep	DNAJC10	0.765	-0.09	0.614	-0.505	ENSG00000077232
ACHE_SERT_LC_WM	ACHE_SERT_Npep	NCKAP1	0.202	-0.178	0.061	-1.878	ENSG00000061676
ACHE_SERT_LC_WM	ACHE_SERT_Npep	ZC3H15	0.531	-0.114	0.326	-0.983	ENSG00000065548
ACHE_SERT_LC_WM	ACHE_SERT_Npep	ITGAV	0.084	0.31	0.015	2.437	ENSG00000138448
ACHE_SERT_LC_WM	ACHE_SERT_Npep	FAM171B	0.769	-0.082	0.619	-0.498	ENSG00000144369
ACHE_SERT_LC_WM	ACHE_SERT_Npep	ORMDL1	0.743	-0.085	0.584	-0.548	ENSG00000128699
ACHE_SERT_LC_WM	ACHE_SERT_Npep	MFSD6	0.615	-0.103	0.418	-0.811	ENSG00000151690
ACHE_SERT_LC_WM	ACHE_SERT_Npep	GLS	0.1	-0.284	0.02	-2.337	ENSG00000115419
ACHE_SERT_LC_WM	ACHE_SERT_Npep	STAT1	0.32	-0.253	0.133	-1.504	ENSG00000115415
ACHE_SERT_LC_WM	ACHE_SERT_Npep	TMEFF2	0.008	-0.614	0	-3.499	ENSG00000144339
ACHE_SERT_LC_WM	ACHE_SERT_Npep	SLC39A10	0.55	-0.136	0.345	-0.944	ENSG00000196950
ACHE_SERT_LC_WM	ACHE_SERT_Npep	PGAP1	0.112	-0.408	0.023	-2.274	ENSG00000197121
ACHE_SERT_LC_WM	ACHE_SERT_Npep	SF3B1	0.566	-0.11	0.367	-0.903	ENSG00000115524
ACHE_SERT_LC_WM	ACHE_SERT_Npep	COQ10B	0.334	-0.267	0.144	-1.464	ENSG00000115520
ACHE_SERT_LC_WM	ACHE_SERT_Npep	HSPD1	0.088	-0.196	0.016	-2.415	ENSG00000144381
ACHE_SERT_LC_WM	ACHE_SERT_Npep	HSPE1	0	-0.452	0	-4.646	ENSG00000115541
ACHE_SERT_LC_WM	ACHE_SERT_Npep	MOB4	0.293	-0.281	0.115	-1.578	ENSG00000115540
ACHE_SERT_LC_WM	ACHE_SERT_Npep	RFTN2	0.206	0.357	0.063	1.863	ENSG00000162944
ACHE_SERT_LC_WM	ACHE_SERT_Npep	PLCL1	0.249	0.3	0.088	1.71	ENSG00000115896
ACHE_SERT_LC_WM	ACHE_SERT_Npep	SPATS2L	0.747	-0.083	0.588	-0.542	ENSG00000196141
ACHE_SERT_LC_WM	ACHE_SERT_Npep	BZW1	0.394	-0.162	0.192	-1.306	ENSG00000082153
ACHE_SERT_LC_WM	ACHE_SERT_Npep	CLK1	0.896	0.04	0.813	0.236	ENSG00000013441
ACHE_SERT_LC_WM	ACHE_SERT_Npep	FAM126B	0.678	-0.132	0.493	-0.686	ENSG00000155744
ACHE_SERT_LC_WM	ACHE_SERT_Npep	NDUFB3	0.001	-0.626	0	-4.21	ENSG00000119013
ACHE_SERT_LC_WM	ACHE_SERT_Npep	TRAK2	0.022	0.395	0.002	3.089	ENSG00000115993
ACHE_SERT_LC_WM	ACHE_SERT_Npep	SUMO1	0.256	-0.271	0.091	-1.692	ENSG00000116030
ACHE_SERT_LC_WM	ACHE_SERT_Npep	NOP58	0.618	0.155	0.421	0.805	ENSG00000055044
ACHE_SERT_LC_WM	ACHE_SERT_Npep	BMPR2	0.435	-0.158	0.226	-1.211	ENSG00000204217
ACHE_SERT_LC_WM	ACHE_SERT_Npep	ABI2	0.437	-0.155	0.229	-1.205	ENSG00000138443
ACHE_SERT_LC_WM	ACHE_SERT_Npep	NRP2	0.43	-0.228	0.221	-1.226	ENSG00000118257
ACHE_SERT_LC_WM	ACHE_SERT_Npep	NDUFS1	0.271	-0.191	0.101	-1.641	ENSG00000023228
ACHE_SERT_LC_WM	ACHE_SERT_Npep	EEF1B2	0.521	-0.072	0.314	-1.008	ENSG00000114942
ACHE_SERT_LC_WM	ACHE_SERT_Npep	ADAM23	0.362	-0.242	0.168	-1.381	ENSG00000114948
ACHE_SERT_LC_WM	ACHE_SERT_Npep	KLF7	0.988	-0.006	0.973	-0.034	ENSG00000118263
ACHE_SERT_LC_WM	ACHE_SERT_Npep	MAP2	0.001	0.269	0	4.19	ENSG00000078018
ACHE_SERT_LC_WM	ACHE_SERT_Npep	UNC80	0.574	-0.151	0.374	-0.889	ENSG00000144406
ACHE_SERT_LC_WM	ACHE_SERT_Npep	LANCL1	0.652	-0.088	0.461	-0.738	ENSG00000115365
ACHE_SERT_LC_WM	ACHE_SERT_Npep	SPAG16	0.602	-0.159	0.404	-0.835	ENSG00000144451
ACHE_SERT_LC_WM	ACHE_SERT_Npep	ATIC	0.299	-0.291	0.119	-1.562	ENSG00000138363
ACHE_SERT_LC_WM	ACHE_SERT_Npep	FN1	0.01	0.547	0.001	3.378	ENSG00000115414
ACHE_SERT_LC_WM	ACHE_SERT_Npep	XRCC5	0.385	-0.163	0.184	-1.329	ENSG00000079246
ACHE_SERT_LC_WM	ACHE_SERT_Npep	RPL37A	0.001	0.236	0	4.107	ENSG00000197756
ACHE_SERT_LC_WM	ACHE_SERT_Npep	IGFBP5	0.79	0.082	0.654	0.449	ENSG00000115461
ACHE_SERT_LC_WM	ACHE_SERT_Npep	TNS1	0.728	0.092	0.564	0.577	ENSG00000079308
ACHE_SERT_LC_WM	ACHE_SERT_Npep	ARPC2	0.261	-0.219	0.095	-1.672	ENSG00000163466
ACHE_SERT_LC_WM	ACHE_SERT_Npep	AAMP	0.469	-0.188	0.261	-1.125	ENSG00000127837
ACHE_SERT_LC_WM	ACHE_SERT_Npep	PNKD	0.641	-0.101	0.448	-0.759	ENSG00000127838
ACHE_SERT_LC_WM	ACHE_SERT_Npep	TMBIM1	0.086	0.442	0.016	2.426	ENSG00000135926
ACHE_SERT_LC_WM	ACHE_SERT_Npep	CTDSP1	0.818	0.076	0.692	0.396	ENSG00000144579
ACHE_SERT_LC_WM	ACHE_SERT_Npep	CYP27A1	0.897	0.04	0.815	0.234	ENSG00000135929
ACHE_SERT_LC_WM	ACHE_SERT_Npep	CDK5R2	0.641	-0.134	0.449	-0.758	ENSG00000171450
ACHE_SERT_LC_WM	ACHE_SERT_Npep	RETREG2	0.342	-0.152	0.151	-1.437	ENSG00000144567
ACHE_SERT_LC_WM	ACHE_SERT_Npep	ABCB6	0.031	-0.564	0.003	-2.933	ENSG00000115657
ACHE_SERT_LC_WM	ACHE_SERT_Npep	ATG9A	0.163	-0.358	0.043	-2.028	ENSG00000198925
ACHE_SERT_LC_WM	ACHE_SERT_Npep	TUBA4A	0.005	-0.378	0	-3.618	ENSG00000127824
ACHE_SERT_LC_WM	ACHE_SERT_Npep	DNAJB2	0.161	0.233	0.042	2.038	ENSG00000135924
ACHE_SERT_LC_WM	ACHE_SERT_Npep	PTPRN	0.304	-0.169	0.122	-1.547	ENSG00000054356
ACHE_SERT_LC_WM	ACHE_SERT_Npep	CHPF	0.458	-0.182	0.249	-1.153	ENSG00000123989
ACHE_SERT_LC_WM	ACHE_SERT_Npep	OBSL1	0.004	-0.673	0	-3.692	ENSG00000124006
ACHE_SERT_LC_WM	ACHE_SERT_Npep	SLC4A3	0.677	-0.118	0.491	-0.688	ENSG00000114923
ACHE_SERT_LC_WM	ACHE_SERT_Npep	FARSB	0.146	-0.371	0.036	-2.101	ENSG00000116120
ACHE_SERT_LC_WM	ACHE_SERT_Npep	ACSL3	0.682	-0.056	0.499	-0.676	ENSG00000123983
ACHE_SERT_LC_WM	ACHE_SERT_Npep	SCG2	0	-0.503	0	-6.138	ENSG00000171951
ACHE_SERT_LC_WM	ACHE_SERT_Npep	SERPINE2	0.932	0.019	0.871	0.162	ENSG00000135919
ACHE_SERT_LC_WM	ACHE_SERT_Npep	CUL3	0.277	-0.266	0.105	-1.622	ENSG00000036257
ACHE_SERT_LC_WM	ACHE_SERT_Npep	DOCK10	0.711	0.127	0.542	0.61	ENSG00000135905
ACHE_SERT_LC_WM	ACHE_SERT_Npep	MFF	0.074	-0.38	0.012	-2.512	ENSG00000168958
ACHE_SERT_LC_WM	ACHE_SERT_Npep	AGFG1	0.595	-0.148	0.396	-0.85	ENSG00000173744
ACHE_SERT_LC_WM	ACHE_SERT_Npep	SPHKAP	0.079	-0.512	0.013	-2.478	ENSG00000153820
ACHE_SERT_LC_WM	ACHE_SERT_Npep	DNER	0.002	-0.308	0	-3.923	ENSG00000187957
ACHE_SERT_LC_WM	ACHE_SERT_Npep	TRIP12	0.704	-0.086	0.531	-0.627	ENSG00000153827
ACHE_SERT_LC_WM	ACHE_SERT_Npep	CAB39	0.208	-0.251	0.064	-1.852	ENSG00000135932
ACHE_SERT_LC_WM	ACHE_SERT_Npep	ITM2C	0.808	0.033	0.679	0.415	ENSG00000135916
ACHE_SERT_LC_WM	ACHE_SERT_Npep	C2orf72	0.702	0.11	0.527	0.633	ENSG00000204128
ACHE_SERT_LC_WM	ACHE_SERT_Npep	PSMD1	0.524	0.115	0.317	1.001	ENSG00000173692
ACHE_SERT_LC_WM	ACHE_SERT_Npep	NCL	0.087	0.244	0.016	2.419	ENSG00000115053
ACHE_SERT_LC_WM	ACHE_SERT_Npep	PTMA	0	0.349	0	4.924	ENSG00000187514
ACHE_SERT_LC_WM	ACHE_SERT_Npep	EFHD1	0.335	0.195	0.145	1.459	ENSG00000115468
ACHE_SERT_LC_WM	ACHE_SERT_Npep	GIGYF2	0.505	0.187	0.296	1.045	ENSG00000204120
ACHE_SERT_LC_WM	ACHE_SERT_Npep	SNORC	0.35	0.205	0.157	1.415	ENSG00000182600
ACHE_SERT_LC_WM	ACHE_SERT_Npep	ARL4C	0.314	-0.269	0.128	-1.524	ENSG00000188042
ACHE_SERT_LC_WM	ACHE_SERT_Npep	AGAP1	0.527	0.137	0.32	0.995	ENSG00000157985
ACHE_SERT_LC_WM	ACHE_SERT_Npep	IQCA1	0.127	0.411	0.029	2.188	ENSG00000132321
ACHE_SERT_LC_WM	ACHE_SERT_Npep	COPS8	0.044	-0.363	0.006	-2.761	ENSG00000198612
ACHE_SERT_LC_WM	ACHE_SERT_Npep	LRRFIP1	0.819	-0.073	0.695	-0.393	ENSG00000124831
ACHE_SERT_LC_WM	ACHE_SERT_Npep	RAMP1	0.451	0.149	0.242	1.171	ENSG00000132329
ACHE_SERT_LC_WM	ACHE_SERT_Npep	UBE2F	0.629	-0.134	0.436	-0.779	ENSG00000184182
ACHE_SERT_LC_WM	ACHE_SERT_Npep	NDUFA10	0.958	-0.013	0.917	-0.104	ENSG00000130414
ACHE_SERT_LC_WM	ACHE_SERT_Npep	COPS9	0.03	-0.274	0.003	-2.94	ENSG00000172428
ACHE_SERT_LC_WM	ACHE_SERT_Npep	GPC1	0.69	0.108	0.509	0.661	ENSG00000063660
ACHE_SERT_LC_WM	ACHE_SERT_Npep	KIF1A	0.337	0.079	0.147	1.452	ENSG00000130294
ACHE_SERT_LC_WM	ACHE_SERT_Npep	PPP1R7	0.093	-0.377	0.018	-2.377	ENSG00000115685
ACHE_SERT_LC_WM	ACHE_SERT_Npep	HDLBP	0.782	-0.052	0.642	-0.466	ENSG00000115677
ACHE_SERT_LC_WM	ACHE_SERT_Npep	SEPTIN2	0.057	0.285	0.008	2.64	ENSG00000168385
ACHE_SERT_LC_WM	ACHE_SERT_Npep	STK25	0.434	-0.172	0.226	-1.213	ENSG00000115694
ACHE_SERT_LC_WM	ACHE_SERT_Npep	BOK	0.446	0.189	0.238	1.182	ENSG00000176720
ACHE_SERT_LC_WM	ACHE_SERT_Npep	ATG4B	0.326	-0.275	0.138	-1.487	ENSG00000168397
ACHE_SERT_LC_WM	ACHE_SERT_Npep	RTP5	0.56	-0.17	0.36	-0.915	ENSG00000188011
ACHE_SERT_LC_WM	ACHE_SERT_Npep	CHL1	0.126	-0.286	0.029	-2.192	ENSG00000134121
ACHE_SERT_LC_WM	ACHE_SERT_Npep	CRBN	0.257	-0.263	0.092	-1.686	ENSG00000113851
ACHE_SERT_LC_WM	ACHE_SERT_Npep	BHLHE40	0.702	-0.129	0.528	-0.631	ENSG00000134107
ACHE_SERT_LC_WM	ACHE_SERT_Npep	ARL8B	0.072	-0.275	0.012	-2.529	ENSG00000134108
ACHE_SERT_LC_WM	ACHE_SERT_Npep	SRGAP3	0.889	0.045	0.801	0.252	ENSG00000196220
ACHE_SERT_LC_WM	ACHE_SERT_Npep	TADA3	0.907	0.03	0.833	0.21	ENSG00000171148
ACHE_SERT_LC_WM	ACHE_SERT_Npep	ARPC4	0.558	-0.13	0.356	-0.923	ENSG00000241553
ACHE_SERT_LC_WM	ACHE_SERT_Npep	CRELD1	0.273	-0.296	0.103	-1.634	ENSG00000163703
ACHE_SERT_LC_WM	ACHE_SERT_Npep	EMC3	0.332	-0.221	0.142	-1.47	ENSG00000125037
ACHE_SERT_LC_WM	ACHE_SERT_Npep	BRK1	0.21	-0.231	0.066	-1.844	ENSG00000254999
ACHE_SERT_LC_WM	ACHE_SERT_Npep	ATP2B2	0.361	-0.22	0.167	-1.385	ENSG00000157087
ACHE_SERT_LC_WM	ACHE_SERT_Npep	SLC6A11	0.203	0.291	0.061	1.873	ENSG00000132164
ACHE_SERT_LC_WM	ACHE_SERT_Npep	SLC6A1	0.381	-0.156	0.182	-1.337	ENSG00000157103
ACHE_SERT_LC_WM	ACHE_SERT_Npep	SYN2	0.055	-0.344	0.008	-2.657	ENSG00000157152
ACHE_SERT_LC_WM	ACHE_SERT_Npep	RPL32	0.052	0.146	0.007	2.689	ENSG00000144713
ACHE_SERT_LC_WM	ACHE_SERT_Npep	IQSEC1	0.498	-0.127	0.29	-1.06	ENSG00000144711
ACHE_SERT_LC_WM	ACHE_SERT_Npep	HDAC11	0.779	-0.082	0.635	-0.475	ENSG00000163517
ACHE_SERT_LC_WM	ACHE_SERT_Npep	LSM3	0.498	-0.184	0.29	-1.059	ENSG00000170860
ACHE_SERT_LC_WM	ACHE_SERT_Npep	FGD5-AS1	0.589	-0.093	0.389	-0.862	ENSG00000225733
ACHE_SERT_LC_WM	ACHE_SERT_Npep	MRPS25	0.281	-0.303	0.108	-1.609	ENSG00000131368
ACHE_SERT_LC_WM	ACHE_SERT_Npep	RBSN	0.826	0.069	0.708	0.375	ENSG00000131381
ACHE_SERT_LC_WM	ACHE_SERT_Npep	SH3BP5	0.231	-0.283	0.077	-1.77	ENSG00000131370
ACHE_SERT_LC_WM	ACHE_SERT_Npep	GALNT15	0.577	0.166	0.377	0.885	ENSG00000131386
ACHE_SERT_LC_WM	ACHE_SERT_Npep	TBC1D5	0.509	-0.177	0.301	-1.034	ENSG00000131374
ACHE_SERT_LC_WM	ACHE_SERT_Npep	SATB1	0.702	-0.108	0.528	-0.631	ENSG00000182568
ACHE_SERT_LC_WM	ACHE_SERT_Npep	RAB5A	0.532	-0.131	0.327	-0.981	ENSG00000144566
ACHE_SERT_LC_WM	ACHE_SERT_Npep	KAT2B	0.659	0.139	0.468	0.726	ENSG00000114166
ACHE_SERT_LC_WM	ACHE_SERT_Npep	ZNF385D	0.398	-0.279	0.194	-1.299	ENSG00000151789
ACHE_SERT_LC_WM	ACHE_SERT_Npep	UBE2E2	0.106	-0.398	0.022	-2.303	ENSG00000182247
ACHE_SERT_LC_WM	ACHE_SERT_Npep	UBE2E1	0.592	-0.127	0.392	-0.856	ENSG00000170142
ACHE_SERT_LC_WM	ACHE_SERT_Npep	NKIRAS1	0.005	-0.682	0	-3.613	ENSG00000197885
ACHE_SERT_LC_WM	ACHE_SERT_Npep	RPL15	0	-0.223	0	-4.349	ENSG00000174748
ACHE_SERT_LC_WM	ACHE_SERT_Npep	NR1D2	0.483	-0.204	0.274	-1.095	ENSG00000174738
ACHE_SERT_LC_WM	ACHE_SERT_Npep	TOP2B	0.419	-0.169	0.212	-1.248	ENSG00000077097
ACHE_SERT_LC_WM	ACHE_SERT_Npep	AZI2	0.156	-0.342	0.04	-2.063	ENSG00000163512
ACHE_SERT_LC_WM	ACHE_SERT_Npep	RBMS3	0.933	0.028	0.874	0.159	ENSG00000144642
ACHE_SERT_LC_WM	ACHE_SERT_Npep	STT3B	0.166	-0.337	0.044	-2.015	ENSG00000163527
ACHE_SERT_LC_WM	ACHE_SERT_Npep	GPD1L	0.129	-0.401	0.03	-2.177	ENSG00000152642
ACHE_SERT_LC_WM	ACHE_SERT_Npep	DYNC1LI1	0.398	-0.23	0.195	-1.298	ENSG00000144635
ACHE_SERT_LC_WM	ACHE_SERT_Npep	CRTAP	0.362	0.23	0.167	1.383	ENSG00000170275
ACHE_SERT_LC_WM	ACHE_SERT_Npep	CLASP2	0.306	-0.172	0.123	-1.544	ENSG00000163539
ACHE_SERT_LC_WM	ACHE_SERT_Npep	PDCD6IP	0.433	-0.197	0.224	-1.216	ENSG00000170248
ACHE_SERT_LC_WM	ACHE_SERT_Npep	EPM2AIP1	0.953	-0.016	0.908	-0.115	ENSG00000178567
ACHE_SERT_LC_WM	ACHE_SERT_Npep	LRRFIP2	0.411	-0.236	0.206	-1.265	ENSG00000093167
ACHE_SERT_LC_WM	ACHE_SERT_Npep	GOLGA4	0.008	0.506	0.001	3.467	ENSG00000144674
ACHE_SERT_LC_WM	ACHE_SERT_Npep	ACAA1	0.819	-0.065	0.695	-0.392	ENSG00000060971
ACHE_SERT_LC_WM	ACHE_SERT_Npep	WDR48	0.403	-0.236	0.199	-1.286	ENSG00000114742
ACHE_SERT_LC_WM	ACHE_SERT_Npep	CX3CR1	0.961	-0.019	0.923	-0.096	ENSG00000168329
ACHE_SERT_LC_WM	ACHE_SERT_Npep	RPSA	0.63	0.051	0.437	0.777	ENSG00000168028
ACHE_SERT_LC_WM	ACHE_SERT_Npep	MOBP	0	1.062	0	11.336	ENSG00000168314
ACHE_SERT_LC_WM	ACHE_SERT_Npep	EIF1B	0.011	-0.391	0.001	-3.349	ENSG00000114784
ACHE_SERT_LC_WM	ACHE_SERT_Npep	RPL14	0.467	-0.07	0.26	-1.127	ENSG00000188846
ACHE_SERT_LC_WM	ACHE_SERT_Npep	CTNNB1	0.741	0.052	0.581	0.552	ENSG00000168036
ACHE_SERT_LC_WM	ACHE_SERT_Npep	TRAK1	0.679	-0.115	0.494	-0.684	ENSG00000182606
ACHE_SERT_LC_WM	ACHE_SERT_Npep	CCK	0.016	-0.654	0.001	-3.212	ENSG00000187094
ACHE_SERT_LC_WM	ACHE_SERT_Npep	SEC22C	0.959	0.017	0.919	0.102	ENSG00000093183
ACHE_SERT_LC_WM	ACHE_SERT_Npep	NKTR	0.104	0.422	0.021	2.319	ENSG00000114857
ACHE_SERT_LC_WM	ACHE_SERT_Npep	ZBTB47	0.199	0.356	0.059	1.891	ENSG00000114853
ACHE_SERT_LC_WM	ACHE_SERT_Npep	HHATL	0.111	0.312	0.023	2.278	ENSG00000010282
ACHE_SERT_LC_WM	ACHE_SERT_Npep	HIGD1A	0.195	-0.205	0.057	-1.905	ENSG00000181061
ACHE_SERT_LC_WM	ACHE_SERT_Npep	SNRK	0.125	-0.383	0.028	-2.201	ENSG00000163788
ACHE_SERT_LC_WM	ACHE_SERT_Npep	KIAA1143	0.461	-0.215	0.252	-1.148	ENSG00000163807
ACHE_SERT_LC_WM	ACHE_SERT_Npep	SACM1L	0.461	-0.201	0.253	-1.145	ENSG00000211456
ACHE_SERT_LC_WM	ACHE_SERT_Npep	PTH1R	0.13	0.418	0.03	2.175	ENSG00000160801
ACHE_SERT_LC_WM	ACHE_SERT_Npep	CSPG5	0.326	-0.216	0.137	-1.488	ENSG00000114646
ACHE_SERT_LC_WM	ACHE_SERT_Npep	SMARCC1	0.023	0.545	0.002	3.063	ENSG00000173473
ACHE_SERT_LC_WM	ACHE_SERT_Npep	DHX30	0.065	-0.362	0.01	-2.577	ENSG00000132153
ACHE_SERT_LC_WM	ACHE_SERT_Npep	MAP4	0.025	0.172	0.003	3.023	ENSG00000047849
ACHE_SERT_LC_WM	ACHE_SERT_Npep	PLXNB1	0.041	0.35	0.005	2.795	ENSG00000164050
ACHE_SERT_LC_WM	ACHE_SERT_Npep	TMA7	0.023	-0.203	0.002	-3.049	ENSG00000232112
ACHE_SERT_LC_WM	ACHE_SERT_Npep	SHISA5	0.706	-0.089	0.534	-0.623	ENSG00000164054
ACHE_SERT_LC_WM	ACHE_SERT_Npep	UQCRC1	0.077	-0.238	0.013	-2.494	ENSG00000010256
ACHE_SERT_LC_WM	ACHE_SERT_Npep	NCKIPSD	0.598	-0.146	0.399	-0.843	ENSG00000213672
ACHE_SERT_LC_WM	ACHE_SERT_Npep	IP6K2	0.336	-0.237	0.146	-1.457	ENSG00000068745
ACHE_SERT_LC_WM	ACHE_SERT_Npep	PRKAR2A	0.9	0.04	0.82	0.228	ENSG00000114302
ACHE_SERT_LC_WM	ACHE_SERT_Npep	P4HTM	0.023	-0.454	0.002	-3.059	ENSG00000178467
ACHE_SERT_LC_WM	ACHE_SERT_Npep	WDR6	0.714	-0.089	0.546	-0.605	ENSG00000178252
ACHE_SERT_LC_WM	ACHE_SERT_Npep	NDUFAF3	0.099	-0.324	0.019	-2.347	ENSG00000178057
ACHE_SERT_LC_WM	ACHE_SERT_Npep	IMPDH2	0.244	-0.306	0.085	-1.725	ENSG00000178035
ACHE_SERT_LC_WM	ACHE_SERT_Npep	LAMB2	0.433	0.22	0.225	1.215	ENSG00000172037
ACHE_SERT_LC_WM	ACHE_SERT_Npep	RHOA	0.625	0.055	0.428	0.792	ENSG00000067560
ACHE_SERT_LC_WM	ACHE_SERT_Npep	TCTA	0.558	-0.175	0.355	-0.925	ENSG00000145022
ACHE_SERT_LC_WM	ACHE_SERT_Npep	DAG1	0.967	-0.015	0.933	-0.084	ENSG00000173402
ACHE_SERT_LC_WM	ACHE_SERT_Npep	BSN	0.518	-0.198	0.31	-1.015	ENSG00000164061
ACHE_SERT_LC_WM	ACHE_SERT_Npep	APEH	0.21	-0.322	0.066	-1.844	ENSG00000164062
ACHE_SERT_LC_WM	ACHE_SERT_Npep	IP6K1	0.846	-0.055	0.739	-0.334	ENSG00000176095
ACHE_SERT_LC_WM	ACHE_SERT_Npep	CAMKV	0.721	-0.116	0.557	-0.588	ENSG00000164076
ACHE_SERT_LC_WM	ACHE_SERT_Npep	RBM6	0.999	0	0.998	-0.002	ENSG00000004534
ACHE_SERT_LC_WM	ACHE_SERT_Npep	RBM5	0.864	0.05	0.765	0.299	ENSG00000003756
ACHE_SERT_LC_WM	ACHE_SERT_Npep	GNAI2	0.561	0.076	0.362	0.913	ENSG00000114353
ACHE_SERT_LC_WM	ACHE_SERT_Npep	SEMA3B	0.043	0.485	0.006	2.779	ENSG00000012171
ACHE_SERT_LC_WM	ACHE_SERT_Npep	TUSC2	0.407	-0.193	0.202	-1.277	ENSG00000114383
ACHE_SERT_LC_WM	ACHE_SERT_Npep	CACNA2D2	0.432	-0.23	0.223	-1.22	ENSG00000007402
ACHE_SERT_LC_WM	ACHE_SERT_Npep	DOCK3	0.43	-0.222	0.221	-1.224	ENSG00000088538
ACHE_SERT_LC_WM	ACHE_SERT_Npep	MANF	0.127	-0.409	0.029	-2.19	ENSG00000145050
ACHE_SERT_LC_WM	ACHE_SERT_Npep	PCBP4	0.882	-0.039	0.79	-0.266	ENSG00000090097
ACHE_SERT_LC_WM	ACHE_SERT_Npep	ABHD14A	0.166	-0.324	0.044	-2.017	ENSG00000248487
ACHE_SERT_LC_WM	ACHE_SERT_Npep	RPL29	0.791	0.029	0.655	0.447	ENSG00000162244
ACHE_SERT_LC_WM	ACHE_SERT_Npep	WDR82	0.796	-0.053	0.661	-0.438	ENSG00000164091
ACHE_SERT_LC_WM	ACHE_SERT_Npep	NISCH	0.351	-0.193	0.158	-1.413	ENSG00000010322
ACHE_SERT_LC_WM	ACHE_SERT_Npep	NT5DC2	0.302	0.298	0.121	1.552	ENSG00000168268
ACHE_SERT_LC_WM	ACHE_SERT_Npep	SPCS1	0.082	-0.274	0.014	-2.452	ENSG00000114902
ACHE_SERT_LC_WM	ACHE_SERT_Npep	MUSTN1	0.223	0.363	0.073	1.799	ENSG00000272573
ACHE_SERT_LC_WM	ACHE_SERT_Npep	TKT	0.826	-0.039	0.707	-0.376	ENSG00000163931
ACHE_SERT_LC_WM	ACHE_SERT_Npep	SELENOK	0.384	-0.19	0.184	-1.33	ENSG00000113811
ACHE_SERT_LC_WM	ACHE_SERT_Npep	ERC2	0.674	-0.132	0.488	-0.693	ENSG00000187672
ACHE_SERT_LC_WM	ACHE_SERT_Npep	APPL1	0.693	-0.101	0.514	-0.654	ENSG00000157500
ACHE_SERT_LC_WM	ACHE_SERT_Npep	ARF4	0.02	-0.469	0.002	-3.127	ENSG00000168374
ACHE_SERT_LC_WM	ACHE_SERT_Npep	SLMAP	0.981	-0.009	0.959	-0.051	ENSG00000163681
ACHE_SERT_LC_WM	ACHE_SERT_Npep	FLNB	0.882	-0.053	0.789	-0.268	ENSG00000136068
ACHE_SERT_LC_WM	ACHE_SERT_Npep	ABHD6	0.894	0.044	0.808	0.243	ENSG00000163686
ACHE_SERT_LC_WM	ACHE_SERT_Npep	PXK	0.082	0.368	0.014	2.452	ENSG00000168297
ACHE_SERT_LC_WM	ACHE_SERT_Npep	PDHB	0.302	-0.26	0.121	-1.551	ENSG00000168291
ACHE_SERT_LC_WM	ACHE_SERT_Npep	FAM107A	0.031	0.387	0.003	2.938	ENSG00000168309
ACHE_SERT_LC_WM	ACHE_SERT_Npep	C3orf14	0.081	-0.428	0.014	-2.459	ENSG00000114405
ACHE_SERT_LC_WM	ACHE_SERT_Npep	CADPS	0.125	-0.349	0.028	-2.2	ENSG00000163618
ACHE_SERT_LC_WM	ACHE_SERT_Npep	SYNPR	0.316	-0.304	0.13	-1.516	ENSG00000163630
ACHE_SERT_LC_WM	ACHE_SERT_Npep	THOC7	0.016	-0.507	0.001	-3.23	ENSG00000163634
ACHE_SERT_LC_WM	ACHE_SERT_Npep	PSMD6	0.071	-0.437	0.011	-2.535	ENSG00000163636
ACHE_SERT_LC_WM	ACHE_SERT_Npep	MAGI1	0.884	0.048	0.792	0.264	ENSG00000151276
ACHE_SERT_LC_WM	ACHE_SERT_Npep	LRIG1	0.719	0.106	0.552	0.595	ENSG00000144749
ACHE_SERT_LC_WM	ACHE_SERT_Npep	TMF1	0.358	-0.258	0.164	-1.395	ENSG00000144747
ACHE_SERT_LC_WM	ACHE_SERT_Npep	UBA3	0.293	-0.275	0.115	-1.579	ENSG00000144744
ACHE_SERT_LC_WM	ACHE_SERT_Npep	ARL6IP5	0.047	-0.245	0.006	-2.731	ENSG00000144746
ACHE_SERT_LC_WM	ACHE_SERT_Npep	FRMD4B	0.369	0.276	0.173	1.365	ENSG00000114541
ACHE_SERT_LC_WM	ACHE_SERT_Npep	FOXP1	0.073	0.462	0.012	2.522	ENSG00000114861
ACHE_SERT_LC_WM	ACHE_SERT_Npep	EIF4E3	0.941	-0.025	0.886	-0.143	ENSG00000163412
ACHE_SERT_LC_WM	ACHE_SERT_Npep	RYBP	0.628	0.148	0.434	0.783	ENSG00000163602
ACHE_SERT_LC_WM	ACHE_SERT_Npep	PPP4R2	0.506	-0.186	0.297	-1.044	ENSG00000163605
ACHE_SERT_LC_WM	ACHE_SERT_Npep	ROBO1	0.408	-0.261	0.203	-1.274	ENSG00000169855
ACHE_SERT_LC_WM	ACHE_SERT_Npep	GBE1	0.166	-0.4	0.044	-2.018	ENSG00000114480
ACHE_SERT_LC_WM	ACHE_SERT_Npep	CADM2	0.904	0.024	0.828	0.218	ENSG00000175161
ACHE_SERT_LC_WM	ACHE_SERT_Npep	CHMP2B	0.708	-0.094	0.536	-0.618	ENSG00000083937
ACHE_SERT_LC_WM	ACHE_SERT_Npep	CGGBP1	0.715	-0.101	0.546	-0.603	ENSG00000163320
ACHE_SERT_LC_WM	ACHE_SERT_Npep	MTRNR2L12	0	1.209	0	10.998	ENSG00000269028
ACHE_SERT_LC_WM	ACHE_SERT_Npep	CLDND1	0.02	0.229	0.002	3.133	ENSG00000080822
ACHE_SERT_LC_WM	ACHE_SERT_Npep	DCBLD2	0.829	-0.075	0.713	-0.368	ENSG00000057019
ACHE_SERT_LC_WM	ACHE_SERT_Npep	CMSS1	0.147	-0.348	0.037	-2.095	ENSG00000184220
ACHE_SERT_LC_WM	ACHE_SERT_Npep	NIT2	0.006	-0.718	0	-3.611	ENSG00000114021
ACHE_SERT_LC_WM	ACHE_SERT_Npep	TOMM70	0.889	-0.041	0.801	-0.252	ENSG00000154174
ACHE_SERT_LC_WM	ACHE_SERT_Npep	TFG	0.121	-0.351	0.027	-2.222	ENSG00000114354
ACHE_SERT_LC_WM	ACHE_SERT_Npep	PCNP	0.702	0.06	0.528	0.631	ENSG00000081154
ACHE_SERT_LC_WM	ACHE_SERT_Npep	RPL24	0.693	-0.041	0.513	-0.655	ENSG00000114391
ACHE_SERT_LC_WM	ACHE_SERT_Npep	NXPE3	0.732	-0.096	0.571	-0.567	ENSG00000144815
ACHE_SERT_LC_WM	ACHE_SERT_Npep	ALCAM	0.207	-0.216	0.064	-1.856	ENSG00000170017
ACHE_SERT_LC_WM	ACHE_SERT_Npep	BBX	0.217	0.263	0.069	1.819	ENSG00000114439
ACHE_SERT_LC_WM	ACHE_SERT_Npep	CD47	0.732	-0.078	0.57	-0.568	ENSG00000196776
ACHE_SERT_LC_WM	ACHE_SERT_Npep	IFT57	0.222	-0.35	0.072	-1.801	ENSG00000114446
ACHE_SERT_LC_WM	ACHE_SERT_Npep	DZIP3	0.896	0.037	0.813	0.236	ENSG00000198919
ACHE_SERT_LC_WM	ACHE_SERT_Npep	ABHD10	0.218	-0.327	0.07	-1.814	ENSG00000144827
ACHE_SERT_LC_WM	ACHE_SERT_Npep	TAGLN3	0	-0.42	0	-4.522	ENSG00000144834
ACHE_SERT_LC_WM	ACHE_SERT_Npep	CD200	0.023	-0.513	0.002	-3.06	ENSG00000091972
ACHE_SERT_LC_WM	ACHE_SERT_Npep	ATG3	0.826	0.054	0.706	0.377	ENSG00000144848
ACHE_SERT_LC_WM	ACHE_SERT_Npep	SLC35A5	0.132	-0.357	0.031	-2.163	ENSG00000138459
ACHE_SERT_LC_WM	ACHE_SERT_Npep	CCDC80	0.924	0.034	0.857	0.18	ENSG00000091986
ACHE_SERT_LC_WM	ACHE_SERT_Npep	ATP6V1A	0.015	-0.348	0.001	-3.253	ENSG00000114573
ACHE_SERT_LC_WM	ACHE_SERT_Npep	ZBTB20	0	0.769	0	4.704	ENSG00000181722
ACHE_SERT_LC_WM	ACHE_SERT_Npep	GAP43	0	-0.432	0	-4.763	ENSG00000172020
ACHE_SERT_LC_WM	ACHE_SERT_Npep	LSAMP	0.388	0.134	0.187	1.321	ENSG00000185565
ACHE_SERT_LC_WM	ACHE_SERT_Npep	TIMMDC1	0.494	-0.154	0.287	-1.066	ENSG00000113845
ACHE_SERT_LC_WM	ACHE_SERT_Npep	COX17	0.037	-0.432	0.005	-2.848	ENSG00000138495
ACHE_SERT_LC_WM	ACHE_SERT_Npep	GSK3B	0.674	-0.099	0.489	-0.692	ENSG00000082701
ACHE_SERT_LC_WM	ACHE_SERT_Npep	LRRC58	0.697	0.113	0.519	0.646	ENSG00000163428
ACHE_SERT_LC_WM	ACHE_SERT_Npep	NDUFB4	0	-0.349	0	-4.317	ENSG00000065518
ACHE_SERT_LC_WM	ACHE_SERT_Npep	GOLGB1	0.146	0.329	0.036	2.102	ENSG00000173230
ACHE_SERT_LC_WM	ACHE_SERT_Npep	FAM162A	0.206	-0.283	0.064	-1.858	ENSG00000114023
ACHE_SERT_LC_WM	ACHE_SERT_Npep	KPNA1	0.533	-0.159	0.327	-0.98	ENSG00000114030
ACHE_SERT_LC_WM	ACHE_SERT_Npep	ADCY5	0.353	-0.276	0.16	-1.405	ENSG00000173175
ACHE_SERT_LC_WM	ACHE_SERT_Npep	MYLK	0.054	0.403	0.008	2.666	ENSG00000065534
ACHE_SERT_LC_WM	ACHE_SERT_Npep	ITGB5	0.245	0.309	0.086	1.722	ENSG00000082781
ACHE_SERT_LC_WM	ACHE_SERT_Npep	HEG1	0.65	0.145	0.459	0.741	ENSG00000173706
ACHE_SERT_LC_WM	ACHE_SERT_Npep	SLC41A3	0.149	-0.349	0.037	-2.09	ENSG00000114544
ACHE_SERT_LC_WM	ACHE_SERT_Npep	ALDH1L1	0.284	0.309	0.109	1.603	ENSG00000144908
ACHE_SERT_LC_WM	ACHE_SERT_Npep	CHCHD6	0.256	-0.33	0.091	-1.691	ENSG00000159685
ACHE_SERT_LC_WM	ACHE_SERT_Npep	PODXL2	0.299	-0.189	0.119	-1.56	ENSG00000114631
ACHE_SERT_LC_WM	ACHE_SERT_Npep	MGLL	0.236	0.262	0.08	1.754	ENSG00000074416
ACHE_SERT_LC_WM	ACHE_SERT_Npep	SEC61A1	0.674	0.098	0.488	0.695	ENSG00000058262
ACHE_SERT_LC_WM	ACHE_SERT_Npep	RPN1	0.375	-0.192	0.178	-1.348	ENSG00000163902
ACHE_SERT_LC_WM	ACHE_SERT_Npep	RAB7A	0.466	-0.087	0.259	-1.13	ENSG00000075785
ACHE_SERT_LC_WM	ACHE_SERT_Npep	CNBP	0.342	-0.15	0.151	-1.436	ENSG00000169714
ACHE_SERT_LC_WM	ACHE_SERT_Npep	COPG1	0.114	-0.374	0.024	-2.259	ENSG00000181789
ACHE_SERT_LC_WM	ACHE_SERT_Npep	H1FX	0.808	-0.055	0.679	-0.415	ENSG00000184897
ACHE_SERT_LC_WM	ACHE_SERT_Npep	PLXND1	0.527	0.176	0.32	0.994	ENSG00000004399
ACHE_SERT_LC_WM	ACHE_SERT_Npep	ATP2C1	0.349	-0.171	0.157	-1.418	ENSG00000017260
ACHE_SERT_LC_WM	ACHE_SERT_Npep	NUDT16	0.693	0.107	0.512	0.655	ENSG00000198585
ACHE_SERT_LC_WM	ACHE_SERT_Npep	MRPL3	0.133	-0.394	0.031	-2.159	ENSG00000114686
ACHE_SERT_LC_WM	ACHE_SERT_Npep	CDV3	0.927	-0.025	0.863	-0.172	ENSG00000091527
ACHE_SERT_LC_WM	ACHE_SERT_Npep	TF	0	0.405	0	4.521	ENSG00000091513
ACHE_SERT_LC_WM	ACHE_SERT_Npep	SRPRB	0.437	-0.22	0.228	-1.207	ENSG00000144867
ACHE_SERT_LC_WM	ACHE_SERT_Npep	RAB6B	0.291	-0.145	0.114	-1.583	ENSG00000154917
ACHE_SERT_LC_WM	ACHE_SERT_Npep	AMOTL2	0.52	0.182	0.312	1.011	ENSG00000114019
ACHE_SERT_LC_WM	ACHE_SERT_Npep	ANAPC13	0.161	-0.326	0.042	-2.039	ENSG00000129055
ACHE_SERT_LC_WM	ACHE_SERT_Npep	ARMC8	0.386	-0.248	0.185	-1.326	ENSG00000114098
ACHE_SERT_LC_WM	ACHE_SERT_Npep	MRAS	0.457	0.14	0.248	1.157	ENSG00000158186
ACHE_SERT_LC_WM	ACHE_SERT_Npep	PIK3CB	0.768	0.08	0.617	0.5	ENSG00000051382
ACHE_SERT_LC_WM	ACHE_SERT_Npep	COPB2	0.21	-0.336	0.066	-1.844	ENSG00000184432
ACHE_SERT_LC_WM	ACHE_SERT_Npep	RBP1	0.473	-0.201	0.265	-1.115	ENSG00000114115
ACHE_SERT_LC_WM	ACHE_SERT_Npep	SLC25A36	0.432	-0.209	0.223	-1.22	ENSG00000114120
ACHE_SERT_LC_WM	ACHE_SERT_Npep	ZBTB38	0.56	0.143	0.359	0.918	ENSG00000177311
ACHE_SERT_LC_WM	ACHE_SERT_Npep	RNF7	0.116	-0.356	0.025	-2.246	ENSG00000114125
ACHE_SERT_LC_WM	ACHE_SERT_Npep	ATP1B3	0.776	-0.06	0.628	-0.485	ENSG00000069849
ACHE_SERT_LC_WM	ACHE_SERT_Npep	U2SURP	0.167	0.289	0.044	2.013	ENSG00000163714
ACHE_SERT_LC_WM	ACHE_SERT_Npep	CHST2	0.119	-0.404	0.026	-2.235	ENSG00000175040
ACHE_SERT_LC_WM	ACHE_SERT_Npep	PLSCR4	0.77	0.098	0.621	0.495	ENSG00000114698
ACHE_SERT_LC_WM	ACHE_SERT_Npep	GYG1	0.045	-0.467	0.006	-2.758	ENSG00000163754
ACHE_SERT_LC_WM	ACHE_SERT_Npep	HLTF	0.934	-0.028	0.877	-0.155	ENSG00000071794
ACHE_SERT_LC_WM	ACHE_SERT_Npep	TM4SF1	0.206	0.387	0.064	1.858	ENSG00000169908
ACHE_SERT_LC_WM	ACHE_SERT_Npep	RNF13	0.984	0.005	0.967	0.041	ENSG00000082996
ACHE_SERT_LC_WM	ACHE_SERT_Npep	PFN2	0.003	-0.3	0	-3.786	ENSG00000070087
ACHE_SERT_LC_WM	ACHE_SERT_Npep	TSC22D2	0.749	-0.097	0.591	-0.538	ENSG00000196428
ACHE_SERT_LC_WM	ACHE_SERT_Npep	SERP1	0.67	-0.085	0.482	-0.704	ENSG00000120742
ACHE_SERT_LC_WM	ACHE_SERT_Npep	SELENOT	0.333	-0.178	0.143	-1.468	ENSG00000198843
ACHE_SERT_LC_WM	ACHE_SERT_Npep	MBNL1	0.789	-0.065	0.653	-0.45	ENSG00000152601
ACHE_SERT_LC_WM	ACHE_SERT_Npep	P2RY1	0.533	0.212	0.328	0.979	ENSG00000169860
ACHE_SERT_LC_WM	ACHE_SERT_Npep	DHX36	0.844	-0.056	0.736	-0.338	ENSG00000174953
ACHE_SERT_LC_WM	ACHE_SERT_Npep	SSR3	0.733	-0.067	0.573	-0.564	ENSG00000114850
ACHE_SERT_LC_WM	ACHE_SERT_Npep	RSRC1	0.993	-0.003	0.986	-0.018	ENSG00000174891
ACHE_SERT_LC_WM	ACHE_SERT_Npep	GFM1	0.711	-0.108	0.542	-0.61	ENSG00000168827
ACHE_SERT_LC_WM	ACHE_SERT_Npep	KPNA4	0.451	-0.187	0.243	-1.168	ENSG00000186432
ACHE_SERT_LC_WM	ACHE_SERT_Npep	PPM1L	0.501	-0.189	0.293	-1.053	ENSG00000163590
ACHE_SERT_LC_WM	ACHE_SERT_Npep	B3GALNT1	0.097	-0.416	0.019	-2.357	ENSG00000169255
ACHE_SERT_LC_WM	ACHE_SERT_Npep	PDCD10	0.084	-0.476	0.015	-2.439	ENSG00000114209
ACHE_SERT_LC_WM	ACHE_SERT_Npep	SERPINI1	0	-0.479	0	-4.948	ENSG00000163536
ACHE_SERT_LC_WM	ACHE_SERT_Npep	GOLIM4	0.558	0.148	0.354	0.927	ENSG00000173905
ACHE_SERT_LC_WM	ACHE_SERT_Npep	SEC62	0	0.402	0	6.615	ENSG00000008952
ACHE_SERT_LC_WM	ACHE_SERT_Npep	CLDN11	0.006	0.417	0	3.579	ENSG00000013297
ACHE_SERT_LC_WM	ACHE_SERT_Npep	SLC7A14	0.195	-0.265	0.057	-1.906	ENSG00000013293
ACHE_SERT_LC_WM	ACHE_SERT_Npep	TNIK	0.983	0.008	0.965	0.044	ENSG00000154310
ACHE_SERT_LC_WM	ACHE_SERT_Npep	NCEH1	0.647	-0.144	0.454	-0.749	ENSG00000144959
ACHE_SERT_LC_WM	ACHE_SERT_Npep	TBL1XR1	0.817	-0.056	0.691	-0.398	ENSG00000177565
ACHE_SERT_LC_WM	ACHE_SERT_Npep	ZMAT3	0.472	0.127	0.265	1.117	ENSG00000172667
ACHE_SERT_LC_WM	ACHE_SERT_Npep	MRPL47	0.411	-0.242	0.207	-1.264	ENSG00000136522
ACHE_SERT_LC_WM	ACHE_SERT_Npep	NDUFB5	0.338	-0.176	0.148	-1.447	ENSG00000136521
ACHE_SERT_LC_WM	ACHE_SERT_Npep	PEX5L	0.948	-0.023	0.898	-0.129	ENSG00000114757
ACHE_SERT_LC_WM	ACHE_SERT_Npep	TTC14	0.521	0.199	0.313	1.009	ENSG00000163728
ACHE_SERT_LC_WM	ACHE_SERT_Npep	FXR1	0.835	-0.045	0.721	-0.357	ENSG00000114416
ACHE_SERT_LC_WM	ACHE_SERT_Npep	DNAJC19	0.112	-0.383	0.024	-2.269	ENSG00000205981
ACHE_SERT_LC_WM	ACHE_SERT_Npep	SOX2-OT	0.001	0.378	0	4.028	ENSG00000242808
ACHE_SERT_LC_WM	ACHE_SERT_Npep	SOX2	0.06	0.383	0.009	2.622	ENSG00000181449
ACHE_SERT_LC_WM	ACHE_SERT_Npep	DCUN1D1	0.129	-0.423	0.03	-2.178	ENSG00000043093
ACHE_SERT_LC_WM	ACHE_SERT_Npep	KLHL24	0.596	0.133	0.397	0.848	ENSG00000114796
ACHE_SERT_LC_WM	ACHE_SERT_Npep	MAP6D1	0.863	0.054	0.762	0.303	ENSG00000180834
ACHE_SERT_LC_WM	ACHE_SERT_Npep	ABCC5	0.993	-0.003	0.985	-0.019	ENSG00000114770
ACHE_SERT_LC_WM	ACHE_SERT_Npep	AP2M1	0	-0.39	0	-6.897	ENSG00000161203
ACHE_SERT_LC_WM	ACHE_SERT_Npep	CAMK2N2	0.217	-0.213	0.069	-1.82	ENSG00000163888
ACHE_SERT_LC_WM	ACHE_SERT_Npep	ECE2	0.106	-0.433	0.022	-2.302	ENSG00000145194
ACHE_SERT_LC_WM	ACHE_SERT_Npep	PSMD2	0.444	-0.111	0.236	-1.186	ENSG00000175166
ACHE_SERT_LC_WM	ACHE_SERT_Npep	EIF4G1	0.888	0.04	0.8	0.254	ENSG00000114867
ACHE_SERT_LC_WM	ACHE_SERT_Npep	FAM131A	0.618	-0.148	0.422	-0.804	ENSG00000175182
ACHE_SERT_LC_WM	ACHE_SERT_Npep	MAGEF1	0.032	-0.556	0.004	-2.909	ENSG00000177383
ACHE_SERT_LC_WM	ACHE_SERT_Npep	MAP3K13	0.822	-0.064	0.701	-0.385	ENSG00000073803
ACHE_SERT_LC_WM	ACHE_SERT_Npep	SENP2	0.432	-0.228	0.223	-1.219	ENSG00000163904
ACHE_SERT_LC_WM	ACHE_SERT_Npep	TRA2B	0.892	-0.036	0.805	-0.247	ENSG00000136527
ACHE_SERT_LC_WM	ACHE_SERT_Npep	EIF4A2	0	-0.368	0	-6.176	ENSG00000156976
ACHE_SERT_LC_WM	ACHE_SERT_Npep	SST	0.007	-0.785	0	-3.511	ENSG00000157005
ACHE_SERT_LC_WM	ACHE_SERT_Npep	BCL6	0.924	0.034	0.857	0.18	ENSG00000113916
ACHE_SERT_LC_WM	ACHE_SERT_Npep	CCDC50	0.983	-0.008	0.965	-0.044	ENSG00000152492
ACHE_SERT_LC_WM	ACHE_SERT_Npep	FGF12	0.451	-0.185	0.242	-1.17	ENSG00000114279
ACHE_SERT_LC_WM	ACHE_SERT_Npep	OPA1	0.65	-0.105	0.458	-0.742	ENSG00000198836
ACHE_SERT_LC_WM	ACHE_SERT_Npep	HES1	0.437	0.254	0.229	1.204	ENSG00000114315
ACHE_SERT_LC_WM	ACHE_SERT_Npep	ACAP2	0.533	0.175	0.328	0.98	ENSG00000114331
ACHE_SERT_LC_WM	ACHE_SERT_Npep	PPP1R2	0.128	-0.407	0.029	-2.182	ENSG00000184203
ACHE_SERT_LC_WM	ACHE_SERT_Npep	APOD	0	0.397	0	4.698	ENSG00000189058
ACHE_SERT_LC_WM	ACHE_SERT_Npep	TNK2	0.807	0.064	0.677	0.417	ENSG00000061938
ACHE_SERT_LC_WM	ACHE_SERT_Npep	TFRC	0.326	-0.287	0.137	-1.49	ENSG00000072274
ACHE_SERT_LC_WM	ACHE_SERT_Npep	PIGX	0.782	-0.075	0.643	-0.464	ENSG00000163964
ACHE_SERT_LC_WM	ACHE_SERT_Npep	PAK2	0.663	-0.112	0.473	-0.718	ENSG00000180370
ACHE_SERT_LC_WM	ACHE_SERT_Npep	SENP5	0.335	-0.271	0.144	-1.463	ENSG00000119231
ACHE_SERT_LC_WM	ACHE_SERT_Npep	NCBP2	0.728	-0.091	0.565	-0.575	ENSG00000114503
ACHE_SERT_LC_WM	ACHE_SERT_Npep	DLG1	0.241	0.264	0.083	1.735	ENSG00000075711
ACHE_SERT_LC_WM	ACHE_SERT_Npep	FYTTD1	0.764	-0.091	0.611	-0.509	ENSG00000122068
ACHE_SERT_LC_WM	ACHE_SERT_Npep	RPL35A	0.567	-0.067	0.367	-0.902	ENSG00000182899
ACHE_SERT_LC_WM	ACHE_SERT_Npep	ATP5ME	0.218	-0.136	0.07	-1.814	ENSG00000169020
ACHE_SERT_LC_WM	ACHE_SERT_Npep	CPLX1	0.663	-0.13	0.473	-0.718	ENSG00000168993
ACHE_SERT_LC_WM	ACHE_SERT_Npep	GAK	0.926	-0.033	0.862	-0.174	ENSG00000178950
ACHE_SERT_LC_WM	ACHE_SERT_Npep	CTBP1	0.554	-0.109	0.35	-0.935	ENSG00000159692
ACHE_SERT_LC_WM	ACHE_SERT_Npep	MAEA	0.125	-0.373	0.028	-2.198	ENSG00000090316
ACHE_SERT_LC_WM	ACHE_SERT_Npep	SLBP	0.598	-0.149	0.4	-0.842	ENSG00000163950
ACHE_SERT_LC_WM	ACHE_SERT_Npep	TMEM129	0.196	-0.366	0.058	-1.902	ENSG00000168936
ACHE_SERT_LC_WM	ACHE_SERT_Npep	FGFR3	0.006	0.392	0	3.567	ENSG00000068078
ACHE_SERT_LC_WM	ACHE_SERT_Npep	C4orf48	0.192	-0.153	0.056	-1.915	ENSG00000243449
ACHE_SERT_LC_WM	ACHE_SERT_Npep	NAT8L	0.076	0.238	0.013	2.498	ENSG00000185818
ACHE_SERT_LC_WM	ACHE_SERT_Npep	MXD4	0.711	-0.091	0.542	-0.61	ENSG00000123933
ACHE_SERT_LC_WM	ACHE_SERT_Npep	SH3BP2	0.897	0.043	0.816	0.233	ENSG00000087266
ACHE_SERT_LC_WM	ACHE_SERT_Npep	ADD1	0.822	-0.036	0.7	-0.386	ENSG00000087274
ACHE_SERT_LC_WM	ACHE_SERT_Npep	LRPAP1	0.254	-0.229	0.09	-1.697	ENSG00000163956
ACHE_SERT_LC_WM	ACHE_SERT_Npep	NSG1	0.017	-0.384	0.001	-3.195	ENSG00000168824
ACHE_SERT_LC_WM	ACHE_SERT_Npep	CRMP1	0.24	-0.281	0.083	-1.738	ENSG00000072832
ACHE_SERT_LC_WM	ACHE_SERT_Npep	JAKMIP1	0.461	-0.219	0.252	-1.146	ENSG00000152969
ACHE_SERT_LC_WM	ACHE_SERT_Npep	WFS1	0.52	0.163	0.312	1.012	ENSG00000109501
ACHE_SERT_LC_WM	ACHE_SERT_Npep	PPP2R2C	0.234	-0.21	0.079	-1.76	ENSG00000074211
ACHE_SERT_LC_WM	ACHE_SERT_Npep	MRFAP1	0.487	-0.077	0.278	-1.085	ENSG00000179010
ACHE_SERT_LC_WM	ACHE_SERT_Npep	AC093323.1	0.437	-0.224	0.228	-1.206	ENSG00000170846
ACHE_SERT_LC_WM	ACHE_SERT_Npep	MRFAP1L1	0.061	-0.378	0.009	-2.611	ENSG00000178988
ACHE_SERT_LC_WM	ACHE_SERT_Npep	KIAA0232	0.097	-0.36	0.019	-2.356	ENSG00000170871
ACHE_SERT_LC_WM	ACHE_SERT_Npep	WDR1	0.019	-0.457	0.002	-3.152	ENSG00000071127
ACHE_SERT_LC_WM	ACHE_SERT_Npep	BOD1L1	0.037	0.352	0.005	2.838	ENSG00000038219
ACHE_SERT_LC_WM	ACHE_SERT_Npep	CPEB2	0.924	0.034	0.858	0.179	ENSG00000137449
ACHE_SERT_LC_WM	ACHE_SERT_Npep	FBXL5	0.082	-0.348	0.014	-2.456	ENSG00000118564
ACHE_SERT_LC_WM	ACHE_SERT_Npep	FAM200B	0.999	0	0.999	-0.001	ENSG00000237765
ACHE_SERT_LC_WM	ACHE_SERT_Npep	QDPR	0.019	0.187	0.002	3.138	ENSG00000151552
ACHE_SERT_LC_WM	ACHE_SERT_Npep	LAP3	0.24	0.293	0.082	1.74	ENSG00000002549
ACHE_SERT_LC_WM	ACHE_SERT_Npep	KCNIP4	0.344	-0.253	0.153	-1.429	ENSG00000185774
ACHE_SERT_LC_WM	ACHE_SERT_Npep	DHX15	0.234	-0.302	0.079	-1.761	ENSG00000109606
ACHE_SERT_LC_WM	ACHE_SERT_Npep	RBPJ	0.078	0.314	0.013	2.481	ENSG00000168214
ACHE_SERT_LC_WM	ACHE_SERT_Npep	PCDH7	0.596	-0.148	0.397	-0.847	ENSG00000169851
ACHE_SERT_LC_WM	ACHE_SERT_Npep	ARAP2	0.131	0.418	0.031	2.166	ENSG00000047365
ACHE_SERT_LC_WM	ACHE_SERT_Npep	RELL1	0.35	0.269	0.158	1.414	ENSG00000181826
ACHE_SERT_LC_WM	ACHE_SERT_Npep	RFC1	0.755	0.087	0.6	0.525	ENSG00000035928
ACHE_SERT_LC_WM	ACHE_SERT_Npep	RPL9	0.95	0.007	0.905	0.12	ENSG00000163682
ACHE_SERT_LC_WM	ACHE_SERT_Npep	SMIM14	0.983	-0.006	0.965	-0.044	ENSG00000163683
ACHE_SERT_LC_WM	ACHE_SERT_Npep	UBE2K	0.516	-0.153	0.308	-1.02	ENSG00000078140
ACHE_SERT_LC_WM	ACHE_SERT_Npep	APBB2	0.55	0.148	0.345	0.945	ENSG00000163697
ACHE_SERT_LC_WM	ACHE_SERT_Npep	UCHL1	0	-0.421	0	-6.133	ENSG00000154277
ACHE_SERT_LC_WM	ACHE_SERT_Npep	LIMCH1	0	0.433	0	5.207	ENSG00000064042
ACHE_SERT_LC_WM	ACHE_SERT_Npep	PHOX2B	0.428	0.256	0.219	1.23	ENSG00000109132
ACHE_SERT_LC_WM	ACHE_SERT_Npep	LINC00682	0.305	0.313	0.123	1.545	ENSG00000245870
ACHE_SERT_LC_WM	ACHE_SERT_Npep	TMEM33	0.711	-0.091	0.541	-0.611	ENSG00000109133
ACHE_SERT_LC_WM	ACHE_SERT_Npep	SLC30A9	0.301	-0.241	0.12	-1.555	ENSG00000014824
ACHE_SERT_LC_WM	ACHE_SERT_Npep	ATP8A1	0.433	-0.178	0.224	-1.216	ENSG00000124406
ACHE_SERT_LC_WM	ACHE_SERT_Npep	GABRG1	0.61	-0.145	0.412	-0.821	ENSG00000163285
ACHE_SERT_LC_WM	ACHE_SERT_Npep	AC107398.3	0.88	-0.046	0.787	-0.271	ENSG00000260918
ACHE_SERT_LC_WM	ACHE_SERT_Npep	SLC10A4	0.106	-0.429	0.021	-2.306	ENSG00000145248
ACHE_SERT_LC_WM	ACHE_SERT_Npep	FRYL	0.116	0.399	0.025	2.248	ENSG00000075539
ACHE_SERT_LC_WM	ACHE_SERT_Npep	OCIAD1	0.016	-0.323	0.001	-3.22	ENSG00000109180
ACHE_SERT_LC_WM	ACHE_SERT_Npep	DCUN1D4	0.416	-0.192	0.21	-1.256	ENSG00000109184
ACHE_SERT_LC_WM	ACHE_SERT_Npep	SGCB	0.614	-0.137	0.417	-0.812	ENSG00000163069
ACHE_SERT_LC_WM	ACHE_SERT_Npep	USP46	0.991	-0.004	0.981	-0.024	ENSG00000109189
ACHE_SERT_LC_WM	ACHE_SERT_Npep	PDGFRA	0.679	-0.14	0.494	-0.684	ENSG00000134853
ACHE_SERT_LC_WM	ACHE_SERT_Npep	KIT	0.117	-0.469	0.025	-2.245	ENSG00000157404
ACHE_SERT_LC_WM	ACHE_SERT_Npep	TMEM165	0.782	0.07	0.642	0.465	ENSG00000134851
ACHE_SERT_LC_WM	ACHE_SERT_Npep	EXOC1	0.684	-0.126	0.501	-0.673	ENSG00000090989
ACHE_SERT_LC_WM	ACHE_SERT_Npep	PAICS	0.659	-0.117	0.468	-0.725	ENSG00000128050
ACHE_SERT_LC_WM	ACHE_SERT_Npep	SRP72	0.617	-0.109	0.42	-0.807	ENSG00000174780
ACHE_SERT_LC_WM	ACHE_SERT_Npep	HOPX	0.887	0.042	0.797	0.257	ENSG00000171476
ACHE_SERT_LC_WM	ACHE_SERT_Npep	POLR2B	0.352	-0.229	0.159	-1.408	ENSG00000047315
ACHE_SERT_LC_WM	ACHE_SERT_Npep	IGFBP7	0	0.538	0	4.786	ENSG00000163453
ACHE_SERT_LC_WM	ACHE_SERT_Npep	ADGRL3	0.618	-0.122	0.422	-0.804	ENSG00000150471
ACHE_SERT_LC_WM	ACHE_SERT_Npep	YTHDC1	0.169	0.295	0.046	2.001	ENSG00000083896
ACHE_SERT_LC_WM	ACHE_SERT_Npep	RUFY3	0.177	-0.182	0.049	-1.968	ENSG00000018189
ACHE_SERT_LC_WM	ACHE_SERT_Npep	GRSF1	0.267	-0.223	0.1	-1.649	ENSG00000132463
ACHE_SERT_LC_WM	ACHE_SERT_Npep	SLC4A4	0.119	0.369	0.026	2.234	ENSG00000080493
ACHE_SERT_LC_WM	ACHE_SERT_Npep	ANKRD17	0.008	0.433	0.001	3.486	ENSG00000132466
ACHE_SERT_LC_WM	ACHE_SERT_Npep	PARM1	0.538	-0.189	0.333	-0.968	ENSG00000169116
ACHE_SERT_LC_WM	ACHE_SERT_Npep	G3BP2	0.02	-0.348	0.002	-3.128	ENSG00000138757
ACHE_SERT_LC_WM	ACHE_SERT_Npep	USO1	0.309	-0.273	0.125	-1.537	ENSG00000138768
ACHE_SERT_LC_WM	ACHE_SERT_Npep	SCARB2	0.577	-0.078	0.376	-0.885	ENSG00000138760
ACHE_SERT_LC_WM	ACHE_SERT_Npep	SEPTIN11	0.888	0.041	0.8	0.253	ENSG00000138758
ACHE_SERT_LC_WM	ACHE_SERT_Npep	CCNI	0.009	0.274	0.001	3.439	ENSG00000118816
ACHE_SERT_LC_WM	ACHE_SERT_Npep	MRPL1	0.92	-0.035	0.851	-0.188	ENSG00000169288
ACHE_SERT_LC_WM	ACHE_SERT_Npep	LINC01094	0.608	0.175	0.41	0.824	ENSG00000251442
ACHE_SERT_LC_WM	ACHE_SERT_Npep	LINC01088	0.88	0.058	0.786	0.271	ENSG00000249307
ACHE_SERT_LC_WM	ACHE_SERT_Npep	HNRNPD	0.551	-0.123	0.346	-0.944	ENSG00000138668
ACHE_SERT_LC_WM	ACHE_SERT_Npep	HNRNPDL	0.752	-0.048	0.595	-0.532	ENSG00000152795
ACHE_SERT_LC_WM	ACHE_SERT_Npep	ENOPH1	0.573	-0.124	0.373	-0.892	ENSG00000145293
ACHE_SERT_LC_WM	ACHE_SERT_Npep	TMEM150C	0.797	0.083	0.663	0.436	ENSG00000249242
ACHE_SERT_LC_WM	ACHE_SERT_Npep	SCD5	0.886	-0.015	0.797	-0.258	ENSG00000145284
ACHE_SERT_LC_WM	ACHE_SERT_Npep	SEC31A	0.199	-0.302	0.059	-1.893	ENSG00000138674
ACHE_SERT_LC_WM	ACHE_SERT_Npep	COPS4	0.057	-0.437	0.008	-2.645	ENSG00000138663
ACHE_SERT_LC_WM	ACHE_SERT_Npep	MRPS18C	0.22	-0.302	0.071	-1.809	ENSG00000163319
ACHE_SERT_LC_WM	ACHE_SERT_Npep	WDFY3	0.872	-0.041	0.775	-0.285	ENSG00000163625
ACHE_SERT_LC_WM	ACHE_SERT_Npep	MAPK10	0.835	-0.04	0.722	-0.355	ENSG00000109339
ACHE_SERT_LC_WM	ACHE_SERT_Npep	SPARCL1	0.009	0.25	0.001	3.442	ENSG00000152583
ACHE_SERT_LC_WM	ACHE_SERT_Npep	SPP1	0.978	0.006	0.955	0.056	ENSG00000118785
ACHE_SERT_LC_WM	ACHE_SERT_Npep	ABCG2	0.337	0.271	0.147	1.453	ENSG00000118777
ACHE_SERT_LC_WM	ACHE_SERT_Npep	PPM1K	0.675	0.083	0.49	0.691	ENSG00000163644
ACHE_SERT_LC_WM	ACHE_SERT_Npep	PYURF	0.049	-0.394	0.007	-2.715	ENSG00000145337
ACHE_SERT_LC_WM	ACHE_SERT_Npep	NAP1L5	0.037	-0.291	0.005	-2.845	ENSG00000177432
ACHE_SERT_LC_WM	ACHE_SERT_Npep	SNCA	0.316	-0.221	0.13	-1.517	ENSG00000145335
ACHE_SERT_LC_WM	ACHE_SERT_Npep	PDLIM5	0.656	0.114	0.465	0.73	ENSG00000163110
ACHE_SERT_LC_WM	ACHE_SERT_Npep	RAP1GDS1	0.1	-0.289	0.02	-2.341	ENSG00000138698
ACHE_SERT_LC_WM	ACHE_SERT_Npep	TSPAN5	0.906	0.037	0.831	0.214	ENSG00000168785
ACHE_SERT_LC_WM	ACHE_SERT_Npep	EIF4E	0.264	-0.239	0.098	-1.659	ENSG00000151247
ACHE_SERT_LC_WM	ACHE_SERT_Npep	ADH5	0.338	-0.18	0.148	-1.449	ENSG00000197894
ACHE_SERT_LC_WM	ACHE_SERT_Npep	LAMTOR3	0.316	-0.269	0.13	-1.516	ENSG00000109270
ACHE_SERT_LC_WM	ACHE_SERT_Npep	DNAJB14	0.669	-0.101	0.481	-0.705	ENSG00000164031
ACHE_SERT_LC_WM	ACHE_SERT_Npep	H2AFZ	0.009	-0.437	0.001	-3.424	ENSG00000164032
ACHE_SERT_LC_WM	ACHE_SERT_Npep	PPP3CA	0.323	0.165	0.135	1.497	ENSG00000138814
ACHE_SERT_LC_WM	ACHE_SERT_Npep	UBE2D3	0.634	-0.075	0.441	-0.771	ENSG00000109332
ACHE_SERT_LC_WM	ACHE_SERT_Npep	CISD2	0.143	-0.356	0.035	-2.112	ENSG00000145354
ACHE_SERT_LC_WM	ACHE_SERT_Npep	BDH2	0.773	0.088	0.624	0.491	ENSG00000164039
ACHE_SERT_LC_WM	ACHE_SERT_Npep	AIMP1	0.613	0.15	0.415	0.815	ENSG00000164022
ACHE_SERT_LC_WM	ACHE_SERT_Npep	PAPSS1	0.986	0.006	0.97	0.038	ENSG00000138801
ACHE_SERT_LC_WM	ACHE_SERT_Npep	AC096564.1	0.091	0.504	0.017	2.394	ENSG00000245293
ACHE_SERT_LC_WM	ACHE_SERT_Npep	RPL34	0.688	0.041	0.507	0.665	ENSG00000109475
ACHE_SERT_LC_WM	ACHE_SERT_Npep	ETNPPL	0.33	0.231	0.14	1.476	ENSG00000164089
ACHE_SERT_LC_WM	ACHE_SERT_Npep	PLA2G12A	0.816	-0.07	0.69	-0.399	ENSG00000123739
ACHE_SERT_LC_WM	ACHE_SERT_Npep	LARP7	0.231	0.28	0.077	1.771	ENSG00000174720
ACHE_SERT_LC_WM	ACHE_SERT_Npep	ANK2	0.454	0.073	0.245	1.164	ENSG00000145362
ACHE_SERT_LC_WM	ACHE_SERT_Npep	CAMK2D	0.124	-0.346	0.028	-2.206	ENSG00000145349
ACHE_SERT_LC_WM	ACHE_SERT_Npep	UGT8	0.178	0.341	0.05	1.967	ENSG00000174607
ACHE_SERT_LC_WM	ACHE_SERT_Npep	SNHG8	0.602	-0.127	0.405	-0.834	ENSG00000269893
ACHE_SERT_LC_WM	ACHE_SERT_Npep	C4orf3	0.779	0.044	0.633	0.477	ENSG00000164096
ACHE_SERT_LC_WM	ACHE_SERT_Npep	ANXA5	0.702	0.077	0.528	0.632	ENSG00000164111
ACHE_SERT_LC_WM	ACHE_SERT_Npep	KIAA1109	0.763	0.075	0.609	0.512	ENSG00000138688
ACHE_SERT_LC_WM	ACHE_SERT_Npep	FGF2	0.962	-0.018	0.926	-0.092	ENSG00000138685
ACHE_SERT_LC_WM	ACHE_SERT_Npep	HSPA4L	0.338	-0.192	0.148	-1.449	ENSG00000164070
ACHE_SERT_LC_WM	ACHE_SERT_Npep	PGRMC2	0.403	-0.207	0.2	-1.284	ENSG00000164040
ACHE_SERT_LC_WM	ACHE_SERT_Npep	JADE1	0.596	0.152	0.397	0.847	ENSG00000077684
ACHE_SERT_LC_WM	ACHE_SERT_Npep	PCDH10	0.238	-0.227	0.081	-1.748	ENSG00000138650
ACHE_SERT_LC_WM	ACHE_SERT_Npep	SLC7A11	0.486	0.2	0.277	1.087	ENSG00000151012
ACHE_SERT_LC_WM	ACHE_SERT_Npep	NDUFC1	0.001	-0.481	0	-4.058	ENSG00000109390
ACHE_SERT_LC_WM	ACHE_SERT_Npep	NAA15	0.1	0.46	0.019	2.342	ENSG00000164134
ACHE_SERT_LC_WM	ACHE_SERT_Npep	SETD7	0.976	0.012	0.948	0.065	ENSG00000145391
ACHE_SERT_LC_WM	ACHE_SERT_Npep	SCOC	0.016	-0.24	0.001	-3.229	ENSG00000153130
ACHE_SERT_LC_WM	ACHE_SERT_Npep	TBC1D9	0.043	-0.5	0.006	-2.775	ENSG00000109436
ACHE_SERT_LC_WM	ACHE_SERT_Npep	GAB1	0.838	0.065	0.729	0.347	ENSG00000109458
ACHE_SERT_LC_WM	ACHE_SERT_Npep	SMARCA5	0.701	0.07	0.526	0.635	ENSG00000153147
ACHE_SERT_LC_WM	ACHE_SERT_Npep	HHIP	0.835	0.07	0.721	0.358	ENSG00000164161
ACHE_SERT_LC_WM	ACHE_SERT_Npep	ABCE1	0.598	-0.15	0.4	-0.843	ENSG00000164163
ACHE_SERT_LC_WM	ACHE_SERT_Npep	DCLK2	0.461	-0.197	0.251	-1.148	ENSG00000170390
ACHE_SERT_LC_WM	ACHE_SERT_Npep	RPS3A	0.679	0.041	0.496	0.682	ENSG00000145425
ACHE_SERT_LC_WM	ACHE_SERT_Npep	GATB	0.314	-0.289	0.128	-1.522	ENSG00000059691
ACHE_SERT_LC_WM	ACHE_SERT_Npep	FBXW7	0.979	-0.009	0.957	-0.054	ENSG00000109670
ACHE_SERT_LC_WM	ACHE_SERT_Npep	TRIM2	0.461	0.095	0.254	1.143	ENSG00000109654
ACHE_SERT_LC_WM	ACHE_SERT_Npep	MAP9	0.146	0.254	0.036	2.1	ENSG00000164114
ACHE_SERT_LC_WM	ACHE_SERT_Npep	GUCY1B1	0.369	-0.192	0.172	-1.366	ENSG00000061918
ACHE_SERT_LC_WM	ACHE_SERT_Npep	GLRB	0.163	-0.323	0.043	-2.027	ENSG00000109738
ACHE_SERT_LC_WM	ACHE_SERT_Npep	GRIA2	0.955	0.016	0.913	0.11	ENSG00000120251
ACHE_SERT_LC_WM	ACHE_SERT_Npep	GASK1B	0.516	0.202	0.309	1.019	ENSG00000164125
ACHE_SERT_LC_WM	ACHE_SERT_Npep	TMEM144	0.095	0.334	0.018	2.368	ENSG00000164124
ACHE_SERT_LC_WM	ACHE_SERT_Npep	PPID	0.414	-0.225	0.208	-1.259	ENSG00000171497
ACHE_SERT_LC_WM	ACHE_SERT_Npep	RAPGEF2	0.948	0.023	0.899	0.127	ENSG00000109756
ACHE_SERT_LC_WM	ACHE_SERT_Npep	FSTL5	0.159	-0.388	0.041	-2.047	ENSG00000168843
ACHE_SERT_LC_WM	ACHE_SERT_Npep	KLHL2	0.905	-0.037	0.829	-0.216	ENSG00000109466
ACHE_SERT_LC_WM	ACHE_SERT_Npep	MSMO1	0.42	-0.154	0.213	-1.246	ENSG00000052802
ACHE_SERT_LC_WM	ACHE_SERT_Npep	CPE	0.008	-0.215	0.001	-3.473	ENSG00000109472
ACHE_SERT_LC_WM	ACHE_SERT_Npep	SPOCK3	0.992	0.003	0.982	0.023	ENSG00000196104
ACHE_SERT_LC_WM	ACHE_SERT_Npep	NEK1	0.629	-0.151	0.437	-0.778	ENSG00000137601
ACHE_SERT_LC_WM	ACHE_SERT_Npep	CLCN3	0.602	-0.097	0.404	-0.835	ENSG00000109572
ACHE_SERT_LC_WM	ACHE_SERT_Npep	MFAP3L	0.948	0.022	0.9	0.125	ENSG00000198948
ACHE_SERT_LC_WM	ACHE_SERT_Npep	SCRG1	0.021	0.38	0.002	3.106	ENSG00000164106
ACHE_SERT_LC_WM	ACHE_SERT_Npep	GPM6A	0.394	0.103	0.191	1.308	ENSG00000150625
ACHE_SERT_LC_WM	ACHE_SERT_Npep	SPCS3	0.417	-0.2	0.211	-1.251	ENSG00000129128
ACHE_SERT_LC_WM	ACHE_SERT_Npep	STOX2	0.989	0.005	0.976	0.03	ENSG00000173320
ACHE_SERT_LC_WM	ACHE_SERT_Npep	ACSL1	0.827	-0.069	0.709	-0.374	ENSG00000151726
ACHE_SERT_LC_WM	ACHE_SERT_Npep	SLC25A4	0.005	-0.392	0	-3.638	ENSG00000151729
ACHE_SERT_LC_WM	ACHE_SERT_Npep	FAT1	0.855	-0.063	0.752	-0.317	ENSG00000083857
ACHE_SERT_LC_WM	ACHE_SERT_Npep	FRG1	0.499	0.191	0.291	1.057	ENSG00000109536
ACHE_SERT_LC_WM	ACHE_SERT_Npep	SDHA	0.037	-0.363	0.005	-2.845	ENSG00000073578
ACHE_SERT_LC_WM	ACHE_SERT_Npep	PDCD6	0.032	-0.433	0.004	-2.922	ENSG00000249915
ACHE_SERT_LC_WM	ACHE_SERT_Npep	EXOC3	0.54	-0.165	0.336	-0.964	ENSG00000180104
ACHE_SERT_LC_WM	ACHE_SERT_Npep	TPPP	0.849	0.03	0.744	0.327	ENSG00000171368
ACHE_SERT_LC_WM	ACHE_SERT_Npep	CLPTM1L	0.663	-0.132	0.473	-0.718	ENSG00000049656
ACHE_SERT_LC_WM	ACHE_SERT_Npep	LPCAT1	0.253	-0.331	0.089	-1.701	ENSG00000153395
ACHE_SERT_LC_WM	ACHE_SERT_Npep	NDUFS6	0.779	0.035	0.635	0.475	ENSG00000145494
ACHE_SERT_LC_WM	ACHE_SERT_Npep	MED10	0.158	-0.38	0.04	-2.055	ENSG00000133398
ACHE_SERT_LC_WM	ACHE_SERT_Npep	UBE2QL1	0.04	-0.474	0.005	-2.81	ENSG00000215218
ACHE_SERT_LC_WM	ACHE_SERT_Npep	SRD5A1	0.168	-0.381	0.045	-2.007	ENSG00000145545
ACHE_SERT_LC_WM	ACHE_SERT_Npep	ADCY2	0.754	0.075	0.598	0.527	ENSG00000078295
ACHE_SERT_LC_WM	ACHE_SERT_Npep	SEMA5A	0.162	-0.376	0.042	-2.034	ENSG00000112902
ACHE_SERT_LC_WM	ACHE_SERT_Npep	CCT5	0.107	-0.324	0.022	-2.299	ENSG00000150753
ACHE_SERT_LC_WM	ACHE_SERT_Npep	MARCH6	0.792	-0.041	0.657	-0.444	ENSG00000145495
ACHE_SERT_LC_WM	ACHE_SERT_Npep	CTNND2	0.464	0.126	0.257	1.136	ENSG00000169862
ACHE_SERT_LC_WM	ACHE_SERT_Npep	TRIO	0.579	-0.165	0.379	-0.88	ENSG00000038382
ACHE_SERT_LC_WM	ACHE_SERT_Npep	ANKH	0.563	-0.126	0.363	-0.909	ENSG00000154122
ACHE_SERT_LC_WM	ACHE_SERT_Npep	RETREG1	0.805	-0.061	0.673	-0.422	ENSG00000154153
ACHE_SERT_LC_WM	ACHE_SERT_Npep	MYO10	0	0.774	0	5.438	ENSG00000145555
ACHE_SERT_LC_WM	ACHE_SERT_Npep	BASP1	0.693	-0.053	0.513	-0.655	ENSG00000176788
ACHE_SERT_LC_WM	ACHE_SERT_Npep	CDH18	0.585	-0.175	0.384	-0.871	ENSG00000145526
ACHE_SERT_LC_WM	ACHE_SERT_Npep	GOLPH3	0.47	-0.192	0.262	-1.122	ENSG00000113384
ACHE_SERT_LC_WM	ACHE_SERT_Npep	ZFR	0.786	-0.058	0.648	-0.457	ENSG00000056097
ACHE_SERT_LC_WM	ACHE_SERT_Npep	SUB1	0.064	-0.194	0.01	-2.587	ENSG00000113387
ACHE_SERT_LC_WM	ACHE_SERT_Npep	DNAJC21	0.509	-0.181	0.302	-1.034	ENSG00000168724
ACHE_SERT_LC_WM	ACHE_SERT_Npep	LMBRD2	0.981	-0.008	0.959	-0.051	ENSG00000164187
ACHE_SERT_LC_WM	ACHE_SERT_Npep	NADK2	0.981	0.009	0.962	0.048	ENSG00000152620
ACHE_SERT_LC_WM	ACHE_SERT_Npep	SLC1A3	0.203	0.213	0.061	1.874	ENSG00000079215
ACHE_SERT_LC_WM	ACHE_SERT_Npep	NIPBL	0.443	0.211	0.235	1.189	ENSG00000164190
ACHE_SERT_LC_WM	ACHE_SERT_Npep	LIFR	0.578	0.146	0.378	0.881	ENSG00000113594
ACHE_SERT_LC_WM	ACHE_SERT_Npep	RPL37	0.028	0.196	0.003	2.978	ENSG00000145592
ACHE_SERT_LC_WM	ACHE_SERT_Npep	PLCXD3	0.325	0.269	0.137	1.49	ENSG00000182836
ACHE_SERT_LC_WM	ACHE_SERT_Npep	OXCT1	0.01	-0.576	0.001	-3.373	ENSG00000083720
ACHE_SERT_LC_WM	ACHE_SERT_Npep	SELENOP	0	0.451	0	5.902	ENSG00000250722
ACHE_SERT_LC_WM	ACHE_SERT_Npep	HMGCS1	0.208	-0.199	0.065	-1.85	ENSG00000112972
ACHE_SERT_LC_WM	ACHE_SERT_Npep	PAIP1	0.228	-0.306	0.075	-1.782	ENSG00000172239
ACHE_SERT_LC_WM	ACHE_SERT_Npep	NNT-AS1	0.551	0.162	0.347	0.942	ENSG00000248092
ACHE_SERT_LC_WM	ACHE_SERT_Npep	NNT	0.47	-0.196	0.262	-1.122	ENSG00000112992
ACHE_SERT_LC_WM	ACHE_SERT_Npep	MOCS2	0.202	-0.31	0.061	-1.878	ENSG00000164172
ACHE_SERT_LC_WM	ACHE_SERT_Npep	NDUFS4	0.344	-0.248	0.153	-1.429	ENSG00000164258
ACHE_SERT_LC_WM	ACHE_SERT_Npep	PLPP1	0.295	-0.261	0.116	-1.573	ENSG00000067113
ACHE_SERT_LC_WM	ACHE_SERT_Npep	IL6ST	0.409	-0.129	0.203	-1.273	ENSG00000134352
ACHE_SERT_LC_WM	ACHE_SERT_Npep	GPBP1	0.782	-0.07	0.642	-0.465	ENSG00000062194
ACHE_SERT_LC_WM	ACHE_SERT_Npep	RAB3C	0.484	-0.137	0.275	-1.092	ENSG00000152932
ACHE_SERT_LC_WM	ACHE_SERT_Npep	ELOVL7	0.529	-0.19	0.324	-0.988	ENSG00000164181
ACHE_SERT_LC_WM	ACHE_SERT_Npep	NDUFAF2	0.246	-0.305	0.086	-1.718	ENSG00000164182
ACHE_SERT_LC_WM	ACHE_SERT_Npep	ZSWIM6	0.792	-0.081	0.657	-0.444	ENSG00000130449
ACHE_SERT_LC_WM	ACHE_SERT_Npep	KIF2A	0.824	-0.063	0.704	-0.38	ENSG00000068796
ACHE_SERT_LC_WM	ACHE_SERT_Npep	SREK1IP1	0.775	0.086	0.626	0.488	ENSG00000153006
ACHE_SERT_LC_WM	ACHE_SERT_Npep	CWC27	0.834	0.067	0.719	0.36	ENSG00000153015
ACHE_SERT_LC_WM	ACHE_SERT_Npep	TRIM23	0.62	-0.142	0.424	-0.8	ENSG00000113595
ACHE_SERT_LC_WM	ACHE_SERT_Npep	SGTB	0.193	-0.303	0.056	-1.912	ENSG00000197860
ACHE_SERT_LC_WM	ACHE_SERT_Npep	ERBIN	0.033	0.424	0.004	2.903	ENSG00000112851
ACHE_SERT_LC_WM	ACHE_SERT_Npep	SREK1	0.05	0.451	0.007	2.7	ENSG00000153914
ACHE_SERT_LC_WM	ACHE_SERT_Npep	MAST4	0.787	0.085	0.65	0.454	ENSG00000069020
ACHE_SERT_LC_WM	ACHE_SERT_Npep	PIK3R1	0.074	0.364	0.012	2.515	ENSG00000145675
ACHE_SERT_LC_WM	ACHE_SERT_Npep	MRPS36	0.134	-0.429	0.031	-2.155	ENSG00000134056
ACHE_SERT_LC_WM	ACHE_SERT_Npep	TAF9	0.515	-0.16	0.307	-1.022	ENSG00000273841
ACHE_SERT_LC_WM	ACHE_SERT_Npep	BDP1	0.089	0.41	0.016	2.411	ENSG00000145734
ACHE_SERT_LC_WM	ACHE_SERT_Npep	CARTPT	0.968	-0.02	0.936	-0.081	ENSG00000164326
ACHE_SERT_LC_WM	ACHE_SERT_Npep	MAP1B	0	0.523	0	7.781	ENSG00000131711
ACHE_SERT_LC_WM	ACHE_SERT_Npep	TNPO1	0.473	-0.165	0.265	-1.115	ENSG00000083312
ACHE_SERT_LC_WM	ACHE_SERT_Npep	BTF3	0.175	-0.199	0.048	-1.977	ENSG00000145741
ACHE_SERT_LC_WM	ACHE_SERT_Npep	ENC1	0.804	-0.067	0.672	-0.423	ENSG00000171617
ACHE_SERT_LC_WM	ACHE_SERT_Npep	NSA2	0.637	0.103	0.445	0.764	ENSG00000164346
ACHE_SERT_LC_WM	ACHE_SERT_Npep	FAM169A	0.717	-0.091	0.549	-0.6	ENSG00000198780
ACHE_SERT_LC_WM	ACHE_SERT_Npep	HMGCR	0.293	-0.28	0.115	-1.578	ENSG00000113161
ACHE_SERT_LC_WM	ACHE_SERT_Npep	CERT1	0.674	-0.102	0.487	-0.695	ENSG00000113163
ACHE_SERT_LC_WM	ACHE_SERT_Npep	SV2C	0.765	-0.088	0.614	-0.505	ENSG00000122012
ACHE_SERT_LC_WM	ACHE_SERT_Npep	AGGF1	0.721	-0.103	0.555	-0.59	ENSG00000164252
ACHE_SERT_LC_WM	ACHE_SERT_Npep	PDE8B	0.84	0.06	0.732	0.343	ENSG00000113231
ACHE_SERT_LC_WM	ACHE_SERT_Npep	TBCA	0.801	-0.041	0.668	-0.429	ENSG00000171530
ACHE_SERT_LC_WM	ACHE_SERT_Npep	SCAMP1	0.521	-0.125	0.314	-1.008	ENSG00000085365
ACHE_SERT_LC_WM	ACHE_SERT_Npep	SERINC5	0.212	0.344	0.067	1.835	ENSG00000164300
ACHE_SERT_LC_WM	ACHE_SERT_Npep	ZFYVE16	0.261	0.3	0.095	1.671	ENSG00000039319
ACHE_SERT_LC_WM	ACHE_SERT_Npep	SSBP2	0.278	-0.25	0.106	-1.62	ENSG00000145687
ACHE_SERT_LC_WM	ACHE_SERT_Npep	RPS23	0.322	0.099	0.134	1.501	ENSG00000186468
ACHE_SERT_LC_WM	ACHE_SERT_Npep	TMEM167A	0.509	-0.141	0.301	-1.034	ENSG00000174695
ACHE_SERT_LC_WM	ACHE_SERT_Npep	VCAN	0.01	0.556	0.001	3.401	ENSG00000038427
ACHE_SERT_LC_WM	ACHE_SERT_Npep	EDIL3	0.384	0.105	0.184	1.331	ENSG00000164176
ACHE_SERT_LC_WM	ACHE_SERT_Npep	COX7C	0.007	-0.208	0	-3.539	ENSG00000127184
ACHE_SERT_LC_WM	ACHE_SERT_Npep	TMEM161B-AS1	0.914	0.037	0.843	0.198	ENSG00000247828
ACHE_SERT_LC_WM	ACHE_SERT_Npep	LINC00461	0.825	-0.073	0.705	-0.378	ENSG00000245526
ACHE_SERT_LC_WM	ACHE_SERT_Npep	NR2F1	0.981	0.008	0.959	0.052	ENSG00000175745
ACHE_SERT_LC_WM	ACHE_SERT_Npep	MCTP1	0.835	-0.073	0.723	-0.354	ENSG00000175471
ACHE_SERT_LC_WM	ACHE_SERT_Npep	TTC37	0.399	-0.206	0.196	-1.295	ENSG00000198677
ACHE_SERT_LC_WM	ACHE_SERT_Npep	RHOBTB3	0.008	0.582	0.001	3.449	ENSG00000164292
ACHE_SERT_LC_WM	ACHE_SERT_Npep	ELL2	0.991	-0.004	0.981	-0.024	ENSG00000118985
ACHE_SERT_LC_WM	ACHE_SERT_Npep	PCSK1	0.014	-0.643	0.001	-3.27	ENSG00000175426
ACHE_SERT_LC_WM	ACHE_SERT_Npep	CAST	0.977	0.009	0.95	0.063	ENSG00000153113
ACHE_SERT_LC_WM	ACHE_SERT_Npep	LNPEP	0.727	0.091	0.563	0.579	ENSG00000113441
ACHE_SERT_LC_WM	ACHE_SERT_Npep	LIX1	0.993	0.003	0.988	0.015	ENSG00000145721
ACHE_SERT_LC_WM	ACHE_SERT_Npep	RGMB	0.559	-0.153	0.357	-0.921	ENSG00000174136
ACHE_SERT_LC_WM	ACHE_SERT_Npep	FAM174A	0.267	-0.298	0.099	-1.651	ENSG00000174132
ACHE_SERT_LC_WM	ACHE_SERT_Npep	PAM	0.105	-0.276	0.021	-2.31	ENSG00000145730
ACHE_SERT_LC_WM	ACHE_SERT_Npep	PPIP5K2	0.693	-0.121	0.514	-0.653	ENSG00000145725
ACHE_SERT_LC_WM	ACHE_SERT_Npep	FBXL17	0.93	0.024	0.868	0.167	ENSG00000145743
ACHE_SERT_LC_WM	ACHE_SERT_Npep	PJA2	0.048	-0.2	0.007	-2.724	ENSG00000198961
ACHE_SERT_LC_WM	ACHE_SERT_Npep	MAN2A1	0.441	0.236	0.234	1.192	ENSG00000112893
ACHE_SERT_LC_WM	ACHE_SERT_Npep	SLC25A46	0.281	-0.24	0.108	-1.609	ENSG00000164209
ACHE_SERT_LC_WM	ACHE_SERT_Npep	NREP	0.323	-0.273	0.135	-1.496	ENSG00000134986
ACHE_SERT_LC_WM	ACHE_SERT_Npep	EPB41L4A-AS1	0.375	-0.228	0.178	-1.349	ENSG00000224032
ACHE_SERT_LC_WM	ACHE_SERT_Npep	APC	0.33	0.175	0.14	1.477	ENSG00000134982
ACHE_SERT_LC_WM	ACHE_SERT_Npep	SRP19	0.568	-0.168	0.369	-0.9	ENSG00000153037
ACHE_SERT_LC_WM	ACHE_SERT_Npep	REEP5	0	-0.39	0	-5.05	ENSG00000129625
ACHE_SERT_LC_WM	ACHE_SERT_Npep	TRIM36	0.16	-0.349	0.042	-2.042	ENSG00000152503
ACHE_SERT_LC_WM	ACHE_SERT_Npep	TMED7	0.836	-0.046	0.724	-0.353	ENSG00000134970
ACHE_SERT_LC_WM	ACHE_SERT_Npep	CDO1	0.085	-0.443	0.015	-2.434	ENSG00000129596
ACHE_SERT_LC_WM	ACHE_SERT_Npep	ATG12	0.56	-0.163	0.359	-0.918	ENSG00000145782
ACHE_SERT_LC_WM	ACHE_SERT_Npep	AP3S1	0.022	-0.488	0.002	-3.087	ENSG00000177879
ACHE_SERT_LC_WM	ACHE_SERT_Npep	SEMA6A	0.816	-0.072	0.689	-0.401	ENSG00000092421
ACHE_SERT_LC_WM	ACHE_SERT_Npep	DMXL1	0.803	-0.076	0.671	-0.425	ENSG00000172869
ACHE_SERT_LC_WM	ACHE_SERT_Npep	HSD17B4	0.625	-0.114	0.429	-0.792	ENSG00000133835
ACHE_SERT_LC_WM	ACHE_SERT_Npep	SNX2	0.361	-0.25	0.166	-1.386	ENSG00000205302
ACHE_SERT_LC_WM	ACHE_SERT_Npep	CSNK1G3	0.948	0.021	0.902	0.124	ENSG00000151292
ACHE_SERT_LC_WM	ACHE_SERT_Npep	GRAMD2B	0.166	0.383	0.044	2.017	ENSG00000155324
ACHE_SERT_LC_WM	ACHE_SERT_Npep	ALDH7A1	0.821	0.063	0.699	0.387	ENSG00000164904
ACHE_SERT_LC_WM	ACHE_SERT_Npep	PHAX	0.896	-0.038	0.814	-0.236	ENSG00000164902
ACHE_SERT_LC_WM	ACHE_SERT_Npep	C5orf63	0	0.942	0	5.293	ENSG00000164241
ACHE_SERT_LC_WM	ACHE_SERT_Npep	SLC12A2	0.006	0.391	0	3.591	ENSG00000064651
ACHE_SERT_LC_WM	ACHE_SERT_Npep	HINT1	0	-0.412	0	-5.321	ENSG00000169567
ACHE_SERT_LC_WM	ACHE_SERT_Npep	LYRM7	0.399	0.218	0.196	1.296	ENSG00000186687
ACHE_SERT_LC_WM	ACHE_SERT_Npep	CDC42SE2	0.962	0.013	0.927	0.092	ENSG00000158985
ACHE_SERT_LC_WM	ACHE_SERT_Npep	ACSL6	0.355	-0.197	0.162	-1.401	ENSG00000164398
ACHE_SERT_LC_WM	ACHE_SERT_Npep	RAD50	0.721	0.104	0.556	0.589	ENSG00000113522
ACHE_SERT_LC_WM	ACHE_SERT_Npep	KIF3A	0.342	0.146	0.152	1.434	ENSG00000131437
ACHE_SERT_LC_WM	ACHE_SERT_Npep	SEPTIN8	0.118	0.194	0.026	2.238	ENSG00000164402
ACHE_SERT_LC_WM	ACHE_SERT_Npep	SHROOM1	0.292	0.293	0.114	1.581	ENSG00000164403
ACHE_SERT_LC_WM	ACHE_SERT_Npep	UQCRQ	0.001	-0.339	0	-4.121	ENSG00000164405
ACHE_SERT_LC_WM	ACHE_SERT_Npep	AFF4	0.987	-0.005	0.971	-0.036	ENSG00000072364
ACHE_SERT_LC_WM	ACHE_SERT_Npep	HSPA4	0.339	-0.204	0.149	-1.446	ENSG00000170606
ACHE_SERT_LC_WM	ACHE_SERT_Npep	VDAC1	0.014	-0.408	0.001	-3.262	ENSG00000213585
ACHE_SERT_LC_WM	ACHE_SERT_Npep	SKP1	0	-0.318	0	-5.933	ENSG00000113558
ACHE_SERT_LC_WM	ACHE_SERT_Npep	PPP2CA	0.398	-0.15	0.194	-1.299	ENSG00000113575
ACHE_SERT_LC_WM	ACHE_SERT_Npep	UBE2B	0.325	-0.186	0.136	-1.491	ENSG00000119048
ACHE_SERT_LC_WM	ACHE_SERT_Npep	JADE2	0.061	-0.438	0.009	-2.606	ENSG00000043143
ACHE_SERT_LC_WM	ACHE_SERT_Npep	SAR1B	0.896	-0.038	0.812	-0.238	ENSG00000152700
ACHE_SERT_LC_WM	ACHE_SERT_Npep	CAMLG	0.377	-0.182	0.179	-1.345	ENSG00000164615
ACHE_SERT_LC_WM	ACHE_SERT_Npep	DDX46	0.17	0.333	0.046	1.997	ENSG00000145833
ACHE_SERT_LC_WM	ACHE_SERT_Npep	C5orf24	0.728	-0.1	0.565	-0.576	ENSG00000181904
ACHE_SERT_LC_WM	ACHE_SERT_Npep	TXNDC15	0.037	-0.518	0.005	-2.849	ENSG00000113621
ACHE_SERT_LC_WM	ACHE_SERT_Npep	H2AFY	0.264	-0.256	0.098	-1.659	ENSG00000113648
ACHE_SERT_LC_WM	ACHE_SERT_Npep	CXCL14	0.276	0.329	0.104	1.626	ENSG00000145824
ACHE_SERT_LC_WM	ACHE_SERT_Npep	SPOCK1	0.375	0.156	0.178	1.35	ENSG00000152377
ACHE_SERT_LC_WM	ACHE_SERT_Npep	HNRNPA0	0.854	-0.037	0.75	-0.319	ENSG00000177733
ACHE_SERT_LC_WM	ACHE_SERT_Npep	FAM13B	0.36	-0.252	0.165	-1.39	ENSG00000031003
ACHE_SERT_LC_WM	ACHE_SERT_Npep	REEP2	0.702	-0.069	0.528	-0.632	ENSG00000132563
ACHE_SERT_LC_WM	ACHE_SERT_Npep	EGR1	0.526	-0.256	0.319	-0.997	ENSG00000120738
ACHE_SERT_LC_WM	ACHE_SERT_Npep	ETF1	0.335	-0.252	0.145	-1.459	ENSG00000120705
ACHE_SERT_LC_WM	ACHE_SERT_Npep	HSPA9	0.122	-0.204	0.027	-2.216	ENSG00000113013
ACHE_SERT_LC_WM	ACHE_SERT_Npep	CTNNA1	0.479	0.129	0.27	1.104	ENSG00000044115
ACHE_SERT_LC_WM	ACHE_SERT_Npep	PAIP2	0.032	-0.317	0.004	-2.911	ENSG00000120727
ACHE_SERT_LC_WM	ACHE_SERT_Npep	DNAJC18	0.932	-0.027	0.871	-0.163	ENSG00000170464
ACHE_SERT_LC_WM	ACHE_SERT_Npep	UBE2D2	0.201	-0.266	0.06	-1.886	ENSG00000131508
ACHE_SERT_LC_WM	ACHE_SERT_Npep	CXXC5	0.533	0.123	0.329	0.977	ENSG00000171604
ACHE_SERT_LC_WM	ACHE_SERT_Npep	PSD2	0.834	0.054	0.719	0.36	ENSG00000146005
ACHE_SERT_LC_WM	ACHE_SERT_Npep	PURA	0.016	0.443	0.001	3.221	ENSG00000185129
ACHE_SERT_LC_WM	ACHE_SERT_Npep	IGIP	0.241	-0.209	0.084	-1.733	ENSG00000182700
ACHE_SERT_LC_WM	ACHE_SERT_Npep	CYSTM1	0.527	-0.144	0.32	-0.995	ENSG00000120306
ACHE_SERT_LC_WM	ACHE_SERT_Npep	PFDN1	0.309	-0.243	0.125	-1.538	ENSG00000113068
ACHE_SERT_LC_WM	ACHE_SERT_Npep	ANKHD1	0.02	0.523	0.002	3.13	ENSG00000131503
ACHE_SERT_LC_WM	ACHE_SERT_Npep	NDUFA2	0.053	-0.252	0.008	-2.675	ENSG00000131495
ACHE_SERT_LC_WM	ACHE_SERT_Npep	IK	0.337	-0.208	0.147	-1.453	ENSG00000113141
ACHE_SERT_LC_WM	ACHE_SERT_Npep	HARS	0.195	-0.305	0.057	-1.904	ENSG00000170445
ACHE_SERT_LC_WM	ACHE_SERT_Npep	ZMAT2	0.964	0.011	0.93	0.088	ENSG00000146007
ACHE_SERT_LC_WM	ACHE_SERT_Npep	TAF7	0.202	-0.292	0.06	-1.882	ENSG00000178913
ACHE_SERT_LC_WM	ACHE_SERT_Npep	RELL2	0.191	-0.374	0.056	-1.917	ENSG00000164620
ACHE_SERT_LC_WM	ACHE_SERT_Npep	RNF14	0.213	-0.333	0.067	-1.831	ENSG00000013561
ACHE_SERT_LC_WM	ACHE_SERT_Npep	GNPDA1	0.225	-0.34	0.074	-1.79	ENSG00000113552
ACHE_SERT_LC_WM	ACHE_SERT_Npep	NDFIP1	0.031	-0.244	0.003	-2.932	ENSG00000131507
ACHE_SERT_LC_WM	ACHE_SERT_Npep	FGF1	0	0.609	0	6.258	ENSG00000113578
ACHE_SERT_LC_WM	ACHE_SERT_Npep	ARHGAP26	0.267	-0.321	0.099	-1.65	ENSG00000145819
ACHE_SERT_LC_WM	ACHE_SERT_Npep	NR3C1	0.61	0.137	0.412	0.821	ENSG00000113580
ACHE_SERT_LC_WM	ACHE_SERT_Npep	YIPF5	0.806	-0.07	0.674	-0.421	ENSG00000145817
ACHE_SERT_LC_WM	ACHE_SERT_Npep	LARS	0.507	-0.156	0.299	-1.039	ENSG00000133706
ACHE_SERT_LC_WM	ACHE_SERT_Npep	TCERG1	0.679	-0.125	0.495	-0.683	ENSG00000113649
ACHE_SERT_LC_WM	ACHE_SERT_Npep	PPP2R2B	0.21	-0.278	0.066	-1.843	ENSG00000156475
ACHE_SERT_LC_WM	ACHE_SERT_Npep	DPYSL3	0.078	-0.27	0.013	-2.484	ENSG00000113657
ACHE_SERT_LC_WM	ACHE_SERT_Npep	CSNK1A1	0.509	-0.084	0.302	-1.034	ENSG00000113712
ACHE_SERT_LC_WM	ACHE_SERT_Npep	ARHGEF37	0.896	0.047	0.812	0.237	ENSG00000183111
ACHE_SERT_LC_WM	ACHE_SERT_Npep	CSF1R	0.437	-0.241	0.229	-1.203	ENSG00000182578
ACHE_SERT_LC_WM	ACHE_SERT_Npep	CD74	0.882	0.038	0.789	0.267	ENSG00000019582
ACHE_SERT_LC_WM	ACHE_SERT_Npep	RPS14	0.826	0.022	0.706	0.377	ENSG00000164587
ACHE_SERT_LC_WM	ACHE_SERT_Npep	NDST1	0.34	0.263	0.149	1.443	ENSG00000070614
ACHE_SERT_LC_WM	ACHE_SERT_Npep	DCTN4	0.141	-0.311	0.034	-2.123	ENSG00000132912
ACHE_SERT_LC_WM	ACHE_SERT_Npep	GPX3	0.4	-0.189	0.197	-1.291	ENSG00000211445
ACHE_SERT_LC_WM	ACHE_SERT_Npep	ANXA6	0.041	-0.317	0.005	-2.796	ENSG00000197043
ACHE_SERT_LC_WM	ACHE_SERT_Npep	GM2A	0.643	-0.142	0.451	-0.755	ENSG00000196743
ACHE_SERT_LC_WM	ACHE_SERT_Npep	SPARC	0.023	0.228	0.002	3.067	ENSG00000113140
ACHE_SERT_LC_WM	ACHE_SERT_Npep	ATOX1	0.095	-0.339	0.018	-2.366	ENSG00000177556
ACHE_SERT_LC_WM	ACHE_SERT_Npep	G3BP1	0.751	0.091	0.594	0.534	ENSG00000145907
ACHE_SERT_LC_WM	ACHE_SERT_Npep	GRIA1	0.361	-0.242	0.166	-1.385	ENSG00000155511
ACHE_SERT_LC_WM	ACHE_SERT_Npep	LARP1	0.118	0.221	0.025	2.24	ENSG00000155506
ACHE_SERT_LC_WM	ACHE_SERT_Npep	FAXDC2	0.271	0.269	0.101	1.64	ENSG00000170271
ACHE_SERT_LC_WM	ACHE_SERT_Npep	CYFIP2	0.299	-0.155	0.119	-1.56	ENSG00000055163
ACHE_SERT_LC_WM	ACHE_SERT_Npep	RNF145	0.876	-0.047	0.781	-0.278	ENSG00000145860
ACHE_SERT_LC_WM	ACHE_SERT_Npep	UBLCP1	0.212	-0.337	0.067	-1.838	ENSG00000164332
ACHE_SERT_LC_WM	ACHE_SERT_Npep	TTC1	0.391	-0.186	0.189	-1.314	ENSG00000113312
ACHE_SERT_LC_WM	ACHE_SERT_Npep	SLU7	0.287	0.223	0.111	1.594	ENSG00000164609
ACHE_SERT_LC_WM	ACHE_SERT_Npep	GABRB2	0.463	-0.208	0.256	-1.137	ENSG00000145864
ACHE_SERT_LC_WM	ACHE_SERT_Npep	GABRA1	0.032	-0.476	0.004	-2.913	ENSG00000022355
ACHE_SERT_LC_WM	ACHE_SERT_Npep	GABRG2	0.097	-0.321	0.019	-2.359	ENSG00000113327
ACHE_SERT_LC_WM	ACHE_SERT_Npep	MAT2B	0.164	-0.321	0.043	-2.025	ENSG00000038274
ACHE_SERT_LC_WM	ACHE_SERT_Npep	TENM2	0.479	-0.219	0.27	-1.103	ENSG00000145934
ACHE_SERT_LC_WM	ACHE_SERT_Npep	WWC1	0.89	0.05	0.803	0.25	ENSG00000113645
ACHE_SERT_LC_WM	ACHE_SERT_Npep	FBLL1	0.438	-0.184	0.231	-1.199	ENSG00000188573
ACHE_SERT_LC_WM	ACHE_SERT_Npep	PANK3	0.528	-0.175	0.321	-0.994	ENSG00000120137
ACHE_SERT_LC_WM	ACHE_SERT_Npep	NPM1	0.044	-0.236	0.006	-2.76	ENSG00000181163
ACHE_SERT_LC_WM	ACHE_SERT_Npep	FBXW11	0.894	-0.033	0.81	-0.241	ENSG00000072803
ACHE_SERT_LC_WM	ACHE_SERT_Npep	DUSP1	0.93	0.031	0.867	0.167	ENSG00000120129
ACHE_SERT_LC_WM	ACHE_SERT_Npep	ATP6V0E1	0.786	-0.065	0.648	-0.457	ENSG00000113732
ACHE_SERT_LC_WM	ACHE_SERT_Npep	CREBRF	0.885	0.043	0.794	0.261	ENSG00000164463
ACHE_SERT_LC_WM	ACHE_SERT_Npep	CPEB4	0.256	0.26	0.092	1.687	ENSG00000113742
ACHE_SERT_LC_WM	ACHE_SERT_Npep	NSG2	0.062	-0.287	0.01	-2.6	ENSG00000170091
ACHE_SERT_LC_WM	ACHE_SERT_Npep	SFXN1	0.272	-0.255	0.102	-1.637	ENSG00000164466
ACHE_SERT_LC_WM	ACHE_SERT_Npep	CPLX2	0.978	-0.008	0.955	-0.056	ENSG00000145920
ACHE_SERT_LC_WM	ACHE_SERT_Npep	KIAA1191	0.556	-0.131	0.352	-0.931	ENSG00000122203
ACHE_SERT_LC_WM	ACHE_SERT_Npep	HIGD2A	0.075	-0.384	0.012	-2.509	ENSG00000146066
ACHE_SERT_LC_WM	ACHE_SERT_Npep	CLTB	0.469	-0.124	0.261	-1.125	ENSG00000175416
ACHE_SERT_LC_WM	ACHE_SERT_Npep	SNCB	0.765	-0.062	0.614	-0.505	ENSG00000074317
ACHE_SERT_LC_WM	ACHE_SERT_Npep	PRELID1	0.247	-0.257	0.086	-1.717	ENSG00000169230
ACHE_SERT_LC_WM	ACHE_SERT_Npep	LMAN2	0.506	-0.2	0.297	-1.045	ENSG00000169223
ACHE_SERT_LC_WM	ACHE_SERT_Npep	DBN1	0.361	-0.263	0.166	-1.385	ENSG00000113758
ACHE_SERT_LC_WM	ACHE_SERT_Npep	TMED9	0.659	-0.106	0.469	-0.724	ENSG00000184840
ACHE_SERT_LC_WM	ACHE_SERT_Npep	NHP2	0.048	-0.333	0.007	-2.72	ENSG00000145912
ACHE_SERT_LC_WM	ACHE_SERT_Npep	HNRNPAB	0.804	-0.07	0.672	-0.423	ENSG00000197451
ACHE_SERT_LC_WM	ACHE_SERT_Npep	HNRNPH1	0.49	0.137	0.282	1.076	ENSG00000169045
ACHE_SERT_LC_WM	ACHE_SERT_Npep	CANX	0.793	-0.026	0.658	-0.442	ENSG00000127022
ACHE_SERT_LC_WM	ACHE_SERT_Npep	SQSTM1	0.079	-0.238	0.014	-2.477	ENSG00000161011
ACHE_SERT_LC_WM	ACHE_SERT_Npep	TBC1D9B	0.178	-0.302	0.05	-1.962	ENSG00000197226
ACHE_SERT_LC_WM	ACHE_SERT_Npep	RNF130	0.755	-0.064	0.6	-0.524	ENSG00000113269
ACHE_SERT_LC_WM	ACHE_SERT_Npep	MAPK9	0.248	-0.226	0.087	-1.712	ENSG00000050748
ACHE_SERT_LC_WM	ACHE_SERT_Npep	MGAT1	0.956	-0.02	0.914	-0.108	ENSG00000131446
ACHE_SERT_LC_WM	ACHE_SERT_Npep	TRIM41	0.251	0.282	0.089	1.705	ENSG00000146063
ACHE_SERT_LC_WM	ACHE_SERT_Npep	RACK1	0.687	0.052	0.505	0.667	ENSG00000204628
ACHE_SERT_LC_WM	ACHE_SERT_Npep	WRNIP1	0.09	-0.429	0.017	-2.398	ENSG00000124535
ACHE_SERT_LC_WM	ACHE_SERT_Npep	SERPINB6	0.195	0.277	0.057	1.906	ENSG00000124570
ACHE_SERT_LC_WM	ACHE_SERT_Npep	NQO2	0.256	-0.295	0.091	-1.691	ENSG00000124588
ACHE_SERT_LC_WM	ACHE_SERT_Npep	TUBB2A	0	-0.521	0	-5.904	ENSG00000137267
ACHE_SERT_LC_WM	ACHE_SERT_Npep	TUBB2B	0.776	0.029	0.627	0.486	ENSG00000137285
ACHE_SERT_LC_WM	ACHE_SERT_Npep	PRPF4B	0.944	-0.022	0.891	-0.137	ENSG00000112739
ACHE_SERT_LC_WM	ACHE_SERT_Npep	ECI2	0.787	-0.077	0.65	-0.454	ENSG00000198721
ACHE_SERT_LC_WM	ACHE_SERT_Npep	NRN1	0.453	-0.213	0.244	-1.166	ENSG00000124785
ACHE_SERT_LC_WM	ACHE_SERT_Npep	SSR1	0.629	-0.105	0.436	-0.779	ENSG00000124783
ACHE_SERT_LC_WM	ACHE_SERT_Npep	EEF1E1	0.016	-0.554	0.001	-3.227	ENSG00000124802
ACHE_SERT_LC_WM	ACHE_SERT_Npep	TMEM14C	0.057	-0.41	0.008	-2.645	ENSG00000111843
ACHE_SERT_LC_WM	ACHE_SERT_Npep	TMEM14B	0.023	-0.566	0.002	-3.049	ENSG00000137210
ACHE_SERT_LC_WM	ACHE_SERT_Npep	SMIM13	0.053	-0.442	0.008	-2.68	ENSG00000224531
ACHE_SERT_LC_WM	ACHE_SERT_Npep	GFOD1	0.671	-0.123	0.483	-0.701	ENSG00000145990
ACHE_SERT_LC_WM	ACHE_SERT_Npep	NOL7	0.602	-0.124	0.404	-0.835	ENSG00000225921
ACHE_SERT_LC_WM	ACHE_SERT_Npep	RANBP9	0.26	-0.311	0.094	-1.675	ENSG00000010017
ACHE_SERT_LC_WM	ACHE_SERT_Npep	MCUR1	0.829	-0.065	0.713	-0.368	ENSG00000050393
ACHE_SERT_LC_WM	ACHE_SERT_Npep	CD83	0.427	-0.227	0.219	-1.231	ENSG00000112149
ACHE_SERT_LC_WM	ACHE_SERT_Npep	DTNBP1	0.594	-0.158	0.394	-0.853	ENSG00000047579
ACHE_SERT_LC_WM	ACHE_SERT_Npep	GMPR	0.507	0.204	0.299	1.04	ENSG00000137198
ACHE_SERT_LC_WM	ACHE_SERT_Npep	CAP2	0.277	-0.298	0.105	-1.623	ENSG00000112186
ACHE_SERT_LC_WM	ACHE_SERT_Npep	FAM8A1	0.741	-0.102	0.581	-0.553	ENSG00000137414
ACHE_SERT_LC_WM	ACHE_SERT_Npep	DEK	0.175	0.291	0.048	1.981	ENSG00000124795
ACHE_SERT_LC_WM	ACHE_SERT_Npep	ID4	0.993	-0.003	0.984	-0.019	ENSG00000172201
ACHE_SERT_LC_WM	ACHE_SERT_Npep	NRSN1	0.062	-0.442	0.01	-2.598	ENSG00000152954
ACHE_SERT_LC_WM	ACHE_SERT_Npep	ALDH5A1	0.698	-0.1	0.521	-0.643	ENSG00000112294
ACHE_SERT_LC_WM	ACHE_SERT_Npep	TDP2	0.072	-0.499	0.012	-2.53	ENSG00000111802
ACHE_SERT_LC_WM	ACHE_SERT_Npep	ACOT13	0.053	-0.453	0.008	-2.675	ENSG00000112304
ACHE_SERT_LC_WM	ACHE_SERT_Npep	C6orf62	0.283	0.215	0.109	1.604	ENSG00000112308
ACHE_SERT_LC_WM	ACHE_SERT_Npep	ZSCAN16-AS1	0.335	-0.253	0.145	-1.46	ENSG00000269293
ACHE_SERT_LC_WM	ACHE_SERT_Npep	GABBR1	0.787	0.045	0.649	0.455	ENSG00000204681
ACHE_SERT_LC_WM	ACHE_SERT_Npep	MOG	0.437	0.243	0.229	1.205	ENSG00000204655
ACHE_SERT_LC_WM	ACHE_SERT_Npep	HLA-A	0.814	-0.038	0.687	-0.403	ENSG00000206503
ACHE_SERT_LC_WM	ACHE_SERT_Npep	PPP1R11	0.138	-0.389	0.033	-2.134	ENSG00000204619
ACHE_SERT_LC_WM	ACHE_SERT_Npep	HCG18	0.386	0.26	0.185	1.326	ENSG00000231074
ACHE_SERT_LC_WM	ACHE_SERT_Npep	HLA-E	0.001	0.479	0	4.188	ENSG00000204592
ACHE_SERT_LC_WM	ACHE_SERT_Npep	GNL1	0.997	-0.001	0.996	-0.005	ENSG00000204590
ACHE_SERT_LC_WM	ACHE_SERT_Npep	ABCF1	0.638	0.137	0.446	0.763	ENSG00000204574
ACHE_SERT_LC_WM	ACHE_SERT_Npep	MRPS18B	0.945	-0.025	0.892	-0.136	ENSG00000204568
ACHE_SERT_LC_WM	ACHE_SERT_Npep	C6orf136	0.105	-0.439	0.021	-2.312	ENSG00000204564
ACHE_SERT_LC_WM	ACHE_SERT_Npep	TUBB	0.007	-0.323	0	-3.546	ENSG00000196230
ACHE_SERT_LC_WM	ACHE_SERT_Npep	FLOT1	0.028	-0.335	0.003	-2.973	ENSG00000137312
ACHE_SERT_LC_WM	ACHE_SERT_Npep	DDR1	0.03	0.309	0.003	2.941	ENSG00000204580
ACHE_SERT_LC_WM	ACHE_SERT_Npep	HLA-C	0.293	0.195	0.115	1.578	ENSG00000204525
ACHE_SERT_LC_WM	ACHE_SERT_Npep	HLA-B	0	0.492	0	4.975	ENSG00000234745
ACHE_SERT_LC_WM	ACHE_SERT_Npep	DDX39B	0.96	-0.012	0.921	-0.099	ENSG00000198563
ACHE_SERT_LC_WM	ACHE_SERT_Npep	ATP6V1G2	0.028	-0.434	0.003	-2.975	ENSG00000213760
ACHE_SERT_LC_WM	ACHE_SERT_Npep	AIF1	0.526	-0.208	0.319	-0.997	ENSG00000204472
ACHE_SERT_LC_WM	ACHE_SERT_Npep	PRRC2A	0.818	-0.064	0.692	-0.396	ENSG00000204469
ACHE_SERT_LC_WM	ACHE_SERT_Npep	BAG6	0.178	-0.263	0.05	-1.962	ENSG00000204463
ACHE_SERT_LC_WM	ACHE_SERT_Npep	CSNK2B	0.821	-0.049	0.699	-0.387	ENSG00000204435
ACHE_SERT_LC_WM	ACHE_SERT_Npep	ABHD16A	0.371	-0.241	0.175	-1.359	ENSG00000204427
ACHE_SERT_LC_WM	ACHE_SERT_Npep	DDAH2	0.175	-0.385	0.048	-1.98	ENSG00000213722
ACHE_SERT_LC_WM	ACHE_SERT_Npep	HSPA1A	0.828	0.048	0.711	0.37	ENSG00000204389
ACHE_SERT_LC_WM	ACHE_SERT_Npep	HSPA1B	0.054	-0.39	0.008	-2.673	ENSG00000204388
ACHE_SERT_LC_WM	ACHE_SERT_Npep	SNHG32	0.396	0.189	0.193	1.303	ENSG00000204387
ACHE_SERT_LC_WM	ACHE_SERT_Npep	EHMT2	0.779	0.084	0.633	0.477	ENSG00000204371
ACHE_SERT_LC_WM	ACHE_SERT_Npep	NELFE	0.787	0.059	0.65	0.454	ENSG00000204356
ACHE_SERT_LC_WM	ACHE_SERT_Npep	PRRT1	0.191	-0.338	0.055	-1.92	ENSG00000204314
ACHE_SERT_LC_WM	ACHE_SERT_Npep	AGPAT1	0.701	-0.094	0.526	-0.634	ENSG00000204310
ACHE_SERT_LC_WM	ACHE_SERT_Npep	RNF5	0.314	-0.279	0.128	-1.522	ENSG00000204308
ACHE_SERT_LC_WM	ACHE_SERT_Npep	HLA-DRA	0.886	-0.048	0.796	-0.258	ENSG00000204287
ACHE_SERT_LC_WM	ACHE_SERT_Npep	HLA-DRB1	0.882	-0.055	0.79	-0.267	ENSG00000196126
ACHE_SERT_LC_WM	ACHE_SERT_Npep	BRD2	0.94	0.023	0.885	0.144	ENSG00000204256
ACHE_SERT_LC_WM	ACHE_SERT_Npep	HLA-DPA1	0.054	-0.54	0.008	-2.669	ENSG00000231389
ACHE_SERT_LC_WM	ACHE_SERT_Npep	HLA-DPB1	0.084	-0.457	0.015	-2.442	ENSG00000223865
ACHE_SERT_LC_WM	ACHE_SERT_Npep	RXRB	0.821	-0.067	0.699	-0.387	ENSG00000204231
ACHE_SERT_LC_WM	ACHE_SERT_Npep	RING1	0.516	0.167	0.308	1.02	ENSG00000204227
ACHE_SERT_LC_WM	ACHE_SERT_Npep	RPS18	0.611	0.063	0.413	0.819	ENSG00000231500
ACHE_SERT_LC_WM	ACHE_SERT_Npep	PFDN6	0.084	-0.402	0.015	-2.44	ENSG00000204220
ACHE_SERT_LC_WM	ACHE_SERT_Npep	TAPBP	0.417	0.163	0.211	1.252	ENSG00000231925
ACHE_SERT_LC_WM	ACHE_SERT_Npep	PHF1	0.323	-0.276	0.134	-1.499	ENSG00000112511
ACHE_SERT_LC_WM	ACHE_SERT_Npep	CUTA	0.45	-0.144	0.242	-1.172	ENSG00000112514
ACHE_SERT_LC_WM	ACHE_SERT_Npep	UQCC2	0.529	-0.165	0.323	-0.989	ENSG00000137288
ACHE_SERT_LC_WM	ACHE_SERT_Npep	HMGA1	0.112	-0.44	0.024	-2.268	ENSG00000137309
ACHE_SERT_LC_WM	ACHE_SERT_Npep	SMIM29	0.542	-0.123	0.337	-0.961	ENSG00000186577
ACHE_SERT_LC_WM	ACHE_SERT_Npep	NUDT3	0.055	0.283	0.008	2.662	ENSG00000272325
ACHE_SERT_LC_WM	ACHE_SERT_Npep	RPS10	0.613	0.066	0.415	0.815	ENSG00000124614
ACHE_SERT_LC_WM	ACHE_SERT_Npep	PACSIN1	0.7	-0.096	0.523	-0.638	ENSG00000124507
ACHE_SERT_LC_WM	ACHE_SERT_Npep	ILRUN	0.697	-0.103	0.519	-0.645	ENSG00000196821
ACHE_SERT_LC_WM	ACHE_SERT_Npep	SNRPC	0.241	-0.317	0.083	-1.737	ENSG00000124562
ACHE_SERT_LC_WM	ACHE_SERT_Npep	RPL10A	0.578	-0.072	0.378	-0.882	ENSG00000198755
ACHE_SERT_LC_WM	ACHE_SERT_Npep	FKBP5	0.335	0.312	0.144	1.462	ENSG00000096060
ACHE_SERT_LC_WM	ACHE_SERT_Npep	KCTD20	0.993	0.003	0.987	0.017	ENSG00000112078
ACHE_SERT_LC_WM	ACHE_SERT_Npep	SRSF3	0.931	-0.021	0.87	-0.164	ENSG00000112081
ACHE_SERT_LC_WM	ACHE_SERT_Npep	C6orf89	0.253	0.234	0.09	1.699	ENSG00000198663
ACHE_SERT_LC_WM	ACHE_SERT_Npep	MTCH1	0.01	-0.18	0.001	-3.405	ENSG00000137409
ACHE_SERT_LC_WM	ACHE_SERT_Npep	ZFAND3	0.507	-0.171	0.299	-1.039	ENSG00000156639
ACHE_SERT_LC_WM	ACHE_SERT_Npep	GLO1	0.251	-0.221	0.088	-1.706	ENSG00000124767
ACHE_SERT_LC_WM	ACHE_SERT_Npep	DAAM2	0.034	0.349	0.004	2.882	ENSG00000146122
ACHE_SERT_LC_WM	ACHE_SERT_Npep	TOMM6	0.488	-0.137	0.28	-1.08	ENSG00000214736
ACHE_SERT_LC_WM	ACHE_SERT_Npep	CCND3	0.188	-0.31	0.054	-1.926	ENSG00000112576
ACHE_SERT_LC_WM	ACHE_SERT_Npep	MRPS10	0.211	-0.316	0.066	-1.84	ENSG00000048544
ACHE_SERT_LC_WM	ACHE_SERT_Npep	RPL7L1	0.977	-0.011	0.95	-0.062	ENSG00000146223
ACHE_SERT_LC_WM	ACHE_SERT_Npep	CNPY3	0.812	-0.074	0.684	-0.408	ENSG00000137161
ACHE_SERT_LC_WM	ACHE_SERT_Npep	PPP2R5D	0.537	-0.164	0.333	-0.97	ENSG00000112640
ACHE_SERT_LC_WM	ACHE_SERT_Npep	MEA1	0.264	-0.234	0.098	-1.657	ENSG00000124733
ACHE_SERT_LC_WM	ACHE_SERT_Npep	KLHDC3	0.14	-0.275	0.034	-2.128	ENSG00000124702
ACHE_SERT_LC_WM	ACHE_SERT_Npep	YIPF3	0.338	-0.216	0.148	-1.449	ENSG00000137207
ACHE_SERT_LC_WM	ACHE_SERT_Npep	VEGFA	0.359	0.266	0.164	1.392	ENSG00000112715
ACHE_SERT_LC_WM	ACHE_SERT_Npep	TMEM63B	0.981	0.008	0.961	0.049	ENSG00000137216
ACHE_SERT_LC_WM	ACHE_SERT_Npep	HSP90AB1	0.718	-0.026	0.55	-0.597	ENSG00000096384
ACHE_SERT_LC_WM	ACHE_SERT_Npep	TMEM151B	0.123	-0.412	0.027	-2.21	ENSG00000178233
ACHE_SERT_LC_WM	ACHE_SERT_Npep	CDC5L	0.967	0.014	0.934	0.083	ENSG00000096401
ACHE_SERT_LC_WM	ACHE_SERT_Npep	ENPP4	0.948	-0.022	0.897	-0.129	ENSG00000001561
ACHE_SERT_LC_WM	ACHE_SERT_Npep	ENPP5	0.081	-0.464	0.014	-2.46	ENSG00000112796
ACHE_SERT_LC_WM	ACHE_SERT_Npep	RCAN2	0.005	-0.402	0	-3.635	ENSG00000172348
ACHE_SERT_LC_WM	ACHE_SERT_Npep	TNFRSF21	0.635	-0.113	0.442	-0.769	ENSG00000146072
ACHE_SERT_LC_WM	ACHE_SERT_Npep	MMUT	0.178	-0.389	0.05	-1.966	ENSG00000146085
ACHE_SERT_LC_WM	ACHE_SERT_Npep	TFAP2B	0.855	0.068	0.751	0.318	ENSG00000008196
ACHE_SERT_LC_WM	ACHE_SERT_Npep	PAQR8	0	0.465	0	4.977	ENSG00000170915
ACHE_SERT_LC_WM	ACHE_SERT_Npep	TMEM14A	0.16	-0.278	0.041	-2.043	ENSG00000096092
ACHE_SERT_LC_WM	ACHE_SERT_Npep	GSTA4	0.032	-0.537	0.004	-2.911	ENSG00000170899
ACHE_SERT_LC_WM	ACHE_SERT_Npep	FBXO9	0.718	-0.086	0.55	-0.598	ENSG00000112146
ACHE_SERT_LC_WM	ACHE_SERT_Npep	ELOVL5	0.811	-0.046	0.682	-0.41	ENSG00000012660
ACHE_SERT_LC_WM	ACHE_SERT_Npep	DST	0	0.434	0	6.016	ENSG00000151914
ACHE_SERT_LC_WM	ACHE_SERT_Npep	BEND6	0.433	-0.224	0.224	-1.217	ENSG00000151917
ACHE_SERT_LC_WM	ACHE_SERT_Npep	ZNF451	0.779	-0.081	0.635	-0.475	ENSG00000112200
ACHE_SERT_LC_WM	ACHE_SERT_Npep	PHF3	0.403	0.23	0.2	1.284	ENSG00000118482
ACHE_SERT_LC_WM	ACHE_SERT_Npep	LMBRD1	0.323	-0.19	0.135	-1.498	ENSG00000168216
ACHE_SERT_LC_WM	ACHE_SERT_Npep	SMAP1	0.815	0.057	0.688	0.402	ENSG00000112305
ACHE_SERT_LC_WM	ACHE_SERT_Npep	B3GAT2	0.822	-0.06	0.7	-0.385	ENSG00000112309
ACHE_SERT_LC_WM	ACHE_SERT_Npep	OGFRL1	0.229	0.201	0.076	1.776	ENSG00000119900
ACHE_SERT_LC_WM	ACHE_SERT_Npep	RIMS1	0.697	-0.122	0.52	-0.644	ENSG00000079841
ACHE_SERT_LC_WM	ACHE_SERT_Npep	EEF1A1	0.011	0.142	0.001	3.344	ENSG00000156508
ACHE_SERT_LC_WM	ACHE_SERT_Npep	COX7A2	0.012	-0.332	0.001	-3.311	ENSG00000112695
ACHE_SERT_LC_WM	ACHE_SERT_Npep	TMEM30A	0.089	-0.273	0.017	-2.403	ENSG00000112697
ACHE_SERT_LC_WM	ACHE_SERT_Npep	SENP6	0.827	0.057	0.71	0.372	ENSG00000112701
ACHE_SERT_LC_WM	ACHE_SERT_Npep	MYO6	0	0.798	0	5.192	ENSG00000196586
ACHE_SERT_LC_WM	ACHE_SERT_Npep	PHIP	0.177	0.272	0.049	1.969	ENSG00000146247
ACHE_SERT_LC_WM	ACHE_SERT_Npep	HMGN3	0.896	-0.035	0.813	-0.236	ENSG00000118418
ACHE_SERT_LC_WM	ACHE_SERT_Npep	SH3BGRL2	0.533	-0.175	0.328	-0.979	ENSG00000198478
ACHE_SERT_LC_WM	ACHE_SERT_Npep	ELOVL4	0.934	-0.028	0.876	-0.156	ENSG00000118402
ACHE_SERT_LC_WM	ACHE_SERT_Npep	IBTK	0.628	-0.152	0.433	-0.784	ENSG00000005700
ACHE_SERT_LC_WM	ACHE_SERT_Npep	ME1	0.409	-0.235	0.204	-1.272	ENSG00000065833
ACHE_SERT_LC_WM	ACHE_SERT_Npep	SNAP91	0.274	-0.228	0.103	-1.632	ENSG00000065609
ACHE_SERT_LC_WM	ACHE_SERT_Npep	SNX14	0.035	-0.49	0.004	-2.873	ENSG00000135317
ACHE_SERT_LC_WM	ACHE_SERT_Npep	SYNCRIP	0.617	-0.127	0.421	-0.806	ENSG00000135316
ACHE_SERT_LC_WM	ACHE_SERT_Npep	SNHG5	0.263	0.248	0.096	1.667	ENSG00000203875
ACHE_SERT_LC_WM	ACHE_SERT_Npep	ZNF292	0.316	0.262	0.129	1.518	ENSG00000188994
ACHE_SERT_LC_WM	ACHE_SERT_Npep	AKIRIN2	0.456	-0.201	0.247	-1.159	ENSG00000135334
ACHE_SERT_LC_WM	ACHE_SERT_Npep	PNRC1	0.484	-0.18	0.275	-1.092	ENSG00000146278
ACHE_SERT_LC_WM	ACHE_SERT_Npep	LYRM2	0.167	-0.356	0.045	-2.012	ENSG00000083099
ACHE_SERT_LC_WM	ACHE_SERT_Npep	FUT9	0.487	-0.183	0.279	-1.084	ENSG00000172461
ACHE_SERT_LC_WM	ACHE_SERT_Npep	NDUFAF4	0.045	-0.469	0.006	-2.752	ENSG00000123545
ACHE_SERT_LC_WM	ACHE_SERT_Npep	POU3F2	0.825	-0.07	0.705	-0.379	ENSG00000184486
ACHE_SERT_LC_WM	ACHE_SERT_Npep	PNISR	0.002	0.497	0	3.871	ENSG00000132424
ACHE_SERT_LC_WM	ACHE_SERT_Npep	CD24	0.039	-0.596	0.005	-2.817	ENSG00000272398
ACHE_SERT_LC_WM	ACHE_SERT_Npep	SOBP	0.279	0.25	0.106	1.619	ENSG00000112320
ACHE_SERT_LC_WM	ACHE_SERT_Npep	SEC63	0.62	0.118	0.424	0.8	ENSG00000025796
ACHE_SERT_LC_WM	ACHE_SERT_Npep	OSTM1	0.354	-0.249	0.161	-1.403	ENSG00000081087
ACHE_SERT_LC_WM	ACHE_SERT_Npep	SNX3	0.104	-0.172	0.021	-2.317	ENSG00000112335
ACHE_SERT_LC_WM	ACHE_SERT_Npep	FOXO3	0.972	0.012	0.942	0.073	ENSG00000118689
ACHE_SERT_LC_WM	ACHE_SERT_Npep	CD164	0.253	-0.229	0.089	-1.702	ENSG00000135535
ACHE_SERT_LC_WM	ACHE_SERT_Npep	WASF1	0.132	-0.352	0.031	-2.163	ENSG00000112290
ACHE_SERT_LC_WM	ACHE_SERT_Npep	AMD1	0.437	-0.164	0.228	-1.206	ENSG00000123505
ACHE_SERT_LC_WM	ACHE_SERT_Npep	GTF3C6	0.302	-0.246	0.121	-1.551	ENSG00000155115
ACHE_SERT_LC_WM	ACHE_SERT_Npep	FYN	0.911	0.03	0.839	0.203	ENSG00000010810
ACHE_SERT_LC_WM	ACHE_SERT_Npep	FAM229B	0.966	0.015	0.932	0.085	ENSG00000203778
ACHE_SERT_LC_WM	ACHE_SERT_Npep	MARCKS	0.461	0.078	0.253	1.144	ENSG00000277443
ACHE_SERT_LC_WM	ACHE_SERT_Npep	HDAC2	0.977	-0.009	0.952	-0.06	ENSG00000196591
ACHE_SERT_LC_WM	ACHE_SERT_Npep	NT5DC1	0.335	-0.267	0.144	-1.463	ENSG00000178425
ACHE_SERT_LC_WM	ACHE_SERT_Npep	TSPYL4	0.008	-0.364	0.001	-3.449	ENSG00000187189
ACHE_SERT_LC_WM	ACHE_SERT_Npep	TSPYL1	0.515	-0.093	0.307	-1.021	ENSG00000189241
ACHE_SERT_LC_WM	ACHE_SERT_Npep	RWDD1	0.627	0.103	0.432	0.786	ENSG00000111832
ACHE_SERT_LC_WM	ACHE_SERT_Npep	KPNA5	0.94	-0.027	0.884	-0.145	ENSG00000196911
ACHE_SERT_LC_WM	ACHE_SERT_Npep	SLC35F1	0.242	-0.342	0.084	-1.732	ENSG00000196376
ACHE_SERT_LC_WM	ACHE_SERT_Npep	GJA1	0.77	0.061	0.621	0.495	ENSG00000152661
ACHE_SERT_LC_WM	ACHE_SERT_Npep	SERINC1	0	-0.301	0	-5.596	ENSG00000111897
ACHE_SERT_LC_WM	ACHE_SERT_Npep	FABP7	0.978	-0.013	0.953	-0.059	ENSG00000164434
ACHE_SERT_LC_WM	ACHE_SERT_Npep	CLVS2	0.71	-0.121	0.54	-0.613	ENSG00000146352
ACHE_SERT_LC_WM	ACHE_SERT_Npep	NKAIN2	0.558	0.174	0.354	0.927	ENSG00000188580
ACHE_SERT_LC_WM	ACHE_SERT_Npep	TPD52L1	0.361	-0.265	0.167	-1.384	ENSG00000111907
ACHE_SERT_LC_WM	ACHE_SERT_Npep	HDDC2	0.396	-0.159	0.194	-1.301	ENSG00000111906
ACHE_SERT_LC_WM	ACHE_SERT_Npep	NCOA7	0.9	0.025	0.82	0.227	ENSG00000111912
ACHE_SERT_LC_WM	ACHE_SERT_Npep	HINT3	0.798	0.057	0.664	0.435	ENSG00000111911
ACHE_SERT_LC_WM	ACHE_SERT_Npep	RNF146	0.9	-0.039	0.82	-0.227	ENSG00000118518
ACHE_SERT_LC_WM	ACHE_SERT_Npep	ECHDC1	0.654	-0.137	0.463	-0.735	ENSG00000093144
ACHE_SERT_LC_WM	ACHE_SERT_Npep	KIAA0408	0.924	-0.025	0.858	-0.179	ENSG00000189367
ACHE_SERT_LC_WM	ACHE_SERT_Npep	PTPRK	0.574	-0.172	0.373	-0.891	ENSG00000152894
ACHE_SERT_LC_WM	ACHE_SERT_Npep	EPB41L2	0.027	0.423	0.003	2.992	ENSG00000079819
ACHE_SERT_LC_WM	ACHE_SERT_Npep	CCN2	0.858	-0.066	0.756	-0.311	ENSG00000118523
ACHE_SERT_LC_WM	ACHE_SERT_Npep	STX7	0.561	-0.118	0.361	-0.914	ENSG00000079950
ACHE_SERT_LC_WM	ACHE_SERT_Npep	RPS12	0.001	0.255	0	4.117	ENSG00000112306
ACHE_SERT_LC_WM	ACHE_SERT_Npep	SGK1	0.99	0.005	0.979	0.026	ENSG00000118515
ACHE_SERT_LC_WM	ACHE_SERT_Npep	HBS1L	0.767	-0.081	0.616	-0.502	ENSG00000112339
ACHE_SERT_LC_WM	ACHE_SERT_Npep	AHI1	0.972	0.011	0.941	0.074	ENSG00000135541
ACHE_SERT_LC_WM	ACHE_SERT_Npep	BCLAF1	0.462	0.14	0.254	1.14	ENSG00000029363
ACHE_SERT_LC_WM	ACHE_SERT_Npep	MAP7	0.137	0.318	0.033	2.138	ENSG00000135525
ACHE_SERT_LC_WM	ACHE_SERT_Npep	IFNGR1	0.864	0.05	0.764	0.3	ENSG00000027697
ACHE_SERT_LC_WM	ACHE_SERT_Npep	ARFGEF3	0.44	0.17	0.232	1.196	ENSG00000112379
ACHE_SERT_LC_WM	ACHE_SERT_Npep	HEBP2	0.002	-0.712	0	-4.001	ENSG00000051620
ACHE_SERT_LC_WM	ACHE_SERT_Npep	CCDC28A	0.234	-0.333	0.079	-1.76	ENSG00000024862
ACHE_SERT_LC_WM	ACHE_SERT_Npep	VTA1	0.251	-0.297	0.089	-1.705	ENSG00000009844
ACHE_SERT_LC_WM	ACHE_SERT_Npep	AIG1	0.443	-0.147	0.236	-1.187	ENSG00000146416
ACHE_SERT_LC_WM	ACHE_SERT_Npep	SF3B5	0.121	-0.332	0.027	-2.223	ENSG00000169976
ACHE_SERT_LC_WM	ACHE_SERT_Npep	UTRN	0.493	-0.178	0.286	-1.068	ENSG00000152818
ACHE_SERT_LC_WM	ACHE_SERT_Npep	STXBP5	0.43	-0.239	0.222	-1.224	ENSG00000164506
ACHE_SERT_LC_WM	ACHE_SERT_Npep	SASH1	0.141	0.271	0.034	2.121	ENSG00000111961
ACHE_SERT_LC_WM	ACHE_SERT_Npep	AL031056.1	0.048	-0.609	0.007	-2.723	ENSG00000228408
ACHE_SERT_LC_WM	ACHE_SERT_Npep	TAB2	0.843	0.057	0.734	0.34	ENSG00000055208
ACHE_SERT_LC_WM	ACHE_SERT_Npep	GINM1	0.731	-0.099	0.57	-0.569	ENSG00000055211
ACHE_SERT_LC_WM	ACHE_SERT_Npep	PCMT1	0.008	-0.331	0.001	-3.46	ENSG00000120265
ACHE_SERT_LC_WM	ACHE_SERT_Npep	LRP11	0.109	-0.438	0.022	-2.291	ENSG00000120256
ACHE_SERT_LC_WM	ACHE_SERT_Npep	AKAP12	0.016	0.296	0.001	3.206	ENSG00000131016
ACHE_SERT_LC_WM	ACHE_SERT_Npep	SYNE1	0.221	0.213	0.071	1.806	ENSG00000131018
ACHE_SERT_LC_WM	ACHE_SERT_Npep	ARID1B	0.509	0.186	0.301	1.034	ENSG00000049618
ACHE_SERT_LC_WM	ACHE_SERT_Npep	ZDHHC14	0.626	-0.139	0.43	-0.789	ENSG00000175048
ACHE_SERT_LC_WM	ACHE_SERT_Npep	SYNJ2	0.262	0.29	0.095	1.67	ENSG00000078269
ACHE_SERT_LC_WM	ACHE_SERT_Npep	GTF2H5	0.864	-0.052	0.765	-0.298	ENSG00000272047
ACHE_SERT_LC_WM	ACHE_SERT_Npep	TULP4	0.22	0.246	0.071	1.808	ENSG00000130338
ACHE_SERT_LC_WM	ACHE_SERT_Npep	TMEM181	0.185	-0.341	0.053	-1.937	ENSG00000146433
ACHE_SERT_LC_WM	ACHE_SERT_Npep	EZR	0.683	0.11	0.5	0.674	ENSG00000092820
ACHE_SERT_LC_WM	ACHE_SERT_Npep	SOD2	0.227	-0.181	0.075	-1.784	ENSG00000112096
ACHE_SERT_LC_WM	ACHE_SERT_Npep	WTAP	0.433	-0.22	0.224	-1.216	ENSG00000146457
ACHE_SERT_LC_WM	ACHE_SERT_Npep	ACAT2	0.143	-0.367	0.035	-2.112	ENSG00000120437
ACHE_SERT_LC_WM	ACHE_SERT_Npep	TCP1	0.021	-0.365	0.002	-3.096	ENSG00000120438
ACHE_SERT_LC_WM	ACHE_SERT_Npep	MRPL18	0.038	-0.489	0.005	-2.832	ENSG00000112110
ACHE_SERT_LC_WM	ACHE_SERT_Npep	AGPAT4	0.697	0.113	0.518	0.646	ENSG00000026652
ACHE_SERT_LC_WM	ACHE_SERT_Npep	QKI	0	0.5	0	7.296	ENSG00000112531
ACHE_SERT_LC_WM	ACHE_SERT_Npep	PRR18	0.263	0.304	0.096	1.665	ENSG00000176381
ACHE_SERT_LC_WM	ACHE_SERT_Npep	SFT2D1	0.372	-0.243	0.175	-1.357	ENSG00000198818
ACHE_SERT_LC_WM	ACHE_SERT_Npep	MPC1	0.626	-0.112	0.432	-0.787	ENSG00000060762
ACHE_SERT_LC_WM	ACHE_SERT_Npep	RPS6KA2	0.236	0.254	0.08	1.753	ENSG00000071242
ACHE_SERT_LC_WM	ACHE_SERT_Npep	RNASET2	0.879	-0.055	0.784	-0.274	ENSG00000026297
ACHE_SERT_LC_WM	ACHE_SERT_Npep	AFDN	0.948	-0.019	0.901	-0.124	ENSG00000130396
ACHE_SERT_LC_WM	ACHE_SERT_Npep	THBS2	0.689	0.132	0.508	0.662	ENSG00000186340
ACHE_SERT_LC_WM	ACHE_SERT_Npep	PHF10	0.923	0.027	0.856	0.181	ENSG00000130024
ACHE_SERT_LC_WM	ACHE_SERT_Npep	PSMB1	0.178	-0.25	0.05	-1.963	ENSG00000008018
ACHE_SERT_LC_WM	ACHE_SERT_Npep	FAM20C	0.461	-0.209	0.252	-1.148	ENSG00000177706
ACHE_SERT_LC_WM	ACHE_SERT_Npep	PDGFA	0.863	0.053	0.762	0.303	ENSG00000197461
ACHE_SERT_LC_WM	ACHE_SERT_Npep	PRKAR1B	0.239	-0.214	0.082	-1.742	ENSG00000188191
ACHE_SERT_LC_WM	ACHE_SERT_Npep	SUN1	0.539	-0.169	0.334	-0.966	ENSG00000164828
ACHE_SERT_LC_WM	ACHE_SERT_Npep	ADAP1	0.706	0.083	0.534	0.623	ENSG00000105963
ACHE_SERT_LC_WM	ACHE_SERT_Npep	C7orf50	0.994	0.002	0.99	0.013	ENSG00000146540
ACHE_SERT_LC_WM	ACHE_SERT_Npep	ZFAND2A	0.12	-0.411	0.026	-2.228	ENSG00000178381
ACHE_SERT_LC_WM	ACHE_SERT_Npep	INTS1	0.923	-0.029	0.856	-0.182	ENSG00000164880
ACHE_SERT_LC_WM	ACHE_SERT_Npep	EIF3B	0.797	-0.067	0.662	-0.437	ENSG00000106263
ACHE_SERT_LC_WM	ACHE_SERT_Npep	GNA12	0.563	0.155	0.364	0.909	ENSG00000146535
ACHE_SERT_LC_WM	ACHE_SERT_Npep	WIPI2	0.948	-0.019	0.9	-0.126	ENSG00000157954
ACHE_SERT_LC_WM	ACHE_SERT_Npep	SLC29A4	0.734	0.107	0.574	0.562	ENSG00000164638
ACHE_SERT_LC_WM	ACHE_SERT_Npep	ACTB	0.616	-0.038	0.419	-0.809	ENSG00000075624
ACHE_SERT_LC_WM	ACHE_SERT_Npep	FSCN1	0.959	-0.012	0.919	-0.102	ENSG00000075618
ACHE_SERT_LC_WM	ACHE_SERT_Npep	EIF2AK1	0.068	-0.421	0.011	-2.555	ENSG00000086232
ACHE_SERT_LC_WM	ACHE_SERT_Npep	RAC1	0.167	0.107	0.045	2.012	ENSG00000136238
ACHE_SERT_LC_WM	ACHE_SERT_Npep	KDELR2	0.456	-0.198	0.247	-1.16	ENSG00000136240
ACHE_SERT_LC_WM	ACHE_SERT_Npep	RPA3	0.342	-0.276	0.152	-1.435	ENSG00000106399
ACHE_SERT_LC_WM	ACHE_SERT_Npep	NXPH1	0.078	-0.537	0.013	-2.482	ENSG00000122584
ACHE_SERT_LC_WM	ACHE_SERT_Npep	NDUFA4	0	-0.322	0	-4.541	ENSG00000189043
ACHE_SERT_LC_WM	ACHE_SERT_Npep	PHF14	0.142	0.351	0.034	2.12	ENSG00000106443
ACHE_SERT_LC_WM	ACHE_SERT_Npep	TMEM106B	0.622	-0.107	0.425	-0.798	ENSG00000106460
ACHE_SERT_LC_WM	ACHE_SERT_Npep	TSPAN13	0.06	-0.454	0.009	-2.617	ENSG00000106537
ACHE_SERT_LC_WM	ACHE_SERT_Npep	ITGB8	0.206	0.277	0.064	1.858	ENSG00000105855
ACHE_SERT_LC_WM	ACHE_SERT_Npep	RAPGEF5	0.888	0.039	0.8	0.254	ENSG00000136237
ACHE_SERT_LC_WM	ACHE_SERT_Npep	TOMM7	0.628	-0.053	0.434	-0.782	ENSG00000196683
ACHE_SERT_LC_WM	ACHE_SERT_Npep	KLHL7	0.465	-0.213	0.258	-1.132	ENSG00000122550
ACHE_SERT_LC_WM	ACHE_SERT_Npep	MALSU1	0.081	-0.476	0.014	-2.46	ENSG00000156928
ACHE_SERT_LC_WM	ACHE_SERT_Npep	TRA2A	0.673	-0.127	0.486	-0.696	ENSG00000164548
ACHE_SERT_LC_WM	ACHE_SERT_Npep	MPP6	0.451	-0.215	0.243	-1.169	ENSG00000105926
ACHE_SERT_LC_WM	ACHE_SERT_Npep	CYCS	0.068	-0.22	0.011	-2.558	ENSG00000172115
ACHE_SERT_LC_WM	ACHE_SERT_Npep	HNRNPA2B1	0.458	-0.088	0.249	-1.153	ENSG00000122566
ACHE_SERT_LC_WM	ACHE_SERT_Npep	CBX3	0.347	-0.208	0.156	-1.422	ENSG00000122565
ACHE_SERT_LC_WM	ACHE_SERT_Npep	SNX10	0.437	-0.157	0.228	-1.206	ENSG00000086300
ACHE_SERT_LC_WM	ACHE_SERT_Npep	SKAP2	0.942	-0.025	0.889	-0.14	ENSG00000005020
ACHE_SERT_LC_WM	ACHE_SERT_Npep	TAX1BP1	0.451	0.104	0.242	1.171	ENSG00000106052
ACHE_SERT_LC_WM	ACHE_SERT_Npep	CREB5	0.01	0.66	0.001	3.407	ENSG00000146592
ACHE_SERT_LC_WM	ACHE_SERT_Npep	TRIL	0.299	0.234	0.119	1.56	ENSG00000255690
ACHE_SERT_LC_WM	ACHE_SERT_Npep	SCRN1	0.3	-0.175	0.12	-1.557	ENSG00000136193
ACHE_SERT_LC_WM	ACHE_SERT_Npep	MTURN	0	0.756	0	9.868	ENSG00000180354
ACHE_SERT_LC_WM	ACHE_SERT_Npep	GARS	0.317	-0.262	0.131	-1.512	ENSG00000106105
ACHE_SERT_LC_WM	ACHE_SERT_Npep	AQP1	0.032	0.358	0.004	2.916	ENSG00000240583
ACHE_SERT_LC_WM	ACHE_SERT_Npep	ADCYAP1R1	0.38	0.183	0.181	1.339	ENSG00000078549
ACHE_SERT_LC_WM	ACHE_SERT_Npep	PDE1C	0.801	0.087	0.667	0.43	ENSG00000154678
ACHE_SERT_LC_WM	ACHE_SERT_Npep	LSM5	0.49	-0.2	0.282	-1.076	ENSG00000106355
ACHE_SERT_LC_WM	ACHE_SERT_Npep	AVL9	0.981	0.009	0.961	0.049	ENSG00000105778
ACHE_SERT_LC_WM	ACHE_SERT_Npep	FKBP9	0.45	-0.185	0.242	-1.172	ENSG00000122642
ACHE_SERT_LC_WM	ACHE_SERT_Npep	DPY19L1	0.029	-0.579	0.003	-2.959	ENSG00000173852
ACHE_SERT_LC_WM	ACHE_SERT_Npep	AC018647.1	0.819	-0.083	0.694	-0.393	ENSG00000227544
ACHE_SERT_LC_WM	ACHE_SERT_Npep	SEPTIN7	0.339	0.088	0.149	1.444	ENSG00000122545
ACHE_SERT_LC_WM	ACHE_SERT_Npep	ANLN	0.256	0.27	0.091	1.69	ENSG00000011426
ACHE_SERT_LC_WM	ACHE_SERT_Npep	ELMO1	0.681	-0.113	0.498	-0.677	ENSG00000155849
ACHE_SERT_LC_WM	ACHE_SERT_Npep	EPDR1	0.007	-0.416	0	-3.503	ENSG00000086289
ACHE_SERT_LC_WM	ACHE_SERT_Npep	STARD3NL	0.08	-0.392	0.014	-2.47	ENSG00000010270
ACHE_SERT_LC_WM	ACHE_SERT_Npep	AMPH	0.018	-0.552	0.002	-3.173	ENSG00000078053
ACHE_SERT_LC_WM	ACHE_SERT_Npep	VPS41	0.709	-0.102	0.539	-0.615	ENSG00000006715
ACHE_SERT_LC_WM	ACHE_SERT_Npep	RALA	0.588	0.138	0.388	0.864	ENSG00000006451
ACHE_SERT_LC_WM	ACHE_SERT_Npep	CDK13	0.688	0.117	0.507	0.664	ENSG00000065883
ACHE_SERT_LC_WM	ACHE_SERT_Npep	PSMA2	0.23	-0.252	0.076	-1.775	ENSG00000106588
ACHE_SERT_LC_WM	ACHE_SERT_Npep	MRPS24	0.353	-0.216	0.16	-1.405	ENSG00000062582
ACHE_SERT_LC_WM	ACHE_SERT_Npep	DBNL	0.464	-0.167	0.256	-1.136	ENSG00000136279
ACHE_SERT_LC_WM	ACHE_SERT_Npep	AEBP1	0.547	0.18	0.342	0.951	ENSG00000106624
ACHE_SERT_LC_WM	ACHE_SERT_Npep	POLD2	0.214	-0.348	0.068	-1.83	ENSG00000106628
ACHE_SERT_LC_WM	ACHE_SERT_Npep	YKT6	0.545	-0.149	0.34	-0.954	ENSG00000106636
ACHE_SERT_LC_WM	ACHE_SERT_Npep	CAMK2B	0.224	0.183	0.073	1.793	ENSG00000058404
ACHE_SERT_LC_WM	ACHE_SERT_Npep	NUDCD3	0.699	0.091	0.522	0.641	ENSG00000015676
ACHE_SERT_LC_WM	ACHE_SERT_Npep	TMED4	0.705	-0.094	0.532	-0.625	ENSG00000158604
ACHE_SERT_LC_WM	ACHE_SERT_Npep	OGDH	0.813	-0.058	0.685	-0.405	ENSG00000105953
ACHE_SERT_LC_WM	ACHE_SERT_Npep	ZMIZ2	0.59	-0.156	0.39	-0.86	ENSG00000122515
ACHE_SERT_LC_WM	ACHE_SERT_Npep	PPIA	0	-0.396	0	-7.315	ENSG00000196262
ACHE_SERT_LC_WM	ACHE_SERT_Npep	H2AFV	0.978	-0.005	0.953	-0.059	ENSG00000105968
ACHE_SERT_LC_WM	ACHE_SERT_Npep	CCM2	0.613	-0.125	0.416	-0.814	ENSG00000136280
ACHE_SERT_LC_WM	ACHE_SERT_Npep	NACAD	0.626	-0.118	0.43	-0.789	ENSG00000136274
ACHE_SERT_LC_WM	ACHE_SERT_Npep	TBRG4	0.718	-0.109	0.55	-0.598	ENSG00000136270
ACHE_SERT_LC_WM	ACHE_SERT_Npep	RAMP3	0.313	0.292	0.127	1.527	ENSG00000122679
ACHE_SERT_LC_WM	ACHE_SERT_Npep	ADCY1	0.745	0.1	0.585	0.546	ENSG00000164742
ACHE_SERT_LC_WM	ACHE_SERT_Npep	TNS3	0.088	0.397	0.016	2.416	ENSG00000136205
ACHE_SERT_LC_WM	ACHE_SERT_Npep	DDC	0.964	-0.018	0.929	-0.089	ENSG00000132437
ACHE_SERT_LC_WM	ACHE_SERT_Npep	GRB10	0.903	0.039	0.824	0.222	ENSG00000106070
ACHE_SERT_LC_WM	ACHE_SERT_Npep	COBL	0.775	0.086	0.627	0.487	ENSG00000106078
ACHE_SERT_LC_WM	ACHE_SERT_Npep	VSTM2A	0.055	-0.503	0.008	-2.664	ENSG00000170419
ACHE_SERT_LC_WM	ACHE_SERT_Npep	SEC61G	0.177	-0.328	0.049	-1.973	ENSG00000132432
ACHE_SERT_LC_WM	ACHE_SERT_Npep	VOPP1	0.806	-0.064	0.675	-0.42	ENSG00000154978
ACHE_SERT_LC_WM	ACHE_SERT_Npep	NIPSNAP2	0.71	-0.09	0.541	-0.612	ENSG00000146729
ACHE_SERT_LC_WM	ACHE_SERT_Npep	CCT6A	0.411	-0.18	0.206	-1.266	ENSG00000146731
ACHE_SERT_LC_WM	ACHE_SERT_Npep	SUMF2	0.903	0.036	0.824	0.222	ENSG00000129103
ACHE_SERT_LC_WM	ACHE_SERT_Npep	CHCHD2	0	-0.264	0	-4.984	ENSG00000106153
ACHE_SERT_LC_WM	ACHE_SERT_Npep	VKORC1L1	0.463	-0.201	0.256	-1.137	ENSG00000196715
ACHE_SERT_LC_WM	ACHE_SERT_Npep	TMEM248	0.202	-0.273	0.061	-1.88	ENSG00000106609
ACHE_SERT_LC_WM	ACHE_SERT_Npep	SBDS	0.005	-0.374	0	-3.631	ENSG00000126524
ACHE_SERT_LC_WM	ACHE_SERT_Npep	AUTS2	0.626	0.139	0.43	0.79	ENSG00000158321
ACHE_SERT_LC_WM	ACHE_SERT_Npep	BAZ1B	0.01	0.471	0.001	3.392	ENSG00000009954
ACHE_SERT_LC_WM	ACHE_SERT_Npep	BUD23	0.749	0.083	0.592	0.537	ENSG00000071462
ACHE_SERT_LC_WM	ACHE_SERT_Npep	LIMK1	0.734	-0.091	0.574	-0.563	ENSG00000106683
ACHE_SERT_LC_WM	ACHE_SERT_Npep	EIF4H	0.074	-0.274	0.012	-2.514	ENSG00000106682
ACHE_SERT_LC_WM	ACHE_SERT_Npep	CLIP2	0.585	0.105	0.385	0.869	ENSG00000106665
ACHE_SERT_LC_WM	ACHE_SERT_Npep	GTF2I	0.101	-0.125	0.02	-2.333	ENSG00000263001
ACHE_SERT_LC_WM	ACHE_SERT_Npep	CASTOR2	0.858	0.048	0.755	0.312	ENSG00000274070
ACHE_SERT_LC_WM	ACHE_SERT_Npep	HIP1	0.846	0.069	0.739	0.334	ENSG00000127946
ACHE_SERT_LC_WM	ACHE_SERT_Npep	RHBDD2	0.442	-0.116	0.234	-1.19	ENSG00000005486
ACHE_SERT_LC_WM	ACHE_SERT_Npep	POR	0.42	-0.221	0.213	-1.245	ENSG00000127948
ACHE_SERT_LC_WM	ACHE_SERT_Npep	TMEM120A	0.347	-0.239	0.155	-1.422	ENSG00000189077
ACHE_SERT_LC_WM	ACHE_SERT_Npep	MDH2	0.015	-0.359	0.001	-3.246	ENSG00000146701
ACHE_SERT_LC_WM	ACHE_SERT_Npep	HSPB1	0.355	-0.147	0.162	-1.4	ENSG00000106211
ACHE_SERT_LC_WM	ACHE_SERT_Npep	YWHAG	0.021	-0.224	0.002	-3.101	ENSG00000170027
ACHE_SERT_LC_WM	ACHE_SERT_Npep	RSBN1L	0.596	-0.155	0.397	-0.847	ENSG00000187257
ACHE_SERT_LC_WM	ACHE_SERT_Npep	MAGI2	0.503	-0.183	0.294	-1.05	ENSG00000187391
ACHE_SERT_LC_WM	ACHE_SERT_Npep	MAGI2-AS3	0.206	0.306	0.063	1.861	ENSG00000234456
ACHE_SERT_LC_WM	ACHE_SERT_Npep	GNAI1	0.641	-0.099	0.448	-0.759	ENSG00000127955
ACHE_SERT_LC_WM	ACHE_SERT_Npep	CACNA2D1	0.149	-0.347	0.037	-2.089	ENSG00000153956
ACHE_SERT_LC_WM	ACHE_SERT_Npep	PCLO	0.484	0.149	0.276	1.091	ENSG00000186472
ACHE_SERT_LC_WM	ACHE_SERT_Npep	GRM3	0.798	-0.063	0.665	-0.434	ENSG00000198822
ACHE_SERT_LC_WM	ACHE_SERT_Npep	KIAA1324L	0.433	-0.226	0.224	-1.216	ENSG00000164659
ACHE_SERT_LC_WM	ACHE_SERT_Npep	RUNDC3B	0.47	-0.218	0.262	-1.123	ENSG00000105784
ACHE_SERT_LC_WM	ACHE_SERT_Npep	ADAM22	0.462	-0.203	0.254	-1.141	ENSG00000008277
ACHE_SERT_LC_WM	ACHE_SERT_Npep	SRI	0.571	-0.106	0.371	-0.896	ENSG00000075142
ACHE_SERT_LC_WM	ACHE_SERT_Npep	CDK14	0.369	-0.242	0.172	-1.366	ENSG00000058091
ACHE_SERT_LC_WM	ACHE_SERT_Npep	AKAP9	0.157	0.256	0.04	2.06	ENSG00000127914
ACHE_SERT_LC_WM	ACHE_SERT_Npep	CYP51A1	0.955	0.01	0.912	0.111	ENSG00000001630
ACHE_SERT_LC_WM	ACHE_SERT_Npep	ANKIB1	0.904	-0.034	0.827	-0.219	ENSG00000001629
ACHE_SERT_LC_WM	ACHE_SERT_Npep	GATAD1	0.329	0.283	0.139	1.481	ENSG00000157259
ACHE_SERT_LC_WM	ACHE_SERT_Npep	FAM133B	0.008	0.612	0.001	3.489	ENSG00000234545
ACHE_SERT_LC_WM	ACHE_SERT_Npep	GNG11	0.36	0.248	0.165	1.39	ENSG00000127920
ACHE_SERT_LC_WM	ACHE_SERT_Npep	COL1A2	0.502	0.217	0.293	1.052	ENSG00000164692
ACHE_SERT_LC_WM	ACHE_SERT_Npep	CASD1	0.654	-0.118	0.462	-0.736	ENSG00000127995
ACHE_SERT_LC_WM	ACHE_SERT_Npep	SGCE	0.651	-0.135	0.46	-0.739	ENSG00000127990
ACHE_SERT_LC_WM	ACHE_SERT_Npep	PEG10	0.082	-0.279	0.014	-2.454	ENSG00000242265
ACHE_SERT_LC_WM	ACHE_SERT_Npep	PPP1R9A	0.551	0.157	0.346	0.942	ENSG00000158528
ACHE_SERT_LC_WM	ACHE_SERT_Npep	PON2	0.864	0.039	0.765	0.3	ENSG00000105854
ACHE_SERT_LC_WM	ACHE_SERT_Npep	PDK4	0.371	0.283	0.174	1.36	ENSG00000004799
ACHE_SERT_LC_WM	ACHE_SERT_Npep	DYNC1I1	0.229	-0.215	0.076	-1.776	ENSG00000158560
ACHE_SERT_LC_WM	ACHE_SERT_Npep	SEM1	0.267	-0.244	0.099	-1.65	ENSG00000127922
ACHE_SERT_LC_WM	ACHE_SERT_Npep	TAC1	0	-0.948	0	-4.318	ENSG00000006128
ACHE_SERT_LC_WM	ACHE_SERT_Npep	TECPR1	0.989	0.006	0.975	0.031	ENSG00000205356
ACHE_SERT_LC_WM	ACHE_SERT_Npep	BRI3	0.049	-0.368	0.007	-2.709	ENSG00000164713
ACHE_SERT_LC_WM	ACHE_SERT_Npep	TMEM130	0.092	-0.313	0.017	-2.384	ENSG00000166448
ACHE_SERT_LC_WM	ACHE_SERT_Npep	ARPC1A	0.206	-0.21	0.064	-1.858	ENSG00000241685
ACHE_SERT_LC_WM	ACHE_SERT_Npep	ARPC1B	0.697	-0.12	0.519	-0.645	ENSG00000130429
ACHE_SERT_LC_WM	ACHE_SERT_Npep	PDAP1	0.568	-0.119	0.368	-0.901	ENSG00000106244
ACHE_SERT_LC_WM	ACHE_SERT_Npep	BUD31	0.37	-0.222	0.174	-1.362	ENSG00000106245
ACHE_SERT_LC_WM	ACHE_SERT_Npep	ATP5MF	0.002	-0.36	0	-3.923	ENSG00000241468
ACHE_SERT_LC_WM	ACHE_SERT_Npep	ZNF655	0.924	0.03	0.858	0.179	ENSG00000197343
ACHE_SERT_LC_WM	ACHE_SERT_Npep	ZKSCAN1	0.037	0.378	0.005	2.849	ENSG00000106261
ACHE_SERT_LC_WM	ACHE_SERT_Npep	COPS6	0.559	-0.12	0.357	-0.922	ENSG00000168090
ACHE_SERT_LC_WM	ACHE_SERT_Npep	LAMTOR4	0.473	-0.118	0.266	-1.114	ENSG00000188186
ACHE_SERT_LC_WM	ACHE_SERT_Npep	CASTOR3	0.424	-0.209	0.216	-1.237	ENSG00000239521
ACHE_SERT_LC_WM	ACHE_SERT_Npep	TSC22D4	0	0.383	0	5.648	ENSG00000166925
ACHE_SERT_LC_WM	ACHE_SERT_Npep	GNB2	0.121	-0.323	0.026	-2.225	ENSG00000172354
ACHE_SERT_LC_WM	ACHE_SERT_Npep	ACHE	0.107	-0.342	0.022	-2.295	ENSG00000087085
ACHE_SERT_LC_WM	ACHE_SERT_Npep	AP1S1	0.241	-0.317	0.083	-1.736	ENSG00000106367
ACHE_SERT_LC_WM	ACHE_SERT_Npep	VGF	0.001	-0.638	0	-4.276	ENSG00000128564
ACHE_SERT_LC_WM	ACHE_SERT_Npep	ZNHIT1	0.99	-0.004	0.977	-0.028	ENSG00000106400
ACHE_SERT_LC_WM	ACHE_SERT_Npep	FIS1	0.43	0.103	0.221	1.225	ENSG00000214253
ACHE_SERT_LC_WM	ACHE_SERT_Npep	CUX1	0.075	0.409	0.013	2.504	ENSG00000257923
ACHE_SERT_LC_WM	ACHE_SERT_Npep	ORAI2	0.78	0.073	0.636	0.473	ENSG00000160991
ACHE_SERT_LC_WM	ACHE_SERT_Npep	POLR2J	0.781	-0.074	0.638	-0.471	ENSG00000005075
ACHE_SERT_LC_WM	ACHE_SERT_Npep	UPK3BL1	0.679	-0.106	0.495	-0.683	ENSG00000267368
ACHE_SERT_LC_WM	ACHE_SERT_Npep	ARMC10	0.1	-0.377	0.02	-2.341	ENSG00000170632
ACHE_SERT_LC_WM	ACHE_SERT_Npep	PMPCB	0.138	-0.368	0.033	-2.136	ENSG00000105819
ACHE_SERT_LC_WM	ACHE_SERT_Npep	PSMC2	0.413	-0.212	0.208	-1.262	ENSG00000161057
ACHE_SERT_LC_WM	ACHE_SERT_Npep	KMT2E	0.036	0.45	0.004	2.859	ENSG00000005483
ACHE_SERT_LC_WM	ACHE_SERT_Npep	SRPK2	0.65	0.096	0.459	0.74	ENSG00000135250
ACHE_SERT_LC_WM	ACHE_SERT_Npep	SYPL1	0.336	0.228	0.146	1.457	ENSG00000008282
ACHE_SERT_LC_WM	ACHE_SERT_Npep	NAMPT	0.942	-0.024	0.888	-0.141	ENSG00000105835
ACHE_SERT_LC_WM	ACHE_SERT_Npep	PRKAR2B	0.169	-0.359	0.046	-2.003	ENSG00000005249
ACHE_SERT_LC_WM	ACHE_SERT_Npep	BCAP29	0.57	-0.133	0.37	-0.897	ENSG00000075790
ACHE_SERT_LC_WM	ACHE_SERT_Npep	DLD	0.312	-0.256	0.127	-1.53	ENSG00000091140
ACHE_SERT_LC_WM	ACHE_SERT_Npep	NRCAM	0.216	-0.215	0.069	-1.822	ENSG00000091129
ACHE_SERT_LC_WM	ACHE_SERT_Npep	PNPLA8	0.886	0.039	0.797	0.257	ENSG00000135241
ACHE_SERT_LC_WM	ACHE_SERT_Npep	DNAJB9	0.092	-0.413	0.017	-2.385	ENSG00000128590
ACHE_SERT_LC_WM	ACHE_SERT_Npep	LRRN3	0.276	-0.305	0.105	-1.626	ENSG00000173114
ACHE_SERT_LC_WM	ACHE_SERT_Npep	DOCK4	0.934	0.029	0.876	0.156	ENSG00000128512
ACHE_SERT_LC_WM	ACHE_SERT_Npep	SMIM30	0.089	-0.452	0.016	-2.409	ENSG00000214194
ACHE_SERT_LC_WM	ACHE_SERT_Npep	CAPZA2	0.084	-0.281	0.015	-2.443	ENSG00000198898
ACHE_SERT_LC_WM	ACHE_SERT_Npep	KCND2	0.218	-0.353	0.07	-1.816	ENSG00000184408
ACHE_SERT_LC_WM	ACHE_SERT_Npep	FAM3C	0.167	-0.295	0.045	-2.012	ENSG00000196937
ACHE_SERT_LC_WM	ACHE_SERT_Npep	PTPRZ1	0.015	0.408	0.001	3.255	ENSG00000106278
ACHE_SERT_LC_WM	ACHE_SERT_Npep	NDUFA5	0.1	-0.166	0.02	-2.339	ENSG00000128609
ACHE_SERT_LC_WM	ACHE_SERT_Npep	WASL	0.373	-0.185	0.176	-1.355	ENSG00000106299
ACHE_SERT_LC_WM	ACHE_SERT_Npep	GPR37	0.291	0.262	0.113	1.585	ENSG00000170775
ACHE_SERT_LC_WM	ACHE_SERT_Npep	SND1	0.731	-0.095	0.569	-0.57	ENSG00000197157
ACHE_SERT_LC_WM	ACHE_SERT_Npep	CALU	0.954	-0.018	0.91	-0.113	ENSG00000128595
ACHE_SERT_LC_WM	ACHE_SERT_Npep	CCDC136	0.202	-0.314	0.06	-1.882	ENSG00000128596
ACHE_SERT_LC_WM	ACHE_SERT_Npep	ATP6V1F	0.01	-0.349	0.001	-3.379	ENSG00000128524
ACHE_SERT_LC_WM	ACHE_SERT_Npep	UBE2H	0.797	-0.06	0.663	-0.436	ENSG00000186591
ACHE_SERT_LC_WM	ACHE_SERT_Npep	KLHDC10	0.745	-0.09	0.586	-0.545	ENSG00000128607
ACHE_SERT_LC_WM	ACHE_SERT_Npep	AUXG01000058.1	0.854	0.042	0.749	0.32	ENSG00000286214
ACHE_SERT_LC_WM	ACHE_SERT_Npep	MKLN1	0.779	0.072	0.634	0.477	ENSG00000128585
ACHE_SERT_LC_WM	ACHE_SERT_Npep	PODXL	0.608	0.157	0.41	0.824	ENSG00000128567
ACHE_SERT_LC_WM	ACHE_SERT_Npep	EXOC4	0.701	-0.103	0.526	-0.635	ENSG00000131558
ACHE_SERT_LC_WM	ACHE_SERT_Npep	SLC35B4	0.988	-0.006	0.974	-0.033	ENSG00000205060
ACHE_SERT_LC_WM	ACHE_SERT_Npep	AKR1B1	0.126	-0.266	0.029	-2.194	ENSG00000085662
ACHE_SERT_LC_WM	ACHE_SERT_Npep	CALD1	0.21	0.326	0.066	1.842	ENSG00000122786
ACHE_SERT_LC_WM	ACHE_SERT_Npep	STMP1	0.596	-0.149	0.396	-0.849	ENSG00000243317
ACHE_SERT_LC_WM	ACHE_SERT_Npep	MTPN	0.945	-0.016	0.893	-0.135	ENSG00000105887
ACHE_SERT_LC_WM	ACHE_SERT_Npep	PTN	0.021	0.312	0.002	3.097	ENSG00000105894
ACHE_SERT_LC_WM	ACHE_SERT_Npep	LUC7L2	0.655	0.112	0.464	0.733	ENSG00000146963
ACHE_SERT_LC_WM	ACHE_SERT_Npep	HIPK2	0	0.817	0	10.186	ENSG00000064393
ACHE_SERT_LC_WM	ACHE_SERT_Npep	MKRN1	0.479	-0.191	0.27	-1.103	ENSG00000133606
ACHE_SERT_LC_WM	ACHE_SERT_Npep	NDUFB2	0.466	-0.101	0.259	-1.129	ENSG00000090266
ACHE_SERT_LC_WM	ACHE_SERT_Npep	MRPS33	0.256	-0.272	0.092	-1.69	ENSG00000090263
ACHE_SERT_LC_WM	ACHE_SERT_Npep	TMEM178B	0.461	-0.206	0.254	-1.143	ENSG00000261115
ACHE_SERT_LC_WM	ACHE_SERT_Npep	SSBP1	0.28	-0.258	0.107	-1.614	ENSG00000106028
ACHE_SERT_LC_WM	ACHE_SERT_Npep	MTRNR2L6	0	0.91	0	4.959	ENSG00000270672
ACHE_SERT_LC_WM	ACHE_SERT_Npep	FAM131B	0.868	0.053	0.771	0.291	ENSG00000159784
ACHE_SERT_LC_WM	ACHE_SERT_Npep	ZYX	0.234	-0.338	0.079	-1.761	ENSG00000159840
ACHE_SERT_LC_WM	ACHE_SERT_Npep	TCAF1	0.241	-0.207	0.083	-1.735	ENSG00000198420
ACHE_SERT_LC_WM	ACHE_SERT_Npep	CNTNAP2	0.425	-0.195	0.217	-1.235	ENSG00000174469
ACHE_SERT_LC_WM	ACHE_SERT_Npep	CUL1	0.124	-0.386	0.028	-2.208	ENSG00000055130
ACHE_SERT_LC_WM	ACHE_SERT_Npep	PDIA4	0.704	-0.109	0.531	-0.627	ENSG00000155660
ACHE_SERT_LC_WM	ACHE_SERT_Npep	ATP6V0E2	0.034	-0.216	0.004	-2.884	ENSG00000171130
ACHE_SERT_LC_WM	ACHE_SERT_Npep	RARRES2	0.93	-0.032	0.868	-0.167	ENSG00000106538
ACHE_SERT_LC_WM	ACHE_SERT_Npep	REPIN1	0.596	-0.138	0.397	-0.847	ENSG00000214022
ACHE_SERT_LC_WM	ACHE_SERT_Npep	KCNH2	0.097	-0.434	0.019	-2.355	ENSG00000055118
ACHE_SERT_LC_WM	ACHE_SERT_Npep	CDK5	0.12	-0.375	0.026	-2.231	ENSG00000164885
ACHE_SERT_LC_WM	ACHE_SERT_Npep	FASTK	0.809	-0.075	0.681	-0.411	ENSG00000164896
ACHE_SERT_LC_WM	ACHE_SERT_Npep	AGAP3	0.962	-0.01	0.926	-0.092	ENSG00000133612
ACHE_SERT_LC_WM	ACHE_SERT_Npep	ABCF2	0.112	-0.403	0.023	-2.276	ENSG00000033050
ACHE_SERT_LC_WM	ACHE_SERT_Npep	SMARCD3	0.217	-0.256	0.069	-1.819	ENSG00000082014
ACHE_SERT_LC_WM	ACHE_SERT_Npep	NUB1	0.026	-0.512	0.003	-3.009	ENSG00000013374
ACHE_SERT_LC_WM	ACHE_SERT_Npep	RHEB	0.023	-0.269	0.002	-3.053	ENSG00000106615
ACHE_SERT_LC_WM	ACHE_SERT_Npep	PRKAG2	0.713	-0.112	0.545	-0.606	ENSG00000106617
ACHE_SERT_LC_WM	ACHE_SERT_Npep	GALNT11	0.042	-0.514	0.005	-2.79	ENSG00000178234
ACHE_SERT_LC_WM	ACHE_SERT_Npep	KMT2C	0.264	0.256	0.097	1.659	ENSG00000055609
ACHE_SERT_LC_WM	ACHE_SERT_Npep	DPP6	0.659	-0.086	0.469	-0.724	ENSG00000130226
ACHE_SERT_LC_WM	ACHE_SERT_Npep	INSIG1	0.327	-0.182	0.138	-1.485	ENSG00000186480
ACHE_SERT_LC_WM	ACHE_SERT_Npep	LMBR1	0.48	-0.205	0.271	-1.101	ENSG00000105983
ACHE_SERT_LC_WM	ACHE_SERT_Npep	UBE3C	0.64	-0.139	0.447	-0.76	ENSG00000009335
ACHE_SERT_LC_WM	ACHE_SERT_Npep	DNAJB6	0.812	-0.038	0.684	-0.408	ENSG00000105993
ACHE_SERT_LC_WM	ACHE_SERT_Npep	PTPRN2	0.004	-0.45	0	-3.714	ENSG00000155093
ACHE_SERT_LC_WM	ACHE_SERT_Npep	ESYT2	0.762	-0.081	0.608	-0.514	ENSG00000117868
ACHE_SERT_LC_WM	ACHE_SERT_Npep	WDR60	0.402	0.242	0.199	1.287	ENSG00000126870
ACHE_SERT_LC_WM	ACHE_SERT_Npep	CLN8	0.953	0.022	0.908	0.116	ENSG00000182372
ACHE_SERT_LC_WM	ACHE_SERT_Npep	KBTBD11	0.931	-0.027	0.87	-0.164	ENSG00000176595
ACHE_SERT_LC_WM	ACHE_SERT_Npep	AGPAT5	0.553	-0.161	0.348	-0.939	ENSG00000155189
ACHE_SERT_LC_WM	ACHE_SERT_Npep	TNKS	0.488	-0.178	0.281	-1.08	ENSG00000173273
ACHE_SERT_LC_WM	ACHE_SERT_Npep	MTMR9	0.168	-0.327	0.045	-2.009	ENSG00000104643
ACHE_SERT_LC_WM	ACHE_SERT_Npep	NEIL2	0.672	-0.119	0.485	-0.698	ENSG00000154328
ACHE_SERT_LC_WM	ACHE_SERT_Npep	FDFT1	0.437	-0.125	0.229	-1.203	ENSG00000079459
ACHE_SERT_LC_WM	ACHE_SERT_Npep	CTSB	0.315	-0.131	0.129	-1.521	ENSG00000164733
ACHE_SERT_LC_WM	ACHE_SERT_Npep	DLC1	0.525	0.159	0.318	0.999	ENSG00000164741
ACHE_SERT_LC_WM	ACHE_SERT_Npep	TUSC3	0.008	-0.555	0.001	-3.485	ENSG00000104723
ACHE_SERT_LC_WM	ACHE_SERT_Npep	MICU3	0.228	-0.322	0.075	-1.781	ENSG00000155970
ACHE_SERT_LC_WM	ACHE_SERT_Npep	ZDHHC2	0.44	-0.227	0.233	-1.195	ENSG00000104219
ACHE_SERT_LC_WM	ACHE_SERT_Npep	CNOT7	0.537	-0.159	0.332	-0.971	ENSG00000198791
ACHE_SERT_LC_WM	ACHE_SERT_Npep	MTUS1	0.008	0.472	0.001	3.46	ENSG00000129422
ACHE_SERT_LC_WM	ACHE_SERT_Npep	PCM1	0.152	0.268	0.038	2.078	ENSG00000078674
ACHE_SERT_LC_WM	ACHE_SERT_Npep	ASAH1	0.43	-0.142	0.221	-1.224	ENSG00000104763
ACHE_SERT_LC_WM	ACHE_SERT_Npep	PSD3	0.329	-0.192	0.139	-1.481	ENSG00000156011
ACHE_SERT_LC_WM	ACHE_SERT_Npep	ATP6V1B2	0.155	-0.22	0.039	-2.064	ENSG00000147416
ACHE_SERT_LC_WM	ACHE_SERT_Npep	DMTN	0.992	0.002	0.984	0.02	ENSG00000158856
ACHE_SERT_LC_WM	ACHE_SERT_Npep	LGI3	0.284	-0.205	0.11	-1.602	ENSG00000168481
ACHE_SERT_LC_WM	ACHE_SERT_Npep	PHYHIP	0.92	0.027	0.851	0.188	ENSG00000168490
ACHE_SERT_LC_WM	ACHE_SERT_Npep	SORBS3	0.523	0.19	0.316	1.004	ENSG00000120896
ACHE_SERT_LC_WM	ACHE_SERT_Npep	SLC25A37	0.089	0.477	0.016	2.41	ENSG00000147454
ACHE_SERT_LC_WM	ACHE_SERT_Npep	NEFM	0	0.434	0	4.685	ENSG00000104722
ACHE_SERT_LC_WM	ACHE_SERT_Npep	NEFL	0.435	0.09	0.226	1.211	ENSG00000277586
ACHE_SERT_LC_WM	ACHE_SERT_Npep	DOCK5	0.421	0.246	0.214	1.243	ENSG00000147459
ACHE_SERT_LC_WM	ACHE_SERT_Npep	PPP2R2A	0.687	-0.113	0.505	-0.667	ENSG00000221914
ACHE_SERT_LC_WM	ACHE_SERT_Npep	BNIP3L	0.494	-0.113	0.287	-1.066	ENSG00000104765
ACHE_SERT_LC_WM	ACHE_SERT_Npep	PNMA2	0.001	-0.475	0	-4.244	ENSG00000240694
ACHE_SERT_LC_WM	ACHE_SERT_Npep	DPYSL2	0.437	-0.059	0.229	-1.203	ENSG00000092964
ACHE_SERT_LC_WM	ACHE_SERT_Npep	STMN4	0.865	-0.031	0.768	-0.295	ENSG00000015592
ACHE_SERT_LC_WM	ACHE_SERT_Npep	CLU	0.185	0.139	0.053	1.939	ENSG00000120885
ACHE_SERT_LC_WM	ACHE_SERT_Npep	SCARA3	0.277	0.27	0.105	1.625	ENSG00000168077
ACHE_SERT_LC_WM	ACHE_SERT_Npep	CCDC25	0.352	0.207	0.159	1.41	ENSG00000147419
ACHE_SERT_LC_WM	ACHE_SERT_Npep	FZD3	0.643	0.141	0.451	0.755	ENSG00000104290
ACHE_SERT_LC_WM	ACHE_SERT_Npep	KIF13B	0.781	-0.092	0.64	-0.468	ENSG00000197892
ACHE_SERT_LC_WM	ACHE_SERT_Npep	SARAF	0	-0.374	0	-5.373	ENSG00000133872
ACHE_SERT_LC_WM	ACHE_SERT_Npep	DCTN6	0.662	-0.109	0.471	-0.721	ENSG00000104671
ACHE_SERT_LC_WM	ACHE_SERT_Npep	GSR	0.693	-0.115	0.513	-0.655	ENSG00000104687
ACHE_SERT_LC_WM	ACHE_SERT_Npep	PPP2CB	0.988	-0.003	0.974	-0.033	ENSG00000104695
ACHE_SERT_LC_WM	ACHE_SERT_Npep	NRG1	0.506	-0.196	0.298	-1.042	ENSG00000157168
ACHE_SERT_LC_WM	ACHE_SERT_Npep	DUSP26	0.183	-0.323	0.052	-1.947	ENSG00000133878
ACHE_SERT_LC_WM	ACHE_SERT_Npep	BAG4	0.53	-0.158	0.325	-0.985	ENSG00000156735
ACHE_SERT_LC_WM	ACHE_SERT_Npep	DDHD2	0.409	-0.208	0.204	-1.272	ENSG00000085788
ACHE_SERT_LC_WM	ACHE_SERT_Npep	NSD3	0.978	0.008	0.955	0.056	ENSG00000147548
ACHE_SERT_LC_WM	ACHE_SERT_Npep	FGFR1	0.561	-0.129	0.361	-0.913	ENSG00000077782
ACHE_SERT_LC_WM	ACHE_SERT_Npep	TACC1	0.034	0.343	0.004	2.891	ENSG00000147526
ACHE_SERT_LC_WM	ACHE_SERT_Npep	GOLGA7	0.374	0.174	0.177	1.352	ENSG00000147533
ACHE_SERT_LC_WM	ACHE_SERT_Npep	GPAT4	0.551	-0.175	0.347	-0.941	ENSG00000158669
ACHE_SERT_LC_WM	ACHE_SERT_Npep	AP3M2	0.675	-0.12	0.49	-0.691	ENSG00000070718
[truncated: 2,888 more rows]

## Sheet: C-OligoDomain_CompareMarkers
Tested Domain	Domains Compared to	Gene Name	FDR	logFC	p value	t statistic	Ensembl Gene ID
Oligo	Oligo-Astro, Oligo-Other Cell Types Mixed	A2M	0	-0.541	0	-5.85	ENSG00000175899
Oligo	Oligo-Astro, Oligo-Other Cell Types Mixed	AAK1	0.006	-0.294	0.003	-3.042	ENSG00000115977
Oligo	Oligo-Astro, Oligo-Other Cell Types Mixed	AARS	0.123	0.176	0.08	1.761	ENSG00000090861
Oligo	Oligo-Astro, Oligo-Other Cell Types Mixed	AASDHPPT	0.654	-0.059	0.575	-0.562	ENSG00000149313
Oligo	Oligo-Astro, Oligo-Other Cell Types Mixed	AATK	0	0.673	0	6.605	ENSG00000181409
Oligo	Oligo-Astro, Oligo-Other Cell Types Mixed	ABAT	0	-0.389	0	-4.746	ENSG00000183044
Oligo	Oligo-Astro, Oligo-Other Cell Types Mixed	ABCA2	0	1.031	0	12.779	ENSG00000107331
Oligo	Oligo-Astro, Oligo-Other Cell Types Mixed	ABHD12	0	0.528	0	4.997	ENSG00000100997
Oligo	Oligo-Astro, Oligo-Other Cell Types Mixed	ABHD17A	0	0.721	0	6.68	ENSG00000129968
Oligo	Oligo-Astro, Oligo-Other Cell Types Mixed	ABI2	0.485	-0.083	0.396	-0.851	ENSG00000138443
Oligo	Oligo-Astro, Oligo-Other Cell Types Mixed	ABLIM1	0	-0.532	0	-4.055	ENSG00000099204
Oligo	Oligo-Astro, Oligo-Other Cell Types Mixed	ABR	0	-0.61	0	-5.188	ENSG00000159842
Oligo	Oligo-Astro, Oligo-Other Cell Types Mixed	AC009041.2	0	0.544	0	3.977	ENSG00000260807
Oligo	Oligo-Astro, Oligo-Other Cell Types Mixed	ACADVL	0.492	0.091	0.404	0.835	ENSG00000072778
Oligo	Oligo-Astro, Oligo-Other Cell Types Mixed	ACBD5	0.784	0.038	0.717	0.364	ENSG00000107897
Oligo	Oligo-Astro, Oligo-Other Cell Types Mixed	ACER3	0.158	0.211	0.108	1.615	ENSG00000078124
Oligo	Oligo-Astro, Oligo-Other Cell Types Mixed	ACHE	0.268	-0.171	0.199	-1.289	ENSG00000087085
Oligo	Oligo-Astro, Oligo-Other Cell Types Mixed	ACLY	0.238	0.159	0.174	1.365	ENSG00000131473
Oligo	Oligo-Astro, Oligo-Other Cell Types Mixed	ACO2	0.026	-0.232	0.013	-2.505	ENSG00000100412
Oligo	Oligo-Astro, Oligo-Other Cell Types Mixed	ACOT7	0.766	-0.042	0.698	-0.389	ENSG00000097021
Oligo	Oligo-Astro, Oligo-Other Cell Types Mixed	ACSBG1	0.608	0.087	0.525	0.637	ENSG00000103740
Oligo	Oligo-Astro, Oligo-Other Cell Types Mixed	ACSL1	0	0.994	0	7.089	ENSG00000151726
Oligo	Oligo-Astro, Oligo-Other Cell Types Mixed	ACSL3	0.33	0.093	0.251	1.15	ENSG00000123983
Oligo	Oligo-Astro, Oligo-Other Cell Types Mixed	ACTB	0	0.612	0	13.319	ENSG00000075624
Oligo	Oligo-Astro, Oligo-Other Cell Types Mixed	ACTG1	0	0.378	0	9.964	ENSG00000184009
Oligo	Oligo-Astro, Oligo-Other Cell Types Mixed	ACTN4	0.004	0.337	0.002	3.208	ENSG00000130402
Oligo	Oligo-Astro, Oligo-Other Cell Types Mixed	ACTR10	0.84	0.033	0.792	0.265	ENSG00000131966
Oligo	Oligo-Astro, Oligo-Other Cell Types Mixed	ACTR1A	0.068	0.221	0.04	2.065	ENSG00000138107
Oligo	Oligo-Astro, Oligo-Other Cell Types Mixed	ACTR2	0.608	0.058	0.525	0.637	ENSG00000138071
Oligo	Oligo-Astro, Oligo-Other Cell Types Mixed	ACTR3	0.264	0.159	0.195	1.299	ENSG00000115091
Oligo	Oligo-Astro, Oligo-Other Cell Types Mixed	ACYP2	0	0.526	0	4.675	ENSG00000170634
Oligo	Oligo-Astro, Oligo-Other Cell Types Mixed	ADAM10	0	0.569	0	4.144	ENSG00000137845
Oligo	Oligo-Astro, Oligo-Other Cell Types Mixed	ADAMTS4	0	1.512	0	10.515	ENSG00000158859
Oligo	Oligo-Astro, Oligo-Other Cell Types Mixed	ADAP1	0	0.607	0	6.003	ENSG00000105963
Oligo	Oligo-Astro, Oligo-Other Cell Types Mixed	ADAR	0.82	-0.024	0.766	-0.298	ENSG00000160710
Oligo	Oligo-Astro, Oligo-Other Cell Types Mixed	ADCYAP1R1	0	-0.828	0	-6.301	ENSG00000078549
Oligo	Oligo-Astro, Oligo-Other Cell Types Mixed	ADD1	0.125	-0.174	0.082	-1.749	ENSG00000087274
Oligo	Oligo-Astro, Oligo-Other Cell Types Mixed	ADD3	0	-0.449	0	-4.426	ENSG00000148700
Oligo	Oligo-Astro, Oligo-Other Cell Types Mixed	ADGRG1	0	-0.757	0	-5.704	ENSG00000205336
Oligo	Oligo-Astro, Oligo-Other Cell Types Mixed	ADGRL1	0.193	-0.16	0.135	-1.499	ENSG00000072071
Oligo	Oligo-Astro, Oligo-Other Cell Types Mixed	ADI1	0	0.651	0	4.973	ENSG00000182551
Oligo	Oligo-Astro, Oligo-Other Cell Types Mixed	ADIPOR2	0	0.743	0	5.693	ENSG00000006831
Oligo	Oligo-Astro, Oligo-Other Cell Types Mixed	ADIRF	0.055	-0.301	0.031	-2.167	ENSG00000148671
Oligo	Oligo-Astro, Oligo-Other Cell Types Mixed	AGAP1	0.703	0.057	0.628	0.485	ENSG00000157985
Oligo	Oligo-Astro, Oligo-Other Cell Types Mixed	AGAP3	0.006	-0.284	0.002	-3.064	ENSG00000133612
Oligo	Oligo-Astro, Oligo-Other Cell Types Mixed	AGPAT3	0.38	-0.124	0.295	-1.05	ENSG00000160216
Oligo	Oligo-Astro, Oligo-Other Cell Types Mixed	AGPAT4	0	0.945	0	6.682	ENSG00000026652
Oligo	Oligo-Astro, Oligo-Other Cell Types Mixed	AGT	0	-0.773	0	-7.237	ENSG00000135744
Oligo	Oligo-Astro, Oligo-Other Cell Types Mixed	AHCYL1	0	-0.728	0	-9.24	ENSG00000168710
Oligo	Oligo-Astro, Oligo-Other Cell Types Mixed	AHNAK	0	-0.79	0	-6.73	ENSG00000124942
Oligo	Oligo-Astro, Oligo-Other Cell Types Mixed	AIF1L	0	0.406	0	4.303	ENSG00000126878
Oligo	Oligo-Astro, Oligo-Other Cell Types Mixed	AIG1	0.008	0.277	0.003	2.971	ENSG00000146416
Oligo	Oligo-Astro, Oligo-Other Cell Types Mixed	AK1	0.069	-0.214	0.041	-2.058	ENSG00000106992
Oligo	Oligo-Astro, Oligo-Other Cell Types Mixed	AK3	0.004	-0.341	0.001	-3.222	ENSG00000147853
Oligo	Oligo-Astro, Oligo-Other Cell Types Mixed	AKAP11	0.003	0.352	0.001	3.299	ENSG00000023516
Oligo	Oligo-Astro, Oligo-Other Cell Types Mixed	AKAP12	0	-0.698	0	-7.805	ENSG00000131016
Oligo	Oligo-Astro, Oligo-Other Cell Types Mixed	AKAP6	0.949	-0.007	0.936	-0.08	ENSG00000151320
Oligo	Oligo-Astro, Oligo-Other Cell Types Mixed	AKAP9	0.006	-0.33	0.002	-3.062	ENSG00000127914
Oligo	Oligo-Astro, Oligo-Other Cell Types Mixed	AKIRIN1	0	0.479	0	3.84	ENSG00000174574
Oligo	Oligo-Astro, Oligo-Other Cell Types Mixed	AKR1B1	0.165	-0.174	0.113	-1.591	ENSG00000085662
Oligo	Oligo-Astro, Oligo-Other Cell Types Mixed	AKTIP	0.182	0.2	0.127	1.532	ENSG00000166971
Oligo	Oligo-Astro, Oligo-Other Cell Types Mixed	AL359091.1	0	1.036	0	7.97	ENSG00000207955
Oligo	Oligo-Astro, Oligo-Other Cell Types Mixed	AL627171.2	0	-0.873	0	-10.442	ENSG00000282885
Oligo	Oligo-Astro, Oligo-Other Cell Types Mixed	ALAD	0.755	0.049	0.685	0.407	ENSG00000148218
Oligo	Oligo-Astro, Oligo-Other Cell Types Mixed	ALCAM	0	0.45	0	4.517	ENSG00000170017
Oligo	Oligo-Astro, Oligo-Other Cell Types Mixed	ALDH2	0	-0.601	0	-5.594	ENSG00000111275
Oligo	Oligo-Astro, Oligo-Other Cell Types Mixed	ALDH6A1	0.939	-0.011	0.921	-0.099	ENSG00000119711
Oligo	Oligo-Astro, Oligo-Other Cell Types Mixed	ALDOC	0	-0.491	0	-7.781	ENSG00000109107
Oligo	Oligo-Astro, Oligo-Other Cell Types Mixed	ALKBH5	0.824	-0.037	0.772	-0.291	ENSG00000091542
Oligo	Oligo-Astro, Oligo-Other Cell Types Mixed	ALKBH7	0.146	0.184	0.098	1.663	ENSG00000125652
Oligo	Oligo-Astro, Oligo-Other Cell Types Mixed	AMD1	0	0.486	0	4.636	ENSG00000123505
Oligo	Oligo-Astro, Oligo-Other Cell Types Mixed	AMER2	0.391	-0.11	0.307	-1.025	ENSG00000165566
Oligo	Oligo-Astro, Oligo-Other Cell Types Mixed	AMFR	0	0.447	0	4.63	ENSG00000159461
Oligo	Oligo-Astro, Oligo-Other Cell Types Mixed	ANAPC11	0.117	0.166	0.076	1.785	ENSG00000141552
Oligo	Oligo-Astro, Oligo-Other Cell Types Mixed	ANAPC5	0	0.659	0	4.908	ENSG00000089053
Oligo	Oligo-Astro, Oligo-Other Cell Types Mixed	ANK2	0	-0.385	0	-6.495	ENSG00000145362
Oligo	Oligo-Astro, Oligo-Other Cell Types Mixed	ANK3	0.046	-0.214	0.025	-2.251	ENSG00000151150
Oligo	Oligo-Astro, Oligo-Other Cell Types Mixed	ANKH	0.001	0.409	0	3.796	ENSG00000154122
Oligo	Oligo-Astro, Oligo-Other Cell Types Mixed	ANKHD1	0.397	-0.147	0.312	-1.014	ENSG00000131503
Oligo	Oligo-Astro, Oligo-Other Cell Types Mixed	ANKIB1	0.611	0.081	0.528	0.631	ENSG00000001629
Oligo	Oligo-Astro, Oligo-Other Cell Types Mixed	ANKRD11	0.093	-0.242	0.058	-1.906	ENSG00000167522
Oligo	Oligo-Astro, Oligo-Other Cell Types Mixed	ANKRD12	0.025	-0.292	0.013	-2.517	ENSG00000101745
Oligo	Oligo-Astro, Oligo-Other Cell Types Mixed	ANKRD17	0.004	-0.377	0.001	-3.237	ENSG00000132466
Oligo	Oligo-Astro, Oligo-Other Cell Types Mixed	ANKRD40	0.066	-0.2	0.039	-2.081	ENSG00000154945
Oligo	Oligo-Astro, Oligo-Other Cell Types Mixed	ANKS1B	0	0.574	0	5.687	ENSG00000185046
Oligo	Oligo-Astro, Oligo-Other Cell Types Mixed	ANLN	0	1.183	0	9.807	ENSG00000011426
Oligo	Oligo-Astro, Oligo-Other Cell Types Mixed	ANP32A	0.784	-0.044	0.718	-0.361	ENSG00000140350
Oligo	Oligo-Astro, Oligo-Other Cell Types Mixed	ANP32B	0	-0.489	0	-3.984	ENSG00000136938
Oligo	Oligo-Astro, Oligo-Other Cell Types Mixed	ANP32E	0	-0.602	0	-4.773	ENSG00000143401
Oligo	Oligo-Astro, Oligo-Other Cell Types Mixed	ANXA5	0	0.436	0	4.145	ENSG00000164111
Oligo	Oligo-Astro, Oligo-Other Cell Types Mixed	ANXA6	0.004	-0.384	0.001	-3.221	ENSG00000197043
Oligo	Oligo-Astro, Oligo-Other Cell Types Mixed	ANXA7	0.017	0.253	0.008	2.673	ENSG00000138279
Oligo	Oligo-Astro, Oligo-Other Cell Types Mixed	AP1S2	0.012	-0.274	0.005	-2.814	ENSG00000182287
Oligo	Oligo-Astro, Oligo-Other Cell Types Mixed	AP2A2	0.71	-0.058	0.636	-0.474	ENSG00000183020
Oligo	Oligo-Astro, Oligo-Other Cell Types Mixed	AP2B1	0.387	0.112	0.302	1.034	ENSG00000006125
Oligo	Oligo-Astro, Oligo-Other Cell Types Mixed	AP2M1	0.438	-0.052	0.349	-0.938	ENSG00000161203
Oligo	Oligo-Astro, Oligo-Other Cell Types Mixed	AP2S1	0.127	-0.174	0.083	-1.742	ENSG00000042753
Oligo	Oligo-Astro, Oligo-Other Cell Types Mixed	AP3D1	0.005	-0.377	0.002	-3.109	ENSG00000065000
Oligo	Oligo-Astro, Oligo-Other Cell Types Mixed	APBA2	0.009	0.319	0.004	2.918	ENSG00000034053
Oligo	Oligo-Astro, Oligo-Other Cell Types Mixed	APBB1	0	0.613	0	5.869	ENSG00000166313
Oligo	Oligo-Astro, Oligo-Other Cell Types Mixed	APBB2	0	0.597	0	4.901	ENSG00000163697
Oligo	Oligo-Astro, Oligo-Other Cell Types Mixed	APC	0	-0.473	0	-4.286	ENSG00000134982
Oligo	Oligo-Astro, Oligo-Other Cell Types Mixed	APC2	0.483	0.092	0.394	0.855	ENSG00000115266
Oligo	Oligo-Astro, Oligo-Other Cell Types Mixed	APLP1	0	1.377	0	19.075	ENSG00000105290
Oligo	Oligo-Astro, Oligo-Other Cell Types Mixed	APLP2	0.13	-0.132	0.086	-1.725	ENSG00000084234
Oligo	Oligo-Astro, Oligo-Other Cell Types Mixed	APOC1	0.002	-0.546	0.001	-3.462	ENSG00000130208
Oligo	Oligo-Astro, Oligo-Other Cell Types Mixed	APOD	0	0.838	0	12.02	ENSG00000189058
Oligo	Oligo-Astro, Oligo-Other Cell Types Mixed	APOE	0	-0.812	0	-9.848	ENSG00000130203
Oligo	Oligo-Astro, Oligo-Other Cell Types Mixed	APP	0	0.284	0	5.893	ENSG00000142192
Oligo	Oligo-Astro, Oligo-Other Cell Types Mixed	AQP1	0	-0.858	0	-6.964	ENSG00000240583
Oligo	Oligo-Astro, Oligo-Other Cell Types Mixed	AQP4	0	-0.867	0	-8.697	ENSG00000171885
Oligo	Oligo-Astro, Oligo-Other Cell Types Mixed	ARF1	0.38	0.113	0.295	1.051	ENSG00000143761
Oligo	Oligo-Astro, Oligo-Other Cell Types Mixed	ARF3	0.635	-0.046	0.554	-0.593	ENSG00000134287
Oligo	Oligo-Astro, Oligo-Other Cell Types Mixed	ARFGAP2	0.148	-0.198	0.1	-1.654	ENSG00000149182
Oligo	Oligo-Astro, Oligo-Other Cell Types Mixed	ARFGEF3	0.894	0.022	0.859	0.178	ENSG00000112379
Oligo	Oligo-Astro, Oligo-Other Cell Types Mixed	ARGLU1	0.057	-0.298	0.033	-2.149	ENSG00000134884
Oligo	Oligo-Astro, Oligo-Other Cell Types Mixed	ARHGAP12	0	0.539	0	4.696	ENSG00000165322
Oligo	Oligo-Astro, Oligo-Other Cell Types Mixed	ARHGAP21	0.105	0.152	0.067	1.841	ENSG00000107863
Oligo	Oligo-Astro, Oligo-Other Cell Types Mixed	ARHGAP23	0	0.679	0	6.213	ENSG00000275832
Oligo	Oligo-Astro, Oligo-Other Cell Types Mixed	ARHGAP35	0.005	-0.305	0.002	-3.144	ENSG00000160007
Oligo	Oligo-Astro, Oligo-Other Cell Types Mixed	ARHGAP5	0.001	-0.291	0	-3.622	ENSG00000100852
Oligo	Oligo-Astro, Oligo-Other Cell Types Mixed	ARHGDIA	0.872	0.019	0.831	0.213	ENSG00000141522
Oligo	Oligo-Astro, Oligo-Other Cell Types Mixed	ARHGDIG	0.513	-0.082	0.426	-0.797	ENSG00000242173
Oligo	Oligo-Astro, Oligo-Other Cell Types Mixed	ARHGEF2	0	0.96	0	6.497	ENSG00000116584
Oligo	Oligo-Astro, Oligo-Other Cell Types Mixed	ARID4B	0.01	-0.291	0.005	-2.865	ENSG00000054267
Oligo	Oligo-Astro, Oligo-Other Cell Types Mixed	ARL2	0.02	0.23	0.009	2.619	ENSG00000213465
Oligo	Oligo-Astro, Oligo-Other Cell Types Mixed	ARL6IP1	0.004	-0.183	0.001	-3.217	ENSG00000170540
Oligo	Oligo-Astro, Oligo-Other Cell Types Mixed	ARL6IP4	0.061	-0.202	0.035	-2.122	ENSG00000182196
Oligo	Oligo-Astro, Oligo-Other Cell Types Mixed	ARL6IP5	0.003	0.278	0.001	3.309	ENSG00000144746
Oligo	Oligo-Astro, Oligo-Other Cell Types Mixed	ARL8A	0	0.7	0	7.288	ENSG00000143862
Oligo	Oligo-Astro, Oligo-Other Cell Types Mixed	ARL8B	0.195	0.137	0.137	1.492	ENSG00000134108
Oligo	Oligo-Astro, Oligo-Other Cell Types Mixed	ARMCX3	0.047	-0.257	0.026	-2.243	ENSG00000102401
Oligo	Oligo-Astro, Oligo-Other Cell Types Mixed	ARNT2	0.202	-0.162	0.142	-1.473	ENSG00000172379
Oligo	Oligo-Astro, Oligo-Other Cell Types Mixed	ARPC1A	0.604	-0.064	0.519	-0.646	ENSG00000241685
Oligo	Oligo-Astro, Oligo-Other Cell Types Mixed	ARPC2	0.476	-0.102	0.387	-0.867	ENSG00000163466
Oligo	Oligo-Astro, Oligo-Other Cell Types Mixed	ARPC3	0.025	0.278	0.013	2.517	ENSG00000111229
Oligo	Oligo-Astro, Oligo-Other Cell Types Mixed	ARPC4	0.034	-0.253	0.018	-2.382	ENSG00000241553
Oligo	Oligo-Astro, Oligo-Other Cell Types Mixed	ARPC5	0	0.726	0	5.903	ENSG00000162704
Oligo	Oligo-Astro, Oligo-Other Cell Types Mixed	ARPP19	0.002	0.187	0.001	3.469	ENSG00000128989
Oligo	Oligo-Astro, Oligo-Other Cell Types Mixed	ARRB1	0	-0.72	0	-6.343	ENSG00000137486
Oligo	Oligo-Astro, Oligo-Other Cell Types Mixed	ASAH1	0.827	0.03	0.777	0.284	ENSG00000104763
Oligo	Oligo-Astro, Oligo-Other Cell Types Mixed	ASH1L	0.022	-0.294	0.011	-2.574	ENSG00000116539
Oligo	Oligo-Astro, Oligo-Other Cell Types Mixed	ASPH	0	-0.463	0	-3.915	ENSG00000198363
Oligo	Oligo-Astro, Oligo-Other Cell Types Mixed	ASRGL1	0.002	-0.382	0.001	-3.463	ENSG00000162174
Oligo	Oligo-Astro, Oligo-Other Cell Types Mixed	ATCAY	0	-0.458	0	-4.256	ENSG00000167654
Oligo	Oligo-Astro, Oligo-Other Cell Types Mixed	ATF4	0.001	0.37	0	3.654	ENSG00000128272
Oligo	Oligo-Astro, Oligo-Other Cell Types Mixed	ATG3	0.001	0.452	0	3.55	ENSG00000144848
Oligo	Oligo-Astro, Oligo-Other Cell Types Mixed	ATL1	0.585	0.083	0.497	0.68	ENSG00000198513
Oligo	Oligo-Astro, Oligo-Other Cell Types Mixed	ATN1	0.077	-0.239	0.047	-2.001	ENSG00000111676
Oligo	Oligo-Astro, Oligo-Other Cell Types Mixed	ATOX1	0.229	0.149	0.166	1.388	ENSG00000177556
Oligo	Oligo-Astro, Oligo-Other Cell Types Mixed	ATP13A2	0.013	-0.299	0.006	-2.774	ENSG00000159363
Oligo	Oligo-Astro, Oligo-Other Cell Types Mixed	ATP1A1	0.009	0.262	0.004	2.909	ENSG00000163399
Oligo	Oligo-Astro, Oligo-Other Cell Types Mixed	ATP1A2	0	-0.992	0	-12.549	ENSG00000018625
Oligo	Oligo-Astro, Oligo-Other Cell Types Mixed	ATP1A3	0.002	-0.381	0.001	-3.463	ENSG00000105409
Oligo	Oligo-Astro, Oligo-Other Cell Types Mixed	ATP1B1	0	0.346	0	7.241	ENSG00000143153
Oligo	Oligo-Astro, Oligo-Other Cell Types Mixed	ATP1B2	0	-0.887	0	-8.496	ENSG00000129244
Oligo	Oligo-Astro, Oligo-Other Cell Types Mixed	ATP1B3	0.718	-0.053	0.646	-0.46	ENSG00000069849
Oligo	Oligo-Astro, Oligo-Other Cell Types Mixed	ATP2A2	0.275	-0.132	0.205	-1.271	ENSG00000174437
Oligo	Oligo-Astro, Oligo-Other Cell Types Mixed	ATP2B1	0	-0.609	0	-5.04	ENSG00000070961
Oligo	Oligo-Astro, Oligo-Other Cell Types Mixed	ATP2B4	0	-0.577	0	-5.061	ENSG00000058668
Oligo	Oligo-Astro, Oligo-Other Cell Types Mixed	ATP2C1	0.001	0.347	0.001	3.52	ENSG00000017260
Oligo	Oligo-Astro, Oligo-Other Cell Types Mixed	ATP5F1A	0.025	-0.161	0.013	-2.515	ENSG00000152234
Oligo	Oligo-Astro, Oligo-Other Cell Types Mixed	ATP5F1B	0.344	-0.059	0.264	-1.12	ENSG00000110955
Oligo	Oligo-Astro, Oligo-Other Cell Types Mixed	ATP5F1C	0.004	0.383	0.002	3.162	ENSG00000165629
Oligo	Oligo-Astro, Oligo-Other Cell Types Mixed	ATP5F1D	0.212	-0.114	0.151	-1.44	ENSG00000099624
Oligo	Oligo-Astro, Oligo-Other Cell Types Mixed	ATP5F1E	0.326	0.059	0.248	1.157	ENSG00000124172
Oligo	Oligo-Astro, Oligo-Other Cell Types Mixed	ATP5IF1	0.974	-0.004	0.967	-0.041	ENSG00000130770
Oligo	Oligo-Astro, Oligo-Other Cell Types Mixed	ATP5MC1	0.457	-0.112	0.369	-0.901	ENSG00000159199
Oligo	Oligo-Astro, Oligo-Other Cell Types Mixed	ATP5MC2	0	0.353	0	3.974	ENSG00000135390
Oligo	Oligo-Astro, Oligo-Other Cell Types Mixed	ATP5MC3	0.364	0.115	0.28	1.083	ENSG00000154518
Oligo	Oligo-Astro, Oligo-Other Cell Types Mixed	ATP5MD	0.942	-0.007	0.926	-0.092	ENSG00000173915
Oligo	Oligo-Astro, Oligo-Other Cell Types Mixed	ATP5ME	0.031	0.186	0.016	2.422	ENSG00000169020
Oligo	Oligo-Astro, Oligo-Other Cell Types Mixed	ATP5MF	0.625	-0.052	0.544	-0.607	ENSG00000241468
Oligo	Oligo-Astro, Oligo-Other Cell Types Mixed	ATP5MG	0.164	-0.127	0.112	-1.595	ENSG00000167283
Oligo	Oligo-Astro, Oligo-Other Cell Types Mixed	ATP5MPL	0.176	0.099	0.121	1.555	ENSG00000156411
Oligo	Oligo-Astro, Oligo-Other Cell Types Mixed	ATP5PB	0.588	0.064	0.501	0.674	ENSG00000116459
Oligo	Oligo-Astro, Oligo-Other Cell Types Mixed	ATP5PD	0.221	0.114	0.159	1.413	ENSG00000167863
Oligo	Oligo-Astro, Oligo-Other Cell Types Mixed	ATP5PF	0.402	-0.083	0.316	-1.004	ENSG00000154723
Oligo	Oligo-Astro, Oligo-Other Cell Types Mixed	ATP5PO	0.63	-0.052	0.55	-0.599	ENSG00000241837
Oligo	Oligo-Astro, Oligo-Other Cell Types Mixed	ATP6AP1	0.01	0.277	0.005	2.869	ENSG00000071553
Oligo	Oligo-Astro, Oligo-Other Cell Types Mixed	ATP6AP2	0.214	0.124	0.153	1.433	ENSG00000182220
Oligo	Oligo-Astro, Oligo-Other Cell Types Mixed	ATP6V0A1	0.685	0.038	0.607	0.515	ENSG00000033627
Oligo	Oligo-Astro, Oligo-Other Cell Types Mixed	ATP6V0B	0.044	0.17	0.024	2.276	ENSG00000117410
Oligo	Oligo-Astro, Oligo-Other Cell Types Mixed	ATP6V0C	0.904	0.009	0.874	0.159	ENSG00000185883
Oligo	Oligo-Astro, Oligo-Other Cell Types Mixed	ATP6V0D1	0.3	0.101	0.227	1.212	ENSG00000159720
Oligo	Oligo-Astro, Oligo-Other Cell Types Mixed	ATP6V0E1	0.014	0.334	0.006	2.756	ENSG00000113732
Oligo	Oligo-Astro, Oligo-Other Cell Types Mixed	ATP6V0E2	0.948	-0.005	0.935	-0.082	ENSG00000171130
Oligo	Oligo-Astro, Oligo-Other Cell Types Mixed	ATP6V1A	0.76	-0.043	0.691	-0.397	ENSG00000114573
Oligo	Oligo-Astro, Oligo-Other Cell Types Mixed	ATP6V1B2	0.379	-0.117	0.293	-1.054	ENSG00000147416
Oligo	Oligo-Astro, Oligo-Other Cell Types Mixed	ATP6V1C1	0.031	-0.259	0.016	-2.431	ENSG00000155097
Oligo	Oligo-Astro, Oligo-Other Cell Types Mixed	ATP6V1D	0.69	-0.06	0.615	-0.504	ENSG00000100554
Oligo	Oligo-Astro, Oligo-Other Cell Types Mixed	ATP6V1E1	0	0.336	0	5.857	ENSG00000131100
Oligo	Oligo-Astro, Oligo-Other Cell Types Mixed	ATP6V1F	0.801	-0.027	0.741	-0.332	ENSG00000128524
Oligo	Oligo-Astro, Oligo-Other Cell Types Mixed	ATP6V1G1	0.731	-0.049	0.66	-0.441	ENSG00000136888
Oligo	Oligo-Astro, Oligo-Other Cell Types Mixed	ATP6V1G2	0.14	-0.199	0.093	-1.688	ENSG00000213760
Oligo	Oligo-Astro, Oligo-Other Cell Types Mixed	ATP6V1H	0.893	0.019	0.856	0.182	ENSG00000047249
Oligo	Oligo-Astro, Oligo-Other Cell Types Mixed	ATP8A1	0	0.634	0	6.329	ENSG00000124406
Oligo	Oligo-Astro, Oligo-Other Cell Types Mixed	ATP9A	0.002	-0.218	0.001	-3.468	ENSG00000054793
Oligo	Oligo-Astro, Oligo-Other Cell Types Mixed	ATPAF1	0.69	-0.058	0.614	-0.505	ENSG00000123472
Oligo	Oligo-Astro, Oligo-Other Cell Types Mixed	ATRX	0	-0.431	0	-4.9	ENSG00000085224
Oligo	Oligo-Astro, Oligo-Other Cell Types Mixed	ATXN10	0.108	0.18	0.069	1.83	ENSG00000130638
Oligo	Oligo-Astro, Oligo-Other Cell Types Mixed	ATXN2	0.843	-0.032	0.795	-0.26	ENSG00000204842
Oligo	Oligo-Astro, Oligo-Other Cell Types Mixed	ATXN7L3B	0.07	-0.212	0.041	-2.051	ENSG00000253719
Oligo	Oligo-Astro, Oligo-Other Cell Types Mixed	AURKAIP1	0.922	-0.013	0.901	-0.125	ENSG00000175756
Oligo	Oligo-Astro, Oligo-Other Cell Types Mixed	AUXG01000058.1	0	-0.548	0	-5.133	ENSG00000286214
Oligo	Oligo-Astro, Oligo-Other Cell Types Mixed	AZIN1	0.243	0.176	0.178	1.353	ENSG00000155096
Oligo	Oligo-Astro, Oligo-Other Cell Types Mixed	B2M	0.342	-0.063	0.262	-1.125	ENSG00000166710
Oligo	Oligo-Astro, Oligo-Other Cell Types Mixed	B3GAT1	0	0.927	0	10.488	ENSG00000109956
Oligo	Oligo-Astro, Oligo-Other Cell Types Mixed	B4GAT1	0.042	-0.165	0.023	-2.294	ENSG00000174684
Oligo	Oligo-Astro, Oligo-Other Cell Types Mixed	BAALC	0	-0.797	0	-11.029	ENSG00000164929
Oligo	Oligo-Astro, Oligo-Other Cell Types Mixed	BACE1	0	0.863	0	8.593	ENSG00000186318
Oligo	Oligo-Astro, Oligo-Other Cell Types Mixed	BAD	0.912	-0.018	0.885	-0.144	ENSG00000002330
Oligo	Oligo-Astro, Oligo-Other Cell Types Mixed	BAG1	0.035	-0.27	0.018	-2.376	ENSG00000107262
Oligo	Oligo-Astro, Oligo-Other Cell Types Mixed	BAG6	0.453	0.111	0.364	0.909	ENSG00000204463
Oligo	Oligo-Astro, Oligo-Other Cell Types Mixed	BAIAP3	0.063	-0.258	0.037	-2.103	ENSG00000007516
Oligo	Oligo-Astro, Oligo-Other Cell Types Mixed	BANF1	0.014	0.324	0.007	2.739	ENSG00000175334
Oligo	Oligo-Astro, Oligo-Other Cell Types Mixed	BASP1	0	-0.459	0	-5.973	ENSG00000176788
Oligo	Oligo-Astro, Oligo-Other Cell Types Mixed	BAZ1B	0.002	-0.433	0.001	-3.456	ENSG00000009954
Oligo	Oligo-Astro, Oligo-Other Cell Types Mixed	BAZ2B	0	-0.53	0	-4.381	ENSG00000123636
Oligo	Oligo-Astro, Oligo-Other Cell Types Mixed	BBX	0.002	0.437	0.001	3.477	ENSG00000114439
Oligo	Oligo-Astro, Oligo-Other Cell Types Mixed	BCAN	0	-0.645	0	-5.85	ENSG00000132692
Oligo	Oligo-Astro, Oligo-Other Cell Types Mixed	BCAP31	0.147	-0.135	0.098	-1.659	ENSG00000185825
Oligo	Oligo-Astro, Oligo-Other Cell Types Mixed	BCAS1	0	-0.577	0	-6.701	ENSG00000064787
Oligo	Oligo-Astro, Oligo-Other Cell Types Mixed	BCL2L2	0.055	-0.287	0.031	-2.167	ENSG00000129473
Oligo	Oligo-Astro, Oligo-Other Cell Types Mixed	BCLAF1	0.792	-0.038	0.727	-0.349	ENSG00000029363
Oligo	Oligo-Astro, Oligo-Other Cell Types Mixed	BDP1	0.019	-0.41	0.009	-2.633	ENSG00000145734
Oligo	Oligo-Astro, Oligo-Other Cell Types Mixed	BEX1	0	-0.439	0	-4.861	ENSG00000133169
Oligo	Oligo-Astro, Oligo-Other Cell Types Mixed	BEX2	0.103	-0.182	0.065	-1.855	ENSG00000133134
Oligo	Oligo-Astro, Oligo-Other Cell Types Mixed	BEX3	0.049	-0.116	0.027	-2.221	ENSG00000166681
Oligo	Oligo-Astro, Oligo-Other Cell Types Mixed	BEX4	0.001	0.294	0	3.772	ENSG00000102409
Oligo	Oligo-Astro, Oligo-Other Cell Types Mixed	BEX5	0.001	-0.403	0	-3.801	ENSG00000184515
Oligo	Oligo-Astro, Oligo-Other Cell Types Mixed	BHLHE41	0	0.604	0	5.167	ENSG00000123095
Oligo	Oligo-Astro, Oligo-Other Cell Types Mixed	BIN1	0	0.423	0	4.327	ENSG00000136717
Oligo	Oligo-Astro, Oligo-Other Cell Types Mixed	BLCAP	0.918	0.013	0.895	0.132	ENSG00000166619
Oligo	Oligo-Astro, Oligo-Other Cell Types Mixed	BLOC1S1	0	0.443	0	4.165	ENSG00000135441
Oligo	Oligo-Astro, Oligo-Other Cell Types Mixed	BMERB1	0.032	-0.295	0.017	-2.406	ENSG00000166780
Oligo	Oligo-Astro, Oligo-Other Cell Types Mixed	BMPR2	0.46	-0.102	0.372	-0.895	ENSG00000204217
Oligo	Oligo-Astro, Oligo-Other Cell Types Mixed	BNIP3	0.38	-0.112	0.294	-1.051	ENSG00000176171
Oligo	Oligo-Astro, Oligo-Other Cell Types Mixed	BNIP3L	0.003	0.301	0.001	3.268	ENSG00000104765
Oligo	Oligo-Astro, Oligo-Other Cell Types Mixed	BOD1L1	0	-0.553	0	-4.318	ENSG00000038219
Oligo	Oligo-Astro, Oligo-Other Cell Types Mixed	BOK	0	0.96	0	8.602	ENSG00000176720
Oligo	Oligo-Astro, Oligo-Other Cell Types Mixed	BPTF	0	-0.462	0	-4.213	ENSG00000171634
Oligo	Oligo-Astro, Oligo-Other Cell Types Mixed	BRD4	0.009	-0.415	0.004	-2.929	ENSG00000141867
Oligo	Oligo-Astro, Oligo-Other Cell Types Mixed	BRI3	0.052	0.232	0.029	2.201	ENSG00000164713
Oligo	Oligo-Astro, Oligo-Other Cell Types Mixed	BRK1	0.652	-0.071	0.572	-0.566	ENSG00000254999
Oligo	Oligo-Astro, Oligo-Other Cell Types Mixed	BRSK1	0	-0.69	0	-6.493	ENSG00000160469
Oligo	Oligo-Astro, Oligo-Other Cell Types Mixed	BRWD1	0.075	-0.222	0.045	-2.016	ENSG00000185658
Oligo	Oligo-Astro, Oligo-Other Cell Types Mixed	BSCL2	0.005	-0.266	0.002	-3.129	ENSG00000168000
Oligo	Oligo-Astro, Oligo-Other Cell Types Mixed	BSG	0.002	-0.236	0.001	-3.415	ENSG00000172270
Oligo	Oligo-Astro, Oligo-Other Cell Types Mixed	BTBD3	0.003	0.384	0.001	3.281	ENSG00000132640
Oligo	Oligo-Astro, Oligo-Other Cell Types Mixed	BTF3	0.557	0.068	0.468	0.727	ENSG00000145741
Oligo	Oligo-Astro, Oligo-Other Cell Types Mixed	BZW1	0.296	0.129	0.223	1.223	ENSG00000082153
Oligo	Oligo-Astro, Oligo-Other Cell Types Mixed	C11orf58	0.611	-0.074	0.528	-0.632	ENSG00000110696
Oligo	Oligo-Astro, Oligo-Other Cell Types Mixed	C12orf57	0.007	-0.284	0.003	-3.025	ENSG00000111678
Oligo	Oligo-Astro, Oligo-Other Cell Types Mixed	C12orf76	0.009	0.358	0.004	2.934	ENSG00000174456
Oligo	Oligo-Astro, Oligo-Other Cell Types Mixed	C14orf132	0.015	-0.294	0.007	-2.715	ENSG00000227051
Oligo	Oligo-Astro, Oligo-Other Cell Types Mixed	C18orf32	0.125	0.157	0.081	1.751	ENSG00000177576
Oligo	Oligo-Astro, Oligo-Other Cell Types Mixed	C19orf53	0.585	0.081	0.497	0.68	ENSG00000104979
Oligo	Oligo-Astro, Oligo-Other Cell Types Mixed	C1QBP	0.903	0.02	0.872	0.161	ENSG00000108561
Oligo	Oligo-Astro, Oligo-Other Cell Types Mixed	C1QTNF4	0	-0.81	0	-6.507	ENSG00000172247
Oligo	Oligo-Astro, Oligo-Other Cell Types Mixed	C1orf122	0	0.332	0	5.621	ENSG00000197982
Oligo	Oligo-Astro, Oligo-Other Cell Types Mixed	C1orf198	0	0.817	0	8.017	ENSG00000119280
Oligo	Oligo-Astro, Oligo-Other Cell Types Mixed	C1orf43	0	0.444	0	4.183	ENSG00000143612
Oligo	Oligo-Astro, Oligo-Other Cell Types Mixed	C1orf61	0	-0.714	0	-11.194	ENSG00000125462
Oligo	Oligo-Astro, Oligo-Other Cell Types Mixed	C3	0.082	-0.316	0.05	-1.97	ENSG00000125730
Oligo	Oligo-Astro, Oligo-Other Cell Types Mixed	C4orf3	0.01	-0.217	0.005	-2.855	ENSG00000164096
Oligo	Oligo-Astro, Oligo-Other Cell Types Mixed	C4orf48	0	0.665	0	8.299	ENSG00000243449
Oligo	Oligo-Astro, Oligo-Other Cell Types Mixed	C5orf63	0	-1.028	0	-5.971	ENSG00000164241
Oligo	Oligo-Astro, Oligo-Other Cell Types Mixed	C6orf62	0.031	-0.242	0.016	-2.425	ENSG00000112308
Oligo	Oligo-Astro, Oligo-Other Cell Types Mixed	C6orf89	0.352	0.114	0.27	1.105	ENSG00000198663
Oligo	Oligo-Astro, Oligo-Other Cell Types Mixed	C9orf16	0.561	-0.089	0.472	-0.72	ENSG00000171159
Oligo	Oligo-Astro, Oligo-Other Cell Types Mixed	C9orf78	0.66	0.058	0.581	0.553	ENSG00000136819
Oligo	Oligo-Astro, Oligo-Other Cell Types Mixed	CA2	0	0.592	0	3.891	ENSG00000104267
Oligo	Oligo-Astro, Oligo-Other Cell Types Mixed	CAB39	0.605	0.08	0.52	0.645	ENSG00000135932
Oligo	Oligo-Astro, Oligo-Other Cell Types Mixed	CACYBP	0.021	0.201	0.01	2.585	ENSG00000116161
Oligo	Oligo-Astro, Oligo-Other Cell Types Mixed	CADM1	0.035	-0.266	0.019	-2.371	ENSG00000182985
Oligo	Oligo-Astro, Oligo-Other Cell Types Mixed	CADM2	0.006	-0.277	0.003	-3.03	ENSG00000175161
Oligo	Oligo-Astro, Oligo-Other Cell Types Mixed	CADM3	0.002	-0.352	0.001	-3.368	ENSG00000162706
Oligo	Oligo-Astro, Oligo-Other Cell Types Mixed	CADM4	0	0.322	0	3.868	ENSG00000105767
Oligo	Oligo-Astro, Oligo-Other Cell Types Mixed	CADPS	0.003	-0.46	0.001	-3.301	ENSG00000163618
Oligo	Oligo-Astro, Oligo-Other Cell Types Mixed	CALB2	0.002	-0.34	0.001	-3.484	ENSG00000172137
Oligo	Oligo-Astro, Oligo-Other Cell Types Mixed	CALM1	0.027	-0.085	0.014	-2.48	ENSG00000198668
Oligo	Oligo-Astro, Oligo-Other Cell Types Mixed	CALM2	0	0.358	0	7.747	ENSG00000143933
Oligo	Oligo-Astro, Oligo-Other Cell Types Mixed	CALM3	0.002	-0.199	0.001	-3.413	ENSG00000160014
Oligo	Oligo-Astro, Oligo-Other Cell Types Mixed	CALR	0.21	0.084	0.15	1.446	ENSG00000179218
Oligo	Oligo-Astro, Oligo-Other Cell Types Mixed	CALY	0.002	-0.344	0.001	-3.391	ENSG00000130643
Oligo	Oligo-Astro, Oligo-Other Cell Types Mixed	CAMK2B	0	-0.679	0	-6.445	ENSG00000058404
Oligo	Oligo-Astro, Oligo-Other Cell Types Mixed	CAMK2G	0	-0.489	0	-4.161	ENSG00000148660
Oligo	Oligo-Astro, Oligo-Other Cell Types Mixed	CAMK2N1	0.265	0.094	0.196	1.297	ENSG00000162545
Oligo	Oligo-Astro, Oligo-Other Cell Types Mixed	CAMK2N2	0.005	-0.288	0.002	-3.123	ENSG00000163888
Oligo	Oligo-Astro, Oligo-Other Cell Types Mixed	CAMLG	0.178	-0.157	0.123	-1.546	ENSG00000164615
Oligo	Oligo-Astro, Oligo-Other Cell Types Mixed	CAMSAP2	0.034	-0.252	0.018	-2.384	ENSG00000118200
Oligo	Oligo-Astro, Oligo-Other Cell Types Mixed	CAMTA1	0	-0.418	0	-4.13	ENSG00000171735
Oligo	Oligo-Astro, Oligo-Other Cell Types Mixed	CAND1	0.001	-0.36	0	-3.653	ENSG00000111530
Oligo	Oligo-Astro, Oligo-Other Cell Types Mixed	CANX	0.231	-0.081	0.169	-1.381	ENSG00000127022
Oligo	Oligo-Astro, Oligo-Other Cell Types Mixed	CAP1	0.001	0.383	0	3.713	ENSG00000131236
Oligo	Oligo-Astro, Oligo-Other Cell Types Mixed	CAPN3	0	1.429	0	10.786	ENSG00000092529
Oligo	Oligo-Astro, Oligo-Other Cell Types Mixed	CAPNS1	0.26	0.1	0.192	1.309	ENSG00000126247
Oligo	Oligo-Astro, Oligo-Other Cell Types Mixed	CAPRIN1	0.009	0.392	0.004	2.928	ENSG00000135387
Oligo	Oligo-Astro, Oligo-Other Cell Types Mixed	CAPZA1	0	0.465	0	3.864	ENSG00000116489
Oligo	Oligo-Astro, Oligo-Other Cell Types Mixed	CAPZA2	0.09	-0.184	0.056	-1.924	ENSG00000198898
Oligo	Oligo-Astro, Oligo-Other Cell Types Mixed	CAPZB	0.653	0.057	0.573	0.564	ENSG00000077549
Oligo	Oligo-Astro, Oligo-Other Cell Types Mixed	CARNS1	0	1.318	0	13.677	ENSG00000172508
Oligo	Oligo-Astro, Oligo-Other Cell Types Mixed	CASC3	0.078	-0.258	0.047	-1.996	ENSG00000108349
Oligo	Oligo-Astro, Oligo-Other Cell Types Mixed	CASC4	0.09	-0.227	0.056	-1.924	ENSG00000166734
Oligo	Oligo-Astro, Oligo-Other Cell Types Mixed	CAST	0.674	-0.071	0.596	-0.53	ENSG00000153113
Oligo	Oligo-Astro, Oligo-Other Cell Types Mixed	CAVIN1	0.092	0.267	0.057	1.91	ENSG00000177469
Oligo	Oligo-Astro, Oligo-Other Cell Types Mixed	CBR1	0	0.439	0	5.416	ENSG00000159228
Oligo	Oligo-Astro, Oligo-Other Cell Types Mixed	CBX3	0.104	0.215	0.066	1.846	ENSG00000122565
Oligo	Oligo-Astro, Oligo-Other Cell Types Mixed	CBX5	0.442	-0.102	0.354	-0.93	ENSG00000094916
Oligo	Oligo-Astro, Oligo-Other Cell Types Mixed	CBX6	0.745	-0.051	0.675	-0.42	ENSG00000183741
Oligo	Oligo-Astro, Oligo-Other Cell Types Mixed	CCAR1	0	-0.593	0	-4.788	ENSG00000060339
Oligo	Oligo-Astro, Oligo-Other Cell Types Mixed	CCDC25	0.006	-0.41	0.002	-3.071	ENSG00000147419
Oligo	Oligo-Astro, Oligo-Other Cell Types Mixed	CCDC47	0.391	0.12	0.307	1.025	ENSG00000108588
Oligo	Oligo-Astro, Oligo-Other Cell Types Mixed	CCDC85B	0.01	-0.309	0.004	-2.882	ENSG00000175602
Oligo	Oligo-Astro, Oligo-Other Cell Types Mixed	CCDC88A	0.686	-0.039	0.609	-0.512	ENSG00000115355
Oligo	Oligo-Astro, Oligo-Other Cell Types Mixed	CCDC91	0	-0.492	0	-3.865	ENSG00000123106
Oligo	Oligo-Astro, Oligo-Other Cell Types Mixed	CCDC92	0.814	-0.032	0.758	-0.308	ENSG00000119242
Oligo	Oligo-Astro, Oligo-Other Cell Types Mixed	CCNI	0.008	-0.231	0.004	-2.938	ENSG00000118816
Oligo	Oligo-Astro, Oligo-Other Cell Types Mixed	CCNY	0.012	0.324	0.005	2.814	ENSG00000108100
Oligo	Oligo-Astro, Oligo-Other Cell Types Mixed	CCP110	0.379	-0.143	0.293	-1.054	ENSG00000103540
Oligo	Oligo-Astro, Oligo-Other Cell Types Mixed	CCPG1	0.507	-0.1	0.42	-0.807	ENSG00000260916
Oligo	Oligo-Astro, Oligo-Other Cell Types Mixed	CCSER2	0.999	0	0.999	-0.001	ENSG00000107771
Oligo	Oligo-Astro, Oligo-Other Cell Types Mixed	CCT2	0.522	0.085	0.435	0.783	ENSG00000166226
Oligo	Oligo-Astro, Oligo-Other Cell Types Mixed	CCT3	0.01	0.312	0.005	2.863	ENSG00000163468
Oligo	Oligo-Astro, Oligo-Other Cell Types Mixed	CCT4	0	0.428	0	4.034	ENSG00000115484
Oligo	Oligo-Astro, Oligo-Other Cell Types Mixed	CCT5	0.251	0.163	0.184	1.332	ENSG00000150753
Oligo	Oligo-Astro, Oligo-Other Cell Types Mixed	CCT6A	0.204	0.162	0.145	1.463	ENSG00000146731
Oligo	Oligo-Astro, Oligo-Other Cell Types Mixed	CCT7	0.092	0.216	0.057	1.912	ENSG00000135624
Oligo	Oligo-Astro, Oligo-Other Cell Types Mixed	CD164	0	0.835	0	8.371	ENSG00000135535
Oligo	Oligo-Astro, Oligo-Other Cell Types Mixed	CD44	0.601	0.109	0.515	0.651	ENSG00000026508
Oligo	Oligo-Astro, Oligo-Other Cell Types Mixed	CD47	0	0.806	0	7.452	ENSG00000196776
Oligo	Oligo-Astro, Oligo-Other Cell Types Mixed	CD59	0	-0.428	0	-5.855	ENSG00000085063
Oligo	Oligo-Astro, Oligo-Other Cell Types Mixed	CD63	0.086	-0.145	0.053	-1.945	ENSG00000135404
Oligo	Oligo-Astro, Oligo-Other Cell Types Mixed	CD74	0.001	-0.445	0	-3.786	ENSG00000019582
Oligo	Oligo-Astro, Oligo-Other Cell Types Mixed	CD81	0.026	-0.141	0.013	-2.492	ENSG00000110651
Oligo	Oligo-Astro, Oligo-Other Cell Types Mixed	CD9	0	1.093	0	12.592	ENSG00000010278
Oligo	Oligo-Astro, Oligo-Other Cell Types Mixed	CD99	0.017	-0.356	0.008	-2.673	ENSG00000002586
Oligo	Oligo-Astro, Oligo-Other Cell Types Mixed	CD99L2	0.148	0.168	0.099	1.655	ENSG00000102181
Oligo	Oligo-Astro, Oligo-Other Cell Types Mixed	CDC42	0	0.396	0	5.53	ENSG00000070831
Oligo	Oligo-Astro, Oligo-Other Cell Types Mixed	CDC42BPA	0.003	-0.42	0.001	-3.309	ENSG00000143776
Oligo	Oligo-Astro, Oligo-Other Cell Types Mixed	CDC42EP1	0	0.994	0	6.408	ENSG00000128283
Oligo	Oligo-Astro, Oligo-Other Cell Types Mixed	CDC42SE2	0.487	-0.084	0.399	-0.845	ENSG00000158985
Oligo	Oligo-Astro, Oligo-Other Cell Types Mixed	CDIP1	0.574	-0.063	0.487	-0.697	ENSG00000089486
Oligo	Oligo-Astro, Oligo-Other Cell Types Mixed	CDK18	0	1.298	0	11.437	ENSG00000117266
Oligo	Oligo-Astro, Oligo-Other Cell Types Mixed	CDK2AP1	0.809	-0.024	0.75	-0.319	ENSG00000111328
Oligo	Oligo-Astro, Oligo-Other Cell Types Mixed	CDKN1B	0.019	0.26	0.009	2.637	ENSG00000111276
Oligo	Oligo-Astro, Oligo-Other Cell Types Mixed	CDKN1C	0	1.562	0	12.436	ENSG00000129757
Oligo	Oligo-Astro, Oligo-Other Cell Types Mixed	CDS2	0.799	-0.037	0.737	-0.336	ENSG00000101290
Oligo	Oligo-Astro, Oligo-Other Cell Types Mixed	CELF4	0	-0.637	0	-5.818	ENSG00000101489
Oligo	Oligo-Astro, Oligo-Other Cell Types Mixed	CELSR2	0	0.629	0	5.177	ENSG00000143126
Oligo	Oligo-Astro, Oligo-Other Cell Types Mixed	CEND1	0.001	-0.356	0	-3.764	ENSG00000184524
Oligo	Oligo-Astro, Oligo-Other Cell Types Mixed	CENPB	0	-0.543	0	-4.458	ENSG00000125817
Oligo	Oligo-Astro, Oligo-Other Cell Types Mixed	CEP170	0	0.554	0	4.193	ENSG00000143702
Oligo	Oligo-Astro, Oligo-Other Cell Types Mixed	CEP350	0.137	-0.219	0.091	-1.699	ENSG00000135837
Oligo	Oligo-Astro, Oligo-Other Cell Types Mixed	CERCAM	0	0.812	0	6.123	ENSG00000167123
Oligo	Oligo-Astro, Oligo-Other Cell Types Mixed	CERS1	0.563	0.091	0.475	0.716	ENSG00000223802
Oligo	Oligo-Astro, Oligo-Other Cell Types Mixed	CERS2	0	1.406	0	10.774	ENSG00000143418
Oligo	Oligo-Astro, Oligo-Other Cell Types Mixed	CFAP36	0.381	-0.141	0.296	-1.047	ENSG00000163001
Oligo	Oligo-Astro, Oligo-Other Cell Types Mixed	CFL1	0	0.295	0	6.231	ENSG00000172757
Oligo	Oligo-Astro, Oligo-Other Cell Types Mixed	CFL2	0	0.427	0	4.617	ENSG00000165410
Oligo	Oligo-Astro, Oligo-Other Cell Types Mixed	CHADL	0	1.089	0	8.967	ENSG00000100399
Oligo	Oligo-Astro, Oligo-Other Cell Types Mixed	CHCHD10	0.036	-0.228	0.019	-2.362	ENSG00000250479
Oligo	Oligo-Astro, Oligo-Other Cell Types Mixed	CHCHD2	0.073	0.098	0.044	2.028	ENSG00000106153
Oligo	Oligo-Astro, Oligo-Other Cell Types Mixed	CHD2	0	-0.529	0	-4.758	ENSG00000173575
Oligo	Oligo-Astro, Oligo-Other Cell Types Mixed	CHD4	0.02	-0.254	0.009	-2.618	ENSG00000111642
Oligo	Oligo-Astro, Oligo-Other Cell Types Mixed	CHD9	0.079	-0.251	0.048	-1.993	ENSG00000177200
Oligo	Oligo-Astro, Oligo-Other Cell Types Mixed	CHGB	0.033	-0.315	0.017	-2.4	ENSG00000089199
Oligo	Oligo-Astro, Oligo-Other Cell Types Mixed	CHL1	0.033	-0.273	0.017	-2.398	ENSG00000134121
Oligo	Oligo-Astro, Oligo-Other Cell Types Mixed	CHMP2A	0.009	0.364	0.004	2.913	ENSG00000130724
Oligo	Oligo-Astro, Oligo-Other Cell Types Mixed	CHMP2B	0	0.984	0	7.834	ENSG00000083937
Oligo	Oligo-Astro, Oligo-Other Cell Types Mixed	CHMP3	0.03	-0.257	0.016	-2.433	ENSG00000115561
Oligo	Oligo-Astro, Oligo-Other Cell Types Mixed	CHMP4B	0.058	-0.217	0.033	-2.144	ENSG00000101421
Oligo	Oligo-Astro, Oligo-Other Cell Types Mixed	CHMP5	0.376	0.129	0.29	1.061	ENSG00000086065
Oligo	Oligo-Astro, Oligo-Other Cell Types Mixed	CHN1	0.009	-0.381	0.004	-2.909	ENSG00000128656
Oligo	Oligo-Astro, Oligo-Other Cell Types Mixed	CHP1	0.385	0.121	0.3	1.039	ENSG00000187446
Oligo	Oligo-Astro, Oligo-Other Cell Types Mixed	CHST2	0	1.577	0	11.513	ENSG00000175040
Oligo	Oligo-Astro, Oligo-Other Cell Types Mixed	CHURC1	0.001	0.41	0.001	3.523	ENSG00000258289
Oligo	Oligo-Astro, Oligo-Other Cell Types Mixed	CIAO1	0.351	-0.134	0.269	-1.107	ENSG00000144021
Oligo	Oligo-Astro, Oligo-Other Cell Types Mixed	CIAO2B	0.025	0.308	0.012	2.524	ENSG00000166595
Oligo	Oligo-Astro, Oligo-Other Cell Types Mixed	CIPC	0.505	-0.104	0.417	-0.813	ENSG00000198894
Oligo	Oligo-Astro, Oligo-Other Cell Types Mixed	CIRBP	0.689	0.036	0.613	0.506	ENSG00000099622
Oligo	Oligo-Astro, Oligo-Other Cell Types Mixed	CISD1	0.213	-0.124	0.152	-1.437	ENSG00000122873
Oligo	Oligo-Astro, Oligo-Other Cell Types Mixed	CKAP5	0.38	0.123	0.294	1.052	ENSG00000175216
Oligo	Oligo-Astro, Oligo-Other Cell Types Mixed	CKB	0	-0.227	0	-4.874	ENSG00000166165
Oligo	Oligo-Astro, Oligo-Other Cell Types Mixed	CLASP2	0	0.509	0	4.91	ENSG00000163539
Oligo	Oligo-Astro, Oligo-Other Cell Types Mixed	CLCN3	0	0.305	0	3.947	ENSG00000109572
Oligo	Oligo-Astro, Oligo-Other Cell Types Mixed	CLCN4	0.032	0.281	0.017	2.414	ENSG00000073464
Oligo	Oligo-Astro, Oligo-Other Cell Types Mixed	CLDN11	0	1.292	0	13.341	ENSG00000013297
Oligo	Oligo-Astro, Oligo-Other Cell Types Mixed	CLDN5	0	-0.812	0	-5.925	ENSG00000184113
Oligo	Oligo-Astro, Oligo-Other Cell Types Mixed	CLDND1	0	1.136	0	14.673	ENSG00000080822
Oligo	Oligo-Astro, Oligo-Other Cell Types Mixed	CLIC4	0.026	0.291	0.013	2.498	ENSG00000169504
Oligo	Oligo-Astro, Oligo-Other Cell Types Mixed	CLIP2	0.146	0.141	0.098	1.664	ENSG00000106665
Oligo	Oligo-Astro, Oligo-Other Cell Types Mixed	CLIP3	0.124	-0.148	0.08	-1.756	ENSG00000105270
Oligo	Oligo-Astro, Oligo-Other Cell Types Mixed	CLK1	0.06	0.3	0.035	2.127	ENSG00000013441
Oligo	Oligo-Astro, Oligo-Other Cell Types Mixed	CLPTM1	0.11	0.175	0.07	1.819	ENSG00000104853
Oligo	Oligo-Astro, Oligo-Other Cell Types Mixed	CLSTN1	0.884	0.015	0.845	0.195	ENSG00000171603
Oligo	Oligo-Astro, Oligo-Other Cell Types Mixed	CLSTN3	0.002	-0.412	0.001	-3.499	ENSG00000139182
Oligo	Oligo-Astro, Oligo-Other Cell Types Mixed	CLTA	0.008	0.255	0.003	2.972	ENSG00000122705
Oligo	Oligo-Astro, Oligo-Other Cell Types Mixed	CLTB	0.065	-0.23	0.038	-2.09	ENSG00000175416
Oligo	Oligo-Astro, Oligo-Other Cell Types Mixed	CLTC	0.684	0.047	0.607	0.516	ENSG00000141367
Oligo	Oligo-Astro, Oligo-Other Cell Types Mixed	CLU	0	-0.498	0	-6.667	ENSG00000120885
Oligo	Oligo-Astro, Oligo-Other Cell Types Mixed	CMAS	0.563	-0.063	0.475	-0.715	ENSG00000111726
Oligo	Oligo-Astro, Oligo-Other Cell Types Mixed	CMIP	0.816	-0.033	0.762	-0.303	ENSG00000153815
Oligo	Oligo-Astro, Oligo-Other Cell Types Mixed	CMPK1	0.874	-0.021	0.834	-0.21	ENSG00000162368
Oligo	Oligo-Astro, Oligo-Other Cell Types Mixed	CMTM5	0	1.627	0	11.704	ENSG00000166091
Oligo	Oligo-Astro, Oligo-Other Cell Types Mixed	CNBP	0.709	0.044	0.634	0.477	ENSG00000169714
Oligo	Oligo-Astro, Oligo-Other Cell Types Mixed	CNDP1	0	0.775	0	8.813	ENSG00000150656
Oligo	Oligo-Astro, Oligo-Other Cell Types Mixed	CNDP2	0	0.546	0	4.665	ENSG00000133313
Oligo	Oligo-Astro, Oligo-Other Cell Types Mixed	CNN3	0.506	-0.103	0.418	-0.811	ENSG00000117519
Oligo	Oligo-Astro, Oligo-Other Cell Types Mixed	CNP	0	1.048	0	14.489	ENSG00000173786
Oligo	Oligo-Astro, Oligo-Other Cell Types Mixed	CNPY2	0	0.535	0	5.019	ENSG00000257727
Oligo	Oligo-Astro, Oligo-Other Cell Types Mixed	CNTN1	0	-0.434	0	-4.188	ENSG00000018236
Oligo	Oligo-Astro, Oligo-Other Cell Types Mixed	CNTN2	0	0.863	0	8.171	ENSG00000184144
Oligo	Oligo-Astro, Oligo-Other Cell Types Mixed	CNTNAP2	0.037	0.312	0.02	2.347	ENSG00000174469
Oligo	Oligo-Astro, Oligo-Other Cell Types Mixed	CNTNAP4	0	1.215	0	8.802	ENSG00000152910
Oligo	Oligo-Astro, Oligo-Other Cell Types Mixed	COA3	0.788	0.039	0.723	0.354	ENSG00000183978
Oligo	Oligo-Astro, Oligo-Other Cell Types Mixed	COBL	0.037	0.302	0.02	2.345	ENSG00000106078
Oligo	Oligo-Astro, Oligo-Other Cell Types Mixed	COL9A2	0	0.678	0	5.497	ENSG00000049089
Oligo	Oligo-Astro, Oligo-Other Cell Types Mixed	COMMD6	0.857	0.028	0.814	0.236	ENSG00000188243
Oligo	Oligo-Astro, Oligo-Other Cell Types Mixed	COMT	0	0.859	0	7.015	ENSG00000093010
Oligo	Oligo-Astro, Oligo-Other Cell Types Mixed	COPA	0	0.374	0	4.008	ENSG00000122218
Oligo	Oligo-Astro, Oligo-Other Cell Types Mixed	COPE	0.009	0.3	0.004	2.918	ENSG00000105669
Oligo	Oligo-Astro, Oligo-Other Cell Types Mixed	COPRS	0.012	-0.265	0.006	-2.802	ENSG00000172301
Oligo	Oligo-Astro, Oligo-Other Cell Types Mixed	COPS6	0.325	0.119	0.247	1.16	ENSG00000168090
Oligo	Oligo-Astro, Oligo-Other Cell Types Mixed	COPS8	0.159	0.173	0.108	1.613	ENSG00000198612
Oligo	Oligo-Astro, Oligo-Other Cell Types Mixed	COPS9	0.001	0.302	0	3.58	ENSG00000172428
Oligo	Oligo-Astro, Oligo-Other Cell Types Mixed	CORO2B	0	0.853	0	6.634	ENSG00000103647
Oligo	Oligo-Astro, Oligo-Other Cell Types Mixed	COTL1	0.229	-0.165	0.166	-1.391	ENSG00000103187
Oligo	Oligo-Astro, Oligo-Other Cell Types Mixed	COX14	0.76	0.052	0.692	0.397	ENSG00000178449
Oligo	Oligo-Astro, Oligo-Other Cell Types Mixed	COX16	0.186	0.202	0.129	1.522	ENSG00000133983
Oligo	Oligo-Astro, Oligo-Other Cell Types Mixed	COX17	0.523	0.094	0.436	0.781	ENSG00000138495
Oligo	Oligo-Astro, Oligo-Other Cell Types Mixed	COX20	0.138	-0.166	0.091	-1.697	ENSG00000203667
Oligo	Oligo-Astro, Oligo-Other Cell Types Mixed	COX4I1	0.925	-0.007	0.905	-0.12	ENSG00000131143
Oligo	Oligo-Astro, Oligo-Other Cell Types Mixed	COX5A	0.688	-0.059	0.612	-0.508	ENSG00000178741
Oligo	Oligo-Astro, Oligo-Other Cell Types Mixed	COX5B	0.54	0.049	0.452	0.753	ENSG00000135940
Oligo	Oligo-Astro, Oligo-Other Cell Types Mixed	COX6A1	0.372	-0.073	0.286	-1.068	ENSG00000111775
Oligo	Oligo-Astro, Oligo-Other Cell Types Mixed	COX6B1	0.21	0.112	0.15	1.443	ENSG00000126267
Oligo	Oligo-Astro, Oligo-Other Cell Types Mixed	COX6C	0.038	0.158	0.02	2.335	ENSG00000164919
Oligo	Oligo-Astro, Oligo-Other Cell Types Mixed	COX7A2	0.674	0.054	0.597	0.53	ENSG00000112695
Oligo	Oligo-Astro, Oligo-Other Cell Types Mixed	COX7A2L	0.249	-0.137	0.183	-1.337	ENSG00000115944
Oligo	Oligo-Astro, Oligo-Other Cell Types Mixed	COX7B	0.161	0.111	0.11	1.606	ENSG00000131174
Oligo	Oligo-Astro, Oligo-Other Cell Types Mixed	COX7C	0.007	-0.153	0.003	-3.012	ENSG00000127184
Oligo	Oligo-Astro, Oligo-Other Cell Types Mixed	COX8A	0.774	-0.023	0.706	-0.378	ENSG00000176340
Oligo	Oligo-Astro, Oligo-Other Cell Types Mixed	CPD	0	0.851	0	7.01	ENSG00000108582
Oligo	Oligo-Astro, Oligo-Other Cell Types Mixed	CPE	0	-0.551	0	-8.037	ENSG00000109472
Oligo	Oligo-Astro, Oligo-Other Cell Types Mixed	CPEB1	0	0.574	0	4.82	ENSG00000214575
Oligo	Oligo-Astro, Oligo-Other Cell Types Mixed	CPEB4	0.407	-0.134	0.322	-0.993	ENSG00000113742
Oligo	Oligo-Astro, Oligo-Other Cell Types Mixed	CPLX1	0.008	-0.429	0.004	-2.944	ENSG00000168993
Oligo	Oligo-Astro, Oligo-Other Cell Types Mixed	CPLX2	0	-0.877	0	-7.122	ENSG00000145920
Oligo	Oligo-Astro, Oligo-Other Cell Types Mixed	CRABP1	0	-1.022	0	-7.366	ENSG00000166426
Oligo	Oligo-Astro, Oligo-Other Cell Types Mixed	CRIP2	0.021	-0.308	0.01	-2.585	ENSG00000182809
Oligo	Oligo-Astro, Oligo-Other Cell Types Mixed	CRK	0.56	-0.079	0.472	-0.721	ENSG00000167193
Oligo	Oligo-Astro, Oligo-Other Cell Types Mixed	CRYAB	0	1.125	0	14.972	ENSG00000109846
Oligo	Oligo-Astro, Oligo-Other Cell Types Mixed	CSDE1	0.174	-0.079	0.12	-1.562	ENSG00000009307
Oligo	Oligo-Astro, Oligo-Other Cell Types Mixed	CSNK1A1	0.148	0.125	0.1	1.654	ENSG00000113712
Oligo	Oligo-Astro, Oligo-Other Cell Types Mixed	CSNK1E	0.388	-0.11	0.303	-1.033	ENSG00000213923
Oligo	Oligo-Astro, Oligo-Other Cell Types Mixed	CSNK2B	0.616	0.073	0.536	0.62	ENSG00000204435
Oligo	Oligo-Astro, Oligo-Other Cell Types Mixed	CSPG5	0.945	0.011	0.931	0.086	ENSG00000114646
Oligo	Oligo-Astro, Oligo-Other Cell Types Mixed	CSRP1	0.784	-0.019	0.718	-0.362	ENSG00000159176
Oligo	Oligo-Astro, Oligo-Other Cell Types Mixed	CST3	0	-0.804	0	-10.929	ENSG00000101439
Oligo	Oligo-Astro, Oligo-Other Cell Types Mixed	CSTB	0.022	0.24	0.011	2.571	ENSG00000160213
Oligo	Oligo-Astro, Oligo-Other Cell Types Mixed	CTBP1	0.009	-0.258	0.004	-2.918	ENSG00000159692
Oligo	Oligo-Astro, Oligo-Other Cell Types Mixed	CTNNA1	0	0.512	0	4.982	ENSG00000044115
Oligo	Oligo-Astro, Oligo-Other Cell Types Mixed	CTNNB1	0.825	0.022	0.774	0.287	ENSG00000168036
Oligo	Oligo-Astro, Oligo-Other Cell Types Mixed	CTNND2	0	-0.684	0	-7.368	ENSG00000169862
Oligo	Oligo-Astro, Oligo-Other Cell Types Mixed	CTSB	0.002	-0.303	0.001	-3.384	ENSG00000164733
Oligo	Oligo-Astro, Oligo-Other Cell Types Mixed	CTSD	0.01	0.149	0.005	2.854	ENSG00000117984
Oligo	Oligo-Astro, Oligo-Other Cell Types Mixed	CTSF	0.824	0.03	0.772	0.29	ENSG00000174080
Oligo	Oligo-Astro, Oligo-Other Cell Types Mixed	CTTN	0.013	0.32	0.006	2.788	ENSG00000085733
Oligo	Oligo-Astro, Oligo-Other Cell Types Mixed	CUTA	0.015	0.306	0.007	2.709	ENSG00000112514
Oligo	Oligo-Astro, Oligo-Other Cell Types Mixed	CWC15	0.967	-0.007	0.959	-0.051	ENSG00000150316
Oligo	Oligo-Astro, Oligo-Other Cell Types Mixed	CXXC5	0	0.457	0	4.137	ENSG00000171604
Oligo	Oligo-Astro, Oligo-Other Cell Types Mixed	CYB5R3	0.01	0.188	0.004	2.887	ENSG00000100243
Oligo	Oligo-Astro, Oligo-Other Cell Types Mixed	CYC1	0.355	-0.117	0.273	-1.099	ENSG00000179091
Oligo	Oligo-Astro, Oligo-Other Cell Types Mixed	CYCS	0.088	-0.164	0.054	-1.936	ENSG00000172115
Oligo	Oligo-Astro, Oligo-Other Cell Types Mixed	CYFIP2	0.002	-0.298	0.001	-3.404	ENSG00000055163
Oligo	Oligo-Astro, Oligo-Other Cell Types Mixed	CYP51A1	0	0.727	0	7.606	ENSG00000001630
Oligo	Oligo-Astro, Oligo-Other Cell Types Mixed	CYSTM1	0.142	-0.222	0.095	-1.678	ENSG00000120306
Oligo	Oligo-Astro, Oligo-Other Cell Types Mixed	DAAM2	0.797	0.031	0.734	0.34	ENSG00000146122
Oligo	Oligo-Astro, Oligo-Other Cell Types Mixed	DACT3	0	0.464	0	4.075	ENSG00000197380
Oligo	Oligo-Astro, Oligo-Other Cell Types Mixed	DAD1	0.002	0.38	0.001	3.511	ENSG00000129562
Oligo	Oligo-Astro, Oligo-Other Cell Types Mixed	DARS	0.614	-0.077	0.533	-0.624	ENSG00000115866
Oligo	Oligo-Astro, Oligo-Other Cell Types Mixed	DAZAP2	0.073	0.178	0.043	2.032	ENSG00000183283
Oligo	Oligo-Astro, Oligo-Other Cell Types Mixed	DBH	0.002	-0.56	0.001	-3.378	ENSG00000123454
Oligo	Oligo-Astro, Oligo-Other Cell Types Mixed	DBI	0.417	-0.088	0.331	-0.974	ENSG00000155368
Oligo	Oligo-Astro, Oligo-Other Cell Types Mixed	DBNDD2	0	1.088	0	15.422	ENSG00000244274
Oligo	Oligo-Astro, Oligo-Other Cell Types Mixed	DCLK1	0.009	-0.321	0.004	-2.896	ENSG00000133083
Oligo	Oligo-Astro, Oligo-Other Cell Types Mixed	DCTN1	0.487	0.068	0.399	0.846	ENSG00000204843
Oligo	Oligo-Astro, Oligo-Other Cell Types Mixed	DCTN2	0.001	0.397	0	3.57	ENSG00000175203
Oligo	Oligo-Astro, Oligo-Other Cell Types Mixed	DCTN6	0.109	0.217	0.07	1.822	ENSG00000104671
Oligo	Oligo-Astro, Oligo-Other Cell Types Mixed	DCXR	0.291	0.144	0.218	1.235	ENSG00000169738
Oligo	Oligo-Astro, Oligo-Other Cell Types Mixed	DDAH1	0	-0.719	0	-6.992	ENSG00000153904
Oligo	Oligo-Astro, Oligo-Other Cell Types Mixed	DDB1	0.382	0.132	0.297	1.044	ENSG00000167986
Oligo	Oligo-Astro, Oligo-Other Cell Types Mixed	DDR1	0	0.537	0	5.436	ENSG00000204580
Oligo	Oligo-Astro, Oligo-Other Cell Types Mixed	DDT	0.003	0.381	0.001	3.312	ENSG00000099977
Oligo	Oligo-Astro, Oligo-Other Cell Types Mixed	DDX1	0.854	0.027	0.808	0.243	ENSG00000079785
Oligo	Oligo-Astro, Oligo-Other Cell Types Mixed	DDX17	0.908	-0.013	0.88	-0.151	ENSG00000100201
Oligo	Oligo-Astro, Oligo-Other Cell Types Mixed	DDX24	0.48	-0.063	0.391	-0.86	ENSG00000089737
Oligo	Oligo-Astro, Oligo-Other Cell Types Mixed	DDX39B	0.263	0.136	0.194	1.303	ENSG00000198563
Oligo	Oligo-Astro, Oligo-Other Cell Types Mixed	DDX3X	0.453	-0.078	0.364	-0.91	ENSG00000215301
Oligo	Oligo-Astro, Oligo-Other Cell Types Mixed	DDX42	0.002	-0.416	0.001	-3.368	ENSG00000198231
Oligo	Oligo-Astro, Oligo-Other Cell Types Mixed	DDX5	0.006	0.233	0.002	3.086	ENSG00000108654
Oligo	Oligo-Astro, Oligo-Other Cell Types Mixed	DDX6	0.096	-0.182	0.06	-1.889	ENSG00000110367
Oligo	Oligo-Astro, Oligo-Other Cell Types Mixed	DEGS1	0.013	0.351	0.006	2.777	ENSG00000143753
Oligo	Oligo-Astro, Oligo-Other Cell Types Mixed	DEK	0.093	-0.243	0.058	-1.904	ENSG00000124795
Oligo	Oligo-Astro, Oligo-Other Cell Types Mixed	DENND5A	0.002	0.39	0.001	3.448	ENSG00000184014
Oligo	Oligo-Astro, Oligo-Other Cell Types Mixed	DHCR24	0	1.32	0	18.026	ENSG00000116133
Oligo	Oligo-Astro, Oligo-Other Cell Types Mixed	DHCR7	0	0.729	0	5.516	ENSG00000172893
Oligo	Oligo-Astro, Oligo-Other Cell Types Mixed	DICER1	0.088	0.237	0.054	1.933	ENSG00000100697
Oligo	Oligo-Astro, Oligo-Other Cell Types Mixed	DIP2B	0	0.645	0	5.564	ENSG00000066084
Oligo	Oligo-Astro, Oligo-Other Cell Types Mixed	DKK3	0.004	-0.193	0.002	-3.17	ENSG00000050165
Oligo	Oligo-Astro, Oligo-Other Cell Types Mixed	DLG1	0	0.592	0	5.029	ENSG00000075711
Oligo	Oligo-Astro, Oligo-Other Cell Types Mixed	DLG2	0.024	0.35	0.012	2.533	ENSG00000150672
Oligo	Oligo-Astro, Oligo-Other Cell Types Mixed	DLK1	0.011	-0.426	0.005	-2.825	ENSG00000185559
Oligo	Oligo-Astro, Oligo-Other Cell Types Mixed	DMAC1	0.077	0.204	0.046	2.002	ENSG00000137038
Oligo	Oligo-Astro, Oligo-Other Cell Types Mixed	DMTN	0	-0.619	0	-5.686	ENSG00000158856
Oligo	Oligo-Astro, Oligo-Other Cell Types Mixed	DNAJA1	0.921	-0.009	0.898	-0.128	ENSG00000086061
Oligo	Oligo-Astro, Oligo-Other Cell Types Mixed	DNAJA4	0.104	-0.215	0.066	-1.848	ENSG00000140403
Oligo	Oligo-Astro, Oligo-Other Cell Types Mixed	DNAJB1	0.257	-0.147	0.189	-1.317	ENSG00000132002
Oligo	Oligo-Astro, Oligo-Other Cell Types Mixed	DNAJB14	0.053	-0.287	0.03	-2.184	ENSG00000164031
Oligo	Oligo-Astro, Oligo-Other Cell Types Mixed	DNAJB2	0	0.351	0	4.886	ENSG00000135924
Oligo	Oligo-Astro, Oligo-Other Cell Types Mixed	DNAJB6	0.006	0.271	0.002	3.078	ENSG00000105993
Oligo	Oligo-Astro, Oligo-Other Cell Types Mixed	DNAJC15	0.113	-0.188	0.073	-1.803	ENSG00000120675
Oligo	Oligo-Astro, Oligo-Other Cell Types Mixed	DNAJC5	0.423	-0.102	0.336	-0.965	ENSG00000101152
Oligo	Oligo-Astro, Oligo-Other Cell Types Mixed	DNAJC6	0.005	0.206	0.002	3.15	ENSG00000116675
Oligo	Oligo-Astro, Oligo-Other Cell Types Mixed	DNAJC7	0.053	-0.271	0.03	-2.186	ENSG00000168259
Oligo	Oligo-Astro, Oligo-Other Cell Types Mixed	DNAJC8	0.448	-0.102	0.36	-0.918	ENSG00000126698
Oligo	Oligo-Astro, Oligo-Other Cell Types Mixed	DNER	0	0.243	0	4.197	ENSG00000187957
Oligo	Oligo-Astro, Oligo-Other Cell Types Mixed	DNM1	0.004	-0.368	0.002	-3.169	ENSG00000106976
Oligo	Oligo-Astro, Oligo-Other Cell Types Mixed	DNM1L	0.714	0.044	0.642	0.465	ENSG00000087470
Oligo	Oligo-Astro, Oligo-Other Cell Types Mixed	DNM2	0	0.849	0	8.541	ENSG00000079805
Oligo	Oligo-Astro, Oligo-Other Cell Types Mixed	DNM3	0.229	0.111	0.166	1.391	ENSG00000197959
Oligo	Oligo-Astro, Oligo-Other Cell Types Mixed	DOCK10	0	0.71	0	4.389	ENSG00000135905
Oligo	Oligo-Astro, Oligo-Other Cell Types Mixed	DOCK9	0.116	0.257	0.075	1.791	ENSG00000088387
Oligo	Oligo-Astro, Oligo-Other Cell Types Mixed	DPP6	0.126	-0.175	0.082	-1.747	ENSG00000130226
Oligo	Oligo-Astro, Oligo-Other Cell Types Mixed	DPP7	0.413	-0.116	0.327	-0.983	ENSG00000176978
Oligo	Oligo-Astro, Oligo-Other Cell Types Mixed	DPYSL2	0	0.414	0	9.297	ENSG00000092964
Oligo	Oligo-Astro, Oligo-Other Cell Types Mixed	DPYSL3	0	-0.469	0	-4.609	ENSG00000113657
Oligo	Oligo-Astro, Oligo-Other Cell Types Mixed	DPYSL5	0	1.244	0	9.473	ENSG00000157851
Oligo	Oligo-Astro, Oligo-Other Cell Types Mixed	DRAP1	0.904	-0.017	0.875	-0.158	ENSG00000175550
Oligo	Oligo-Astro, Oligo-Other Cell Types Mixed	DST	0.002	-0.244	0.001	-3.465	ENSG00000151914
Oligo	Oligo-Astro, Oligo-Other Cell Types Mixed	DSTN	0.039	0.124	0.021	2.328	ENSG00000125868
Oligo	Oligo-Astro, Oligo-Other Cell Types Mixed	DTNA	0	-0.583	0	-5.874	ENSG00000134769
Oligo	Oligo-Astro, Oligo-Other Cell Types Mixed	DTNB	0	0.757	0	5.14	ENSG00000138101
Oligo	Oligo-Astro, Oligo-Other Cell Types Mixed	DUSP1	0.004	-0.479	0.002	-3.159	ENSG00000120129
Oligo	Oligo-Astro, Oligo-Other Cell Types Mixed	DUT	0.129	0.183	0.084	1.734	ENSG00000128951
Oligo	Oligo-Astro, Oligo-Other Cell Types Mixed	DYNC1H1	0.159	-0.118	0.108	-1.613	ENSG00000197102
Oligo	Oligo-Astro, Oligo-Other Cell Types Mixed	DYNC1I1	0.267	0.104	0.198	1.292	ENSG00000158560
Oligo	Oligo-Astro, Oligo-Other Cell Types Mixed	DYNC1I2	0	0.498	0	7.533	ENSG00000077380
Oligo	Oligo-Astro, Oligo-Other Cell Types Mixed	DYNC1LI2	0	-0.38	0	-5.587	ENSG00000135720
Oligo	Oligo-Astro, Oligo-Other Cell Types Mixed	DYNLL1	0	0.276	0	4.632	ENSG00000088986
Oligo	Oligo-Astro, Oligo-Other Cell Types Mixed	DYNLL2	0	-0.354	0	-5.968	ENSG00000264364
Oligo	Oligo-Astro, Oligo-Other Cell Types Mixed	DYNLRB1	0.208	0.121	0.148	1.451	ENSG00000125971
Oligo	Oligo-Astro, Oligo-Other Cell Types Mixed	DYNLT3	0	-0.52	0	-4.088	ENSG00000165169
Oligo	Oligo-Astro, Oligo-Other Cell Types Mixed	ECH1	0.122	0.203	0.079	1.762	ENSG00000104823
Oligo	Oligo-Astro, Oligo-Other Cell Types Mixed	ECHS1	0.778	0.045	0.71	0.372	ENSG00000127884
Oligo	Oligo-Astro, Oligo-Other Cell Types Mixed	EDF1	0.009	0.186	0.004	2.919	ENSG00000107223
Oligo	Oligo-Astro, Oligo-Other Cell Types Mixed	EDIL3	0	0.987	0	14.604	ENSG00000164176
Oligo	Oligo-Astro, Oligo-Other Cell Types Mixed	EDNRB	0	-1.113	0	-8.111	ENSG00000136160
Oligo	Oligo-Astro, Oligo-Other Cell Types Mixed	EEF1A1	0.201	-0.062	0.141	-1.477	ENSG00000156508
Oligo	Oligo-Astro, Oligo-Other Cell Types Mixed	EEF1A2	0.003	-0.284	0.001	-3.345	ENSG00000101210
Oligo	Oligo-Astro, Oligo-Other Cell Types Mixed	EEF1B2	0	-0.28	0	-4.352	ENSG00000114942
Oligo	Oligo-Astro, Oligo-Other Cell Types Mixed	EEF1D	0.135	-0.124	0.089	-1.709	ENSG00000104529
Oligo	Oligo-Astro, Oligo-Other Cell Types Mixed	EEF1G	0.666	-0.04	0.587	-0.544	ENSG00000254772
Oligo	Oligo-Astro, Oligo-Other Cell Types Mixed	EEF2	0.026	-0.107	0.013	-2.493	ENSG00000167658
Oligo	Oligo-Astro, Oligo-Other Cell Types Mixed	EFCAB14	0.023	0.312	0.011	2.551	ENSG00000159658
Oligo	Oligo-Astro, Oligo-Other Cell Types Mixed	EFHD1	0	0.895	0	8.487	ENSG00000115468
Oligo	Oligo-Astro, Oligo-Other Cell Types Mixed	EGLN1	0.309	-0.134	0.234	-1.194	ENSG00000135766
Oligo	Oligo-Astro, Oligo-Other Cell Types Mixed	EI24	0.299	0.149	0.226	1.214	ENSG00000149547
Oligo	Oligo-Astro, Oligo-Other Cell Types Mixed	EID1	0.041	0.181	0.022	2.302	ENSG00000255302
Oligo	Oligo-Astro, Oligo-Other Cell Types Mixed	EIF1	0	0.388	0	8.254	ENSG00000173812
Oligo	Oligo-Astro, Oligo-Other Cell Types Mixed	EIF1AX	0.032	0.237	0.017	2.414	ENSG00000173674
Oligo	Oligo-Astro, Oligo-Other Cell Types Mixed	EIF1B	0.908	0.016	0.88	0.152	ENSG00000114784
Oligo	Oligo-Astro, Oligo-Other Cell Types Mixed	EIF2S2	0.008	0.271	0.003	2.953	ENSG00000125977
Oligo	Oligo-Astro, Oligo-Other Cell Types Mixed	EIF3A	0.001	-0.34	0	-3.798	ENSG00000107581
Oligo	Oligo-Astro, Oligo-Other Cell Types Mixed	EIF3E	0.81	-0.03	0.752	-0.316	ENSG00000104408
Oligo	Oligo-Astro, Oligo-Other Cell Types Mixed	EIF3F	0.074	0.284	0.044	2.022	ENSG00000175390
Oligo	Oligo-Astro, Oligo-Other Cell Types Mixed	EIF3G	0.464	0.103	0.375	0.89	ENSG00000130811
Oligo	Oligo-Astro, Oligo-Other Cell Types Mixed	EIF3H	0.611	0.07	0.53	0.629	ENSG00000147677
Oligo	Oligo-Astro, Oligo-Other Cell Types Mixed	EIF3I	0.015	0.289	0.007	2.72	ENSG00000084623
Oligo	Oligo-Astro, Oligo-Other Cell Types Mixed	EIF3J	0.684	0.067	0.606	0.517	ENSG00000104131
Oligo	Oligo-Astro, Oligo-Other Cell Types Mixed	EIF3K	0.156	-0.155	0.106	-1.625	ENSG00000178982
Oligo	Oligo-Astro, Oligo-Other Cell Types Mixed	EIF4A1	0.027	0.209	0.014	2.481	ENSG00000161960
Oligo	Oligo-Astro, Oligo-Other Cell Types Mixed	EIF4A2	0.199	0.079	0.14	1.483	ENSG00000156976
Oligo	Oligo-Astro, Oligo-Other Cell Types Mixed	EIF4B	0.019	-0.252	0.009	-2.629	ENSG00000063046
Oligo	Oligo-Astro, Oligo-Other Cell Types Mixed	EIF4E	0.005	-0.358	0.002	-3.116	ENSG00000151247
Oligo	Oligo-Astro, Oligo-Other Cell Types Mixed	EIF4G1	0.044	-0.301	0.024	-2.276	ENSG00000114867
Oligo	Oligo-Astro, Oligo-Other Cell Types Mixed	EIF4G2	0.783	0.017	0.715	0.366	ENSG00000110321
Oligo	Oligo-Astro, Oligo-Other Cell Types Mixed	EIF4G3	0.49	0.081	0.401	0.841	ENSG00000075151
Oligo	Oligo-Astro, Oligo-Other Cell Types Mixed	EIF4H	0	0.515	0	4.717	ENSG00000106682
Oligo	Oligo-Astro, Oligo-Other Cell Types Mixed	EIF5	0.615	0.059	0.534	0.623	ENSG00000100664
Oligo	Oligo-Astro, Oligo-Other Cell Types Mixed	EIF5A	0.476	-0.088	0.387	-0.867	ENSG00000132507
Oligo	Oligo-Astro, Oligo-Other Cell Types Mixed	EIF5B	0	-0.654	0	-5.376	ENSG00000158417
Oligo	Oligo-Astro, Oligo-Other Cell Types Mixed	ELAVL2	0.006	-0.392	0.003	-3.057	ENSG00000107105
Oligo	Oligo-Astro, Oligo-Other Cell Types Mixed	ELAVL3	0	0.304	0	4.506	ENSG00000196361
Oligo	Oligo-Astro, Oligo-Other Cell Types Mixed	ELAVL4	0	-0.557	0	-4.739	ENSG00000162374
Oligo	Oligo-Astro, Oligo-Other Cell Types Mixed	ELMO1	0.001	0.508	0	3.725	ENSG00000155849
Oligo	Oligo-Astro, Oligo-Other Cell Types Mixed	ELOB	0.025	0.159	0.012	2.526	ENSG00000103363
Oligo	Oligo-Astro, Oligo-Other Cell Types Mixed	ELOC	0.214	0.172	0.154	1.432	ENSG00000154582
Oligo	Oligo-Astro, Oligo-Other Cell Types Mixed	ELOVL1	0	1.331	0	13.722	ENSG00000066322
Oligo	Oligo-Astro, Oligo-Other Cell Types Mixed	ELOVL5	0	0.985	0	10.747	ENSG00000012660
Oligo	Oligo-Astro, Oligo-Other Cell Types Mixed	EMC10	0	0.526	0	4.868	ENSG00000161671
Oligo	Oligo-Astro, Oligo-Other Cell Types Mixed	EMC2	0.086	0.257	0.052	1.95	ENSG00000104412
Oligo	Oligo-Astro, Oligo-Other Cell Types Mixed	EMC4	0.077	0.215	0.047	2.001	ENSG00000128463
Oligo	Oligo-Astro, Oligo-Other Cell Types Mixed	EML2	0.093	0.213	0.058	1.908	ENSG00000125746
Oligo	Oligo-Astro, Oligo-Other Cell Types Mixed	ENAH	0	-0.598	0	-4.873	ENSG00000154380
Oligo	Oligo-Astro, Oligo-Other Cell Types Mixed	ENC1	0.068	-0.256	0.04	-2.063	ENSG00000171617
Oligo	Oligo-Astro, Oligo-Other Cell Types Mixed	ENDOD1	0	0.671	0	5.778	ENSG00000149218
Oligo	Oligo-Astro, Oligo-Other Cell Types Mixed	ENHO	0	-0.954	0	-10.549	ENSG00000168913
Oligo	Oligo-Astro, Oligo-Other Cell Types Mixed	ENO1	0	-0.393	0	-6.058	ENSG00000074800
Oligo	Oligo-Astro, Oligo-Other Cell Types Mixed	ENO2	0.292	-0.111	0.219	-1.234	ENSG00000111674
Oligo	Oligo-Astro, Oligo-Other Cell Types Mixed	ENOPH1	0.001	0.454	0	3.7	ENSG00000145293
Oligo	Oligo-Astro, Oligo-Other Cell Types Mixed	ENPP2	0	1.366	0	13.474	ENSG00000136960
Oligo	Oligo-Astro, Oligo-Other Cell Types Mixed	ENPP4	0	1.043	0	8.312	ENSG00000001561
Oligo	Oligo-Astro, Oligo-Other Cell Types Mixed	ENSA	0.147	-0.201	0.099	-1.658	ENSG00000143420
Oligo	Oligo-Astro, Oligo-Other Cell Types Mixed	EPAS1	0	-0.823	0	-6.58	ENSG00000116016
Oligo	Oligo-Astro, Oligo-Other Cell Types Mixed	EPB41L1	0.004	-0.307	0.002	-3.212	ENSG00000088367
Oligo	Oligo-Astro, Oligo-Other Cell Types Mixed	EPB41L2	0	0.518	0	4.176	ENSG00000079819
Oligo	Oligo-Astro, Oligo-Other Cell Types Mixed	EPB41L3	0	0.483	0	5.301	ENSG00000082397
Oligo	Oligo-Astro, Oligo-Other Cell Types Mixed	EPDR1	0.815	-0.029	0.759	-0.307	ENSG00000086289
Oligo	Oligo-Astro, Oligo-Other Cell Types Mixed	EPHX1	0.007	-0.391	0.003	-3.001	ENSG00000143819
Oligo	Oligo-Astro, Oligo-Other Cell Types Mixed	EPM2AIP1	0.207	-0.173	0.147	-1.456	ENSG00000178567
Oligo	Oligo-Astro, Oligo-Other Cell Types Mixed	EPN1	0.26	-0.175	0.192	-1.309	ENSG00000063245
Oligo	Oligo-Astro, Oligo-Other Cell Types Mixed	EPN2	0.001	0.413	0	3.739	ENSG00000072134
Oligo	Oligo-Astro, Oligo-Other Cell Types Mixed	EPRS	0.574	0.084	0.487	0.697	ENSG00000136628
Oligo	Oligo-Astro, Oligo-Other Cell Types Mixed	EPS15	0.172	0.147	0.118	1.57	ENSG00000085832
Oligo	Oligo-Astro, Oligo-Other Cell Types Mixed	ERBB3	0	0.592	0	4.482	ENSG00000065361
Oligo	Oligo-Astro, Oligo-Other Cell Types Mixed	ERBIN	0.158	-0.196	0.108	-1.615	ENSG00000112851
Oligo	Oligo-Astro, Oligo-Other Cell Types Mixed	ERH	0.896	0.019	0.863	0.172	ENSG00000100632
Oligo	Oligo-Astro, Oligo-Other Cell Types Mixed	ERI3	0.498	-0.099	0.411	-0.824	ENSG00000117419
Oligo	Oligo-Astro, Oligo-Other Cell Types Mixed	ERLEC1	0.024	0.288	0.012	2.539	ENSG00000068912
Oligo	Oligo-Astro, Oligo-Other Cell Types Mixed	ERMN	0	0.842	0	10.71	ENSG00000136541
Oligo	Oligo-Astro, Oligo-Other Cell Types Mixed	ERP29	0.184	0.18	0.128	1.526	ENSG00000089248
Oligo	Oligo-Astro, Oligo-Other Cell Types Mixed	ESF1	0	-0.667	0	-4.944	ENSG00000089048
Oligo	Oligo-Astro, Oligo-Other Cell Types Mixed	ETFB	0.046	0.217	0.026	2.248	ENSG00000105379
Oligo	Oligo-Astro, Oligo-Other Cell Types Mixed	ETNK1	0.459	0.113	0.37	0.898	ENSG00000139163
Oligo	Oligo-Astro, Oligo-Other Cell Types Mixed	ETNPPL	0	-0.793	0	-5.742	ENSG00000164089
Oligo	Oligo-Astro, Oligo-Other Cell Types Mixed	EVI2A	0	0.909	0	7.521	ENSG00000126860
Oligo	Oligo-Astro, Oligo-Other Cell Types Mixed	EVL	0.766	0.043	0.698	0.389	ENSG00000196405
Oligo	Oligo-Astro, Oligo-Other Cell Types Mixed	EXOC5	0.613	0.088	0.531	0.627	ENSG00000070367
Oligo	Oligo-Astro, Oligo-Other Cell Types Mixed	EXOSC6	0.697	-0.065	0.622	-0.494	ENSG00000223496
Oligo	Oligo-Astro, Oligo-Other Cell Types Mixed	EZR	0.001	-0.463	0	-3.612	ENSG00000092820
Oligo	Oligo-Astro, Oligo-Other Cell Types Mixed	FA2H	0	1.442	0	12.982	ENSG00000103089
Oligo	Oligo-Astro, Oligo-Other Cell Types Mixed	FABP5	0.146	0.198	0.097	1.664	ENSG00000164687
Oligo	Oligo-Astro, Oligo-Other Cell Types Mixed	FADS1	0.017	-0.308	0.008	-2.679	ENSG00000149485
Oligo	Oligo-Astro, Oligo-Other Cell Types Mixed	FADS2	0	-0.588	0	-4.907	ENSG00000134824
Oligo	Oligo-Astro, Oligo-Other Cell Types Mixed	FAIM2	0.251	0.083	0.184	1.331	ENSG00000135472
Oligo	Oligo-Astro, Oligo-Other Cell Types Mixed	FAM102A	0	0.807	0	7.84	ENSG00000167106
Oligo	Oligo-Astro, Oligo-Other Cell Types Mixed	FAM107A	0.003	-0.406	0.001	-3.249	ENSG00000168309
Oligo	Oligo-Astro, Oligo-Other Cell Types Mixed	FAM107B	0	0.631	0	5.839	ENSG00000065809
Oligo	Oligo-Astro, Oligo-Other Cell Types Mixed	FAM162A	0.651	-0.07	0.571	-0.567	ENSG00000114023
Oligo	Oligo-Astro, Oligo-Other Cell Types Mixed	FAM168A	0.007	0.296	0.003	3.008	ENSG00000054965
Oligo	Oligo-Astro, Oligo-Other Cell Types Mixed	FAM168B	0.149	-0.163	0.1	-1.65	ENSG00000152102
Oligo	Oligo-Astro, Oligo-Other Cell Types Mixed	FAM171A1	0	0.733	0	8.71	ENSG00000148468
Oligo	Oligo-Astro, Oligo-Other Cell Types Mixed	FAM177A1	0.082	0.181	0.05	1.97	ENSG00000151327
Oligo	Oligo-Astro, Oligo-Other Cell Types Mixed	FAM192A	0.827	-0.031	0.777	-0.283	ENSG00000172775
Oligo	Oligo-Astro, Oligo-Other Cell Types Mixed	FAM234A	0	1.061	0	8.119	ENSG00000167930
Oligo	Oligo-Astro, Oligo-Other Cell Types Mixed	FAR1	0	0.897	0	7.832	ENSG00000197601
Oligo	Oligo-Astro, Oligo-Other Cell Types Mixed	FASN	0.002	0.384	0.001	3.422	ENSG00000169710
Oligo	Oligo-Astro, Oligo-Other Cell Types Mixed	FAU	0.673	-0.03	0.595	-0.533	ENSG00000149806
Oligo	Oligo-Astro, Oligo-Other Cell Types Mixed	FAXDC2	0	0.603	0	4.729	ENSG00000170271
Oligo	Oligo-Astro, Oligo-Other Cell Types Mixed	FBXL5	0.031	0.222	0.016	2.429	ENSG00000118564
Oligo	Oligo-Astro, Oligo-Other Cell Types Mixed	FBXO2	0.104	-0.202	0.066	-1.846	ENSG00000116661
Oligo	Oligo-Astro, Oligo-Other Cell Types Mixed	FBXO21	0.26	0.132	0.192	1.31	ENSG00000135108
Oligo	Oligo-Astro, Oligo-Other Cell Types Mixed	FBXO32	0	1.118	0	7.195	ENSG00000156804
Oligo	Oligo-Astro, Oligo-Other Cell Types Mixed	FBXO7	0	0.489	0	4.166	ENSG00000100225
Oligo	Oligo-Astro, Oligo-Other Cell Types Mixed	FBXW11	0.209	0.162	0.149	1.448	ENSG00000072803
Oligo	Oligo-Astro, Oligo-Other Cell Types Mixed	FDFT1	0	0.522	0	7.012	ENSG00000079459
Oligo	Oligo-Astro, Oligo-Other Cell Types Mixed	FDPS	0.203	0.131	0.143	1.468	ENSG00000160752
Oligo	Oligo-Astro, Oligo-Other Cell Types Mixed	FEM1B	0.671	0.065	0.593	0.536	ENSG00000169018
Oligo	Oligo-Astro, Oligo-Other Cell Types Mixed	FEZ1	0	0.896	0	14.236	ENSG00000149557
Oligo	Oligo-Astro, Oligo-Other Cell Types Mixed	FGD5-AS1	0.386	0.091	0.301	1.036	ENSG00000225733
Oligo	Oligo-Astro, Oligo-Other Cell Types Mixed	FGF1	0.104	-0.184	0.066	-1.849	ENSG00000113578
Oligo	Oligo-Astro, Oligo-Other Cell Types Mixed	FGF12	0.001	-0.455	0	-3.578	ENSG00000114279
Oligo	Oligo-Astro, Oligo-Other Cell Types Mixed	FGFR1	0.06	0.251	0.034	2.13	ENSG00000077782
Oligo	Oligo-Astro, Oligo-Other Cell Types Mixed	FGFR2	0	1.281	0	12.134	ENSG00000066468
Oligo	Oligo-Astro, Oligo-Other Cell Types Mixed	FGFR3	0	-0.673	0	-6.092	ENSG00000068078
Oligo	Oligo-Astro, Oligo-Other Cell Types Mixed	FHL1	0	-0.45	0	-3.959	ENSG00000022267
Oligo	Oligo-Astro, Oligo-Other Cell Types Mixed	FIS1	0	0.544	0	7.721	ENSG00000214253
Oligo	Oligo-Astro, Oligo-Other Cell Types Mixed	FKBP3	0.112	0.147	0.072	1.809	ENSG00000100442
Oligo	Oligo-Astro, Oligo-Other Cell Types Mixed	FKBP4	0.087	0.244	0.053	1.943	ENSG00000004478
Oligo	Oligo-Astro, Oligo-Other Cell Types Mixed	FKBP8	0.87	0.024	0.828	0.218	ENSG00000105701
Oligo	Oligo-Astro, Oligo-Other Cell Types Mixed	FLOT1	0.108	0.191	0.069	1.83	ENSG00000137312
Oligo	Oligo-Astro, Oligo-Other Cell Types Mixed	FMNL2	0	0.824	0	7.969	ENSG00000157827
Oligo	Oligo-Astro, Oligo-Other Cell Types Mixed	FN1	0	-0.678	0	-4.613	ENSG00000115414
Oligo	Oligo-Astro, Oligo-Other Cell Types Mixed	FNBP1	0.036	0.287	0.019	2.355	ENSG00000187239
Oligo	Oligo-Astro, Oligo-Other Cell Types Mixed	FNTA	0	1.225	0	9.073	ENSG00000168522
Oligo	Oligo-Astro, Oligo-Other Cell Types Mixed	FNTB	0	1.691	0	12.084	ENSG00000257365
Oligo	Oligo-Astro, Oligo-Other Cell Types Mixed	FRA10AC1	0.005	-0.369	0.002	-3.148	ENSG00000148690
Oligo	Oligo-Astro, Oligo-Other Cell Types Mixed	FRRS1L	0.001	-0.413	0	-3.619	ENSG00000260230
Oligo	Oligo-Astro, Oligo-Other Cell Types Mixed	FRYL	0	0.587	0	4.119	ENSG00000075539
Oligo	Oligo-Astro, Oligo-Other Cell Types Mixed	FSCN1	0	0.398	0	4.253	ENSG00000075618
Oligo	Oligo-Astro, Oligo-Other Cell Types Mixed	FTH1	0.123	-0.083	0.08	-1.758	ENSG00000167996
Oligo	Oligo-Astro, Oligo-Other Cell Types Mixed	FTL	0.025	0.141	0.013	2.517	ENSG00000087086
Oligo	Oligo-Astro, Oligo-Other Cell Types Mixed	FUS	0.093	0.188	0.058	1.907	ENSG00000089280
Oligo	Oligo-Astro, Oligo-Other Cell Types Mixed	FXR1	0.847	0.026	0.8	0.254	ENSG00000114416
Oligo	Oligo-Astro, Oligo-Other Cell Types Mixed	FXYD1	0	-0.71	0	-6.195	ENSG00000266964
Oligo	Oligo-Astro, Oligo-Other Cell Types Mixed	FXYD6	0.028	-0.28	0.014	-2.471	ENSG00000137726
Oligo	Oligo-Astro, Oligo-Other Cell Types Mixed	FYN	0.365	-0.12	0.281	-1.08	ENSG00000010810
Oligo	Oligo-Astro, Oligo-Other Cell Types Mixed	G3BP2	0.124	0.183	0.081	1.755	ENSG00000138757
Oligo	Oligo-Astro, Oligo-Other Cell Types Mixed	G6PC3	0.203	0.162	0.144	1.467	ENSG00000141349
Oligo	Oligo-Astro, Oligo-Other Cell Types Mixed	GABARAP	0	0.193	0	4.174	ENSG00000170296
Oligo	Oligo-Astro, Oligo-Other Cell Types Mixed	GABARAPL1	0.027	-0.212	0.014	-2.489	ENSG00000139112
Oligo	Oligo-Astro, Oligo-Other Cell Types Mixed	GABARAPL2	0.945	0.005	0.932	0.086	ENSG00000034713
Oligo	Oligo-Astro, Oligo-Other Cell Types Mixed	GABBR1	0	-0.766	0	-7.677	ENSG00000204681
Oligo	Oligo-Astro, Oligo-Other Cell Types Mixed	GABRA1	0.01	-0.403	0.004	-2.88	ENSG00000022355
Oligo	Oligo-Astro, Oligo-Other Cell Types Mixed	GABRG2	0.001	-0.452	0	-3.596	ENSG00000113327
Oligo	Oligo-Astro, Oligo-Other Cell Types Mixed	GADD45GIP1	0.073	0.237	0.043	2.032	ENSG00000179271
Oligo	Oligo-Astro, Oligo-Other Cell Types Mixed	GALNT15	0	1.065	0	7.22	ENSG00000131386
Oligo	Oligo-Astro, Oligo-Other Cell Types Mixed	GAMT	0.193	0.173	0.135	1.498	ENSG00000130005
Oligo	Oligo-Astro, Oligo-Other Cell Types Mixed	GAP43	0	-0.423	0	-5.34	ENSG00000172020
Oligo	Oligo-Astro, Oligo-Other Cell Types Mixed	GAPDH	0	0.165	0	3.925	ENSG00000111640
Oligo	Oligo-Astro, Oligo-Other Cell Types Mixed	GAS5	0.671	-0.068	0.592	-0.537	ENSG00000234741
Oligo	Oligo-Astro, Oligo-Other Cell Types Mixed	GAS6	0.001	-0.447	0	-3.64	ENSG00000183087
Oligo	Oligo-Astro, Oligo-Other Cell Types Mixed	GAS7	0	0.724	0	5.864	ENSG00000007237
Oligo	Oligo-Astro, Oligo-Other Cell Types Mixed	GATM	0	0.705	0	8.377	ENSG00000171766
Oligo	Oligo-Astro, Oligo-Other Cell Types Mixed	GCC2	0.499	-0.093	0.412	-0.822	ENSG00000135968
Oligo	Oligo-Astro, Oligo-Other Cell Types Mixed	GCSH	0.122	0.179	0.079	1.765	ENSG00000140905
Oligo	Oligo-Astro, Oligo-Other Cell Types Mixed	GDE1	0.299	0.143	0.226	1.215	ENSG00000006007
Oligo	Oligo-Astro, Oligo-Other Cell Types Mixed	GDI1	0	0.237	0	4.26	ENSG00000203879
Oligo	Oligo-Astro, Oligo-Other Cell Types Mixed	GDI2	0	0.483	0	5.765	ENSG00000057608
Oligo	Oligo-Astro, Oligo-Other Cell Types Mixed	GET1	0	0.498	0	4.534	ENSG00000182093
Oligo	Oligo-Astro, Oligo-Other Cell Types Mixed	GFAP	0	-0.657	0	-7.761	ENSG00000131095
Oligo	Oligo-Astro, Oligo-Other Cell Types Mixed	GGNBP2	0.963	-0.006	0.953	-0.059	ENSG00000278311
Oligo	Oligo-Astro, Oligo-Other Cell Types Mixed	GHITM	0.265	-0.089	0.196	-1.296	ENSG00000165678
Oligo	Oligo-Astro, Oligo-Other Cell Types Mixed	GIPC1	0.002	0.45	0.001	3.409	ENSG00000123159
Oligo	Oligo-Astro, Oligo-Other Cell Types Mixed	GJA1	0	-0.871	0	-8.436	ENSG00000152661
Oligo	Oligo-Astro, Oligo-Other Cell Types Mixed	GJB1	0	1.494	0	12.155	ENSG00000169562
Oligo	Oligo-Astro, Oligo-Other Cell Types Mixed	GJC2	0	1.612	0	11.67	ENSG00000198835
Oligo	Oligo-Astro, Oligo-Other Cell Types Mixed	GLDN	0	0.904	0	6.091	ENSG00000186417
Oligo	Oligo-Astro, Oligo-Other Cell Types Mixed	GLG1	0.479	0.085	0.39	0.861	ENSG00000090863
Oligo	Oligo-Astro, Oligo-Other Cell Types Mixed	GLO1	0.659	0.057	0.579	0.555	ENSG00000124767
Oligo	Oligo-Astro, Oligo-Other Cell Types Mixed	GLS	0.001	-0.355	0	-3.554	ENSG00000115419
Oligo	Oligo-Astro, Oligo-Other Cell Types Mixed	GLTP	0	1.122	0	9.602	ENSG00000139433
Oligo	Oligo-Astro, Oligo-Other Cell Types Mixed	GLUD1	0.002	-0.367	0.001	-3.506	ENSG00000148672
Oligo	Oligo-Astro, Oligo-Other Cell Types Mixed	GLUL	0.122	0.106	0.079	1.766	ENSG00000135821
Oligo	Oligo-Astro, Oligo-Other Cell Types Mixed	GMFB	0	-0.505	0	-5.102	ENSG00000197045
Oligo	Oligo-Astro, Oligo-Other Cell Types Mixed	GNAI1	0	1.008	0	10.126	ENSG00000127955
Oligo	Oligo-Astro, Oligo-Other Cell Types Mixed	GNAI2	0	0.314	0	4.186	ENSG00000114353
Oligo	Oligo-Astro, Oligo-Other Cell Types Mixed	GNAO1	0.121	-0.101	0.078	-1.771	ENSG00000087258
Oligo	Oligo-Astro, Oligo-Other Cell Types Mixed	GNAQ	0.006	0.286	0.002	3.085	ENSG00000156052
Oligo	Oligo-Astro, Oligo-Other Cell Types Mixed	GNAS	0.012	-0.127	0.006	-2.797	ENSG00000087460
Oligo	Oligo-Astro, Oligo-Other Cell Types Mixed	GNAZ	0.003	0.389	0.001	3.346	ENSG00000128266
Oligo	Oligo-Astro, Oligo-Other Cell Types Mixed	GNB1	0.295	0.089	0.222	1.225	ENSG00000078369
Oligo	Oligo-Astro, Oligo-Other Cell Types Mixed	GNB2	0.9	-0.021	0.868	-0.166	ENSG00000172354
Oligo	Oligo-Astro, Oligo-Other Cell Types Mixed	GNG2	0.185	-0.211	0.129	-1.523	ENSG00000186469
Oligo	Oligo-Astro, Oligo-Other Cell Types Mixed	GNG3	0	-0.447	0	-4.508	ENSG00000162188
Oligo	Oligo-Astro, Oligo-Other Cell Types Mixed	GNG7	0	1.183	0	10.009	ENSG00000176533
Oligo	Oligo-Astro, Oligo-Other Cell Types Mixed	GNPTG	0	0.602	0	4.662	ENSG00000090581
Oligo	Oligo-Astro, Oligo-Other Cell Types Mixed	GOLGA4	0.486	-0.117	0.398	-0.847	ENSG00000144674
Oligo	Oligo-Astro, Oligo-Other Cell Types Mixed	GOLGA7	0.904	-0.016	0.874	-0.159	ENSG00000147533
Oligo	Oligo-Astro, Oligo-Other Cell Types Mixed	GOLGB1	0.006	-0.427	0.003	-3.036	ENSG00000173230
Oligo	Oligo-Astro, Oligo-Other Cell Types Mixed	GOLIM4	0.016	-0.304	0.007	-2.703	ENSG00000173905
Oligo	Oligo-Astro, Oligo-Other Cell Types Mixed	GOLM1	0.713	0.061	0.64	0.469	ENSG00000135052
Oligo	Oligo-Astro, Oligo-Other Cell Types Mixed	GOT1	0.379	0.112	0.293	1.054	ENSG00000120053
Oligo	Oligo-Astro, Oligo-Other Cell Types Mixed	GOT2	0.1	0.202	0.063	1.867	ENSG00000125166
Oligo	Oligo-Astro, Oligo-Other Cell Types Mixed	GPAA1	0	0.61	0	4.826	ENSG00000197858
Oligo	Oligo-Astro, Oligo-Other Cell Types Mixed	GPD1	0	1.541	0	10.512	ENSG00000167588
Oligo	Oligo-Astro, Oligo-Other Cell Types Mixed	GPI	0.101	-0.171	0.064	-1.863	ENSG00000105220
Oligo	Oligo-Astro, Oligo-Other Cell Types Mixed	GPM6A	0	-0.619	0	-8.336	ENSG00000150625
Oligo	Oligo-Astro, Oligo-Other Cell Types Mixed	GPM6B	0	0.636	0	10.448	ENSG00000046653
Oligo	Oligo-Astro, Oligo-Other Cell Types Mixed	GPR37	0	1.194	0	10.172	ENSG00000170775
Oligo	Oligo-Astro, Oligo-Other Cell Types Mixed	GPR37L1	0	-0.381	0	-4.055	ENSG00000170075
Oligo	Oligo-Astro, Oligo-Other Cell Types Mixed	GPRASP1	0.034	-0.281	0.018	-2.38	ENSG00000198932
Oligo	Oligo-Astro, Oligo-Other Cell Types Mixed	GPRC5B	0	0.396	0	7.3	ENSG00000167191
Oligo	Oligo-Astro, Oligo-Other Cell Types Mixed	GPX3	0.017	-0.378	0.008	-2.671	ENSG00000211445
Oligo	Oligo-Astro, Oligo-Other Cell Types Mixed	GPX4	0.087	0.099	0.054	1.939	ENSG00000167468
Oligo	Oligo-Astro, Oligo-Other Cell Types Mixed	GRB2	0	0.492	0	5.038	ENSG00000177885
Oligo	Oligo-Astro, Oligo-Other Cell Types Mixed	GRHPR	0.02	0.327	0.01	2.61	ENSG00000137106
Oligo	Oligo-Astro, Oligo-Other Cell Types Mixed	GRIA2	0.172	-0.184	0.118	-1.569	ENSG00000120251
Oligo	Oligo-Astro, Oligo-Other Cell Types Mixed	GRIA4	0.785	-0.043	0.719	-0.36	ENSG00000152578
Oligo	Oligo-Astro, Oligo-Other Cell Types Mixed	GRIN1	0.001	-0.431	0	-3.675	ENSG00000176884
Oligo	Oligo-Astro, Oligo-Other Cell Types Mixed	GRINA	0.053	-0.158	0.03	-2.185	ENSG00000178719
Oligo	Oligo-Astro, Oligo-Other Cell Types Mixed	GRM3	0	0.657	0	6.001	ENSG00000198822
Oligo	Oligo-Astro, Oligo-Other Cell Types Mixed	GRSF1	0.827	-0.033	0.776	-0.284	ENSG00000132463
Oligo	Oligo-Astro, Oligo-Other Cell Types Mixed	GSN	0	0.983	0	14.51	ENSG00000148180
Oligo	Oligo-Astro, Oligo-Other Cell Types Mixed	GSTM3	0.783	0.046	0.716	0.365	ENSG00000134202
Oligo	Oligo-Astro, Oligo-Other Cell Types Mixed	GSTO1	0.918	0.017	0.894	0.134	ENSG00000148834
Oligo	Oligo-Astro, Oligo-Other Cell Types Mixed	GSTP1	0.277	0.097	0.206	1.267	ENSG00000084207
Oligo	Oligo-Astro, Oligo-Other Cell Types Mixed	GTF2I	0.15	0.073	0.101	1.646	ENSG00000263001
Oligo	Oligo-Astro, Oligo-Other Cell Types Mixed	GUCY1B1	0.055	-0.288	0.031	-2.167	ENSG00000061918
Oligo	Oligo-Astro, Oligo-Other Cell Types Mixed	GUK1	0.383	0.081	0.298	1.043	ENSG00000143774
Oligo	Oligo-Astro, Oligo-Other Cell Types Mixed	H1FX	0.141	-0.198	0.094	-1.683	ENSG00000184897
Oligo	Oligo-Astro, Oligo-Other Cell Types Mixed	H2AFV	0.005	-0.205	0.002	-3.117	ENSG00000105968
Oligo	Oligo-Astro, Oligo-Other Cell Types Mixed	H2AFY	0.179	-0.203	0.124	-1.545	ENSG00000113648
Oligo	Oligo-Astro, Oligo-Other Cell Types Mixed	H3F3A	0	0.441	0	5.646	ENSG00000163041
Oligo	Oligo-Astro, Oligo-Other Cell Types Mixed	H3F3B	0.269	0.076	0.2	1.287	ENSG00000132475
Oligo	Oligo-Astro, Oligo-Other Cell Types Mixed	HABP4	0.228	-0.139	0.165	-1.393	ENSG00000130956
Oligo	Oligo-Astro, Oligo-Other Cell Types Mixed	HACD3	0.028	0.246	0.015	2.464	ENSG00000074696
Oligo	Oligo-Astro, Oligo-Other Cell Types Mixed	HADHA	0.372	0.12	0.287	1.067	ENSG00000084754
Oligo	Oligo-Astro, Oligo-Other Cell Types Mixed	HADHB	0.231	-0.126	0.168	-1.384	ENSG00000138029
Oligo	Oligo-Astro, Oligo-Other Cell Types Mixed	HAPLN2	0	1.623	0	13.187	ENSG00000132702
Oligo	Oligo-Astro, Oligo-Other Cell Types Mixed	HBA1	0.073	-0.397	0.044	-2.03	ENSG00000206172
Oligo	Oligo-Astro, Oligo-Other Cell Types Mixed	HBA2	0.022	-0.425	0.011	-2.572	ENSG00000188536
Oligo	Oligo-Astro, Oligo-Other Cell Types Mixed	HBB	0.049	-0.425	0.027	-2.222	ENSG00000244734
Oligo	Oligo-Astro, Oligo-Other Cell Types Mixed	HBS1L	0.052	0.294	0.029	2.199	ENSG00000112339
Oligo	Oligo-Astro, Oligo-Other Cell Types Mixed	HCFC1R1	0.199	-0.153	0.14	-1.481	ENSG00000103145
Oligo	Oligo-Astro, Oligo-Other Cell Types Mixed	HCN2	0	0.624	0	8.604	ENSG00000099822
Oligo	Oligo-Astro, Oligo-Other Cell Types Mixed	HDAC11	0.096	0.273	0.06	1.889	ENSG00000163517
Oligo	Oligo-Astro, Oligo-Other Cell Types Mixed	HDAC5	0.688	0.063	0.611	0.509	ENSG00000108840
Oligo	Oligo-Astro, Oligo-Other Cell Types Mixed	HDDC2	0.001	-0.408	0	-3.723	ENSG00000111906
Oligo	Oligo-Astro, Oligo-Other Cell Types Mixed	HDGFL3	0.268	-0.14	0.199	-1.288	ENSG00000166503
Oligo	Oligo-Astro, Oligo-Other Cell Types Mixed	HDLBP	0.731	-0.035	0.66	-0.441	ENSG00000115677
Oligo	Oligo-Astro, Oligo-Other Cell Types Mixed	HECTD1	0.944	0.011	0.929	0.089	ENSG00000092148
Oligo	Oligo-Astro, Oligo-Other Cell Types Mixed	HEPACAM	0	0.459	0	4.172	ENSG00000165478
Oligo	Oligo-Astro, Oligo-Other Cell Types Mixed	HERC2	0.239	-0.173	0.175	-1.36	ENSG00000128731
Oligo	Oligo-Astro, Oligo-Other Cell Types Mixed	HHATL	0	1.081	0	10.118	ENSG00000010282
Oligo	Oligo-Astro, Oligo-Other Cell Types Mixed	HIF1A	0.003	-0.377	0.001	-3.244	ENSG00000100644
Oligo	Oligo-Astro, Oligo-Other Cell Types Mixed	HIGD1A	0.003	0.36	0.001	3.251	ENSG00000181061
Oligo	Oligo-Astro, Oligo-Other Cell Types Mixed	HINT1	0.038	0.17	0.021	2.333	ENSG00000169567
Oligo	Oligo-Astro, Oligo-Other Cell Types Mixed	HINT3	0.099	0.232	0.062	1.875	ENSG00000111911
Oligo	Oligo-Astro, Oligo-Other Cell Types Mixed	HIP1R	0.147	0.182	0.099	1.658	ENSG00000130787
Oligo	Oligo-Astro, Oligo-Other Cell Types Mixed	HIPK2	0	-0.805	0	-10.095	ENSG00000064393
Oligo	Oligo-Astro, Oligo-Other Cell Types Mixed	HK1	0.002	-0.338	0.001	-3.484	ENSG00000156515
Oligo	Oligo-Astro, Oligo-Other Cell Types Mixed	HLA-A	0.898	-0.016	0.866	-0.169	ENSG00000206503
Oligo	Oligo-Astro, Oligo-Other Cell Types Mixed	HLA-B	0	-0.513	0	-5.434	ENSG00000234745
Oligo	Oligo-Astro, Oligo-Other Cell Types Mixed	HLA-C	0.067	-0.222	0.039	-2.072	ENSG00000204525
Oligo	Oligo-Astro, Oligo-Other Cell Types Mixed	HLA-DRA	0.823	-0.043	0.77	-0.292	ENSG00000204287
Oligo	Oligo-Astro, Oligo-Other Cell Types Mixed	HLA-E	0	-0.699	0	-6.188	ENSG00000204592
Oligo	Oligo-Astro, Oligo-Other Cell Types Mixed	HMGB1	0.03	-0.207	0.016	-2.433	ENSG00000189403
Oligo	Oligo-Astro, Oligo-Other Cell Types Mixed	HMGCS1	0.15	0.132	0.101	1.647	ENSG00000112972
Oligo	Oligo-Astro, Oligo-Other Cell Types Mixed	HMGN2	0.002	0.349	0.001	3.403	ENSG00000198830
Oligo	Oligo-Astro, Oligo-Other Cell Types Mixed	HMGN3	0.019	0.294	0.009	2.628	ENSG00000118418
Oligo	Oligo-Astro, Oligo-Other Cell Types Mixed	HNRNPA0	0.858	-0.023	0.815	-0.235	ENSG00000177733
Oligo	Oligo-Astro, Oligo-Other Cell Types Mixed	HNRNPA1	0.031	-0.14	0.016	-2.43	ENSG00000135486
Oligo	Oligo-Astro, Oligo-Other Cell Types Mixed	HNRNPA2B1	0.001	0.285	0	3.647	ENSG00000122566
Oligo	Oligo-Astro, Oligo-Other Cell Types Mixed	HNRNPA3	0.361	0.104	0.277	1.089	ENSG00000170144
Oligo	Oligo-Astro, Oligo-Other Cell Types Mixed	HNRNPC	0.091	0.149	0.056	1.918	ENSG00000092199
Oligo	Oligo-Astro, Oligo-Other Cell Types Mixed	HNRNPD	0.487	-0.098	0.399	-0.846	ENSG00000138668
Oligo	Oligo-Astro, Oligo-Other Cell Types Mixed	HNRNPDL	0.091	0.163	0.057	1.916	ENSG00000152795
Oligo	Oligo-Astro, Oligo-Other Cell Types Mixed	HNRNPH1	0.731	-0.046	0.659	-0.442	ENSG00000169045
Oligo	Oligo-Astro, Oligo-Other Cell Types Mixed	HNRNPH2	0.768	0.042	0.7	0.386	ENSG00000126945
Oligo	Oligo-Astro, Oligo-Other Cell Types Mixed	HNRNPH3	0.814	0.038	0.758	0.309	ENSG00000096746
Oligo	Oligo-Astro, Oligo-Other Cell Types Mixed	HNRNPK	0.005	0.213	0.002	3.094	ENSG00000165119
Oligo	Oligo-Astro, Oligo-Other Cell Types Mixed	HNRNPL	0.329	0.124	0.25	1.153	ENSG00000104824
Oligo	Oligo-Astro, Oligo-Other Cell Types Mixed	HNRNPM	0.191	-0.15	0.134	-1.506	ENSG00000099783
Oligo	Oligo-Astro, Oligo-Other Cell Types Mixed	HNRNPR	0.355	0.141	0.273	1.099	ENSG00000125944
Oligo	Oligo-Astro, Oligo-Other Cell Types Mixed	HNRNPU	0.59	0.056	0.504	0.67	ENSG00000153187
Oligo	Oligo-Astro, Oligo-Other Cell Types Mixed	HNRNPUL2	0.797	-0.033	0.734	-0.341	ENSG00000214753
Oligo	Oligo-Astro, Oligo-Other Cell Types Mixed	HOOK3	0.932	0.015	0.912	0.11	ENSG00000168172
Oligo	Oligo-Astro, Oligo-Other Cell Types Mixed	HP1BP3	0.582	-0.056	0.494	-0.686	ENSG00000127483
Oligo	Oligo-Astro, Oligo-Other Cell Types Mixed	HPCAL1	0.079	-0.219	0.048	-1.992	ENSG00000115756
Oligo	Oligo-Astro, Oligo-Other Cell Types Mixed	HRAS	0.049	-0.239	0.027	-2.22	ENSG00000174775
Oligo	Oligo-Astro, Oligo-Other Cell Types Mixed	HSBP1	0.002	0.252	0.001	3.471	ENSG00000230989
Oligo	Oligo-Astro, Oligo-Other Cell Types Mixed	HSD17B12	0.01	0.27	0.005	2.858	ENSG00000149084
Oligo	Oligo-Astro, Oligo-Other Cell Types Mixed	HSD17B4	0.049	0.233	0.027	2.226	ENSG00000133835
Oligo	Oligo-Astro, Oligo-Other Cell Types Mixed	HSP90AA1	0	-0.274	0	-4.567	ENSG00000080824
Oligo	Oligo-Astro, Oligo-Other Cell Types Mixed	HSP90AB1	0	-0.175	0	-3.888	ENSG00000096384
Oligo	Oligo-Astro, Oligo-Other Cell Types Mixed	HSP90B1	0.856	-0.015	0.812	-0.238	ENSG00000166598
Oligo	Oligo-Astro, Oligo-Other Cell Types Mixed	HSPA12A	0.02	-0.329	0.01	-2.603	ENSG00000165868
Oligo	Oligo-Astro, Oligo-Other Cell Types Mixed	HSPA13	0.913	0.017	0.887	0.142	ENSG00000155304
Oligo	Oligo-Astro, Oligo-Other Cell Types Mixed	HSPA1A	0.26	0.147	0.192	1.31	ENSG00000204389
Oligo	Oligo-Astro, Oligo-Other Cell Types Mixed	HSPA1B	0.871	0.028	0.829	0.216	ENSG00000204388
Oligo	Oligo-Astro, Oligo-Other Cell Types Mixed	HSPA2	0	1.314	0	12.969	ENSG00000126803
Oligo	Oligo-Astro, Oligo-Other Cell Types Mixed	HSPA4	0.601	0.078	0.516	0.65	ENSG00000170606
Oligo	Oligo-Astro, Oligo-Other Cell Types Mixed	HSPA4L	0	-0.605	0	-4.948	ENSG00000164070
Oligo	Oligo-Astro, Oligo-Other Cell Types Mixed	HSPA5	0.025	0.21	0.013	2.517	ENSG00000044574
Oligo	Oligo-Astro, Oligo-Other Cell Types Mixed	HSPA8	0	0.327	0	3.843	ENSG00000109971
Oligo	Oligo-Astro, Oligo-Other Cell Types Mixed	HSPA9	0.197	-0.13	0.138	-1.488	ENSG00000113013
Oligo	Oligo-Astro, Oligo-Other Cell Types Mixed	HSPB1	0	-0.425	0	-4.063	ENSG00000106211
Oligo	Oligo-Astro, Oligo-Other Cell Types Mixed	HSPD1	0.012	-0.199	0.006	-2.799	ENSG00000144381
Oligo	Oligo-Astro, Oligo-Other Cell Types Mixed	HSPE1	0.034	0.224	0.018	2.388	ENSG00000115541
Oligo	Oligo-Astro, Oligo-Other Cell Types Mixed	HSPH1	0.394	-0.101	0.309	-1.02	ENSG00000120694
Oligo	Oligo-Astro, Oligo-Other Cell Types Mixed	HTATSF1	0.014	-0.276	0.006	-2.747	ENSG00000102241
Oligo	Oligo-Astro, Oligo-Other Cell Types Mixed	HTRA1	0	0.462	0	7.117	ENSG00000166033
Oligo	Oligo-Astro, Oligo-Other Cell Types Mixed	HUWE1	0.015	-0.343	0.007	-2.718	ENSG00000086758
Oligo	Oligo-Astro, Oligo-Other Cell Types Mixed	ID4	0	-0.741	0	-6.177	ENSG00000172201
Oligo	Oligo-Astro, Oligo-Other Cell Types Mixed	IDH2	0.792	-0.042	0.729	-0.348	ENSG00000182054
Oligo	Oligo-Astro, Oligo-Other Cell Types Mixed	IDI1	0.097	0.171	0.061	1.886	ENSG00000067064
Oligo	Oligo-Astro, Oligo-Other Cell Types Mixed	IDS	0.001	-0.293	0	-3.762	ENSG00000010404
Oligo	Oligo-Astro, Oligo-Other Cell Types Mixed	IFI27	0	-0.658	0	-6.148	ENSG00000165949
Oligo	Oligo-Astro, Oligo-Other Cell Types Mixed	IFI27L2	0.847	-0.029	0.8	-0.253	ENSG00000119632
Oligo	Oligo-Astro, Oligo-Other Cell Types Mixed	IFI6	0	-0.572	0	-4.87	ENSG00000126709
Oligo	Oligo-Astro, Oligo-Other Cell Types Mixed	IFITM3	0	-0.552	0	-5.168	ENSG00000142089
Oligo	Oligo-Astro, Oligo-Other Cell Types Mixed	IFNGR1	0	0.837	0	6.039	ENSG00000027697
Oligo	Oligo-Astro, Oligo-Other Cell Types Mixed	IGFBP7	0	-0.571	0	-4.995	ENSG00000163453
Oligo	Oligo-Astro, Oligo-Other Cell Types Mixed	IGIP	0.007	-0.313	0.003	-3.003	ENSG00000182700
Oligo	Oligo-Astro, Oligo-Other Cell Types Mixed	IGSF8	0	0.931	0	7.666	ENSG00000162729
Oligo	Oligo-Astro, Oligo-Other Cell Types Mixed	IL6ST	0.125	0.179	0.081	1.751	ENSG00000134352
Oligo	Oligo-Astro, Oligo-Other Cell Types Mixed	ILF3	0.981	0.004	0.976	0.03	ENSG00000129351
Oligo	Oligo-Astro, Oligo-Other Cell Types Mixed	IMPAD1	0.009	0.329	0.004	2.907	ENSG00000104331
Oligo	Oligo-Astro, Oligo-Other Cell Types Mixed	INA	0.049	-0.264	0.027	-2.223	ENSG00000148798
Oligo	Oligo-Astro, Oligo-Other Cell Types Mixed	INF2	0	0.659	0	6.69	ENSG00000203485
Oligo	Oligo-Astro, Oligo-Other Cell Types Mixed	INPP5F	0.903	-0.017	0.872	-0.162	ENSG00000198825
Oligo	Oligo-Astro, Oligo-Other Cell Types Mixed	INSIG1	0.005	0.36	0.002	3.117	ENSG00000186480
Oligo	Oligo-Astro, Oligo-Other Cell Types Mixed	INSR	0.56	0.101	0.472	0.721	ENSG00000171105
Oligo	Oligo-Astro, Oligo-Other Cell Types Mixed	IPO13	0	0.684	0	5.885	ENSG00000117408
Oligo	Oligo-Astro, Oligo-Other Cell Types Mixed	IPO7	0.403	-0.117	0.318	-1.001	ENSG00000205339
Oligo	Oligo-Astro, Oligo-Other Cell Types Mixed	IQSEC1	0.998	0	0.997	0.004	ENSG00000144711
Oligo	Oligo-Astro, Oligo-Other Cell Types Mixed	IRF2BP2	0.059	0.247	0.034	2.136	ENSG00000168264
Oligo	Oligo-Astro, Oligo-Other Cell Types Mixed	IRS2	0.611	-0.065	0.528	-0.632	ENSG00000185950
Oligo	Oligo-Astro, Oligo-Other Cell Types Mixed	ISCA1	0.504	-0.11	0.416	-0.814	ENSG00000135070
Oligo	Oligo-Astro, Oligo-Other Cell Types Mixed	ISCU	0.031	-0.247	0.016	-2.42	ENSG00000136003
Oligo	Oligo-Astro, Oligo-Other Cell Types Mixed	ITFG1	0.596	0.071	0.51	0.659	ENSG00000129636
Oligo	Oligo-Astro, Oligo-Other Cell Types Mixed	ITGAV	0	0.518	0	5.89	ENSG00000138448
Oligo	Oligo-Astro, Oligo-Other Cell Types Mixed	ITGB1	0.001	0.454	0	3.585	ENSG00000150093
Oligo	Oligo-Astro, Oligo-Other Cell Types Mixed	ITGB1BP1	0.05	0.237	0.028	2.212	ENSG00000119185
Oligo	Oligo-Astro, Oligo-Other Cell Types Mixed	ITGB8	0.664	0.061	0.585	0.547	ENSG00000105855
Oligo	Oligo-Astro, Oligo-Other Cell Types Mixed	ITM2A	0	-0.487	0	-3.978	ENSG00000078596
Oligo	Oligo-Astro, Oligo-Other Cell Types Mixed	ITM2B	0	0.404	0	8.422	ENSG00000136156
Oligo	Oligo-Astro, Oligo-Other Cell Types Mixed	ITM2C	0	-0.736	0	-8.879	ENSG00000135916
Oligo	Oligo-Astro, Oligo-Other Cell Types Mixed	ITPK1	0.522	0.087	0.435	0.783	ENSG00000100605
Oligo	Oligo-Astro, Oligo-Other Cell Types Mixed	ITPKB	0.015	-0.263	0.007	-2.717	ENSG00000143772
Oligo	Oligo-Astro, Oligo-Other Cell Types Mixed	ITPRID2	0.008	-0.409	0.003	-2.973	ENSG00000138434
Oligo	Oligo-Astro, Oligo-Other Cell Types Mixed	JAM3	0	0.883	0	8.477	ENSG00000166086
Oligo	Oligo-Astro, Oligo-Other Cell Types Mixed	JPT2	0	1.452	0	9.412	ENSG00000206053
Oligo	Oligo-Astro, Oligo-Other Cell Types Mixed	JTB	0.023	0.268	0.011	2.554	ENSG00000143543
Oligo	Oligo-Astro, Oligo-Other Cell Types Mixed	JUND	0.475	-0.043	0.386	-0.869	ENSG00000130522
Oligo	Oligo-Astro, Oligo-Other Cell Types Mixed	KAZN	0	0.528	0	4.239	ENSG00000189337
Oligo	Oligo-Astro, Oligo-Other Cell Types Mixed	KBTBD6	0.334	-0.144	0.255	-1.142	ENSG00000165572
Oligo	Oligo-Astro, Oligo-Other Cell Types Mixed	KCNJ10	0	0.872	0	9.573	ENSG00000177807
Oligo	Oligo-Astro, Oligo-Other Cell Types Mixed	KCNN3	0	-0.711	0	-5.428	ENSG00000143603
Oligo	Oligo-Astro, Oligo-Other Cell Types Mixed	KCNQ1OT1	0.453	-0.134	0.364	-0.91	ENSG00000269821
Oligo	Oligo-Astro, Oligo-Other Cell Types Mixed	KCTD12	0	-0.663	0	-5.01	ENSG00000178695
Oligo	Oligo-Astro, Oligo-Other Cell Types Mixed	KDSR	0.005	0.358	0.002	3.151	ENSG00000119537
Oligo	Oligo-Astro, Oligo-Other Cell Types Mixed	KHDRBS1	0.204	0.198	0.144	1.466	ENSG00000121774
Oligo	Oligo-Astro, Oligo-Other Cell Types Mixed	KIAA0232	0.196	0.164	0.137	1.491	ENSG00000170871
Oligo	Oligo-Astro, Oligo-Other Cell Types Mixed	KIAA0408	0.975	-0.005	0.969	-0.038	ENSG00000189367
Oligo	Oligo-Astro, Oligo-Other Cell Types Mixed	KIAA0930	0.015	-0.266	0.007	-2.73	ENSG00000100364
Oligo	Oligo-Astro, Oligo-Other Cell Types Mixed	KIAA1109	0.42	-0.123	0.333	-0.97	ENSG00000138688
Oligo	Oligo-Astro, Oligo-Other Cell Types Mixed	KIAA2026	0.535	-0.113	0.447	-0.762	ENSG00000183354
Oligo	Oligo-Astro, Oligo-Other Cell Types Mixed	KIDINS220	0.105	0.227	0.066	1.844	ENSG00000134313
Oligo	Oligo-Astro, Oligo-Other Cell Types Mixed	KIF1A	0.258	0.062	0.19	1.315	ENSG00000130294
Oligo	Oligo-Astro, Oligo-Other Cell Types Mixed	KIF1B	0.444	0.052	0.355	0.926	ENSG00000054523
Oligo	Oligo-Astro, Oligo-Other Cell Types Mixed	KIF1C	0	-0.84	0	-7.256	ENSG00000129250
Oligo	Oligo-Astro, Oligo-Other Cell Types Mixed	KIF21A	0	-0.284	0	-4.304	ENSG00000139116
Oligo	Oligo-Astro, Oligo-Other Cell Types Mixed	KIF3A	0.038	-0.221	0.02	-2.334	ENSG00000131437
Oligo	Oligo-Astro, Oligo-Other Cell Types Mixed	KIF3C	0.001	-0.393	0	-3.56	ENSG00000084731
Oligo	Oligo-Astro, Oligo-Other Cell Types Mixed	KIF5A	0.001	-0.345	0	-3.676	ENSG00000155980
Oligo	Oligo-Astro, Oligo-Other Cell Types Mixed	KIF5B	0	-0.559	0	-5.752	ENSG00000170759
Oligo	Oligo-Astro, Oligo-Other Cell Types Mixed	KIF5C	0.096	-0.156	0.06	-1.891	ENSG00000168280
Oligo	Oligo-Astro, Oligo-Other Cell Types Mixed	KIFAP3	0.915	0.014	0.89	0.138	ENSG00000075945
Oligo	Oligo-Astro, Oligo-Other Cell Types Mixed	KLC1	0.068	-0.116	0.04	-2.066	ENSG00000126214
Oligo	Oligo-Astro, Oligo-Other Cell Types Mixed	KLHDC3	0.112	-0.205	0.072	-1.811	ENSG00000124702
Oligo	Oligo-Astro, Oligo-Other Cell Types Mixed	KLK6	0	1.697	0	12.975	ENSG00000167755
Oligo	Oligo-Astro, Oligo-Other Cell Types Mixed	KMT2A	0.003	-0.389	0.001	-3.256	ENSG00000118058
Oligo	Oligo-Astro, Oligo-Other Cell Types Mixed	KMT2C	0.037	-0.295	0.02	-2.349	ENSG00000055609
Oligo	Oligo-Astro, Oligo-Other Cell Types Mixed	KMT2E	0.116	-0.207	0.075	-1.79	ENSG00000005483
Oligo	Oligo-Astro, Oligo-Other Cell Types Mixed	KPNB1	0.815	0.036	0.76	0.306	ENSG00000108424
Oligo	Oligo-Astro, Oligo-Other Cell Types Mixed	KRTCAP2	0	0.476	0	4.377	ENSG00000163463
Oligo	Oligo-Astro, Oligo-Other Cell Types Mixed	KTN1	0.945	-0.008	0.93	-0.088	ENSG00000126777
Oligo	Oligo-Astro, Oligo-Other Cell Types Mixed	LAMP1	0	0.575	0	7.106	ENSG00000185896
Oligo	Oligo-Astro, Oligo-Other Cell Types Mixed	LAMP2	0	0.742	0	8.607	ENSG00000005893
Oligo	Oligo-Astro, Oligo-Other Cell Types Mixed	LAMTOR1	0.893	0.019	0.857	0.181	ENSG00000149357
Oligo	Oligo-Astro, Oligo-Other Cell Types Mixed	LAMTOR4	0.01	0.279	0.005	2.856	ENSG00000188186
Oligo	Oligo-Astro, Oligo-Other Cell Types Mixed	LAMTOR5	0.027	0.254	0.014	2.481	ENSG00000134248
Oligo	Oligo-Astro, Oligo-Other Cell Types Mixed	LANCL1	0	1.133	0	9.806	ENSG00000115365
Oligo	Oligo-Astro, Oligo-Other Cell Types Mixed	LAPTM4A	0	-0.452	0	-4.621	ENSG00000068697
Oligo	Oligo-Astro, Oligo-Other Cell Types Mixed	LAPTM4B	0.628	-0.062	0.547	-0.603	ENSG00000104341
Oligo	Oligo-Astro, Oligo-Other Cell Types Mixed	LARP1	0.18	-0.134	0.125	-1.54	ENSG00000155506
Oligo	Oligo-Astro, Oligo-Other Cell Types Mixed	LARP6	0	0.81	0	6.697	ENSG00000166173
Oligo	Oligo-Astro, Oligo-Other Cell Types Mixed	LARP7	0.031	-0.321	0.016	-2.429	ENSG00000174720
Oligo	Oligo-Astro, Oligo-Other Cell Types Mixed	LDB3	0	0.99	0	6.587	ENSG00000122367
Oligo	Oligo-Astro, Oligo-Other Cell Types Mixed	LDHA	0.001	-0.409	0	-3.819	ENSG00000134333
Oligo	Oligo-Astro, Oligo-Other Cell Types Mixed	LDHB	0	-0.408	0	-7.569	ENSG00000111716
Oligo	Oligo-Astro, Oligo-Other Cell Types Mixed	LDLRAD4	0	0.56	0	4.912	ENSG00000168675
Oligo	Oligo-Astro, Oligo-Other Cell Types Mixed	LGALS1	0	0.742	0	11.435	ENSG00000100097
Oligo	Oligo-Astro, Oligo-Other Cell Types Mixed	LGALS3BP	0	1.177	0	9.823	ENSG00000108679
Oligo	Oligo-Astro, Oligo-Other Cell Types Mixed	LGI3	0	0.65	0	6.07	ENSG00000168481
Oligo	Oligo-Astro, Oligo-Other Cell Types Mixed	LHPP	0	0.51	0	6.262	ENSG00000107902
Oligo	Oligo-Astro, Oligo-Other Cell Types Mixed	LIFR	0.611	-0.088	0.53	-0.63	ENSG00000113594
Oligo	Oligo-Astro, Oligo-Other Cell Types Mixed	LIMCH1	0.829	0.022	0.78	0.279	ENSG00000064042
Oligo	Oligo-Astro, Oligo-Other Cell Types Mixed	LINC00632	0	-0.61	0	-5.013	ENSG00000203930
Oligo	Oligo-Astro, Oligo-Other Cell Types Mixed	LINC00844	0.086	-0.2	0.053	-1.947	ENSG00000237949
Oligo	Oligo-Astro, Oligo-Other Cell Types Mixed	LINC01578	0	0.326	0	4.115	ENSG00000272888
Oligo	Oligo-Astro, Oligo-Other Cell Types Mixed	LIPA	0	1.125	0	8.924	ENSG00000107798
Oligo	Oligo-Astro, Oligo-Other Cell Types Mixed	LIPE	0	1.315	0	9.186	ENSG00000079435
Oligo	Oligo-Astro, Oligo-Other Cell Types Mixed	LITAF	0	0.842	0	7.873	ENSG00000189067
Oligo	Oligo-Astro, Oligo-Other Cell Types Mixed	LMBRD1	0	0.476	0	4.584	ENSG00000168216
Oligo	Oligo-Astro, Oligo-Other Cell Types Mixed	LMO4	0.018	-0.319	0.009	-2.651	ENSG00000143013
Oligo	Oligo-Astro, Oligo-Other Cell Types Mixed	LONRF2	0.144	-0.198	0.096	-1.67	ENSG00000170500
Oligo	Oligo-Astro, Oligo-Other Cell Types Mixed	LPAR1	0.605	0.072	0.52	0.644	ENSG00000198121
Oligo	Oligo-Astro, Oligo-Other Cell Types Mixed	LPIN1	0.016	-0.293	0.008	-2.695	ENSG00000134324
Oligo	Oligo-Astro, Oligo-Other Cell Types Mixed	LRP1	0	-0.674	0	-6.343	ENSG00000123384
Oligo	Oligo-Astro, Oligo-Other Cell Types Mixed	LRPAP1	0.06	-0.218	0.035	-2.127	ENSG00000163956
Oligo	Oligo-Astro, Oligo-Other Cell Types Mixed	LRPPRC	0.599	-0.078	0.513	-0.654	ENSG00000138095
Oligo	Oligo-Astro, Oligo-Other Cell Types Mixed	LRRC4B	0.605	0.066	0.521	0.642	ENSG00000131409
Oligo	Oligo-Astro, Oligo-Other Cell Types Mixed	LSAMP	0	-0.572	0	-5.422	ENSG00000185565
Oligo	Oligo-Astro, Oligo-Other Cell Types Mixed	LSM4	0.341	0.098	0.261	1.128	ENSG00000130520
Oligo	Oligo-Astro, Oligo-Other Cell Types Mixed	LSM7	0	0.673	0	5.588	ENSG00000130332
Oligo	Oligo-Astro, Oligo-Other Cell Types Mixed	LSS	0.021	0.286	0.01	2.598	ENSG00000160285
Oligo	Oligo-Astro, Oligo-Other Cell Types Mixed	LUC7L2	0.495	-0.114	0.408	-0.83	ENSG00000146963
Oligo	Oligo-Astro, Oligo-Other Cell Types Mixed	LUC7L3	0	-0.721	0	-6.82	ENSG00000108848
Oligo	Oligo-Astro, Oligo-Other Cell Types Mixed	LUZP2	0.005	-0.385	0.002	-3.126	ENSG00000187398
Oligo	Oligo-Astro, Oligo-Other Cell Types Mixed	LY6H	0.029	-0.294	0.015	-2.453	ENSG00000176956
Oligo	Oligo-Astro, Oligo-Other Cell Types Mixed	LYNX1	0.058	-0.239	0.033	-2.145	ENSG00000180155
Oligo	Oligo-Astro, Oligo-Other Cell Types Mixed	MACF1	0.007	-0.291	0.003	-3.023	ENSG00000127603
Oligo	Oligo-Astro, Oligo-Other Cell Types Mixed	MAG	0	1.424	0	14.312	ENSG00000105695
Oligo	Oligo-Astro, Oligo-Other Cell Types Mixed	MAGED1	0.178	0.14	0.123	1.549	ENSG00000179222
Oligo	Oligo-Astro, Oligo-Other Cell Types Mixed	MAGED2	0.874	-0.02	0.833	-0.211	ENSG00000102316
Oligo	Oligo-Astro, Oligo-Other Cell Types Mixed	MAGEH1	0.383	0.106	0.299	1.042	ENSG00000187601
Oligo	Oligo-Astro, Oligo-Other Cell Types Mixed	MAL	0	0.959	0	12.316	ENSG00000172005
Oligo	Oligo-Astro, Oligo-Other Cell Types Mixed	MALAT1	0	-0.704	0	-6.98	ENSG00000251562
Oligo	Oligo-Astro, Oligo-Other Cell Types Mixed	MAN1A2	0	-0.639	0	-7.029	ENSG00000198162
Oligo	Oligo-Astro, Oligo-Other Cell Types Mixed	MAN2A1	0	0.819	0	5.175	ENSG00000112893
Oligo	Oligo-Astro, Oligo-Other Cell Types Mixed	MAN2A2	0	0.907	0	9.532	ENSG00000196547
Oligo	Oligo-Astro, Oligo-Other Cell Types Mixed	MAOB	0.21	-0.195	0.15	-1.444	ENSG00000069535
Oligo	Oligo-Astro, Oligo-Other Cell Types Mixed	MAP1A	0	-0.438	0	-6.551	ENSG00000166963
Oligo	Oligo-Astro, Oligo-Other Cell Types Mixed	MAP1B	0	-0.385	0	-6.016	ENSG00000131711
Oligo	Oligo-Astro, Oligo-Other Cell Types Mixed	MAP1LC3A	0.054	0.209	0.031	2.174	ENSG00000101460
Oligo	Oligo-Astro, Oligo-Other Cell Types Mixed	MAP1LC3B	0.066	0.163	0.039	2.082	ENSG00000140941
Oligo	Oligo-Astro, Oligo-Other Cell Types Mixed	MAP2	0	-0.839	0	-12.266	ENSG00000078018
Oligo	Oligo-Astro, Oligo-Other Cell Types Mixed	MAP2K1	0.076	0.231	0.046	2.01	ENSG00000169032
Oligo	Oligo-Astro, Oligo-Other Cell Types Mixed	MAP2K2	0.286	0.133	0.214	1.246	ENSG00000126934
Oligo	Oligo-Astro, Oligo-Other Cell Types Mixed	MAP4	0	-0.619	0	-10.746	ENSG00000047849
Oligo	Oligo-Astro, Oligo-Other Cell Types Mixed	MAP4K4	0.143	-0.182	0.095	-1.676	ENSG00000071054
Oligo	Oligo-Astro, Oligo-Other Cell Types Mixed	MAP6D1	0	1.214	0	9.099	ENSG00000180834
Oligo	Oligo-Astro, Oligo-Other Cell Types Mixed	MAP7	0.005	0.332	0.002	3.154	ENSG00000135525
Oligo	Oligo-Astro, Oligo-Other Cell Types Mixed	MAP7D1	0	0.578	0	7.23	ENSG00000116871
Oligo	Oligo-Astro, Oligo-Other Cell Types Mixed	MAP7D2	0	-0.469	0	-3.857	ENSG00000184368
Oligo	Oligo-Astro, Oligo-Other Cell Types Mixed	MAP9	0	-0.426	0	-4.046	ENSG00000164114
Oligo	Oligo-Astro, Oligo-Other Cell Types Mixed	MAPK1	0.49	0.068	0.402	0.839	ENSG00000100030
Oligo	Oligo-Astro, Oligo-Other Cell Types Mixed	MAPK10	0.15	-0.174	0.101	-1.647	ENSG00000109339
Oligo	Oligo-Astro, Oligo-Other Cell Types Mixed	MAPK3	0.922	0.015	0.9	0.126	ENSG00000102882
Oligo	Oligo-Astro, Oligo-Other Cell Types Mixed	MAPK8IP1	0	0.678	0	7.228	ENSG00000121653
Oligo	Oligo-Astro, Oligo-Other Cell Types Mixed	MAPK8IP2	0	-0.445	0	-4.241	ENSG00000008735
Oligo	Oligo-Astro, Oligo-Other Cell Types Mixed	MAPK8IP3	0.888	-0.017	0.85	-0.19	ENSG00000138834
Oligo	Oligo-Astro, Oligo-Other Cell Types Mixed	MAPK9	0.712	0.051	0.638	0.471	ENSG00000050748
Oligo	Oligo-Astro, Oligo-Other Cell Types Mixed	MAPRE2	0	0.679	0	11.118	ENSG00000166974
Oligo	Oligo-Astro, Oligo-Other Cell Types Mixed	MAPRE3	0.97	-0.005	0.962	-0.048	ENSG00000084764
Oligo	Oligo-Astro, Oligo-Other Cell Types Mixed	MAPT	0.001	-0.294	0	-3.726	ENSG00000186868
Oligo	Oligo-Astro, Oligo-Other Cell Types Mixed	MARCH6	0.295	0.095	0.222	1.226	ENSG00000145495
Oligo	Oligo-Astro, Oligo-Other Cell Types Mixed	MARCKS	0	-0.512	0	-8.233	ENSG00000277443
Oligo	Oligo-Astro, Oligo-Other Cell Types Mixed	MARCKSL1	0	1.292	0	16.451	ENSG00000175130
Oligo	Oligo-Astro, Oligo-Other Cell Types Mixed	MAST3	0.003	0.387	0.001	3.336	ENSG00000099308
Oligo	Oligo-Astro, Oligo-Other Cell Types Mixed	MAT2A	0.204	0.173	0.144	1.465	ENSG00000168906
Oligo	Oligo-Astro, Oligo-Other Cell Types Mixed	MBNL2	0	0.803	0	8.376	ENSG00000139793
Oligo	Oligo-Astro, Oligo-Other Cell Types Mixed	MBOAT2	0.725	-0.069	0.654	-0.449	ENSG00000143797
Oligo	Oligo-Astro, Oligo-Other Cell Types Mixed	MBOAT7	0.564	-0.082	0.476	-0.713	ENSG00000125505
Oligo	Oligo-Astro, Oligo-Other Cell Types Mixed	MBP	0	-0.497	0	-6.754	ENSG00000197971
Oligo	Oligo-Astro, Oligo-Other Cell Types Mixed	MCRIP1	0.989	0.002	0.986	0.018	ENSG00000225663
Oligo	Oligo-Astro, Oligo-Other Cell Types Mixed	MDH1	0.924	0.01	0.904	0.121	ENSG00000014641
Oligo	Oligo-Astro, Oligo-Other Cell Types Mixed	MDH2	0.379	-0.111	0.294	-1.052	ENSG00000146701
Oligo	Oligo-Astro, Oligo-Other Cell Types Mixed	MED29	0.713	-0.059	0.639	-0.469	ENSG00000063322
Oligo	Oligo-Astro, Oligo-Other Cell Types Mixed	MEG3	0	-0.726	0	-6.886	ENSG00000214548
Oligo	Oligo-Astro, Oligo-Other Cell Types Mixed	MEGF9	0.656	-0.075	0.577	-0.559	ENSG00000106780
Oligo	Oligo-Astro, Oligo-Other Cell Types Mixed	METAP2	0.021	-0.281	0.01	-2.581	ENSG00000111142
Oligo	Oligo-Astro, Oligo-Other Cell Types Mixed	METRN	0.203	-0.098	0.144	-1.468	ENSG00000103260
Oligo	Oligo-Astro, Oligo-Other Cell Types Mixed	METTL7A	0	-0.654	0	-5.378	ENSG00000185432
Oligo	Oligo-Astro, Oligo-Other Cell Types Mixed	MFN2	0.081	-0.236	0.049	-1.976	ENSG00000116688
Oligo	Oligo-Astro, Oligo-Other Cell Types Mixed	MFSD6	0	0.679	0	7.211	ENSG00000151690
Oligo	Oligo-Astro, Oligo-Other Cell Types Mixed	MGAT5	0	0.482	0	4.007	ENSG00000152127
Oligo	Oligo-Astro, Oligo-Other Cell Types Mixed	MGST1	0	-0.697	0	-4.574	ENSG00000008394
Oligo	Oligo-Astro, Oligo-Other Cell Types Mixed	MGST3	0	0.489	0	4.99	ENSG00000143198
Oligo	Oligo-Astro, Oligo-Other Cell Types Mixed	MICOS10	0.875	0.023	0.835	0.209	ENSG00000173436
Oligo	Oligo-Astro, Oligo-Other Cell Types Mixed	MICOS13	0.721	0.048	0.649	0.456	ENSG00000174917
Oligo	Oligo-Astro, Oligo-Other Cell Types Mixed	MID1IP1	0.906	-0.014	0.877	-0.155	ENSG00000165175
Oligo	Oligo-Astro, Oligo-Other Cell Types Mixed	MIF	0	0.607	0	11.552	ENSG00000240972
Oligo	Oligo-Astro, Oligo-Other Cell Types Mixed	MIGA1	0.001	0.445	0	3.628	ENSG00000180488
Oligo	Oligo-Astro, Oligo-Other Cell Types Mixed	MINDY2	0.996	-0.001	0.994	-0.007	ENSG00000128923
Oligo	Oligo-Astro, Oligo-Other Cell Types Mixed	MLC1	0	-0.643	0	-5.093	ENSG00000100427
Oligo	Oligo-Astro, Oligo-Other Cell Types Mixed	MLF2	0.714	0.042	0.642	0.466	ENSG00000089693
Oligo	Oligo-Astro, Oligo-Other Cell Types Mixed	MLLT11	0.229	-0.169	0.166	-1.39	ENSG00000213190
Oligo	Oligo-Astro, Oligo-Other Cell Types Mixed	MMP24OS	0.421	-0.124	0.334	-0.968	ENSG00000126005
Oligo	Oligo-Astro, Oligo-Other Cell Types Mixed	MOAP1	0.05	-0.188	0.028	-2.215	ENSG00000165943
Oligo	Oligo-Astro, Oligo-Other Cell Types Mixed	MOBP	0.036	-0.2	0.019	-2.359	ENSG00000168314
Oligo	Oligo-Astro, Oligo-Other Cell Types Mixed	MOG	0	1.7	0	10.689	ENSG00000204655
Oligo	Oligo-Astro, Oligo-Other Cell Types Mixed	MORF4L1	0.402	0.043	0.317	1.004	ENSG00000185787
Oligo	Oligo-Astro, Oligo-Other Cell Types Mixed	MORF4L2	0	0.254	0	4.142	ENSG00000123562
Oligo	Oligo-Astro, Oligo-Other Cell Types Mixed	MPC1	0	0.574	0	5.326	ENSG00000060762
Oligo	Oligo-Astro, Oligo-Other Cell Types Mixed	MPC2	0.973	-0.004	0.967	-0.042	ENSG00000143158
Oligo	Oligo-Astro, Oligo-Other Cell Types Mixed	MPDZ	0.754	-0.053	0.684	-0.408	ENSG00000107186
Oligo	Oligo-Astro, Oligo-Other Cell Types Mixed	MPHOSPH8	0	-0.527	0	-5.196	ENSG00000196199
Oligo	Oligo-Astro, Oligo-Other Cell Types Mixed	MPRIP	0.02	-0.19	0.01	-2.601	ENSG00000133030
Oligo	Oligo-Astro, Oligo-Other Cell Types Mixed	MRAS	0	-0.505	0	-4.62	ENSG00000158186
Oligo	Oligo-Astro, Oligo-Other Cell Types Mixed	MRFAP1	0.036	0.171	0.019	2.359	ENSG00000179010
Oligo	Oligo-Astro, Oligo-Other Cell Types Mixed	MRFAP1L1	0.305	-0.149	0.23	-1.203	ENSG00000178988
Oligo	Oligo-Astro, Oligo-Other Cell Types Mixed	MRPL20	0.512	0.068	0.425	0.799	ENSG00000242485
Oligo	Oligo-Astro, Oligo-Other Cell Types Mixed	MRPL33	0.4	0.133	0.314	1.008	ENSG00000243147
Oligo	Oligo-Astro, Oligo-Other Cell Types Mixed	MRPL41	0.249	0.142	0.182	1.338	ENSG00000182154
Oligo	Oligo-Astro, Oligo-Other Cell Types Mixed	MRPL51	0.076	0.197	0.045	2.013	ENSG00000111639
Oligo	Oligo-Astro, Oligo-Other Cell Types Mixed	MRPL52	0.058	0.207	0.033	2.141	ENSG00000172590
Oligo	Oligo-Astro, Oligo-Other Cell Types Mixed	MRPL57	0.028	0.291	0.014	2.475	ENSG00000173141
Oligo	Oligo-Astro, Oligo-Other Cell Types Mixed	MRPS21	0.915	-0.013	0.89	-0.138	ENSG00000266472
Oligo	Oligo-Astro, Oligo-Other Cell Types Mixed	MSI2	0	-0.506	0	-4.703	ENSG00000153944
Oligo	Oligo-Astro, Oligo-Other Cell Types Mixed	MSMO1	0	0.565	0	4.969	ENSG00000052802
Oligo	Oligo-Astro, Oligo-Other Cell Types Mixed	MSRB2	0.585	0.074	0.497	0.681	ENSG00000148450
Oligo	Oligo-Astro, Oligo-Other Cell Types Mixed	MT-ATP6	0	-1.067	0	-12.243	ENSG00000198899
Oligo	Oligo-Astro, Oligo-Other Cell Types Mixed	MT-ATP8	0	-1.24	0	-16.004	ENSG00000228253
Oligo	Oligo-Astro, Oligo-Other Cell Types Mixed	MT-CO1	0	-1.235	0	-12.423	ENSG00000198804
Oligo	Oligo-Astro, Oligo-Other Cell Types Mixed	MT-CO2	0	-1.033	0	-11.509	ENSG00000198712
Oligo	Oligo-Astro, Oligo-Other Cell Types Mixed	MT-CO3	0	-1.079	0	-12.017	ENSG00000198938
Oligo	Oligo-Astro, Oligo-Other Cell Types Mixed	MT-CYB	0	-1.082	0	-13.04	ENSG00000198727
Oligo	Oligo-Astro, Oligo-Other Cell Types Mixed	MT-ND1	0	-1.199	0	-13.553	ENSG00000198888
Oligo	Oligo-Astro, Oligo-Other Cell Types Mixed	MT-ND2	0	-1.146	0	-14.023	ENSG00000198763
Oligo	Oligo-Astro, Oligo-Other Cell Types Mixed	MT-ND3	0	-0.997	0	-11.973	ENSG00000198840
Oligo	Oligo-Astro, Oligo-Other Cell Types Mixed	MT-ND4	0	-1.101	0	-12.151	ENSG00000198886
Oligo	Oligo-Astro, Oligo-Other Cell Types Mixed	MT-ND4L	0	-1.127	0	-13.34	ENSG00000212907
Oligo	Oligo-Astro, Oligo-Other Cell Types Mixed	MT-ND5	0	-1.177	0	-14.063	ENSG00000198786
Oligo	Oligo-Astro, Oligo-Other Cell Types Mixed	MT-ND6	0	-1.451	0	-15.257	ENSG00000198695
Oligo	Oligo-Astro, Oligo-Other Cell Types Mixed	MT1E	0	-0.668	0	-5.802	ENSG00000169715
Oligo	Oligo-Astro, Oligo-Other Cell Types Mixed	MT1F	0.014	-0.432	0.006	-2.75	ENSG00000198417
Oligo	Oligo-Astro, Oligo-Other Cell Types Mixed	MT1G	0	-0.796	0	-5.338	ENSG00000125144
Oligo	Oligo-Astro, Oligo-Other Cell Types Mixed	MT1M	0	-0.56	0	-4.208	ENSG00000205364
Oligo	Oligo-Astro, Oligo-Other Cell Types Mixed	MT1X	0	-0.971	0	-6.53	ENSG00000187193
Oligo	Oligo-Astro, Oligo-Other Cell Types Mixed	MT2A	0	-0.694	0	-7.388	ENSG00000125148
Oligo	Oligo-Astro, Oligo-Other Cell Types Mixed	MT3	0	-0.255	0	-4.565	ENSG00000087250
Oligo	Oligo-Astro, Oligo-Other Cell Types Mixed	MTCH1	0.178	0.071	0.123	1.548	ENSG00000137409
Oligo	Oligo-Astro, Oligo-Other Cell Types Mixed	MTDH	0.028	0.209	0.014	2.471	ENSG00000147649
Oligo	Oligo-Astro, Oligo-Other Cell Types Mixed	MTMR10	0	0.836	0	7.928	ENSG00000166912
Oligo	Oligo-Astro, Oligo-Other Cell Types Mixed	MTPN	0.001	-0.35	0	-3.757	ENSG00000105887
Oligo	Oligo-Astro, Oligo-Other Cell Types Mixed	MTRNR2L1	0	-1.152	0	-6.952	ENSG00000256618
Oligo	Oligo-Astro, Oligo-Other Cell Types Mixed	MTRNR2L10	0	-1.117	0	-11.822	ENSG00000256045
Oligo	Oligo-Astro, Oligo-Other Cell Types Mixed	MTRNR2L12	0	-1.211	0	-10.287	ENSG00000269028
Oligo	Oligo-Astro, Oligo-Other Cell Types Mixed	MTRNR2L3	0	-1.027	0	-6.489	ENSG00000256222
Oligo	Oligo-Astro, Oligo-Other Cell Types Mixed	MTRNR2L6	0	-1.037	0	-6.329	ENSG00000270672
Oligo	Oligo-Astro, Oligo-Other Cell Types Mixed	MTRNR2L8	0	-1.161	0	-10.825	ENSG00000255823
Oligo	Oligo-Astro, Oligo-Other Cell Types Mixed	MTSS2	0	-0.552	0	-4.359	ENSG00000132613
Oligo	Oligo-Astro, Oligo-Other Cell Types Mixed	MTURN	0	-0.763	0	-10.193	ENSG00000180354
Oligo	Oligo-Astro, Oligo-Other Cell Types Mixed	MTUS1	0	0.526	0	4.462	ENSG00000129422
Oligo	Oligo-Astro, Oligo-Other Cell Types Mixed	MVB12B	0	0.974	0	7.632	ENSG00000196814
Oligo	Oligo-Astro, Oligo-Other Cell Types Mixed	MXI1	0.154	0.213	0.104	1.63	ENSG00000119950
Oligo	Oligo-Astro, Oligo-Other Cell Types Mixed	MXRA7	0.107	-0.177	0.068	-1.832	ENSG00000182534
Oligo	Oligo-Astro, Oligo-Other Cell Types Mixed	MYCBP2	0.003	-0.436	0.001	-3.341	ENSG00000005810
Oligo	Oligo-Astro, Oligo-Other Cell Types Mixed	MYL12B	0.276	-0.137	0.205	-1.27	ENSG00000118680
Oligo	Oligo-Astro, Oligo-Other Cell Types Mixed	MYL6	0.196	0.072	0.137	1.491	ENSG00000092841
Oligo	Oligo-Astro, Oligo-Other Cell Types Mixed	MYL6B	0.014	-0.332	0.006	-2.762	ENSG00000196465
Oligo	Oligo-Astro, Oligo-Other Cell Types Mixed	MYLK	0	0.948	0	7.953	ENSG00000065534
Oligo	Oligo-Astro, Oligo-Other Cell Types Mixed	MYO10	0	-0.671	0	-5.37	ENSG00000145555
Oligo	Oligo-Astro, Oligo-Other Cell Types Mixed	MYO5A	0	-0.41	0	-3.981	ENSG00000197535
Oligo	Oligo-Astro, Oligo-Other Cell Types Mixed	MYO6	0.001	-0.481	0	-3.743	ENSG00000196586
Oligo	Oligo-Astro, Oligo-Other Cell Types Mixed	MYRF	0	1.099	0	8.842	ENSG00000124920
Oligo	Oligo-Astro, Oligo-Other Cell Types Mixed	MZT2A	0.799	-0.043	0.737	-0.337	ENSG00000173272
Oligo	Oligo-Astro, Oligo-Other Cell Types Mixed	MZT2B	0.086	-0.158	0.052	-1.95	ENSG00000152082
Oligo	Oligo-Astro, Oligo-Other Cell Types Mixed	N4BP2L2	0.058	-0.211	0.033	-2.147	ENSG00000244754
Oligo	Oligo-Astro, Oligo-Other Cell Types Mixed	NAA38	0.076	0.179	0.046	2.011	ENSG00000183011
Oligo	Oligo-Astro, Oligo-Other Cell Types Mixed	NACA	0.063	-0.115	0.036	-2.105	ENSG00000196531
Oligo	Oligo-Astro, Oligo-Other Cell Types Mixed	NACAD	0	0.801	0	6.581	ENSG00000136274
Oligo	Oligo-Astro, Oligo-Other Cell Types Mixed	NACC2	0.084	0.221	0.051	1.959	ENSG00000148411
Oligo	Oligo-Astro, Oligo-Other Cell Types Mixed	NAP1L1	0	-0.462	0	-7.039	ENSG00000187109
Oligo	Oligo-Astro, Oligo-Other Cell Types Mixed	NAP1L2	0.425	0.108	0.338	0.96	ENSG00000186462
Oligo	Oligo-Astro, Oligo-Other Cell Types Mixed	NAP1L3	0.812	-0.029	0.754	-0.313	ENSG00000186310
Oligo	Oligo-Astro, Oligo-Other Cell Types Mixed	NAP1L4	0.104	0.163	0.066	1.847	ENSG00000205531
Oligo	Oligo-Astro, Oligo-Other Cell Types Mixed	NAP1L5	0.01	-0.252	0.005	-2.861	ENSG00000177432
Oligo	Oligo-Astro, Oligo-Other Cell Types Mixed	NAPA	0.955	-0.008	0.944	-0.07	ENSG00000105402
Oligo	Oligo-Astro, Oligo-Other Cell Types Mixed	NAPB	0	-0.468	0	-5.074	ENSG00000125814
Oligo	Oligo-Astro, Oligo-Other Cell Types Mixed	NAPG	0.298	0.16	0.224	1.218	ENSG00000134265
Oligo	Oligo-Astro, Oligo-Other Cell Types Mixed	NARS	0.591	0.067	0.506	0.667	ENSG00000134440
Oligo	Oligo-Astro, Oligo-Other Cell Types Mixed	NAT8L	0	-0.501	0	-5.427	ENSG00000185818
Oligo	Oligo-Astro, Oligo-Other Cell Types Mixed	NBL1	0	-0.507	0	-4.033	ENSG00000158747
Oligo	Oligo-Astro, Oligo-Other Cell Types Mixed	NBR1	0.043	0.278	0.023	2.285	ENSG00000188554
Oligo	Oligo-Astro, Oligo-Other Cell Types Mixed	NCAM1	0.002	0.159	0.001	3.477	ENSG00000149294
Oligo	Oligo-Astro, Oligo-Other Cell Types Mixed	NCAM2	0.028	-0.282	0.015	-2.46	ENSG00000154654
Oligo	Oligo-Astro, Oligo-Other Cell Types Mixed	NCDN	0.076	-0.164	0.046	-2.008	ENSG00000020129
Oligo	Oligo-Astro, Oligo-Other Cell Types Mixed	NCKAP1	0.148	-0.149	0.1	-1.654	ENSG00000061676
Oligo	Oligo-Astro, Oligo-Other Cell Types Mixed	NCL	0	-0.473	0	-5.503	ENSG00000115053
Oligo	Oligo-Astro, Oligo-Other Cell Types Mixed	NCOA1	0.043	-0.333	0.023	-2.286	ENSG00000084676
Oligo	Oligo-Astro, Oligo-Other Cell Types Mixed	NCOA4	0.181	0.168	0.126	1.536	ENSG00000266412
Oligo	Oligo-Astro, Oligo-Other Cell Types Mixed	NCOA7	0.017	0.22	0.008	2.683	ENSG00000111912
Oligo	Oligo-Astro, Oligo-Other Cell Types Mixed	NCOR1	0.001	-0.406	0	-3.69	ENSG00000141027
Oligo	Oligo-Astro, Oligo-Other Cell Types Mixed	NCS1	0	-0.656	0	-5.829	ENSG00000107130
Oligo	Oligo-Astro, Oligo-Other Cell Types Mixed	NDFIP1	0.931	0.01	0.911	0.111	ENSG00000131507
Oligo	Oligo-Astro, Oligo-Other Cell Types Mixed	NDN	0.59	0.068	0.504	0.669	ENSG00000182636
Oligo	Oligo-Astro, Oligo-Other Cell Types Mixed	NDRG1	0	0.593	0	6.516	ENSG00000104419
Oligo	Oligo-Astro, Oligo-Other Cell Types Mixed	NDRG2	0	-0.84	0	-10.684	ENSG00000165795
Oligo	Oligo-Astro, Oligo-Other Cell Types Mixed	NDRG3	0.918	-0.014	0.895	-0.132	ENSG00000101079
Oligo	Oligo-Astro, Oligo-Other Cell Types Mixed	NDRG4	0	-0.422	0	-5.113	ENSG00000103034
Oligo	Oligo-Astro, Oligo-Other Cell Types Mixed	NDUFA1	0.507	0.065	0.419	0.809	ENSG00000125356
Oligo	Oligo-Astro, Oligo-Other Cell Types Mixed	NDUFA10	0.714	0.049	0.641	0.466	ENSG00000130414
Oligo	Oligo-Astro, Oligo-Other Cell Types Mixed	NDUFA11	0.315	0.081	0.238	1.182	ENSG00000174886
Oligo	Oligo-Astro, Oligo-Other Cell Types Mixed	NDUFA12	0.401	-0.116	0.315	-1.007	ENSG00000184752
Oligo	Oligo-Astro, Oligo-Other Cell Types Mixed	NDUFA13	0.697	-0.028	0.622	-0.494	ENSG00000186010
Oligo	Oligo-Astro, Oligo-Other Cell Types Mixed	NDUFA2	0.264	-0.118	0.195	-1.299	ENSG00000131495
Oligo	Oligo-Astro, Oligo-Other Cell Types Mixed	NDUFA3	0.639	0.052	0.559	0.585	ENSG00000170906
Oligo	Oligo-Astro, Oligo-Other Cell Types Mixed	NDUFA4	0.847	0.017	0.801	0.253	ENSG00000189043
Oligo	Oligo-Astro, Oligo-Other Cell Types Mixed	NDUFA5	0.014	-0.187	0.007	-2.746	ENSG00000128609
Oligo	Oligo-Astro, Oligo-Other Cell Types Mixed	NDUFA6	0.075	-0.231	0.045	-2.015	ENSG00000184983
Oligo	Oligo-Astro, Oligo-Other Cell Types Mixed	NDUFA7	0.822	-0.034	0.769	-0.294	ENSG00000267855
Oligo	Oligo-Astro, Oligo-Other Cell Types Mixed	NDUFA8	0.455	-0.099	0.366	-0.906	ENSG00000119421
Oligo	Oligo-Astro, Oligo-Other Cell Types Mixed	NDUFAB1	0.457	0.109	0.368	0.901	ENSG00000004779
Oligo	Oligo-Astro, Oligo-Other Cell Types Mixed	NDUFAF3	0.009	0.347	0.004	2.93	ENSG00000178057
Oligo	Oligo-Astro, Oligo-Other Cell Types Mixed	NDUFAF8	0.008	-0.285	0.003	-2.969	ENSG00000224877
Oligo	Oligo-Astro, Oligo-Other Cell Types Mixed	NDUFB1	0.01	0.242	0.004	2.874	ENSG00000183648
Oligo	Oligo-Astro, Oligo-Other Cell Types Mixed	NDUFB10	0.418	0.098	0.332	0.973	ENSG00000140990
Oligo	Oligo-Astro, Oligo-Other Cell Types Mixed	NDUFB11	0.538	0.082	0.451	0.756	ENSG00000147123
Oligo	Oligo-Astro, Oligo-Other Cell Types Mixed	NDUFB2	0.006	0.262	0.003	3.044	ENSG00000090266
Oligo	Oligo-Astro, Oligo-Other Cell Types Mixed	NDUFB3	0.022	0.305	0.011	2.563	ENSG00000119013
Oligo	Oligo-Astro, Oligo-Other Cell Types Mixed	NDUFB4	0.005	0.213	0.002	3.121	ENSG00000065518
Oligo	Oligo-Astro, Oligo-Other Cell Types Mixed	NDUFB5	0.026	0.24	0.013	2.503	ENSG00000136521
Oligo	Oligo-Astro, Oligo-Other Cell Types Mixed	NDUFB6	0.051	0.223	0.028	2.209	ENSG00000165264
Oligo	Oligo-Astro, Oligo-Other Cell Types Mixed	NDUFB7	0.192	0.12	0.134	1.504	ENSG00000099795
Oligo	Oligo-Astro, Oligo-Other Cell Types Mixed	NDUFB8	0.175	-0.103	0.121	-1.559	ENSG00000166136
Oligo	Oligo-Astro, Oligo-Other Cell Types Mixed	NDUFB9	0.124	-0.153	0.081	-1.754	ENSG00000147684
Oligo	Oligo-Astro, Oligo-Other Cell Types Mixed	NDUFC1	0.801	-0.039	0.74	-0.332	ENSG00000109390
Oligo	Oligo-Astro, Oligo-Other Cell Types Mixed	NDUFC2	0.391	0.084	0.306	1.026	ENSG00000151366
Oligo	Oligo-Astro, Oligo-Other Cell Types Mixed	NDUFS1	0.713	-0.049	0.641	-0.467	ENSG00000023228
Oligo	Oligo-Astro, Oligo-Other Cell Types Mixed	NDUFS2	0.07	0.184	0.041	2.054	ENSG00000158864
Oligo	Oligo-Astro, Oligo-Other Cell Types Mixed	NDUFS3	0.059	-0.239	0.034	-2.137	ENSG00000213619
Oligo	Oligo-Astro, Oligo-Other Cell Types Mixed	NDUFS5	0.506	-0.066	0.419	-0.81	ENSG00000168653
Oligo	Oligo-Astro, Oligo-Other Cell Types Mixed	NDUFS6	0.499	0.055	0.412	0.822	ENSG00000145494
Oligo	Oligo-Astro, Oligo-Other Cell Types Mixed	NDUFS7	0	0.485	0	5.021	ENSG00000115286
Oligo	Oligo-Astro, Oligo-Other Cell Types Mixed	NDUFS8	0.528	0.069	0.441	0.771	ENSG00000110717
Oligo	Oligo-Astro, Oligo-Other Cell Types Mixed	NDUFV1	0.628	0.061	0.548	0.602	ENSG00000167792
Oligo	Oligo-Astro, Oligo-Other Cell Types Mixed	NDUFV2	0.086	0.237	0.053	1.949	ENSG00000178127
Oligo	Oligo-Astro, Oligo-Other Cell Types Mixed	NDUFV3	0.088	-0.232	0.054	-1.936	ENSG00000160194
Oligo	Oligo-Astro, Oligo-Other Cell Types Mixed	NEAT1	0.035	-0.224	0.019	-2.369	ENSG00000245532
Oligo	Oligo-Astro, Oligo-Other Cell Types Mixed	NEBL	0	-0.656	0	-5.86	ENSG00000078114
Oligo	Oligo-Astro, Oligo-Other Cell Types Mixed	NECAB1	0	0.694	0	6.66	ENSG00000123119
Oligo	Oligo-Astro, Oligo-Other Cell Types Mixed	NEDD8	0.321	0.118	0.244	1.168	ENSG00000129559
Oligo	Oligo-Astro, Oligo-Other Cell Types Mixed	NEFH	0.044	-0.245	0.024	-2.272	ENSG00000100285
Oligo	Oligo-Astro, Oligo-Other Cell Types Mixed	NEFL	0	-0.647	0	-8.478	ENSG00000277586
Oligo	Oligo-Astro, Oligo-Other Cell Types Mixed	NEFM	0	-0.655	0	-7.125	ENSG00000104722
Oligo	Oligo-Astro, Oligo-Other Cell Types Mixed	NEGR1	0.061	-0.253	0.035	-2.123	ENSG00000172260
Oligo	Oligo-Astro, Oligo-Other Cell Types Mixed	NEK7	0.064	-0.279	0.037	-2.098	ENSG00000151414
Oligo	Oligo-Astro, Oligo-Other Cell Types Mixed	NELFE	0.532	0.09	0.444	0.767	ENSG00000204356
Oligo	Oligo-Astro, Oligo-Other Cell Types Mixed	NEMF	0.119	-0.193	0.077	-1.777	ENSG00000165525
Oligo	Oligo-Astro, Oligo-Other Cell Types Mixed	NENF	0	0.622	0	7.979	ENSG00000117691
Oligo	Oligo-Astro, Oligo-Other Cell Types Mixed	NF1	0.538	0.074	0.45	0.757	ENSG00000196712
Oligo	Oligo-Astro, Oligo-Other Cell Types Mixed	NFASC	0.015	0.245	0.007	2.723	ENSG00000163531
Oligo	Oligo-Astro, Oligo-Other Cell Types Mixed	NFE2L1	0.001	-0.298	0	-3.622	ENSG00000082641
Oligo	Oligo-Astro, Oligo-Other Cell Types Mixed	NFE2L2	0.053	0.291	0.03	2.186	ENSG00000116044
Oligo	Oligo-Astro, Oligo-Other Cell Types Mixed	NFIA	0	-0.536	0	-4.908	ENSG00000162599
Oligo	Oligo-Astro, Oligo-Other Cell Types Mixed	NFIB	0	-0.63	0	-4.906	ENSG00000147862
Oligo	Oligo-Astro, Oligo-Other Cell Types Mixed	NFIC	0.945	-0.009	0.931	-0.087	ENSG00000141905
Oligo	Oligo-Astro, Oligo-Other Cell Types Mixed	NFIX	0.894	-0.018	0.86	-0.177	ENSG00000008441
Oligo	Oligo-Astro, Oligo-Other Cell Types Mixed	NGRN	0.031	-0.178	0.016	-2.426	ENSG00000182768
Oligo	Oligo-Astro, Oligo-Other Cell Types Mixed	NHP2	0.731	0.048	0.66	0.44	ENSG00000145912
Oligo	Oligo-Astro, Oligo-Other Cell Types Mixed	NIPA1	0	0.462	0	4.387	ENSG00000170113
Oligo	Oligo-Astro, Oligo-Other Cell Types Mixed	NIPAL3	0.488	0.07	0.4	0.843	ENSG00000001461
Oligo	Oligo-Astro, Oligo-Other Cell Types Mixed	NIPSNAP2	0.002	-0.385	0.001	-3.421	ENSG00000146729
Oligo	Oligo-Astro, Oligo-Other Cell Types Mixed	NISCH	0.041	-0.249	0.022	-2.302	ENSG00000010322
Oligo	Oligo-Astro, Oligo-Other Cell Types Mixed	NKAIN2	0	1.238	0	8.855	ENSG00000188580
Oligo	Oligo-Astro, Oligo-Other Cell Types Mixed	NKX6-2	0	1	0	8.801	ENSG00000148826
Oligo	Oligo-Astro, Oligo-Other Cell Types Mixed	NLRP1	0.01	-0.407	0.004	-2.878	ENSG00000091592
Oligo	Oligo-Astro, Oligo-Other Cell Types Mixed	NME1	0.543	0.098	0.456	0.747	ENSG00000239672
Oligo	Oligo-Astro, Oligo-Other Cell Types Mixed	NME2	0.491	0.067	0.403	0.837	ENSG00000243678
Oligo	Oligo-Astro, Oligo-Other Cell Types Mixed	NMT1	0.02	-0.329	0.01	-2.611	ENSG00000136448
Oligo	Oligo-Astro, Oligo-Other Cell Types Mixed	NOP53	0.786	-0.045	0.721	-0.358	ENSG00000105373
Oligo	Oligo-Astro, Oligo-Other Cell Types Mixed	NORAD	0	-0.304	0	-6.537	ENSG00000260032
Oligo	Oligo-Astro, Oligo-Other Cell Types Mixed	NOVA1	0.028	-0.201	0.014	-2.465	ENSG00000139910
Oligo	Oligo-Astro, Oligo-Other Cell Types Mixed	NPC1	0	0.882	0	6.911	ENSG00000141458
Oligo	Oligo-Astro, Oligo-Other Cell Types Mixed	NPC2	0	0.651	0	6.565	ENSG00000119655
Oligo	Oligo-Astro, Oligo-Other Cell Types Mixed	NPDC1	0.849	-0.021	0.803	-0.25	ENSG00000107281
Oligo	Oligo-Astro, Oligo-Other Cell Types Mixed	NPEPPS	0.032	-0.249	0.017	-2.405	ENSG00000141279
Oligo	Oligo-Astro, Oligo-Other Cell Types Mixed	NPM1	0.809	-0.025	0.75	-0.319	ENSG00000181163
Oligo	Oligo-Astro, Oligo-Other Cell Types Mixed	NPTN	0.416	0.106	0.329	0.978	ENSG00000156642
Oligo	Oligo-Astro, Oligo-Other Cell Types Mixed	NR2F1	0	-0.776	0	-6.555	ENSG00000175745
Oligo	Oligo-Astro, Oligo-Other Cell Types Mixed	NRBP2	0	1.026	0	7.847	ENSG00000185189
Oligo	Oligo-Astro, Oligo-Other Cell Types Mixed	NRCAM	0	-0.555	0	-5.559	ENSG00000091129
Oligo	Oligo-Astro, Oligo-Other Cell Types Mixed	NRXN1	0	-0.542	0	-4.606	ENSG00000179915
Oligo	Oligo-Astro, Oligo-Other Cell Types Mixed	NRXN2	0.032	-0.296	0.017	-2.411	ENSG00000110076
Oligo	Oligo-Astro, Oligo-Other Cell Types Mixed	NRXN3	0.825	0.035	0.774	0.287	ENSG00000021645
Oligo	Oligo-Astro, Oligo-Other Cell Types Mixed	NSA2	0.039	-0.248	0.021	-2.321	ENSG00000164346
Oligo	Oligo-Astro, Oligo-Other Cell Types Mixed	NSD3	0.145	-0.195	0.097	-1.668	ENSG00000147548
Oligo	Oligo-Astro, Oligo-Other Cell Types Mixed	NSF	0.038	-0.232	0.02	-2.338	ENSG00000073969
Oligo	Oligo-Astro, Oligo-Other Cell Types Mixed	NSFL1C	0.339	0.133	0.26	1.13	ENSG00000088833
Oligo	Oligo-Astro, Oligo-Other Cell Types Mixed	NSG1	0.055	-0.244	0.031	-2.172	ENSG00000168824
Oligo	Oligo-Astro, Oligo-Other Cell Types Mixed	NSG2	0.015	-0.312	0.007	-2.717	ENSG00000170091
Oligo	Oligo-Astro, Oligo-Other Cell Types Mixed	NSMF	0	-0.568	0	-4.628	ENSG00000165802
Oligo	Oligo-Astro, Oligo-Other Cell Types Mixed	NSRP1	0.013	-0.411	0.006	-2.77	ENSG00000126653
Oligo	Oligo-Astro, Oligo-Other Cell Types Mixed	NTM	0.161	-0.158	0.11	-1.607	ENSG00000182667
Oligo	Oligo-Astro, Oligo-Other Cell Types Mixed	NTRK2	0	-0.698	0	-6.091	ENSG00000148053
Oligo	Oligo-Astro, Oligo-Other Cell Types Mixed	NTSR2	0	-0.804	0	-6.743	ENSG00000169006
Oligo	Oligo-Astro, Oligo-Other Cell Types Mixed	NUCB1	0.6	0.066	0.514	0.653	ENSG00000104805
Oligo	Oligo-Astro, Oligo-Other Cell Types Mixed	NUCKS1	0.007	-0.175	0.003	-2.996	ENSG00000069275
Oligo	Oligo-Astro, Oligo-Other Cell Types Mixed	NUDC	0.036	-0.151	0.019	-2.364	ENSG00000090273
Oligo	Oligo-Astro, Oligo-Other Cell Types Mixed	NUDCD3	0.074	-0.258	0.044	-2.021	ENSG00000015676
Oligo	Oligo-Astro, Oligo-Other Cell Types Mixed	NUDT21	0.815	0.037	0.76	0.306	ENSG00000167005
Oligo	Oligo-Astro, Oligo-Other Cell Types Mixed	NUDT3	0	-0.667	0	-6.319	ENSG00000272325
Oligo	Oligo-Astro, Oligo-Other Cell Types Mixed	NUMA1	0.093	0.202	0.058	1.905	ENSG00000137497
Oligo	Oligo-Astro, Oligo-Other Cell Types Mixed	NUPR1	0	-0.466	0	-4.119	ENSG00000176046
Oligo	Oligo-Astro, Oligo-Other Cell Types Mixed	NUTF2	0.444	0.103	0.355	0.926	ENSG00000102898
Oligo	Oligo-Astro, Oligo-Other Cell Types Mixed	NXPE3	0.027	0.326	0.014	2.487	ENSG00000144815
Oligo	Oligo-Astro, Oligo-Other Cell Types Mixed	OAT	0	0.41	0	4.328	ENSG00000065154
Oligo	Oligo-Astro, Oligo-Other Cell Types Mixed	OAZ1	0.554	-0.037	0.465	-0.732	ENSG00000104904
Oligo	Oligo-Astro, Oligo-Other Cell Types Mixed	OAZ2	0.222	0.165	0.16	1.41	ENSG00000180304
Oligo	Oligo-Astro, Oligo-Other Cell Types Mixed	OCIAD1	0	0.406	0	4.078	ENSG00000109180
Oligo	Oligo-Astro, Oligo-Other Cell Types Mixed	OGA	0.022	-0.275	0.011	-2.576	ENSG00000198408
Oligo	Oligo-Astro, Oligo-Other Cell Types Mixed	OGFRL1	0	-0.691	0	-6.43	ENSG00000119900
Oligo	Oligo-Astro, Oligo-Other Cell Types Mixed	OIP5-AS1	0	-0.453	0	-4.347	ENSG00000247556
Oligo	Oligo-Astro, Oligo-Other Cell Types Mixed	OLA1	0.905	0.017	0.876	0.156	ENSG00000138430
Oligo	Oligo-Astro, Oligo-Other Cell Types Mixed	OLFM1	0	-0.473	0	-5.124	ENSG00000130558
Oligo	Oligo-Astro, Oligo-Other Cell Types Mixed	OLIG1	0.001	0.301	0	3.636	ENSG00000184221
Oligo	Oligo-Astro, Oligo-Other Cell Types Mixed	OLIG2	0.464	0.123	0.375	0.889	ENSG00000205927
[truncated: 5,397 more rows]

## Sheet: D-AstroDomain_CompareMarkers
Tested Domain	Comparator Domain	Gene Name	FDR	logFC	p value	t statistic	Ensembl Gene ID
[truncated: 4,887 more rows]
