# Supplementary material for: Impact of Alzheimer’s disease risk factors and local neuromelanin content on the transcriptomic landscape of the human locus coeruleus
Source: bioRxiv. 2025 Oct 29:2025.10.29.685354. Preprint. [Version 1] doi: 10.1101/2025.10.29.685354 (PMC12636595; doi:10.1101/2025.10.29.685354)
Supplement: Supplement 7 — Table S5. snRNA-seq marker analysis of ACHE-SERT domain-enriched inhibitory subcluster 4. Marker analysis table for the inhibitory cluster from91 predicted to be a large source of expression in ACHE-SERT domains by RCTD92. Also see Fig. S10. [file media-7.xlsx]

## Sheet: Inh4_vs_other_inhibitory
Tested cell label*	Comparator labels*	Gene Symbol	FDR	logFC	p value	t statistic	Ensembl Gene ID		*concatenation of "label_merged" with "label" in Weber Divecha snRNAseq data
inhibitory_4	all other inhibitory	LRRC1	3.10681e-06	-6.39821	2.20764e-10	-20.9525	ENSG00000137269
inhibitory_4	all other inhibitory	LINC02774	2.39746e-05	-5.42957	1.57814e-08	-14.1534	ENSG00000226828
inhibitory_4	all other inhibitory	AC061961.1	2.39746e-05	-5.35152	5.61444e-09	-15.5794	ENSG00000287900
inhibitory_4	all other inhibitory	AC126121.3	2.39746e-05	-5.59012	1.07345e-08	-14.6706	ENSG00000243295
inhibitory_4	all other inhibitory	CRYGS	2.39746e-05	-4.85951	2.07429e-08	-13.7965	ENSG00000213139
inhibitory_4	all other inhibitory	AC093879.1	2.39746e-05	-6.28022	2.0466e-08	-13.8139	ENSG00000248152
inhibitory_4	all other inhibitory	AC107214.1	2.39746e-05	-5.64088	2.26867e-08	-13.6813	ENSG00000232648
inhibitory_4	all other inhibitory	KLKB1	2.39746e-05	-5.6889	2.38502e-08	-13.6174	ENSG00000164344
inhibitory_4	all other inhibitory	SYCP2L	2.39746e-05	-7.31041	7.29546e-09	-15.2062	ENSG00000153157
inhibitory_4	all other inhibitory	AL137009.1	2.39746e-05	-4.95056	1.73067e-08	-14.032	ENSG00000253194
inhibitory_4	all other inhibitory	LINC01588	2.39746e-05	-5.40456	1.952e-08	-13.8751	ENSG00000214900
inhibitory_4	all other inhibitory	AC025682.1	2.39746e-05	-6.04372	6.58519e-09	-15.3511	ENSG00000263766
inhibitory_4	all other inhibitory	TTLL9	2.39746e-05	-5.76319	1.56662e-08	-14.1631	ENSG00000131044
inhibitory_4	all other inhibitory	AF064860.1	2.39746e-05	-5.47206	1.34454e-08	-14.3664	ENSG00000225330
inhibitory_4	all other inhibitory	SLC45A2	2.48071e-05	-5.25556	2.64411e-08	-13.4864	ENSG00000164175
inhibitory_4	all other inhibitory	AC109927.1	2.75993e-05	-5.27601	3.13785e-08	-13.2715	ENSG00000250195
inhibitory_4	all other inhibitory	AC072028.1	3.28429e-05	-6.08716	3.96737e-08	-12.9819	ENSG00000287045
inhibitory_4	all other inhibitory	ACP6	3.61172e-05	-5.91305	4.87619e-08	-12.7319	ENSG00000162836
inhibitory_4	all other inhibitory	AC103876.1	3.61172e-05	-6.87207	4.64929e-08	-12.7893	ENSG00000259986
inhibitory_4	all other inhibitory	AC115622.1	3.61431e-05	-6.72718	5.39335e-08	-12.6113	ENSG00000251488
inhibitory_4	all other inhibitory	AL158071.3	3.61431e-05	-5.83132	5.25959e-08	-12.6413	ENSG00000230537
inhibitory_4	all other inhibitory	TARBP1	3.76672e-05	-4.43733	6.58514e-08	-12.3754	ENSG00000059588
inhibitory_4	all other inhibitory	IQCJ-SCHIP1	3.76672e-05	-4.23185	6.6914e-08	-12.3566	ENSG00000283154
inhibitory_4	all other inhibitory	LINC01004	3.76672e-05	-3.34445	6.62571e-08	-12.3682	ENSG00000228393
inhibitory_4	all other inhibitory	MALAT1	3.76672e-05	-5.00446	6.34442e-08	-12.4191	ENSG00000251562
inhibitory_4	all other inhibitory	AL139807.1	4.23794e-05	-6.33935	7.82963e-08	-12.1739	ENSG00000247925
inhibitory_4	all other inhibitory	SLC5A8	4.82348e-05	-6.43111	9.25417e-08	-11.9821	ENSG00000256870
inhibitory_4	all other inhibitory	COL28A1	4.83933e-05	-7.25702	1.15971e-07	-11.7273	ENSG00000215018
inhibitory_4	all other inhibitory	LRGUK	4.83933e-05	-5.64407	1.0247e-07	-11.8665	ENSG00000155530
inhibitory_4	all other inhibitory	AL158077.2	4.83933e-05	-6.62379	1.0318e-07	-11.8587	ENSG00000286685
inhibitory_4	all other inhibitory	AL157396.1	4.83933e-05	-5.99701	1.16917e-07	-11.7182	ENSG00000280660
inhibitory_4	all other inhibitory	AP000721.2	4.83933e-05	-4.84352	1.11026e-07	-11.7761	ENSG00000256824
inhibitory_4	all other inhibitory	GOLGA8A	4.83933e-05	-4.3096	1.12262e-07	-11.7637	ENSG00000175265
inhibitory_4	all other inhibitory	AC114689.3	4.83933e-05	-5.55785	1.08941e-07	-11.7974	ENSG00000265533
inhibitory_4	all other inhibitory	LIX1-AS1	6.02977e-05	-5.81879	1.62816e-07	-11.353	ENSG00000251513
inhibitory_4	all other inhibitory	AC053513.1	6.02977e-05	-5.94471	1.50386e-07	-11.4397	ENSG00000250166
inhibitory_4	all other inhibitory	AC007216.4	6.02977e-05	-5.13577	1.59811e-07	-11.3733	ENSG00000263307
inhibitory_4	all other inhibitory	AC079142.1	6.02977e-05	-6.97371	1.57604e-07	-11.3884	ENSG00000285679
inhibitory_4	all other inhibitory	AC002377.1	6.08276e-05	-5.87681	1.68569e-07	-11.3153	ENSG00000286163
inhibitory_4	all other inhibitory	Z95331.1	6.09507e-05	-5.3241	1.73242e-07	-11.2856	ENSG00000280383
inhibitory_4	all other inhibitory	C4orf47	7.13124e-05	-5.37965	2.12827e-07	-11.0647	ENSG00000205129
inhibitory_4	all other inhibitory	LINC00513	7.13124e-05	-6.66203	2.12768e-07	-11.065	ENSG00000233559
inhibitory_4	all other inhibitory	LINC00882	7.52104e-05	-4.42477	2.35149e-07	-10.959	ENSG00000242759
inhibitory_4	all other inhibitory	AF131215.2	7.52104e-05	-5.0244	2.31807e-07	-10.9741	ENSG00000254556
inhibitory_4	all other inhibitory	STEAP2-AS1	9.00138e-05	-6.71716	2.94226e-07	-10.7244	ENSG00000227646
inhibitory_4	all other inhibitory	LINC02293	9.00138e-05	-4.49073	2.93759e-07	-10.7261	ENSG00000257185
inhibitory_4	all other inhibitory	AL807742.1	9.14384e-05	-5.97812	3.0538e-07	-10.6859	ENSG00000283380
inhibitory_4	all other inhibitory	PILRA	0.000101195	-5.55032	3.45155e-07	-10.56	ENSG00000085514
inhibitory_4	all other inhibitory	ACAD11	0.000108574	-3.70229	4.12152e-07	-10.3797	ENSG00000240303
inhibitory_4	all other inhibitory	ZSCAN23	0.000108574	-5.13862	3.88365e-07	-10.4398	ENSG00000187987
inhibitory_4	all other inhibitory	AC027288.3	0.000108574	-6.39	4.1265e-07	-10.3784	ENSG00000257894
inhibitory_4	all other inhibitory	AL355773.1	0.000108574	-4.65815	3.81057e-07	-10.4591	ENSG00000258784
inhibitory_4	all other inhibitory	AC008056.1	0.000108574	-5.59429	4.0029e-07	-10.4092	ENSG00000258637
inhibitory_4	all other inhibitory	LINC00685	0.000108574	-5.1585	4.16613e-07	-10.3688	ENSG00000226179
inhibitory_4	all other inhibitory	NAV2	0.000111709	-4.83637	4.36582e-07	-10.3217	ENSG00000166833
inhibitory_4	all other inhibitory	AC021231.1	0.000112037	-6.42766	4.45823e-07	-10.3007	ENSG00000259336
inhibitory_4	all other inhibitory	RECK	0.000116899	-2.97334	4.81785e-07	-10.2231	ENSG00000122707
inhibitory_4	all other inhibitory	AC008050.1	0.000116899	-5.47563	4.78536e-07	-10.2298	ENSG00000259124
inhibitory_4	all other inhibitory	LINC00299	0.000117209	-5.98074	5.04062e-07	-10.1781	ENSG00000236790
inhibitory_4	all other inhibitory	POLR2J3	0.000117209	-4.03587	4.94554e-07	-10.1971	ENSG00000285437
inhibitory_4	all other inhibitory	AC012178.1	0.000117209	-5.43735	5.08049e-07	-10.1703	ENSG00000260071
inhibitory_4	all other inhibitory	AL139317.5	0.00011927	-5.75797	5.25455e-07	-10.1369	ENSG00000285664
inhibitory_4	all other inhibitory	SMYD3	0.000119889	-4.18519	5.57675e-07	-10.0782	ENSG00000185420
inhibitory_4	all other inhibitory	RGPD5	0.000119889	-5.04769	5.54542e-07	-10.0837	ENSG00000015568
inhibitory_4	all other inhibitory	TRANK1	0.000119889	-2.89138	5.62259e-07	-10.0701	ENSG00000168016
inhibitory_4	all other inhibitory	FHIT	0.000119889	-4.49794	5.58787e-07	-10.0762	ENSG00000189283
inhibitory_4	all other inhibitory	FAM227A	0.000138313	-5.4976	6.58491e-07	-9.91556	ENSG00000184949
inhibitory_4	all other inhibitory	AC006148.1	0.000151771	-4.49542	7.33351e-07	-9.81134	ENSG00000242593
inhibitory_4	all other inhibitory	RAPGEF6	0.000167425	-2.70551	8.20888e-07	-9.70314	ENSG00000158987
inhibitory_4	all other inhibitory	PWRN1	0.000171122	-4.70737	8.51174e-07	-9.66858	ENSG00000259905
inhibitory_4	all other inhibitory	LINC01829	0.000171359	-4.99961	8.6453e-07	-9.65376	ENSG00000236780
inhibitory_4	all other inhibitory	NAALADL2	0.000171938	-3.94305	8.79665e-07	-9.63726	ENSG00000177694
inhibitory_4	all other inhibitory	ANKRD36	0.000178862	-4.93661	9.27802e-07	-9.58675	ENSG00000135976
inhibitory_4	all other inhibitory	DTWD2	0.000183598	-3.14842	9.65415e-07	-9.54921	ENSG00000169570
inhibitory_4	all other inhibitory	AC093865.1	0.000184755	-6.00139	9.84624e-07	-9.53065	ENSG00000273118
inhibitory_4	all other inhibitory	DNAH6	0.000187809	-6.94269	1.02759e-06	-9.4905	ENSG00000115423
inhibitory_4	all other inhibitory	AC138150.1	0.000187809	-5.54706	1.02028e-06	-9.4972	ENSG00000224505
inhibitory_4	all other inhibitory	AC018467.1	0.000188814	-5.33141	1.04651e-06	-9.47339	ENSG00000232451
inhibitory_4	all other inhibitory	AC108169.1	0.000191395	-5.62603	1.07441e-06	-9.44875	ENSG00000287083
inhibitory_4	all other inhibitory	LINC02698	0.000208412	-5.44112	1.18475e-06	-9.35768	ENSG00000256717
inhibitory_4	all other inhibitory	FBXW8	0.000208778	-6.47595	1.20167e-06	-9.34453	ENSG00000174989
inhibitory_4	all other inhibitory	MEG8	0.000208812	-3.56986	1.21669e-06	-9.33302	ENSG00000225746
inhibitory_4	all other inhibitory	TYW1B	0.00020972	-6.14225	1.23689e-06	-9.31778	ENSG00000277149
inhibitory_4	all other inhibitory	FLNB	0.000210673	-3.82971	1.25748e-06	-9.30252	ENSG00000136068
inhibitory_4	all other inhibitory	DNA2	0.000215105	-4.7935	1.29922e-06	-9.2724	ENSG00000138346
inhibitory_4	all other inhibitory	MBD5	0.000223141	-3.45724	1.36361e-06	-9.22791	ENSG00000204406
inhibitory_4	all other inhibitory	EFCAB13	0.00022718	-5.28063	1.40444e-06	-9.20087	ENSG00000178852
inhibitory_4	all other inhibitory	AC006480.2	0.000228216	-4.19813	1.42706e-06	-9.18624	ENSG00000273448
inhibitory_4	all other inhibitory	AL450384.2	0.00023047	-4.90345	1.48544e-06	-9.14963	ENSG00000240291
inhibitory_4	all other inhibitory	GOLGA8B	0.00023047	-2.98103	1.49028e-06	-9.14666	ENSG00000215252
inhibitory_4	all other inhibitory	DSCAM	0.00023047	-3.90856	1.47664e-06	-9.15504	ENSG00000171587
inhibitory_4	all other inhibitory	VEGFD	0.000231395	-5.15812	1.51271e-06	-9.13305	ENSG00000165197
inhibitory_4	all other inhibitory	IFT172	0.000232569	-2.79478	1.53849e-06	-9.11767	ENSG00000138002
inhibitory_4	all other inhibitory	MIR99AHG	0.000232569	-4.28703	1.55343e-06	-9.10889	ENSG00000215386
inhibitory_4	all other inhibitory	LINC00970	0.000235499	-6.52995	1.60647e-06	-9.07842	ENSG00000203601
inhibitory_4	all other inhibitory	AGAP9	0.000235499	-5.20833	1.59265e-06	-9.08626	ENSG00000204172
inhibitory_4	all other inhibitory	LINC02224	0.000239001	-5.26915	1.66119e-06	-9.04811	ENSG00000249203
inhibitory_4	all other inhibitory	SUPT3H	0.000239001	-4.16983	1.66731e-06	-9.04479	ENSG00000196284
inhibitory_4	all other inhibitory	IMMP2L	0.000239001	-3.71853	1.68131e-06	-9.03723	ENSG00000184903
inhibitory_4	all other inhibitory	EPB41L5	0.000242415	-3.19717	1.72965e-06	-9.01166	ENSG00000115109
inhibitory_4	all other inhibitory	NRG3	0.000242415	-4.47466	1.73978e-06	-9.00641	ENSG00000185737
inhibitory_4	all other inhibitory	ZFPM2-AS1	0.000247427	-5.99773	1.79333e-06	-8.97913	ENSG00000251003
inhibitory_4	all other inhibitory	AL603839.3	0.000247533	-4.71226	1.94853e-06	-8.9048	ENSG00000238287
inhibitory_4	all other inhibitory	LINC02796	0.000247533	-4.94447	1.93759e-06	-8.90982	ENSG00000227016
inhibitory_4	all other inhibitory	SLC16A4	0.000247533	-4.13419	1.98938e-06	-8.88629	ENSG00000168679
inhibitory_4	all other inhibitory	KCNMB3	0.000247533	-4.52067	2.09312e-06	-8.84107	ENSG00000171121
inhibitory_4	all other inhibitory	NRG2	0.000247533	-3.90264	2.08419e-06	-8.84487	ENSG00000158458
inhibitory_4	all other inhibitory	PRIM2	0.000247533	-5.52242	1.91977e-06	-8.91808	ENSG00000146143
inhibitory_4	all other inhibitory	AHI1	0.000247533	-2.57146	2.0479e-06	-8.86048	ENSG00000135541
inhibitory_4	all other inhibitory	PILRB	0.000247533	-2.88716	1.98526e-06	-8.88813	ENSG00000121716
inhibitory_4	all other inhibitory	JAKMIP3	0.000247533	-2.75468	2.02002e-06	-8.87267	ENSG00000188385
inhibitory_4	all other inhibitory	GRIP1	0.000247533	-4.25297	1.9145e-06	-8.92054	ENSG00000155974
inhibitory_4	all other inhibitory	LINC02340	0.000247533	-4.79139	1.90549e-06	-8.92475	ENSG00000275294
inhibitory_4	all other inhibitory	MDGA2	0.000247533	-4.14417	2.03816e-06	-8.86471	ENSG00000139915
inhibitory_4	all other inhibitory	LINC01500	0.000247533	-5.18934	2.00442e-06	-8.87958	ENSG00000258583
inhibitory_4	all other inhibitory	GPHN	0.000247533	-3.91344	1.88325e-06	-8.93526	ENSG00000171723
inhibitory_4	all other inhibitory	AC010618.3	0.000247533	-4.64976	1.85745e-06	-8.94761	ENSG00000269439
inhibitory_4	all other inhibitory	DANT2	0.000247533	-4.8442	2.06982e-06	-8.85101	ENSG00000235244
inhibitory_4	all other inhibitory	TTTY10	0.000247533	-7.08201	2.0888e-06	-8.8429	ENSG00000229236
inhibitory_4	all other inhibitory	AGBL4	0.000249433	-4.07519	2.14683e-06	-8.81859	ENSG00000186094
inhibitory_4	all other inhibitory	LINC00240	0.000249433	-4.40472	2.1978e-06	-8.79782	ENSG00000224843
inhibitory_4	all other inhibitory	IL7	0.000249433	-4.74559	2.14759e-06	-8.81828	ENSG00000104432
inhibitory_4	all other inhibitory	NPIPB5	0.000249433	-6.32323	2.16529e-06	-8.81101	ENSG00000243716
inhibitory_4	all other inhibitory	IL1RAPL1	0.000249433	-4.76009	2.19136e-06	-8.80042	ENSG00000169306
inhibitory_4	all other inhibitory	SNHG12	0.000258924	-4.23822	2.33737e-06	-8.74349	ENSG00000197989
inhibitory_4	all other inhibitory	AL096803.2	0.000258924	-6.91619	2.37204e-06	-8.73054	ENSG00000229739
inhibitory_4	all other inhibitory	CFAP299	0.000258924	-6.31164	2.36467e-06	-8.73328	ENSG00000197826
inhibitory_4	all other inhibitory	CSMD1	0.000258924	-4.91211	2.37343e-06	-8.73002	ENSG00000183117
inhibitory_4	all other inhibitory	AC040934.1	0.000258924	-4.60699	2.34211e-06	-8.74171	ENSG00000253347
inhibitory_4	all other inhibitory	ALDH8A1	0.000273677	-5.14887	2.54275e-06	-8.66959	ENSG00000118514
inhibitory_4	all other inhibitory	CACNA1C	0.000273677	-4.02748	2.55491e-06	-8.66542	ENSG00000151067
inhibitory_4	all other inhibitory	ADAMTSL3	0.000273677	-5.86611	2.58645e-06	-8.6547	ENSG00000156218
inhibitory_4	all other inhibitory	FTX	0.000273677	-3.99202	2.58354e-06	-8.65568	ENSG00000230590
inhibitory_4	all other inhibitory	CDKAL1	0.000285055	-4.11887	2.77323e-06	-8.59395	ENSG00000145996
inhibitory_4	all other inhibitory	AL355312.3	0.000285055	-4.23188	2.75165e-06	-8.60074	ENSG00000268592
inhibitory_4	all other inhibitory	UGGT2	0.000285055	-3.40817	2.71906e-06	-8.61111	ENSG00000102595
inhibitory_4	all other inhibitory	AC011474.1	0.000285055	-5.31419	2.775e-06	-8.5934	ENSG00000264515
inhibitory_4	all other inhibitory	MIR29B2CHG	0.000289349	-4.19474	2.83736e-06	-8.57411	ENSG00000203709
inhibitory_4	all other inhibitory	LINC01284	0.000291838	-6.07406	2.8825e-06	-8.56043	ENSG00000230317
inhibitory_4	all other inhibitory	C20orf203	0.000293308	-5.34221	2.91786e-06	-8.54987	ENSG00000198547
inhibitory_4	all other inhibitory	GRIK2	0.000298234	-4.06671	3.03044e-06	-8.51715	ENSG00000164418
inhibitory_4	all other inhibitory	CEP164	0.000298234	-2.21111	3.02427e-06	-8.51891	ENSG00000110274
inhibitory_4	all other inhibitory	MBTD1	0.000298234	-3.40869	3.01563e-06	-8.52138	ENSG00000011258
inhibitory_4	all other inhibitory	C1orf220	0.000299641	-4.65684	3.06741e-06	-8.50669	ENSG00000213057
inhibitory_4	all other inhibitory	AF064858.1	0.000299641	-5.35503	3.08733e-06	-8.50111	ENSG00000235888
inhibitory_4	all other inhibitory	DAB1	0.000308902	-4.67234	3.20469e-06	-8.46901	ENSG00000173406
inhibitory_4	all other inhibitory	FMNL2	0.000316867	-3.13552	3.30985e-06	-8.4413	ENSG00000157827
inhibitory_4	all other inhibitory	ROBO1	0.000318166	-4.33035	3.36748e-06	-8.42651	ENSG00000169855
inhibitory_4	all other inhibitory	MYO19	0.000318166	-2.79044	3.36863e-06	-8.42622	ENSG00000278259
inhibitory_4	all other inhibitory	TENM2	0.000319846	-3.42731	3.49932e-06	-8.39368	ENSG00000145934
inhibitory_4	all other inhibitory	AP003086.1	0.000319846	-4.56105	3.49202e-06	-8.39547	ENSG00000254420
inhibitory_4	all other inhibitory	LINC00407	0.000319846	-6.01374	3.50005e-06	-8.39351	ENSG00000237585
inhibitory_4	all other inhibitory	MNAT1	0.000319846	-3.65701	3.45152e-06	-8.40543	ENSG00000020426
inhibitory_4	all other inhibitory	LINC00907	0.000319846	-5.77319	3.44813e-06	-8.40627	ENSG00000267586
inhibitory_4	all other inhibitory	MARCH1	0.000320455	-2.87597	3.5295e-06	-8.38636	ENSG00000145416
inhibitory_4	all other inhibitory	AC092691.1	0.000320615	-4.52572	3.55404e-06	-8.38045	ENSG00000239268
inhibitory_4	all other inhibitory	LRRC4C	0.000325	-4.07396	3.62574e-06	-8.36343	ENSG00000148948
inhibitory_4	all other inhibitory	AL133346.1	0.000329146	-6.84933	3.69538e-06	-8.34725	ENSG00000227220
inhibitory_4	all other inhibitory	AC090945.1	0.000329445	-5.20926	3.72215e-06	-8.34111	ENSG00000287042
inhibitory_4	all other inhibitory	SIDT1	0.000333419	-2.83764	3.79259e-06	-8.3252	ENSG00000072858
inhibitory_4	all other inhibitory	ZNF133	0.000333419	-2.85703	3.81443e-06	-8.32033	ENSG00000125846
inhibitory_4	all other inhibitory	AC114956.3	0.000336682	-4.35428	3.92353e-06	-8.29644	ENSG00000249492
inhibitory_4	all other inhibitory	MED23	0.000336682	-2.62203	3.91243e-06	-8.29884	ENSG00000112282
inhibitory_4	all other inhibitory	ROCK1	0.000336682	-3.1631	3.88854e-06	-8.30402	ENSG00000067900
inhibitory_4	all other inhibitory	LRP1B	0.000337432	-4.00136	3.95625e-06	-8.28941	ENSG00000168702
inhibitory_4	all other inhibitory	GALNTL6	0.000346093	-3.86001	4.08239e-06	-8.2629	ENSG00000174473
inhibitory_4	all other inhibitory	SBF2	0.000354161	-4.51356	4.20272e-06	-8.23842	ENSG00000133812
inhibitory_4	all other inhibitory	XKR6	0.000355233	-3.9541	4.24069e-06	-8.23085	ENSG00000171044
inhibitory_4	all other inhibitory	KALRN	0.000358308	-4.36814	4.30285e-06	-8.21862	ENSG00000160145
inhibitory_4	all other inhibitory	AC008629.1	0.000358769	-4.87812	4.33389e-06	-8.21258	ENSG00000249494
inhibitory_4	all other inhibitory	KIAA1328	0.000359712	-3.15869	4.37083e-06	-8.20545	ENSG00000150477
inhibitory_4	all other inhibitory	COG5	0.000361653	-3.02426	4.42012e-06	-8.19605	ENSG00000164597
inhibitory_4	all other inhibitory	TNFRSF25	0.000362193	-4.80728	4.45245e-06	-8.18994	ENSG00000215788
inhibitory_4	all other inhibitory	LINC01937	0.00036255	-5.65578	4.5326e-06	-8.17499	ENSG00000234279
inhibitory_4	all other inhibitory	AC083870.1	0.00036255	-5.69888	4.48623e-06	-8.1836	ENSG00000286458
inhibitory_4	all other inhibitory	AC137894.3	0.00036255	-4.67261	4.53413e-06	-8.17471	ENSG00000288033
inhibitory_4	all other inhibitory	ADGRB3	0.000362676	-3.90094	4.58724e-06	-8.16497	ENSG00000135298
inhibitory_4	all other inhibitory	C21orf62-AS1	0.000362676	-5.33517	4.57303e-06	-8.16756	ENSG00000205930
inhibitory_4	all other inhibitory	RFX8	0.000362916	-4.90276	4.61607e-06	-8.15973	ENSG00000196460
inhibitory_4	all other inhibitory	RBM6	0.000364921	-2.9363	4.66751e-06	-8.15047	ENSG00000004534
inhibitory_4	all other inhibitory	CDK5RAP2	0.000366864	-3.11279	4.71842e-06	-8.14141	ENSG00000136861
inhibitory_4	all other inhibitory	ALMS1	0.000371491	-3.44212	4.92981e-06	-8.1049	ENSG00000116127
inhibitory_4	all other inhibitory	CCSER1	0.000371491	-4.2764	4.83391e-06	-8.12125	ENSG00000184305
inhibitory_4	all other inhibitory	AL591519.1	0.000371491	-6.82681	4.92722e-06	-8.10534	ENSG00000287683
inhibitory_4	all other inhibitory	AC003044.1	0.000371491	-4.76083	4.8399e-06	-8.12022	ENSG00000287523
inhibitory_4	all other inhibitory	TBC1D2	0.000371491	-4.44946	4.86195e-06	-8.11644	ENSG00000095383
inhibitory_4	all other inhibitory	DLG2	0.000371491	-3.55254	4.93631e-06	-8.1038	ENSG00000150672
inhibitory_4	all other inhibitory	UFL1-AS1	0.000373191	-5.04898	5.04537e-06	-8.08565	ENSG00000233797
inhibitory_4	all other inhibitory	WDR60	0.000373191	-2.95352	5.01617e-06	-8.09047	ENSG00000126870
inhibitory_4	all other inhibitory	TNFSF13B	0.000373191	-5.07124	5.01855e-06	-8.09007	ENSG00000102524
inhibitory_4	all other inhibitory	AC011476.3	0.000373191	-5.45632	5.06498e-06	-8.08243	ENSG00000267265
inhibitory_4	all other inhibitory	CBWD6	0.000373785	-4.70211	5.0996e-06	-8.07677	ENSG00000215126
inhibitory_4	all other inhibitory	TPK1	0.000383596	-3.21797	5.26072e-06	-8.051	ENSG00000196511
inhibitory_4	all other inhibitory	ATXN7	0.000389139	-2.71704	5.39203e-06	-8.03061	ENSG00000163635
inhibitory_4	all other inhibitory	FAM151B	0.000389139	-5.28118	5.37258e-06	-8.03359	ENSG00000152380
inhibitory_4	all other inhibitory	TTTY14	0.000390043	-4.33715	5.43227e-06	-8.02447	ENSG00000176728
inhibitory_4	all other inhibitory	DENND6A-AS1	0.000393028	-4.86688	5.52738e-06	-8.01014	ENSG00000239801
inhibitory_4	all other inhibitory	KIAA1217	0.000393028	-3.96066	5.5297e-06	-8.0098	ENSG00000120549
inhibitory_4	all other inhibitory	LRRTM4	0.000399237	-4.46548	5.64543e-06	-7.99273	ENSG00000176204
inhibitory_4	all other inhibitory	SLC35D1	0.000399762	-2.7906	5.79773e-06	-7.97084	ENSG00000116704
inhibitory_4	all other inhibitory	NLGN1	0.000399762	-4.08125	5.82329e-06	-7.96722	ENSG00000169760
inhibitory_4	all other inhibitory	TRMT11	0.000399762	-3.34799	5.79656e-06	-7.971	ENSG00000066651
inhibitory_4	all other inhibitory	DNHD1	0.000399762	-2.86548	5.78995e-06	-7.97194	ENSG00000179532
inhibitory_4	all other inhibitory	NAV3	0.000399762	-3.41565	5.70162e-06	-7.98458	ENSG00000067798
inhibitory_4	all other inhibitory	TTC28	0.000399762	-3.9229	5.7692e-06	-7.97489	ENSG00000100154
inhibitory_4	all other inhibitory	ROBO2	0.000407013	-3.48287	5.98609e-06	-7.94459	ENSG00000185008
inhibitory_4	all other inhibitory	LINC02315	0.000407013	-5.05032	5.98677e-06	-7.9445	ENSG00000251363
inhibitory_4	all other inhibitory	PNPT1	0.000409387	-2.50081	6.09675e-06	-7.92959	ENSG00000138035
inhibitory_4	all other inhibitory	MIR3936HG	0.000409387	-2.6049	6.0635e-06	-7.93407	ENSG00000233006
inhibitory_4	all other inhibitory	OSGEP	0.000409387	-2.44277	6.10895e-06	-7.92795	ENSG00000092094
inhibitory_4	all other inhibitory	CBWD5	0.000411351	-2.5188	6.16749e-06	-7.92015	ENSG00000147996
inhibitory_4	all other inhibitory	POU2F1	0.000411985	-2.97656	6.66043e-06	-7.85743	ENSG00000143190
inhibitory_4	all other inhibitory	LINC01122	0.000411985	-4.13224	6.33986e-06	-7.89763	ENSG00000233723
inhibitory_4	all other inhibitory	AC114763.1	0.000411985	-4.78018	6.63114e-06	-7.86102	ENSG00000228043
inhibitory_4	all other inhibitory	KCNH7	0.000411985	-3.9449	6.22061e-06	-7.91314	ENSG00000184611
inhibitory_4	all other inhibitory	CBLB	0.000411985	-2.61531	6.62489e-06	-7.86179	ENSG00000114423
inhibitory_4	all other inhibitory	AC010210.1	0.000411985	-6.50497	6.52157e-06	-7.87458	ENSG00000250608
inhibitory_4	all other inhibitory	GRID2	0.000411985	-5.03244	6.57492e-06	-7.86795	ENSG00000152208
inhibitory_4	all other inhibitory	ADAMTS19	0.000411985	-7.03194	6.50092e-06	-7.87717	ENSG00000145808
inhibitory_4	all other inhibitory	SGCD	0.000411985	-4.33074	6.67466e-06	-7.8557	ENSG00000170624
inhibitory_4	all other inhibitory	TRRAP	0.000411985	-2.51668	6.41888e-06	-7.88752	ENSG00000196367
inhibitory_4	all other inhibitory	SNTG1	0.000411985	-4.3157	6.57196e-06	-7.86832	ENSG00000147481
inhibitory_4	all other inhibitory	AL589843.1	0.000411985	-2.54201	6.55669e-06	-7.87021	ENSG00000224848
inhibitory_4	all other inhibitory	AL117336.2	0.000411985	-5.59138	6.65297e-06	-7.85835	ENSG00000271335
inhibitory_4	all other inhibitory	PCDH15	0.000411985	-3.80542	6.47652e-06	-7.88023	ENSG00000150275
inhibitory_4	all other inhibitory	FNBP4	0.000411985	-2.45066	6.30163e-06	-7.90256	ENSG00000109920
inhibitory_4	all other inhibitory	KLRD1	0.000411985	-5.10983	6.57433e-06	-7.86802	ENSG00000134539
inhibitory_4	all other inhibitory	LINC00511	0.000411985	-5.88778	6.27085e-06	-7.90656	ENSG00000227036
inhibitory_4	all other inhibitory	IPO9-AS1	0.000415598	-5.25152	6.82323e-06	-7.83781	ENSG00000231871
inhibitory_4	all other inhibitory	UBAP1L	0.000415598	-2.81708	6.80069e-06	-7.8405	ENSG00000246922
inhibitory_4	all other inhibitory	AC009120.2	0.000415598	-3.43858	6.85132e-06	-7.83448	ENSG00000259972
inhibitory_4	all other inhibitory	MIATNB	0.000415598	-4.57091	6.77328e-06	-7.84378	ENSG00000244625
inhibitory_4	all other inhibitory	TTC21A	0.000416643	-4.95684	7.04619e-06	-7.81174	ENSG00000168026
inhibitory_4	all other inhibitory	AF279873.3	0.000416643	-5.91397	7.01764e-06	-7.81503	ENSG00000253642
inhibitory_4	all other inhibitory	TMTC2	0.000416643	-4.08298	7.0054e-06	-7.81644	ENSG00000179104
inhibitory_4	all other inhibitory	NIN	0.000416643	-3.21717	6.95138e-06	-7.82272	ENSG00000100503
inhibitory_4	all other inhibitory	LENG8-AS1	0.000416643	-4.26054	6.96383e-06	-7.82127	ENSG00000226696
inhibitory_4	all other inhibitory	AC073529.1	0.000416643	-5.02281	7.02096e-06	-7.81465	ENSG00000234129
inhibitory_4	all other inhibitory	CSMD3	0.000421031	-3.6818	7.15031e-06	-7.79987	ENSG00000164796
inhibitory_4	all other inhibitory	SLC44A5	0.000422747	-4.50228	7.20951e-06	-7.7932	ENSG00000137968
inhibitory_4	all other inhibitory	AL513166.1	0.000426183	-3.91639	7.30061e-06	-7.78305	ENSG00000286863
inhibitory_4	all other inhibitory	LINC01725	0.000426183	-6.08475	7.32867e-06	-7.77995	ENSG00000233008
inhibitory_4	all other inhibitory	C1orf112	0.000427994	-5.78429	7.4601e-06	-7.76561	ENSG00000000460
inhibitory_4	all other inhibitory	RAB28	0.000427994	-2.95787	7.51838e-06	-7.75933	ENSG00000157869
inhibitory_4	all other inhibitory	AC018754.1	0.000427994	-4.54885	7.48532e-06	-7.76289	ENSG00000285190
inhibitory_4	all other inhibitory	ANKS6	0.000427994	-3.06934	7.4813e-06	-7.76332	ENSG00000165138
inhibitory_4	all other inhibitory	CERS4	0.000427994	-3.20784	7.54229e-06	-7.75678	ENSG00000090661
inhibitory_4	all other inhibitory	AL117335.1	0.000427994	-4.22805	7.41437e-06	-7.77057	ENSG00000276649
inhibitory_4	all other inhibitory	SLAIN1	0.000428228	-2.51705	7.57683e-06	-7.75309	ENSG00000139737
inhibitory_4	all other inhibitory	AL033504.1	0.000428718	-4.84342	7.61596e-06	-7.74894	ENSG00000227681
inhibitory_4	all other inhibitory	GMDS	0.000429715	-4.46279	7.66421e-06	-7.74386	ENSG00000112699
inhibitory_4	all other inhibitory	KHDRBS2	0.000436536	-3.72809	7.81688e-06	-7.728	ENSG00000112232
inhibitory_4	all other inhibitory	LINC01933	0.000437863	-6.83619	7.8971e-06	-7.71979	ENSG00000254226
inhibitory_4	all other inhibitory	RALGPS1	0.000437863	-3.23806	7.90288e-06	-7.71921	ENSG00000136828
inhibitory_4	all other inhibitory	RIPK1	0.000438621	-5.79891	7.94773e-06	-7.71466	ENSG00000137275
inhibitory_4	all other inhibitory	ATP8B4	0.000439924	-5.77953	8.00261e-06	-7.70914	ENSG00000104043
inhibitory_4	all other inhibitory	PAN3	0.000440021	-3.34244	8.03562e-06	-7.70584	ENSG00000152520
inhibitory_4	all other inhibitory	RTTN	0.000441892	-5.73135	8.1012e-06	-7.69932	ENSG00000176225
inhibitory_4	all other inhibitory	MAGI2	0.000442063	-3.57116	8.14756e-06	-7.69475	ENSG00000187391
inhibitory_4	all other inhibitory	P4HA1	0.000442063	-2.96793	8.16715e-06	-7.69282	ENSG00000122884
inhibitory_4	all other inhibitory	CDH20	0.000449918	-6.70481	8.34424e-06	-7.67565	ENSG00000101542
inhibitory_4	all other inhibitory	LINC00342	0.000450838	-4.33156	8.39334e-06	-7.67096	ENSG00000232931
inhibitory_4	all other inhibitory	LINC00173	0.000456664	-4.67357	8.53427e-06	-7.65766	ENSG00000196668
inhibitory_4	all other inhibitory	DPYD	0.000458763	-3.11542	8.8155e-06	-7.6318	ENSG00000188641
inhibitory_4	all other inhibitory	SLC6A6	0.000458763	-5.39255	8.83427e-06	-7.6301	ENSG00000131389
inhibitory_4	all other inhibitory	AC092422.1	0.000458763	-5.72434	8.62692e-06	-7.64904	ENSG00000237838
inhibitory_4	all other inhibitory	KCNIP4	0.000458763	-4.12281	8.71207e-06	-7.6412	ENSG00000185774
inhibitory_4	all other inhibitory	LINC01374	0.000458763	-4.55753	8.79682e-06	-7.63349	ENSG00000280560
inhibitory_4	all other inhibitory	RORA-AS1	0.000458763	-4.54861	8.80096e-06	-7.63311	ENSG00000245534
inhibitory_4	all other inhibitory	AC130324.2	0.000458763	-4.52989	8.74843e-06	-7.63788	ENSG00000265334
inhibitory_4	all other inhibitory	C20orf96	0.000458763	-3.89524	8.83413e-06	-7.63012	ENSG00000196476
inhibitory_4	all other inhibitory	ARF1	0.00046742	2.45081	9.07703e-06	7.60853	ENSG00000143761
inhibitory_4	all other inhibitory	UBE3D	0.00046742	-3.07591	9.10063e-06	-7.60647	ENSG00000118420
inhibitory_4	all other inhibitory	NRG1-IT1	0.00046742	-4.77885	9.08336e-06	-7.60798	ENSG00000253974
inhibitory_4	all other inhibitory	PCDH9-AS2	0.000472299	-5.92837	9.22918e-06	-7.59533	ENSG00000228842
inhibitory_4	all other inhibitory	AP000873.2	0.000481485	-5.28059	9.4429e-06	-7.57717	ENSG00000247137
inhibitory_4	all other inhibitory	CSMD2	0.000483731	-3.46433	9.62443e-06	-7.56208	ENSG00000121904
inhibitory_4	all other inhibitory	FRAS1	0.000483731	-4.61566	9.5996e-06	-7.56413	ENSG00000138759
inhibitory_4	all other inhibitory	AC079385.1	0.000483731	-6.5523	9.6081e-06	-7.56343	ENSG00000257545
inhibitory_4	all other inhibitory	ATP6V0A2	0.000483731	-2.67241	9.60884e-06	-7.56337	ENSG00000185344
inhibitory_4	all other inhibitory	AC068051.1	0.000484028	-5.74998	9.69913e-06	-7.55597	ENSG00000197585
inhibitory_4	all other inhibitory	MARCH11	0.000484028	-3.41261	9.67773e-06	-7.55771	ENSG00000183654
inhibitory_4	all other inhibitory	BX664727.3	0.000484962	-5.27034	9.75231e-06	-7.55164	ENSG00000240240
inhibitory_4	all other inhibitory	LINC01376	0.000495231	-5.77206	9.99401e-06	-7.5323	ENSG00000236204
inhibitory_4	all other inhibitory	TTLL7-IT1	0.000498482	-4.1879	1.0095e-05	-7.52436	ENSG00000233061
inhibitory_4	all other inhibitory	GPC6	0.000500677	-4.6758	1.01751e-05	-7.51814	ENSG00000183098
inhibitory_4	all other inhibitory	FLACC1	0.000508803	-5.29856	1.03764e-05	-7.50271	ENSG00000155749
inhibitory_4	all other inhibitory	UVRAG	0.000515235	-2.48047	1.05441e-05	-7.49009	ENSG00000198382
inhibitory_4	all other inhibitory	DFFB	0.000521381	-5.35129	1.0707e-05	-7.47804	ENSG00000169598
inhibitory_4	all other inhibitory	LYPLAL1-DT	0.000531625	-4.59001	1.10846e-05	-7.45086	ENSG00000228063
inhibitory_4	all other inhibitory	CTNNA2	0.000531625	-4.50892	1.10446e-05	-7.45369	ENSG00000066032
inhibitory_4	all other inhibitory	ZIC4	0.000531625	4.33354	1.09903e-05	7.45755	ENSG00000174963
inhibitory_4	all other inhibitory	LEKR1	0.000531625	-5.51025	1.10184e-05	-7.45555	ENSG00000197980
inhibitory_4	all other inhibitory	SHANK1	0.000531625	-2.8056	1.11062e-05	-7.44933	ENSG00000161681
inhibitory_4	all other inhibitory	FBXL13	0.000540078	-2.93166	1.13212e-05	-7.43432	ENSG00000161040
inhibitory_4	all other inhibitory	PRKG1	0.000553752	-4.07131	1.16472e-05	-7.41214	ENSG00000185532
inhibitory_4	all other inhibitory	UPP2	0.000561845	-5.65	1.1877e-05	-7.3969	ENSG00000007001
inhibitory_4	all other inhibitory	BCO2	0.000561845	-6.21403	1.19771e-05	-7.39036	ENSG00000197580
inhibitory_4	all other inhibitory	AC024901.1	0.000561845	-6.30605	1.19673e-05	-7.391	ENSG00000255910
inhibitory_4	all other inhibitory	ZNF577	0.000561845	-5.92007	1.1971e-05	-7.39076	ENSG00000161551
inhibitory_4	all other inhibitory	DIRC3	0.000569699	-6.12894	1.22659e-05	-7.37181	ENSG00000231672
inhibitory_4	all other inhibitory	RMST	0.000569699	-4.18472	1.22269e-05	-7.37429	ENSG00000255794
inhibitory_4	all other inhibitory	ERVK13-1	0.000569699	-5.78725	1.22456e-05	-7.3731	ENSG00000260565
inhibitory_4	all other inhibitory	NUP98	0.000574476	-2.07962	1.24096e-05	-7.36276	ENSG00000110713
inhibitory_4	all other inhibitory	AC139887.2	0.000578139	-2.23709	1.25298e-05	-7.35527	ENSG00000249592
inhibitory_4	all other inhibitory	EXT1	0.000580182	-4.59407	1.26153e-05	-7.34999	ENSG00000182197
inhibitory_4	all other inhibitory	LINC00598	0.000586278	-4.2832	1.27896e-05	-7.33935	ENSG00000215483
inhibitory_4	all other inhibitory	PDE4D	0.000587942	-3.4148	1.28791e-05	-7.33394	ENSG00000113448
inhibitory_4	all other inhibitory	FER	0.000587942	-2.95052	1.29094e-05	-7.33212	ENSG00000151422
inhibitory_4	all other inhibitory	RBM33	0.000590172	-2.47683	1.30422e-05	-7.32419	ENSG00000184863
inhibitory_4	all other inhibitory	KDM4C	0.000590172	-3.47983	1.30418e-05	-7.32422	ENSG00000107077
inhibitory_4	all other inhibitory	SHPRH	0.000590436	-2.37668	1.309e-05	-7.32136	ENSG00000146414
inhibitory_4	all other inhibitory	DNAJC5G	0.000599599	-4.74994	1.34636e-05	-7.2996	ENSG00000163793
inhibitory_4	all other inhibitory	AL031658.1	0.000599599	-5.4564	1.34356e-05	-7.30121	ENSG00000226239
inhibitory_4	all other inhibitory	PABPC1L	0.000599599	-4.09655	1.33479e-05	-7.30627	ENSG00000101104
inhibitory_4	all other inhibitory	Z83843.1	0.000599599	-5.21501	1.34534e-05	-7.30019	ENSG00000271533
inhibitory_4	all other inhibitory	AC095032.1	0.000602224	-4.13145	1.35653e-05	-7.29379	ENSG00000224613
inhibitory_4	all other inhibitory	COP1	0.000602834	-3.1811	1.37583e-05	-7.28289	ENSG00000143207
inhibitory_4	all other inhibitory	FAM66A	0.000602834	-5.43689	1.37933e-05	-7.28093	ENSG00000227888
inhibitory_4	all other inhibitory	RIMS2	0.000602834	-3.03284	1.36246e-05	-7.29042	ENSG00000176406
inhibitory_4	all other inhibitory	PCCA	0.000602834	-3.17204	1.37482e-05	-7.28346	ENSG00000175198
inhibitory_4	all other inhibitory	TCF12	0.000602834	-3.08989	1.37777e-05	-7.28181	ENSG00000140262
inhibitory_4	all other inhibitory	ANKRD30B	0.000603059	-4.02567	1.38683e-05	-7.27675	ENSG00000180777
inhibitory_4	all other inhibitory	SNHG22	0.000603059	-5.47928	1.38841e-05	-7.27587	ENSG00000267322
inhibitory_4	all other inhibitory	TENT2	0.00060737	-2.89469	1.41128e-05	-7.26329	ENSG00000164329
inhibitory_4	all other inhibitory	ADGRA2	0.00060737	-4.71177	1.40405e-05	-7.26724	ENSG00000020181
inhibitory_4	all other inhibitory	ZNF493	0.00060737	-2.9059	1.41012e-05	-7.26392	ENSG00000196268
inhibitory_4	all other inhibitory	BICDL1	0.000608649	-2.96693	1.41858e-05	-7.25932	ENSG00000135127
inhibitory_4	all other inhibitory	AC098588.3	0.000618199	-4.64696	1.44523e-05	-7.245	ENSG00000285783
inhibitory_4	all other inhibitory	UNC79	0.000623913	-3.35847	1.46302e-05	-7.2356	ENSG00000133958
inhibitory_4	all other inhibitory	AC087500.1	0.000624313	-2.86056	1.4684e-05	-7.23279	ENSG00000261879
inhibitory_4	all other inhibitory	REEP3	0.000628252	-1.88069	1.48213e-05	-7.22565	ENSG00000165476
inhibitory_4	all other inhibitory	AC004943.2	0.000633627	-4.21146	1.5003e-05	-7.2163	ENSG00000259768
inhibitory_4	all other inhibitory	AC138627.1	0.000633627	-5.68304	1.50381e-05	-7.21451	ENSG00000261404
inhibitory_4	all other inhibitory	AC006058.1	0.000633645	-5.61258	1.52023e-05	-7.20619	ENSG00000261786
inhibitory_4	all other inhibitory	VTI1A	0.000633645	-3.95163	1.52186e-05	-7.20537	ENSG00000151532
inhibitory_4	all other inhibitory	FRMD5	0.000633645	-3.87227	1.51404e-05	-7.20932	ENSG00000171877
inhibitory_4	all other inhibitory	CRTC3	0.000633645	-3.46136	1.52179e-05	-7.20541	ENSG00000140577
inhibitory_4	all other inhibitory	KIAA1211	0.000635728	-3.30614	1.53138e-05	-7.2006	ENSG00000109265
inhibitory_4	all other inhibitory	RNF144A	0.000643598	-3.41206	1.58921e-05	-7.17227	ENSG00000151692
inhibitory_4	all other inhibitory	PRR16	0.000643598	-7.66403	1.57015e-05	-7.18148	ENSG00000184838
inhibitory_4	all other inhibitory	FAM153B	0.000643598	-6.08018	1.57023e-05	-7.18144	ENSG00000182230
inhibitory_4	all other inhibitory	HULC	0.000643598	-3.44345	1.58798e-05	-7.17286	ENSG00000285219
inhibitory_4	all other inhibitory	TMEM30A	0.000643598	2.08989	1.60065e-05	7.16679	ENSG00000112697
inhibitory_4	all other inhibitory	PRKN	0.000643598	-3.42111	1.59655e-05	-7.16875	ENSG00000185345
inhibitory_4	all other inhibitory	AC007656.2	0.000643598	-5.91535	1.59037e-05	-7.17171	ENSG00000258131
inhibitory_4	all other inhibitory	NUBPL	0.000643598	-2.53388	1.56213e-05	-7.18539	ENSG00000151413
inhibitory_4	all other inhibitory	DPH6	0.000643598	-3.61079	1.58259e-05	-7.17545	ENSG00000134146
inhibitory_4	all other inhibitory	AC106729.1	0.000643598	-4.74736	1.58589e-05	-7.17386	ENSG00000259995
inhibitory_4	all other inhibitory	ABCA6	0.000643598	-5.11972	1.59314e-05	-7.17038	ENSG00000154262
inhibitory_4	all other inhibitory	ELOA-AS1	0.000646699	-5.04945	1.61702e-05	-7.15903	ENSG00000236810
inhibitory_4	all other inhibitory	SLC30A7	0.000646699	-2.40405	1.62035e-05	-7.15746	ENSG00000162695
inhibitory_4	all other inhibitory	AC009435.1	0.000646699	-5.45873	1.62215e-05	-7.15662	ENSG00000253880
inhibitory_4	all other inhibitory	ITPR2	0.000647383	-3.19137	1.62846e-05	-7.15366	ENSG00000123104
inhibitory_4	all other inhibitory	SNRNP40	0.000657522	-2.24301	1.65864e-05	-7.13967	ENSG00000060688
inhibitory_4	all other inhibitory	HIVEP3	0.000658213	-3.35632	1.67884e-05	-7.13047	ENSG00000127124
inhibitory_4	all other inhibitory	AL356124.1	0.000658213	-5.60253	1.66877e-05	-7.13504	ENSG00000226149
inhibitory_4	all other inhibitory	LINC01176	0.000658213	-4.40348	1.67909e-05	-7.13035	ENSG00000281404
inhibitory_4	all other inhibitory	NSMAF	0.000658213	-2.3572	1.67343e-05	-7.13292	ENSG00000035681
inhibitory_4	all other inhibitory	SLC9A9	0.000659835	-2.97135	1.68792e-05	-7.12637	ENSG00000181804
inhibitory_4	all other inhibitory	LRRC37A2	0.000666666	-4.81448	1.71013e-05	-7.11643	ENSG00000238083
inhibitory_4	all other inhibitory	EMSY	0.000666834	-2.83014	1.7153e-05	-7.11414	ENSG00000158636
inhibitory_4	all other inhibitory	WDR70	0.000670103	-2.87688	1.73222e-05	-7.10669	ENSG00000082068
inhibitory_4	all other inhibitory	ATMIN	0.000670103	1.99441	1.73323e-05	7.10625	ENSG00000166454
inhibitory_4	all other inhibitory	SPIDR	0.000675081	-2.79299	1.7557e-05	-7.09648	ENSG00000164808
inhibitory_4	all other inhibitory	CKAP4	0.000675081	2.01129	1.75559e-05	7.09653	ENSG00000136026
inhibitory_4	all other inhibitory	LRIG2-DT	0.000675266	-4.29057	1.76098e-05	-7.09421	ENSG00000238198
inhibitory_4	all other inhibitory	FRMD3	0.000683885	-2.5228	1.78832e-05	-7.08254	ENSG00000172159
inhibitory_4	all other inhibitory	AC073050.1	0.000685814	-6.63383	1.79823e-05	-7.07836	ENSG00000228222
inhibitory_4	all other inhibitory	CCDC66	0.000692168	-2.65912	1.81981e-05	-7.06934	ENSG00000180376
inhibitory_4	all other inhibitory	ANKRD36B	0.000692418	-6.05954	1.84015e-05	-7.06094	ENSG00000196912
inhibitory_4	all other inhibitory	NFKB1	0.000692418	-2.94204	1.82735e-05	-7.06621	ENSG00000109320
inhibitory_4	all other inhibitory	BBS9	0.000692418	-2.73525	1.83055e-05	-7.06489	ENSG00000122507
inhibitory_4	all other inhibitory	NAA16	0.000692418	-2.57193	1.83971e-05	-7.06112	ENSG00000172766
inhibitory_4	all other inhibitory	AMY2B	0.00069394	-2.55839	1.84913e-05	-7.05726	ENSG00000240038
inhibitory_4	all other inhibitory	UBA6-AS1	0.000696815	-3.1763	1.86174e-05	-7.05213	ENSG00000248049
inhibitory_4	all other inhibitory	LINGO2	0.000698473	-4.71107	1.87113e-05	-7.04833	ENSG00000174482
inhibitory_4	all other inhibitory	ARL8A	0.000699091	2.18293	1.87775e-05	7.04567	ENSG00000143862
inhibitory_4	all other inhibitory	MUC20	0.000699557	-5.78552	1.88398e-05	-7.04317	ENSG00000176945
inhibitory_4	all other inhibitory	AL163541.1	0.000699706	-3.95644	1.88935e-05	-7.04102	ENSG00000285534
inhibitory_4	all other inhibitory	AL139383.1	0.000702841	-4.24988	1.90281e-05	-7.03567	ENSG00000230490
inhibitory_4	all other inhibitory	KIF26B-AS1	0.000710087	-3.82088	1.94039e-05	-7.02094	ENSG00000232192
inhibitory_4	all other inhibitory	CCDC3	0.000710087	-2.86032	1.92907e-05	-7.02535	ENSG00000151468
inhibitory_4	all other inhibitory	RNLS	0.000710087	-3.10091	1.94261e-05	-7.02008	ENSG00000184719
inhibitory_4	all other inhibitory	LINC02389	0.000710087	-2.87177	1.93526e-05	-7.02294	ENSG00000255693
inhibitory_4	all other inhibitory	TRIM54	0.000710472	-5.47931	1.94871e-05	-7.01772	ENSG00000138100
inhibitory_4	all other inhibitory	EXOC6	0.000711588	-2.60029	1.95683e-05	-7.0146	ENSG00000138190
inhibitory_4	all other inhibitory	AC009899.1	0.000712589	-3.89581	1.96464e-05	-7.0116	ENSG00000285940
inhibitory_4	all other inhibitory	AC011997.1	0.000726005	-4.67954	2.01711e-05	-6.9918	ENSG00000222017
inhibitory_4	all other inhibitory	PAFAH1B2	0.000726005	1.74524	2.01281e-05	6.9934	ENSG00000168092
inhibitory_4	all other inhibitory	FUT8	0.000726005	-3.14856	2.00921e-05	-6.99475	ENSG00000033170
inhibitory_4	all other inhibitory	ANKRD36C	0.00073758	-3.50191	2.05451e-05	-6.97802	ENSG00000174501
inhibitory_4	all other inhibitory	FRMD4A	0.000743843	-4.38393	2.09838e-05	-6.9622	ENSG00000151474
inhibitory_4	all other inhibitory	AP002381.2	0.000743843	-3.81549	2.09363e-05	-6.9639	ENSG00000285693
inhibitory_4	all other inhibitory	ZIM2	0.000743843	-5.3036	2.09001e-05	-6.96519	ENSG00000269699
inhibitory_4	all other inhibitory	AF165147.1	0.000743843	-6.08296	2.0813e-05	-6.96832	ENSG00000232855
inhibitory_4	all other inhibitory	TMEM35A	0.000743843	2.35013	2.09191e-05	6.96451	ENSG00000126950
inhibitory_4	all other inhibitory	PEG3	0.000750443	2.26748	2.12234e-05	6.95371	ENSG00000198300
inhibitory_4	all other inhibitory	RAB43	0.000752894	-4.15018	2.13462e-05	-6.94939	ENSG00000172780
inhibitory_4	all other inhibitory	DMD	0.000764799	-3.72622	2.1738e-05	-6.9358	ENSG00000198947
inhibitory_4	all other inhibitory	PTPRG	0.000770312	-3.20755	2.19495e-05	-6.92858	ENSG00000144724
inhibitory_4	all other inhibitory	ZKSCAN3	0.000771455	-3.94771	2.20924e-05	-6.92374	ENSG00000189298
inhibitory_4	all other inhibitory	CEP95	0.000771455	-2.62513	2.21465e-05	-6.92191	ENSG00000258890
inhibitory_4	all other inhibitory	MIAT	0.000771455	-2.75249	2.20493e-05	-6.92519	ENSG00000225783
inhibitory_4	all other inhibitory	NCS1	0.000772716	1.70684	2.22376e-05	6.91885	ENSG00000107130
inhibitory_4	all other inhibitory	CBX6	0.000778718	1.93304	2.24657e-05	6.91125	ENSG00000183741
inhibitory_4	all other inhibitory	GRM7	0.000778778	-4.00122	2.26943e-05	-6.90371	ENSG00000196277
inhibitory_4	all other inhibitory	OCLN	0.000778778	-3.91863	2.27079e-05	-6.90327	ENSG00000197822
inhibitory_4	all other inhibitory	MAP1B	0.000778778	2.34523	2.27441e-05	6.90208	ENSG00000131711
inhibitory_4	all other inhibitory	SFXN2	0.000778778	-4.25332	2.2716e-05	-6.903	ENSG00000156398
inhibitory_4	all other inhibitory	AC025043.1	0.000778778	-4.29197	2.25582e-05	-6.90819	ENSG00000259595
inhibitory_4	all other inhibitory	AGO4	0.000779179	-2.45828	2.32361e-05	-6.88616	ENSG00000134698
inhibitory_4	all other inhibitory	ACBD6	0.000779179	-2.89776	2.28822e-05	-6.89758	ENSG00000230124
inhibitory_4	all other inhibitory	AC021851.2	0.000779179	-5.0292	2.33095e-05	-6.88382	ENSG00000287621
inhibitory_4	all other inhibitory	ZBTB20	0.000779179	-2.91805	2.3295e-05	-6.88428	ENSG00000181722
inhibitory_4	all other inhibitory	TAPT1-AS1	0.000779179	-5.50992	2.29588e-05	-6.89509	ENSG00000263327
inhibitory_4	all other inhibitory	KLHL32	0.000779179	-2.63959	2.32343e-05	-6.88622	ENSG00000186231
inhibitory_4	all other inhibitory	TSPYL5	0.000779179	2.35189	2.28855e-05	6.89747	ENSG00000180543
inhibitory_4	all other inhibitory	GAB2	0.000779179	-2.70148	2.30871e-05	-6.89095	ENSG00000033327
inhibitory_4	all other inhibitory	LINC00609	0.000779179	-4.43257	2.31932e-05	-6.88754	ENSG00000257585
inhibitory_4	all other inhibitory	WWOX	0.000779179	-4.07241	2.33007e-05	-6.8841	ENSG00000186153
inhibitory_4	all other inhibitory	ENPP3	0.000780279	-4.25485	2.34279e-05	-6.88006	ENSG00000154269
inhibitory_4	all other inhibitory	AL110292.1	0.000780279	-6.10976	2.34533e-05	-6.87925	ENSG00000258081
inhibitory_4	all other inhibitory	AL022068.1	0.000781128	-4.65653	2.35343e-05	-6.87669	ENSG00000228412
inhibitory_4	all other inhibitory	TRAM2	0.000782833	-4.66672	2.36413e-05	-6.87333	ENSG00000065308
inhibitory_4	all other inhibitory	QKI	0.000788746	-2.37493	2.38759e-05	-6.866	ENSG00000112531
inhibitory_4	all other inhibitory	KAZN	0.000793945	-3.46647	2.43718e-05	-6.85076	ENSG00000189337
inhibitory_4	all other inhibitory	ARL15	0.000793945	-3.53595	2.42123e-05	-6.85563	ENSG00000185305
inhibitory_4	all other inhibitory	LINC01414	0.000793945	-3.90329	2.4334e-05	-6.85191	ENSG00000253554
inhibitory_4	all other inhibitory	MOB3B	0.000793945	-3.04413	2.42604e-05	-6.85416	ENSG00000120162
inhibitory_4	all other inhibitory	PNPLA7	0.000793945	-5.07044	2.41672e-05	-6.85701	ENSG00000130653
inhibitory_4	all other inhibitory	AL157400.3	0.000793945	-4.31388	2.42797e-05	-6.85357	ENSG00000235100
inhibitory_4	all other inhibitory	NFATC3	0.000794853	-2.93718	2.44561e-05	-6.84821	ENSG00000072736
inhibitory_4	all other inhibitory	PTPRB	0.000804101	-5.99181	2.47978e-05	-6.83794	ENSG00000127329
inhibitory_4	all other inhibitory	CYP4Z1	0.00080444	-4.07089	2.51513e-05	-6.82747	ENSG00000186160
inhibitory_4	all other inhibitory	GRHL1	0.00080444	-4.22397	2.51194e-05	-6.82841	ENSG00000134317
inhibitory_4	all other inhibitory	DNAJC27-AS1	0.00080444	-5.13667	2.511e-05	-6.82869	ENSG00000224165
inhibitory_4	all other inhibitory	LIN28B-AS1	0.00080444	-4.15536	2.49329e-05	-6.83392	ENSG00000203809
inhibitory_4	all other inhibitory	LHFPL3	0.00080444	-4.08829	2.50336e-05	-6.83094	ENSG00000187416
inhibitory_4	all other inhibitory	ABL1	0.00080444	-2.66565	2.49942e-05	-6.83211	ENSG00000097007
inhibitory_4	all other inhibitory	AL392172.1	0.000819232	-4.5508	2.5672e-05	-6.81234	ENSG00000228106
inhibitory_4	all other inhibitory	KCNB2	0.000821631	-4.22775	2.5813e-05	-6.8083	ENSG00000182674
inhibitory_4	all other inhibitory	CHST5	0.000821631	-3.73628	2.58639e-05	-6.80685	ENSG00000135702
inhibitory_4	all other inhibitory	ZNF782	0.00082345	-6.16235	2.59797e-05	-6.80355	ENSG00000196597
inhibitory_4	all other inhibitory	CRADD	0.000825169	-3.46484	2.60925e-05	-6.80036	ENSG00000169372
inhibitory_4	all other inhibitory	AL110114.1	0.000825513	-4.82029	2.61621e-05	-6.7984	ENSG00000286787
inhibitory_4	all other inhibitory	COPG1	0.000837088	1.70264	2.65884e-05	6.78649	ENSG00000181789
inhibitory_4	all other inhibitory	SDK1	0.000843513	-3.63144	2.69123e-05	-6.77758	ENSG00000146555
inhibitory_4	all other inhibitory	UPF3A	0.000843513	-1.8439	2.68905e-05	-6.77818	ENSG00000169062
inhibitory_4	all other inhibitory	KLHL3	0.000845981	-3.07345	2.70512e-05	-6.7738	ENSG00000146021
inhibitory_4	all other inhibitory	ATAD2B	0.000849356	-3.57526	2.73802e-05	-6.76491	ENSG00000119778
inhibitory_4	all other inhibitory	AC073332.1	0.000849356	-5.62278	2.7229e-05	-6.76898	ENSG00000237773
inhibitory_4	all other inhibitory	TFCP2	0.000849356	-2.23263	2.73228e-05	-6.76645	ENSG00000135457
inhibitory_4	all other inhibitory	RLIM	0.000849356	1.84436	2.74005e-05	6.76437	ENSG00000131263
inhibitory_4	all other inhibitory	Z93930.2	0.000854733	-4.73355	2.76347e-05	-6.75812	ENSG00000226471
inhibitory_4	all other inhibitory	CNTNAP5	0.000865655	-3.56323	2.87074e-05	-6.7302	ENSG00000155052
inhibitory_4	all other inhibitory	UBR2	0.000865655	-2.43289	2.82132e-05	-6.74292	ENSG00000024048
inhibitory_4	all other inhibitory	AL391840.3	0.000865655	-4.3309	2.8782e-05	-6.7283	ENSG00000287811
inhibitory_4	all other inhibitory	TBC1D32	0.000865655	-3.14194	2.83556e-05	-6.73923	ENSG00000146350
inhibitory_4	all other inhibitory	DLGAP2	0.000865655	-3.86074	2.84025e-05	-6.73802	ENSG00000198010
inhibitory_4	all other inhibitory	RALYL	0.000865655	-2.73148	2.86595e-05	-6.73142	ENSG00000184672
inhibitory_4	all other inhibitory	TTLL11	0.000865655	-3.0681	2.83362e-05	-6.73973	ENSG00000175764
inhibitory_4	all other inhibitory	GBGT1	0.000865655	-3.71782	2.86122e-05	-6.73263	ENSG00000148288
inhibitory_4	all other inhibitory	LINC02666	0.000865655	-4.95829	2.86476e-05	-6.73172	ENSG00000283141
inhibitory_4	all other inhibitory	TMBIM6	0.000865655	1.91375	2.86076e-05	6.73275	ENSG00000139644
inhibitory_4	all other inhibitory	ZNF891	0.000865655	-5.2987	2.8972e-05	-6.72348	ENSG00000214029
inhibitory_4	all other inhibitory	AL160314.2	0.000865655	-4.30792	2.89068e-05	-6.72513	ENSG00000258458
inhibitory_4	all other inhibitory	AL359232.1	0.000865655	-3.62824	2.89666e-05	-6.72362	ENSG00000258561
inhibitory_4	all other inhibitory	TTLL5	0.000865655	-3.46016	2.89456e-05	-6.72415	ENSG00000119685
inhibitory_4	all other inhibitory	U91319.1	0.000865655	-5.7523	2.83255e-05	-6.74001	ENSG00000262801
inhibitory_4	all other inhibitory	KCTD2	0.000865655	1.80544	2.83806e-05	6.73858	ENSG00000180901
inhibitory_4	all other inhibitory	NOTCH2	0.000868737	-3.81254	2.91369e-05	-6.71933	ENSG00000134250
inhibitory_4	all other inhibitory	PHF21A	0.00087685	-3.01756	2.94713e-05	-6.71098	ENSG00000135365
inhibitory_4	all other inhibitory	RANBP6	0.000879214	2.40733	2.97382e-05	6.7044	ENSG00000137040
inhibitory_4	all other inhibitory	MIPOL1	0.000879214	-2.84732	2.96577e-05	-6.70638	ENSG00000151338
inhibitory_4	all other inhibitory	RAB27A	0.000879214	-5.14019	2.96819e-05	-6.70578	ENSG00000069974
inhibitory_4	all other inhibitory	PACRG	0.000879999	-3.77884	2.98469e-05	-6.70173	ENSG00000112530
inhibitory_4	all other inhibitory	R3HCC1L	0.000879999	-5.47387	2.98898e-05	-6.70068	ENSG00000166024
inhibitory_4	all other inhibitory	VPS13B	0.000886917	-2.91545	3.02508e-05	-6.69192	ENSG00000132549
inhibitory_4	all other inhibitory	SYCP2	0.000886917	-4.65089	3.02418e-05	-6.69214	ENSG00000196074
inhibitory_4	all other inhibitory	OR2L2	0.000887911	-4.47363	3.0474e-05	-6.68656	ENSG00000203663
inhibitory_4	all other inhibitory	MEIKIN	0.000887911	-5.40151	3.04159e-05	-6.68795	ENSG00000239642
inhibitory_4	all other inhibitory	RAD54B	0.000887911	-3.79504	3.03635e-05	-6.68921	ENSG00000197275
inhibitory_4	all other inhibitory	GRIK1	0.000893407	-3.39026	3.07261e-05	-6.68055	ENSG00000171189
inhibitory_4	all other inhibitory	MTR	0.000894313	-2.67161	3.09151e-05	-6.67608	ENSG00000116984
inhibitory_4	all other inhibitory	HIBCH	0.000894313	-2.95324	3.11926e-05	-6.66958	ENSG00000198130
inhibitory_4	all other inhibitory	PNISR	0.000894313	-1.97934	3.12645e-05	-6.6679	ENSG00000132424
inhibitory_4	all other inhibitory	CDC14B	0.000894313	-6.61831	3.11427e-05	-6.67074	ENSG00000081377
inhibitory_4	all other inhibitory	CSAD	0.000894313	-2.40883	3.12657e-05	-6.66787	ENSG00000139631
inhibitory_4	all other inhibitory	MAP4K5	0.000894313	-2.34934	3.1082e-05	-6.67216	ENSG00000012983
inhibitory_4	all other inhibitory	STX8	0.000894313	-2.41165	3.11899e-05	-6.66964	ENSG00000170310
inhibitory_4	all other inhibitory	AL050309.1	0.000894313	-4.74061	3.1247e-05	-6.66831	ENSG00000227486
inhibitory_4	all other inhibitory	KIF26B	0.000899586	-6.03049	3.15779e-05	-6.66064	ENSG00000162849
inhibitory_4	all other inhibitory	MYO6	0.000899586	-3.3865	3.15286e-05	-6.66178	ENSG00000196586
inhibitory_4	all other inhibitory	TRAF3IP2-AS1	0.000900004	-3.94164	3.16565e-05	-6.65883	ENSG00000231889
inhibitory_4	all other inhibitory	ZCWPW2	0.000902358	-5.66636	3.20541e-05	-6.64976	ENSG00000206559
inhibitory_4	all other inhibitory	SLC12A8	0.000902358	-2.33299	3.19965e-05	-6.65107	ENSG00000221955
inhibitory_4	all other inhibitory	RANBP17	0.000902358	-3.65325	3.1964e-05	-6.65181	ENSG00000204764
inhibitory_4	all other inhibitory	ZCCHC7	0.000902358	-3.05831	3.2009e-05	-6.65078	ENSG00000147905
inhibitory_4	all other inhibitory	NCOA4	0.000902358	1.87641	3.20599e-05	6.64963	ENSG00000266412
inhibitory_4	all other inhibitory	SLC9A6	0.000902417	1.87142	3.21261e-05	6.64813	ENSG00000198689
inhibitory_4	all other inhibitory	SLC16A1-AS1	0.000906421	-3.26228	3.23331e-05	-6.64347	ENSG00000226419
inhibitory_4	all other inhibitory	RAD9A	0.00091527	-3.27848	3.27788e-05	-6.63353	ENSG00000172613
inhibitory_4	all other inhibitory	MAFG	0.00091527	1.74244	3.27266e-05	6.63468	ENSG00000197063
inhibitory_4	all other inhibitory	AC007389.1	0.000915932	-3.71561	3.29263e-05	-6.63027	ENSG00000204929
inhibitory_4	all other inhibitory	DLGAP1	0.000915932	-3.79221	3.29327e-05	-6.63013	ENSG00000170579
inhibitory_4	all other inhibitory	GNB2	0.000920832	2.39482	3.3436e-05	6.61913	ENSG00000172354
inhibitory_4	all other inhibitory	PDE7A	0.000920832	-5.54642	3.34191e-05	-6.6195	ENSG00000205268
inhibitory_4	all other inhibitory	FBXW4	0.000920832	-2.3931	3.34297e-05	-6.61927	ENSG00000107829
inhibitory_4	all other inhibitory	FAM155A	0.000920832	-3.25399	3.31786e-05	-6.62474	ENSG00000204442
inhibitory_4	all other inhibitory	OTUD7A	0.000920832	-3.45744	3.3287e-05	-6.62237	ENSG00000169918
inhibitory_4	all other inhibitory	LINC01088	0.000923281	-5.32783	3.37003e-05	-6.61343	ENSG00000249307
inhibitory_4	all other inhibitory	PPP4R1	0.000923281	-2.49055	3.36474e-05	-6.61457	ENSG00000154845
inhibitory_4	all other inhibitory	DIDO1	0.000923281	-2.12883	3.37218e-05	-6.61297	ENSG00000101191
inhibitory_4	all other inhibitory	BABAM2	0.000931901	-3.64113	3.41028e-05	-6.60484	ENSG00000158019
inhibitory_4	all other inhibitory	PHC1	0.000932339	-2.39188	3.42138e-05	-6.60248	ENSG00000111752
inhibitory_4	all other inhibitory	PKNOX1	0.000932339	-2.58106	3.42513e-05	-6.60169	ENSG00000160199
inhibitory_4	all other inhibitory	LARS2	0.000935932	-2.53895	3.44499e-05	-6.59751	ENSG00000011376
inhibitory_4	all other inhibitory	CCDC7	0.000938867	-3.42505	3.46246e-05	-6.59385	ENSG00000216937
inhibitory_4	all other inhibitory	CACNA1B	0.000944183	-2.83597	3.4916e-05	-6.5878	ENSG00000148408
inhibitory_4	all other inhibitory	IFT88	0.000944183	-2.13622	3.49548e-05	-6.58699	ENSG00000032742
inhibitory_4	all other inhibitory	MOV10L1	0.000960698	-4.32707	3.56345e-05	-6.57309	ENSG00000073146
inhibitory_4	all other inhibitory	PKN2	0.000960903	-2.40482	3.57104e-05	-6.57156	ENSG00000065243
inhibitory_4	all other inhibitory	SLC35F4	0.000963116	-4.4288	3.58611e-05	-6.56852	ENSG00000151812
inhibitory_4	all other inhibitory	GNAZ	0.000963125	1.82597	3.59298e-05	6.56714	ENSG00000128266
inhibitory_4	all other inhibitory	HSD11B1-AS1	0.00096608	-5.06645	3.61087e-05	-6.56356	ENSG00000227591
inhibitory_4	all other inhibitory	PAXIP1	0.000967697	-2.14203	3.62379e-05	-6.56099	ENSG00000157212
inhibitory_4	all other inhibitory	SHISA5	0.000968975	1.87527	3.64661e-05	6.55646	ENSG00000164054
inhibitory_4	all other inhibitory	CARNMT1-AS1	0.000968975	-4.00458	3.64314e-05	-6.55715	ENSG00000203321
inhibitory_4	all other inhibitory	TCP11L2	0.000968975	-4.4684	3.64923e-05	-6.55595	ENSG00000166046
inhibitory_4	all other inhibitory	ADAMTS6	0.000972681	-4.31945	3.6701e-05	-6.55184	ENSG00000049192
inhibitory_4	all other inhibitory	NPHP3	0.000976065	-1.87628	3.68981e-05	-6.54798	ENSG00000113971
inhibitory_4	all other inhibitory	AL512662.2	0.00097908	-5.57491	3.70816e-05	-6.54441	ENSG00000283913
inhibitory_4	all other inhibitory	ZNF804B	0.000983715	-3.50518	3.73806e-05	-6.53864	ENSG00000182348
inhibitory_4	all other inhibitory	AL136441.1	0.000983715	-4.38572	3.7397e-05	-6.53832	ENSG00000285572
inhibitory_4	all other inhibitory	ZSWIM5	0.000985803	-3.15259	3.7604e-05	-6.53435	ENSG00000162415
inhibitory_4	all other inhibitory	TUT4	0.000985803	-2.35101	3.77324e-05	-6.53191	ENSG00000134744
inhibitory_4	all other inhibitory	MAN2A1	0.000985803	-3.189	3.77565e-05	-6.53145	ENSG00000112893
inhibitory_4	all other inhibitory	TJP1	0.000985803	-2.72103	3.77313e-05	-6.53193	ENSG00000104067
inhibitory_4	all other inhibitory	CEP85L	0.000986456	-2.76208	3.78516e-05	-6.52964	ENSG00000111860
inhibitory_4	all other inhibitory	PUS7L	0.00100162	-2.19942	3.85047e-05	-6.51736	ENSG00000129317
inhibitory_4	all other inhibitory	GAS2	0.00101247	-2.96403	3.89936e-05	-6.5083	ENSG00000148935
inhibitory_4	all other inhibitory	AC011287.1	0.00102077	-5.61617	3.94583e-05	-6.49981	ENSG00000229618
inhibitory_4	all other inhibitory	ARHGAP22	0.00102077	-2.62406	3.94441e-05	-6.50007	ENSG00000128805
inhibitory_4	all other inhibitory	CCDC30	0.00102365	-2.5074	4.02026e-05	-6.48643	ENSG00000186409
inhibitory_4	all other inhibitory	ABHD18	0.00102365	-3.05234	4.02245e-05	-6.48604	ENSG00000164074
inhibitory_4	all other inhibitory	NR3C2	0.00102365	-2.96598	3.99645e-05	-6.49069	ENSG00000151623
inhibitory_4	all other inhibitory	MTBP	0.00102365	-4.25326	3.99598e-05	-6.49077	ENSG00000172167
inhibitory_4	all other inhibitory	SMC5-AS1	0.00102365	-5.15018	4.0159e-05	-6.48721	ENSG00000268364
inhibitory_4	all other inhibitory	AL157388.1	0.00102365	-5.32626	4.01981e-05	-6.48651	ENSG00000229272
inhibitory_4	all other inhibitory	C11orf65	0.00102365	-4.29805	4.01377e-05	-6.48759	ENSG00000166323
inhibitory_4	all other inhibitory	PDE8A	0.00102365	-5.22632	3.99683e-05	-6.49062	ENSG00000073417
inhibitory_4	all other inhibitory	HSPA13	0.00102365	2.06807	3.98789e-05	6.49222	ENSG00000155304
inhibitory_4	all other inhibitory	INPP4B	0.00102555	-4.21194	4.03718e-05	-6.48343	ENSG00000109452
inhibitory_4	all other inhibitory	SPOCK2	0.00102611	2.23354	4.04734e-05	6.48163	ENSG00000107742
inhibitory_4	all other inhibitory	ANKRD34C-AS1	0.00102611	-2.40094	4.05398e-05	-6.48046	ENSG00000259234
inhibitory_4	all other inhibitory	AL353784.1	0.00102835	-4.18513	4.07014e-05	-6.47762	ENSG00000234173
inhibitory_4	all other inhibitory	RNPC3	0.00102891	-3.55677	4.08333e-05	-6.4753	ENSG00000185946
inhibitory_4	all other inhibitory	SV2A	0.00102891	2.14096	4.15705e-05	6.46252	ENSG00000159164
inhibitory_4	all other inhibitory	EIF1B-AS1	0.00102891	-4.89672	4.10087e-05	-6.47224	ENSG00000280739
inhibitory_4	all other inhibitory	AHRR	0.00102891	-4.75823	4.12134e-05	-6.46868	ENSG00000063438
inhibitory_4	all other inhibitory	RARS2	0.00102891	-2.12297	4.11086e-05	-6.4705	ENSG00000146282
inhibitory_4	all other inhibitory	RNF217-AS1	0.00102891	-5.46127	4.16561e-05	-6.46105	ENSG00000236548
inhibitory_4	all other inhibitory	SUN1	0.00102891	-1.7889	4.15253e-05	-6.4633	ENSG00000164828
inhibitory_4	all other inhibitory	UBR5	0.00102891	-2.88176	4.16742e-05	-6.46074	ENSG00000104517
inhibitory_4	all other inhibitory	ZHX2	0.00102891	-6.15767	4.13444e-05	-6.46642	ENSG00000178764
inhibitory_4	all other inhibitory	CBWD3	0.00102891	-4.59574	4.13399e-05	-6.46649	ENSG00000196873
inhibitory_4	all other inhibitory	TRIP4	0.00102891	-2.20288	4.10478e-05	-6.47156	ENSG00000103671
inhibitory_4	all other inhibitory	ZNF407	0.00102891	-3.50005	4.15693e-05	-6.46254	ENSG00000215421
inhibitory_4	all other inhibitory	PTCHD1-AS	0.00102891	-6.46906	4.15723e-05	-6.46249	ENSG00000233067
inhibitory_4	all other inhibitory	SLC44A1	0.0010326	-2.0566	4.18967e-05	-6.45694	ENSG00000070214
inhibitory_4	all other inhibitory	DGKB	0.00103734	-2.76886	4.2163e-05	-6.45242	ENSG00000136267
inhibitory_4	all other inhibitory	LINC01505	0.00104123	-5.67089	4.23948e-05	-6.44851	ENSG00000234323
inhibitory_4	all other inhibitory	KCNT2	0.00105017	-3.36361	4.3232e-05	-6.43458	ENSG00000162687
inhibitory_4	all other inhibitory	PCNX2	0.00105017	-2.49438	4.31969e-05	-6.43516	ENSG00000135749
inhibitory_4	all other inhibitory	CDH10	0.00105017	-2.82795	4.31967e-05	-6.43516	ENSG00000040731
inhibitory_4	all other inhibitory	AUTS2	0.00105017	-3.18903	4.32813e-05	-6.43377	ENSG00000158321
inhibitory_4	all other inhibitory	AC012213.1	0.00105017	-4.51615	4.3182e-05	-6.4354	ENSG00000253477
inhibitory_4	all other inhibitory	MPDZ	0.00105017	-2.24321	4.30529e-05	-6.43754	ENSG00000107186
inhibitory_4	all other inhibitory	FGF14	0.00105017	-3.1066	4.29826e-05	-6.4387	ENSG00000102466
inhibitory_4	all other inhibitory	CES4A	0.00105043	-4.99259	4.33669e-05	-6.43236	ENSG00000172824
inhibitory_4	all other inhibitory	AC008014.1	0.00105416	-3.848	4.35956e-05	-6.42862	ENSG00000257261
inhibitory_4	all other inhibitory	ZBTB49	0.00105506	-4.69914	4.37078e-05	-6.42679	ENSG00000168826
inhibitory_4	all other inhibitory	NR6A1	0.00105827	-3.24501	4.39158e-05	-6.42341	ENSG00000148200
inhibitory_4	all other inhibitory	MIR137HG	0.00105924	-2.82591	4.40476e-05	-6.42128	ENSG00000225206
inhibitory_4	all other inhibitory	NEAT1	0.00105924	-2.69472	4.4182e-05	-6.41912	ENSG00000245532
inhibitory_4	all other inhibitory	MACROD2	0.00105924	-3.44982	4.41575e-05	-6.41951	ENSG00000172264
inhibitory_4	all other inhibitory	HFM1	0.0010672	-5.14284	4.46659e-05	-6.41137	ENSG00000162669
inhibitory_4	all other inhibitory	CSPP1	0.0010672	-1.82702	4.46205e-05	-6.4121	ENSG00000104218
inhibitory_4	all other inhibitory	FOCAD	0.00107069	-2.72228	4.48879e-05	-6.40785	ENSG00000188352
inhibitory_4	all other inhibitory	AL035530.2	0.00107561	-2.20361	4.51706e-05	-6.40339	ENSG00000271913
inhibitory_4	all other inhibitory	IGF2BP3	0.00107573	-5.02662	4.52522e-05	-6.40211	ENSG00000136231
inhibitory_4	all other inhibitory	SYN3	0.00107797	-3.65212	4.54229e-05	-6.39944	ENSG00000185666
inhibitory_4	all other inhibitory	CUX1	0.00108127	-2.56726	4.56389e-05	-6.39607	ENSG00000257923
inhibitory_4	all other inhibitory	SETBP1	0.00108219	-4.29575	4.57546e-05	-6.39428	ENSG00000152217
inhibitory_4	all other inhibitory	NCOA6	0.00108522	-2.64302	4.6037e-05	-6.38992	ENSG00000198646
inhibitory_4	all other inhibitory	CABIN1	0.00108522	-1.5878	4.59606e-05	-6.39109	ENSG00000099991
inhibitory_4	all other inhibitory	CACNA1D	0.00108647	-3.83256	4.61671e-05	-6.38792	ENSG00000157388
inhibitory_4	all other inhibitory	IMPAD1	0.00108773	1.73236	4.62977e-05	6.38591	ENSG00000104331
inhibitory_4	all other inhibitory	AC004039.1	0.00108905	-4.38738	4.64315e-05	-6.38387	ENSG00000230612
inhibitory_4	all other inhibitory	DOCK3	0.00109817	-2.64315	4.69153e-05	-6.37652	ENSG00000088538
inhibitory_4	all other inhibitory	LRBA	0.00109817	-2.58453	4.69764e-05	-6.3756	ENSG00000198589
inhibitory_4	all other inhibitory	KHDRBS2-OT	0.00110852	-5.27505	4.75138e-05	-6.36755	ENSG00000250686
inhibitory_4	all other inhibitory	ANKFN1	0.00110852	-4.15748	4.75769e-05	-6.36661	ENSG00000153930
inhibitory_4	all other inhibitory	TMEM131L	0.00110963	-5.46722	4.77032e-05	-6.36474	ENSG00000121210
inhibitory_4	all other inhibitory	TENM3-AS1	0.00111891	-4.49034	4.82612e-05	-6.35652	ENSG00000177822
inhibitory_4	all other inhibitory	KANSL1	0.00111891	-2.68811	4.82583e-05	-6.35656	ENSG00000120071
inhibitory_4	all other inhibitory	SYT4	0.00111913	2.73612	4.83499e-05	6.35522	ENSG00000132872
inhibitory_4	all other inhibitory	DLEU2L	0.00112049	-4.52559	4.85804e-05	-6.35186	ENSG00000116652
inhibitory_4	all other inhibitory	ZNF251	0.00112049	-2.61364	4.87273e-05	-6.34973	ENSG00000198169
inhibitory_4	all other inhibitory	SLFN5	0.00112049	1.94112	4.86676e-05	6.35059	ENSG00000166750
inhibitory_4	all other inhibitory	TASP1	0.00112049	-5.23571	4.8717e-05	-6.34987	ENSG00000089123
inhibitory_4	all other inhibitory	FSIP2-AS1	0.00112124	-4.80641	4.89761e-05	-6.34613	ENSG00000231646
inhibitory_4	all other inhibitory	HSPBAP1	0.00112124	-2.17205	4.89991e-05	-6.3458	ENSG00000169087
inhibitory_4	all other inhibitory	MTHFD1L	0.00112124	-2.82838	4.88551e-05	-6.34788	ENSG00000120254
inhibitory_4	all other inhibitory	SH2B3	0.00112803	-4.44302	4.93756e-05	-6.34039	ENSG00000111252
inhibitory_4	all other inhibitory	LINC02398	0.00113392	-5.25837	4.9714e-05	-6.33557	ENSG00000256287
inhibitory_4	all other inhibitory	PTCH2	0.00113535	-4.7492	4.99465e-05	-6.33228	ENSG00000117425
inhibitory_4	all other inhibitory	ZCCHC14	0.00113535	-2.69175	4.99078e-05	-6.33283	ENSG00000140948
inhibitory_4	all other inhibitory	HDAC8	0.00113535	-2.9627	5.0019e-05	-6.33126	ENSG00000147099
inhibitory_4	all other inhibitory	TXNDC16	0.00113588	-2.18342	5.01229e-05	-6.3298	ENSG00000087301
inhibitory_4	all other inhibitory	TAMM41	0.00114126	-2.3209	5.04574e-05	-6.32511	ENSG00000144559
inhibitory_4	all other inhibitory	ZNF439	0.00114126	-2.49546	5.05225e-05	-6.3242	ENSG00000171291
inhibitory_4	all other inhibitory	SYT11	0.00114478	2.02358	5.07599e-05	6.3209	ENSG00000132718
inhibitory_4	all other inhibitory	SDCCAG8	0.00114497	-2.88962	5.09082e-05	-6.31884	ENSG00000054282
inhibitory_4	all other inhibitory	VPS54	0.00114497	-2.7447	5.15191e-05	-6.31045	ENSG00000143952
inhibitory_4	all other inhibitory	CYB5R4	0.00114497	-2.78765	5.15615e-05	-6.30987	ENSG00000065615
inhibitory_4	all other inhibitory	SGK1	0.00114497	-2.62897	5.13479e-05	-6.31279	ENSG00000118515
inhibitory_4	all other inhibitory	LINC01277	0.00114497	-3.02576	5.14943e-05	-6.31079	ENSG00000229017
inhibitory_4	all other inhibitory	AC013287.1	0.00114497	-6.42138	5.1582e-05	-6.30959	ENSG00000228566
inhibitory_4	all other inhibitory	HERC4	0.00114497	-2.26116	5.15205e-05	-6.31043	ENSG00000148634
inhibitory_4	all other inhibitory	DLG5	0.00114497	-1.99478	5.10361e-05	-6.31708	ENSG00000151208
inhibitory_4	all other inhibitory	SOS2	0.00114497	-2.24144	5.13182e-05	-6.3132	ENSG00000100485
inhibitory_4	all other inhibitory	ZNF236	0.00114497	-1.86995	5.13427e-05	-6.31286	ENSG00000130856
inhibitory_4	all other inhibitory	LINC02082	0.00114689	-5.00869	5.18112e-05	-6.30647	ENSG00000242268
inhibitory_4	all other inhibitory	NKAIN3	0.00114689	-2.88806	5.18313e-05	-6.3062	ENSG00000185942
inhibitory_4	all other inhibitory	RBL1	0.00115137	-4.74523	5.21155e-05	-6.30235	ENSG00000080839
inhibitory_4	all other inhibitory	CPO	0.00115471	-4.36601	5.27276e-05	-6.29414	ENSG00000144410
inhibitory_4	all other inhibitory	PRRT3	0.00115471	2.05139	5.24103e-05	6.29839	ENSG00000163704
inhibitory_4	all other inhibitory	UBE2E2	0.00115471	-2.38202	5.28059e-05	-6.2931	ENSG00000182247
inhibitory_4	all other inhibitory	AC117383.1	0.00115471	-4.60646	5.3384e-05	-6.28546	ENSG00000249417
inhibitory_4	all other inhibitory	TMPRSS11D	0.00115471	-4.094	5.27194e-05	-6.29425	ENSG00000153802
inhibitory_4	all other inhibitory	AC005162.3	0.00115471	-5.53453	5.28075e-05	-6.29308	ENSG00000272568
inhibitory_4	all other inhibitory	MLLT10	0.00115471	-2.56601	5.32529e-05	-6.28718	ENSG00000078403
inhibitory_4	all other inhibitory	TMEM72-AS1	0.00115471	-2.91881	5.33281e-05	-6.28619	ENSG00000224812
inhibitory_4	all other inhibitory	LDLRAD3	0.00115471	-4.93581	5.26492e-05	-6.29519	ENSG00000179241
inhibitory_4	all other inhibitory	AMBRA1	0.00115471	-2.87048	5.34586e-05	-6.28447	ENSG00000110497
inhibitory_4	all other inhibitory	RTN3	0.00115471	1.51933	5.35188e-05	6.28369	ENSG00000133318
inhibitory_4	all other inhibitory	DUSP3	0.00115471	1.98114	5.31878e-05	6.28804	ENSG00000108861
inhibitory_4	all other inhibitory	MAU2	0.00115471	-1.79587	5.30732e-05	-6.28956	ENSG00000129933
inhibitory_4	all other inhibitory	NAPB	0.00115471	1.85218	5.35798e-05	6.28289	ENSG00000125814
inhibitory_4	all other inhibitory	CYB5R3	0.00115471	2.23621	5.35334e-05	6.28349	ENSG00000100243
inhibitory_4	all other inhibitory	WWC3	0.00115471	-5.177	5.32678e-05	-6.28699	ENSG00000047644
inhibitory_4	all other inhibitory	CPNE8	0.00115525	-3.44194	5.36866e-05	-6.28149	ENSG00000139117
inhibitory_4	all other inhibitory	ARMC2	0.00116856	-3.26097	5.43882e-05	-6.27238	ENSG00000118690
inhibitory_4	all other inhibitory	ETFDH	0.0011704	-2.4804	5.4557e-05	-6.27021	ENSG00000171503
inhibitory_4	all other inhibitory	DISP1	0.00117105	-6.00108	5.4744e-05	-6.26781	ENSG00000154309
inhibitory_4	all other inhibitory	LRRC8A	0.00117105	1.75012	5.47541e-05	6.26768	ENSG00000136802
inhibitory_4	all other inhibitory	PELI2	0.00117227	-6.1124	5.48942e-05	-6.26589	ENSG00000139946
inhibitory_4	all other inhibitory	KLHL29	0.00117642	-3.46549	5.51719e-05	-6.26235	ENSG00000119771
inhibitory_4	all other inhibitory	AF117829.1	0.0011816	-5.68524	5.54991e-05	-6.25821	ENSG00000251136
inhibitory_4	all other inhibitory	GMDS-DT	0.00119167	-3.1514	5.61416e-05	-6.25016	ENSG00000250903
inhibitory_4	all other inhibitory	GAS8	0.00119167	-1.97731	5.60984e-05	-6.2507	ENSG00000141013
inhibitory_4	all other inhibitory	ARID1B	0.00119189	-2.51064	5.62366e-05	-6.24897	ENSG00000049618
inhibitory_4	all other inhibitory	DOCK4	0.00119822	-2.84367	5.662e-05	-6.24422	ENSG00000128512
inhibitory_4	all other inhibitory	CADM3	0.00120083	1.95371	5.68289e-05	6.24165	ENSG00000162706
inhibitory_4	all other inhibitory	FANK1	0.00120218	-4.74828	5.70634e-05	-6.23877	ENSG00000203780
inhibitory_4	all other inhibitory	TNRC6A	0.00120218	-2.57767	5.69992e-05	-6.23955	ENSG00000090905
inhibitory_4	all other inhibitory	SELENOT	0.0012099	1.69601	5.75162e-05	6.23325	ENSG00000198843
inhibitory_4	all other inhibitory	ZNF382	0.00121891	-1.60996	5.8031e-05	-6.22702	ENSG00000161298
inhibitory_4	all other inhibitory	ZFAND3	0.00121978	-2.31706	5.83663e-05	-6.223	ENSG00000156639
inhibitory_4	all other inhibitory	STXBP1	0.00121978	1.59462	5.83935e-05	6.22268	ENSG00000136854
inhibitory_4	all other inhibitory	LRRC28	0.00121978	-2.18705	5.8292e-05	-6.22389	ENSG00000168904
inhibitory_4	all other inhibitory	LINC01695	0.00121978	-5.05156	5.84193e-05	-6.22237	ENSG00000236532
inhibitory_4	all other inhibitory	EML6	0.00122069	-6.56014	5.85494e-05	-6.22082	ENSG00000214595
inhibitory_4	all other inhibitory	TESK2	0.00122123	-4.25382	5.8662e-05	-6.21947	ENSG00000070759
inhibitory_4	all other inhibitory	GRID1	0.00122551	-4.01259	5.89546e-05	-6.216	ENSG00000182771
inhibitory_4	all other inhibitory	LINC00630	0.00122917	-4.89671	5.9218e-05	-6.2129	ENSG00000223546
inhibitory_4	all other inhibitory	AC046134.2	0.00124479	-2.80412	6.01905e-05	-6.20155	ENSG00000248932
inhibitory_4	all other inhibitory	TMEM168	0.00124479	-5.39538	6.02104e-05	-6.20131	ENSG00000146802
inhibitory_4	all other inhibitory	EHMT1	0.00124479	-2.58397	6.0236e-05	-6.20102	ENSG00000181090
inhibitory_4	all other inhibitory	PJA2	0.00124625	1.63383	6.04839e-05	6.19816	ENSG00000198961
inhibitory_4	all other inhibitory	GPATCH8	0.00124625	-2.40516	6.04168e-05	-6.19893	ENSG00000186566
inhibitory_4	all other inhibitory	ANTXR1	0.00124694	-3.08615	6.06059e-05	-6.19676	ENSG00000169604
inhibitory_4	all other inhibitory	AL357052.1	0.00124867	-4.85935	6.07789e-05	-6.19477	ENSG00000231662
inhibitory_4	all other inhibitory	TMEM117	0.00125336	-2.92411	6.10961e-05	-6.19115	ENSG00000139173
inhibitory_4	all other inhibitory	AC090578.1	0.0012641	-7.0352	6.1979e-05	-6.18117	ENSG00000253553
inhibitory_4	all other inhibitory	DLAT	0.0012641	1.96541	6.18249e-05	6.1829	ENSG00000150768
inhibitory_4	all other inhibitory	FBN1	0.0012641	-5.59754	6.19441e-05	-6.18156	ENSG00000166147
inhibitory_4	all other inhibitory	BCOR	0.0012641	-4.17719	6.18265e-05	-6.18288	ENSG00000183337
inhibitory_4	all other inhibitory	TRIM9	0.00126532	-2.19835	6.22044e-05	-6.17865	ENSG00000100505
inhibitory_4	all other inhibitory	AC027682.4	0.00126532	-4.60675	6.22186e-05	-6.17849	ENSG00000261386
inhibitory_4	all other inhibitory	PTPRD	0.00126624	-2.74243	6.23537e-05	-6.17698	ENSG00000153707
inhibitory_4	all other inhibitory	DNAAF5	0.00126821	-4.70191	6.27899e-05	-6.17214	ENSG00000164818
inhibitory_4	all other inhibitory	ANO4	0.00126821	-3.09078	6.27962e-05	-6.17207	ENSG00000151572
inhibitory_4	all other inhibitory	SUPT20H	0.00126821	-1.67849	6.276e-05	-6.17247	ENSG00000102710
inhibitory_4	all other inhibitory	RALGAPA2	0.00126821	-5.58402	6.28112e-05	-6.1719	ENSG00000188559
inhibitory_4	all other inhibitory	LRRC7	0.00126958	-2.98091	6.29691e-05	-6.17016	ENSG00000033122
inhibitory_4	all other inhibitory	MED13L	0.00127098	-2.50059	6.31288e-05	-6.1684	ENSG00000123066
inhibitory_4	all other inhibitory	AL365295.1	0.00127449	-3.27178	6.33938e-05	-6.16549	ENSG00000237356
inhibitory_4	all other inhibitory	YWHAG	0.00127884	2.19709	6.37014e-05	6.16214	ENSG00000170027
inhibitory_4	all other inhibitory	SAXO2	0.00128755	-4.81631	6.42266e-05	-6.15644	ENSG00000188659
inhibitory_4	all other inhibitory	ATXN7L2	0.00129307	-3.52502	6.50518e-05	-6.14759	ENSG00000162650
inhibitory_4	all other inhibitory	RGPD8	0.00129307	-4.33731	6.49578e-05	-6.14859	ENSG00000169629
inhibitory_4	all other inhibitory	ATP6V1B2	0.00129307	2.26843	6.4831e-05	6.14995	ENSG00000147416
inhibitory_4	all other inhibitory	MAMDC2-AS1	0.00129307	-5.20396	6.48479e-05	-6.14976	ENSG00000204706
inhibitory_4	all other inhibitory	SEC31B	0.00129307	-3.06261	6.50619e-05	-6.14748	ENSG00000075826
inhibitory_4	all other inhibitory	TTC17	0.00129307	-3.05712	6.4778e-05	-6.15051	ENSG00000052841
inhibitory_4	all other inhibitory	SLC41A2	0.00129307	-2.43412	6.52371e-05	-6.14562	ENSG00000136052
inhibitory_4	all other inhibitory	PIBF1	0.00129307	-2.96333	6.52064e-05	-6.14594	ENSG00000083535
inhibitory_4	all other inhibitory	FMN2	0.0012935	-3.08937	6.53517e-05	-6.1444	ENSG00000155816
inhibitory_4	all other inhibitory	VMA21	0.0012935	2.16742	6.54425e-05	6.14344	ENSG00000160131
inhibitory_4	all other inhibitory	METAP1D	0.00130258	-4.62698	6.6272e-05	-6.13472	ENSG00000172878
inhibitory_4	all other inhibitory	MAML2	0.00130258	-3.0693	6.6184e-05	-6.13564	ENSG00000184384
inhibitory_4	all other inhibitory	PTPRR	0.00130258	-3.3615	6.62201e-05	-6.13526	ENSG00000153233
inhibitory_4	all other inhibitory	KATNBL1	0.00130258	-2.20114	6.61049e-05	-6.13647	ENSG00000134152
inhibitory_4	all other inhibitory	LINC02614	0.00130919	-5.33609	6.67012e-05	-6.13025	ENSG00000241288
inhibitory_4	all other inhibitory	GDAP2	0.00132276	-1.60343	6.75272e-05	-6.12174	ENSG00000196505
inhibitory_4	all other inhibitory	AC023095.1	0.00132276	-4.94833	6.75809e-05	-6.12119	ENSG00000285971
inhibitory_4	all other inhibitory	AC006581.2	0.00132419	-5.14421	6.78046e-05	-6.11891	ENSG00000282022
inhibitory_4	all other inhibitory	SERINC3	0.00132419	2.15748	6.78419e-05	6.11853	ENSG00000132824
inhibitory_4	all other inhibitory	CDK13	0.00133122	-2.14244	6.82969e-05	-6.11391	ENSG00000065883
inhibitory_4	all other inhibitory	ODF2	0.00133347	-5.1518	6.8507e-05	-6.11179	ENSG00000136811
inhibitory_4	all other inhibitory	RYR2	0.00133622	-2.83338	6.87431e-05	-6.10942	ENSG00000198626
inhibitory_4	all other inhibitory	HPCAL4	0.00134141	1.58106	6.92008e-05	6.10483	ENSG00000116983
inhibitory_4	all other inhibitory	TTC21B	0.00134141	-2.1283	6.91881e-05	-6.10496	ENSG00000123607
inhibitory_4	all other inhibitory	ZCCHC8	0.00134851	-2.12942	6.96629e-05	-6.10024	ENSG00000033030
inhibitory_4	all other inhibitory	AL391840.1	0.00135139	-5.73611	7.00038e-05	-6.09688	ENSG00000231533
inhibitory_4	all other inhibitory	BANP	0.00135139	-2.35628	6.99846e-05	-6.09706	ENSG00000172530
inhibitory_4	all other inhibitory	IGSF11	0.00135841	-6.11316	7.04638e-05	-6.09236	ENSG00000144847
inhibitory_4	all other inhibitory	RAB6B	0.00136087	1.85729	7.06881e-05	6.09017	ENSG00000154917
inhibitory_4	all other inhibitory	VWA8	0.0013649	-2.64717	7.09948e-05	-6.08719	ENSG00000102763
inhibitory_4	all other inhibitory	SMURF1	0.00137185	-1.87497	7.15246e-05	-6.08207	ENSG00000198742
inhibitory_4	all other inhibitory	ZNF532	0.00137185	-2.59789	7.1551e-05	-6.08181	ENSG00000074657
inhibitory_4	all other inhibitory	HSD17B12	0.00137313	1.86044	7.17153e-05	6.08023	ENSG00000149084
inhibitory_4	all other inhibitory	MTUS2	0.00137575	-3.46341	7.19497e-05	-6.07798	ENSG00000132938
inhibitory_4	all other inhibitory	AC099791.2	0.00138035	-3.97338	7.23867e-05	-6.07382	ENSG00000271200
inhibitory_4	all other inhibitory	JMJD1C	0.00138035	-2.80213	7.23714e-05	-6.07396	ENSG00000171988
inhibitory_4	all other inhibitory	FAM193B	0.00138109	-2.10113	7.25237e-05	-6.07252	ENSG00000146067
inhibitory_4	all other inhibitory	RAPGEF4	0.00138259	-2.197	7.27163e-05	-6.07069	ENSG00000091428
inhibitory_4	all other inhibitory	REPS1	0.00138259	-1.9523	7.27988e-05	-6.06991	ENSG00000135597
inhibitory_4	all other inhibitory	AC079781.5	0.00139378	-3.29146	7.34872e-05	-6.06344	ENSG00000284707
inhibitory_4	all other inhibitory	COL24A1	0.00139637	-4.86092	7.37841e-05	-6.06067	ENSG00000171502
inhibitory_4	all other inhibitory	TRA2A	0.00139637	-1.78069	7.38219e-05	-6.06032	ENSG00000164548
inhibitory_4	all other inhibitory	MIR9-3HG	0.00139789	-5.12398	7.40019e-05	-6.05864	ENSG00000255571
inhibitory_4	all other inhibitory	MAML3	0.00140555	-2.88981	7.46067e-05	-6.05305	ENSG00000196782
inhibitory_4	all other inhibitory	UIMC1	0.00140555	-2.66842	7.46073e-05	-6.05305	ENSG00000087206
inhibitory_4	all other inhibitory	AC093765.3	0.00140675	-4.54883	7.47707e-05	-6.05154	ENSG00000287290
inhibitory_4	all other inhibitory	MIR181A1HG	0.00140849	-5.2228	7.58634e-05	-6.04159	ENSG00000229989
inhibitory_4	all other inhibitory	KCNK3	0.00140849	2.05052	7.54875e-05	6.045	ENSG00000171303
inhibitory_4	all other inhibitory	AC097500.1	0.00140849	-3.67383	7.53767e-05	-6.046	ENSG00000287129
inhibitory_4	all other inhibitory	MARCH6	0.00140849	1.48662	7.57319e-05	6.04278	ENSG00000145495
inhibitory_4	all other inhibitory	PDE10A	0.00140849	-2.96291	7.55325e-05	-6.04459	ENSG00000112541
inhibitory_4	all other inhibitory	AL139815.1	0.00140849	-5.3844	7.51863e-05	-6.04774	ENSG00000286924
inhibitory_4	all other inhibitory	SCARF1	0.00140849	-3.6298	7.58643e-05	-6.04158	ENSG00000074660
inhibitory_4	all other inhibitory	ATXN7L3	0.00140849	1.86002	7.56216e-05	6.04378	ENSG00000087152
inhibitory_4	all other inhibitory	SNAP25	0.00140849	1.46101	7.56779e-05	6.04327	ENSG00000132639
inhibitory_4	all other inhibitory	AL008633.1	0.00140849	-5.99382	7.5716e-05	-6.04292	ENSG00000225689
inhibitory_4	all other inhibitory	PDE4B	0.00141261	-3.21769	7.62645e-05	-6.03797	ENSG00000184588
inhibitory_4	all other inhibitory	EFCAB2	0.00141261	-3.17612	7.64998e-05	-6.03586	ENSG00000203666
inhibitory_4	all other inhibitory	SLC35A1	0.00141261	-2.46499	7.65877e-05	-6.03507	ENSG00000164414
inhibitory_4	all other inhibitory	ACSS3	0.00141261	-4.97367	7.6511e-05	-6.03576	ENSG00000111058
inhibitory_4	all other inhibitory	GMFB	0.00141261	1.74987	7.63528e-05	6.03718	ENSG00000197045
inhibitory_4	all other inhibitory	DNAJB4	0.0014128	1.7241	7.70318e-05	6.03111	ENSG00000162616
inhibitory_4	all other inhibitory	PTK2	0.0014128	-2.4039	7.71125e-05	-6.03039	ENSG00000169398
inhibitory_4	all other inhibitory	DENND3	0.0014128	-2.03127	7.70512e-05	-6.03094	ENSG00000105339
inhibitory_4	all other inhibitory	AGBL1	0.0014128	-3.75968	7.7065e-05	-6.03081	ENSG00000273540
inhibitory_4	all other inhibitory	ZNF737	0.0014128	-2.08912	7.67984e-05	-6.03319	ENSG00000237440
inhibitory_4	all other inhibitory	SMIM10L2B	0.0014128	2.37219	7.72006e-05	6.02961	ENSG00000196972
inhibitory_4	all other inhibitory	AC245060.5	0.00141384	-5.09353	7.73579e-05	-6.02821	ENSG00000274422
inhibitory_4	all other inhibitory	EIF4G1	0.00141569	1.78912	7.75596e-05	6.02643	ENSG00000114867
inhibitory_4	all other inhibitory	IFNAR2	0.00141893	-2.75487	7.78379e-05	-6.02398	ENSG00000159110
inhibitory_4	all other inhibitory	LARP1	0.0014201	1.38718	7.82047e-05	6.02076	ENSG00000155506
inhibitory_4	all other inhibitory	LRCH1	0.0014201	-2.43941	7.81569e-05	-6.02117	ENSG00000136141
inhibitory_4	all other inhibitory	ZNF17	0.0014201	-4.09286	7.8107e-05	-6.02161	ENSG00000186272
inhibitory_4	all other inhibitory	HHIP	0.00142064	-4.45995	7.83355e-05	-6.01961	ENSG00000164161
inhibitory_4	all other inhibitory	RFX3	0.00142274	-2.04413	7.85527e-05	-6.01772	ENSG00000080298
inhibitory_4	all other inhibitory	FARS2	0.0014352	-2.95407	7.93423e-05	-6.01087	ENSG00000145982
inhibitory_4	all other inhibitory	RND3	0.00143828	1.5642	7.96151e-05	6.00853	ENSG00000115963
inhibitory_4	all other inhibitory	LINC00472	0.00143915	-5.26555	7.98625e-05	-6.0064	ENSG00000233237
inhibitory_4	all other inhibitory	CNTRL	0.00143915	-3.21221	7.98897e-05	-6.00617	ENSG00000119397
inhibitory_4	all other inhibitory	SLC13A3	0.00143915	-5.20284	7.99699e-05	-6.00549	ENSG00000158296
inhibitory_4	all other inhibitory	SCAF8	0.001444	-2.17665	8.03422e-05	-6.00231	ENSG00000213079
inhibitory_4	all other inhibitory	WDR82	0.00144714	1.66303	8.06197e-05	5.99995	ENSG00000164091
inhibitory_4	all other inhibitory	WSB1	0.00144922	-2.60976	8.08382e-05	-5.9981	ENSG00000109046
inhibitory_4	all other inhibitory	PGM2L1	0.0014513	2.09078	8.10577e-05	5.99625	ENSG00000165434
inhibitory_4	all other inhibitory	SLC38A9	0.0014522	-5.64435	8.14515e-05	-5.99294	ENSG00000177058
inhibitory_4	all other inhibitory	ANKS1A	0.0014522	-2.11942	8.16238e-05	-5.9915	ENSG00000064999
inhibitory_4	all other inhibitory	AP002495.1	0.0014522	-4.44534	8.15934e-05	-5.99175	ENSG00000254469
inhibitory_4	all other inhibitory	TSHR	0.0014522	-5.38756	8.15265e-05	-5.99231	ENSG00000165409
inhibitory_4	all other inhibitory	SSH2	0.0014522	-3.61914	8.12489e-05	-5.99464	ENSG00000141298
inhibitory_4	all other inhibitory	EML4	0.00145268	-2.53924	8.20639e-05	-5.98783	ENSG00000143924
inhibitory_4	all other inhibitory	SORCS3	0.00145268	-3.21868	8.2167e-05	-5.98697	ENSG00000156395
inhibitory_4	all other inhibitory	LINC02646	0.00145268	-5.58509	8.20477e-05	-5.98796	ENSG00000236303
inhibitory_4	all other inhibitory	PCDH11X	0.00145268	-4.06202	8.17707e-05	-5.99027	ENSG00000102290
inhibitory_4	all other inhibitory	LINC00894	0.00145268	-3.64136	8.19511e-05	-5.98877	ENSG00000235703
inhibitory_4	all other inhibitory	DOCK10	0.0014536	-2.94122	8.24243e-05	-5.98484	ENSG00000135905
inhibitory_4	all other inhibitory	CNTN5	0.0014536	-4.09987	8.24254e-05	-5.98483	ENSG00000149972
inhibitory_4	all other inhibitory	ZNF423	0.00145457	-2.38891	8.25838e-05	-5.98352	ENSG00000102935
inhibitory_4	all other inhibitory	DSE	0.00146139	-2.82502	8.32826e-05	-5.97777	ENSG00000111817
inhibitory_4	all other inhibitory	AL162253.2	0.00146139	-5.47565	8.32494e-05	-5.97804	ENSG00000286162
inhibitory_4	all other inhibitory	AL022313.4	0.00146139	2.2222	8.31373e-05	5.97896	ENSG00000261675
inhibitory_4	all other inhibitory	HNRNPH2	0.00146564	2.13131	8.36289e-05	5.97494	ENSG00000126945
inhibitory_4	all other inhibitory	AL445433.2	0.00146945	-5.3176	8.39508e-05	-5.97232	ENSG00000232825
inhibitory_4	all other inhibitory	BLCAP	0.00147501	1.87596	8.43731e-05	5.9689	ENSG00000166619
inhibitory_4	all other inhibitory	TTLL3	0.00147596	-1.75721	8.45324e-05	-5.96762	ENSG00000214021
inhibitory_4	all other inhibitory	NELL1	0.00147911	-2.46079	8.48509e-05	-5.96506	ENSG00000165973
inhibitory_4	all other inhibitory	NR2C1	0.00147911	-4.80392	8.49232e-05	-5.96448	ENSG00000120798
inhibitory_4	all other inhibitory	CSDE1	0.00148765	1.67938	8.60719e-05	5.95533	ENSG00000009307
inhibitory_4	all other inhibitory	UBE2Q1	0.00148765	2.01642	8.62964e-05	5.95356	ENSG00000160714
inhibitory_4	all other inhibitory	DNAH14	0.00148765	-3.63238	8.63349e-05	-5.95326	ENSG00000185842
inhibitory_4	all other inhibitory	NEK10	0.00148765	-3.51222	8.63759e-05	-5.95293	ENSG00000163491
inhibitory_4	all other inhibitory	AC002460.2	0.00148765	-5.91187	8.63774e-05	-5.95292	ENSG00000287292
inhibitory_4	all other inhibitory	TRIO	0.00148765	-2.59624	8.55205e-05	-5.95971	ENSG00000038382
inhibitory_4	all other inhibitory	SGTB	0.00148765	1.75165	8.58144e-05	5.95737	ENSG00000197860
inhibitory_4	all other inhibitory	RHBDD2	0.00148765	2.40427	8.63113e-05	5.95344	ENSG00000005486
inhibitory_4	all other inhibitory	MAP2K5	0.00148765	-3.49536	8.56358e-05	-5.95879	ENSG00000137764
inhibitory_4	all other inhibitory	ZNF236-DT	0.00148765	-3.72062	8.64706e-05	-5.95219	ENSG00000264278
inhibitory_4	all other inhibitory	CHFR	0.00148867	-4.99515	8.66357e-05	-5.95089	ENSG00000072609
inhibitory_4	all other inhibitory	N4BP2L2	0.00149099	-2.89365	8.68765e-05	-5.949	ENSG00000244754
inhibitory_4	all other inhibitory	ABCA10	0.00149623	-5.57403	8.7288e-05	-5.94579	ENSG00000154263
inhibitory_4	all other inhibitory	C4orf3	0.00149648	2.13124	8.74091e-05	5.94485	ENSG00000164096
inhibitory_4	all other inhibitory	CCDC93	0.00151511	-2.60611	8.86045e-05	-5.93562	ENSG00000125633
inhibitory_4	all other inhibitory	PI4K2A	0.00152047	1.74321	8.90264e-05	5.93239	ENSG00000155252
inhibitory_4	all other inhibitory	PCID2	0.00152461	-1.85655	8.94203e-05	-5.92939	ENSG00000126226
inhibitory_4	all other inhibitory	TBC1D2B	0.00152461	-5.4031	8.94852e-05	-5.9289	ENSG00000167202
inhibitory_4	all other inhibitory	PFDN2	0.0015247	1.91572	8.95991e-05	5.92804	ENSG00000143256
inhibitory_4	all other inhibitory	AC011346.1	0.00152957	-2.80869	9.0137e-05	-5.92398	ENSG00000247199
inhibitory_4	all other inhibitory	AP003464.1	0.00152957	-4.13418	9.00561e-05	-5.92459	ENSG00000287912
inhibitory_4	all other inhibitory	VAMP2	0.00152957	2.21204	9.02115e-05	5.92342	ENSG00000220205
inhibitory_4	all other inhibitory	ZFYVE28	0.00153317	-2.86262	9.05327e-05	-5.92101	ENSG00000159733
inhibitory_4	all other inhibitory	KIAA0825	0.00154005	-2.72739	9.10483e-05	-5.91716	ENSG00000185261
inhibitory_4	all other inhibitory	SAMD12-AS1	0.00154072	-4.5745	9.11976e-05	-5.91604	ENSG00000281641
inhibitory_4	all other inhibitory	TSPYL4	0.00154113	2.07945	9.1331e-05	5.91505	ENSG00000187189
inhibitory_4	all other inhibitory	AOPEP	0.00154692	-3.46088	9.17839e-05	-5.9117	ENSG00000148120
inhibitory_4	all other inhibitory	ZNF563	0.00154813	-3.64505	9.1966e-05	-5.91036	ENSG00000188868
inhibitory_4	all other inhibitory	SENP7	0.00155253	-1.98783	9.24479e-05	-5.90682	ENSG00000138468
inhibitory_4	all other inhibitory	INTS6-AS1	0.00155253	-4.27344	9.24281e-05	-5.90696	ENSG00000236778
inhibitory_4	all other inhibitory	GIT2	0.0015573	-1.98416	9.28426e-05	-5.90393	ENSG00000139436
inhibitory_4	all other inhibitory	ULK4	0.00156726	-3.99416	9.35478e-05	-5.89881	ENSG00000168038
inhibitory_4	all other inhibitory	TAFA1	0.00156749	-3.7471	9.3673e-05	-5.8979	ENSG00000183662
inhibitory_4	all other inhibitory	CLVS1	0.00157157	-1.98641	9.40496e-05	-5.89519	ENSG00000177182
inhibitory_4	all other inhibitory	MEG3	0.00157157	-2.6266	9.41403e-05	-5.89454	ENSG00000214548
inhibitory_4	all other inhibitory	ANKAR	0.00158286	-2.25292	9.49286e-05	-5.8889	ENSG00000151687
inhibitory_4	all other inhibitory	DCLK2	0.00158363	-2.05689	9.54254e-05	-5.88537	ENSG00000170390
inhibitory_4	all other inhibitory	PTPRJ	0.00158363	-2.7212	9.53217e-05	-5.8861	ENSG00000149177
inhibitory_4	all other inhibitory	ABCB9	0.00158363	-2.26444	9.5204e-05	-5.88694	ENSG00000150967
inhibitory_4	all other inhibitory	AL049828.1	0.00158363	-3.63934	9.5241e-05	-5.88667	ENSG00000258526
inhibitory_4	all other inhibitory	YTHDC2	0.00158606	-2.08661	9.56842e-05	-5.88354	ENSG00000047188
inhibitory_4	all other inhibitory	PPWD1	0.00158891	-2.05689	9.61951e-05	-5.87994	ENSG00000113593
inhibitory_4	all other inhibitory	TMED7	0.00158891	1.61244	9.6144e-05	5.8803	ENSG00000134970
inhibitory_4	all other inhibitory	NUP50-DT	0.00158891	-2.35148	9.60892e-05	-5.88068	ENSG00000226328
inhibitory_4	all other inhibitory	CENPI	0.0015971	-3.78473	9.6804e-05	-5.87568	ENSG00000102384
inhibitory_4	all other inhibitory	NUP54	0.00159822	-1.89599	9.70328e-05	-5.87408	ENSG00000138750
inhibitory_4	all other inhibitory	GREB1L	0.00159822	-3.58796	9.70993e-05	-5.87362	ENSG00000141449
inhibitory_4	all other inhibitory	PPP1R12B	0.00160355	-2.40772	9.7537e-05	-5.87058	ENSG00000077157
inhibitory_4	all other inhibitory	GRM8	0.00160663	-3.29207	9.78386e-05	-5.8685	ENSG00000179603
inhibitory_4	all other inhibitory	VLDLR-AS1	0.00160706	-3.08579	9.79789e-05	-5.86753	ENSG00000236404
inhibitory_4	all other inhibitory	NCKAP5	0.00162011	-3.67237	9.91617e-05	-5.85944	ENSG00000176771
inhibitory_4	all other inhibitory	AC007364.1	0.00162011	-3.09803	9.935e-05	-5.85816	ENSG00000231969
inhibitory_4	all other inhibitory	ANKRD44	0.00162011	-2.40844	9.93052e-05	-5.85846	ENSG00000065413
inhibitory_4	all other inhibitory	DELE1	0.00162011	-2.36995	9.92305e-05	-5.85897	ENSG00000081791
inhibitory_4	all other inhibitory	RYR3	0.00162011	-4.93609	9.9112e-05	-5.85977	ENSG00000198838
inhibitory_4	all other inhibitory	SPATA6	0.00162299	-1.91264	9.99882e-05	-5.85384	ENSG00000132122
inhibitory_4	all other inhibitory	SOD2	0.00162299	1.9249	9.98141e-05	5.85502	ENSG00000112096
inhibitory_4	all other inhibitory	NRXN2	0.00162299	1.44051	9.98527e-05	5.85475	ENSG00000110076
inhibitory_4	all other inhibitory	CRKL	0.00162299	1.56687	9.99197e-05	5.8543	ENSG00000099942
inhibitory_4	all other inhibitory	C15orf41	0.001624	-2.75395	0.000100166	-5.85265	ENSG00000186073
inhibitory_4	all other inhibitory	MYO16-AS1	0.00164911	-3.86812	0.000101831	-5.84154	ENSG00000236242
inhibitory_4	all other inhibitory	R3HDM1	0.00164959	-2.36594	0.000102213	-5.83902	ENSG00000048991
inhibitory_4	all other inhibitory	AC107398.3	0.00164959	1.6142	0.000102121	5.83962	ENSG00000260918
inhibitory_4	all other inhibitory	AC233296.1	0.00164959	-3.64987	0.000102064	-5.84	ENSG00000280870
inhibitory_4	all other inhibitory	PCBP1-AS1	0.00165522	-3.05697	0.000102679	-5.83596	ENSG00000179818
inhibitory_4	all other inhibitory	ADGRA3	0.00166601	-4.76611	0.000103467	-5.83082	ENSG00000152990
inhibitory_4	all other inhibitory	SPAG16	0.00167206	-2.22962	0.000104085	-5.82681	ENSG00000144451
inhibitory_4	all other inhibitory	AC098829.1	0.00167206	-5.20306	0.00010401	-5.8273	ENSG00000249252
inhibitory_4	all other inhibitory	AL589740.1	0.00167206	-4.00324	0.000104199	-5.82607	ENSG00000271860
inhibitory_4	all other inhibitory	GAB1	0.00168463	-2.22478	0.000105102	-5.82027	ENSG00000109458
inhibitory_4	all other inhibitory	CCNJ	0.00170091	-4.27658	0.000106239	-5.81305	ENSG00000107443
inhibitory_4	all other inhibitory	DMTF1	0.0017087	-1.42993	0.000106847	-5.80922	ENSG00000135164
inhibitory_4	all other inhibitory	SOX2-OT	0.00171171	-2.56849	0.000107157	-5.80727	ENSG00000242808
inhibitory_4	all other inhibitory	MTPN	0.00171663	1.6999	0.000107587	5.80459	ENSG00000105887
inhibitory_4	all other inhibitory	ZFP2	0.00172083	-4.88612	0.000107972	-5.80219	ENSG00000198939
inhibitory_4	all other inhibitory	SUCLG2	0.00172241	-4.17772	0.000108194	-5.80082	ENSG00000172340
inhibitory_4	all other inhibitory	TSEN2	0.00174394	-2.77936	0.00010967	-5.79173	ENSG00000154743
inhibitory_4	all other inhibitory	HDAC4	0.00174559	-2.43906	0.000109927	-5.79016	ENSG00000068024
inhibitory_4	all other inhibitory	ANKS1B	0.00174559	-2.38271	0.000110022	-5.78959	ENSG00000185046
inhibitory_4	all other inhibitory	SNX10	0.00174938	1.68184	0.000110758	5.78512	ENSG00000086300
inhibitory_4	all other inhibitory	CNTNAP2	0.00174938	-3.56957	0.000110438	-5.78705	ENSG00000174469
inhibitory_4	all other inhibitory	FAM66D	0.00174938	-5.57394	0.000110646	-5.7858	ENSG00000255052
inhibitory_4	all other inhibitory	TDRD3	0.00174938	-2.28457	0.000110544	-5.78641	ENSG00000083544
inhibitory_4	all other inhibitory	FAM184A	0.00174975	-2.75329	0.000110906	-5.78422	ENSG00000111879
inhibitory_4	all other inhibitory	CLEC16A	0.00175135	-2.07934	0.000111132	-5.78286	ENSG00000038532
inhibitory_4	all other inhibitory	NBR2	0.00175159	-4.68657	0.000111272	-5.78202	ENSG00000198496
inhibitory_4	all other inhibitory	ACER2	0.00175497	-4.53572	0.000111611	-5.77998	ENSG00000177076
inhibitory_4	all other inhibitory	NFE2L1	0.00175692	2.16052	0.00011186	5.77849	ENSG00000082641
inhibitory_4	all other inhibitory	AL445250.1	0.00176196	-4.95471	0.000112306	-5.77583	ENSG00000225096
inhibitory_4	all other inhibitory	NLRX1	0.00177059	-3.55864	0.000112982	-5.77181	ENSG00000160703
inhibitory_4	all other inhibitory	SCG2	0.00177213	3.19475	0.000113332	5.76975	ENSG00000171951
inhibitory_4	all other inhibitory	STXBP5-AS1	0.00177213	-2.31145	0.0001133	-5.76993	ENSG00000233452
inhibitory_4	all other inhibitory	CHCHD3	0.00178367	-2.40323	0.000114196	-5.76467	ENSG00000106554
inhibitory_4	all other inhibitory	MPHOSPH9	0.00178678	-2.3558	0.000114522	-5.76276	ENSG00000051825
inhibitory_4	all other inhibitory	KIZ	0.00178889	-2.70915	0.000114785	-5.76123	ENSG00000088970
inhibitory_4	all other inhibitory	STAG1	0.00179898	-2.78174	0.00011556	-5.75673	ENSG00000118007
inhibitory_4	all other inhibitory	TBC1D8	0.00180067	-1.78725	0.000115797	-5.75537	ENSG00000204634
inhibitory_4	all other inhibitory	ICA1L	0.00182352	-1.87351	0.000117396	-5.74621	ENSG00000163596
inhibitory_4	all other inhibitory	MFSD6	0.00183111	1.46829	0.000118015	5.74271	ENSG00000151690
inhibitory_4	all other inhibitory	GARNL3	0.00183509	-1.97115	0.000118662	-5.73906	ENSG00000136895
inhibitory_4	all other inhibitory	WDR11-AS1	0.00183509	-4.00939	0.000118654	-5.7391	ENSG00000227165
inhibitory_4	all other inhibitory	ERC1	0.00183509	-2.37149	0.000118528	-5.73981	ENSG00000082805
inhibitory_4	all other inhibitory	AL096794.1	0.00184588	-5.63567	0.000119491	-5.73442	ENSG00000286084
inhibitory_4	all other inhibitory	CETN2	0.00184709	2.36002	0.0001197	5.73325	ENSG00000147400
inhibitory_4	all other inhibitory	NBPF15	0.00185305	-4.33412	0.00012035	-5.72964	ENSG00000266338
inhibitory_4	all other inhibitory	TTC7A	0.00185305	-2.11546	0.000120242	-5.73024	ENSG00000068724
inhibitory_4	all other inhibitory	CDAN1	0.00185599	-3.95675	0.000120805	-5.72713	ENSG00000140326
inhibitory_4	all other inhibitory	ENOSF1	0.00185599	-4.60365	0.000120695	-5.72774	ENSG00000132199
inhibitory_4	all other inhibitory	RASAL2	0.00187257	-2.83089	0.000122017	-5.72048	ENSG00000075391
inhibitory_4	all other inhibitory	ARL1	0.00187514	1.78601	0.000122318	5.71884	ENSG00000120805
inhibitory_4	all other inhibitory	SAMD5	0.00188048	-3.72513	0.000123002	-5.71513	ENSG00000203727
inhibitory_4	all other inhibitory	NPAS3	0.00188048	-3.00679	0.000123067	-5.71478	ENSG00000151322
inhibitory_4	all other inhibitory	USP22	0.00188048	1.73891	0.000122951	5.71541	ENSG00000124422
inhibitory_4	all other inhibitory	AC119673.2	0.00188048	-6.77442	0.000123334	-5.71334	ENSG00000286619
inhibitory_4	all other inhibitory	SLC25A23	0.00188048	1.56104	0.000123308	5.71348	ENSG00000125648
inhibitory_4	all other inhibitory	HTR4	0.00188755	-3.16597	0.000123932	-5.71012	ENSG00000164270
inhibitory_4	all other inhibitory	SH3D19	0.00188853	-2.32987	0.000124131	-5.70906	ENSG00000109686
inhibitory_4	all other inhibitory	COLQ	0.00189005	-4.71889	0.000124499	-5.70709	ENSG00000206561
inhibitory_4	all other inhibitory	MYO3A	0.00189005	-4.78314	0.000124487	-5.70715	ENSG00000095777
inhibitory_4	all other inhibitory	ADGRL3	0.00189408	-2.74556	0.000124899	-5.70495	ENSG00000150471
inhibitory_4	all other inhibitory	PTCHD4	0.00189543	-6.07009	0.000125123	-5.70377	ENSG00000244694
inhibitory_4	all other inhibitory	P3H1	0.00189798	-4.58722	0.000125561	-5.70144	ENSG00000117385
inhibitory_4	all other inhibitory	CCDC40	0.00189798	-4.13864	0.000125486	-5.70184	ENSG00000141519
inhibitory_4	all other inhibitory	LINC01473	0.0018999	-5.6389	0.000125823	-5.70006	ENSG00000237877
inhibitory_4	all other inhibitory	TET2	0.00190388	-2.15113	0.000126357	-5.69725	ENSG00000168769
inhibitory_4	all other inhibitory	CDK6	0.00190388	-2.85016	0.000126295	-5.69757	ENSG00000105810
inhibitory_4	all other inhibitory	TRPM7	0.00190444	-2.53998	0.00012653	-5.69634	ENSG00000092439
inhibitory_4	all other inhibitory	SNPH	0.00190503	1.70583	0.000126704	5.69542	ENSG00000101298
inhibitory_4	all other inhibitory	SRBD1	0.00190647	-1.8938	0.000126936	-5.69421	ENSG00000068784
inhibitory_4	all other inhibitory	MIA2	0.00191843	-1.98251	0.000127868	-5.68935	ENSG00000150527
inhibitory_4	all other inhibitory	AP004608.1	0.00191967	-4.9924	0.000128224	-5.68751	ENSG00000255545
inhibitory_4	all other inhibitory	SLC38A6	0.00191967	-5.28905	0.000128101	-5.68814	ENSG00000139974
inhibitory_4	all other inhibitory	ORAI2	0.00192271	1.82169	0.000128921	5.68391	ENSG00000160991
inhibitory_4	all other inhibitory	GMIP	0.00192271	-3.49158	0.000128973	-5.68364	ENSG00000089639
inhibitory_4	all other inhibitory	ZNF790-AS1	0.00192271	-4.95958	0.000128568	-5.68573	ENSG00000267254
inhibitory_4	all other inhibitory	SLC9A7	0.00192271	1.36268	0.000128964	5.68369	ENSG00000065923
inhibitory_4	all other inhibitory	CDH9	0.0019243	-5.63084	0.000129627	-5.68029	ENSG00000113100
inhibitory_4	all other inhibitory	SULF1	0.0019243	-3.72386	0.000129479	-5.68104	ENSG00000137573
inhibitory_4	all other inhibitory	SGMS1	0.0019243	-3.00789	0.000129624	-5.6803	ENSG00000198964
inhibitory_4	all other inhibitory	MYO16	0.0019243	-4.05244	0.000129588	-5.68049	ENSG00000041515
inhibitory_4	all other inhibitory	AC005165.1	0.00192775	-4.90575	0.000130007	-5.67835	ENSG00000223561
inhibitory_4	all other inhibitory	LINC00174	0.00192775	-4.17376	0.000130133	-5.67771	ENSG00000179406
inhibitory_4	all other inhibitory	RASA2	0.00193217	-2.09944	0.000130569	-5.67549	ENSG00000155903
inhibitory_4	all other inhibitory	TLE5	0.00193231	1.95496	0.000130716	5.67475	ENSG00000104964
inhibitory_4	all other inhibitory	MBLAC2	0.00194386	1.53153	0.000131851	5.66902	ENSG00000176055
inhibitory_4	all other inhibitory	LRMDA	0.00194386	-3.32933	0.000131911	-5.66871	ENSG00000148655
inhibitory_4	all other inhibitory	MARF1	0.00194386	1.40734	0.000131815	5.6692	ENSG00000166783
inhibitory_4	all other inhibitory	CD164	0.00194595	2.0653	0.000132192	5.66731	ENSG00000135535
inhibitory_4	all other inhibitory	RGS7	0.00194893	-3.2101	0.000132532	-5.6656	ENSG00000182901
inhibitory_4	all other inhibitory	ZBED1	0.00196428	2.22098	0.000133716	5.65972	ENSG00000214717
inhibitory_4	all other inhibitory	LAMC1	0.00196674	-2.84808	0.000134722	-5.65476	ENSG00000135862
inhibitory_4	all other inhibitory	NAV1	0.00196674	-2.09969	0.000134693	-5.6549	ENSG00000134369
inhibitory_4	all other inhibitory	CDH12	0.00196674	-3.96083	0.000134281	-5.65692	ENSG00000154162
inhibitory_4	all other inhibitory	CARMIL1	0.00196674	-3.04187	0.000134295	-5.65686	ENSG00000079691
inhibitory_4	all other inhibitory	PLEKHA5	0.00196674	-3.09123	0.000134521	-5.65574	ENSG00000052126
inhibitory_4	all other inhibitory	EFCAB11	0.00196674	-2.04401	0.000134436	-5.65616	ENSG00000140025
inhibitory_4	all other inhibitory	KCND2	0.00196685	-2.43948	0.000134935	-5.65371	ENSG00000184408
inhibitory_4	all other inhibitory	ZNF780B	0.00196685	-2.04489	0.000135009	-5.65335	ENSG00000128000
inhibitory_4	all other inhibitory	FBN2	0.00196843	-4.75806	0.000135257	-5.65213	ENSG00000138829
inhibitory_4	all other inhibitory	SORBS2	0.00196996	-2.86544	0.000135502	-5.65094	ENSG00000154556
inhibitory_4	all other inhibitory	DYNLL2	0.00197131	2.04638	0.000135735	5.6498	ENSG00000264364
inhibitory_4	all other inhibitory	TOP3A	0.00197488	-5.20101	0.000136121	-5.64792	ENSG00000177302
inhibitory_4	all other inhibitory	AL645568.1	0.00197647	-5.29097	0.000136652	-5.64535	ENSG00000203739
inhibitory_4	all other inhibitory	FAM228A	0.00197647	-4.28093	0.000136638	-5.64542	ENSG00000186453
inhibitory_4	all other inhibitory	YWHAZ	0.00197647	1.72157	0.000136415	5.6465	ENSG00000164924
inhibitory_4	all other inhibitory	FAM153CP	0.00197702	-5.19566	0.000136897	-5.64417	ENSG00000204677
inhibitory_4	all other inhibitory	MYADM	0.00197702	2.12449	0.000136971	5.64381	ENSG00000179820
inhibitory_4	all other inhibitory	ACOT11	0.00198067	-5.69191	0.000137787	-5.63988	ENSG00000162390
inhibitory_4	all other inhibitory	NRAS	0.00198067	2.23981	0.000137734	5.64014	ENSG00000213281
inhibitory_4	all other inhibitory	WFS1	0.00198067	2.34881	0.000137785	5.63989	ENSG00000109501
inhibitory_4	all other inhibitory	ZFYVE26	0.00198067	-4.86393	0.000137692	-5.64034	ENSG00000072121
inhibitory_4	all other inhibitory	MOK	0.00198677	-1.60605	0.000138352	-5.63718	ENSG00000080823
inhibitory_4	all other inhibitory	FLG-AS1	0.00198782	-2.43218	0.000138567	-5.63616	ENSG00000237975
inhibitory_4	all other inhibitory	DIP2C	0.00199823	-2.30333	0.000139475	-5.63184	ENSG00000151240
inhibitory_4	all other inhibitory	CCDC137	0.00199823	1.86617	0.000139577	5.63136	ENSG00000185298
inhibitory_4	all other inhibitory	TMEM161B-AS1	0.00199983	-3.42762	0.000140115	-5.62882	ENSG00000247828
inhibitory_4	all other inhibitory	GPR135	0.00199983	-2.18867	0.000140062	-5.62907	ENSG00000181619
inhibitory_4	all other inhibitory	EFCAB5	0.00199983	-4.69792	0.000140051	-5.62912	ENSG00000176927
inhibitory_4	all other inhibitory	AC105916.1	0.00200685	-5.03935	0.000141034	-5.62451	ENSG00000287117
inhibitory_4	all other inhibitory	LINC02641	0.00200685	-3.82473	0.0001409	-5.62513	ENSG00000230131
inhibitory_4	all other inhibitory	ALKBH5	0.00200685	1.42384	0.000140921	5.62503	ENSG00000091542
inhibitory_4	all other inhibitory	TRPC4	0.00200893	-5.74171	0.000141323	-5.62316	ENSG00000133107
inhibitory_4	all other inhibitory	CCDC14	0.00201147	-3.14174	0.000142217	-5.619	ENSG00000175455
inhibitory_4	all other inhibitory	AC087280.2	0.00201147	-4.99594	0.00014209	-5.61959	ENSG00000283415
inhibitory_4	all other inhibitory	HYOU1	0.00201147	2.10331	0.000141918	5.62039	ENSG00000149428
inhibitory_4	all other inhibitory	GGA2	0.00201147	-2.18194	0.000142197	-5.61909	ENSG00000103365
inhibitory_4	all other inhibitory	TAZ	0.00201147	-1.92279	0.000141755	-5.62114	ENSG00000102125
inhibitory_4	all other inhibitory	ADK	0.00201187	-3.66918	0.000142388	-5.61821	ENSG00000156110
inhibitory_4	all other inhibitory	LRIG2	0.0020169	-1.31912	0.000143031	-5.61524	ENSG00000198799
inhibitory_4	all other inhibitory	KLHDC1	0.0020169	-2.2676	0.000142959	-5.61557	ENSG00000197776
inhibitory_4	all other inhibitory	FOXO1	0.00202355	-4.57229	0.000143671	-5.61229	ENSG00000150907
inhibitory_4	all other inhibitory	KATNAL2	0.00202355	-5.51916	0.00014379	-5.61175	ENSG00000167216
inhibitory_4	all other inhibitory	FAM120C	0.00202381	-1.89963	0.000143952	-5.61101	ENSG00000184083
inhibitory_4	all other inhibitory	DCC	0.00202547	-3.12668	0.000144214	-5.60981	ENSG00000187323
inhibitory_4	all other inhibitory	BUD13	0.00203598	-3.74941	0.000145107	-5.60574	ENSG00000137656
inhibitory_4	all other inhibitory	AC008591.1	0.00204388	-5.16635	0.000145929	-5.60202	ENSG00000251680
inhibitory_4	all other inhibitory	HNRNPUL2	0.00204388	1.5361	0.00014596	5.60188	ENSG00000214753
inhibitory_4	all other inhibitory	AC016831.7	0.0020486	-5.32824	0.000146443	-5.59971	ENSG00000285106
inhibitory_4	all other inhibitory	AL445123.2	0.00205011	-4.54995	0.000146707	-5.59852	ENSG00000287976
inhibitory_4	all other inhibitory	TCAF1	0.00205011	1.61758	0.000146842	5.59792	ENSG00000198420
inhibitory_4	all other inhibitory	NUDT3	0.00206228	1.76796	0.000148007	5.59272	ENSG00000272325
inhibitory_4	all other inhibitory	DENND4C	0.00206228	-5.08739	0.000147898	-5.5932	ENSG00000137145
inhibitory_4	all other inhibitory	KCTD3	0.00206296	-1.66359	0.000148349	-5.5912	ENSG00000136636
inhibitory_4	all other inhibitory	AC104806.2	0.00206296	-2.6442	0.000148266	-5.59157	ENSG00000250075
inhibitory_4	all other inhibitory	AC004053.1	0.00206969	-3.77632	0.00014898	-5.58841	ENSG00000248242
inhibitory_4	all other inhibitory	TTC14	0.00207893	-2.94896	0.000149817	-5.58473	ENSG00000163728
inhibitory_4	all other inhibitory	VPS4A	0.00207893	1.71969	0.000149941	5.58418	ENSG00000132612
inhibitory_4	all other inhibitory	AL390957.1	0.00208487	-5.16028	0.00015079	-5.58047	ENSG00000285280
inhibitory_4	all other inhibitory	AC114971.1	0.00208487	-5.19558	0.000150547	-5.58153	ENSG00000287862
inhibitory_4	all other inhibitory	SRRM3	0.00208487	-2.19861	0.000150833	-5.58029	ENSG00000177679
inhibitory_4	all other inhibitory	ZNF862	0.00208487	-4.94994	0.000150961	-5.57973	ENSG00000106479
inhibitory_4	all other inhibitory	AXDND1	0.00208522	-3.55069	0.000151135	-5.57897	ENSG00000162779
inhibitory_4	all other inhibitory	AC079760.1	0.0020887	-5.2252	0.000151536	-5.57723	ENSG00000235450
inhibitory_4	all other inhibitory	NINL	0.00209039	-2.6719	0.000151807	-5.57606	ENSG00000101004
inhibitory_4	all other inhibitory	LAMTOR1	0.00209161	2.45876	0.000152044	5.57503	ENSG00000149357
inhibitory_4	all other inhibitory	RAC1	0.00209308	2.07922	0.000152402	5.57349	ENSG00000136238
inhibitory_4	all other inhibitory	CDK8	0.00209308	-3.01118	0.000152448	-5.57329	ENSG00000132964
inhibitory_4	all other inhibitory	FAM66C	0.00210174	-3.01163	0.000153228	-5.56994	ENSG00000226711
inhibitory_4	all other inhibitory	AC140847.2	0.00210357	-4.00979	0.000153512	-5.56873	ENSG00000255652
inhibitory_4	all other inhibitory	TIAM2	0.00210851	-2.73923	0.000154022	-5.56655	ENSG00000146426
inhibitory_4	all other inhibitory	INVS	0.00211105	-5.25129	0.000154358	-5.56512	ENSG00000119509
inhibitory_4	all other inhibitory	CHD1	0.00212278	-1.87511	0.000155366	-5.56085	ENSG00000153922
inhibitory_4	all other inhibitory	AC073475.1	0.00212842	-4.78954	0.00015593	-5.55847	ENSG00000250938
inhibitory_4	all other inhibitory	FAF1	0.00213371	-3.00329	0.000156753	-5.55502	ENSG00000185104
inhibitory_4	all other inhibitory	RALGPS2	0.00213371	-2.88024	0.000156706	-5.55522	ENSG00000116191
inhibitory_4	all other inhibitory	ZNF596	0.00213371	-4.51	0.000156772	-5.55494	ENSG00000172748
inhibitory_4	all other inhibitory	MARCH8	0.00213394	-2.02259	0.000157093	-5.5536	ENSG00000165406
inhibitory_4	all other inhibitory	ZNF358	0.00213394	1.69353	0.00015707	5.5537	ENSG00000198816
inhibitory_4	all other inhibitory	NRG1	0.00213462	-4.01848	0.000157446	-5.55213	ENSG00000157168
inhibitory_4	all other inhibitory	EVA1C	0.00213462	-4.49283	0.000157315	-5.55268	ENSG00000166979
inhibitory_4	all other inhibitory	UVSSA	0.00213555	-4.11833	0.000157666	-5.55122	ENSG00000163945
inhibitory_4	all other inhibitory	NAP1L5	0.00214026	2.16651	0.000158848	5.54632	ENSG00000177432
inhibitory_4	all other inhibitory	SUGCT	0.00214026	-3.88531	0.000158692	-5.54697	ENSG00000175600
inhibitory_4	all other inhibitory	AC002429.2	0.00214026	-4.16889	0.000158667	-5.54707	ENSG00000236197
inhibitory_4	all other inhibitory	BCAS3	0.00214026	-2.47897	0.000158899	-5.54612	ENSG00000141376
inhibitory_4	all other inhibitory	CEP112	0.00214026	-2.38442	0.000159071	-5.54541	ENSG00000154240
inhibitory_4	all other inhibitory	RPTOR	0.00214026	-2.90536	0.000159078	-5.54538	ENSG00000141564
inhibitory_4	all other inhibitory	MAPK1	0.00214026	1.42559	0.000158933	5.54598	ENSG00000100030
inhibitory_4	all other inhibitory	CUX2	0.00214245	-2.87282	0.000159393	-5.54408	ENSG00000111249
inhibitory_4	all other inhibitory	ZNF529-AS1	0.0021454	-4.37238	0.000159766	-5.54255	ENSG00000233527
inhibitory_4	all other inhibitory	TTC8	0.00214908	-2.0381	0.000160192	-5.54081	ENSG00000165533
inhibitory_4	all other inhibitory	DMGDH	0.00214945	-5.06654	0.000160373	-5.54007	ENSG00000132837
inhibitory_4	all other inhibitory	LINC01322	0.00215053	-5.32207	0.000160885	-5.53798	ENSG00000244128
inhibitory_4	all other inhibitory	DNASE1	0.00215053	-1.85079	0.000160912	-5.53788	ENSG00000213918
inhibitory_4	all other inhibitory	LINC00893	0.00215053	-4.48261	0.000160732	-5.53861	ENSG00000241769
inhibitory_4	all other inhibitory	AC093523.1	0.00215357	-4.70486	0.000161355	-5.53607	ENSG00000249335
inhibitory_4	all other inhibitory	SNCAIP	0.00215357	-4.87069	0.000161445	-5.53571	ENSG00000064692
inhibitory_4	all other inhibitory	TACC2	0.00216253	-1.42958	0.000162271	-5.53237	ENSG00000138162
inhibitory_4	all other inhibitory	ZMAT3	0.00216426	1.44215	0.000162554	5.53123	ENSG00000172667
inhibitory_4	all other inhibitory	HACL1	0.00217293	-4.58419	0.000163555	-5.52722	ENSG00000131373
inhibitory_4	all other inhibitory	LINC00648	0.00217293	-3.69068	0.000163518	-5.52737	ENSG00000259129
inhibitory_4	all other inhibitory	ZNF343	0.00217293	-4.49185	0.000163669	-5.52676	ENSG00000088876
inhibitory_4	all other inhibitory	C5orf24	0.00217493	1.4804	0.000163973	5.52555	ENSG00000181904
inhibitory_4	all other inhibitory	PPP3CC	0.00217589	-2.47195	0.0001642	-5.52464	ENSG00000120910
inhibitory_4	all other inhibitory	IDS	0.00218383	1.74856	0.000164955	5.52165	ENSG00000010404
inhibitory_4	all other inhibitory	OCA2	0.00218484	-5.97138	0.000165187	-5.52073	ENSG00000104044
inhibitory_4	all other inhibitory	PRNP	0.00218845	2.00522	0.000165615	5.51904	ENSG00000171867
inhibitory_4	all other inhibitory	TVP23C	0.00219645	-6.3082	0.000166376	-5.51604	ENSG00000175106
inhibitory_4	all other inhibitory	ST6GAL2	0.00219737	-3.13653	0.000167236	-5.51268	ENSG00000144057
inhibitory_4	all other inhibitory	ZNF385B	0.00219737	-3.50041	0.000167539	-5.51149	ENSG00000144331
inhibitory_4	all other inhibitory	USP40	0.00219737	-1.9739	0.000166937	-5.51385	ENSG00000085982
inhibitory_4	all other inhibitory	UNC5C	0.00219737	-3.13911	0.00016746	-5.5118	ENSG00000182168
inhibitory_4	all other inhibitory	TOLLIP	0.00219737	1.77515	0.000167514	5.51159	ENSG00000078902
inhibitory_4	all other inhibitory	ZNF565	0.00219737	-1.96298	0.000167047	-5.51342	ENSG00000196357
inhibitory_4	all other inhibitory	AL109930.1	0.00219737	-4.34549	0.000166729	-5.51466	ENSG00000271774
inhibitory_4	all other inhibitory	LONRF2	0.00220066	1.37905	0.000167947	5.50991	ENSG00000170500
inhibitory_4	all other inhibitory	ZYG11B	0.0022007	1.36841	0.000168262	5.50868	ENSG00000162378
inhibitory_4	all other inhibitory	FAM156A	0.0022007	-3.92657	0.000168123	-5.50923	ENSG00000268350
inhibitory_4	all other inhibitory	ALG1L9P	0.00221382	-5.03213	0.000169518	-5.50383	ENSG00000248671
inhibitory_4	all other inhibitory	TCEAL5	0.00221382	1.99549	0.00016958	5.50359	ENSG00000204065
inhibitory_4	all other inhibitory	PTPA	0.0022227	1.92676	0.000170418	5.50038	ENSG00000119383
inhibitory_4	all other inhibitory	ZBBX	0.00223073	-4.43835	0.000171276	-5.4971	ENSG00000169064
inhibitory_4	all other inhibitory	DZIP1	0.00223073	-1.60676	0.000171397	-5.49664	ENSG00000134874
inhibitory_4	all other inhibitory	CDK5R1	0.00223073	1.85454	0.000171509	5.49622	ENSG00000176749
inhibitory_4	all other inhibitory	ATXN1	0.00223541	-2.40094	0.000172028	-5.49425	ENSG00000124788
inhibitory_4	all other inhibitory	SGK3	0.0022356	-2.49199	0.000172201	-5.49359	ENSG00000104205
inhibitory_4	all other inhibitory	GABRG3	0.00223625	-3.17565	0.00017241	-5.4928	ENSG00000182256
inhibitory_4	all other inhibitory	IL3RA	0.00223884	-3.73154	0.000172769	-5.49145	ENSG00000185291
inhibitory_4	all other inhibitory	RTN4IP1	0.00224836	-4.87665	0.000173664	-5.48808	ENSG00000130347
inhibitory_4	all other inhibitory	ARGLU1	0.00224933	-2.61123	0.000173898	-5.4872	ENSG00000134884
inhibitory_4	all other inhibitory	SLC35F3	0.00226426	-2.85992	0.000175213	-5.4823	ENSG00000183780
inhibitory_4	all other inhibitory	C8orf34	0.00227031	-1.94763	0.000176004	-5.47937	ENSG00000165084
inhibitory_4	all other inhibitory	AC090115.1	0.00227031	-5.96846	0.000175939	-5.47961	ENSG00000257735
inhibitory_4	all other inhibitory	ERO1B	0.00227434	-2.23568	0.000176522	-5.47745	ENSG00000086619
inhibitory_4	all other inhibitory	BTAF1	0.00227434	-2.66921	0.00017664	-5.47702	ENSG00000095564
inhibitory_4	all other inhibitory	RGMB	0.00228042	1.97428	0.000177274	5.47469	ENSG00000174136
inhibitory_4	all other inhibitory	WWC2	0.00228627	-2.62256	0.000177892	-5.47242	ENSG00000151718
inhibitory_4	all other inhibitory	SCFD2	0.00229264	-2.24009	0.00017855	-5.47002	ENSG00000184178
inhibitory_4	all other inhibitory	USP49	0.00230108	-2.64846	0.000179371	-5.46704	ENSG00000164663
inhibitory_4	all other inhibitory	MFN1	0.00230382	-1.54219	0.000179912	-5.46508	ENSG00000171109
inhibitory_4	all other inhibitory	PHACTR1	0.00230382	-3.46312	0.000179852	-5.4653	ENSG00000112137
inhibitory_4	all other inhibitory	RHOG	0.00230902	-3.29966	0.000180482	-5.46302	ENSG00000177105
inhibitory_4	all other inhibitory	AC011603.2	0.00230945	-5.82253	0.00018068	-5.46231	ENSG00000258017
inhibitory_4	all other inhibitory	SHANK3	0.00231036	-1.86201	0.000180915	-5.46147	ENSG00000251322
inhibitory_4	all other inhibitory	LRFN5	0.00231584	-2.74988	0.000181509	-5.45934	ENSG00000165379
inhibitory_4	all other inhibitory	IPO7	0.00231653	1.29683	0.000181727	5.45856	ENSG00000205339
inhibitory_4	all other inhibitory	KCTD17	0.00231726	2.68451	0.00018195	5.45776	ENSG00000100379
inhibitory_4	all other inhibitory	KIF13B	0.00231929	-4.13339	0.000182273	-5.45661	ENSG00000197892
inhibitory_4	all other inhibitory	JPH1	0.00232237	-4.60896	0.000182933	-5.45426	ENSG00000104369
inhibitory_4	all other inhibitory	CYP2C8	0.00232237	-3.56869	0.00018288	-5.45445	ENSG00000138115
inhibitory_4	all other inhibitory	RGS6	0.00232237	-2.06857	0.000183011	-5.45399	ENSG00000182732
inhibitory_4	all other inhibitory	PKD1L1	0.00232553	-3.3625	0.000183425	-5.45252	ENSG00000158683
inhibitory_4	all other inhibitory	OGFRL1	0.002332	2.05489	0.000184101	5.45013	ENSG00000119900
inhibitory_4	all other inhibitory	DNAJC1	0.00235954	-4.66825	0.000186503	-5.44172	ENSG00000136770
inhibitory_4	all other inhibitory	CBX5	0.00235954	1.34668	0.00018661	5.44135	ENSG00000094916
inhibitory_4	all other inhibitory	UBQLN2	0.00236428	2.05887	0.000187154	5.43946	ENSG00000188021
inhibitory_4	all other inhibitory	NRXN3	0.00237191	-3.05378	0.000188095	-5.43621	ENSG00000021645
inhibitory_4	all other inhibitory	CNTNAP4	0.00237191	-2.06345	0.000188058	-5.43634	ENSG00000152910
inhibitory_4	all other inhibitory	SEMA5B	0.00237348	-3.95586	0.000188388	-5.4352	ENSG00000082684
inhibitory_4	all other inhibitory	NUP133	0.00237867	-1.80954	0.000189029	-5.433	ENSG00000069248
inhibitory_4	all other inhibitory	PARP8	0.00237867	-2.18645	0.000189137	-5.43262	ENSG00000151883
inhibitory_4	all other inhibitory	C19orf18	0.00239409	-3.9021	0.000190533	-5.42786	ENSG00000177025
inhibitory_4	all other inhibitory	SCAMP1	0.0023953	1.34995	0.0001908	5.42695	ENSG00000085365
inhibitory_4	all other inhibitory	IKZF2	0.00239606	-3.95479	0.000191882	-5.42329	ENSG00000030419
inhibitory_4	all other inhibitory	CNTN4	0.00239606	-3.6667	0.00019116	-5.42573	ENSG00000144619
inhibitory_4	all other inhibitory	CACNA2D3	0.00239606	-3.01699	0.000191464	-5.4247	ENSG00000157445
inhibitory_4	all other inhibitory	CTSB	0.00239606	1.81608	0.000191564	5.42437	ENSG00000164733
inhibitory_4	all other inhibitory	ENOX1	0.00239606	-3.00498	0.000191711	-5.42387	ENSG00000120658
inhibitory_4	all other inhibitory	LUC7L	0.00239606	-1.67436	0.000191748	-5.42374	ENSG00000007392
inhibitory_4	all other inhibitory	TRPM2	0.00239637	-1.63654	0.000192077	-5.42263	ENSG00000142185
inhibitory_4	all other inhibitory	PDSS2	0.00240072	-2.35933	0.000192597	-5.42088	ENSG00000164494
inhibitory_4	all other inhibitory	NUDT11	0.00240396	2.36214	0.000193027	5.41944	ENSG00000196368
inhibitory_4	all other inhibitory	NRF1	0.00240731	-5.55959	0.000193468	-5.41796	ENSG00000106459
inhibitory_4	all other inhibitory	TMEM108	0.00240898	-3.71112	0.000193773	-5.41694	ENSG00000144868
inhibitory_4	all other inhibitory	RAVER2	0.00241623	-4.52498	0.000194528	-5.41443	ENSG00000162437
inhibitory_4	all other inhibitory	PEA15	0.00242082	2.31741	0.000195069	5.41263	ENSG00000162734
inhibitory_4	all other inhibitory	NEU4	0.00242173	3.5553	0.000195315	5.41182	ENSG00000204099
inhibitory_4	all other inhibitory	NKTR	0.00242266	-2.41211	0.000195562	-5.411	ENSG00000114857
inhibitory_4	all other inhibitory	AC011447.3	0.00242343	-4.69993	0.000195796	-5.41022	ENSG00000267383
inhibitory_4	all other inhibitory	HECW2	0.00243454	-2.4894	0.00019704	-5.40613	ENSG00000138411
inhibitory_4	all other inhibitory	TMEM130	0.00243454	1.80026	0.000196987	5.4063	ENSG00000166448
inhibitory_4	all other inhibitory	PIK3C2B	0.00244117	-1.826	0.00019799	-5.40302	ENSG00000133056
inhibitory_4	all other inhibitory	MOB4	0.00244117	1.31834	0.000197838	5.40352	ENSG00000115540
inhibitory_4	all other inhibitory	TSNARE1	0.00244117	-2.08379	0.000198617	-5.40098	ENSG00000171045
inhibitory_4	all other inhibitory	TFAM	0.00244117	1.54699	0.000198366	5.40179	ENSG00000108064
inhibitory_4	all other inhibitory	IQGAP1	0.00244117	-2.11398	0.000198247	-5.40218	ENSG00000140575
inhibitory_4	all other inhibitory	OPA3	0.00244117	1.51096	0.000198492	5.40138	ENSG00000125741
inhibitory_4	all other inhibitory	B3GALNT2	0.00245209	-1.80327	0.000199746	-5.39732	ENSG00000162885
inhibitory_4	all other inhibitory	CYFIP1	0.00245209	-4.66395	0.000199959	-5.39663	ENSG00000273749
inhibitory_4	all other inhibitory	TXNDC11	0.00245209	-3.955	0.000200028	-5.3964	ENSG00000153066
inhibitory_4	all other inhibitory	VPS35	0.00246057	1.99951	0.000200895	5.39361	ENSG00000069329
inhibitory_4	all other inhibitory	ASIC2	0.0024623	-3.08478	0.000201211	-5.39259	ENSG00000108684
inhibitory_4	all other inhibitory	FARP2	0.00246459	-2.13471	0.000201748	-5.39087	ENSG00000006607
inhibitory_4	all other inhibitory	BCAT2	0.00246459	-4.1697	0.000201666	-5.39114	ENSG00000105552
inhibitory_4	all other inhibitory	DNMT3A	0.00246581	-3.08464	0.000202023	-5.38999	ENSG00000119772
inhibitory_4	all other inhibitory	ARPP19	0.0024699	1.94936	0.000202534	5.38836	ENSG00000128989
inhibitory_4	all other inhibitory	CACNB2	0.00247946	-2.41809	0.000203494	-5.38531	ENSG00000165995
inhibitory_4	all other inhibitory	ATF1	0.00248461	-4.25513	0.000204094	-5.38341	ENSG00000123268
inhibitory_4	all other inhibitory	ANKRD50	0.00248854	1.43401	0.00020477	5.38128	ENSG00000151458
inhibitory_4	all other inhibitory	MMGT1	0.00248854	2.05707	0.000204766	5.38129	ENSG00000169446
inhibitory_4	all other inhibitory	PLPPR1	0.0024909	-5.10191	0.000205141	-5.38011	ENSG00000148123
inhibitory_4	all other inhibitory	CFAP46	0.00249109	-2.17025	0.000205334	-5.3795	ENSG00000171811
inhibitory_4	all other inhibitory	MTX3	0.00249784	1.6112	0.000206068	5.3772	ENSG00000177034
inhibitory_4	all other inhibitory	KIAA1191	0.00250223	1.56227	0.000206608	5.37552	ENSG00000122203
inhibitory_4	all other inhibitory	ACACA	0.00250725	-2.53773	0.0002072	-5.37367	ENSG00000278540
inhibitory_4	all other inhibitory	URGCP	0.00250866	-1.71366	0.000207673	-5.3722	ENSG00000106608
inhibitory_4	all other inhibitory	AP001347.1	0.00250866	-2.68523	0.000207642	-5.3723	ENSG00000224905
inhibitory_4	all other inhibitory	SLIT2	0.00251469	-2.22082	0.00020853	-5.36955	ENSG00000145147
inhibitory_4	all other inhibitory	LARP1B	0.00251469	-2.08261	0.000208519	-5.36958	ENSG00000138709
inhibitory_4	all other inhibitory	GTF2IRD1	0.002527	-2.7915	0.000210089	-5.36475	ENSG00000006704
inhibitory_4	all other inhibitory	EIF1AX	0.002527	1.84709	0.000209993	5.36504	ENSG00000173674
inhibitory_4	all other inhibitory	ZMAT1	0.002527	-1.50141	0.000209796	-5.36565	ENSG00000166432
inhibitory_4	all other inhibitory	ASCC3	0.00253536	-2.27393	0.000211145	-5.36152	ENSG00000112249
inhibitory_4	all other inhibitory	PCGF6	0.00253536	-2.13044	0.000211022	-5.36189	ENSG00000156374
inhibitory_4	all other inhibitory	ADAMTS19-AS1	0.00254312	-4.17928	0.000212303	-5.358	ENSG00000249421
inhibitory_4	all other inhibitory	TAFA2	0.00254312	-3.07166	0.000212075	-5.35869	ENSG00000198673
inhibitory_4	all other inhibitory	RORA	0.00254312	-2.86618	0.000212333	-5.35791	ENSG00000069667
inhibitory_4	all other inhibitory	C9orf147	0.00254435	-4.36371	0.000212616	-5.35705	ENSG00000230185
inhibitory_4	all other inhibitory	AUXG01000058.1	0.00256045	1.49416	0.000214144	5.35244	ENSG00000286214
inhibitory_4	all other inhibitory	CDH18	0.0025718	-3.15324	0.000215343	-5.34885	ENSG00000145526
inhibitory_4	all other inhibitory	SNRPD3	0.0025718	1.7236	0.000215459	5.34851	ENSG00000100028
inhibitory_4	all other inhibitory	TMIE	0.00257391	2.46636	0.000217239	5.34321	ENSG00000181585
inhibitory_4	all other inhibitory	C3orf67-AS1	0.00257391	-4.63017	0.000217103	-5.34362	ENSG00000242428
inhibitory_4	all other inhibitory	SCOC	0.00257391	2.22411	0.000216626	5.34503	ENSG00000153130
inhibitory_4	all other inhibitory	LRP2BP	0.00257391	-2.1434	0.000217282	-5.34309	ENSG00000109771
inhibitory_4	all other inhibitory	CCDC127	0.00257391	1.94503	0.000216394	5.34572	ENSG00000164366
inhibitory_4	all other inhibitory	MCM9	0.00257391	-4.79156	0.000216939	-5.3441	ENSG00000111877
inhibitory_4	all other inhibitory	XKR4	0.00257391	-2.6745	0.000216808	-5.34449	ENSG00000206579
inhibitory_4	all other inhibitory	PRPF39	0.00257391	-1.7441	0.000216378	-5.34577	ENSG00000185246
inhibitory_4	all other inhibitory	OSBP2	0.00257391	-2.57731	0.000216875	-5.34429	ENSG00000184792
inhibitory_4	all other inhibitory	ANO6	0.00258065	-2.21604	0.000218218	-5.34033	ENSG00000177119
inhibitory_4	all other inhibitory	TTPAL	0.00258065	1.5629	0.000218065	5.34078	ENSG00000124120
inhibitory_4	all other inhibitory	ZBED3-AS1	0.00258654	-4.53607	0.000219083	-5.33778	ENSG00000250802
inhibitory_4	all other inhibitory	LINC02821	0.00258654	-3.56587	0.000218961	-5.33814	ENSG00000257139
inhibitory_4	all other inhibitory	TMEM127	0.00259277	1.4658	0.000220702	5.33305	ENSG00000135956
inhibitory_4	all other inhibitory	BAALC-AS1	0.00259277	-3.7358	0.000220079	-5.33487	ENSG00000247081
inhibitory_4	all other inhibitory	AC024257.3	0.00259277	-4.10815	0.000220716	-5.33301	ENSG00000269514
inhibitory_4	all other inhibitory	MON2	0.00259277	-2.15164	0.000220245	-5.33439	ENSG00000061987
inhibitory_4	all other inhibitory	SEMA4B	0.00259277	-2.43389	0.000220674	-5.33314	ENSG00000185033
inhibitory_4	all other inhibitory	ANKS3	0.00259277	-1.61326	0.000219973	-5.33518	ENSG00000168096
inhibitory_4	all other inhibitory	ULK2	0.0025953	-2.42511	0.000221116	-5.33185	ENSG00000083290
inhibitory_4	all other inhibitory	CCDC191	0.002603	-4.95281	0.000221957	-5.32941	ENSG00000163617
inhibitory_4	all other inhibitory	OVGP1	0.00260921	-3.58766	0.000222681	-5.32732	ENSG00000085465
inhibitory_4	all other inhibitory	TNIK	0.00260921	-2.01561	0.000222857	-5.32681	ENSG00000154310
inhibitory_4	all other inhibitory	TMEM38B	0.00262441	-1.90394	0.000224529	-5.32202	ENSG00000095209
inhibitory_4	all other inhibitory	SPATA7	0.00262441	-2.18564	0.000224433	-5.32229	ENSG00000042317
inhibitory_4	all other inhibitory	C12orf49	0.00263205	1.84195	0.000225556	5.31909	ENSG00000111412
inhibitory_4	all other inhibitory	CCDC57	0.00263205	-2.34442	0.000225392	-5.31956	ENSG00000176155
inhibitory_4	all other inhibitory	SSNA1	0.00265761	2.00754	0.000227935	5.31236	ENSG00000176101
inhibitory_4	all other inhibitory	PDE3B	0.00266024	-2.40512	0.00022835	-5.3112	ENSG00000152270
inhibitory_4	all other inhibitory	RAP2C-AS1	0.00266333	-4.74985	0.000228805	-5.30992	ENSG00000232160
inhibitory_4	all other inhibitory	LIPE-AS1	0.00266712	-2.64846	0.00022932	-5.30848	ENSG00000213904
inhibitory_4	all other inhibitory	LINC02245	0.00267056	-2.85358	0.000229806	-5.30713	ENSG00000237638
inhibitory_4	all other inhibitory	EXOC4	0.00267432	-2.52027	0.000230509	-5.30517	ENSG00000131558
inhibitory_4	all other inhibitory	CSNK1G1	0.00267432	-1.70802	0.0002305	-5.30519	ENSG00000169118
inhibitory_4	all other inhibitory	MIPEP	0.00267531	-5.85069	0.000230784	-5.3044	ENSG00000027001
inhibitory_4	all other inhibitory	KHDC4	0.0026778	-4.88077	0.000231189	-5.30328	ENSG00000132680
inhibitory_4	all other inhibitory	DPP10	0.00269362	-3.53894	0.000232747	-5.29898	ENSG00000175497
inhibitory_4	all other inhibitory	POC1B-AS1	0.00269481	-3.86062	0.000233041	-5.29817	ENSG00000270344
inhibitory_4	all other inhibitory	LRRC8C-DT	0.00269661	-3.90535	0.00023358	-5.29669	ENSG00000231999
inhibitory_4	all other inhibitory	IQCB1	0.00269661	-1.77934	0.000233406	-5.29717	ENSG00000173226
inhibitory_4	all other inhibitory	METTL25	0.00269898	-3.90345	0.000234168	-5.29508	ENSG00000127720
inhibitory_4	all other inhibitory	CDC25B	0.00269898	-2.05889	0.000234134	-5.29518	ENSG00000101224
inhibitory_4	all other inhibitory	RNF217	0.00269961	-2.34263	0.000234799	-5.29336	ENSG00000146373
inhibitory_4	all other inhibitory	EXOSC6	0.00269961	1.92202	0.000234646	5.29378	ENSG00000223496
inhibitory_4	all other inhibitory	EFCAB6	0.00269961	-2.5131	0.000234501	-5.29417	ENSG00000186976
inhibitory_4	all other inhibitory	RFX3-AS1	0.00270346	-4.45958	0.000235651	-5.29104	ENSG00000232104
inhibitory_4	all other inhibitory	MIR100HG	0.00270346	-1.97525	0.000235545	-5.29133	ENSG00000255248
inhibitory_4	all other inhibitory	KIZ-AS1	0.00270346	-3.65639	0.00023571	-5.29088	ENSG00000232712
inhibitory_4	all other inhibitory	FGFR1OP	0.00270376	-2.32631	0.000235928	-5.29029	ENSG00000213066
inhibitory_4	all other inhibitory	AC008571.2	0.00270397	-5.69026	0.000236139	-5.28972	ENSG00000286749
inhibitory_4	all other inhibitory	ZBTB37	0.00270803	-4.39014	0.000236878	-5.28772	ENSG00000185278
inhibitory_4	all other inhibitory	IRAK1BP1	0.00270803	-2.45129	0.000236746	-5.28808	ENSG00000146243
inhibitory_4	all other inhibitory	VWCE	0.00271155	-3.59247	0.000237379	-5.28637	ENSG00000167992
inhibitory_4	all other inhibitory	TPST1	0.00271928	-2.13465	0.000238249	-5.28403	ENSG00000169902
inhibitory_4	all other inhibitory	ZNF516	0.00272131	-2.27524	0.00023862	-5.28304	ENSG00000101493
inhibitory_4	all other inhibitory	PCSK7	0.00272887	-2.44266	0.000239477	-5.28075	ENSG00000160613
inhibitory_4	all other inhibitory	ZNF736	0.00272941	-2.43622	0.000239718	-5.2801	ENSG00000234444
inhibitory_4	all other inhibitory	MANBA	0.00273399	-2.11502	0.000240696	-5.2775	ENSG00000109323
inhibitory_4	all other inhibitory	AL445623.2	0.00273399	-5.6376	0.000240898	-5.27697	ENSG00000283982
inhibitory_4	all other inhibitory	OPCML	0.00273399	-2.96925	0.00024059	-5.27778	ENSG00000183715
inhibitory_4	all other inhibitory	PAXBP1	0.00273399	-2.24495	0.000240801	-5.27722	ENSG00000159086
inhibitory_4	all other inhibitory	NBAS	0.00273654	-2.99076	0.000241317	-5.27586	ENSG00000151779
inhibitory_4	all other inhibitory	USP37	0.00274882	-2.2639	0.00024279	-5.27197	ENSG00000135913
inhibitory_4	all other inhibitory	OSTM1	0.00274882	1.22895	0.00024267	5.27228	ENSG00000081087
inhibitory_4	all other inhibitory	ZNF587B	0.0027506	-4.7467	0.000243142	-5.27104	ENSG00000269343
inhibitory_4	all other inhibitory	MTMR1	0.00275381	-1.7322	0.000243622	-5.26978	ENSG00000063601
inhibitory_4	all other inhibitory	NACC1	0.00275858	2.192	0.00024424	5.26817	ENSG00000160877
inhibitory_4	all other inhibitory	AL136456.1	0.00275877	-4.08641	0.000244453	-5.26761	ENSG00000227240
inhibitory_4	all other inhibitory	AC124852.1	0.00276117	-4.77658	0.000244862	-5.26654	ENSG00000248994
inhibitory_4	all other inhibitory	SLC38A1	0.00276192	1.4546	0.000245321	5.26535	ENSG00000111371
inhibitory_4	all other inhibitory	MYO1D	0.00276192	-4.64316	0.000245276	-5.26546	ENSG00000176658
inhibitory_4	all other inhibitory	ARHGDIA	0.00276248	2.48532	0.000245567	5.26471	ENSG00000141522
inhibitory_4	all other inhibitory	AC012560.1	0.00276986	-3.54448	0.000246617	-5.26198	ENSG00000282863
inhibitory_4	all other inhibitory	UBL3	0.00276986	1.35225	0.000246455	5.2624	ENSG00000122042
inhibitory_4	all other inhibitory	AL596087.2	0.00277198	-4.66979	0.000247987	-5.25845	ENSG00000229588
inhibitory_4	all other inhibitory	CARTPT	0.00277198	5.70962	0.000247899	5.25868	ENSG00000164326
inhibitory_4	all other inhibitory	POLR3G	0.00277198	-4.95965	0.000247506	-5.25969	ENSG00000113356
inhibitory_4	all other inhibitory	MLXIP	0.00277198	-1.56586	0.000247374	-5.26003	ENSG00000175727
inhibitory_4	all other inhibitory	CCDC175	0.00277198	-3.70082	0.000247601	-5.25944	ENSG00000151838
inhibitory_4	all other inhibitory	CEP192	0.00277198	-2.64972	0.000247663	-5.25928	ENSG00000101639
inhibitory_4	all other inhibitory	AC053527.2	0.00277376	-4.47933	0.000248675	-5.25668	ENSG00000250220
inhibitory_4	all other inhibitory	FZD6	0.00277376	-3.75579	0.000248719	-5.25657	ENSG00000164930
inhibitory_4	all other inhibitory	CCDC144A	0.00277376	-5.81337	0.000248738	-5.25652	ENSG00000170160
inhibitory_4	all other inhibitory	RHOBTB1	0.00277671	-4.27605	0.000249261	-5.25518	ENSG00000072422
inhibitory_4	all other inhibitory	GOLGA6L4	0.00277671	-4.13384	0.000249396	-5.25483	ENSG00000184206
inhibitory_4	all other inhibitory	LINC01250	0.0027786	-5.11329	0.000250554	-5.25188	ENSG00000234423
inhibitory_4	all other inhibitory	DENND6A	0.0027786	-2.49414	0.000250278	-5.25259	ENSG00000174839
inhibitory_4	all other inhibitory	ELP4	0.0027786	-2.69072	0.0002502	-5.25278	ENSG00000109911
inhibitory_4	all other inhibitory	LINC00923	0.0027786	-4.42005	0.000250063	-5.25313	ENSG00000251209
inhibitory_4	all other inhibitory	ABCC1	0.0027786	-5.64127	0.000250537	-5.25193	ENSG00000103222
inhibitory_4	all other inhibitory	EVI5	0.0027845	-1.80107	0.000251295	-5.25	ENSG00000067208
inhibitory_4	all other inhibitory	MYO9B	0.0027845	-2.58148	0.000251481	-5.24953	ENSG00000099331
inhibitory_4	all other inhibitory	AC231533.1	0.00279219	-4.56464	0.000252374	-5.24727	ENSG00000232828
inhibitory_4	all other inhibitory	EDC3	0.00279341	-4.48094	0.000252683	-5.24649	ENSG00000179151
inhibitory_4	all other inhibitory	GPD1L	0.00279362	1.36389	0.000253099	5.24544	ENSG00000152642
inhibitory_4	all other inhibitory	SDCBP	0.00279362	2.02651	0.000253065	5.24553	ENSG00000137575
inhibitory_4	all other inhibitory	AC007038.2	0.00280905	-3.77671	0.000254977	-5.24073	ENSG00000272807
inhibitory_4	all other inhibitory	LIMCH1	0.00280905	-1.73669	0.000255241	-5.24007	ENSG00000064042
inhibitory_4	all other inhibitory	ARHGAP17	0.00280905	-2.44933	0.000255024	-5.24061	ENSG00000140750
inhibitory_4	all other inhibitory	MALT1	0.00280905	-4.64844	0.000255295	-5.23994	ENSG00000172175
inhibitory_4	all other inhibitory	TMEM132D	0.00281017	-6.44982	0.000256196	-5.2377	ENSG00000151952
inhibitory_4	all other inhibitory	ZNF609	0.00281017	-2.62434	0.00025605	-5.23806	ENSG00000180357
inhibitory_4	all other inhibitory	MAP1LC3B	0.00281017	2.07529	0.000255873	5.2385	ENSG00000140941
inhibitory_4	all other inhibitory	RFX1	0.00281017	-1.73163	0.000255879	-5.23848	ENSG00000132005
inhibitory_4	all other inhibitory	RAB22A	0.00282614	1.51391	0.000257893	5.23349	ENSG00000124209
inhibitory_4	all other inhibitory	NAP1L2	0.00282614	1.84241	0.000258053	5.2331	ENSG00000186462
inhibitory_4	all other inhibitory	ZNF546	0.00282687	-4.05546	0.000258321	-5.23244	ENSG00000187187
inhibitory_4	all other inhibitory	LRRK1	0.00283011	-4.69743	0.000258819	-5.23121	ENSG00000154237
inhibitory_4	all other inhibitory	LMCD1-AS1	0.00283801	-3.03969	0.000260549	-5.22697	ENSG00000227110
inhibitory_4	all other inhibitory	FSTL4	0.00283801	-2.71886	0.00026037	-5.22741	ENSG00000053108
inhibitory_4	all other inhibitory	UBFD1	0.00283801	2.01227	0.000260202	5.22782	ENSG00000103353
inhibitory_4	all other inhibitory	TERF2	0.00283801	1.68704	0.000259952	5.22843	ENSG00000132604
inhibitory_4	all other inhibitory	PRKAR1A	0.00283801	2.01694	0.000260254	5.22769	ENSG00000108946
inhibitory_4	all other inhibitory	VPS45	0.00283805	-2.12073	0.000260754	-5.22647	ENSG00000136631
inhibitory_4	all other inhibitory	PID1	0.00286217	-2.70345	0.000263174	-5.2206	ENSG00000153823
inhibitory_4	all other inhibitory	FNIP1	0.00286347	-1.74692	0.000263542	-5.21971	ENSG00000217128
inhibitory_4	all other inhibitory	CRPPA	0.00286347	-2.93164	0.000264031	-5.21853	ENSG00000214960
inhibitory_4	all other inhibitory	PPIP5K1	0.00286347	-1.60446	0.000263827	-5.21902	ENSG00000168781
inhibitory_4	all other inhibitory	STAG2	0.00286347	-1.56996	0.000264108	-5.21835	ENSG00000101972
inhibitory_4	all other inhibitory	PPP1R37	0.00287098	1.63042	0.000265004	5.21619	ENSG00000104866
inhibitory_4	all other inhibitory	ZFHX2-AS1	0.00287232	-4.07972	0.000265473	-5.21507	ENSG00000157306
inhibitory_4	all other inhibitory	SUSD2	0.00287232	4.30212	0.000265536	5.21492	ENSG00000099994
inhibitory_4	all other inhibitory	RGS2	0.00288725	2.31255	0.000267122	5.21114	ENSG00000116741
inhibitory_4	all other inhibitory	SRSF11	0.00291079	-1.29635	0.000269944	-5.20447	ENSG00000116754
inhibitory_4	all other inhibitory	DRC1	0.00291079	-3.54715	0.000269524	-5.20545	ENSG00000157856
inhibitory_4	all other inhibitory	ARMH3	0.00291079	-2.09902	0.000270127	-5.20404	ENSG00000120029
inhibitory_4	all other inhibitory	SERGEF	0.00291079	-1.63078	0.00026992	-5.20452	ENSG00000129158
inhibitory_4	all other inhibitory	LRCH3	0.00291661	-2.04775	0.000270874	-5.20228	ENSG00000186001
inhibitory_4	all other inhibitory	FRMD4B	0.00291768	-2.27432	0.000271388	-5.20108	ENSG00000114541
inhibitory_4	all other inhibitory	MIR124-2HG	0.00291768	-2.59429	0.000271258	-5.20138	ENSG00000254377
inhibitory_4	all other inhibitory	MMD2	0.00292419	-4.17178	0.00027241	-5.19869	ENSG00000136297
inhibitory_4	all other inhibitory	ME3	0.00292419	-2.91559	0.000272344	-5.19885	ENSG00000151376
inhibitory_4	all other inhibitory	ST3GAL3	0.00293141	-1.59176	0.00027329	-5.19665	ENSG00000126091
inhibitory_4	all other inhibitory	CDRT4	0.00293307	-4.73661	0.000273654	-5.1958	ENSG00000239704
inhibitory_4	all other inhibitory	EEPD1	0.00294173	-4.24061	0.000274671	-5.19345	ENSG00000122547
inhibitory_4	all other inhibitory	CLK1	0.00294509	-1.99705	0.000275821	-5.1908	ENSG00000013441
inhibitory_4	all other inhibitory	PKD2	0.00294509	-4.97588	0.000275769	-5.19092	ENSG00000118762
inhibitory_4	all other inhibitory	REV3L	0.00294509	-2.46568	0.00027548	-5.19158	ENSG00000009413
inhibitory_4	all other inhibitory	WDR59	0.00294509	-1.83854	0.000275644	-5.19121	ENSG00000103091
inhibitory_4	all other inhibitory	SLC30A6	0.00294584	-2.19247	0.000276101	-5.19016	ENSG00000152683
inhibitory_4	all other inhibitory	AC107223.1	0.00295245	-4.37136	0.000277004	-5.18809	ENSG00000251600
inhibitory_4	all other inhibitory	PCDH11Y	0.00295245	-3.22062	0.00027714	-5.18778	ENSG00000099715
inhibitory_4	all other inhibitory	ST6GAL1	0.00295412	-1.6204	0.000277506	-5.18694	ENSG00000073849
inhibitory_4	all other inhibitory	BCKDHB	0.00296011	-2.16457	0.000278279	-5.18518	ENSG00000083123
inhibitory_4	all other inhibitory	CCDC146	0.0029619	-3.04958	0.000279585	-5.18221	ENSG00000135205
inhibitory_4	all other inhibitory	DGKI	0.0029619	-2.64456	0.000279293	-5.18287	ENSG00000157680
inhibitory_4	all other inhibitory	PRH1	0.0029619	-5.64087	0.00027971	-5.18193	ENSG00000231887
inhibitory_4	all other inhibitory	DNAJC22	0.0029619	4.60096	0.000279136	5.18323	ENSG00000178401
inhibitory_4	all other inhibitory	CRAMP1	0.0029619	-2.13962	0.000279046	-5.18343	ENSG00000007545
inhibitory_4	all other inhibitory	ZNF334	0.0029619	-5.02811	0.000279151	-5.18319	ENSG00000198185
inhibitory_4	all other inhibitory	LSM14B	0.00296605	1.64368	0.000280313	5.18056	ENSG00000149657
inhibitory_4	all other inhibitory	IL6ST	0.00296665	1.60039	0.000280581	5.17996	ENSG00000134352
inhibitory_4	all other inhibitory	MCCC1	0.00296777	-4.80895	0.000281003	-5.17901	ENSG00000078070
inhibitory_4	all other inhibitory	AC005225.2	0.00296777	-4.8125	0.000281108	-5.17877	ENSG00000258603
inhibitory_4	all other inhibitory	OSBPL9	0.00297281	-1.62384	0.00028243	-5.1758	ENSG00000117859
inhibitory_4	all other inhibitory	UBQLN4	0.00297281	1.84632	0.000282361	5.17595	ENSG00000160803
inhibitory_4	all other inhibitory	HSPA4L	0.00297281	1.30622	0.000282062	5.17663	ENSG00000164070
inhibitory_4	all other inhibitory	GCNA	0.00297281	-3.84363	0.000282285	-5.17612	ENSG00000147174
inhibitory_4	all other inhibitory	PTPRZ1	0.00297361	-2.4146	0.000282718	-5.17515	ENSG00000106278
inhibitory_4	all other inhibitory	SLC6A17	0.00297563	1.63761	0.000283121	5.17425	ENSG00000197106
inhibitory_4	all other inhibitory	PLAGL1	0.00297736	-4.19694	0.000283498	-5.17341	ENSG00000118495
inhibitory_4	all other inhibitory	RAF1	0.00298119	-2.00076	0.000284074	-5.17213	ENSG00000132155
inhibitory_4	all other inhibitory	AL133410.1	0.00298539	-3.66763	0.000284793	-5.17053	ENSG00000227388
inhibitory_4	all other inhibitory	DENND1A	0.00298539	-2.4571	0.000285095	-5.16985	ENSG00000119522
inhibitory_4	all other inhibitory	MIRLET7BHG	0.00298539	-4.02636	0.000285111	-5.16982	ENSG00000197182
inhibitory_4	all other inhibitory	NEGR1	0.00298568	-2.20669	0.000285563	-5.16882	ENSG00000172260
inhibitory_4	all other inhibitory	HIP1	0.00298568	-2.34265	0.000285372	-5.16924	ENSG00000127946
inhibitory_4	all other inhibitory	GLIS1	0.00299183	-4.64897	0.000286789	-5.16611	ENSG00000174332
inhibitory_4	all other inhibitory	HECW1	0.00299183	-2.56307	0.000286971	-5.1657	ENSG00000002746
inhibitory_4	all other inhibitory	CLPTM1	0.00299183	1.77143	0.000287002	5.16564	ENSG00000104853
inhibitory_4	all other inhibitory	NAP1L3	0.00299183	1.81264	0.000286564	5.1666	ENSG00000186310
inhibitory_4	all other inhibitory	NHS	0.00299231	-2.65038	0.00028726	-5.16507	ENSG00000188158
inhibitory_4	all other inhibitory	MEF2C-AS2	0.00299842	-4.71399	0.00028806	-5.16331	ENSG00000245864
inhibitory_4	all other inhibitory	KBTBD2	0.00300455	1.33897	0.000288862	5.16155	ENSG00000170852
inhibitory_4	all other inhibitory	PRKG2	0.00301193	-2.80541	0.000289785	-5.15953	ENSG00000138669
inhibitory_4	all other inhibitory	CTTNBP2	0.00301321	-2.91469	0.000290123	-5.1588	ENSG00000077063
inhibitory_4	all other inhibitory	NBL1	0.00301809	2.37143	0.000291193	5.15647	ENSG00000158747
inhibitory_4	all other inhibitory	MAP4K3	0.00301809	-1.79767	0.000292089	-5.15453	ENSG00000011566
inhibitory_4	all other inhibitory	CCDC138	0.00301809	-2.4633	0.000292308	-5.15405	ENSG00000163006
inhibitory_4	all other inhibitory	SCARB2	0.00301809	1.35374	0.000291493	5.15582	ENSG00000138760
inhibitory_4	all other inhibitory	TMEM232	0.00301809	-3.25054	0.000292076	-5.15456	ENSG00000186952
inhibitory_4	all other inhibitory	NKAIN2	0.00301809	-4.55484	0.000292109	-5.15448	ENSG00000188580
inhibitory_4	all other inhibitory	KLHL9	0.00301809	1.6912	0.000292014	5.15469	ENSG00000198642
inhibitory_4	all other inhibitory	SEPTIN3	0.00301809	1.40453	0.000291805	5.15514	ENSG00000100167
inhibitory_4	all other inhibitory	AC026341.1	0.00301811	-4.0641	0.000292524	-5.15359	ENSG00000242880
inhibitory_4	all other inhibitory	NUP210	0.00301954	-2.31868	0.000292878	-5.15282	ENSG00000132182
inhibitory_4	all other inhibitory	PPP2R1A	0.00302598	2.10439	0.000293718	5.15101	ENSG00000105568
inhibitory_4	all other inhibitory	AHCYL2	0.00302628	-1.95165	0.000294109	-5.15017	ENSG00000158467
inhibitory_4	all other inhibitory	GNB1L	0.00302628	-3.72919	0.000294177	-5.15003	ENSG00000185838
inhibitory_4	all other inhibitory	NFX1	0.00305016	-2.23598	0.000296715	-5.1446	ENSG00000086102
inhibitory_4	all other inhibitory	GSK3A	0.00305349	2.18431	0.000297256	5.14345	ENSG00000105723
inhibitory_4	all other inhibitory	AC007262.2	0.00306666	-4.0235	0.000298756	-5.14027	ENSG00000284959
inhibitory_4	all other inhibitory	JPT2	0.00307206	-3.93448	0.0002995	-5.1387	ENSG00000206053
inhibitory_4	all other inhibitory	CXXC4-AS1	0.00307866	-5.02714	0.000300362	-5.13689	ENSG00000245384
inhibitory_4	all other inhibitory	NAA30	0.00308004	1.27969	0.000300716	5.13615	ENSG00000139977
inhibitory_4	all other inhibitory	FGGY	0.00308204	-4.57928	0.000301349	-5.13482	ENSG00000172456
inhibitory_4	all other inhibitory	PCED1B	0.00308204	-5.18741	0.000301275	-5.13498	ENSG00000179715
inhibitory_4	all other inhibitory	CENPBD1	0.00308921	1.72396	0.000302269	5.1329	ENSG00000177946
inhibitory_4	all other inhibitory	TNFRSF6B	0.00308961	-3.88301	0.000302529	-5.13236	ENSG00000243509
inhibitory_4	all other inhibitory	IMPG2	0.00309416	-4.18795	0.00030329	-5.13077	ENSG00000081148
inhibitory_4	all other inhibitory	ARHGAP42	0.00309416	-3.86025	0.000303414	-5.13052	ENSG00000165895
inhibitory_4	all other inhibitory	OLFM3	0.00309833	-2.36981	0.000304703	-5.12784	ENSG00000118733
inhibitory_4	all other inhibitory	ATG7	0.00309833	-2.58004	0.000304432	-5.1284	ENSG00000197548
inhibitory_4	all other inhibitory	HDAC7	0.00309833	-3.67399	0.000304073	-5.12915	ENSG00000061273
inhibitory_4	all other inhibitory	ZNF213-AS1	0.00309833	-4.32676	0.000304492	-5.12828	ENSG00000263072
inhibitory_4	all other inhibitory	AC007038.1	0.00310302	-4.54975	0.000305515	-5.12616	ENSG00000229127
inhibitory_4	all other inhibitory	ZNF586	0.00310302	-4.69632	0.000305606	-5.12598	ENSG00000083828
inhibitory_4	all other inhibitory	OTULIN	0.00310521	-4.52383	0.000306041	-5.12508	ENSG00000154124
inhibitory_4	all other inhibitory	SLC27A6	0.00311836	-3.23034	0.000308446	-5.12015	ENSG00000113396
inhibitory_4	all other inhibitory	NIPA1	0.00311836	1.25232	0.000308314	5.12042	ENSG00000170113
inhibitory_4	all other inhibitory	AC024270.5	0.00311836	-3.79462	0.000307819	-5.12143	ENSG00000286872
inhibitory_4	all other inhibitory	SUMO3	0.00311836	1.97477	0.000307944	5.12117	ENSG00000184900
inhibitory_4	all other inhibitory	PHF8	0.00311836	-4.97407	0.000308328	-5.12039	ENSG00000172943
inhibitory_4	all other inhibitory	KIAA1671	0.00312699	-2.09179	0.000309522	-5.11795	ENSG00000197077
inhibitory_4	all other inhibitory	RIMKLB	0.00315293	-1.67083	0.000312537	-5.11185	ENSG00000166532
inhibitory_4	all other inhibitory	ZNF665	0.00315293	-3.67735	0.000312391	-5.11214	ENSG00000197497
inhibitory_4	all other inhibitory	CATSPERE	0.00315779	-3.89173	0.000313287	-5.11034	ENSG00000179397
inhibitory_4	all other inhibitory	FAM189A1	0.00315779	-3.20905	0.000313467	-5.10998	ENSG00000104059
inhibitory_4	all other inhibitory	PRKAR1B	0.00317455	1.45729	0.000315358	5.10619	ENSG00000188191
inhibitory_4	all other inhibitory	LINC01934	0.00317761	-5.66382	0.000315887	-5.10514	ENSG00000234663
inhibitory_4	all other inhibitory	NEO1	0.00319026	-1.83407	0.000317371	-5.10219	ENSG00000067141
inhibitory_4	all other inhibitory	MALRD1	0.00319621	-4.38366	0.000318417	-5.10012	ENSG00000204740
inhibitory_4	all other inhibitory	DNAJA2	0.00319621	1.58558	0.00031836	5.10023	ENSG00000069345
inhibitory_4	all other inhibitory	ZFR2	0.00320059	-2.20818	0.000319081	-5.09881	ENSG00000105278
inhibitory_4	all other inhibitory	ADAM17	0.0032017	-4.27567	0.000319419	-5.09814	ENSG00000151694
inhibitory_4	all other inhibitory	FNDC10	0.0032036	2.65764	0.000319836	5.09732	ENSG00000228594
inhibitory_4	all other inhibitory	MCPH1	0.00320374	-1.94349	0.000320306	-5.0964	ENSG00000147316
inhibitory_4	all other inhibitory	RBFA	0.00320374	-4.79165	0.000320293	-5.09643	ENSG00000101546
inhibitory_4	all other inhibitory	AKAP8L	0.00320762	-1.56847	0.000320921	-5.0952	ENSG00000011243
inhibitory_4	all other inhibitory	PLEKHB2	0.00321014	1.95436	0.000322524	5.09206	ENSG00000115762
inhibitory_4	all other inhibitory	ZNF713	0.00321014	-5.001	0.000322324	-5.09245	ENSG00000178665
inhibitory_4	all other inhibitory	SND1	0.00321014	-1.5338	0.000321994	-5.0931	ENSG00000197157
inhibitory_4	all other inhibitory	LINC00551	0.00321014	-4.78688	0.000322095	-5.0929	ENSG00000272274
inhibitory_4	all other inhibitory	AC005670.3	0.00321014	-1.65458	0.000322374	-5.09236	ENSG00000262879
inhibitory_4	all other inhibitory	ZNF700	0.00321014	-4.14193	0.000322542	-5.09203	ENSG00000196757
inhibitory_4	all other inhibitory	INO80	0.0032105	-4.64479	0.000322806	-5.09151	ENSG00000128908
inhibitory_4	all other inhibitory	NBPF12	0.0032149	-4.15445	0.000323513	-5.09014	ENSG00000268043
inhibitory_4	all other inhibitory	ALK	0.0032149	-3.08881	0.000323706	-5.08976	ENSG00000171094
inhibitory_4	all other inhibitory	PCYOX1	0.00321552	1.88665	0.000324454	5.08832	ENSG00000116005
inhibitory_4	all other inhibitory	AC109361.1	0.00321552	-3.29368	0.000324086	-5.08903	ENSG00000249635
inhibitory_4	all other inhibitory	PRELID3A	0.00321552	-1.81769	0.000324405	-5.08841	ENSG00000141391
inhibitory_4	all other inhibitory	TNNI3K	0.00322351	-4.42958	0.000326184	-5.08498	ENSG00000116783
inhibitory_4	all other inhibitory	AMIGO1	0.00322351	2.33978	0.000326056	5.08522	ENSG00000181754
inhibitory_4	all other inhibitory	FAM153A	0.00322351	-2.76207	0.000325801	-5.08571	ENSG00000170074
inhibitory_4	all other inhibitory	STMN3	0.00322351	2.09985	0.000326405	5.08455	ENSG00000197457
inhibitory_4	all other inhibitory	NKRF	0.00322351	1.24225	0.000326331	5.08469	ENSG00000186416
inhibitory_4	all other inhibitory	TMEM167B	0.00322564	1.78477	0.000327781	5.08191	ENSG00000215717
inhibitory_4	all other inhibitory	ZRANB3	0.00322564	-2.00106	0.000327042	-5.08332	ENSG00000121988
inhibitory_4	all other inhibitory	CMC1	0.00322564	-1.77678	0.000327466	-5.08251	ENSG00000187118
inhibitory_4	all other inhibitory	DUBR	0.00322564	-1.85964	0.000327996	-5.08149	ENSG00000243701
inhibitory_4	all other inhibitory	ZNF718	0.00322564	-1.81339	0.000327387	-5.08266	ENSG00000250312
inhibitory_4	all other inhibitory	CTNNAL1	0.00322564	-5.26189	0.000327584	-5.08229	ENSG00000119326
inhibitory_4	all other inhibitory	LINC01807	0.00322632	-4.53581	0.000328294	-5.08092	ENSG00000232023
inhibitory_4	all other inhibitory	AL590705.1	0.0032313	-2.3268	0.00032926	-5.07908	ENSG00000203279
inhibitory_4	all other inhibitory	KBTBD6	0.0032313	1.6937	0.000329088	5.07941	ENSG00000165572
inhibitory_4	all other inhibitory	DHRSX	0.00323617	-4.69557	0.000329987	-5.0777	ENSG00000169084
inhibitory_4	all other inhibitory	SCMH1	0.00324309	-5.47191	0.000330923	-5.07592	ENSG00000010803
inhibitory_4	all other inhibitory	MYRIP	0.00325243	-2.84536	0.000332107	-5.07368	ENSG00000170011
inhibitory_4	all other inhibitory	TRPC1	0.00325542	-2.30554	0.000332644	-5.07267	ENSG00000144935
inhibitory_4	all other inhibitory	ARID4B	0.00325569	-3.13974	0.000332903	-5.07218	ENSG00000054267
inhibitory_4	all other inhibitory	ARL2BP	0.0032604	1.80256	0.000333616	5.07083	ENSG00000102931
inhibitory_4	all other inhibitory	AC104162.2	0.00326124	-3.97041	0.000333933	-5.07024	ENSG00000285399
inhibitory_4	all other inhibitory	PNPO	0.00326256	2.03573	0.0003343	5.06955	ENSG00000108439
inhibitory_4	all other inhibitory	TASOR2	0.00326479	-1.96118	0.000334761	-5.06868	ENSG00000108021
inhibitory_4	all other inhibitory	CBFA2T2	0.00326777	-2.45246	0.000335299	-5.06768	ENSG00000078699
inhibitory_4	all other inhibitory	PSKH1	0.00327312	-3.67426	0.00033608	-5.06622	ENSG00000159792
inhibitory_4	all other inhibitory	PEF1	0.00327316	2.07776	0.000337015	5.06448	ENSG00000162517
inhibitory_4	all other inhibitory	CCDC88A	0.00327316	-1.37648	0.000336729	-5.06501	ENSG00000115355
inhibitory_4	all other inhibitory	LYPD6B	0.00327316	-5.25656	0.000336407	-5.06561	ENSG00000150556
inhibitory_4	all other inhibitory	AC026748.3	0.00327316	1.9849	0.000336792	5.06489	ENSG00000286388
inhibitory_4	all other inhibitory	ZNF280D	0.00327332	-1.43704	0.000337264	-5.06401	ENSG00000137871
inhibitory_4	all other inhibitory	PATJ	0.0032816	-1.99827	0.000338608	-5.06152	ENSG00000132849
inhibitory_4	all other inhibitory	PARD3	0.0032816	-2.613	0.000338698	-5.06136	ENSG00000148498
inhibitory_4	all other inhibitory	HOOK2	0.0032816	-1.93649	0.000338816	-5.06114	ENSG00000095066
inhibitory_4	all other inhibitory	TENM4	0.0032897	-2.68969	0.000340354	-5.0583	ENSG00000149256
inhibitory_4	all other inhibitory	LASP1	0.0032897	1.26749	0.000340111	5.05875	ENSG00000002834
inhibitory_4	all other inhibitory	AP1B1	0.0032897	1.45417	0.000340258	5.05848	ENSG00000100280
inhibitory_4	all other inhibitory	ZNF846	0.00329009	-5.05898	0.000340814	-5.05745	ENSG00000196605
inhibitory_4	all other inhibitory	PGRMC1	0.00329009	2.19269	0.000340862	5.05736	ENSG00000101856
inhibitory_4	all other inhibitory	UHMK1	0.00329199	1.8247	0.000341292	5.05657	ENSG00000152332
inhibitory_4	all other inhibitory	ASTN2	0.00329471	-2.24594	0.000342044	-5.0552	ENSG00000148219
inhibitory_4	all other inhibitory	TTC25	0.00329471	-3.68275	0.000341964	-5.05534	ENSG00000204815
inhibitory_4	all other inhibitory	AL021368.3	0.00330042	-3.28999	0.00034287	-5.05368	ENSG00000272541
inhibitory_4	all other inhibitory	ARFIP1	0.00330121	-2.1139	0.000343187	-5.05311	ENSG00000164144
inhibitory_4	all other inhibitory	DYM	0.00330351	-2.34737	0.000343661	-5.05224	ENSG00000141627
inhibitory_4	all other inhibitory	AC016074.2	0.00330967	-4.46453	0.000344772	-5.05022	ENSG00000286122
inhibitory_4	all other inhibitory	CHMP1B	0.00330967	1.60026	0.000344685	5.05038	ENSG00000255112
inhibitory_4	all other inhibitory	FAM172A	0.00331245	-2.46331	0.000345297	-5.04927	ENSG00000113391
inhibitory_4	all other inhibitory	CEBPZOS	0.00332645	1.29312	0.000347244	5.04575	ENSG00000218739
inhibitory_4	all other inhibitory	MAGI1	0.00332645	-2.55902	0.000347101	-5.04601	ENSG00000151276
inhibitory_4	all other inhibitory	LINC00599	0.00332645	-3.29665	0.000347465	-5.04535	ENSG00000253230
inhibitory_4	all other inhibitory	PDSS1	0.00332798	-3.96179	0.000348099	-5.04421	ENSG00000148459
inhibitory_4	all other inhibitory	JUND	0.00332798	1.93442	0.000347969	5.04444	ENSG00000130522
inhibitory_4	all other inhibitory	LINC00960	0.00332908	-3.68369	0.00034845	-5.04358	ENSG00000242516
inhibitory_4	all other inhibitory	NSMCE2	0.0033312	-2.3317	0.000348908	-5.04276	ENSG00000156831
inhibitory_4	all other inhibitory	LIMA1	0.00333634	-3.84461	0.000349684	-5.04137	ENSG00000050405
inhibitory_4	all other inhibitory	CHRNB2	0.00334289	2.10895	0.000350608	5.03972	ENSG00000160716
inhibitory_4	all other inhibitory	AGAP4	0.00334416	-2.28287	0.000350979	-5.03905	ENSG00000188234
inhibitory_4	all other inhibitory	SLX4IP	0.00335028	-2.62714	0.000351859	-5.03749	ENSG00000149346
inhibitory_4	all other inhibitory	ADAMTSL1	0.00335788	-4.91245	0.000352896	-5.03565	ENSG00000178031
inhibitory_4	all other inhibitory	DLG4	0.0033589	1.51724	0.000353321	5.03489	ENSG00000132535
inhibitory_4	all other inhibitory	CLIP3	0.0033589	1.85948	0.00035348	5.03461	ENSG00000105270
inhibitory_4	all other inhibitory	AC108519.1	0.00338518	-5.12629	0.000356707	-5.02893	ENSG00000288075
inhibitory_4	all other inhibitory	RUNX2	0.00338518	-2.62299	0.000357655	-5.02727	ENSG00000124813
inhibitory_4	all other inhibitory	TSPYL1	0.00338518	1.88286	0.000357689	5.02721	ENSG00000189241
inhibitory_4	all other inhibitory	TMEM246	0.00338518	1.81553	0.000357192	5.02808	ENSG00000165152
inhibitory_4	all other inhibitory	CFAP70	0.00338518	-4.55396	0.000357283	-5.02792	ENSG00000156042
inhibitory_4	all other inhibitory	DHRS7B	0.00338518	-2.03224	0.000357299	-5.0279	ENSG00000109016
inhibitory_4	all other inhibitory	DISP2	0.00338977	1.69507	0.000358415	5.02595	ENSG00000140323
inhibitory_4	all other inhibitory	C8orf34-AS1	0.00339028	-3.74262	0.00035871	-5.02543	ENSG00000248801
inhibitory_4	all other inhibitory	CDIPT	0.00340027	2.18223	0.000360009	5.02318	ENSG00000103502
inhibitory_4	all other inhibitory	IL1RL2	0.00343425	-3.44998	0.00036385	-5.01655	ENSG00000115598
inhibitory_4	all other inhibitory	ICA1	0.00344466	-1.89634	0.000365198	-5.01424	ENSG00000003147
inhibitory_4	all other inhibitory	FAM89B	0.00344992	1.74768	0.000366001	5.01287	ENSG00000176973
inhibitory_4	all other inhibitory	NECAP2	0.00345566	-3.66736	0.000367101	-5.011	ENSG00000157191
inhibitory_4	all other inhibitory	GLT8D2	0.00345566	-3.93467	0.000367024	-5.01113	ENSG00000120820
inhibitory_4	all other inhibitory	CLTB	0.00346145	1.69075	0.000367962	5.00954	ENSG00000175416
inhibitory_4	all other inhibitory	ZNF519	0.00346163	-2.06525	0.000368227	-5.00909	ENSG00000175322
inhibitory_4	all other inhibitory	MVB12B	0.00346326	-2.04528	0.000368647	-5.00838	ENSG00000196814
inhibitory_4	all other inhibitory	CCDC84	0.00346377	-4.71067	0.000369439	-5.00704	ENSG00000186166
inhibitory_4	all other inhibitory	MAPKAPK5	0.00346377	-1.80058	0.000369294	-5.00728	ENSG00000089022
inhibitory_4	all other inhibitory	PRKACA	0.00346377	1.56223	0.000369041	5.00771	ENSG00000072062
inhibitory_4	all other inhibitory	ST5	0.00347083	-4.32974	0.00037046	-5.00532	ENSG00000166444
inhibitory_4	all other inhibitory	LINC00937	0.00347083	-5.62047	0.000370685	-5.00494	ENSG00000226091
inhibitory_4	all other inhibitory	COPG2	0.00347476	-1.81658	0.000371352	-5.00382	ENSG00000158623
inhibitory_4	all other inhibitory	THUMPD2	0.00347482	-4.10445	0.000371852	-5.00298	ENSG00000138050
inhibitory_4	all other inhibitory	PARD3B	0.00347482	-3.04249	0.000371671	-5.00328	ENSG00000116117
inhibitory_4	all other inhibitory	PLEKHH1	0.00348079	-4.41752	0.000372738	-5.00149	ENSG00000054690
inhibitory_4	all other inhibitory	DIRAS3	0.00348229	4.00051	0.000373146	5.00081	ENSG00000162595
inhibitory_4	all other inhibitory	ZNF418	0.00348246	-4.01279	0.000373412	-5.00037	ENSG00000196724
inhibitory_4	all other inhibitory	AC018816.1	0.00349033	-4.194	0.000374753	-4.99813	ENSG00000235978
inhibitory_4	all other inhibitory	PREX2	0.00349033	-2.35107	0.000374692	-4.99823	ENSG00000046889
inhibitory_4	all other inhibitory	CSNK1E	0.00350459	1.20995	0.000376533	4.99518	ENSG00000213923
inhibitory_4	all other inhibitory	CDIP1	0.00351938	1.87936	0.000378372	4.99214	ENSG00000089486
inhibitory_4	all other inhibitory	LARGE1	0.00352032	-2.24334	0.000378722	-4.99157	ENSG00000133424
inhibitory_4	all other inhibitory	EIF5A	0.00352082	2.08646	0.000379027	4.99107	ENSG00000132507
inhibitory_4	all other inhibitory	RSRP1	0.00352538	-2.36057	0.000379854	-4.98971	ENSG00000117616
inhibitory_4	all other inhibitory	PRMT3	0.00352538	-2.47682	0.000380018	-4.98944	ENSG00000185238
inhibitory_4	all other inhibitory	MARCH3	0.00354202	-5.24618	0.000382064	-4.9861	ENSG00000173926
inhibitory_4	all other inhibitory	UNC5D	0.00354686	-2.35085	0.000382966	-4.98463	ENSG00000156687
inhibitory_4	all other inhibitory	USP11	0.00354686	1.76549	0.00038309	4.98443	ENSG00000102226
inhibitory_4	all other inhibitory	LPXN	0.00354686	-3.55573	0.000383342	-4.98402	ENSG00000110031
inhibitory_4	all other inhibitory	GSAP	0.00354925	-1.91842	0.000384082	-4.98282	ENSG00000186088
inhibitory_4	all other inhibitory	FBXL6	0.00354925	-3.64783	0.000384105	-4.98278	ENSG00000182325
inhibitory_4	all other inhibitory	TMED9	0.00356754	2.40066	0.000386338	4.97917	ENSG00000184840
inhibitory_4	all other inhibitory	MLLT3	0.00357315	-2.08263	0.0003872	-4.97779	ENSG00000171843
inhibitory_4	all other inhibitory	COG7	0.00358303	-1.79194	0.000388524	-4.97566	ENSG00000168434
inhibitory_4	all other inhibitory	KBTBD12	0.00359652	-4.14789	0.000390615	-4.97232	ENSG00000187715
inhibitory_4	all other inhibitory	TMEM167A	0.00359652	1.66214	0.000390754	4.9721	ENSG00000174695
inhibitory_4	all other inhibitory	AC246817.2	0.00359652	-3.81132	0.000390437	-4.97261	ENSG00000254319
inhibitory_4	all other inhibitory	ARL13B	0.00359817	-2.05591	0.000391195	-4.9714	ENSG00000169379
inhibitory_4	all other inhibitory	DLEU1	0.00359817	-4.10366	0.000391444	-4.97101	ENSG00000176124
inhibitory_4	all other inhibitory	CANX	0.00360819	1.98807	0.00039279	4.96887	ENSG00000127022
inhibitory_4	all other inhibitory	TPT1-AS1	0.00361481	-2.57767	0.000393768	-4.96732	ENSG00000170919
inhibitory_4	all other inhibitory	ANKRD10	0.00362544	-1.38156	0.000395442	-4.96469	ENSG00000088448
inhibitory_4	all other inhibitory	FAM234A	0.00362544	-1.8627	0.000395229	-4.96502	ENSG00000167930
inhibitory_4	all other inhibitory	AL359546.1	0.00362773	-3.8098	0.000396207	-4.96349	ENSG00000287564
inhibitory_4	all other inhibitory	SH3PXD2A	0.00362773	-1.29635	0.000396054	-4.96373	ENSG00000107957
inhibitory_4	all other inhibitory	SPG11	0.00364148	-1.73244	0.000397967	-4.96073	ENSG00000104133
inhibitory_4	all other inhibitory	SYT5	0.00366699	1.66908	0.000401016	4.95599	ENSG00000129990
inhibitory_4	all other inhibitory	RNF11	0.00367235	1.61341	0.000401864	4.95468	ENSG00000123091
inhibitory_4	all other inhibitory	CADM4	0.00367617	1.64399	0.000402542	4.95363	ENSG00000105767
inhibitory_4	all other inhibitory	RND1	0.003686	1.72133	0.000403881	4.95157	ENSG00000172602
inhibitory_4	all other inhibitory	ARMCX5-GPRASP2	0.00369785	-2.76103	0.000405442	-4.94918	ENSG00000271147
inhibitory_4	all other inhibitory	ATG4C	0.00371731	-1.39997	0.000408281	-4.94485	ENSG00000125703
inhibitory_4	all other inhibitory	LGALSL-DT	0.00371731	-3.99495	0.000408177	-4.94501	ENSG00000223935
inhibitory_4	all other inhibitory	INTU	0.00371731	-1.43051	0.000408984	-4.94378	ENSG00000164066
inhibitory_4	all other inhibitory	VGF	0.00371731	4.14131	0.000408611	4.94435	ENSG00000128564
inhibitory_4	all other inhibitory	ABCA9	0.00371731	-3.43428	0.000409158	-4.94352	ENSG00000154258
inhibitory_4	all other inhibitory	BCL2	0.00371731	-4.7828	0.000409425	-4.94311	ENSG00000171791
inhibitory_4	all other inhibitory	AP2A1	0.00371731	1.64596	0.000409383	4.94318	ENSG00000196961
inhibitory_4	all other inhibitory	KSR2	0.00373056	-1.95822	0.000411149	-4.94051	ENSG00000171435
inhibitory_4	all other inhibitory	ADAR	0.00373216	1.21841	0.000412917	4.93785	ENSG00000160710
inhibitory_4	all other inhibitory	DENND1B	0.00373216	-1.55353	0.000412715	-4.93815	ENSG00000213047
inhibitory_4	all other inhibitory	AC007405.1	0.00373216	-4.55708	0.000412597	-4.93833	ENSG00000234350
inhibitory_4	all other inhibitory	SLC4A3	0.00373216	2.03791	0.000412349	4.9387	ENSG00000114923
inhibitory_4	all other inhibitory	CPLANE1	0.00373216	-1.7662	0.000412166	-4.93898	ENSG00000197603
inhibitory_4	all other inhibitory	POP1	0.00373216	-4.47112	0.000412288	-4.93879	ENSG00000104356
inhibitory_4	all other inhibitory	RNF208	0.00373858	1.82367	0.000413893	4.93638	ENSG00000212864
inhibitory_4	all other inhibitory	ADCY9	0.00373955	-2.17587	0.000414266	-4.93583	ENSG00000162104
inhibitory_4	all other inhibitory	AL354771.1	0.0037541	-4.11314	0.000416145	-4.93302	ENSG00000225811
inhibitory_4	all other inhibitory	SLC18B1	0.00376003	-4.45945	0.00041721	-4.93144	ENSG00000146409
inhibitory_4	all other inhibitory	RAB39B	0.00376003	2.04376	0.000417335	4.93125	ENSG00000155961
inhibitory_4	all other inhibitory	JAKMIP1	0.00376119	2.5761	0.000417732	4.93066	ENSG00000152969
inhibitory_4	all other inhibitory	CTNND1	0.00376573	-1.54976	0.000418503	-4.92952	ENSG00000198561
inhibitory_4	all other inhibitory	AC087457.1	0.00377586	-4.48636	0.000419897	-4.92746	ENSG00000250007
inhibitory_4	all other inhibitory	UNC13C	0.00378964	-2.16757	0.000421938	-4.92446	ENSG00000137766
inhibitory_4	all other inhibitory	CHMP1A	0.00378964	2.038	0.000421968	4.92441	ENSG00000131165
inhibitory_4	all other inhibitory	AP1S3	0.00379034	-4.34535	0.000422316	-4.9239	ENSG00000152056
inhibitory_4	all other inhibitory	CYP4A22-AS1	0.00380557	-4.1656	0.000424283	-4.92102	ENSG00000225506
inhibitory_4	all other inhibitory	PSMB2	0.00381504	1.5232	0.000425611	4.91909	ENSG00000126067
inhibitory_4	all other inhibitory	GABRG2	0.00382031	1.41003	0.000426469	4.91784	ENSG00000113327
inhibitory_4	all other inhibitory	RABGEF1	0.003833	-2.02782	0.000428159	-4.9154	ENSG00000154710
inhibitory_4	all other inhibitory	KCNQ1OT1	0.00384904	-3.45113	0.000430223	-4.91242	ENSG00000269821
inhibitory_4	all other inhibitory	ERC2	0.00385174	-2.19549	0.000430799	-4.91159	ENSG00000187672
inhibitory_4	all other inhibitory	YKT6	0.00386395	2.12545	0.000432439	4.90924	ENSG00000106636
inhibitory_4	all other inhibitory	GALNT13	0.00386977	-2.32886	0.000434191	-4.90674	ENSG00000144278
inhibitory_4	all other inhibitory	DNAJB14	0.00386977	1.14237	0.000433861	4.90721	ENSG00000164031
inhibitory_4	all other inhibitory	PHLPP1	0.00386977	-2.46675	0.000433958	-4.90707	ENSG00000081913
inhibitory_4	all other inhibitory	POLR2E	0.00386977	1.90545	0.000433542	4.90767	ENSG00000099817
inhibitory_4	all other inhibitory	ECHDC2	0.00387029	-2.56496	0.000434532	-4.90626	ENSG00000121310
inhibitory_4	all other inhibitory	ARMC9	0.00387029	-2.2684	0.000434799	-4.90588	ENSG00000135931
inhibitory_4	all other inhibitory	SWT1	0.00387615	-2.07802	0.000436009	-4.90416	ENSG00000116668
inhibitory_4	all other inhibitory	CACNB1	0.00387615	1.82645	0.000435785	4.90448	ENSG00000067191
inhibitory_4	all other inhibitory	TAGLN3	0.00388032	2.13029	0.000436948	4.90283	ENSG00000144834
inhibitory_4	all other inhibitory	H1F0	0.00388032	1.78371	0.000437029	4.90271	ENSG00000189060
inhibitory_4	all other inhibitory	GALK2	0.00388193	-1.69387	0.000437486	-4.90207	ENSG00000156958
inhibitory_4	all other inhibitory	ATXN7L1	0.00388926	-2.78861	0.000438865	-4.90012	ENSG00000146776
inhibitory_4	all other inhibitory	SLC39A11	0.00388926	-2.31515	0.000438612	-4.90048	ENSG00000133195
inhibitory_4	all other inhibitory	LRRFIP2	0.00390893	-2.32639	0.000441362	-4.89662	ENSG00000093167
inhibitory_4	all other inhibitory	AC036108.1	0.00392756	-3.92268	0.000443745	-4.89329	ENSG00000259475
inhibitory_4	all other inhibitory	KIRREL1	0.00392805	-4.33463	0.000444249	-4.89259	ENSG00000183853
inhibitory_4	all other inhibitory	MYLK-AS1	0.00392805	-3.36545	0.000444358	-4.89244	ENSG00000239523
inhibitory_4	all other inhibitory	ACO1	0.00393756	-1.60359	0.000445994	-4.89017	ENSG00000122729
inhibitory_4	all other inhibitory	LMO7	0.00393756	-4.60956	0.000445764	-4.89049	ENSG00000136153
inhibitory_4	all other inhibitory	MCM4	0.00394011	1.68833	0.000446563	4.88938	ENSG00000104738
inhibitory_4	all other inhibitory	SLIT3	0.00394222	-2.15802	0.000447082	-4.88867	ENSG00000184347
inhibitory_4	all other inhibitory	CCNL1	0.00394394	-1.81485	0.000447557	-4.88801	ENSG00000163660
inhibitory_4	all other inhibitory	TUBB	0.0039441	2.59367	0.000448136	4.88721	ENSG00000196230
inhibitory_4	all other inhibitory	MARK3	0.0039441	-2.39856	0.000448079	-4.88729	ENSG00000075413
inhibitory_4	all other inhibitory	GUCY1B1	0.00396917	1.44011	0.000451266	4.88292	ENSG00000061918
inhibitory_4	all other inhibitory	USP3-AS1	0.00396977	-4.37174	0.000451617	-4.88244	ENSG00000259248
inhibitory_4	all other inhibitory	CCDC18-AS1	0.00398196	-4.51442	0.000453287	-4.88016	ENSG00000223745
inhibitory_4	all other inhibitory	TSN	0.00398318	1.50937	0.000454205	4.87891	ENSG00000211460
inhibitory_4	all other inhibitory	HDAC9	0.00398318	-2.74663	0.000454275	-4.87882	ENSG00000048052
inhibitory_4	all other inhibitory	CHKA	0.00398318	-1.64171	0.000453728	-4.87956	ENSG00000110721
inhibitory_4	all other inhibitory	PRKRIP1	0.00398577	-1.71167	0.000455419	-4.87727	ENSG00000128563
inhibitory_4	all other inhibitory	AF235103.3	0.00398577	-4.14519	0.000454902	-4.87797	ENSG00000286681
inhibitory_4	all other inhibitory	PIM3	0.00398577	1.65881	0.000455393	4.8773	ENSG00000198355
inhibitory_4	all other inhibitory	AEBP2	0.00398837	-2.11261	0.000456241	-4.87615	ENSG00000139154
inhibitory_4	all other inhibitory	CAPNS1	0.00398837	2.3755	0.000456283	4.8761	ENSG00000126247
inhibitory_4	all other inhibitory	ARID3B	0.00398951	-3.66686	0.000456697	-4.87554	ENSG00000179361
inhibitory_4	all other inhibitory	WBP2	0.00399004	2.10427	0.000457041	4.87507	ENSG00000132471
inhibitory_4	all other inhibitory	INA	0.00399259	2.46693	0.000457617	4.8743	ENSG00000148798
inhibitory_4	all other inhibitory	RBM8A	0.00399419	1.70663	0.000458084	4.87367	ENSG00000265241
inhibitory_4	all other inhibitory	ANKRD30BL	0.004	-2.95058	0.000459035	-4.87239	ENSG00000163046
inhibitory_4	all other inhibitory	YWHAQ	0.00400071	1.95186	0.0004594	4.8719	ENSG00000134308
inhibitory_4	all other inhibitory	ST3GAL6	0.00402582	-2.06003	0.000462939	-4.86717	ENSG00000064225
inhibitory_4	all other inhibitory	METTL24	0.00402582	-4.22076	0.000462872	-4.86726	ENSG00000053328
inhibitory_4	all other inhibitory	EFL1	0.00402582	-1.83813	0.000463143	-4.8669	ENSG00000140598
inhibitory_4	all other inhibitory	AC106793.1	0.00403128	-4.8613	0.000464343	-4.8653	ENSG00000245768
inhibitory_4	all other inhibitory	DYNLT3	0.00403128	2.3934	0.000464298	4.86536	ENSG00000165169
inhibitory_4	all other inhibitory	MACF1	0.00403407	-1.61052	0.000464952	-4.8645	ENSG00000127603
inhibitory_4	all other inhibitory	BLOC1S2	0.0040379	1.62127	0.00046568	4.86353	ENSG00000196072
inhibitory_4	all other inhibitory	CEP89	0.0040543	-1.59699	0.000467859	-4.86066	ENSG00000121289
inhibitory_4	all other inhibitory	ATP6V1A	0.00406206	1.53625	0.000469793	4.85812	ENSG00000114573
inhibitory_4	all other inhibitory	BAG4	0.00406206	1.32368	0.000469588	4.85838	ENSG00000156735
inhibitory_4	all other inhibitory	BRD1	0.00406206	-1.71	0.000469561	-4.85842	ENSG00000100425
inhibitory_4	all other inhibitory	XIAP	0.00406206	1.28255	0.000470198	4.85759	ENSG00000101966
inhibitory_4	all other inhibitory	SPANXA2-OT1	0.00406206	-3.1753	0.000470057	-4.85777	ENSG00000277215
inhibitory_4	all other inhibitory	EAF2	0.0040666	-4.5217	0.000471013	-4.85652	ENSG00000145088
inhibitory_4	all other inhibitory	CEND1	0.00406723	2.13394	0.000471374	4.85605	ENSG00000184524
inhibitory_4	all other inhibitory	LRRTM3	0.00406862	-2.73749	0.000471825	-4.85546	ENSG00000198739
inhibitory_4	all other inhibitory	SLC7A5	0.0040703	1.54931	0.000472308	4.85483	ENSG00000103257
inhibitory_4	all other inhibitory	CAMK2B	0.00407148	1.34039	0.000472926	4.85402	ENSG00000058404
inhibitory_4	all other inhibitory	LDLRAD4	0.00407148	-2.5556	0.000473024	-4.8539	ENSG00000168675
inhibitory_4	all other inhibitory	P3H3	0.00408179	-3.66301	0.000474803	-4.85159	ENSG00000110811
inhibitory_4	all other inhibitory	DEXI	0.00408179	2.39745	0.000474801	4.85159	ENSG00000182108
inhibitory_4	all other inhibitory	MED29	0.00409367	1.80863	0.000476475	4.84942	ENSG00000063322
inhibitory_4	all other inhibitory	AC034111.2	0.00409555	-3.49177	0.000477275	-4.84839	ENSG00000286622
inhibitory_4	all other inhibitory	ZNF10	0.00409555	-1.6654	0.000477265	-4.8484	ENSG00000256223
inhibitory_4	all other inhibitory	CNOT6L	0.00410466	-1.70216	0.00047863	-4.84665	ENSG00000138767
inhibitory_4	all other inhibitory	DDX10	0.00411341	-2.49088	0.000479942	-4.84496	ENSG00000178105
inhibitory_4	all other inhibitory	NELFB	0.00411696	1.6048	0.000480649	4.84406	ENSG00000188986
inhibitory_4	all other inhibitory	ALG6	0.00413443	-3.46428	0.000482982	-4.84108	ENSG00000088035
inhibitory_4	all other inhibitory	PRXL2B	0.0041364	2.09133	0.000483506	4.84041	ENSG00000157870
inhibitory_4	all other inhibitory	AC068587.4	0.00413755	-3.33437	0.000483935	-4.83987	ENSG00000283674
inhibitory_4	all other inhibitory	FAM214B	0.00414706	1.85409	0.000485341	4.83808	ENSG00000005238
inhibitory_4	all other inhibitory	ZNF277	0.00415953	-2.10695	0.000487983	-4.83475	ENSG00000198839
inhibitory_4	all other inhibitory	CIT	0.00415953	-1.53049	0.00048746	-4.83541	ENSG00000122966
inhibitory_4	all other inhibitory	ATG14	0.00415953	-2.11944	0.000487406	-4.83547	ENSG00000126775
inhibitory_4	all other inhibitory	IL1RAPL2	0.00415953	-5.42903	0.000487898	-4.83486	ENSG00000189108
inhibitory_4	all other inhibitory	EIF5A2	0.00416026	1.86087	0.000488364	4.83427	ENSG00000163577
inhibitory_4	all other inhibitory	MRPL44	0.00416361	1.84472	0.000489054	4.8334	ENSG00000135900
inhibitory_4	all other inhibitory	AL078604.4	0.00417396	-4.72095	0.000490565	-4.83151	ENSG00000286533
inhibitory_4	all other inhibitory	AL357054.2	0.00418941	-3.79894	0.00049268	-4.82886	ENSG00000271727
inhibitory_4	all other inhibitory	AC110023.1	0.00420264	-5.71494	0.000494533	-4.82656	ENSG00000258631
inhibitory_4	all other inhibitory	ERBIN	0.00420285	-1.82146	0.000494857	-4.82616	ENSG00000112851
inhibitory_4	all other inhibitory	DAPK1	0.00420937	-1.72606	0.000496341	-4.82432	ENSG00000196730
inhibitory_4	all other inhibitory	EPS15L1	0.00420937	-2.2769	0.000496483	-4.82414	ENSG00000127527
inhibitory_4	all other inhibitory	EMID1	0.00420937	-3.66063	0.000496522	-4.82409	ENSG00000186998
inhibitory_4	all other inhibitory	TRNAU1AP	0.00421473	-1.97779	0.000498118	-4.82212	ENSG00000180098
inhibitory_4	all other inhibitory	SATB1-AS1	0.00421473	-4.99214	0.000498951	-4.8211	ENSG00000228956
inhibitory_4	all other inhibitory	CCDC13	0.00421473	-3.2506	0.000498318	-4.82188	ENSG00000244607
inhibitory_4	all other inhibitory	SSR1	0.00421473	1.2538	0.000498589	4.82154	ENSG00000124783
inhibitory_4	all other inhibitory	AKAP11	0.00421473	1.45461	0.000498063	4.82219	ENSG00000023516
inhibitory_4	all other inhibitory	NUDT21	0.00421473	1.55804	0.000498658	4.82146	ENSG00000167005
inhibitory_4	all other inhibitory	AC021752.1	0.00421505	-3.91903	0.000499289	-4.82068	ENSG00000273674
inhibitory_4	all other inhibitory	FBXL4	0.00421929	-2.18103	0.000500241	-4.81951	ENSG00000112234
inhibitory_4	all other inhibitory	FANCM	0.00421929	-4.82371	0.00050069	-4.81896	ENSG00000187790
inhibitory_4	all other inhibitory	MAP1A	0.00421929	2.02825	0.000500669	4.81899	ENSG00000166963
inhibitory_4	all other inhibitory	FAM13A-AS1	0.00422037	-3.80824	0.000501361	-4.81814	ENSG00000248019
inhibitory_4	all other inhibitory	WDR17	0.00422037	-1.37296	0.000501566	-4.81789	ENSG00000150627
inhibitory_4	all other inhibitory	PPHLN1	0.00422037	-1.29475	0.000501719	-4.8177	ENSG00000134283
inhibitory_4	all other inhibitory	RAB11B	0.00422375	2.01555	0.00050242	4.81685	ENSG00000185236
inhibitory_4	all other inhibitory	OSBPL6	0.00422417	-2.12022	0.00050307	-4.81605	ENSG00000079156
inhibitory_4	all other inhibitory	FAM184B	0.00422417	-4.27738	0.000503028	-4.8161	ENSG00000047662
inhibitory_4	all other inhibitory	DPY19L2	0.00422951	-4.39204	0.000504007	-4.81491	ENSG00000177990
inhibitory_4	all other inhibitory	KDM1B	0.00423382	-4.53467	0.000504821	-4.81392	ENSG00000165097
inhibitory_4	all other inhibitory	RNFT1	0.00425031	-3.31637	0.000507089	-4.81117	ENSG00000189050
inhibitory_4	all other inhibitory	INTS6L	0.00426415	-2.39946	0.000509044	-4.80881	ENSG00000165359
inhibitory_4	all other inhibitory	TMEM41A	0.00427421	1.55788	0.000510548	4.807	ENSG00000163900
inhibitory_4	all other inhibitory	AC008969.1	0.00427423	-1.62506	0.000510855	-4.80663	ENSG00000176593
inhibitory_4	all other inhibitory	CHMP2B	0.00428006	1.40062	0.000511858	4.80543	ENSG00000083937
inhibitory_4	all other inhibitory	H2AFV	0.00428006	1.38739	0.00051216	4.80507	ENSG00000105968
inhibitory_4	all other inhibitory	TTC9	0.00428068	1.84547	0.000512537	4.80462	ENSG00000133985
inhibitory_4	all other inhibitory	ZNF26	0.00428126	-2.19002	0.000512912	-4.80417	ENSG00000198393
inhibitory_4	all other inhibitory	NRIR	0.00428801	-3.41078	0.000517909	-4.79823	ENSG00000225964
inhibitory_4	all other inhibitory	CCNT2-AS1	0.00428801	-4.43102	0.000514898	-4.8018	ENSG00000224043
inhibitory_4	all other inhibitory	PTPRN	0.00428801	2.12299	0.000517122	4.79916	ENSG00000054356
inhibitory_4	all other inhibitory	CNTN6	0.00428801	-2.19879	0.000515259	-4.80137	ENSG00000134115
inhibitory_4	all other inhibitory	ZFAND5	0.00428801	1.71913	0.000514721	4.80201	ENSG00000107372
inhibitory_4	all other inhibitory	LINC00476	0.00428801	-2.83881	0.000517785	-4.79838	ENSG00000175611
inhibitory_4	all other inhibitory	MED27	0.00428801	-1.63869	0.000516334	-4.8001	ENSG00000160563
inhibitory_4	all other inhibitory	CTNNA3	0.00428801	-4.39693	0.000514253	-4.80257	ENSG00000183230
inhibitory_4	all other inhibitory	EDRF1	0.00428801	-5.01493	0.000517212	-4.79905	ENSG00000107938
inhibitory_4	all other inhibitory	CHST11	0.00428801	-2.63803	0.000515359	-4.80125	ENSG00000171310
inhibitory_4	all other inhibitory	TMEM132C	0.00428801	-2.15199	0.000517574	-4.79863	ENSG00000181234
inhibitory_4	all other inhibitory	ASXL3	0.00428801	-2.17994	0.000516667	-4.7997	ENSG00000141431
inhibitory_4	all other inhibitory	DMWD	0.00428801	1.1027	0.000516063	4.80042	ENSG00000185800
inhibitory_4	all other inhibitory	MAP7D2	0.00428801	1.68649	0.000517986	4.79814	ENSG00000184368
inhibitory_4	all other inhibitory	ARRDC3-AS1	0.00428984	-4.02786	0.000518512	-4.79752	ENSG00000281357
inhibitory_4	all other inhibitory	REEP2	0.00429101	1.66453	0.000519264	4.79663	ENSG00000132563
inhibitory_4	all other inhibitory	GIT1	0.00429101	1.59855	0.000519074	4.79685	ENSG00000108262
inhibitory_4	all other inhibitory	ZNF627	0.00429482	-4.08981	0.00052003	-4.79573	ENSG00000198551
inhibitory_4	all other inhibitory	TMEM135	0.00429516	-1.49557	0.000520376	-4.79532	ENSG00000166575
inhibitory_4	all other inhibitory	TMEM33	0.00429577	1.42771	0.000520959	4.79463	ENSG00000109133
inhibitory_4	all other inhibitory	MLH3	0.00429577	-1.43366	0.000521365	-4.79416	ENSG00000119684
inhibitory_4	all other inhibitory	OPHN1	0.00429577	-2.59455	0.000521213	-4.79433	ENSG00000079482
inhibitory_4	all other inhibitory	ARSG	0.00430509	-4.356	0.000522802	-4.79247	ENSG00000141337
inhibitory_4	all other inhibitory	UBN2	0.00432029	-1.90988	0.000524955	-4.78995	ENSG00000157741
inhibitory_4	all other inhibitory	MTSS1	0.0043205	-1.6818	0.000525528	-4.78929	ENSG00000170873
inhibitory_4	all other inhibitory	NEMP1	0.0043205	-3.73904	0.000525595	-4.78921	ENSG00000166881
inhibitory_4	all other inhibitory	EAF1	0.00433197	1.93807	0.000527298	4.78723	ENSG00000144597
inhibitory_4	all other inhibitory	SFMBT2	0.00433292	-2.91642	0.000528029	-4.78638	ENSG00000198879
inhibitory_4	all other inhibitory	ZNF337-AS1	0.00433292	-4.00408	0.000527757	-4.7867	ENSG00000213742
inhibitory_4	all other inhibitory	ST6GALNAC6	0.00433588	2.02906	0.000528698	4.78561	ENSG00000160408
inhibitory_4	all other inhibitory	TMEM248	0.00433751	1.33234	0.000529205	4.78502	ENSG00000106609
inhibitory_4	all other inhibitory	BRI3BP	0.00434522	1.27773	0.000530764	4.78322	ENSG00000184992
inhibitory_4	all other inhibitory	ACLY	0.00434522	2.08456	0.000530461	4.78357	ENSG00000131473
inhibitory_4	all other inhibitory	LINC02018	0.00435784	-3.43843	0.000532614	-4.78109	ENSG00000272690
inhibitory_4	all other inhibitory	TAF15	0.00437367	-1.48437	0.00053486	-4.77852	ENSG00000270647
inhibitory_4	all other inhibitory	TANGO6	0.0043756	-4.62091	0.000535407	-4.77789	ENSG00000103047
inhibitory_4	all other inhibitory	KIF9-AS1	0.00438851	-5.15427	0.00053816	-4.77476	ENSG00000227398
inhibitory_4	all other inhibitory	MPP7	0.00438851	-2.73411	0.000538066	-4.77486	ENSG00000150054
inhibitory_4	all other inhibitory	UBE4A	0.00438851	1.28792	0.000537812	4.77515	ENSG00000110344
inhibitory_4	all other inhibitory	AC013652.1	0.00438851	-5.06964	0.000538234	-4.77467	ENSG00000259345
inhibitory_4	all other inhibitory	PDGFC	0.00439224	-4.30802	0.000539003	-4.7738	ENSG00000145431
inhibitory_4	all other inhibitory	YPEL5	0.00439489	1.65117	0.000539641	4.77308	ENSG00000119801
inhibitory_4	all other inhibitory	PSEN2	0.00440897	1.33228	0.000541846	4.77058	ENSG00000143801
inhibitory_4	all other inhibitory	RHBDD1	0.00440897	-4.1558	0.000542358	-4.77001	ENSG00000144468
inhibitory_4	all other inhibitory	NEFM	0.00440897	2.75858	0.000542493	4.76985	ENSG00000104722
inhibitory_4	all other inhibitory	PRB2	0.00440897	-4.03671	0.000542623	-4.76971	ENSG00000121335
inhibitory_4	all other inhibitory	OCRL	0.00441371	1.28704	0.00054352	4.7687	ENSG00000122126
inhibitory_4	all other inhibitory	TMEM67	0.00441814	-3.96972	0.000544379	-4.76773	ENSG00000164953
inhibitory_4	all other inhibitory	MAP7	0.00442186	-1.97632	0.000545153	-4.76687	ENSG00000135525
inhibitory_4	all other inhibitory	LRRC34	0.00442426	-4.41828	0.000545762	-4.76618	ENSG00000171757
inhibitory_4	all other inhibitory	ZSCAN5A	0.00445304	-2.07908	0.000549629	-4.76187	ENSG00000131848
inhibitory_4	all other inhibitory	CMSS1	0.004457	-2.2103	0.000550435	-4.76098	ENSG00000184220
inhibitory_4	all other inhibitory	GRM5	0.00446118	-2.63823	0.000551268	-4.76005	ENSG00000168959
inhibitory_4	all other inhibitory	SFSWAP	0.00446432	-1.33189	0.000551973	-4.75927	ENSG00000061936
inhibitory_4	all other inhibitory	SPPL2A	0.00447967	-4.13358	0.000554189	-4.75683	ENSG00000138600
inhibitory_4	all other inhibitory	ABHD5	0.00448041	-1.85188	0.0005546	-4.75637	ENSG00000011198
inhibitory_4	all other inhibitory	PIGN	0.00448191	-2.03775	0.000555103	-4.75582	ENSG00000197563
inhibitory_4	all other inhibitory	GDI1	0.00448628	2.07194	0.000555963	4.75487	ENSG00000203879
inhibitory_4	all other inhibitory	NSF	0.00449085	1.74371	0.000556849	4.7539	ENSG00000073969
inhibitory_4	all other inhibitory	AC105052.4	0.0045019	-3.55291	0.000558539	-4.75205	ENSG00000279168
inhibitory_4	all other inhibitory	KPNB1	0.00450375	1.44383	0.000559385	4.75113	ENSG00000108424
inhibitory_4	all other inhibitory	AMMECR1	0.00450375	-4.76342	0.000559408	-4.7511	ENSG00000101935
inhibitory_4	all other inhibitory	USH2A	0.00451336	-3.56911	0.000560923	-4.74945	ENSG00000042781
inhibitory_4	all other inhibitory	SLF1	0.0045537	-1.52355	0.000566837	-4.74306	ENSG00000133302
inhibitory_4	all other inhibitory	ZNF518A	0.0045537	-1.99652	0.000566908	-4.74298	ENSG00000177853
inhibitory_4	all other inhibitory	CDK5RAP1	0.0045537	-1.56556	0.000566281	-4.74366	ENSG00000101391
inhibitory_4	all other inhibitory	ZNF124	0.00456206	-4.63975	0.000569387	-4.74032	ENSG00000196418
inhibitory_4	all other inhibitory	PREPL	0.00456206	1.42163	0.000569893	4.73978	ENSG00000138078
inhibitory_4	all other inhibitory	PPARG	0.00456206	-3.99457	0.000569283	-4.74043	ENSG00000132170
inhibitory_4	all other inhibitory	MDN1	0.00456206	-1.9827	0.000568716	-4.74104	ENSG00000112159
inhibitory_4	all other inhibitory	CBX4	0.00456206	1.4405	0.000569865	4.73981	ENSG00000141582
inhibitory_4	all other inhibitory	NORAD	0.00456206	1.9692	0.000569621	4.74007	ENSG00000260032
inhibitory_4	all other inhibitory	DONSON	0.00456215	-3.97137	0.000570228	-4.73942	ENSG00000159147
inhibitory_4	all other inhibitory	ARNT	0.00457629	-2.32447	0.000572752	-4.73673	ENSG00000143437
inhibitory_4	all other inhibitory	SRGAP3	0.00457629	-1.88967	0.000572971	-4.7365	ENSG00000196220
inhibitory_4	all other inhibitory	HPS5	0.00457629	-4.46435	0.000572327	-4.73718	ENSG00000110756
inhibitory_4	all other inhibitory	PPP2R2B	0.00458024	-1.92284	0.000573791	-4.73562	ENSG00000156475
inhibitory_4	all other inhibitory	TMEM116	0.00458921	-1.39366	0.000575242	-4.73409	ENSG00000198270
inhibitory_4	all other inhibitory	SUFU	0.00460463	-3.90819	0.000577501	-4.7317	ENSG00000107882
inhibitory_4	all other inhibitory	LDAH	0.00460869	-2.35474	0.000578337	-4.73082	ENSG00000118961
inhibitory_4	all other inhibitory	PTPN2	0.0046194	-4.30753	0.00058001	-4.72906	ENSG00000175354
inhibitory_4	all other inhibitory	SUCLG2-AS1	0.004641	-3.81288	0.000583051	-4.72587	ENSG00000241316
inhibitory_4	all other inhibitory	CENPC	0.0046459	-2.12296	0.000583998	-4.72488	ENSG00000145241
inhibitory_4	all other inhibitory	TP53I11	0.00466132	1.91398	0.000586266	4.72252	ENSG00000175274
inhibitory_4	all other inhibitory	NPAS2	0.00467357	-4.00994	0.000589642	-4.71903	ENSG00000170485
inhibitory_4	all other inhibitory	MTURN	0.00467357	1.56394	0.0005898	4.71887	ENSG00000180354
inhibitory_4	all other inhibitory	PHTF2	0.00467357	-2.42467	0.000589015	-4.71968	ENSG00000006576
inhibitory_4	all other inhibitory	RAB5B	0.00467357	1.24713	0.000588657	4.72005	ENSG00000111540
inhibitory_4	all other inhibitory	CEP128	0.00467357	-3.96948	0.000589352	-4.71933	ENSG00000100629
inhibitory_4	all other inhibitory	PDIA3	0.00467357	1.49421	0.000588333	4.72038	ENSG00000167004
inhibitory_4	all other inhibitory	SLC5A4-AS1	0.00467436	-4.82671	0.000590232	-4.71842	ENSG00000242082
inhibitory_4	all other inhibitory	OTUB1	0.00467676	1.83591	0.000590868	4.71777	ENSG00000167770
inhibitory_4	all other inhibitory	DCTN5	0.00469011	1.27644	0.00059322	4.71535	ENSG00000166847
inhibitory_4	all other inhibitory	MAVS	0.00469011	-1.49835	0.000592942	-4.71563	ENSG00000088888
inhibitory_4	all other inhibitory	GABPA	0.00470212	-4.2359	0.000595074	-4.71345	ENSG00000154727
inhibitory_4	all other inhibitory	MTMR8	0.00471966	-3.65335	0.00059763	-4.71084	ENSG00000102043
inhibitory_4	all other inhibitory	PPM1D	0.0047221	-4.51809	0.000598273	-4.71019	ENSG00000170836
inhibitory_4	all other inhibitory	DNM2	0.00473451	-1.76324	0.000600183	-4.70825	ENSG00000079805
inhibitory_4	all other inhibitory	SETDB1	0.00473632	-3.5763	0.000600802	-4.70763	ENSG00000143379
inhibitory_4	all other inhibitory	GLUD1	0.00473632	1.15096	0.000601085	4.70734	ENSG00000148672
inhibitory_4	all other inhibitory	CHSY3	0.00473928	-5.38902	0.000602471	-4.70594	ENSG00000198108
inhibitory_4	all other inhibitory	ANKRD18A	0.00473928	-4.50796	0.000601872	-4.70654	ENSG00000180071
inhibitory_4	all other inhibitory	NOL4	0.00473928	-2.22979	0.000602222	-4.70619	ENSG00000101746
inhibitory_4	all other inhibitory	KIAA1324	0.00475605	-1.46469	0.00060494	-4.70345	ENSG00000116299
inhibitory_4	all other inhibitory	ANKRD28	0.00476113	-2.31866	0.000605925	-4.70246	ENSG00000206560
inhibitory_4	all other inhibitory	TTC32	0.00476401	-3.72497	0.000606911	-4.70148	ENSG00000183891
inhibitory_4	all other inhibitory	TBCK	0.00476401	-1.78746	0.000606969	-4.70142	ENSG00000145348
inhibitory_4	all other inhibitory	AC025159.1	0.00477124	-3.72429	0.000608228	-4.70016	ENSG00000257815
inhibitory_4	all other inhibitory	WDR27	0.00477909	-4.54185	0.000609569	-4.69882	ENSG00000184465
inhibitory_4	all other inhibitory	IGIP	0.00478743	1.51446	0.000610974	4.69742	ENSG00000182700
inhibitory_4	all other inhibitory	COX7A2L	0.00478759	1.44781	0.000611674	4.69673	ENSG00000115944
inhibitory_4	all other inhibitory	EMD	0.00478759	1.86917	0.000611635	4.69677	ENSG00000102119
inhibitory_4	all other inhibitory	FBXL17	0.00478761	-2.04039	0.000612016	-4.69639	ENSG00000145743
inhibitory_4	all other inhibitory	THRB	0.00479928	-2.86628	0.000613915	-4.69451	ENSG00000151090
inhibitory_4	all other inhibitory	C11orf80	0.00479928	-2.01224	0.000614494	-4.69393	ENSG00000173715
inhibitory_4	all other inhibitory	KIRREL3	0.00479928	-4.13808	0.000614531	-4.6939	ENSG00000149571
inhibitory_4	all other inhibitory	SOCS5	0.00481453	1.53314	0.00061732	4.69115	ENSG00000171150
inhibitory_4	all other inhibitory	RIMS1	0.00481453	-1.93243	0.00061751	-4.69096	ENSG00000079841
inhibitory_4	all other inhibitory	LSM4	0.00481453	1.98916	0.000617131	4.69133	ENSG00000130520
inhibitory_4	all other inhibitory	ATCAY	0.00482551	1.10104	0.000619261	4.68924	ENSG00000167654
inhibitory_4	all other inhibitory	POLA1	0.00483807	-2.93296	0.000621217	-4.68733	ENSG00000101868
inhibitory_4	all other inhibitory	KAT2B	0.00484244	-2.05776	0.000622122	-4.68644	ENSG00000114166
inhibitory_4	all other inhibitory	MYO3B	0.00485837	-4.0764	0.00062486	-4.68378	ENSG00000071909
inhibitory_4	all other inhibitory	N6AMT1	0.00485837	1.31024	0.000624555	4.68408	ENSG00000156239
inhibitory_4	all other inhibitory	NME9	0.00485906	-3.8341	0.000625639	-4.68302	ENSG00000181322
inhibitory_4	all other inhibitory	LPP	0.00485906	-1.94993	0.000625303	-4.68335	ENSG00000145012
inhibitory_4	all other inhibitory	TCTN2	0.00487294	-1.40553	0.000627773	-4.68096	ENSG00000168778
inhibitory_4	all other inhibitory	CNTN3	0.00487901	-2.13468	0.000628902	-4.67987	ENSG00000113805
inhibitory_4	all other inhibitory	NAALAD2	0.00488225	-4.69218	0.000629666	-4.67913	ENSG00000077616
inhibitory_4	all other inhibitory	ZNF248	0.00488651	-2.13691	0.000630562	-4.67827	ENSG00000198105
inhibitory_4	all other inhibitory	AC078785.1	0.00489111	-2.54941	0.000631913	-4.67697	ENSG00000240057
inhibitory_4	all other inhibitory	PPFIA2	0.00489111	-2.15022	0.000632198	-4.6767	ENSG00000139220
inhibitory_4	all other inhibitory	FAM214A	0.00489111	-1.78889	0.000631805	-4.67707	ENSG00000047346
inhibitory_4	all other inhibitory	NIPAL3	0.00489253	1.48857	0.000634852	4.67416	ENSG00000001461
inhibitory_4	all other inhibitory	PUM1	0.00489253	1.21679	0.000635193	4.67383	ENSG00000134644
inhibitory_4	all other inhibitory	TFAP2E	0.00489253	-4.15174	0.000635154	-4.67387	ENSG00000116819
inhibitory_4	all other inhibitory	TRIM46	0.00489253	-4.32669	0.000635039	-4.67398	ENSG00000163462
inhibitory_4	all other inhibitory	CD47	0.00489253	1.14629	0.000635738	4.67331	ENSG00000196776
inhibitory_4	all other inhibitory	AC009126.1	0.00489253	-4.34554	0.000635858	-4.6732	ENSG00000247121
inhibitory_4	all other inhibitory	STMN2	0.00489253	2.32518	0.000633454	4.67549	ENSG00000104435
inhibitory_4	all other inhibitory	CCDC171	0.00489253	-5.14114	0.000635208	-4.67382	ENSG00000164989
inhibitory_4	all other inhibitory	CCDC122	0.00489253	-3.57022	0.00063564	-4.6734	ENSG00000151773
inhibitory_4	all other inhibitory	DGCR2	0.00489253	1.33378	0.000634968	4.67405	ENSG00000070413
inhibitory_4	all other inhibitory	RBFOX1	0.00489772	-2.83252	0.000636881	-4.67222	ENSG00000078328
inhibitory_4	all other inhibitory	DLC1	0.00490209	-1.81925	0.000637797	-4.67135	ENSG00000164741
inhibitory_4	all other inhibitory	RRAGC	0.00490414	2.02865	0.000638413	4.67077	ENSG00000116954
inhibitory_4	all other inhibitory	RFK	0.00490541	2.12282	0.000638926	4.67028	ENSG00000135002
inhibitory_4	all other inhibitory	LINC01470	0.00492124	-4.46741	0.000641338	-4.668	ENSG00000249484
inhibitory_4	all other inhibitory	UCK2	0.00493941	-1.69413	0.000644374	-4.66514	ENSG00000143179
inhibitory_4	all other inhibitory	AC007098.1	0.00493941	-3.83278	0.000644408	-4.6651	ENSG00000231609
inhibitory_4	all other inhibitory	AC120193.1	0.00493946	-2.9014	0.000644766	-4.66477	ENSG00000253535
inhibitory_4	all other inhibitory	ZNF814	0.00494382	-1.79633	0.000645686	-4.6639	ENSG00000204514
inhibitory_4	all other inhibitory	ALDH2	0.00494911	1.43867	0.000646729	4.66293	ENSG00000111275
inhibitory_4	all other inhibitory	DLG1	0.00495458	-2.04399	0.000648059	-4.66168	ENSG00000075711
inhibitory_4	all other inhibitory	MAN1A1	0.00495458	-2.1874	0.000648147	-4.6616	ENSG00000111885
inhibitory_4	all other inhibitory	SARAF	0.00495953	2.04802	0.000649471	4.66036	ENSG00000133872
inhibitory_4	all other inhibitory	PRKCB	0.00495953	-1.8438	0.000649501	-4.66034	ENSG00000166501
inhibitory_4	all other inhibitory	NVL	0.00497451	-2.0538	0.000651815	-4.65818	ENSG00000143748
inhibitory_4	all other inhibitory	ZSWIM6	0.00498128	-2.28449	0.000653056	-4.65703	ENSG00000130449
inhibitory_4	all other inhibitory	DGCR8	0.00498249	-1.64899	0.000653569	-4.65655	ENSG00000128191
inhibitory_4	all other inhibitory	LAMTOR3	0.00502138	1.58207	0.000660455	4.65021	ENSG00000109270
inhibitory_4	all other inhibitory	IKBKB	0.00502138	-3.71671	0.000660106	-4.65053	ENSG00000104365
inhibitory_4	all other inhibitory	AC025034.1	0.00502138	-5.28156	0.000660102	-4.65053	ENSG00000258302
inhibitory_4	all other inhibitory	ABCD4	0.00502138	-1.83133	0.000659403	-4.65118	ENSG00000119688
inhibitory_4	all other inhibitory	DOC2B	0.00502138	1.62952	0.000660161	4.65048	ENSG00000272636
inhibitory_4	all other inhibitory	LURAP1	0.00502243	-3.30502	0.000660949	-4.64976	ENSG00000171357
inhibitory_4	all other inhibitory	PNMA6A	0.00503196	1.75879	0.000662561	4.64828	ENSG00000235961
inhibitory_4	all other inhibitory	SDC3	0.00503518	1.89375	0.000663772	4.64718	ENSG00000162512
inhibitory_4	all other inhibitory	PPP2CA	0.00503518	1.5288	0.000665132	4.64594	ENSG00000113575
inhibitory_4	all other inhibitory	ETF1	0.00503518	1.08289	0.000664678	4.64635	ENSG00000120705
inhibitory_4	all other inhibitory	NSG2	0.00503518	1.33696	0.000664083	4.6469	ENSG00000170091
inhibitory_4	all other inhibitory	MAP3K3	0.00503518	-5.37383	0.00066479	-4.64625	ENSG00000198909
inhibitory_4	all other inhibitory	TNPO2	0.00503518	1.32641	0.000665094	4.64598	ENSG00000105576
inhibitory_4	all other inhibitory	SYT13	0.00504643	1.6969	0.000666976	4.64427	ENSG00000019505
inhibitory_4	all other inhibitory	AC079140.6	0.00505582	-3.40033	0.000669295	-4.64217	ENSG00000286705
inhibitory_4	all other inhibitory	MAP9	0.00505582	1.88695	0.000669081	4.64236	ENSG00000164114
inhibitory_4	all other inhibitory	SORCS1	0.00505582	-3.52655	0.000668658	-4.64274	ENSG00000108018
inhibitory_4	all other inhibitory	FAM106A	0.00506015	-3.12823	0.000670228	-4.64133	ENSG00000273018
inhibitory_4	all other inhibitory	ANP32E	0.00507378	1.61639	0.000672394	4.63938	ENSG00000143401
inhibitory_4	all other inhibitory	MIR646HG	0.00507796	-2.49301	0.000673308	-4.63855	ENSG00000228340
inhibitory_4	all other inhibitory	NIPBL	0.00507859	-1.41817	0.000673753	-4.63815	ENSG00000164190
inhibitory_4	all other inhibitory	IMPA1	0.00508248	1.295	0.00067463	4.63737	ENSG00000133731
inhibitory_4	all other inhibitory	LIMK1	0.00509984	1.55541	0.000677297	4.63498	ENSG00000106683
inhibitory_4	all other inhibitory	CNIH1	0.00510507	1.26624	0.000678355	4.63404	ENSG00000100528
inhibitory_4	all other inhibitory	RYR1	0.0051073	-2.04205	0.000679014	-4.63345	ENSG00000196218
inhibitory_4	all other inhibitory	HNRNPA0	0.00512668	1.74537	0.000681955	4.63084	ENSG00000177733
inhibitory_4	all other inhibitory	CAP1	0.00513539	1.85256	0.000683478	4.6295	ENSG00000131236
inhibitory_4	all other inhibitory	PEG10	0.0051452	2.51782	0.000685149	4.62802	ENSG00000242265
inhibitory_4	all other inhibitory	PPP2R5B	0.00516089	1.51423	0.000687606	4.62586	ENSG00000068971
inhibitory_4	all other inhibitory	CEBPG	0.00517086	1.52774	0.000689421	4.62427	ENSG00000153879
inhibitory_4	all other inhibitory	MID1IP1	0.00517086	2.32878	0.000689669	4.62405	ENSG00000165175
inhibitory_4	all other inhibitory	PPP1CB	0.00517336	1.46683	0.000690737	4.62311	ENSG00000213639
inhibitory_4	all other inhibitory	ATAD5	0.00517336	-5.48748	0.000690616	-4.62322	ENSG00000176208
inhibitory_4	all other inhibitory	BICRAL	0.00517408	-2.35977	0.000691936	-4.62207	ENSG00000112624
inhibitory_4	all other inhibitory	PPTC7	0.00517408	1.53623	0.000691827	4.62216	ENSG00000196850
inhibitory_4	all other inhibitory	RCN2	0.00517408	1.72517	0.000691671	4.6223	ENSG00000117906
inhibitory_4	all other inhibitory	KCNN2	0.00517675	-2.0613	0.000692662	-4.62144	ENSG00000080709
inhibitory_4	all other inhibitory	TCHP	0.00518879	-1.9345	0.00069464	-4.61971	ENSG00000139437
inhibitory_4	all other inhibitory	PLSCR1	0.00519071	-2.07135	0.000695636	-4.61885	ENSG00000188313
inhibitory_4	all other inhibitory	ZSCAN26	0.00519071	-4.63585	0.000695348	-4.6191	ENSG00000197062
inhibitory_4	all other inhibitory	RYK	0.00520539	-2.0047	0.000698698	-4.6162	ENSG00000163785
inhibitory_4	all other inhibitory	STX18-AS1	0.00520539	-3.11229	0.000698713	-4.61619	ENSG00000247708
inhibitory_4	all other inhibitory	ZFYVE16	0.00520539	-1.48896	0.000698447	-4.61642	ENSG00000039319
inhibitory_4	all other inhibitory	EFNA5	0.0052055	-1.79775	0.000699097	-4.61585	ENSG00000184349
inhibitory_4	all other inhibitory	TAF2	0.00520932	-1.89836	0.00069998	-4.61509	ENSG00000064313
inhibitory_4	all other inhibitory	PNMA8A	0.00521662	1.94566	0.000701332	4.61393	ENSG00000182013
inhibitory_4	all other inhibitory	NEK1	0.00522148	-1.75864	0.000702357	-4.61305	ENSG00000137601
inhibitory_4	all other inhibitory	NUMB	0.00522285	-2.48955	0.000702912	-4.61257	ENSG00000133961
inhibitory_4	all other inhibitory	MORF4L1	0.0052324	1.88572	0.000704569	4.61115	ENSG00000185787
inhibitory_4	all other inhibitory	SNCA	0.00524293	1.71199	0.000706732	4.6093	ENSG00000145335
inhibitory_4	all other inhibitory	C11orf68	0.00524293	1.80888	0.000706593	4.60942	ENSG00000175573
inhibitory_4	all other inhibitory	MAGEC3	0.00525555	-5.57718	0.000708807	-4.60753	ENSG00000165509
inhibitory_4	all other inhibitory	CENPP	0.00525735	-2.83088	0.000709796	-4.60669	ENSG00000188312
inhibitory_4	all other inhibitory	FSIP1	0.00525735	-3.87893	0.000709681	-4.60679	ENSG00000150667
inhibitory_4	all other inhibitory	BNIP3	0.00526564	1.95831	0.000711289	4.60543	ENSG00000176171
inhibitory_4	all other inhibitory	ALOX12-AS1	0.00526618	-4.42003	0.000711738	-4.60505	ENSG00000215067
inhibitory_4	all other inhibitory	ARL8B	0.00527245	1.40965	0.000713583	4.60349	ENSG00000134108
inhibitory_4	all other inhibitory	DIPK2A	0.00527245	-1.88282	0.000713708	-4.60338	ENSG00000181744
inhibitory_4	all other inhibitory	GALNT7	0.00527245	-2.84469	0.000713661	-4.60342	ENSG00000109586
inhibitory_4	all other inhibitory	EPC2	0.00527704	-1.6102	0.000714705	-4.60254	ENSG00000135999
inhibitory_4	all other inhibitory	GPX3	0.00528197	3.25537	0.000715748	4.60166	ENSG00000211445
inhibitory_4	all other inhibitory	GARS-DT	0.00528918	-2.41822	0.000717476	-4.60021	ENSG00000196295
inhibitory_4	all other inhibitory	ZNF425	0.00528918	-3.95496	0.000717534	-4.60016	ENSG00000204947
inhibitory_4	all other inhibitory	AMIGO2	0.00528918	2.08259	0.000718604	4.59926	ENSG00000139211
inhibitory_4	all other inhibitory	NDRG4	0.00528918	2.18643	0.000718563	4.59929	ENSG00000103034
inhibitory_4	all other inhibitory	CYB561	0.00528918	1.75464	0.000718084	4.5997	ENSG00000008283
inhibitory_4	all other inhibitory	TCERG1L	0.00529037	-2.31611	0.000719141	-4.59881	ENSG00000176769
inhibitory_4	all other inhibitory	AP000787.1	0.00529089	-5.01854	0.000719588	-4.59844	ENSG00000245552
inhibitory_4	all other inhibitory	LMBRD2	0.00529158	1.13659	0.000720058	4.59804	ENSG00000164187
inhibitory_4	all other inhibitory	N4BP2L2-IT2	0.00530544	-4.45237	0.000722321	-4.59615	ENSG00000281026
inhibitory_4	all other inhibitory	SLC22A15	0.00530898	-1.59841	0.00072318	-4.59544	ENSG00000163393
inhibitory_4	all other inhibitory	AC010476.2	0.00533169	-4.84668	0.000726652	-4.59255	ENSG00000287963
inhibitory_4	all other inhibitory	STX18	0.00534413	-1.89788	0.000729107	-4.59052	ENSG00000168818
inhibitory_4	all other inhibitory	MRPL23	0.00534413	2.17385	0.000729048	4.59057	ENSG00000214026
inhibitory_4	all other inhibitory	NALCN	0.00535225	-1.77364	0.000730595	-4.58929	ENSG00000102452
inhibitory_4	all other inhibitory	FAIM2	0.00535789	1.97871	0.000732127	4.58803	ENSG00000135472
inhibitory_4	all other inhibitory	LINC01902	0.00535789	-3.66057	0.000731803	-4.5883	ENSG00000283503
inhibitory_4	all other inhibitory	DMPK	0.00535995	-2.3215	0.000732789	-4.58749	ENSG00000104936
inhibitory_4	all other inhibitory	CTR9	0.00538377	1.41918	0.000736428	4.58451	ENSG00000198730
inhibitory_4	all other inhibitory	ACAP2	0.00538598	-1.5597	0.000737496	-4.58363	ENSG00000114331
inhibitory_4	all other inhibitory	TULP3	0.00538598	-3.41648	0.000737135	-4.58393	ENSG00000078246
inhibitory_4	all other inhibitory	PSME3	0.00538885	1.88511	0.000738273	4.583	ENSG00000131467
inhibitory_4	all other inhibitory	GLCCI1	0.00539432	-2.40291	0.000739404	-4.58208	ENSG00000106415
inhibitory_4	all other inhibitory	AC023480.1	0.00540175	-4.38429	0.000741959	-4.58	ENSG00000287720
inhibitory_4	all other inhibitory	KBTBD11	0.00540175	2.11422	0.000741704	4.58021	ENSG00000176595
inhibitory_4	all other inhibitory	PRICKLE1	0.00540175	-2.10021	0.000741025	-4.58076	ENSG00000139174
inhibitory_4	all other inhibitory	KDM2B-DT	0.00540175	-4.02024	0.000741339	-4.58051	ENSG00000256742
inhibitory_4	all other inhibitory	NEFL	0.00540349	2.73158	0.000742581	4.5795	ENSG00000277586
inhibitory_4	all other inhibitory	FAM189A2	0.0054059	-4.2958	0.000744065	-4.5783	ENSG00000135063
inhibitory_4	all other inhibitory	STIP1	0.0054059	1.59564	0.000743917	4.57842	ENSG00000168439
inhibitory_4	all other inhibitory	TMEM62	0.0054059	-1.49173	0.000743473	-4.57878	ENSG00000137842
inhibitory_4	all other inhibitory	SLC18A3	0.00541775	4.81422	0.000746081	4.57667	ENSG00000187714
inhibitory_4	all other inhibitory	AL158055.1	0.00542227	-2.25694	0.000747089	-4.57586	ENSG00000226530
inhibitory_4	all other inhibitory	LRRIQ1	0.00542761	-3.99536	0.00074821	-4.57496	ENSG00000133640
inhibitory_4	all other inhibitory	ZNF875	0.00544062	-1.25686	0.000750776	-4.5729	ENSG00000181666
inhibitory_4	all other inhibitory	VAPB	0.00544062	1.19154	0.000750489	4.57313	ENSG00000124164
inhibitory_4	all other inhibitory	AC127024.2	0.00544442	-5.19787	0.000751688	-4.57217	ENSG00000263603
inhibitory_4	all other inhibitory	LINC01013	0.0054515	-4.83555	0.000753053	-4.57108	ENSG00000228495
inhibitory_4	all other inhibitory	AC105383.1	0.0054564	-2.34125	0.000754118	-4.57023	ENSG00000250241
inhibitory_4	all other inhibitory	LAMTOR5-AS1	0.00546658	-6.14399	0.000756301	-4.56849	ENSG00000224699
inhibitory_4	all other inhibitory	CREG2	0.00546658	1.65585	0.000756212	4.56856	ENSG00000175874
inhibitory_4	all other inhibitory	ZNF804A	0.00546673	-2.64851	0.000756813	-4.56808	ENSG00000170396
inhibitory_4	all other inhibitory	TCTA	0.00546673	1.2785	0.000757876	4.56724	ENSG00000145022
inhibitory_4	all other inhibitory	CNOT7	0.00546673	1.35323	0.000757649	4.56742	ENSG00000198791
inhibitory_4	all other inhibitory	FAM53B	0.00546673	-1.9596	0.000757797	-4.5673	ENSG00000189319
inhibitory_4	all other inhibitory	PNMA8B	0.00547154	2.1873	0.000758931	4.5664	ENSG00000204851
inhibitory_4	all other inhibitory	ARL6IP1	0.00547353	2.14036	0.000759596	4.56588	ENSG00000170540
inhibitory_4	all other inhibitory	THY1	0.0054756	2.41319	0.000760272	4.56534	ENSG00000154096
inhibitory_4	all other inhibitory	ZMIZ1-AS1	0.00548122	-5.91691	0.000761443	-4.56442	ENSG00000224596
inhibitory_4	all other inhibitory	RAD18	0.00548229	-5.22014	0.000762391	-4.56367	ENSG00000070950
inhibitory_4	all other inhibitory	NRIP3	0.00548229	1.75251	0.00076315	4.56307	ENSG00000175352
inhibitory_4	all other inhibitory	AP000943.2	0.00548229	-5.24541	0.000763144	-4.56308	ENSG00000255929
inhibitory_4	all other inhibitory	XRN2	0.00548229	-1.73792	0.000762952	-4.56323	ENSG00000088930
inhibitory_4	all other inhibitory	RPS10-NUDT3	0.00549509	-4.73117	0.000765322	-4.56136	ENSG00000270800
inhibitory_4	all other inhibitory	ASCC1	0.00549753	-1.92567	0.000766052	-4.56079	ENSG00000138303
inhibitory_4	all other inhibitory	GP6	0.00550394	-4.58118	0.000767337	-4.55979	ENSG00000088053
inhibitory_4	all other inhibitory	LINC00461	0.00551783	-3.10609	0.000769795	-4.55786	ENSG00000245526
inhibitory_4	all other inhibitory	UBE2L3	0.00551783	1.36362	0.000770057	4.55766	ENSG00000185651
inhibitory_4	all other inhibitory	ZNF717	0.00551978	-1.988	0.000771898	-4.55623	ENSG00000227124
inhibitory_4	all other inhibitory	COL19A1	0.00551978	-2.80612	0.000771376	-4.55663	ENSG00000082293
inhibitory_4	all other inhibitory	MSRA	0.00551978	-3.42712	0.000771257	-4.55673	ENSG00000175806
inhibitory_4	all other inhibitory	FAAH2	0.00551978	-4.49014	0.000771605	-4.55645	ENSG00000165591
inhibitory_4	all other inhibitory	TMCC2	0.00552089	1.59858	0.000775767	4.55322	ENSG00000133069
inhibitory_4	all other inhibitory	AFF3	0.00552089	-2.29771	0.000775977	-4.55306	ENSG00000144218
inhibitory_4	all other inhibitory	AC007319.1	0.00552089	-4.64382	0.000775532	-4.55341	ENSG00000224063
inhibitory_4	all other inhibitory	EPHA6	0.00552089	-2.11239	0.00077528	-4.5536	ENSG00000080224
inhibitory_4	all other inhibitory	LRFN2	0.00552089	-2.2868	0.000773662	-4.55486	ENSG00000156564
inhibitory_4	all other inhibitory	FAM135A	0.00552089	-1.65374	0.000773618	-4.55489	ENSG00000082269
inhibitory_4	all other inhibitory	CALD1	0.00552089	-2.27543	0.000773915	-4.55466	ENSG00000122786
inhibitory_4	all other inhibitory	TRPS1	0.00552089	-2.62497	0.000775688	-4.55329	ENSG00000104447
inhibitory_4	all other inhibitory	FEM1B	0.00552089	1.57266	0.000775205	4.55366	ENSG00000169018
inhibitory_4	all other inhibitory	CBX7	0.00552089	1.2697	0.000773817	4.55474	ENSG00000100307
inhibitory_4	all other inhibitory	DTNA	0.00555206	-1.89008	0.000780752	-4.54938	ENSG00000134769
inhibitory_4	all other inhibitory	TMEM183A	0.00555299	1.34634	0.000782067	4.54837	ENSG00000163444
inhibitory_4	all other inhibitory	DPYSL2	0.00555299	1.1992	0.000782027	4.5484	ENSG00000092964
inhibitory_4	all other inhibitory	INPP5K	0.00555299	1.61054	0.000781428	4.54886	ENSG00000132376
inhibitory_4	all other inhibitory	CWC27	0.00556732	-1.6827	0.000785645	-4.54563	ENSG00000153015
inhibitory_4	all other inhibitory	FAM85B	0.00556732	-5.92606	0.000784635	-4.5464	ENSG00000253893
inhibitory_4	all other inhibitory	GLIS3	0.00556732	-1.95887	0.000785668	-4.54561	ENSG00000107249
inhibitory_4	all other inhibitory	CALM1	0.00556732	1.97449	0.000784949	4.54616	ENSG00000198668
inhibitory_4	all other inhibitory	VAMP4	0.00557123	1.16258	0.000787213	4.54444	ENSG00000117533
inhibitory_4	all other inhibitory	TMEM26	0.00557123	-3.24066	0.000787407	-4.54429	ENSG00000196932
inhibitory_4	all other inhibitory	MTFMT	0.00557123	-4.15236	0.000787272	-4.54439	ENSG00000103707
inhibitory_4	all other inhibitory	WDR35	0.005574	-1.49881	0.000788332	-4.54358	ENSG00000118965
inhibitory_4	all other inhibitory	IGSF9B	0.005574	-2.37768	0.000788591	-4.54339	ENSG00000080854
inhibitory_4	all other inhibitory	ARL6IP6	0.00558295	-1.59199	0.000790253	-4.54212	ENSG00000177917
inhibitory_4	all other inhibitory	ADAMTS12	0.00559739	-5.67126	0.000792695	-4.54027	ENSG00000151388
inhibitory_4	all other inhibitory	POT1-AS1	0.00560707	-3.11055	0.000794464	-4.53894	ENSG00000224897
inhibitory_4	all other inhibitory	LTBP1	0.00561217	-3.65501	0.000795617	-4.53807	ENSG00000049323
inhibitory_4	all other inhibitory	AHNAK2	0.00561217	2.3546	0.000795984	4.53779	ENSG00000185567
inhibitory_4	all other inhibitory	TNRC6C	0.00561327	-1.70148	0.000796539	-4.53737	ENSG00000078687
inhibitory_4	all other inhibitory	USP25	0.00561369	-1.79922	0.000796997	-4.53703	ENSG00000155313
inhibitory_4	all other inhibitory	TMEM214	0.0056172	1.50909	0.000797895	4.53635	ENSG00000119777
[truncated: 12,074 more rows]
