# Supplementary material for: Impact of Alzheimer’s disease risk factors and local neuromelanin content on the transcriptomic landscape of the human locus coeruleus
Source: bioRxiv. 2025 Oct 29:2025.10.29.685354. Preprint. [Version 1] doi: 10.1101/2025.10.29.685354 (PMC12636595; doi:10.1101/2025.10.29.685354)
Supplement: Supplement 9 — Table S7. DE and GSEA analyses comparing LCNM+ and LCNM−. Sheet with DE results, where positive logFC signifies greater expression in LCNM+ relative to LCNM−. A second sheet is concatenated results from two GSEA analyses (one examining MSigDB gene sets, one examining sets of TF-regulated genes). TF-target results were subsetted to those where the TF was at least marginally expressed in LC (see Methods). Additional information is included in the GSEA sheet to aid in table interpretation. [file media-9.xlsx]

## Sheet: NMpos vs NMneg DE results
Gene Symbol	logFC (NM+ vs NM-)	p-value	FDR	t statistic	gene_id	Chromosome
NDRG2	-0.892127	8.63994e-42	5.82073e-38	-18.7935	ENSG00000165795	chr14
PTGDS	-0.873857	3.68392e-38	1.24093e-34	-17.7674	ENSG00000107317	chr9
QKI	-0.940037	1.16989e-36	2.62718e-33	-16.0981	ENSG00000112531	chr6
TSC22D4	-0.893462	2.12837e-35	3.58472e-32	-15.6073	ENSG00000166925	chr7
TTYH1	-0.890571	3.9686e-35	5.34729e-32	-15.5144	ENSG00000167614	chr19
C1orf61	-0.882475	9.20262e-35	1.0333e-31	-16.2862	ENSG00000125462	chr1
GPM6B	-0.672606	5.63064e-34	5.41909e-31	-15.1194	ENSG00000046653	chrX
HIPK2	-0.856163	1.3082e-33	1.10166e-30	-14.9942	ENSG00000064393	chr7
CSRP1	-0.697382	9.92138e-32	7.4267e-29	-14.3528	ENSG00000159176	chr1
SCRG1	-1.15061	1.94173e-31	1.30814e-28	-14.2535	ENSG00000164106	chr4
PMP2	-0.977425	3.83908e-31	2.35126e-28	-14.7964	ENSG00000147588	chr8
MBP	-0.896901	2.55993e-30	1.43719e-27	-14.8692	ENSG00000197971	chr18
CST3	-0.749418	1.78728e-29	9.26222e-27	-14.4925	ENSG00000101439	chr20
TIMP3	-0.96807	5.91024e-29	2.84409e-26	-13.4094	ENSG00000100234	chr22
AHCYL1	-0.726514	1.10569e-28	4.96601e-26	-13.317	ENSG00000168710	chr1
C1QTNF4	-0.951562	2.66272e-28	1.12117e-25	-13.1873	ENSG00000172247	chr11
APOE	-0.789059	4.78666e-28	1.89693e-25	-13.9506	ENSG00000130203	chr19
RPS6	-0.490001	6.70772e-28	2.51055e-25	-13.051	ENSG00000137154	chr9
LINC00844	-1.03313	7.5083e-28	2.66229e-25	-13.0344	ENSG00000237949	chr10
FXYD1	-0.949223	8.2134e-28	2.76668e-25	-13.0211	ENSG00000266964	chr19
MOBP	-0.973248	2.55709e-27	8.20339e-25	-13.4676	ENSG00000168314	chr3
PAQR6	-0.879509	3.57802e-27	1.09569e-24	-12.8039	ENSG00000160781	chr1
NFIA	-1.05494	5.07814e-27	1.48745e-24	-12.7522	ENSG00000162599	chr1
A2M	-0.923995	1.37384e-26	3.85233e-24	-12.6053	ENSG00000175899	chr12
EEF1A1	-0.398284	1.42954e-26	3.85233e-24	-12.5994	ENSG00000156508	chr6
RNASE1	-0.996247	2.44317e-26	6.33062e-24	-12.5202	ENSG00000129538	chr14
RAB3C	0.408496	3.52812e-26	8.80331e-24	12.4659	ENSG00000152932	chr5
RPS27	-0.619193	1.84973e-25	4.45059e-23	-12.6687	ENSG00000177954	chr1
ZCCHC24	-0.980458	2.1053e-25	4.89082e-23	-12.2016	ENSG00000165424	chr10
METTL7A	-0.931524	3.10084e-25	6.96345e-23	-12.2437	ENSG00000185432	chr12
RPS11	-0.443851	4.47822e-25	9.73219e-23	-12.0898	ENSG00000142534	chr19
GSN	-0.834833	5.62756e-25	1.18478e-22	-12.0559	ENSG00000148180	chr9
ITPKB	-0.955486	6.42862e-25	1.31241e-22	-12.0362	ENSG00000143772	chr1
SPARC	-0.895657	7.05783e-25	1.39849e-22	-12.7009	ENSG00000113140	chr5
B2M	-0.670158	7.73719e-25	1.4893e-22	-12.2383	ENSG00000166710	chr15
GFAP	-0.887316	1.35396e-24	2.53379e-22	-12.5913	ENSG00000131095	chr17
SPARCL1	-0.868218	1.70581e-24	3.10596e-22	-12.5249	ENSG00000152583	chr4
PTPRZ1	-0.924001	1.80658e-24	3.20287e-22	-11.8829	ENSG00000106278	chr7
GPR37L1	-0.927752	2.12157e-24	3.58857e-22	-11.859	ENSG00000170075	chr1
PBXIP1	-0.855187	2.13066e-24	3.58857e-22	-11.8584	ENSG00000163346	chr1
RHOC	-1.06353	2.32982e-24	3.82829e-22	-11.8451	ENSG00000155366	chr1
MT3	-0.457873	2.65817e-24	4.26384e-22	-12.2579	ENSG00000087250	chr16
MT-ATP8	-0.74409	2.91235e-24	4.56291e-22	-12.46	ENSG00000228253	chrMT
SLC1A3	-0.908075	3.07059e-24	4.70149e-22	-11.9619	ENSG00000079215	chr5
CNP	-0.63158	3.81424e-24	5.71034e-22	-11.7719	ENSG00000173786	chr17
BCAS1	-1.02936	5.45124e-24	7.9837e-22	-12.0944	ENSG00000064787	chr20
CLU	-0.501251	5.62775e-24	8.06684e-22	-12.32	ENSG00000120885	chr8
PLEKHB1	-0.561444	5.81662e-24	8.16387e-22	-11.7091	ENSG00000021300	chr11
FTL	-0.424571	6.47546e-24	8.90309e-22	-11.6932	ENSG00000087086	chr19
MALAT1	-0.800516	7.95108e-24	1.0691e-21	-12.2886	ENSG00000251562	chr11
FGFR3	-0.867931	8.09322e-24	1.0691e-21	-11.66	ENSG00000068078	chr4
PTMA	-0.404077	8.43266e-24	1.09252e-21	-11.6539	ENSG00000187514	chr2
MT1M	-0.932984	9.99073e-24	1.26995e-21	-11.7447	ENSG00000205364	chr16
GLUL	-0.793062	1.07651e-23	1.34304e-21	-12.1762	ENSG00000135821	chr1
CD9	-0.924357	1.40709e-23	1.72356e-21	-11.5776	ENSG00000010278	chr12
BCAN	-0.837365	1.83637e-23	2.20921e-21	-11.538	ENSG00000132692	chr1
TF	-1.03744	2.01152e-23	2.36986e-21	-12.1057	ENSG00000091513	chr3
FTH1	-0.479886	2.04025e-23	2.36986e-21	-12.0392	ENSG00000167996	chr11
PMP22	-0.941151	2.36043e-23	2.69529e-21	-11.5005	ENSG00000109099	chr17
ATP1A2	-0.893917	3.26532e-23	3.66641e-21	-11.9989	ENSG00000018625	chr1
RPS12	-0.526926	4.07458e-23	4.50007e-21	-11.5026	ENSG00000112306	chr6
VAT1	0.430416	5.93869e-23	6.45305e-21	11.4439	ENSG00000108828	chr17
CRYAB	-0.867062	7.26318e-23	7.76699e-21	-11.782	ENSG00000109846	chr11
HEPACAM	-0.893293	7.99584e-23	8.41687e-21	-11.3184	ENSG00000165478	chr11
S100B	-0.532475	9.70906e-23	1.00631e-20	-11.5355	ENSG00000160307	chr21
H3F3A	-0.630305	3.35909e-22	3.42882e-20	-11.1036	ENSG00000163041	chr1
RPL13A	-0.427736	3.9901e-22	4.01214e-20	-11.0778	ENSG00000142541	chr19
PTN	-0.806518	4.75953e-22	4.71544e-20	-11.0513	ENSG00000105894	chr7
AIF1L	-0.997857	4.88945e-22	4.77395e-20	-11.0473	ENSG00000126878	chr9
MYBPC1	-1.05769	6.44067e-22	6.19868e-20	-11.0059	ENSG00000196091	chr12
NFIX	-0.982671	7.16686e-22	6.80044e-20	-10.9898	ENSG00000008441	chr19
NKAIN4	-0.913252	7.69314e-22	7.19843e-20	-10.9792	ENSG00000101198	chr20
RPL11	-0.48163	8.15815e-22	7.52897e-20	-10.9704	ENSG00000142676	chr1
RPL27A	-0.419023	1.14116e-21	1.03892e-19	-10.9199	ENSG00000166441	chr11
SYNGR3	0.356436	1.16304e-21	1.04472e-19	10.9171	ENSG00000127561	chr16
S100A13	-0.705871	1.23013e-21	1.09044e-19	-10.9086	ENSG00000189171	chr1
CNDP1	-1.02119	1.27771e-21	1.11792e-19	-10.9029	ENSG00000150656	chr18
IGFBP7	-0.916076	1.96563e-21	1.69775e-19	-10.9969	ENSG00000163453	chr4
AGT	-0.847424	2.78356e-21	2.37378e-19	-11.1352	ENSG00000135744	chr1
PPP1R14A	-0.895624	3.18215e-21	2.67976e-19	-10.7655	ENSG00000167641	chr19
APOD	-0.842281	3.46359e-21	2.88076e-19	-11.0567	ENSG00000189058	chr3
RPLP2	-0.416514	3.87111e-21	3.16312e-19	-10.7359	ENSG00000177600	chr11
OLIG1	-0.8647	3.89698e-21	3.16312e-19	-10.7349	ENSG00000184221	chr21
SOX2-OT	-0.944104	5.10255e-21	4.09237e-19	-10.7666	ENSG00000242808	chr3
TP53INP2	-0.744039	6.82535e-21	5.40969e-19	-10.6503	ENSG00000078804	chr20
PLP1	-0.953248	7.11472e-21	5.57348e-19	-11.1325	ENSG00000123560	chrX
SCD	-0.605504	1.59953e-20	1.23862e-18	-10.9554	ENSG00000099194	chr10
S100A1	-0.961014	1.8932e-20	1.44937e-18	-10.4958	ENSG00000160678	chr1
AL627171.2	-1.00133	2.48375e-20	1.88011e-18	-10.912	ENSG00000282885	chr14
PADI2	-0.908687	3.2344e-20	2.42113e-18	-10.4145	ENSG00000117115	chr1
ENHO	-0.584876	3.47793e-20	2.57482e-18	-10.4035	ENSG00000168913	chr9
MYO10	-0.865081	3.69735e-20	2.70751e-18	-10.3942	ENSG00000145555	chr5
PPP1R1B	-1.12621	4.04669e-20	2.93146e-18	-10.3804	ENSG00000131771	chr17
SLC6A1	-0.791004	4.40129e-20	3.15441e-18	-10.3677	ENSG00000157103	chr3
SLC44A1	-0.723189	5.4177e-20	3.84201e-18	-10.3361	ENSG00000070214	chr9
ADIRF	-1.00255	5.96787e-20	4.18808e-18	-10.39	ENSG00000148671	chr10
PCDH7	-0.904441	6.14028e-20	4.26464e-18	-10.317	ENSG00000169851	chr4
SELENOP	-0.76426	6.38055e-20	4.3863e-18	-10.3112	ENSG00000250722	chr5
ZFP36L1	-0.991345	7.86264e-20	5.35057e-18	-10.2793	ENSG00000185650	chr14
H3F3B	-0.544556	8.16907e-20	5.5035e-18	-10.2735	ENSG00000132475	chr17
GPRC5B	-0.514919	8.55229e-20	5.70463e-18	-10.2665	ENSG00000167191	chr16
PABPC1	-0.608887	8.9099e-20	5.8849e-18	-10.2603	ENSG00000070756	chr8
MGST1	-0.885558	1.03434e-19	6.76538e-18	-10.3019	ENSG00000008394	chr12
RPS16	-0.467321	1.52743e-19	9.83393e-18	-10.178	ENSG00000105193	chr19
MLC1	-0.801379	1.53267e-19	9.83393e-18	-10.1775	ENSG00000100427	chr22
PHGDH	-0.990681	1.59493e-19	1.01368e-17	-10.1714	ENSG00000092621	chr1
NTM	-0.689421	1.62183e-19	1.02115e-17	-10.1688	ENSG00000182667	chr11
MT2A	-0.865238	1.66532e-19	1.03882e-17	-10.5952	ENSG00000125148	chr16
RPL13	-0.279518	2.03557e-19	1.25813e-17	-10.1341	ENSG00000167526	chr16
MT-ND6	-0.875903	2.6387e-19	1.61608e-17	-10.4858	ENSG00000198695	chrMT
BAALC	-0.528634	2.79476e-19	1.69624e-17	-10.0856	ENSG00000164929	chr8
PGRMC1	0.293779	3.09388e-19	1.84152e-17	10.07	ENSG00000101856	chrX
RPL22	-0.440915	3.1096e-19	1.84152e-17	-10.0692	ENSG00000116251	chr1
MARCKSL1	-0.646736	3.13777e-19	1.84152e-17	-10.0679	ENSG00000175130	chr1
ITM2C	-0.492993	3.14346e-19	1.84152e-17	-10.1278	ENSG00000135916	chr2
NFIB	-1.01949	3.52514e-19	2.03047e-17	-10.05	ENSG00000147862	chr9
RPL32	-0.39966	3.55476e-19	2.03047e-17	-10.0487	ENSG00000144713	chr3
EZR	-0.956607	3.55641e-19	2.03047e-17	-10.0487	ENSG00000092820	chr6
MTRNR2L10	-0.779761	3.69691e-19	2.09295e-17	-10.1719	ENSG00000256045	chrX
FGF13	0.457669	3.89181e-19	2.18493e-17	10.147	ENSG00000129682	chrX
OIP5-AS1	-0.787233	4.33798e-19	2.41529e-17	-10.0182	ENSG00000247556	chr15
AQP1	-0.806203	6.65454e-19	3.67473e-17	-10.1705	ENSG00000240583	chr7
KCNJ10	-0.83613	7.25968e-19	3.97038e-17	-9.93911	ENSG00000177807	chr1
ZEB2	-0.98877	7.30782e-19	3.97038e-17	-9.93809	ENSG00000169554	chr2
EPAS1	-0.90189	7.57991e-19	4.08527e-17	-9.93247	ENSG00000116016	chr2
GATM	-0.842079	7.82682e-19	4.18486e-17	-9.92754	ENSG00000171766	chr15
RPS29	-0.520037	9.44204e-19	4.99219e-17	-10.1162	ENSG00000213741	chr14
HMGB1	-0.348537	9.48493e-19	4.99219e-17	-9.89797	ENSG00000189403	chr13
MT-ND4L	-0.67829	9.69211e-19	5.06169e-17	-10.2942	ENSG00000212907	chrMT
SLC9A3R1	-0.8072	1.21315e-18	6.2869e-17	-9.86007	ENSG00000109062	chr17
DTNA	-0.560317	1.33232e-18	6.85176e-17	-9.84563	ENSG00000134769	chr18
NACC2	-0.735909	1.35766e-18	6.92919e-17	-9.84272	ENSG00000148411	chr9
PHOX2B	0.568757	1.45581e-18	7.37427e-17	9.83196	ENSG00000109132	chr4
GPX3	0.423955	1.4709e-18	7.39511e-17	9.93645	ENSG00000211445	chr5
EFHD1	-0.922487	1.53923e-18	7.68135e-17	-9.82336	ENSG00000115468	chr2
LMO4	-0.882876	1.7474e-18	8.65604e-17	-9.80379	ENSG00000143013	chr1
MTRNR2L12	-0.809802	2.15997e-18	1.06217e-16	-10.157	ENSG00000269028	chr3
MT1E	-0.85812	2.33945e-18	1.13685e-16	-10.1411	ENSG00000169715	chr16
RPL37	-0.591464	2.34559e-18	1.13685e-16	-10.1041	ENSG00000145592	chr5
RASSF2	-0.905334	2.48793e-18	1.19723e-16	-9.74921	ENSG00000101265	chr20
GABRG1	-0.880422	3.02115e-18	1.44351e-16	-9.71917	ENSG00000163285	chr4
ATP1B2	-0.924158	3.1771e-18	1.50733e-16	-10.0724	ENSG00000129244	chr17
RPS25	-0.484319	3.27855e-18	1.54459e-16	-9.74828	ENSG00000118181	chr11
OPALIN	-1.12798	3.77168e-18	1.76457e-16	-9.68482	ENSG00000197430	chr10
METRN	-0.619526	4.17535e-18	1.93996e-16	-9.66907	ENSG00000103260	chr16
NTSR2	-0.610723	4.24971e-18	1.96098e-16	-9.66633	ENSG00000169006	chr2
GJB6	-1.02367	4.4973e-18	2.06111e-16	-9.65755	ENSG00000121742	chr13
IFITM3	-0.899408	5.06899e-18	2.30742e-16	-9.84329	ENSG00000142089	chr11
KCNQ2	-1.16879	7.23639e-18	3.27192e-16	-9.58372	ENSG00000075043	chr20
SLC6A11	-0.889301	7.48096e-18	3.35995e-16	-9.57856	ENSG00000132164	chr3
FMNL2	-0.832282	9.57185e-18	4.27056e-16	-9.54022	ENSG00000157827	chr2
AQP4	-0.904213	1.05758e-17	4.67284e-16	-9.88331	ENSG00000171885	chr18
TRIL	-0.868701	1.0642e-17	4.67284e-16	-9.52373	ENSG00000255690	chr7
RGS5	-0.95565	1.06816e-17	4.67284e-16	-9.52315	ENSG00000143248	chr1
ZFP36L2	-1.0083	1.30577e-17	5.67545e-16	-9.49186	ENSG00000152518	chr2
UCHL1	0.208509	1.34886e-17	5.80698e-16	9.60117	ENSG00000154277	chr4
MAG	-0.912754	1.35327e-17	5.80698e-16	-9.53861	ENSG00000105695	chr19
LHPP	-0.729207	1.50695e-17	6.4255e-16	-9.46951	ENSG00000107902	chr10
KCTD12	-0.912482	1.72511e-17	7.30948e-16	-9.44841	ENSG00000178695	chr13
RHOB	-0.510502	2.26548e-17	9.53909e-16	-9.40585	ENSG00000143878	chr2
SLC4A4	-0.862615	2.8512e-17	1.19308e-15	-9.36988	ENSG00000080493	chr4
EPB41L2	-0.987505	2.90294e-17	1.20723e-15	-9.36706	ENSG00000079819	chr6
RPL21	-0.408648	3.30741e-17	1.367e-15	-9.38066	ENSG00000122026	chr13
GASK1B	-1.11673	3.62608e-17	1.48957e-15	-9.33222	ENSG00000164125	chr4
CXCL14	-1.00393	3.68624e-17	1.5051e-15	-9.32964	ENSG00000145824	chr5
RND2	-0.55688	3.79932e-17	1.54193e-15	-9.32491	ENSG00000108830	chr17
C3	-1.022	4.05278e-17	1.63494e-15	-9.31478	ENSG00000125730	chr19
TNR	-0.862687	4.25849e-17	1.70771e-15	-9.30701	ENSG00000116147	chr1
HLA-B	-0.634591	4.63353e-17	1.8471e-15	-9.29454	ENSG00000234745	chr6
NUPR1	-0.829592	4.69069e-17	1.85889e-15	-9.29185	ENSG00000176046	chr16
RPL30	-0.472403	5.36668e-17	2.11435e-15	-9.34112	ENSG00000156482	chr8
HSPA2	-0.794213	5.45251e-17	2.13567e-15	-9.26821	ENSG00000126803	chr14
SLC14A1	-1.05295	7.97728e-17	3.09216e-15	-9.20837	ENSG00000141469	chr18
NR2F1	-0.950184	7.98629e-17	3.09216e-15	-9.2082	ENSG00000175745	chr5
LITAF	-1.00356	8.95751e-17	3.44838e-15	-9.19012	ENSG00000189067	chr16
SOX8	-0.922808	9.33856e-17	3.57465e-15	-9.18356	ENSG00000005513	chr16
SNHG6	-0.531476	9.7354e-17	3.7055e-15	-9.177	ENSG00000245910	chr8
SOX2	-0.95603	9.96113e-17	3.77012e-15	-9.27397	ENSG00000181449	chr3
PHLPP1	-0.909266	1.00961e-16	3.79375e-15	-9.17126	ENSG00000081913	chr18
SLC18A2	0.465988	1.01362e-16	3.79375e-15	9.48116	ENSG00000165646	chr10
RPS18	-0.445413	1.12384e-16	4.18305e-15	-9.20181	ENSG00000231500	chr6
DAAM2	-0.807762	1.18291e-16	4.37871e-15	-9.14628	ENSG00000146122	chr6
B3GAT1	-0.838965	1.20944e-16	4.45244e-15	-9.14278	ENSG00000109956	chr11
HHATL	-0.812047	1.27108e-16	4.65395e-15	-9.13493	ENSG00000010282	chr3
TTYH2	-0.797871	1.29959e-16	4.73263e-15	-9.13143	ENSG00000141540	chr17
ELAVL4	0.357904	1.67693e-16	6.07391e-15	9.09115	ENSG00000162374	chr1
BHLHE41	-0.658395	1.8512e-16	6.66927e-15	-9.07551	ENSG00000123095	chr12
GJA1	-0.900967	1.9405e-16	6.95381e-15	-9.36875	ENSG00000152661	chr6
CCDC80	-0.934503	2.01093e-16	7.126e-15	-9.06241	ENSG00000091986	chr3
MRVI1	-1.00511	2.01347e-16	7.126e-15	-9.06221	ENSG00000072952	chr11
EPDR1	0.326701	2.02029e-16	7.126e-15	9.06167	ENSG00000086289	chr7
SLC25A18	-0.802375	2.03767e-16	7.14989e-15	-9.06032	ENSG00000182902	chr22
RPL36	-0.374013	2.85779e-16	9.97562e-15	-9.00671	ENSG00000130255	chr19
RPL37A	-0.451889	2.93427e-16	1.01898e-14	-9.27221	ENSG00000197756	chr2
PNMA8A	0.293426	3.12498e-16	1.07964e-14	8.99252	ENSG00000182013	chr19
MT-ND2	-0.548445	3.73203e-16	1.28279e-14	-9.26811	ENSG00000198763	chrMT
WLS	-0.931364	3.87618e-16	1.32557e-14	-8.9583	ENSG00000116729	chr1
PDLIM5	-0.827576	4.04133e-16	1.37507e-14	-8.95166	ENSG00000163110	chr4
RPS13	-0.419865	4.07839e-16	1.38071e-14	-8.95021	ENSG00000110700	chr11
MT-ND5	-0.574846	4.25088e-16	1.43191e-14	-9.24546	ENSG00000198786	chrMT
KLC1	0.242574	4.58231e-16	1.53587e-14	8.93168	ENSG00000126214	chr14
ACBD7	-0.856933	4.61151e-16	1.53801e-14	-8.93067	ENSG00000176244	chr10
KIF3C	0.292003	4.63656e-16	1.53874e-14	8.92981	ENSG00000084731	chr2
ETNPPL	-0.906207	4.69274e-16	1.54975e-14	-9.07868	ENSG00000164089	chr4
FGFR2	-0.905512	4.86874e-16	1.60003e-14	-8.92203	ENSG00000066468	chr10
LIMCH1	-0.500584	5.39885e-16	1.76563e-14	-8.90557	ENSG00000064042	chr4
ERMN	-1.02504	5.98332e-16	1.94732e-14	-9.05963	ENSG00000136541	chr2
SEZ6	0.429623	6.21529e-16	2.0131e-14	8.88312	ENSG00000063015	chr17
NTRK2	-0.396277	6.86936e-16	2.2143e-14	-8.86716	ENSG00000148053	chr9
RPS23	-0.498972	6.98268e-16	2.24011e-14	-9.06234	ENSG00000186468	chr5
MAP4K4	-0.625	9.35908e-16	2.98825e-14	-8.81775	ENSG00000071054	chr2
RASL12	-1.03905	1.31897e-15	4.19145e-14	-8.76283	ENSG00000103710	chr15
ERBIN	-0.625443	1.57938e-15	4.99545e-14	-8.73393	ENSG00000112851	chr5
PREX1	-0.833506	1.73655e-15	5.46688e-14	-8.7187	ENSG00000124126	chr20
TCF4	-0.837363	1.94927e-15	6.108e-14	-8.70013	ENSG00000196628	chr18
EVI2A	-1.02552	1.98916e-15	6.20414e-14	-8.69687	ENSG00000126860	chr17
DCN	-1.02355	2.18988e-15	6.79872e-14	-8.68141	ENSG00000011465	chr12
ZC3H6	-0.833498	2.23672e-15	6.91228e-14	-8.67801	ENSG00000188177	chr2
RPS14	-0.371993	2.64771e-15	8.14503e-14	-8.65085	ENSG00000164587	chr5
GNG5	-0.956299	2.7524e-15	8.4286e-14	-8.64461	ENSG00000174021	chr1
SCARA3	-0.904761	2.925e-15	8.91662e-14	-8.6348	ENSG00000168077	chr8
MYRF	-1.05057	2.97907e-15	9.04055e-14	-8.63248	ENSG00000124920	chr11
NSG2	0.261738	3.03058e-15	9.15562e-14	8.62909	ENSG00000170091	chr5
SPP1	-0.915102	3.06062e-15	9.2051e-14	-8.89576	ENSG00000118785	chr4
NR2F2	-1.03149	3.18113e-15	9.52501e-14	-8.62127	ENSG00000185551	chr15
LINC00461	-1.01766	3.21408e-15	9.58107e-14	-8.6196	ENSG00000245526	chr5
PLPP3	-0.862458	3.28811e-15	9.75859e-14	-8.71821	ENSG00000162407	chr1
ATP1A1	0.344547	3.40193e-15	1.00521e-13	8.8029	ENSG00000163399	chr1
SDC4	-0.826743	3.46527e-15	1.01945e-13	-8.60746	ENSG00000124145	chr20
ITM2A	-0.760868	3.8801e-15	1.13653e-13	-8.5892	ENSG00000078596	chrX
VIM	-0.99262	3.96017e-15	1.15496e-13	-8.62567	ENSG00000026025	chr10
RPS9	-0.36551	4.15072e-15	1.20532e-13	-8.57831	ENSG00000170889	chr19
RPS17	-0.341037	4.23855e-15	1.22554e-13	-8.57492	ENSG00000182774	chr15
SPON1	-1.07983	5.75438e-15	1.65672e-13	-8.52544	ENSG00000262655	chr11
SNTA1	-0.584986	6.7999e-15	1.9494e-13	-8.49838	ENSG00000101400	chr20
MARCKS	-0.371258	6.89158e-15	1.96731e-13	-8.4962	ENSG00000277443	chr6
TMEM123	-0.90179	8.1451e-15	2.31534e-13	-8.46907	ENSG00000152558	chr11
C1orf198	-0.880663	9.1088e-15	2.5784e-13	-8.4509	ENSG00000119280	chr1
RPL18A	-0.39427	1.02837e-14	2.89881e-13	-8.43116	ENSG00000105640	chr19
SLC17A6	-1.0613	1.12974e-14	3.17127e-13	-8.62233	ENSG00000091664	chr11
PLXNB1	-0.697904	1.17599e-14	3.2874e-13	-8.40932	ENSG00000164050	chr3
STMN2	0.151584	1.19925e-14	3.33856e-13	8.40612	ENSG00000104435	chr8
RPL9	-0.331515	2.04621e-14	5.67297e-13	-8.31886	ENSG00000163682	chr4
CADM4	-0.601487	2.26671e-14	6.21783e-13	-8.30211	ENSG00000105767	chr19
UTRN	-0.927545	2.26945e-14	6.21783e-13	-8.30191	ENSG00000152818	chr6
KMT2E	-0.70401	2.27043e-14	6.21783e-13	-8.30184	ENSG00000005483	chr7
RPL23A	-0.499062	2.41827e-14	6.5959e-13	-8.44246	ENSG00000198242	chr17
ABAT	0.331452	2.50023e-14	6.79196e-13	8.28604	ENSG00000183044	chr16
CCNI	-0.369312	2.56982e-14	6.95296e-13	-8.28154	ENSG00000118816	chr4
DBI	-0.572919	2.64132e-14	7.11782e-13	-8.423	ENSG00000155368	chr2
ATP2C1	0.349453	2.67863e-14	7.1896e-13	8.27473	ENSG00000017260	chr3
PREX2	-0.892783	2.73006e-14	7.29857e-13	-8.27161	ENSG00000046889	chr8
FAM107B	-0.887518	2.80127e-14	7.45934e-13	-8.26739	ENSG00000065809	chr10
ATP6V1B2	0.226987	2.96324e-14	7.85958e-13	8.25816	ENSG00000147416	chr8
MAP1A	-0.366799	3.44644e-14	9.10535e-13	-8.27924	ENSG00000166963	chr15
CADPS	0.280183	3.67767e-14	9.6783e-13	8.22267	ENSG00000163618	chr3
CPE	-0.256062	4.00497e-14	1.04986e-12	-8.20864	ENSG00000109472	chr4
MFGE8	-0.788841	4.14639e-14	1.08272e-12	-8.20292	ENSG00000140545	chr15
RPS27A	-0.413774	4.31074e-14	1.12129e-12	-8.33874	ENSG00000143947	chr2
ALCAM	-0.546717	4.88011e-14	1.26375e-12	-8.17608	ENSG00000170017	chr3
GABRB2	-0.985342	4.89593e-14	1.26375e-12	-8.17608	ENSG00000145864	chr5
SYT1	0.255449	4.94082e-14	1.27047e-12	8.1743	ENSG00000067715	chr12
CD74	-0.847009	4.99728e-14	1.2801e-12	-8.36951	ENSG00000019582	chr5
GNAS	0.18301	5.8734e-14	1.49883e-12	8.22396	ENSG00000087460	chr20
SH3KBP1	-0.999774	6.0164e-14	1.52953e-12	-8.14153	ENSG00000147010	chrX
KAT2B	-0.97976	6.29501e-14	1.59434e-12	-8.13405	ENSG00000114166	chr3
VWA1	-0.930032	6.34123e-14	1.60003e-12	-8.13284	ENSG00000179403	chr1
EDNRB	-0.895022	6.77643e-14	1.70346e-12	-8.29494	ENSG00000136160	chr13
SMOC1	-0.942314	6.99015e-14	1.75066e-12	-8.11673	ENSG00000198732	chr14
ATP13A2	0.297173	7.01878e-14	1.75131e-12	8.11605	ENSG00000159363	chr1
ANTXR1	-1.00247	7.28183e-14	1.81025e-12	-8.10997	ENSG00000169604	chr2
MT1F	-0.919107	7.40978e-14	1.83528e-12	-8.10708	ENSG00000198417	chr16
REEP1	0.273157	7.68555e-14	1.89661e-12	8.10104	ENSG00000068615	chr2
MAOA	0.42095	8.29454e-14	2.03943e-12	8.25394	ENSG00000189221	chrX
CD99	-0.671276	8.40832e-14	2.05989e-12	-8.08615	ENSG00000002586	chrX
SEMA5A	-1.01376	8.50448e-14	2.07589e-12	-8.08426	ENSG00000112902	chr5
ENC1	0.368147	9.50566e-14	2.3119e-12	8.06633	ENSG00000171617	chr5
RPL7	-0.350169	1.05428e-13	2.55493e-12	-8.04863	ENSG00000147604	chr8
PCP4	-0.785267	1.0648e-13	2.57116e-12	-8.04698	ENSG00000183036	chr21
MTSS2	-0.620818	1.11596e-13	2.68357e-12	-8.03918	ENSG00000132613	chr16
TNC	-1.23025	1.11932e-13	2.68357e-12	-8.03868	ENSG00000041982	chr9
RPS24	-0.38261	1.13713e-13	2.71662e-12	-8.10593	ENSG00000138326	chr10
NDFIP1	0.212376	1.22124e-13	2.90723e-12	8.0242	ENSG00000131507	chr5
MAN1A2	-0.540407	1.2973e-13	3.07742e-12	-8.01415	ENSG00000198162	chr1
RFK	0.318488	1.3129e-13	3.10351e-12	8.01216	ENSG00000135002	chr9
SLC7A11	-0.793762	1.41535e-13	3.33399e-12	-7.99966	ENSG00000151012	chr4
FAU	-0.351925	1.49902e-13	3.51879e-12	-7.99009	ENSG00000149806	chr11
CTNNA1	-0.617559	1.5432e-13	3.60991e-12	-7.98525	ENSG00000044115	chr5
FADS2	-0.485979	1.63806e-13	3.81855e-12	-7.97531	ENSG00000134824	chr11
PLCXD3	0.3667	1.68319e-13	3.91021e-12	7.97078	ENSG00000182836	chr5
ACTG1	0.207401	1.77799e-13	4.11626e-12	7.96164	ENSG00000184009	chr17
AMER2	-0.625634	2.00723e-13	4.63108e-12	-7.94139	ENSG00000165566	chr13
SLC2A1	-0.740644	2.25761e-13	5.19096e-12	-7.92174	ENSG00000117394	chr1
TNS3	-0.838419	2.43261e-13	5.57431e-12	-7.90925	ENSG00000136205	chr7
BBOX1	-1.00566	2.71382e-13	6.19764e-12	-7.89094	ENSG00000129151	chr11
NRXN1	-0.469498	2.81724e-13	6.41209e-12	-7.88467	ENSG00000179915	chr2
MT1G	-0.835369	2.88404e-13	6.54202e-12	-8.05935	ENSG00000125144	chr16
CD81	-0.279057	3.17091e-13	7.1686e-12	-7.86484	ENSG00000110651	chr11
LAPTM5	-0.911131	3.23404e-13	7.28687e-12	-7.86153	ENSG00000162511	chr1
SSTR2	0.410019	3.38007e-13	7.59051e-12	7.88099	ENSG00000180616	chr17
CLDN5	-0.832646	3.55005e-13	7.94575e-12	-7.95076	ENSG00000184113	chr22
TUBB3	0.188031	3.60251e-13	8.03645e-12	7.84341	ENSG00000258947	chr16
RPL34	-0.415166	3.63427e-13	8.08056e-12	-8.0101	ENSG00000109475	chr4
YWHAG	0.219808	4.03381e-13	8.93939e-12	7.8244	ENSG00000170027	chr7
CRIM1	-0.86435	4.22494e-13	9.33227e-12	-7.81662	ENSG00000150938	chr2
POU3F3	-0.796413	4.70305e-13	1.03544e-11	-7.79857	ENSG00000198914	chr2
CA2	-0.972956	4.76599e-13	1.04588e-11	-7.81033	ENSG00000104267	chr8
RAB6B	0.228118	5.00159e-13	1.09402e-11	7.78819	ENSG00000154917	chr3
RPS15	-0.328446	5.13729e-13	1.12006e-11	-7.78368	ENSG00000115268	chr19
SNORC	-0.832875	5.17249e-13	1.1241e-11	-7.88347	ENSG00000182600	chr2
PLEKHH1	-0.889538	5.315e-13	1.15136e-11	-7.77795	ENSG00000054690	chr14
SLC1A2	-0.681399	5.35582e-13	1.15648e-11	-7.97521	ENSG00000110436	chr11
MYO6	-0.785384	5.48533e-13	1.18066e-11	-7.77263	ENSG00000196586	chr6
AMOT	-0.909463	5.70838e-13	1.22476e-11	-7.7659	ENSG00000126016	chrX
MTMR10	-0.824442	5.77463e-13	1.2313e-11	-7.76395	ENSG00000166912	chr15
ACSBG1	-0.815779	5.77544e-13	1.2313e-11	-7.76393	ENSG00000103740	chr15
SIRT2	-0.395525	6.08314e-13	1.29281e-11	-7.75516	ENSG00000068903	chr19
ARHGAP5	-0.42683	6.69809e-13	1.41903e-11	-7.73889	ENSG00000100852	chr14
ADD3	-0.464268	7.43431e-13	1.57006e-11	-7.72125	ENSG00000148700	chr10
DDR1	-0.530238	7.6373e-13	1.60789e-11	-7.71669	ENSG00000204580	chr6
ENPP2	-0.718562	7.95455e-13	1.66946e-11	-7.7098	ENSG00000136960	chr8
HLA-DRB1	-0.986172	8.08282e-13	1.69112e-11	-7.70859	ENSG00000196126	chr6
SERBP1	-0.517914	8.11625e-13	1.69285e-11	-7.70639	ENSG00000142864	chr1
SERPINE2	-0.553577	8.24613e-13	1.71464e-11	-7.7037	ENSG00000135919	chr2
DIRAS3	-0.906445	8.7222e-13	1.80804e-11	-7.82516	ENSG00000162595	chr1
CRABP1	-1.07555	9.25022e-13	1.91162e-11	-7.86452	ENSG00000166426	chr15
SV2B	0.353936	9.61212e-13	1.98033e-11	7.67771	ENSG00000185518	chr15
VCAN	-1.08339	9.95162e-13	2.04403e-11	-7.67182	ENSG00000038427	chr5
SEPTIN2	-0.442392	1.04728e-12	2.14454e-11	-7.66315	ENSG00000168385	chr2
PON2	-0.559502	1.08736e-12	2.21985e-11	-7.65677	ENSG00000105854	chr7
ADRA2A	0.440565	1.09281e-12	2.22425e-11	7.72504	ENSG00000150594	chr10
MTRNR2L8	-0.78319	1.10728e-12	2.24691e-11	-7.8486	ENSG00000255823	chr11
GNG7	-0.604458	1.14493e-12	2.31634e-11	-7.648	ENSG00000176533	chr19
FADS1	-0.4752	1.23243e-12	2.48589e-11	-7.63547	ENSG00000149485	chr11
HLA-E	-0.787389	1.30536e-12	2.62514e-11	-7.73278	ENSG00000204592	chr6
CLDN11	-0.799849	1.31114e-12	2.62892e-11	-7.68526	ENSG00000013297	chr3
RPL36A	-0.530311	1.35013e-12	2.69905e-11	-7.7434	ENSG00000241343	chrX
GRIA4	0.299466	1.40279e-12	2.79603e-11	7.61343	ENSG00000152578	chr11
CDH13	-0.910667	1.465e-12	2.90408e-11	-7.60603	ENSG00000140945	chr16
MLLT6	-0.780976	1.46562e-12	2.90408e-11	-7.60596	ENSG00000275023	chr17
RPL10	-0.323405	1.53706e-12	3.03571e-11	-7.59784	ENSG00000147403	chrX
CNN3	-0.537597	1.54106e-12	3.03571e-11	-7.5974	ENSG00000117519	chr1
RPL29	-0.332014	1.65243e-12	3.2456e-11	-7.58549	ENSG00000162244	chr3
RAPGEF5	-0.693935	1.659e-12	3.24903e-11	-7.58482	ENSG00000136237	chr7
OSBPL1A	-0.704457	1.7113e-12	3.34176e-11	-7.57952	ENSG00000141447	chr18
RPS8	-0.329451	1.72098e-12	3.35094e-11	-7.57855	ENSG00000142937	chr1
SV2C	0.31291	1.78383e-12	3.46331e-11	7.57243	ENSG00000122012	chr5
ID3	-1.00892	1.84195e-12	3.56587e-11	-7.56695	ENSG00000117318	chr1
PLCB1	-0.939356	1.88848e-12	3.64005e-11	-7.56268	ENSG00000182621	chr20
SH3BP2	-0.819269	1.89108e-12	3.64005e-11	-7.56245	ENSG00000087266	chr4
PDGFD	0.538236	1.90254e-12	3.65168e-11	7.56284	ENSG00000170962	chr11
TRIM36	0.362991	1.93529e-12	3.70399e-11	7.5585	ENSG00000152503	chr5
TRPM3	-0.83086	2.00463e-12	3.82583e-11	-7.55248	ENSG00000083067	chr9
CARNS1	-0.79585	2.10469e-12	4.00545e-11	-7.54414	ENSG00000172508	chr11
UGT8	-0.905852	2.18823e-12	4.1527e-11	-7.53748	ENSG00000174607	chr4
NDRG4	0.222507	2.21355e-12	4.18897e-11	7.53551	ENSG00000103034	chr16
ATP6V0D1	0.247639	2.33041e-12	4.39775e-11	7.5267	ENSG00000159720	chr16
TFAP2B	0.493188	2.64889e-12	4.9848e-11	7.50473	ENSG00000008196	chr6
LAMP2	-0.504927	3.01225e-12	5.65278e-11	-7.48266	ENSG00000005893	chrX
AHNAK	-0.760565	3.15011e-12	5.89508e-11	-7.47496	ENSG00000124942	chr11
RPS19	-0.33199	3.2291e-12	6.02617e-11	-7.4707	ENSG00000105372	chr19
ATP1B1	0.247097	3.41883e-12	6.36261e-11	7.62547	ENSG00000143153	chr1
CDC42EP4	-0.783665	3.58217e-12	6.64824e-11	-7.45285	ENSG00000179604	chr17
PLLP	-0.683595	3.88556e-12	7.19148e-11	-7.43884	ENSG00000102934	chr16
MYL9	-1.11257	4.06217e-12	7.49777e-11	-7.45693	ENSG00000101335	chr20
PTPRM	0.353036	4.28555e-12	7.88669e-11	7.42194	ENSG00000173482	chr18
MT1X	-0.871009	4.2963e-12	7.88669e-11	-7.59976	ENSG00000187193	chr16
MAPK8IP3	0.333166	4.3171e-12	7.90334e-11	7.42068	ENSG00000138834	chr16
RPL31	-0.325692	4.35674e-12	7.95429e-11	-7.4191	ENSG00000071082	chr2
B3GNT2	0.526807	4.48334e-12	8.16331e-11	7.41416	ENSG00000170340	chr2
KCNJ16	-0.885854	4.55998e-12	8.28048e-11	-7.41123	ENSG00000153822	chr17
HAPLN2	-0.857512	4.58279e-12	8.28105e-11	-7.41037	ENSG00000132702	chr1
SSPN	-0.898377	4.59013e-12	8.28105e-11	-7.41009	ENSG00000123096	chr12
SMIM10L2B	0.366906	4.59717e-12	8.28105e-11	7.40983	ENSG00000196972	chrX
TJP1	-0.621763	4.79101e-12	8.60721e-11	-7.40269	ENSG00000104067	chr15
NKX6-2	-0.847789	5.13655e-12	9.20344e-11	-7.39066	ENSG00000148826	chr10
ZFAS1	-0.517442	5.29652e-12	9.46489e-11	-7.38535	ENSG00000177410	chr20
MTURN	-0.324666	5.87039e-12	1.04627e-10	-7.36755	ENSG00000180354	chr7
OLIG2	-0.905694	6.03642e-12	1.07302e-10	-7.36272	ENSG00000205927	chr21
RPL41	-0.402407	7.01627e-12	1.24391e-10	-7.50675	ENSG00000229117	chr12
RGCC	-0.655638	7.16509e-12	1.26696e-10	-7.33299	ENSG00000102760	chr13
S1PR1	-0.847544	8.11929e-12	1.43193e-10	-7.31127	ENSG00000170989	chr1
IDH2	-0.615411	8.56111e-12	1.50591e-10	-7.30205	ENSG00000182054	chr15
SOX9	-0.912975	8.81412e-12	1.54637e-10	-7.29698	ENSG00000125398	chr17
TNIK	-0.900841	8.84336e-12	1.54747e-10	-7.29641	ENSG00000154310	chr3
ECEL1	-0.85159	8.90447e-12	1.55413e-10	-7.29521	ENSG00000171551	chr2
LGI4	-0.713993	9.16606e-12	1.59565e-10	-7.29017	ENSG00000153902	chr19
STOM	-0.534376	9.46187e-12	1.6429e-10	-7.28464	ENSG00000148175	chr9
APOC1	-0.734076	9.84084e-12	1.70431e-10	-7.43339	ENSG00000130208	chr19
RPL35A	-0.327011	1.00727e-11	1.73999e-10	-7.27373	ENSG00000182899	chr3
MAL	-0.687122	1.10062e-11	1.89639e-10	-7.25827	ENSG00000172005	chr2
RPL39	-0.352762	1.10541e-11	1.89979e-10	-7.31519	ENSG00000198918	chrX
CMAS	0.242735	1.13681e-11	1.94878e-10	7.25263	ENSG00000111726	chr12
C20orf27	0.334273	1.14753e-11	1.96217e-10	7.25099	ENSG00000101220	chr20
JAM2	-0.881809	1.1993e-11	2.04549e-10	-7.24328	ENSG00000154721	chr21
TXNIP	-0.827129	1.22983e-11	2.09226e-10	-7.23889	ENSG00000265972	chr1
HOPX	-0.722711	1.29327e-11	2.19465e-10	-7.2301	ENSG00000171476	chr4
MGLL	-0.705857	1.33098e-11	2.25296e-10	-7.22507	ENSG00000074416	chr3
ELOVL1	-0.753213	1.34227e-11	2.26638e-10	-7.22359	ENSG00000066322	chr1
NCAN	-0.611956	1.35929e-11	2.28939e-10	-7.22139	ENSG00000130287	chr19
ITGB8	-0.794413	1.39587e-11	2.34513e-10	-7.21674	ENSG00000105855	chr7
STXBP6	-0.91177	1.42684e-11	2.3912e-10	-7.2129	ENSG00000168952	chr14
ATP6V1G1	0.26444	1.4767e-11	2.46862e-10	7.20688	ENSG00000136888	chr9
MORF4L2	0.211951	1.50623e-11	2.51174e-10	7.20341	ENSG00000123562	chrX
SCOC	0.218055	1.54698e-11	2.57333e-10	7.19874	ENSG00000153130	chr4
YBX1	-0.51688	1.67173e-11	2.774e-10	-7.18514	ENSG00000065978	chr1
ANP32B	-0.457273	1.93055e-11	3.19561e-10	-7.15986	ENSG00000136938	chr9
NUDT4	0.403619	1.9589e-11	3.23459e-10	7.1573	ENSG00000173598	chr12
SNCA	0.270646	1.98499e-11	3.26966e-10	7.15497	ENSG00000145335	chr4
GOLIM4	-0.725596	2.03644e-11	3.34622e-10	-7.15047	ENSG00000173905	chr3
RPS21	-0.37757	2.25851e-11	3.70208e-10	-7.21248	ENSG00000171858	chr20
FN1	-0.759841	2.30463e-11	3.76852e-10	-7.12869	ENSG00000115414	chr2
NACA	-0.305448	2.47874e-11	4.04341e-10	-7.11586	ENSG00000196531	chr12
CD82	-0.670169	2.54577e-11	4.14272e-10	-7.11115	ENSG00000085117	chr11
RPS3A	-0.350654	2.5987e-11	4.21866e-10	-7.15065	ENSG00000145425	chr4
SPOCK1	0.30901	2.68882e-11	4.35447e-10	7.1015	ENSG00000152377	chr5
GPM6A	-0.434331	2.85981e-11	4.62028e-10	-7.22741	ENSG00000150625	chr4
ZBTB20	-0.633202	2.95491e-11	4.76249e-10	-7.08483	ENSG00000181722	chr3
PSAT1	-0.674355	3.32012e-11	5.33834e-10	-7.06422	ENSG00000135069	chr9
RHEB	0.253007	3.36686e-11	5.4006e-10	7.06175	ENSG00000106615	chr7
AMIGO2	0.323847	3.51201e-11	5.62004e-10	7.05427	ENSG00000139211	chr12
PITHD1	0.207511	3.5297e-11	5.63497e-10	7.05338	ENSG00000057757	chr1
TECR	-0.335365	3.79337e-11	6.0416e-10	-7.04061	ENSG00000099797	chr19
MET	0.560668	4.04506e-11	6.42725e-10	7.02921	ENSG00000105976	chr7
DBH	0.46851	4.12839e-11	6.54423e-10	7.17855	ENSG00000123454	chr9
CLIC4	-0.811711	4.35829e-11	6.89244e-10	-7.01597	ENSG00000169504	chr1
PAIP2B	-0.801705	4.38903e-11	6.91698e-10	-7.01472	ENSG00000124374	chr2
VSIR	-0.809233	4.39434e-11	6.91698e-10	-7.01451	ENSG00000107738	chr10
SNX10	0.226654	4.44091e-11	6.97399e-10	7.01263	ENSG00000086300	chr7
PDE2A	0.470743	4.72611e-11	7.4046e-10	7.00157	ENSG00000186642	chr11
NFIC	-0.476705	4.78148e-11	7.47397e-10	-6.99949	ENSG00000141905	chr19
FAM102B	0.446295	4.94215e-11	7.70724e-10	6.99361	ENSG00000162636	chr1
DDC	0.350523	5.38246e-11	8.37452e-10	6.97842	ENSG00000132437	chr7
SLCO2B1	-0.804662	5.5614e-11	8.63298e-10	-6.97259	ENSG00000137491	chr11
BAZ2B	-0.645636	5.60923e-11	8.68002e-10	-6.97106	ENSG00000123636	chr2
RPL35	-0.258576	5.61747e-11	8.68002e-10	-6.9708	ENSG00000136942	chr9
GABRA1	-0.637751	6.00364e-11	9.2555e-10	-7.05328	ENSG00000022355	chr5
PLCD3	-0.745794	6.04977e-11	9.30532e-10	-6.95757	ENSG00000161714	chr17
HSDL1	0.316747	6.50833e-11	9.98784e-10	6.94453	ENSG00000103160	chr16
LINC00682	0.433817	6.86998e-11	1.05189e-09	6.93486	ENSG00000245870	chr4
CLSTN3	0.287513	7.36618e-11	1.1253e-09	6.92239	ENSG00000139182	chr12
ATL1	0.249198	7.89869e-11	1.20392e-09	6.90989	ENSG00000198513	chr14
GNG3	0.224813	8.26073e-11	1.25627e-09	6.90186	ENSG00000162188	chr11
SNHG25	-0.656892	8.37002e-11	1.26969e-09	-6.8995	ENSG00000266402	chr17
PNISR	-0.526405	8.38667e-11	1.26969e-09	-6.89915	ENSG00000132424	chr6
RPS6KA2	0.323824	8.56241e-11	1.29338e-09	6.89543	ENSG00000071242	chr6
HLA-DRA	-0.839329	9.23013e-11	1.39113e-09	-6.9263	ENSG00000204287	chr6
GNG11	-0.785688	9.52316e-11	1.43209e-09	-6.87634	ENSG00000127920	chr7
ZNF385A	-0.596092	9.65447e-11	1.4486e-09	-6.87388	ENSG00000161642	chr12
RSRC1	-0.540137	9.7131e-11	1.45416e-09	-6.87279	ENSG00000174891	chr3
RCAN1	0.31868	9.93399e-11	1.48393e-09	6.86875	ENSG00000159200	chr21
EFEMP1	-0.779419	9.98503e-11	1.48825e-09	-6.86783	ENSG00000115380	chr2
P4HA2	0.409953	1.04258e-10	1.55052e-09	6.86006	ENSG00000072682	chr5
MTPN	0.288453	1.11663e-10	1.65699e-09	6.84772	ENSG00000105887	chr7
RPL27	-0.292687	1.1366e-10	1.68292e-09	-6.84452	ENSG00000131469	chr17
PHOX2A	0.495613	1.16105e-10	1.71536e-09	6.90876	ENSG00000165462	chr11
SLC6A15	0.332862	1.18448e-10	1.74614e-09	6.83709	ENSG00000072041	chr12
KIAA1191	0.289896	1.20315e-10	1.76978e-09	6.83427	ENSG00000122203	chr5
DEK	-0.603066	1.25511e-10	1.8422e-09	-6.82665	ENSG00000124795	chr6
EPHX1	-0.516319	1.26352e-10	1.85051e-09	-6.82544	ENSG00000143819	chr1
RTN3	0.168248	1.32952e-10	1.94294e-09	6.81626	ENSG00000133318	chr11
CUX1	-0.802307	1.34856e-10	1.9665e-09	-6.81369	ENSG00000257923	chr7
BLCAP	0.252954	1.36181e-10	1.98154e-09	6.81193	ENSG00000166619	chr20
LPAR1	-0.67153	1.45879e-10	2.11808e-09	-6.7995	ENSG00000198121	chr9
RXRA	-0.711208	1.4758e-10	2.13817e-09	-6.7974	ENSG00000186350	chr9
TINCR	0.573622	1.49481e-10	2.16105e-09	6.79509	ENSG00000223573	chr19
RPL4	-0.29825	1.53164e-10	2.20956e-09	-6.79069	ENSG00000174444	chr15
DAPK1	0.443101	1.56448e-10	2.25211e-09	6.78685	ENSG00000196730	chr9
HNRNPA1	-0.333065	1.60738e-10	2.30894e-09	-6.78196	ENSG00000135486	chr12
PARM1	0.366841	1.6545e-10	2.37157e-09	6.77672	ENSG00000169116	chr4
RGMA	-0.642905	1.77013e-10	2.53193e-09	-6.76449	ENSG00000182175	chr15
ERI3	0.279166	1.82484e-10	2.60465e-09	6.75897	ENSG00000117419	chr1
MSI2	-0.430921	1.85452e-10	2.64141e-09	-6.75604	ENSG00000153944	chr17
REEP2	0.2682	1.92464e-10	2.73018e-09	6.74931	ENSG00000132563	chr5
AIFM3	-0.77834	1.92494e-10	2.73018e-09	-6.74928	ENSG00000183773	chr22
EIF4G2	0.215635	1.93577e-10	2.73976e-09	6.74826	ENSG00000110321	chr11
GLRA2	0.420925	1.95207e-10	2.75705e-09	6.74674	ENSG00000101958	chrX
TMEFF1	0.3272	2.32249e-10	3.27208e-09	6.71516	ENSG00000241697	chr9
TST	-0.715967	2.32645e-10	3.27208e-09	-6.71485	ENSG00000128311	chr22
CA10	-0.866229	2.33983e-10	3.28405e-09	-6.7138	ENSG00000154975	chr17
KLK6	-0.906436	2.37791e-10	3.32615e-09	-6.71086	ENSG00000167755	chr19
MAPK1	0.247483	2.38371e-10	3.32615e-09	6.71042	ENSG00000100030	chr22
AP2M1	0.187037	2.38464e-10	3.32615e-09	6.71035	ENSG00000161203	chr3
APC	-0.32747	2.61027e-10	3.63334e-09	-6.69388	ENSG00000134982	chr5
SRGN	-0.907735	2.67008e-10	3.70893e-09	-6.68975	ENSG00000122862	chr10
KCND3	-0.740223	2.84188e-10	3.93946e-09	-6.67837	ENSG00000171385	chr1
YWHAZ	0.156988	2.92696e-10	4.04906e-09	6.67298	ENSG00000164924	chr8
PLTP	-0.697854	2.94897e-10	4.07115e-09	-6.67161	ENSG00000100979	chr20
TMEM178A	0.414771	3.23018e-10	4.45004e-09	6.65496	ENSG00000152154	chr2
SLC25A1	0.289651	3.23663e-10	4.45004e-09	6.6546	ENSG00000100075	chr22
CYB5R1	0.281201	3.25814e-10	4.46607e-09	6.65338	ENSG00000159348	chr1
PKIA	0.287353	3.26155e-10	4.46607e-09	6.65319	ENSG00000171033	chr8
CDKN2D	0.257476	3.28055e-10	4.48297e-09	6.65213	ENSG00000129355	chr19
MAPK3	0.253755	3.36532e-10	4.58951e-09	6.64746	ENSG00000102882	chr16
DBNDD2	-0.436823	3.58132e-10	4.87421e-09	-6.63607	ENSG00000244274	chr20
RPL3	-0.230492	3.64642e-10	4.95281e-09	-6.63277	ENSG00000100316	chr22
ALDH6A1	-0.499589	3.69102e-10	5.0033e-09	-6.63054	ENSG00000119711	chr14
SLC10A4	0.299405	3.81146e-10	5.15618e-09	6.62465	ENSG00000145248	chr4
TH	0.357183	4.349e-10	5.87158e-09	6.72613	ENSG00000180176	chr11
JUN	-0.846923	4.43677e-10	5.9781e-09	-6.59675	ENSG00000177606	chr1
NT5DC2	0.368935	4.53233e-10	6.09467e-09	6.63446	ENSG00000168268	chr3
CELF2	-0.759676	4.67205e-10	6.27004e-09	-6.58725	ENSG00000048740	chr10
NINJ1	-0.611666	4.80833e-10	6.4401e-09	-6.58196	ENSG00000131669	chr9
NAPB	0.189294	4.90356e-10	6.55462e-09	6.57835	ENSG00000125814	chr20
KCNN3	-0.544408	5.17371e-10	6.90204e-09	-6.56847	ENSG00000143603	chr1
NCOA7	0.261382	5.24971e-10	6.98959e-09	6.56578	ENSG00000111912	chr6
SEPTIN4	-0.356956	5.48952e-10	7.29446e-09	-6.55754	ENSG00000108387	chr17
VWF	-0.84047	5.66917e-10	7.51835e-09	-6.5516	ENSG00000110799	chr12
ZCRB1	-0.336225	5.95666e-10	7.88409e-09	-6.54246	ENSG00000139168	chr12
HLA-A	-0.434296	6.24946e-10	8.25541e-09	-6.5336	ENSG00000206503	chr6
RTN1	0.189878	6.39918e-10	8.43665e-09	6.52922	ENSG00000139970	chr14
LTBP3	-0.611915	6.60185e-10	8.68685e-09	-6.52345	ENSG00000168056	chr11
GUCY1A2	-1.0863	6.65338e-10	8.73759e-09	-6.58828	ENSG00000152402	chr11
RHOBTB3	-0.733526	6.72001e-10	8.80792e-09	-6.52017	ENSG00000164292	chr5
RPLP1	-0.250374	6.92671e-10	9.06121e-09	-6.54107	ENSG00000137818	chr15
PIP4K2A	-0.477631	7.31318e-10	9.54824e-09	-6.5045	ENSG00000150867	chr10
MAPK9	0.249527	7.39255e-10	9.63319e-09	6.5025	ENSG00000050748	chr5
PEX5L	-0.796947	7.42148e-10	9.65222e-09	-6.50177	ENSG00000114757	chr3
HADHB	-0.382731	7.67279e-10	9.95984e-09	-6.4956	ENSG00000138029	chr2
SH3BGRL2	0.303552	7.78276e-10	1.00832e-08	6.49296	ENSG00000198478	chr6
RPS7	-0.376281	8.4408e-10	1.09147e-08	-6.49597	ENSG00000171863	chr2
CCNA1	0.40566	8.47046e-10	1.09321e-08	6.47724	ENSG00000133101	chr13
LUZP2	-0.428985	8.49016e-10	1.09366e-08	-6.47681	ENSG00000187398	chr11
LAPTM4A	-0.344772	9.59393e-10	1.23348e-08	-6.45407	ENSG00000068697	chr2
IQCA1	-0.63768	9.7787e-10	1.25484e-08	-6.45052	ENSG00000132321	chr2
RADX	0.492341	1.02213e-09	1.30915e-08	6.44227	ENSG00000147231	chrX
FAM174A	0.376799	1.02964e-09	1.31625e-08	6.44091	ENSG00000174132	chr5
ARHGAP36	0.44789	1.05653e-09	1.34807e-08	6.55495	ENSG00000147256	chrX
ID1	-0.967737	1.1777e-09	1.49984e-08	-6.45689	ENSG00000125968	chr20
RAMP3	0.416081	1.19164e-09	1.51473e-08	6.43641	ENSG00000122679	chr7
GAD2	-0.965075	1.19833e-09	1.52037e-08	-6.49169	ENSG00000136750	chr10
MBNL2	-0.419009	1.23283e-09	1.55972e-08	-6.40728	ENSG00000139793	chr13
CKB	-0.209611	1.23398e-09	1.55972e-08	-6.40711	ENSG00000166165	chr14
AEBP1	-0.76091	1.25413e-09	1.58188e-08	-6.40408	ENSG00000106624	chr7
BSN	0.346882	1.25621e-09	1.58188e-08	6.40377	ENSG00000164061	chr3
NOTCH3	-0.905391	1.33456e-09	1.67741e-08	-6.39244	ENSG00000074181	chr19
NOP53	-0.428833	1.35008e-09	1.69376e-08	-6.39028	ENSG00000105373	chr19
VAT1L	0.214656	1.36148e-09	1.70489e-08	6.3887	ENSG00000171724	chr16
PPIG	-0.358138	1.4041e-09	1.755e-08	-6.38293	ENSG00000138398	chr2
CDKN1C	-0.748876	1.44646e-09	1.80459e-08	-6.37736	ENSG00000129757	chr11
PPP2R5A	-0.633417	1.45842e-09	1.81615e-08	-6.37581	ENSG00000066027	chr1
CLDND1	-0.325896	1.46861e-09	1.82547e-08	-6.37451	ENSG00000080822	chr3
ID4	-0.489803	1.51665e-09	1.88171e-08	-6.36847	ENSG00000172201	chr6
CALB1	-0.96768	1.54376e-09	1.91182e-08	-6.44476	ENSG00000104327	chr8
NOVA1	-0.357597	1.66508e-09	2.05828e-08	-6.35093	ENSG00000139910	chr14
RPS20	-0.292919	1.71113e-09	2.11134e-08	-6.3458	ENSG00000008988	chr8
ALDH1L1	-0.785935	1.84451e-09	2.27175e-08	-6.33168	ENSG00000144908	chr3
RPL18	-0.258543	1.93247e-09	2.37574e-08	-6.3229	ENSG00000063177	chr19
GAD1	-1.07949	2.19048e-09	2.68802e-08	-6.39215	ENSG00000128683	chr2
ESYT1	0.310913	2.23997e-09	2.74376e-08	6.29503	ENSG00000139641	chr12
EIF5B	-0.37905	2.27806e-09	2.78535e-08	-6.29185	ENSG00000158417	chr2
PPFIA2	0.343492	2.29127e-09	2.79643e-08	6.29075	ENSG00000139220	chr12
SERTM1	0.467406	2.3799e-09	2.89808e-08	6.28358	ENSG00000180440	chr13
CAPN3	-0.641825	2.38316e-09	2.89808e-08	-6.28332	ENSG00000092529	chr15
SLC25A46	0.312967	2.41607e-09	2.93281e-08	6.28072	ENSG00000164209	chr5
BCL6	-0.720342	2.51119e-09	3.04279e-08	-6.27341	ENSG00000113916	chr3
TPT1	-0.198895	2.532e-09	3.0625e-08	-6.27185	ENSG00000133112	chr13
KIF1C	-0.521965	2.58901e-09	3.12583e-08	-6.26763	ENSG00000129250	chr17
RPS15A	-0.384633	2.64146e-09	3.18345e-08	-6.29403	ENSG00000134419	chr16
MACF1	-0.315415	2.67877e-09	3.22266e-08	-6.26118	ENSG00000127603	chr1
C1QB	-0.786631	2.70544e-09	3.24894e-08	-6.2593	ENSG00000173369	chr1
AZIN1	0.267552	2.84984e-09	3.41625e-08	6.24943	ENSG00000155096	chr8
MBLAC2	0.455117	3.00925e-09	3.60095e-08	6.2391	ENSG00000176055	chr5
RHOU	-0.713905	3.02629e-09	3.61465e-08	-6.23803	ENSG00000116574	chr1
PCDH19	0.376373	3.03143e-09	3.61465e-08	6.2377	ENSG00000165194	chrX
NDRG1	-0.355304	3.07266e-09	3.65733e-08	-6.23514	ENSG00000104419	chr8
KCNQ3	0.342764	3.44839e-09	4.09732e-08	6.21319	ENSG00000184156	chr8
SLC9A7	0.287259	3.60527e-09	4.27618e-08	6.20471	ENSG00000065923	chrX
SREBF1	-0.482301	3.6178e-09	4.2835e-08	-6.20405	ENSG00000072310	chr17
RASSF4	-0.521354	3.64577e-09	4.30904e-08	-6.20258	ENSG00000107551	chr10
ADORA1	-0.706439	3.84894e-09	4.54121e-08	-6.19224	ENSG00000163485	chr1
CA11	-0.683056	3.85888e-09	4.54498e-08	-6.19175	ENSG00000063180	chr19
RCN2	0.208203	3.89561e-09	4.58023e-08	6.18994	ENSG00000117906	chr15
MTA3	0.388357	3.99373e-09	4.68742e-08	6.18519	ENSG00000057935	chr2
HMGN5	-0.700745	4.13363e-09	4.84318e-08	-6.17861	ENSG00000198157	chrX
RIDA	-0.519678	4.25456e-09	4.97621e-08	-6.1731	ENSG00000132541	chr8
LAMTOR1	0.24633	4.30402e-09	5.02534e-08	6.17089	ENSG00000149357	chr11
TPGS2	0.230712	4.71992e-09	5.5014e-08	6.15323	ENSG00000134779	chr18
MAP1LC3B	0.195394	4.89947e-09	5.70081e-08	6.14608	ENSG00000140941	chr16
WASF2	-0.629519	5.1886e-09	6.02683e-08	-6.13508	ENSG00000158195	chr1
RBMS3	-0.749677	5.2378e-09	6.0735e-08	-6.13327	ENSG00000144642	chr3
LRP1	-0.348469	5.53434e-09	6.40633e-08	-6.12269	ENSG00000123384	chr12
WWC1	-0.712375	5.61581e-09	6.48949e-08	-6.11988	ENSG00000113645	chr5
JKAMP	0.286666	5.68939e-09	6.56326e-08	6.11738	ENSG00000050130	chr14
MXI1	-0.485593	6.06131e-09	6.98035e-08	-6.1052	ENSG00000119950	chr10
IL17D	-0.567997	6.78444e-09	7.79978e-08	-6.08348	ENSG00000172458	chr13
SSBP3	-0.446323	6.88643e-09	7.90355e-08	-6.0806	ENSG00000157216	chr1
TPRG1L	0.256372	6.94133e-09	7.95302e-08	6.07907	ENSG00000158109	chr1
PCDH17	-0.33389	7.38573e-09	8.44782e-08	-6.06708	ENSG00000118946	chr13
LYSMD2	0.304316	7.75619e-09	8.85651e-08	6.05762	ENSG00000140280	chr15
RPS3	-0.26744	8.09408e-09	9.22671e-08	-6.04937	ENSG00000149273	chr11
PLEKHB2	0.181482	8.34525e-09	9.49695e-08	6.04345	ENSG00000115762	chr2
LRRC58	-0.573397	8.53047e-09	9.69006e-08	-6.0392	ENSG00000163428	chr3
DNAJC6	0.178748	8.54371e-09	9.69006e-08	6.0389	ENSG00000116675	chr1
DYNC1I2	-0.272341	9.0475e-09	1.02442e-07	-6.02779	ENSG00000077380	chr2
GCSH	-0.348737	9.25157e-09	1.04577e-07	-6.02346	ENSG00000140905	chr16
VDAC3	0.190714	9.42005e-09	1.06303e-07	6.01996	ENSG00000078668	chr8
FUT9	-0.635779	9.44727e-09	1.06432e-07	-6.0194	ENSG00000172461	chr6
ASH1L	-0.460711	9.60797e-09	1.08062e-07	-6.01612	ENSG00000116539	chr1
PAFAH1B1	0.201991	1.00695e-08	1.13064e-07	6.007	ENSG00000007168	chr17
EFR3B	0.268675	1.02419e-08	1.14808e-07	6.0037	ENSG00000084710	chr2
TPCN1	-0.55626	1.0512e-08	1.17641e-07	-5.99864	ENSG00000186815	chr12
RGMB	0.337489	1.05791e-08	1.18195e-07	5.9974	ENSG00000174136	chr5
SYT13	0.261051	1.12666e-08	1.25668e-07	5.98514	ENSG00000019505	chr11
TUBB	0.166115	1.17099e-08	1.30396e-07	5.97761	ENSG00000196230	chr6
FBXO33	0.347235	1.19807e-08	1.33191e-07	5.97315	ENSG00000165355	chr14
RPL24	-0.294119	1.22434e-08	1.35887e-07	-5.97864	ENSG00000114391	chr3
RPL38	-0.356824	1.23845e-08	1.37227e-07	-6.05137	ENSG00000172809	chr17
APCDD1	-0.629684	1.26795e-08	1.40266e-07	-5.96209	ENSG00000154856	chr18
RSF1	-0.379115	1.29035e-08	1.4251e-07	-5.95866	ENSG00000048649	chr11
PIK3R1	-0.483972	1.29478e-08	1.42765e-07	-5.958	ENSG00000145675	chr5
SNN	-0.494526	1.32782e-08	1.46169e-07	-5.95307	ENSG00000184602	chr16
GRM3	-0.644256	1.5022e-08	1.65095e-07	-5.92891	ENSG00000198822	chr7
ALDH7A1	-0.428262	1.54497e-08	1.69518e-07	-5.92341	ENSG00000164904	chr5
TACR3	0.470393	1.58605e-08	1.73744e-07	5.91826	ENSG00000169836	chr4
CRH	-1.20899	1.60591e-08	1.75633e-07	-6.00864	ENSG00000147571	chr8
HLA-DPA1	-0.694209	1.63333e-08	1.78343e-07	-5.91249	ENSG00000231389	chr6
YTHDC1	-0.481445	1.67929e-08	1.83064e-07	-5.90704	ENSG00000083896	chr4
ITPRID2	-0.599475	1.68292e-08	1.83164e-07	-5.90662	ENSG00000138434	chr2
TP53BP2	-0.584027	1.79606e-08	1.95162e-07	-5.89383	ENSG00000143514	chr1
TMEM255A	0.383449	1.8719e-08	2.03075e-07	5.96097	ENSG00000125355	chrX
PTP4A2	-0.313532	1.9716e-08	2.13547e-07	-5.87546	ENSG00000184007	chr1
SLC6A4	-1.22406	2.0595e-08	2.2271e-07	-5.95828	ENSG00000108576	chr17
IFITM2	-0.859088	2.14514e-08	2.31599e-07	-5.85882	ENSG00000185201	chr11
OAT	0.205185	2.19723e-08	2.36844e-07	5.85407	ENSG00000065154	chr10
PLSCR4	-0.721776	2.21359e-08	2.38226e-07	-5.85261	ENSG00000114698	chr3
SLAIN1	-0.486488	2.23139e-08	2.39759e-07	-5.85103	ENSG00000139737	chr13
FGF2	-0.736095	2.32423e-08	2.49336e-07	-5.84297	ENSG00000138685	chr4
ATP6V1C1	0.228025	2.34676e-08	2.51353e-07	5.84106	ENSG00000155097	chr8
CDK18	-0.680163	2.35262e-08	2.5158e-07	-5.84056	ENSG00000117266	chr1
RPL26	-0.468136	2.48926e-08	2.65771e-07	-5.91794	ENSG00000161970	chr17
AHNAK2	0.285426	2.61248e-08	2.78485e-07	5.81981	ENSG00000185567	chr14
ANLN	-0.608147	2.61755e-08	2.78585e-07	-5.81942	ENSG00000011426	chr7
NUCKS1	-0.21364	2.62238e-08	2.78658e-07	-5.81906	ENSG00000069275	chr1
JPX	-0.631796	2.63157e-08	2.79195e-07	-5.81836	ENSG00000225470	chrX
SST	-1.1025	2.64386e-08	2.80058e-07	-5.89954	ENSG00000157005	chr3
SYNJ1	0.238557	2.65253e-08	2.80535e-07	5.81679	ENSG00000159082	chr21
CTNNB1	-0.282636	2.69261e-08	2.84328e-07	-5.81381	ENSG00000168036	chr3
YWHAQ	0.156848	2.70487e-08	2.85176e-07	5.81291	ENSG00000134308	chr2
SFXN5	-0.467817	2.73835e-08	2.88254e-07	-5.81047	ENSG00000144040	chr2
SLC25A33	-0.468459	2.82821e-08	2.97249e-07	-5.80406	ENSG00000171612	chr1
TMEM108	0.429667	2.87557e-08	3.01756e-07	5.80076	ENSG00000144868	chr3
STOML1	0.299077	2.89655e-08	3.03485e-07	5.79931	ENSG00000067221	chr15
RNF11	0.195744	3.00036e-08	3.13873e-07	5.79231	ENSG00000123091	chr1
GNG2	0.226997	3.00576e-08	3.13951e-07	5.79195	ENSG00000186469	chr14
USF2	-0.389948	3.05308e-08	3.18399e-07	-5.78885	ENSG00000105698	chr19
DAZAP2	-0.277545	3.05961e-08	3.18588e-07	-5.78842	ENSG00000183283	chr12
RUFY3	0.188707	3.07217e-08	3.19359e-07	5.7876	ENSG00000018189	chr4
MAP2K4	0.244452	3.07651e-08	3.19359e-07	5.78732	ENSG00000065559	chr17
RPL28	-0.22669	3.28371e-08	3.40344e-07	-5.77434	ENSG00000108107	chr19
S100A16	-0.647557	3.46519e-08	3.58601e-07	-5.76361	ENSG00000188643	chr1
DAG1	-0.456047	3.47224e-08	3.5878e-07	-5.76321	ENSG00000173402	chr3
RPL12	-0.318745	3.51797e-08	3.62949e-07	-5.7606	ENSG00000197958	chr9
CAPNS1	0.202204	3.60383e-08	3.71005e-07	5.75578	ENSG00000126247	chr19
CD55	0.307259	3.60707e-08	3.71005e-07	5.7556	ENSG00000196352	chr1
MOAP1	0.200249	3.66948e-08	3.76848e-07	5.75217	ENSG00000165943	chr14
PSMD10	0.253556	3.68497e-08	3.77864e-07	5.75133	ENSG00000101843	chrX
GDA	0.524742	3.71854e-08	3.80374e-07	5.74952	ENSG00000119125	chr9
ARID4B	-0.444604	3.72075e-08	3.80374e-07	-5.7494	ENSG00000054267	chr1
DYNC1I1	0.172841	3.74994e-08	3.82778e-07	5.74784	ENSG00000158560	chr7
CDK2AP1	-0.261245	3.81866e-08	3.89203e-07	-5.74421	ENSG00000111328	chr12
RPS5	-0.238729	3.82711e-08	3.89475e-07	-5.74377	ENSG00000083845	chr19
CYB561	0.318998	3.83402e-08	3.89589e-07	5.82514	ENSG00000008283	chr17
GLUD1	-0.240823	4.1153e-08	4.17542e-07	-5.72923	ENSG00000148672	chr10
PLAAT3	-0.367338	4.16822e-08	4.21894e-07	-5.72667	ENSG00000176485	chr11
C2orf72	-0.564019	4.17072e-08	4.21894e-07	-5.72655	ENSG00000204128	chr2
LUC7L3	-0.35252	4.30029e-08	4.34349e-07	-5.72042	ENSG00000108848	chr17
RNF141	-0.319603	4.39041e-08	4.42787e-07	-5.71626	ENSG00000110315	chr11
JPT1	0.227747	4.51074e-08	4.54243e-07	5.71084	ENSG00000189159	chr17
LARP7	-0.454855	4.55044e-08	4.57557e-07	-5.70908	ENSG00000174720	chr4
HIF1A	0.275453	4.59966e-08	4.60622e-07	5.70692	ENSG00000100644	chr14
SLC44A2	-0.391773	4.60083e-08	4.60622e-07	-5.70686	ENSG00000129353	chr19
SRRM1	-0.462999	4.60143e-08	4.60622e-07	-5.70684	ENSG00000133226	chr1
YWHAE	-0.174007	4.63879e-08	4.63673e-07	-5.70521	ENSG00000108953	chr17
NAMPT	0.350444	4.94231e-08	4.93279e-07	5.69247	ENSG00000105835	chr7
ADGRG1	-0.33513	5.10642e-08	5.08905e-07	-5.6859	ENSG00000205336	chr16
F3	-0.858981	5.14496e-08	5.11988e-07	-5.68439	ENSG00000117525	chr1
KCTD17	0.348176	5.17727e-08	5.14443e-07	5.68313	ENSG00000100379	chr22
PSMB5	0.200309	5.22677e-08	5.18597e-07	5.68121	ENSG00000100804	chr14
ACTR1A	0.231428	5.3029e-08	5.25377e-07	5.6783	ENSG00000138107	chr10
RPL14	-0.241425	5.34795e-08	5.29062e-07	-5.67659	ENSG00000188846	chr3
RPS28	-0.273237	5.38005e-08	5.31458e-07	-5.72627	ENSG00000233927	chr19
PDE4B	-0.462062	5.55006e-08	5.47448e-07	-5.66911	ENSG00000184588	chr1
FOXP1	-0.727918	5.75867e-08	5.67195e-07	-5.66167	ENSG00000114861	chr3
CACNA1B	0.337926	5.98291e-08	5.88422e-07	5.65395	ENSG00000148408	chr9
RAB15	0.363116	6.06464e-08	5.9559e-07	5.65121	ENSG00000139998	chr14
SORBS1	-0.554094	6.13211e-08	6.01339e-07	-5.64898	ENSG00000095637	chr10
NHLH2	0.418233	6.20745e-08	6.07637e-07	5.64651	ENSG00000177551	chr1
HNRNPA2B1	-0.219747	6.21437e-08	6.07637e-07	-5.64628	ENSG00000122566	chr7
ALDH1A1	-0.994452	6.22383e-08	6.07681e-07	-5.69407	ENSG00000165092	chr9
ARL6IP1	0.175066	6.31886e-08	6.16066e-07	5.64291	ENSG00000170540	chr16
NCL	-0.256208	6.39148e-08	6.22246e-07	-5.6406	ENSG00000115053	chr2
PRNP	0.181677	6.4983e-08	6.31733e-07	5.63724	ENSG00000171867	chr20
STAG2	-0.576662	6.62142e-08	6.42774e-07	-5.63344	ENSG00000101972	chrX
TMOD2	-0.363883	6.80821e-08	6.59956e-07	-5.62781	ENSG00000128872	chr15
LHFPL6	-0.693352	7.09725e-08	6.86985e-07	-5.62637	ENSG00000183722	chr13
MAGEL2	0.464451	7.21289e-08	6.97177e-07	5.6161	ENSG00000254585	chr15
HIGD1A	0.212922	7.23613e-08	6.98421e-07	5.61545	ENSG00000181061	chr3
TPPP3	0.232648	7.28922e-08	7.02539e-07	5.61396	ENSG00000159713	chr16
TMEM179	0.336043	7.34508e-08	7.06912e-07	5.61241	ENSG00000258986	chr14
SDC2	-0.482097	7.49235e-08	7.20056e-07	-5.60838	ENSG00000169439	chr8
TPM4	-0.47288	7.52262e-08	7.21077e-07	-5.60756	ENSG00000167460	chr19
SLC31A1	0.359677	7.52438e-08	7.21077e-07	5.60751	ENSG00000136868	chr9
HPCAL1	0.241933	7.56627e-08	7.24062e-07	5.60639	ENSG00000115756	chr2
GSK3B	0.265768	7.60139e-08	7.26391e-07	5.60545	ENSG00000082701	chr3
DUSP26	0.276994	7.77858e-08	7.42271e-07	5.60076	ENSG00000133878	chr8
ARPC5	0.28419	7.85684e-08	7.48678e-07	5.59873	ENSG00000162704	chr1
TMEM94	-0.515365	8.05881e-08	7.66839e-07	-5.59357	ENSG00000177728	chr17
CHGB	0.362657	8.10507e-08	7.70153e-07	5.67225	ENSG00000089199	chr20
SNHG14	-0.225416	8.16512e-08	7.74766e-07	-5.5909	ENSG00000224078	chr15
MCTP1	0.374723	8.20469e-08	7.77426e-07	5.58991	ENSG00000175471	chr5
OCRL	0.297769	8.22551e-08	7.78304e-07	5.5894	ENSG00000122126	chrX
ARGLU1	-0.415554	8.37033e-08	7.90896e-07	-5.58585	ENSG00000134884	chr13
CNTNAP2	0.262452	8.4691e-08	7.99108e-07	5.58346	ENSG00000174469	chr7
LEPROT	-0.583297	8.65035e-08	8.15069e-07	-5.57914	ENSG00000213625	chr1
LIFR	-0.423637	8.71553e-08	8.20063e-07	-5.57761	ENSG00000113594	chr5
PTPRJ	0.391293	8.75947e-08	8.23048e-07	5.57659	ENSG00000149177	chr11
NCS1	0.225125	8.79358e-08	8.25103e-07	5.57579	ENSG00000107130	chr9
NCALD	0.232066	8.83478e-08	8.27815e-07	5.57484	ENSG00000104490	chr8
RPL23	-0.243331	8.99656e-08	8.41803e-07	-5.57114	ENSG00000125691	chr17
GLS	0.238001	9.01021e-08	8.41911e-07	5.57083	ENSG00000115419	chr2
NEAT1	-0.329269	9.12051e-08	8.51037e-07	-5.56835	ENSG00000245532	chr11
FAM133B	-0.555732	9.29422e-08	8.66047e-07	-5.5645	ENSG00000234545	chr7
KTN1	-0.270301	9.36703e-08	8.71626e-07	-5.56291	ENSG00000126777	chr14
PSMB2	0.226114	1.01782e-07	9.45798e-07	5.54593	ENSG00000126067	chr1
PACS2	-0.355475	1.03053e-07	9.56107e-07	-5.54339	ENSG00000179364	chr14
TCTA	0.353216	1.03175e-07	9.56107e-07	5.54315	ENSG00000145022	chr3
NISCH	0.246811	1.0391e-07	9.60771e-07	5.5417	ENSG00000010322	chr3
PGAM1	0.159375	1.03964e-07	9.60771e-07	5.54159	ENSG00000171314	chr10
OAZ1	0.160563	1.08577e-07	1.00203e-06	5.5327	ENSG00000104904	chr19
SCG3	-0.284626	1.1126e-07	1.02539e-06	-5.52769	ENSG00000104112	chr15
C9orf72	0.350676	1.1228e-07	1.03337e-06	5.52582	ENSG00000147894	chr9
RIMS3	0.30354	1.16522e-07	1.07095e-06	5.51821	ENSG00000117016	chr1
SLC35F1	-0.558735	1.16843e-07	1.07244e-06	-5.51765	ENSG00000196376	chr6
NPAS3	-0.612163	1.18137e-07	1.08284e-06	-5.51539	ENSG00000151322	chr14
NRXN3	0.283542	1.18763e-07	1.0871e-06	5.5143	ENSG00000021645	chr14
CTSB	-0.221356	1.211e-07	1.10699e-06	-5.5103	ENSG00000164733	chr8
CCK	-0.854142	1.30491e-07	1.19122e-06	-5.55419	ENSG00000187094	chr3
NMNAT2	0.236863	1.3366e-07	1.21849e-06	5.49	ENSG00000157064	chr1
EEF1D	-0.294904	1.35531e-07	1.23388e-06	-5.48714	ENSG00000104529	chr8
RPL8	-0.176292	1.36768e-07	1.24179e-06	-5.48527	ENSG00000161016	chr8
KMT2A	-0.390053	1.36768e-07	1.24179e-06	-5.48526	ENSG00000118058	chr11
ACSL4	0.27651	1.46373e-07	1.32721e-06	5.47127	ENSG00000068366	chrX
HMGCR	0.274273	1.4919e-07	1.35093e-06	5.46733	ENSG00000113161	chr5
FABP7	-0.754566	1.49662e-07	1.35339e-06	-5.52894	ENSG00000164434	chr6
VWA5A	0.311714	1.52398e-07	1.37593e-06	5.46294	ENSG00000110002	chr11
THBS2	-0.723363	1.52563e-07	1.37593e-06	-5.46271	ENSG00000186340	chr6
TMEM230	0.235864	1.528e-07	1.37622e-06	5.46239	ENSG00000089063	chr20
CAPRIN2	0.296446	1.5825e-07	1.42341e-06	5.45515	ENSG00000110888	chr12
NUDT3	-0.263808	1.60441e-07	1.44119e-06	-5.4523	ENSG00000272325	chr6
ATP7A	0.430316	1.7113e-07	1.53515e-06	5.43895	ENSG00000165240	chrX
RRBP1	-0.504006	1.75207e-07	1.56964e-06	-5.43407	ENSG00000125844	chr20
NEO1	-0.573435	1.81559e-07	1.62439e-06	-5.42668	ENSG00000067141	chr15
FAM171B	0.274039	1.8198e-07	1.626e-06	5.4262	ENSG00000144369	chr2
SUB1	0.175917	1.83458e-07	1.63703e-06	5.42452	ENSG00000113387	chr5
SLC3A2	-0.291053	1.88586e-07	1.68056e-06	-5.41879	ENSG00000168003	chr11
MEIS2	0.29049	1.94866e-07	1.73423e-06	5.41198	ENSG00000134138	chr15
HCFC1R1	0.20884	2.00618e-07	1.78306e-06	5.40593	ENSG00000103145	chr16
MAPK4	-0.557187	2.05964e-07	1.82816e-06	-5.40046	ENSG00000141639	chr18
FXYD6	0.176226	2.07985e-07	1.84368e-06	5.39843	ENSG00000137726	chr11
NECAB2	0.303732	2.10887e-07	1.86695e-06	5.39554	ENSG00000103154	chr16
LGR5	0.526104	2.12362e-07	1.87754e-06	5.39409	ENSG00000139292	chr12
MYL12A	-0.571169	2.17671e-07	1.92195e-06	-5.38894	ENSG00000101608	chr18
ACOT7	0.198174	2.24628e-07	1.98079e-06	5.38238	ENSG00000097021	chr1
CCDC88A	-0.316705	2.30408e-07	2.02909e-06	-5.37708	ENSG00000115355	chr2
KIAA1324L	0.364813	2.40731e-07	2.11724e-06	5.36792	ENSG00000164659	chr7
MAPRE3	0.204244	2.42918e-07	2.13368e-06	5.36603	ENSG00000084764	chr2
NAT8L	-0.256531	2.43337e-07	2.13458e-06	-5.36567	ENSG00000185818	chr4
ANKRD12	-0.362014	2.44283e-07	2.14009e-06	-5.38108	ENSG00000101745	chr18
MYH9	-0.529447	2.44785e-07	2.14171e-06	-5.36443	ENSG00000100345	chr22
SNHG5	-0.4661	2.4666e-07	2.15401e-06	-5.36283	ENSG00000203875	chr6
CHODL	0.528819	2.4683e-07	2.15401e-06	5.43298	ENSG00000154645	chr21
LSM4	0.217393	2.51474e-07	2.19169e-06	5.35879	ENSG00000130520	chr19
PRKCZ	0.230274	2.55033e-07	2.21984e-06	5.35584	ENSG00000067606	chr1
UBQLN1	0.223579	2.57819e-07	2.2412e-06	5.35357	ENSG00000135018	chr9
B4GALNT1	0.298737	2.60082e-07	2.25795e-06	5.35174	ENSG00000135454	chr12
SPECC1	-0.560163	2.62461e-07	2.27567e-06	-5.34983	ENSG00000128487	chr17
ARPP19	0.178596	2.69125e-07	2.33046e-06	5.34458	ENSG00000128989	chr15
EIF4EBP2	-0.398233	2.76355e-07	2.38999e-06	-5.33902	ENSG00000148730	chr10
PFDN5	-0.230861	2.77161e-07	2.39389e-06	-5.3384	ENSG00000123349	chr12
SYN2	0.211972	2.78137e-07	2.39925e-06	5.33767	ENSG00000157152	chr3
KIFAP3	0.18805	2.87277e-07	2.47492e-06	5.33088	ENSG00000075945	chr1
APLNR	-0.642858	2.88329e-07	2.48081e-06	-5.33011	ENSG00000134817	chr11
PSIP1	-0.239133	2.89921e-07	2.49132e-06	-5.32896	ENSG00000164985	chr9
BPTF	-0.368992	2.92599e-07	2.51113e-06	-5.32702	ENSG00000171634	chr17
ADCYAP1R1	-0.278517	2.95618e-07	2.53381e-06	-5.32487	ENSG00000078549	chr7
CNTNAP4	-0.592014	3.05953e-07	2.61907e-06	-5.31764	ENSG00000152910	chr16
TNRC6B	-0.431088	3.1075e-07	2.65676e-06	-5.31437	ENSG00000100354	chr22
MFSD6	0.233645	3.12084e-07	2.66478e-06	5.31346	ENSG00000151690	chr2
CEP290	-0.469351	3.12654e-07	2.66627e-06	-5.31308	ENSG00000198707	chr12
GOLGA4	-0.330548	3.17433e-07	2.7036e-06	-5.30989	ENSG00000144674	chr3
NAP1L5	0.158316	3.21598e-07	2.73561e-06	5.30714	ENSG00000177432	chr4
PTPRR	0.391728	3.29382e-07	2.79829e-06	5.3021	ENSG00000153233	chr12
RND3	0.357294	3.31354e-07	2.8115e-06	5.30084	ENSG00000115963	chr2
TMEM144	-0.481165	3.34673e-07	2.83609e-06	-5.29874	ENSG00000164124	chr4
TMBIM1	-0.474145	3.43126e-07	2.90407e-06	-5.29348	ENSG00000135926	chr2
RIMBP2	0.311888	3.49736e-07	2.9563e-06	5.28945	ENSG00000060709	chr12
HTRA1	0.191868	3.56394e-07	3.0088e-06	5.28547	ENSG00000166033	chr10
RUNDC3A	0.206544	3.62129e-07	3.05339e-06	5.2821	ENSG00000108309	chr17
RBP1	-0.511542	3.75021e-07	3.15815e-06	-5.2747	ENSG00000114115	chr3
CALD1	-0.463235	3.76002e-07	3.16246e-06	-5.27415	ENSG00000122786	chr7
SCN1B	-0.578348	3.82193e-07	3.21052e-06	-5.27069	ENSG00000105711	chr19
MTRNR2L1	-0.781993	4.05464e-07	3.40176e-06	-5.32515	ENSG00000256618	chr17
RPL5	-0.21736	4.1004e-07	3.43587e-06	-5.2558	ENSG00000122406	chr1
OSTM1	0.259755	4.13962e-07	3.46443e-06	5.25378	ENSG00000081087	chr6
WDR7	0.234785	4.20932e-07	3.51839e-06	5.25023	ENSG00000091157	chr18
TIAM1	-0.567097	4.23595e-07	3.53625e-06	-5.2489	ENSG00000156299	chr21
CRMP1	0.225569	4.28443e-07	3.5723e-06	5.24648	ENSG00000072832	chr4
THY1	0.162531	4.30882e-07	3.5882e-06	5.24528	ENSG00000154096	chr11
ANKRD40	-0.36818	4.48829e-07	3.73304e-06	-5.23661	ENSG00000154945	chr17
TSPAN13	0.268068	4.57146e-07	3.79752e-06	5.2327	ENSG00000106537	chr7
CDIPT	0.230803	4.73297e-07	3.92685e-06	5.22532	ENSG00000103502	chr16
NRIP3	0.251008	4.74736e-07	3.93395e-06	5.22467	ENSG00000175352	chr11
SCD5	-0.179256	4.80764e-07	3.979e-06	-5.22198	ENSG00000145284	chr4
MRO	-0.597457	4.83536e-07	3.99704e-06	-5.22076	ENSG00000134042	chr18
GNB2	0.228312	4.86174e-07	4.01391e-06	5.2196	ENSG00000172354	chr7
CTNND2	-0.239889	4.89448e-07	4.036e-06	-5.21817	ENSG00000169862	chr5
PPM1L	-0.458677	5.00039e-07	4.11829e-06	-5.21361	ENSG00000163590	chr3
RNASET2	-0.529214	5.09457e-07	4.19073e-06	-5.20963	ENSG00000026297	chr6
NFE2L2	-0.404022	5.13978e-07	4.22277e-06	-5.20774	ENSG00000116044	chr2
FNDC3B	0.382268	5.17405e-07	4.24574e-06	5.20633	ENSG00000075420	chr3
RGS7	0.319104	5.22275e-07	4.28049e-06	5.20433	ENSG00000182901	chr1
SMIM29	0.233791	5.2606e-07	4.30627e-06	5.20278	ENSG00000186577	chr6
RDX	-0.296625	5.28131e-07	4.31798e-06	-5.20195	ENSG00000137710	chr11
LSS	0.30013	5.32567e-07	4.34897e-06	5.20016	ENSG00000160285	chr21
PLXDC2	-0.534504	5.37308e-07	4.38238e-06	-5.19827	ENSG00000120594	chr10
WHRN	0.395973	5.40314e-07	4.40157e-06	5.19707	ENSG00000095397	chr9
NEMF	-0.302633	5.49164e-07	4.46826e-06	-5.1936	ENSG00000165525	chr14
CCR10	0.478061	5.5833e-07	4.53736e-06	5.19006	ENSG00000184451	chr17
TACR1	0.375152	5.70883e-07	4.63378e-06	5.18531	ENSG00000115353	chr2
TOX2	0.396399	5.8104e-07	4.71055e-06	5.18153	ENSG00000124191	chr20
BCAT1	0.221492	5.82731e-07	4.71858e-06	5.18091	ENSG00000060982	chr12
LRP10	-0.517731	5.9572e-07	4.81797e-06	-5.17619	ENSG00000197324	chr14
KLF9	-0.612995	6.08083e-07	4.91206e-06	-5.17179	ENSG00000119138	chr9
ATP6V0B	0.168005	6.13414e-07	4.94918e-06	5.16992	ENSG00000117410	chr1
MAMLD1	0.389982	6.1733e-07	4.97483e-06	5.16855	ENSG00000013619	chrX
USP5	0.234932	6.43529e-07	5.17976e-06	5.15963	ENSG00000111667	chr12
HMGN1	-0.413931	6.88221e-07	5.53287e-06	-5.1452	ENSG00000205581	chr21
SPX	-0.639351	6.91358e-07	5.54711e-06	-5.1961	ENSG00000134548	chr12
SLC27A1	-0.458831	6.9164e-07	5.54711e-06	-5.14414	ENSG00000130304	chr19
RAB3IP	-0.506495	6.97198e-07	5.58504e-06	-5.14241	ENSG00000127328	chr12
HPCAL4	0.230085	7.03823e-07	5.63142e-06	5.14038	ENSG00000116983	chr1
RNF220	0.231793	7.14865e-07	5.71299e-06	5.13703	ENSG00000187147	chr1
PLS3	-0.506315	7.17987e-07	5.73114e-06	-5.13609	ENSG00000102024	chrX
AC005261.1	-0.440616	7.27879e-07	5.80322e-06	-5.13314	ENSG00000268205	chr19
QPRT	0.273332	7.33329e-07	5.83976e-06	5.13153	ENSG00000103485	chr16
NPC1	-0.591306	7.39587e-07	5.88264e-06	-5.1297	ENSG00000141458	chr18
SMIM10L2A	0.265209	7.49145e-07	5.95164e-06	5.12693	ENSG00000178947	chrX
TMEM159	0.507735	7.79695e-07	6.18705e-06	5.11831	ENSG00000011638	chr16
CACNA2D3	0.349264	7.84384e-07	6.21693e-06	5.11702	ENSG00000157445	chr3
CNTN2	-0.345962	8.29505e-07	6.56683e-06	-5.10493	ENSG00000184144	chr1
TAF9	0.224106	8.32326e-07	6.58144e-06	5.10419	ENSG00000273841	chr5
CYFIP2	0.184106	8.43108e-07	6.65887e-06	5.10141	ENSG00000055163	chr5
RPL17	-0.242667	8.44416e-07	6.66139e-06	-5.12537	ENSG00000265681	chr18
CDK5R2	0.266873	8.52548e-07	6.71768e-06	5.099	ENSG00000171450	chr2
NR4A3	0.452925	8.93663e-07	7.02977e-06	5.0888	ENSG00000119508	chr9
CBX6	-0.30952	8.94242e-07	7.02977e-06	-5.08866	ENSG00000183741	chr22
ANXA5	-0.360102	8.96875e-07	7.04225e-06	-5.08802	ENSG00000164111	chr4
ATRX	-0.252971	9.01075e-07	7.06699e-06	-5.08701	ENSG00000085224	chrX
MYLK	-0.521341	9.46826e-07	7.41717e-06	-5.07626	ENSG00000065534	chr3
ANK3	-0.231775	9.64348e-07	7.54566e-06	-5.07228	ENSG00000151150	chr10
SLC18B1	-0.582853	9.7064e-07	7.58608e-06	-5.07087	ENSG00000146409	chr6
BSCL2	0.134214	9.75904e-07	7.61839e-06	5.06969	ENSG00000168000	chr11
RBM25	-0.317933	9.8128e-07	7.65149e-06	-5.0685	ENSG00000119707	chr14
PTDSS1	0.246059	9.83228e-07	7.65571e-06	5.06807	ENSG00000156471	chr8
ZC3H13	-0.368125	9.84095e-07	7.65571e-06	-5.06788	ENSG00000123200	chr13
BNIP3	0.193007	9.87081e-07	7.67008e-06	5.06722	ENSG00000176171	chr10
SELENOT	0.19273	9.96921e-07	7.73762e-06	5.06506	ENSG00000198843	chr3
C14orf132	0.233248	1.01307e-06	7.85389e-06	5.06157	ENSG00000227051	chr14
SLC7A14	0.217585	1.01849e-06	7.88688e-06	5.06041	ENSG00000013293	chr3
GCH1	0.336521	1.03693e-06	8.02047e-06	5.0565	ENSG00000131979	chr14
SET	-0.22906	1.04524e-06	8.07541e-06	-5.05476	ENSG00000119335	chr9
BABAM1	0.227127	1.05092e-06	8.11004e-06	5.05358	ENSG00000105393	chr19
PCDH8	0.303697	1.07159e-06	8.26007e-06	5.04934	ENSG00000136099	chr13
ARMCX2	0.277094	1.1233e-06	8.64668e-06	5.03906	ENSG00000184867	chrX
SLC2A6	0.293066	1.12431e-06	8.64668e-06	5.03887	ENSG00000160326	chr9
EIF3E	-0.296555	1.12735e-06	8.66015e-06	-5.03828	ENSG00000104408	chr8
GPI	0.15981	1.14502e-06	8.78585e-06	5.03488	ENSG00000105220	chr19
TBC1D9	0.272465	1.15364e-06	8.84195e-06	5.03324	ENSG00000109436	chr4
TOP1	-0.411078	1.17545e-06	8.99886e-06	-5.02915	ENSG00000198900	chr20
USP14	0.20324	1.18308e-06	9.04702e-06	5.02774	ENSG00000101557	chr18
ZDHHC9	-0.573443	1.21e-06	9.24236e-06	-5.02282	ENSG00000188706	chrX
KCNIP4	0.258824	1.24276e-06	9.48186e-06	5.01698	ENSG00000185774	chr4
GLTP	-0.518395	1.2454e-06	9.49127e-06	-5.01651	ENSG00000139433	chr12
LNPK	0.234449	1.29291e-06	9.84215e-06	5.00831	ENSG00000144320	chr2
TOLLIP	0.215807	1.3007e-06	9.89029e-06	5.007	ENSG00000078902	chr11
C11orf96	-0.668423	1.31735e-06	1.00056e-05	-5.01327	ENSG00000187479	chr11
SULT4A1	0.178732	1.32264e-06	1.00345e-05	5.00333	ENSG00000130540	chr22
TXNRD1	0.253162	1.34402e-06	1.01852e-05	4.99981	ENSG00000198431	chr12
MBOAT7	0.203375	1.38736e-06	1.05019e-05	4.99284	ENSG00000125505	chr19
CENPB	-0.381916	1.4089e-06	1.06529e-05	-4.98946	ENSG00000125817	chr20
ATP6V0E2	0.172251	1.43807e-06	1.08613e-05	4.98496	ENSG00000171130	chr7
PIK3C2A	-0.51209	1.45081e-06	1.09452e-05	-4.98302	ENSG00000011405	chr11
GABRE	0.379626	1.46088e-06	1.10089e-05	5.0366	ENSG00000102287	chrX
CHD9	-0.403021	1.4846e-06	1.11751e-05	-4.97795	ENSG00000177200	chr16
SCN3B	0.2304	1.50916e-06	1.13473e-05	4.97434	ENSG00000166257	chr11
UPF3A	-0.397299	1.52349e-06	1.14423e-05	-4.97226	ENSG00000169062	chr13
ZNF292	-0.486667	1.55102e-06	1.16361e-05	-4.96832	ENSG00000188994	chr6
CHD2	-0.364561	1.61238e-06	1.2083e-05	-4.95976	ENSG00000173575	chr15
PREPL	0.151059	1.68605e-06	1.2621e-05	4.9499	ENSG00000138078	chr2
TPI1	0.141353	1.72494e-06	1.28978e-05	4.94486	ENSG00000111669	chr12
RPL19	-0.227209	1.74832e-06	1.30581e-05	-4.94188	ENSG00000108298	chr17
FAM110B	0.297725	1.75818e-06	1.31172e-05	4.94064	ENSG00000169122	chr8
SYNGR1	0.228717	1.76095e-06	1.31234e-05	4.94029	ENSG00000100321	chr22
PAQR8	0.227285	1.7885e-06	1.3314e-05	4.93685	ENSG00000170915	chr6
MED10	0.251803	1.79899e-06	1.33773e-05	4.93556	ENSG00000133398	chr5
GPR37	-0.511884	1.82146e-06	1.35294e-05	-4.93281	ENSG00000170775	chr7
MT-ND1	-0.290021	1.82607e-06	1.35487e-05	-4.98804	ENSG00000198888	chrMT
DYNC1H1	0.1685	1.83486e-06	1.35989e-05	4.93119	ENSG00000197102	chr14
DRAP1	-0.274082	1.84481e-06	1.36577e-05	-4.92999	ENSG00000175550	chr11
TANGO2	0.284976	1.88706e-06	1.39551e-05	4.92497	ENSG00000183597	chr22
VPS35	0.167663	1.90955e-06	1.41059e-05	4.92234	ENSG00000069329	chr16
TRAPPC6B	0.299529	1.92327e-06	1.41918e-05	4.92076	ENSG00000182400	chr14
GNAZ	0.245448	1.96111e-06	1.44551e-05	4.91643	ENSG00000128266	chr22
SH3GL2	-0.423087	2.02571e-06	1.4915e-05	-4.90923	ENSG00000107295	chr9
NIPBL	-0.490737	2.07507e-06	1.52617e-05	-4.90388	ENSG00000164190	chr5
SARAF	0.128113	2.08146e-06	1.5292e-05	4.9032	ENSG00000133872	chr8
ABR	-0.220845	2.15406e-06	1.58082e-05	-4.89557	ENSG00000159842	chr17
MEG3	0.266535	2.17416e-06	1.59383e-05	4.93844	ENSG00000214548	chr14
SLC25A38	0.391832	2.18353e-06	1.59896e-05	4.89254	ENSG00000144659	chr3
SYNPR	-0.536268	2.18874e-06	1.60104e-05	-4.89201	ENSG00000163630	chr3
WDR47	0.24625	2.20091e-06	1.60819e-05	4.89078	ENSG00000085433	chr1
GP1BB	0.385485	2.20567e-06	1.60993e-05	4.8903	ENSG00000203618	chr22
SYPL1	-0.392743	2.22066e-06	1.61911e-05	-4.88879	ENSG00000008282	chr7
FAM189A2	-0.558061	2.28526e-06	1.66441e-05	-4.8824	ENSG00000135063	chr9
CAMK1G	0.323321	2.31414e-06	1.68362e-05	4.87959	ENSG00000008118	chr1
HTR5A	0.375365	2.42791e-06	1.76449e-05	4.86888	ENSG00000157219	chr7
PSD2	-0.368173	2.43316e-06	1.76591e-05	-4.86839	ENSG00000146005	chr5
CACNA2D2	0.275404	2.4351e-06	1.76591e-05	4.86822	ENSG00000007402	chr3
NME4	-0.507806	2.48267e-06	1.79702e-05	-4.86389	ENSG00000103202	chr16
AKR1B1	0.172182	2.48333e-06	1.79702e-05	4.86383	ENSG00000085662	chr7
GDPD1	-0.478879	2.51033e-06	1.8146e-05	-4.86141	ENSG00000153982	chr17
PTTG1IP	-0.35858	2.5152e-06	1.81584e-05	-4.86098	ENSG00000183255	chr21
FKBP1B	0.3025	2.51743e-06	1.81584e-05	4.86078	ENSG00000119782	chr2
GET1	0.201449	2.52855e-06	1.82191e-05	4.85979	ENSG00000182093	chr21
ACTR6	0.294868	2.68503e-06	1.93198e-05	4.84634	ENSG00000075089	chr12
GNA12	-0.421656	2.68706e-06	1.93198e-05	-4.84618	ENSG00000146535	chr7
LINC00632	-0.252406	2.71977e-06	1.95342e-05	-4.84346	ENSG00000203930	chrX
LDHA	0.178372	2.73255e-06	1.95872e-05	4.84247	ENSG00000134333	chr11
TMEM14A	0.19201	2.73296e-06	1.95872e-05	4.84238	ENSG00000096092	chr6
PFKFB3	-0.317966	2.75138e-06	1.96982e-05	-4.84087	ENSG00000170525	chr10
SDCCAG8	-0.419702	2.79346e-06	1.99783e-05	-4.83746	ENSG00000054282	chr1
FAAP20	-0.405925	2.84998e-06	2.03609e-05	-4.83296	ENSG00000162585	chr1
L1CAM	0.256411	2.86509e-06	2.04472e-05	4.83178	ENSG00000198910	chrX
UPF2	-0.462489	2.89466e-06	2.06214e-05	-4.82947	ENSG00000151461	chr10
AGPAT3	-0.360871	2.89563e-06	2.06214e-05	-4.82939	ENSG00000160216	chr21
TYRO3	-0.459295	2.91394e-06	2.07299e-05	-4.82798	ENSG00000092445	chr15
ARHGEF7	0.246696	2.96664e-06	2.10825e-05	4.82395	ENSG00000102606	chr13
GARNL3	0.308907	3.00481e-06	2.13313e-05	4.82107	ENSG00000136895	chr9
SYT4	0.188698	3.05338e-06	2.16533e-05	4.81746	ENSG00000132872	chr18
RCAN3	0.350972	3.06271e-06	2.16966e-05	4.81677	ENSG00000117602	chr1
ZFYVE16	-0.554457	3.08981e-06	2.18656e-05	-4.81479	ENSG00000039319	chr5
DST	-0.178884	3.12317e-06	2.20785e-05	-4.81237	ENSG00000151914	chr6
SECISBP2L	-0.325136	3.17786e-06	2.24415e-05	-4.80846	ENSG00000138593	chr15
PPP2R1A	0.164324	3.18356e-06	2.24583e-05	4.80805	ENSG00000105568	chr19
PPP2CA	0.177517	3.20133e-06	2.256e-05	4.8068	ENSG00000113575	chr5
WNK1	-0.247354	3.25814e-06	2.29363e-05	-4.80283	ENSG00000060237	chr12
LRIG1	-0.424071	3.28756e-06	2.31193e-05	-4.8008	ENSG00000144749	chr3
PTPRO	0.407109	3.3225e-06	2.33406e-05	4.79842	ENSG00000151490	chr12
ZBTB16	-0.605054	3.37814e-06	2.37068e-05	-4.79467	ENSG00000109906	chr11
EIF4B	-0.226688	3.47599e-06	2.43681e-05	-4.78821	ENSG00000063046	chr12
PNRC1	-0.427121	3.48319e-06	2.43932e-05	-4.78774	ENSG00000146278	chr6
RPS10	-0.283867	3.58165e-06	2.50567e-05	-4.79715	ENSG00000124614	chr6
DNAJC5	0.19833	3.7272e-06	2.60311e-05	4.77242	ENSG00000101152	chr20
TMEM35A	0.195443	3.72867e-06	2.60311e-05	4.77233	ENSG00000126950	chrX
HNRNPA3	-0.264585	3.75647e-06	2.6198e-05	-4.77064	ENSG00000170144	chr2
UQCRB	-0.226166	3.79706e-06	2.64538e-05	-4.79868	ENSG00000156467	chr8
SCAF11	-0.381461	3.80292e-06	2.64672e-05	-4.76786	ENSG00000139218	chr12
NRCAM	-0.255876	3.82715e-06	2.66083e-05	-4.76642	ENSG00000091129	chr7
GAS6	0.222211	3.85047e-06	2.67429e-05	4.76504	ENSG00000183087	chr13
RASSF5	0.499796	3.85869e-06	2.67554e-05	4.76455	ENSG00000266094	chr1
SEC14L1	-0.430464	3.86021e-06	2.67554e-05	-4.76446	ENSG00000129657	chr17
SLC2A3	0.219725	3.87973e-06	2.68631e-05	4.76332	ENSG00000059804	chr12
SDCBP	0.190583	3.89319e-06	2.69286e-05	4.76253	ENSG00000137575	chr8
PNN	-0.408071	3.96403e-06	2.73904e-05	-4.75844	ENSG00000100941	chr14
CELSR2	-0.356597	4.08537e-06	2.81999e-05	-4.75159	ENSG00000143126	chr1
ARL8B	0.183743	4.15844e-06	2.8675e-05	4.74756	ENSG00000134108	chr3
MREG	0.442167	4.29133e-06	2.9561e-05	4.7404	ENSG00000118242	chr2
PDE5A	0.538383	4.36011e-06	3.00042e-05	4.73678	ENSG00000138735	chr4
SYT7	0.289553	4.36886e-06	3.00337e-05	4.73632	ENSG00000011347	chr11
FLT1	-0.621894	4.46282e-06	3.06323e-05	-4.73147	ENSG00000102755	chr13
TUB	0.323741	4.46502e-06	3.06323e-05	4.73136	ENSG00000166402	chr11
RPL36AL	-0.297124	4.58274e-06	3.14079e-05	-4.72542	ENSG00000165502	chr14
ENO2	0.135252	4.64364e-06	3.17929e-05	4.72241	ENSG00000111674	chr12
SGSM1	0.217506	4.8025e-06	3.28472e-05	4.71472	ENSG00000167037	chr22
MVK	0.322116	4.83829e-06	3.30584e-05	4.71302	ENSG00000110921	chr12
PKIG	-0.410407	4.87328e-06	3.32637e-05	-4.71138	ENSG00000168734	chr20
AK4	0.234323	4.92501e-06	3.35828e-05	4.70896	ENSG00000162433	chr1
DNAJA4	0.173288	4.94301e-06	3.36714e-05	4.70813	ENSG00000140403	chr15
SYF2	-0.337743	5.04866e-06	3.43564e-05	-4.70328	ENSG00000117614	chr1
PCMT1	0.178138	5.07089e-06	3.44478e-05	4.70228	ENSG00000120265	chr6
HMGCS1	0.170834	5.07232e-06	3.44478e-05	4.70221	ENSG00000112972	chr5
EMC10	-0.285984	5.10675e-06	3.46467e-05	-4.70066	ENSG00000161671	chr19
C5orf63	-0.962943	5.20583e-06	3.52834e-05	-4.74476	ENSG00000164241	chr5
DCLK1	0.2276	5.24796e-06	3.55332e-05	4.71202	ENSG00000133083	chr13
ANXA6	0.16409	5.30086e-06	3.58553e-05	4.69211	ENSG00000197043	chr5
CD151	0.222665	5.32154e-06	3.59591e-05	4.69122	ENSG00000177697	chr11
DDIT4	-0.508907	5.33532e-06	3.60161e-05	-4.69063	ENSG00000168209	chr10
SMG5	0.329034	5.39678e-06	3.63945e-05	4.688	ENSG00000198952	chr1
MCL1	-0.452711	5.40374e-06	3.6405e-05	-4.6877	ENSG00000143384	chr1
FGFR1	0.206455	5.4823e-06	3.68973e-05	4.68439	ENSG00000077782	chr8
TMEM47	-0.318387	5.51071e-06	3.70515e-05	-4.6832	ENSG00000147027	chrX
PLCG2	-0.654074	5.61076e-06	3.76866e-05	-4.7089	ENSG00000197943	chr16
CLCN6	0.220934	5.67329e-06	3.80687e-05	4.67652	ENSG00000011021	chr1
CNST	0.261665	5.77421e-06	3.87073e-05	4.67246	ENSG00000162852	chr1
N4BP2L2	-0.372232	5.84579e-06	3.91411e-05	-4.66963	ENSG00000244754	chr13
BDP1	-0.402359	5.85055e-06	3.91411e-05	-4.66944	ENSG00000145734	chr5
GNB1	0.143054	5.90874e-06	3.94913e-05	4.66716	ENSG00000078369	chr1
BCLAF1	-0.263054	5.95412e-06	3.97551e-05	-4.6654	ENSG00000029363	chr6
COMT	-0.342217	5.99812e-06	4.00018e-05	-4.66371	ENSG00000093010	chr22
NCKAP1	0.172742	6.00295e-06	4.00018e-05	4.66352	ENSG00000061676	chr2
KCNK9	0.326574	6.22692e-06	4.14533e-05	4.65508	ENSG00000169427	chr8
PRPF38B	-0.465125	6.34279e-06	4.2183e-05	-4.65082	ENSG00000134186	chr1
NUDT21	0.2065	6.3625e-06	4.22723e-05	4.65011	ENSG00000167005	chr16
IVNS1ABP	-0.449899	6.37639e-06	4.23229e-05	-4.6496	ENSG00000116679	chr1
ARPC1A	0.17855	6.48352e-06	4.29916e-05	4.64575	ENSG00000241685	chr7
RET	0.282907	6.49649e-06	4.30353e-05	4.64529	ENSG00000165731	chr10
PAM	0.179197	6.52869e-06	4.31777e-05	4.64415	ENSG00000145730	chr5
RWDD1	-0.302618	6.53082e-06	4.31777e-05	-4.64407	ENSG00000111832	chr6
DDX17	-0.223139	6.57835e-06	4.34493e-05	-4.6424	ENSG00000100201	chr22
EML2	0.240369	6.65836e-06	4.39257e-05	4.6396	ENSG00000125746	chr19
SPOCK3	0.198987	6.66351e-06	4.39257e-05	4.63943	ENSG00000196104	chr4
MTRNR2L11	-0.732389	6.68358e-06	4.4015e-05	-4.63873	ENSG00000270188	chr1
DNAJB9	0.230385	6.69326e-06	4.40356e-05	4.6384	ENSG00000128590	chr7
PHF3	-0.480303	6.70916e-06	4.40972e-05	-4.63785	ENSG00000118482	chr6
SIRPA	-0.313518	6.72402e-06	4.41518e-05	-4.63733	ENSG00000198053	chr20
GSS	0.313113	6.8089e-06	4.46656e-05	4.63443	ENSG00000100983	chr20
UBXN4	-0.315982	6.82982e-06	4.47592e-05	-4.63372	ENSG00000144224	chr2
AP3S1	0.212058	7.08482e-06	4.63853e-05	4.62523	ENSG00000177879	chr5
SASH1	-0.317085	7.22323e-06	4.72456e-05	-4.62075	ENSG00000111961	chr6
P2RY1	0.493321	7.35038e-06	4.80305e-05	4.66072	ENSG00000169860	chr3
B3GAT2	-0.334077	7.5616e-06	4.93629e-05	-4.61012	ENSG00000112309	chr6
CD44	-0.598663	7.62743e-06	4.97444e-05	-4.61485	ENSG00000026508	chr11
UNC13A	0.249664	7.70741e-06	5.02174e-05	4.60569	ENSG00000130477	chr19
HCG18	-0.372476	7.75483e-06	5.04776e-05	-4.60426	ENSG00000231074	chr6
CDH22	0.363139	7.88502e-06	5.12755e-05	4.60039	ENSG00000149654	chr20
LYPD1	-0.390193	8.00884e-06	5.20304e-05	-4.59676	ENSG00000150551	chr2
EFCAB14	-0.347558	8.06899e-06	5.23707e-05	-4.59502	ENSG00000159658	chr1
NRGN	-0.612531	8.08925e-06	5.24516e-05	-4.59444	ENSG00000154146	chr11
PEG3	0.134036	8.44102e-06	5.468e-05	4.58452	ENSG00000198300	chr19
NAV1	-0.44721	8.45394e-06	5.4711e-05	-4.58416	ENSG00000134369	chr1
LPCAT2	0.308272	8.56472e-06	5.53748e-05	4.58112	ENSG00000087253	chr16
DPYSL3	0.170128	8.64371e-06	5.58319e-05	4.57898	ENSG00000113657	chr5
CWC27	-0.460251	8.66581e-06	5.5921e-05	-4.57839	ENSG00000153015	chr5
BDH2	-0.548036	8.85392e-06	5.70802e-05	-4.57337	ENSG00000164039	chr4
TOMM7	-0.278763	8.86272e-06	5.70823e-05	-4.60639	ENSG00000196683	chr7
MAFG	0.254446	8.98464e-06	5.78123e-05	4.56995	ENSG00000197063	chr17
CAMK1D	-0.464742	9.01012e-06	5.7921e-05	-4.56929	ENSG00000183049	chr10
C11orf87	0.327914	9.06695e-06	5.82307e-05	4.56782	ENSG00000185742	chr11
CAMTA1	-0.217511	9.14315e-06	5.86642e-05	-4.56586	ENSG00000171735	chr1
SESTD1	-0.434192	9.19859e-06	5.89637e-05	-4.56444	ENSG00000187231	chr2
BEX1	0.152153	9.33213e-06	5.97629e-05	4.56107	ENSG00000133169	chrX
SYBU	0.193523	9.3901e-06	6.00771e-05	4.55962	ENSG00000147642	chr8
REPS2	0.282621	9.52574e-06	6.0887e-05	4.55626	ENSG00000169891	chrX
LINGO1	-0.471289	9.63307e-06	6.15147e-05	-4.55364	ENSG00000169783	chr15
SLC6A2	0.391924	9.89595e-06	6.31335e-05	4.59157	ENSG00000103546	chr16
RBMX	-0.396015	9.97971e-06	6.36077e-05	-4.54535	ENSG00000147274	chrX
SEPTIN8	-0.211789	9.99713e-06	6.36585e-05	-4.54494	ENSG00000164402	chr5
TMBIM6	-0.149544	1.00265e-05	6.37853e-05	-4.54425	ENSG00000139644	chr12
ESYT2	0.282017	1.00888e-05	6.41209e-05	4.5428	ENSG00000117868	chr7
INSIG1	0.180755	1.01856e-05	6.46753e-05	4.54056	ENSG00000186480	chr7
RHBDD2	0.173602	1.02634e-05	6.51079e-05	4.54564	ENSG00000005486	chr7
CCM2	0.239381	1.06699e-05	6.7623e-05	4.52964	ENSG00000136280	chr7
CDH18	0.286083	1.07377e-05	6.79884e-05	4.52815	ENSG00000145526	chr5
CACNG3	0.373507	1.07687e-05	6.81209e-05	4.52747	ENSG00000006116	chr16
CTIF	0.240993	1.08064e-05	6.8291e-05	4.52665	ENSG00000134030	chr18
KHDRBS3	-0.543923	1.08159e-05	6.8291e-05	-4.52644	ENSG00000131773	chr8
NUMBL	0.299069	1.09519e-05	6.90852e-05	4.5235	ENSG00000105245	chr19
GAREM2	-0.516951	1.11178e-05	7.00659e-05	-4.51996	ENSG00000157833	chr2
CRTAP	-0.427558	1.14239e-05	7.19282e-05	-4.51356	ENSG00000170275	chr3
PCSK1N	0.217422	1.1617e-05	7.30754e-05	4.54577	ENSG00000102109	chrX
HNRNPH1	-0.269375	1.18591e-05	7.45286e-05	-4.50473	ENSG00000169045	chr5
AL035425.3	0.469148	1.19283e-05	7.48936e-05	4.50336	ENSG00000261409	chrX
MLLT11	0.143591	1.19959e-05	7.52482e-05	4.50202	ENSG00000213190	chr1
ANP32E	-0.256683	1.20231e-05	7.53488e-05	-4.50149	ENSG00000143401	chr1
KLHDC8B	0.326109	1.24651e-05	7.8046e-05	4.49295	ENSG00000185909	chr3
FBLL1	0.222136	1.25456e-05	7.84769e-05	4.49143	ENSG00000188573	chr5
HMGN2	-0.272061	1.26725e-05	7.91973e-05	-4.48905	ENSG00000198830	chr1
CACNB1	0.282861	1.27634e-05	7.96915e-05	4.48736	ENSG00000067191	chr17
TAC1	-1.0867	1.35861e-05	8.47494e-05	-4.51474	ENSG00000006128	chr7
ARL1	0.20292	1.36302e-05	8.49463e-05	4.47178	ENSG00000120805	chr12
MPHOSPH8	-0.271046	1.38478e-05	8.62225e-05	-4.46801	ENSG00000196199	chr13
ASTN1	-0.359395	1.39504e-05	8.67808e-05	-4.46626	ENSG00000152092	chr1
WBP2	0.135692	1.42994e-05	8.88699e-05	4.46039	ENSG00000132471	chr17
MAP2K2	0.184483	1.46088e-05	9.0709e-05	4.45529	ENSG00000126934	chr19
FABP3	0.284225	1.4658e-05	9.09306e-05	4.45449	ENSG00000121769	chr1
NANOS1	0.430101	1.49024e-05	9.2362e-05	4.45055	ENSG00000188613	chr10
SNX5	-0.389308	1.49392e-05	9.25052e-05	-4.44997	ENSG00000089006	chr20
SDC3	-0.299101	1.52147e-05	9.41242e-05	-4.44561	ENSG00000162512	chr1
SLC7A8	0.425563	1.53483e-05	9.48639e-05	4.44353	ENSG00000092068	chr14
BTG2	-0.890736	1.54194e-05	9.52156e-05	-4.45641	ENSG00000159388	chr1
SEC62	-0.175576	1.54378e-05	9.52421e-05	-4.44214	ENSG00000008952	chr3
CTXN1	0.210017	1.55528e-05	9.58637e-05	4.44037	ENSG00000178531	chr19
SLC41A3	0.200027	1.56593e-05	9.6432e-05	4.43874	ENSG00000114544	chr3
ZKSCAN1	-0.345107	1.64193e-05	0.00010102	-4.42742	ENSG00000106261	chr7
NSRP1	-0.409617	1.65745e-05	0.000101882	-4.42517	ENSG00000126653	chr17
ANP32A	-0.372878	1.67062e-05	0.000102598	-4.42328	ENSG00000140350	chr15
SELENOM	-0.205983	1.7029e-05	0.000104485	-4.41869	ENSG00000198832	chr22
RAB11A	0.139088	1.71275e-05	0.000104994	4.41731	ENSG00000103769	chr15
SNCG	0.147979	1.73682e-05	0.000106372	4.41397	ENSG00000173267	chr10
ZFHX3	-0.422021	1.75522e-05	0.000107401	-4.41144	ENSG00000140836	chr16
HSP90AB1	0.0936295	1.77693e-05	0.000108631	4.4085	ENSG00000096384	chr6
FBXO44	0.215878	1.85076e-05	0.000113042	4.39872	ENSG00000132879	chr1
RSRP1	-0.385965	1.86461e-05	0.000113785	-4.39693	ENSG00000117616	chr1
TBC1D7	0.43091	1.87703e-05	0.00011444	4.39534	ENSG00000145979	chr6
TTC9	-0.576321	1.87938e-05	0.000114479	-4.39503	ENSG00000133985	chr14
ZBTB7A	-0.334316	1.89757e-05	0.000115482	-4.39272	ENSG00000178951	chr19
ERLEC1	0.192373	1.94232e-05	0.000117998	4.38711	ENSG00000068912	chr2
TMEM246	0.182039	1.94241e-05	0.000117998	4.3871	ENSG00000165152	chr9
NWD2	0.395044	1.97986e-05	0.000120165	4.3825	ENSG00000174145	chr4
PI4KA	0.186938	2.02492e-05	0.000122789	4.37708	ENSG00000241973	chr22
GRIN2A	0.295839	2.05775e-05	0.000124668	4.3732	ENSG00000183454	chr16
TPST1	0.290405	2.06889e-05	0.00012523	4.3719	ENSG00000169902	chr7
SGK1	-0.530256	2.10554e-05	0.000127334	-4.36766	ENSG00000118515	chr6
GINM1	-0.413292	2.11134e-05	0.00012757	-4.36699	ENSG00000055211	chr6
RAB6A	0.154899	2.11687e-05	0.00012779	4.36636	ENSG00000175582	chr11
SHISA6	-0.377701	2.12284e-05	0.000128035	-4.36568	ENSG00000188803	chr17
JMJD4	0.346034	2.13173e-05	0.000128457	4.36467	ENSG00000081692	chr1
GOLGB1	-0.245376	2.15727e-05	0.00012988	-4.36179	ENSG00000173230	chr3
GABRQ	0.350055	2.21672e-05	0.000133281	4.39117	ENSG00000268089	chrX
SON	-0.204872	2.21772e-05	0.000133281	-4.35511	ENSG00000159140	chr21
MRPL15	0.239711	2.25446e-05	0.000135368	4.35113	ENSG00000137547	chr8
ASTN2	-0.483296	2.26222e-05	0.000135713	-4.3503	ENSG00000148219	chr9
QPCT	0.238181	2.27735e-05	0.000136499	4.34868	ENSG00000115828	chr2
FXYD7	0.25805	2.31642e-05	0.000138596	4.34456	ENSG00000221946	chr19
SUMO2	-0.182729	2.31644e-05	0.000138596	-4.34456	ENSG00000188612	chr17
ZDHHC18	0.315124	2.32077e-05	0.000138731	4.34411	ENSG00000204160	chr1
MT-ATP6	-0.253736	2.42914e-05	0.000145081	-4.37159	ENSG00000198899	chrMT
STARD3NL	0.191447	2.46285e-05	0.000146964	4.32968	ENSG00000010270	chr7
LONRF2	0.17312	2.49782e-05	0.000148918	4.32626	ENSG00000170500	chr2
RAMP1	-0.241977	2.53434e-05	0.000150963	-4.32273	ENSG00000132329	chr2
ZFYVE21	-0.376434	2.64351e-05	0.000157326	-4.31246	ENSG00000100711	chr14
PTGES3	0.145135	2.65477e-05	0.000157857	4.31142	ENSG00000110958	chr12
SAMD5	0.365853	2.71687e-05	0.000161407	4.30578	ENSG00000203727	chr6
BRI3BP	-0.373432	2.72933e-05	0.000161987	-4.30466	ENSG00000184992	chr12
APLN	-0.462558	2.73144e-05	0.000161987	-4.30448	ENSG00000171388	chrX
ANKS1B	-0.286283	2.76908e-05	0.000164074	-4.30113	ENSG00000185046	chr12
EIF3A	-0.224082	2.79637e-05	0.000165546	-4.29874	ENSG00000107581	chr10
HSPA1A	-0.366958	2.86457e-05	0.000169289	-4.29285	ENSG00000204389	chr6
MAP1LC3A	0.150613	2.86463e-05	0.000169289	4.29284	ENSG00000101460	chr20
FBXW4	-0.402983	2.92524e-05	0.00017272	-4.28772	ENSG00000107829	chr10
PPM1H	0.324055	2.96074e-05	0.000174652	4.28477	ENSG00000111110	chr12
FAM3A	0.293887	2.96315e-05	0.000174652	4.28457	ENSG00000071889	chrX
SNX16	0.332949	3.02378e-05	0.000177982	4.27961	ENSG00000104497	chr8
DCTN2	0.185118	3.02492e-05	0.000177982	4.27951	ENSG00000175203	chr12
CACNA2D1	-0.368232	3.03081e-05	0.000178172	-4.27904	ENSG00000153956	chr7
KLHL12	0.261398	3.03591e-05	0.000178236	4.27863	ENSG00000117153	chr1
HSPH1	0.157509	3.03805e-05	0.000178236	4.27845	ENSG00000120694	chr13
CPEB1	0.244425	3.03982e-05	0.000178236	4.27831	ENSG00000214575	chr15
MPC1	-0.368549	3.04427e-05	0.000178341	-4.27795	ENSG00000060762	chr6
HAPLN4	-0.502013	3.04763e-05	0.000178383	-4.27768	ENSG00000187664	chr19
MRAP2	0.31427	3.05939e-05	0.000178916	4.27674	ENSG00000135324	chr6
PRXL2A	-0.156436	3.07921e-05	0.000179919	-4.27515	ENSG00000122378	chr10
CEP350	-0.417248	3.10542e-05	0.000181293	-4.27307	ENSG00000135837	chr1
KMT2C	-0.378722	3.12675e-05	0.00018238	-4.27139	ENSG00000055609	chr7
NPDC1	0.171818	3.13745e-05	0.000182846	4.27055	ENSG00000107281	chr9
MED4	0.323872	3.1451e-05	0.000183133	4.26996	ENSG00000136146	chr13
DOK4	0.384089	3.14873e-05	0.000183143	4.26967	ENSG00000125170	chr16
SAT1	-0.306696	3.1507e-05	0.000183143	-4.26952	ENSG00000130066	chrX
FOXO3	-0.341454	3.17362e-05	0.000184316	-4.26774	ENSG00000118689	chr6
TMEM87A	-0.357663	3.17801e-05	0.000184412	-4.2674	ENSG00000103978	chr15
KIF21A	0.146551	3.25963e-05	0.000188985	4.26117	ENSG00000139116	chr12
STRAP	0.177327	3.41951e-05	0.000197953	4.24938	ENSG00000023734	chr12
MTRNR2L3	-0.624281	3.42018e-05	0.000197953	-4.25936	ENSG00000256222	chr20
SUSD1	0.36067	3.45728e-05	0.000199929	4.24668	ENSG00000106868	chr9
UBXN1	-0.314505	3.52537e-05	0.000203691	-4.24187	ENSG00000162191	chr11
MORF4L1	0.107992	3.57327e-05	0.000206219	4.23854	ENSG00000185787	chr15
GSG1L	0.274887	3.57525e-05	0.000206219	4.2384	ENSG00000169181	chr16
KCTD10	0.237689	3.68763e-05	0.00021252	4.23076	ENSG00000110906	chr12
KANK4	0.341976	3.70999e-05	0.000213626	4.22926	ENSG00000132854	chr1
PPP3CB	0.160443	3.73487e-05	0.000214875	4.22761	ENSG00000107758	chr10
SH3GLB2	0.215581	3.75209e-05	0.000215681	4.22647	ENSG00000148341	chr9
DHCR24	0.161404	3.81609e-05	0.000219173	4.22229	ENSG00000116133	chr1
DCBLD2	0.400749	3.83609e-05	0.000220134	4.25581	ENSG00000057019	chr3
CNTN1	0.163219	3.84525e-05	0.000220472	4.2204	ENSG00000018236	chr12
MTRNR2L6	-0.704484	3.87007e-05	0.000221706	-4.25233	ENSG00000270672	chr7
WARS	0.19456	3.89763e-05	0.000223095	4.21705	ENSG00000140105	chr14
LY6H	0.163008	3.92e-05	0.000224186	4.21563	ENSG00000176956	chr8
OPA1	0.189438	3.97225e-05	0.000226841	4.21235	ENSG00000198836	chr3
MTHFD1	-0.470516	3.97318e-05	0.000226841	-4.21229	ENSG00000100714	chr14
SLC12A2	-0.282248	4.04196e-05	0.000230573	-4.20804	ENSG00000064651	chr5
HNRNPC	-0.16257	4.12812e-05	0.000235289	-4.2028	ENSG00000092199	chr14
PEBP4	-0.520162	4.21546e-05	0.000240064	-4.1976	ENSG00000134020	chr8
EGFL7	0.242288	4.28034e-05	0.000243553	4.1938	ENSG00000172889	chr9
DNPH1	-0.370046	4.38721e-05	0.000249423	-4.18766	ENSG00000112667	chr6
CAMK2D	-0.318651	4.42196e-05	0.000251187	-4.1857	ENSG00000145349	chr4
DMXL2	0.188054	4.42657e-05	0.000251236	4.18544	ENSG00000104093	chr15
TUBA1B	0.103671	4.4497e-05	0.000252337	4.18769	ENSG00000123416	chr12
ITGB1	0.195424	4.45648e-05	0.000252509	4.18376	ENSG00000150093	chr10
SLC39A13	0.377619	4.55627e-05	0.000257946	4.17824	ENSG00000165915	chr11
BCAS2	0.192957	4.58956e-05	0.000259613	4.17642	ENSG00000116752	chr1
IRF2BPL	-0.357669	4.62307e-05	0.000261289	-4.17461	ENSG00000119669	chr14
ZNF106	-0.269444	4.79492e-05	0.000270774	-4.16549	ENSG00000103994	chr15
HNRNPH3	-0.260016	5.00638e-05	0.00028235	-4.15469	ENSG00000096746	chr10
RBM26	-0.280733	5.00829e-05	0.00028235	-4.15459	ENSG00000139746	chr13
ENTPD6	0.213654	5.03182e-05	0.00028344	4.15342	ENSG00000197586	chr20
LARGE1	0.302933	5.04467e-05	0.000283926	4.15278	ENSG00000133424	chr22
ADD2	0.194383	5.06822e-05	0.000285013	4.15161	ENSG00000075340	chr2
TEAD1	-0.46029	5.07411e-05	0.000285106	-4.15132	ENSG00000187079	chr11
DCTN1	0.15625	5.10899e-05	0.000286758	4.14961	ENSG00000204843	chr2
HDGF	-0.354485	5.11202e-05	0.000286758	-4.14946	ENSG00000143321	chr1
ATP6V1A	0.15057	5.12541e-05	0.000287271	4.1488	ENSG00000114573	chr3
LUZP1	-0.428576	5.23341e-05	0.00029308	-4.14357	ENSG00000169641	chr1
ATMIN	0.2244	5.28523e-05	0.000295736	4.1411	ENSG00000166454	chr16
ZSCAN16-AS1	-0.383904	5.38159e-05	0.000300878	-4.13656	ENSG00000269293	chr6
LINC00205	0.34012	5.4865e-05	0.000306489	4.1317	ENSG00000223768	chr21
PCM1	-0.279553	5.50844e-05	0.000307459	-4.1307	ENSG00000078674	chr8
IGSF1	0.287567	5.6486e-05	0.000315022	4.1293	ENSG00000147255	chrX
DACH2	0.366681	5.66892e-05	0.000315893	4.12347	ENSG00000126733	chrX
LARP1	0.159775	5.68069e-05	0.000316288	4.12295	ENSG00000155506	chr5
ARL8A	0.174995	5.71819e-05	0.000318113	4.12129	ENSG00000143862	chr1
APLP1	-0.170427	5.87844e-05	0.000326758	-4.11432	ENSG00000105290	chr19
ITGA7	-0.427041	5.95818e-05	0.000330917	-4.11092	ENSG00000135424	chr12
ARL2BP	0.220685	5.96371e-05	0.000330952	4.11069	ENSG00000102931	chr16
CEBPD	-0.817905	5.98246e-05	0.000331719	-4.1291	ENSG00000221869	chr8
NFKBIA	-0.45748	6.00896e-05	0.000332914	-4.10878	ENSG00000100906	chr14
ITGAV	-0.300279	6.02059e-05	0.000332926	-4.10829	ENSG00000138448	chr2
TMA7	-0.178466	6.02283e-05	0.000332926	-4.1082	ENSG00000232112	chr3
NEGR1	0.189954	6.024e-05	0.000332926	4.10815	ENSG00000172260	chr1
CIRBP	-0.155328	6.13151e-05	0.000338447	-4.10368	ENSG00000099622	chr19
PHIP	-0.388052	6.13394e-05	0.000338447	-4.10358	ENSG00000146247	chr6
SLC25A40	0.306185	6.18551e-05	0.000341013	4.10146	ENSG00000075303	chr7
ELOVL4	0.217545	6.473e-05	0.000356571	4.08996	ENSG00000118402	chr6
PIN1	0.142379	6.49676e-05	0.000357366	4.08903	ENSG00000127445	chr19
GALNT11	0.242076	6.49804e-05	0.000357366	4.08899	ENSG00000178234	chr7
IFIT3	-0.447073	6.52779e-05	0.000358709	-4.08783	ENSG00000119917	chr10
TMEM167A	0.189923	6.55875e-05	0.000360046	4.08663	ENSG00000174695	chr5
CTSD	0.133096	6.56281e-05	0.000360046	4.08647	ENSG00000117984	chr11
GDAP1	0.21217	6.58608e-05	0.000361029	4.08557	ENSG00000104381	chr8
ETNK1	0.212097	6.66159e-05	0.000364815	4.08268	ENSG00000139163	chr12
SNHG32	-0.267655	6.66599e-05	0.000364815	-4.08251	ENSG00000204387	chr6
FBXO31	0.283377	6.67651e-05	0.000365094	4.08211	ENSG00000103264	chr16
RAB2A	0.142999	6.72751e-05	0.000367585	4.08018	ENSG00000104388	chr8
SFRP1	0.327156	6.74476e-05	0.000368096	4.07953	ENSG00000104332	chr8
CASD1	0.222042	6.74779e-05	0.000368096	4.07942	ENSG00000127995	chr7
ARHGEF12	-0.267974	6.77247e-05	0.000369143	-4.07849	ENSG00000196914	chr11
TMEM70	0.20729	6.812e-05	0.000370998	4.07701	ENSG00000175606	chr8
ID2	-0.326096	6.82134e-05	0.000371207	-4.07667	ENSG00000115738	chr2
PBX1	-0.298077	6.87651e-05	0.000373907	-4.07462	ENSG00000185630	chr1
KRTCAP2	-0.233223	6.88596e-05	0.000374119	-4.07427	ENSG00000163463	chr1
FAM102A	-0.32521	6.89653e-05	0.000374391	-4.07388	ENSG00000167106	chr9
GSPT1	-0.258241	6.98707e-05	0.000379001	-4.07056	ENSG00000103342	chr16
GMFB	0.18446	7.05164e-05	0.000382196	4.06823	ENSG00000197045	chr14
FAM107A	-0.341521	7.08108e-05	0.000383483	-4.09682	ENSG00000168309	chr3
WASF1	0.233811	7.12044e-05	0.000385304	4.06576	ENSG00000112290	chr6
TM2D3	0.200248	7.12969e-05	0.000385495	4.06542	ENSG00000184277	chr15
NAP1L1	-0.155008	7.20425e-05	0.000389214	-4.06278	ENSG00000187109	chr12
MXRA7	0.150171	7.27687e-05	0.000392551	4.06022	ENSG00000182534	chr17
NCOR1	-0.364633	7.27946e-05	0.000392551	-4.06944	ENSG00000141027	chr17
BMI1	-0.356276	7.28349e-05	0.000392551	-4.05999	ENSG00000168283	chr10
ALK	0.364955	7.35179e-05	0.000395915	4.05761	ENSG00000171094	chr2
NRG1	0.238483	7.53851e-05	0.000405646	4.05122	ENSG00000157168	chr8
MFSD2A	-0.482015	7.57655e-05	0.000407368	-4.04993	ENSG00000168389	chr1
WDR1	0.178946	7.6249e-05	0.000409641	4.04831	ENSG00000071127	chr4
RPH3A	-0.36184	7.67111e-05	0.000411795	-4.04676	ENSG00000089169	chr12
MPP6	-0.372101	7.71345e-05	0.000413738	-4.04536	ENSG00000105926	chr7
PDS5B	-0.282693	7.72273e-05	0.000413906	-4.04505	ENSG00000083642	chr13
SLBP	0.246643	7.8338e-05	0.000419526	4.0414	ENSG00000163950	chr4
SLIT1	-0.373049	7.97234e-05	0.000426606	-4.03692	ENSG00000187122	chr10
HK1	0.135277	8.00087e-05	0.000427792	4.036	ENSG00000156515	chr10
TMEM164	0.451613	8.01003e-05	0.000427943	4.03571	ENSG00000157600	chrX
INSIG2	0.284176	8.02102e-05	0.00042819	4.03536	ENSG00000125629	chr2
KCNAB2	0.201285	8.09829e-05	0.000431973	4.03291	ENSG00000069424	chr1
FAM219B	0.251726	8.17655e-05	0.000435802	4.03044	ENSG00000178761	chr15
SEC61A1	0.243898	8.20881e-05	0.000437176	4.02943	ENSG00000058262	chr3
OTUD4	0.3453	8.2473e-05	0.000438541	4.02824	ENSG00000164164	chr4
LGI3	0.200569	8.24746e-05	0.000438541	4.02823	ENSG00000168481	chr8
GPBP1	-0.254835	8.28539e-05	0.00044021	-4.02706	ENSG00000062194	chr5
CD47	0.165934	8.4022e-05	0.000446065	4.02347	ENSG00000196776	chr3
MVB12B	-0.3688	8.43151e-05	0.000447268	-4.02257	ENSG00000196814	chr9
ATP6V1E1	0.112792	8.46599e-05	0.000448744	4.02153	ENSG00000131100	chr22
ARHGAP12	0.209805	8.66754e-05	0.000459066	4.01549	ENSG00000165322	chr10
PPP3R1	0.204955	8.74245e-05	0.00046267	4.01327	ENSG00000221823	chr2
PACSIN2	-0.33999	8.88388e-05	0.000469786	-4.00915	ENSG00000100266	chr22
TCAF1	0.173545	9.00307e-05	0.000475715	4.00572	ENSG00000198420	chr7
NSA2	-0.312771	9.01819e-05	0.000476141	-4.00529	ENSG00000164346	chr5
PPIP5K2	0.284061	9.19358e-05	0.000485021	4.00033	ENSG00000145725	chr5
TMIE	0.328829	9.29783e-05	0.000490137	3.99743	ENSG00000181585	chr3
HSD11B1L	0.23029	9.49295e-05	0.000500031	3.99207	ENSG00000167733	chr19
AP1S2	0.162359	9.59739e-05	0.000505137	3.98925	ENSG00000182287	chrX
USP22	0.151312	9.64165e-05	0.000507071	3.98806	ENSG00000124422	chr17
SRI	-0.18906	9.6926e-05	0.000509076	-3.9867	ENSG00000075142	chr7
PRPF4B	-0.316979	9.69611e-05	0.000509076	-3.9866	ENSG00000112739	chr6
CALCOCO2	-0.367025	9.70244e-05	0.000509076	-3.98644	ENSG00000136436	chr17
SLC50A1	0.387294	0.000100243	0.000525451	3.978	ENSG00000169241	chr1
MAGED1	0.121737	0.000100301	0.000525451	3.97785	ENSG00000179222	chrX
HSF2	0.315882	0.000100701	0.000526754	3.97682	ENSG00000025156	chr6
ARMCX1	0.238434	0.000100706	0.000526754	3.97681	ENSG00000126947	chrX
APBA2	-0.290452	0.0001031	0.000538854	-3.97073	ENSG00000034053	chr15
TMEM130	0.142116	0.000103194	0.000538929	3.97049	ENSG00000166448	chr7
TMEM25	0.218122	0.000103651	0.000540897	3.96935	ENSG00000149582	chr11
LDHB	-0.132671	0.00010398	0.000542192	-3.96853	ENSG00000111716	chr12
EMB	0.353504	0.000104696	0.000545507	3.96675	ENSG00000170571	chr5
FAM131A	0.237578	0.000105013	0.000546734	3.96596	ENSG00000175182	chr3
RABAC1	0.147549	0.000106184	0.000552402	3.96309	ENSG00000105404	chr19
DEXI	0.215381	0.000106739	0.000554859	3.96174	ENSG00000182108	chr16
PAF1	-0.341537	0.000107432	0.000558034	-3.96006	ENSG00000006712	chr19
SNPH	0.243003	0.00010825	0.00056185	3.95809	ENSG00000101298	chr20
MRPL33	-0.377395	0.000108592	0.000563189	-3.96792	ENSG00000243147	chr2
HES1	-0.676745	0.00010893	0.000564509	-3.95949	ENSG00000114315	chr3
CLTB	0.143365	0.000109184	0.000565391	3.95586	ENSG00000175416	chr5
KIAA1549L	0.267357	0.00010928	0.000565454	3.95563	ENSG00000110427	chr11
DPYSL5	0.227636	0.000110947	0.000573636	3.9517	ENSG00000157851	chr2
RBSN	-0.332754	0.000111051	0.000573736	-3.95145	ENSG00000131381	chr3
NXPH4	0.289769	0.000111469	0.000575148	3.95048	ENSG00000182379	chr12
GSKIP	0.243609	0.000111495	0.000575148	3.95041	ENSG00000100744	chr14
MYORG	-0.362256	0.000112229	0.000578492	-3.94871	ENSG00000164976	chr9
RAB18	0.161696	0.000112449	0.000579181	3.9482	ENSG00000099246	chr10
ABCA2	-0.247238	0.000112735	0.000580213	-3.94754	ENSG00000107331	chr9
CLTC	0.126546	0.000112952	0.000580885	3.94704	ENSG00000141367	chr17
RAB3A	0.161018	0.000113041	0.000580896	3.94683	ENSG00000105649	chr19
FGF12	-0.266386	0.000114019	0.000585476	-3.94459	ENSG00000114279	chr3
YPEL2	0.312278	0.000114206	0.000585991	3.94417	ENSG00000175155	chr17
MTCH1	0.0967166	0.000114977	0.000589496	3.94241	ENSG00000137409	chr6
CIPC	-0.235489	0.00011522	0.000590294	-3.94186	ENSG00000198894	chr14
CLCN3	0.163438	0.000117764	0.000602871	3.93617	ENSG00000109572	chr4
TUBA1A	0.10228	0.000118599	0.000606683	3.94481	ENSG00000167552	chr12
PHTF1	0.268239	0.000119314	0.000609878	3.93276	ENSG00000116793	chr1
DYNLT3	0.175402	0.00011963	0.000611029	3.93207	ENSG00000165169	chrX
MAST4	-0.349238	0.000119823	0.000611552	-3.93165	ENSG00000069020	chr5
CLIP3	0.14311	0.000120735	0.00061574	3.92967	ENSG00000105270	chr19
PIP4P1	0.235995	0.000120999	0.000616619	3.9291	ENSG00000165782	chr14
WSB1	-0.284552	0.000121795	0.000620204	-3.92739	ENSG00000109046	chr17
RNPS1	0.191214	0.000122208	0.000621839	3.92651	ENSG00000205937	chr16
ANO5	0.313602	0.000122967	0.000625231	3.92489	ENSG00000171714	chr11
DLG3	0.280077	0.000123211	0.000625998	3.92437	ENSG00000082458	chrX
DLAT	0.213036	0.000123428	0.000626627	3.92391	ENSG00000150768	chr11
RSBN1L	-0.322393	0.000124172	0.000629931	-3.92234	ENSG00000187257	chr7
UHMK1	0.164019	0.000124389	0.000630556	3.92189	ENSG00000152332	chr1
MAPT	0.128749	0.000125104	0.000633702	3.92039	ENSG00000186868	chr17
PDK3	0.240688	0.000125203	0.000633727	3.92018	ENSG00000067992	chrX
PPIA	0.114142	0.000125473	0.000634617	3.91962	ENSG00000196262	chr7
FBXL2	0.302267	0.00012618	0.000637715	3.91815	ENSG00000153558	chr3
RAB22A	0.21937	0.000126364	0.000638168	3.91777	ENSG00000124209	chr20
CCDC189	0.251278	0.000126464	0.000638194	3.91756	ENSG00000196118	chr16
TUSC2	0.196878	0.000126616	0.000638484	3.91725	ENSG00000114383	chr3
USP12	0.247568	0.000128521	0.000647604	3.91334	ENSG00000152484	chr13
RPL10A	-0.255648	0.000129022	0.000649642	-3.92818	ENSG00000198755	chr6
ARHGDIG	0.19306	0.000129807	0.000653104	3.91073	ENSG00000242173	chr16
JPH4	0.231773	0.000129978	0.000653333	3.91038	ENSG00000092051	chr14
NDUFAF8	-0.25818	0.000130046	0.000653333	-3.91025	ENSG00000224877	chr17
GPAM	-0.494222	0.000130314	0.00065419	-3.90971	ENSG00000119927	chr10
ZNF385D	-0.590407	0.000133449	0.000669431	-3.90901	ENSG00000151789	chr3
HINT3	0.195015	0.000133695	0.000670165	3.90299	ENSG00000111911	chr6
TDRKH	0.363196	0.000134281	0.000672602	3.90185	ENSG00000182134	chr1
GALT	0.299437	0.000134394	0.000672666	3.90163	ENSG00000213930	chr9
IWS1	-0.34124	0.00013468	0.0006736	-3.90107	ENSG00000163166	chr2
PKP4	-0.265109	0.000135032	0.000674859	-3.90038	ENSG00000144283	chr2
AP2A2	0.177317	0.000136584	0.000682109	3.89738	ENSG00000183020	chr11
SLC25A5	-0.260451	0.000136794	0.000682653	-3.89698	ENSG00000005022	chrX
ARF1	0.123234	0.000137666	0.000686495	3.89531	ENSG00000143761	chr1
ISG15	-0.448799	0.00013785	0.000686903	-3.89808	ENSG00000187608	chr1
HELZ	-0.393137	0.000139522	0.000694723	-3.89179	ENSG00000198265	chr17
APBB1	0.146363	0.000140164	0.000697402	3.89058	ENSG00000166313	chr11
RAB31	-0.235266	0.000140551	0.000698815	-3.88986	ENSG00000168461	chr18
CCDC92	0.156202	0.000140765	0.000699362	3.88946	ENSG00000119242	chr12
LAMTOR4	-0.193488	0.000141757	0.000703771	-3.88761	ENSG00000188186	chr7
TTC39A	0.262951	0.000143564	0.000712218	3.88428	ENSG00000085831	chr1
HP1BP3	-0.205272	0.000144413	0.000715901	-3.88272	ENSG00000127483	chr1
MAP7	-0.358785	0.000145882	0.000722651	-3.88006	ENSG00000135525	chr6
MKLN1	-0.265546	0.00014603	0.000722852	-3.87979	ENSG00000128585	chr7
TAGLN3	0.117287	0.000150147	0.000742689	3.87246	ENSG00000144834	chr3
C1S	0.275075	0.00015421	0.000762223	3.86541	ENSG00000182326	chr12
CMIP	0.171029	0.000157287	0.000776646	3.86019	ENSG00000153815	chr16
VPS4B	0.236572	0.000157358	0.000776646	3.86007	ENSG00000119541	chr18
KIAA0930	-0.196836	0.000159731	0.000787778	-3.85611	ENSG00000100364	chr22
STX16	-0.39778	0.000160464	0.000790818	-3.85489	ENSG00000124222	chr20
XIST	-0.357047	0.000161175	0.00079374	-3.85372	ENSG00000229807	chrX
C22orf42	0.394807	0.000163304	0.000803636	3.85025	ENSG00000205856	chr22
ERVK3-1	0.215826	0.000167814	0.000825227	3.84302	ENSG00000142396	chr19
RANBP9	0.21969	0.000168237	0.000826707	3.84235	ENSG00000010017	chr6
RNASEK	0.143415	0.000168505	0.000827417	3.84193	ENSG00000219200	chr17
SAT2	-0.284172	0.000169029	0.000829385	-3.84111	ENSG00000141504	chr17
MAPKAPK2	-0.429752	0.00016963	0.000831729	-3.84017	ENSG00000162889	chr1
CCDC186	-0.294264	0.000169992	0.000832898	-3.8396	ENSG00000165813	chr10
AP3S2	0.205878	0.000170445	0.000834138	3.83889	ENSG00000157823	chr15
RCN1	-0.400507	0.000170492	0.000834138	-3.83882	ENSG00000049449	chr11
BASP1	0.0928334	0.000170655	0.000834329	3.83856	ENSG00000176788	chr5
RBPJ	-0.280413	0.000171301	0.000836879	-3.83756	ENSG00000168214	chr4
FGF9	0.335142	0.000171514	0.000837312	3.83723	ENSG00000102678	chr13
ATP6V0A1	0.138515	0.000171963	0.000838894	3.83654	ENSG00000033627	chr17
HSBP1	0.133374	0.000172565	0.000841224	3.83561	ENSG00000230989	chr16
GARS	0.218194	0.00017321	0.000843666	3.83462	ENSG00000106105	chr7
FARP1	-0.306602	0.000173317	0.000843666	-3.83445	ENSG00000152767	chr13
TUNAR	0.315387	0.000174655	0.000849565	3.83241	ENSG00000250366	chr14
NEK7	0.267504	0.000177349	0.00086205	3.82834	ENSG00000151414	chr1
CALR	-0.175571	0.000177892	0.000864066	-3.82752	ENSG00000179218	chr19
LYNX1	0.170762	0.00018004	0.000873866	3.82433	ENSG00000180155	chr8
FGD5-AS1	-0.228882	0.000182513	0.000884712	-3.82069	ENSG00000225733	chr3
ECI1	-0.380096	0.000182537	0.000884712	-3.82066	ENSG00000167969	chr16
TTC5	0.361335	0.000183962	0.000890978	3.81858	ENSG00000136319	chr14
HIP1R	-0.356999	0.00018431	0.000892023	-3.81808	ENSG00000130787	chr12
CSDE1	0.122537	0.000185583	0.000897541	3.81624	ENSG00000009307	chr1
DENND5A	-0.240336	0.00018723	0.000904855	-3.81389	ENSG00000184014	chr11
LPCAT4	0.252453	0.000188065	0.000908237	3.8127	ENSG00000176454	chr15
SF3A1	-0.301004	0.000190013	0.000916992	-3.80995	ENSG00000099995	chr22
KCNC2	-0.443743	0.000191695	0.000924446	-3.80759	ENSG00000166006	chr12
MADD	0.224935	0.000192611	0.000928196	3.80632	ENSG00000110514	chr11
TOP2B	-0.265654	0.000194016	0.000934301	-3.80437	ENSG00000077097	chr3
APMAP	0.146046	0.000195333	0.000939481	3.80256	ENSG00000101474	chr20
DNM3	0.148366	0.000195371	0.000939481	3.80251	ENSG00000197959	chr1
EEF1E1	0.194211	0.000197268	0.000947929	3.79993	ENSG00000124802	chr6
KIF1A	0.13373	0.000197537	0.000948546	3.79956	ENSG00000130294	chr2
SDHC	-0.176452	0.000198229	0.000951189	-3.79863	ENSG00000143252	chr1
BAZ1B	-0.290199	0.000198548	0.000952041	-3.7982	ENSG00000009954	chr7
PLXNA3	0.29661	0.000199807	0.000957395	3.7965	ENSG00000130827	chrX
PCBP3	0.36624	0.000199977	0.000957529	3.79628	ENSG00000183570	chr21
SMIM13	0.214361	0.000201344	0.000963392	3.79445	ENSG00000224531	chr6
MCFD2	0.18233	0.00020228	0.00096718	3.79321	ENSG00000180398	chr2
RNF182	0.352629	0.000202585	0.000967952	3.79281	ENSG00000180537	chr6
NEFL	0.156947	0.0002029	0.000968773	3.81877	ENSG00000277586	chr8
AP1AR	0.314772	0.000204193	0.000974254	3.79069	ENSG00000138660	chr4
GSE1	0.300018	0.000204723	0.000976093	3.78999	ENSG00000131149	chr16
POLR2C	0.232657	0.000205289	0.000978101	3.78925	ENSG00000102978	chr16
KIF3A	0.138832	0.000205563	0.000978713	3.78889	ENSG00000131437	chr5
PTPN20	0.339769	0.00020666	0.000983049	3.78746	ENSG00000204179	chr10
SULF2	-0.342923	0.000206766	0.000983049	-3.78733	ENSG00000196562	chr20
TSC22D1	-0.145521	0.000207317	0.000984977	-3.78661	ENSG00000102804	chr13
PCSK2	-0.293712	0.000208262	0.000988766	-3.78539	ENSG00000125851	chr20
CCNQ	0.238006	0.000208921	0.000991198	3.78454	ENSG00000262919	chrX
SVOP	0.241484	0.000211331	0.00100193	3.78146	ENSG00000166111	chr12
KIF5B	-0.177564	0.000212817	0.00100826	-3.77958	ENSG00000170759	chr10
ATP5MC2	-0.169557	0.000213191	0.00100932	-3.77911	ENSG00000135390	chr12
SSX2IP	0.349798	0.000214311	0.00101392	3.7777	ENSG00000117155	chr1
CPLANE1	-0.390634	0.000214508	0.00101414	-3.77745	ENSG00000197603	chr5
FAM13C	-0.348983	0.000219966	0.00103921	-3.7707	ENSG00000148541	chr10
PPP2R2B	0.179175	0.000222326	0.00104962	3.76782	ENSG00000156475	chr5
PPP2CB	0.126577	0.000223441	0.00105415	3.76647	ENSG00000104695	chr8
ADGRA1	0.276822	0.000223806	0.00105513	3.76603	ENSG00000197177	chr10
RBM27	-0.350388	0.000225513	0.00106243	-3.76399	ENSG00000091009	chr5
NEDD4L	-0.303708	0.000226398	0.00106586	-3.76293	ENSG00000049759	chr18
CEND1	0.161484	0.000227208	0.00106893	3.76197	ENSG00000184524	chr11
RNF145	-0.283855	0.000228552	0.0010745	-3.76038	ENSG00000145860	chr5
CACNB3	0.312592	0.000229114	0.00107639	3.75972	ENSG00000167535	chr12
FAM20C	0.279069	0.000230463	0.00108197	3.75813	ENSG00000177706	chr7
PRUNE2	0.190094	0.000230834	0.00108296	3.7577	ENSG00000106772	chr9
FRA10AC1	-0.234037	0.000233351	0.00109305	-3.75477	ENSG00000148690	chr10
ZNF24	-0.356422	0.000233435	0.00109305	-3.75467	ENSG00000172466	chr18
PLEKHA3	0.237167	0.000233472	0.00109305	3.75463	ENSG00000116095	chr2
PSMA1	0.166677	0.000239539	0.00112068	3.7477	ENSG00000129084	chr11
JMJD1C	-0.326111	0.000249207	0.0011651	-3.73699	ENSG00000171988	chr10
TSPYL4	0.133897	0.00025108	0.00117304	3.73496	ENSG00000187189	chr6
SRRM2	-0.233318	0.000251607	0.00117421	-3.73439	ENSG00000167978	chr16
NSG1	0.126116	0.00025168	0.00117421	3.73431	ENSG00000168824	chr4
DYNC1LI1	0.191173	0.000252512	0.00117728	3.73341	ENSG00000144635	chr3
DLG1	-0.307832	0.000252927	0.00117745	-3.73297	ENSG00000075711	chr3
ARMCX6	0.319527	0.000252927	0.00117745	3.73297	ENSG00000198960	chrX
FLOT1	0.171948	0.000253073	0.00117745	3.73281	ENSG00000137312	chr6
MAPKAPK5-AS1	0.313795	0.000254529	0.00118341	3.73126	ENSG00000234608	chr12
VXN	-0.354314	0.00025544	0.00118673	-3.73029	ENSG00000169085	chr8
TPR	-0.276876	0.000255595	0.00118673	-3.73012	ENSG00000047410	chr1
BMP7	-0.393331	0.000256876	0.00119186	-3.72877	ENSG00000101144	chr20
TTYH3	-0.401077	0.000257908	0.00119525	-3.72768	ENSG00000136295	chr7
TOM1L2	0.192642	0.000257963	0.00119525	3.72762	ENSG00000175662	chr17
SLC16A8	0.365648	0.000259937	0.00120357	3.72555	ENSG00000100156	chr22
HIPK1	-0.29675	0.000260792	0.0012067	-3.72466	ENSG00000163349	chr1
TMEM248	0.168562	0.000262722	0.0012148	3.72265	ENSG00000106609	chr7
CDIP1	0.152227	0.000264686	0.00122304	3.72063	ENSG00000089486	chr16
NKTR	-0.342078	0.000265296	0.00122502	-3.72	ENSG00000114857	chr3
ATXN7L3B	0.157777	0.000267451	0.00123412	3.7178	ENSG00000253719	chr12
ATP2B1	-0.220375	0.000269546	0.00124294	-3.71568	ENSG00000070961	chr12
HPRT1	0.162003	0.000271467	0.00125094	3.71375	ENSG00000165704	chrX
YPEL5	0.144067	0.000272141	0.00125319	3.71307	ENSG00000119801	chr2
SNRPN	0.121283	0.000273058	0.00125655	3.71216	ENSG00000128739	chr15
RNF40	-0.293762	0.000275161	0.00126536	-3.71007	ENSG00000103549	chr16
ATXN10	0.136947	0.000275851	0.00126767	3.70938	ENSG00000130638	chr22
FKBP1A	0.20412	0.000276756	0.00127096	3.70849	ENSG00000088832	chr20
IMPAD1	0.165899	0.000278197	0.00127671	3.70708	ENSG00000104331	chr8
ZMAT4	0.372404	0.000286554	0.00131417	3.699	ENSG00000165061	chr8
DLK1	0.35126	0.000291152	0.00133435	3.71917	ENSG00000185559	chr14
KCNK3	0.244496	0.000293458	0.001344	3.69249	ENSG00000171303	chr2
SKA2	-0.339502	0.00029429	0.0013469	-3.69172	ENSG00000182628	chr17
RETREG1	0.18215	0.000295176	0.00135003	3.6909	ENSG00000154153	chr5
ATN1	-0.27456	0.000296167	0.00135365	-3.68998	ENSG00000111676	chr12
LANCL1	0.181182	0.000296437	0.00135396	3.68973	ENSG00000115365	chr2
SPTBN2	0.220168	0.000297553	0.00135814	3.6887	ENSG00000173898	chr11
ANO6	0.374192	0.000299744	0.00136669	3.68669	ENSG00000177119	chr12
RABL6	-0.229849	0.000299833	0.00136669	-3.68661	ENSG00000196642	chr9
PPP1R3F	0.307472	0.000303625	0.00138304	3.68317	ENSG00000049769	chrX
STIP1	0.189367	0.000304628	0.00138667	3.68227	ENSG00000168439	chr11
DTX4	-0.395538	0.000306324	0.00139346	-3.68075	ENSG00000110042	chr11
RBM18	0.259378	0.000309414	0.00140656	3.67799	ENSG00000119446	chr9
CIB2	0.325608	0.000311589	0.00141549	3.67607	ENSG00000136425	chr15
RAB2B	0.247133	0.000315584	0.00143267	3.67258	ENSG00000129472	chr14
FNDC10	0.226404	0.000318068	0.00144298	3.67042	ENSG00000228594	chr1
RLIM	0.177899	0.000318346	0.00144327	3.67018	ENSG00000131263	chrX
ATP2B2	-0.273127	0.000319491	0.00144748	-3.6692	ENSG00000157087	chr3
PACSIN1	0.160417	0.000319811	0.00144796	3.66892	ENSG00000124507	chr6
ANAPC7	0.245557	0.000322086	0.00145728	3.66697	ENSG00000196510	chr12
GLO1	-0.193701	0.000324254	0.00146611	-3.66513	ENSG00000124767	chr6
RTN4	0.0844224	0.000326482	0.00147519	3.66325	ENSG00000115310	chr2
MOB1B	0.323706	0.000328548	0.00148353	3.66151	ENSG00000173542	chr4
CALM3	0.0999466	0.000331145	0.00149426	3.65934	ENSG00000160014	chr19
RALY	0.222809	0.000332935	0.00150133	3.65786	ENSG00000125970	chr20
TMEFF2	-0.30969	0.000334359	0.00150674	-3.65668	ENSG00000144339	chr2
UQCC1	0.202805	0.000335654	0.00151156	3.65562	ENSG00000101019	chr20
TRIM44	-0.194356	0.000336186	0.00151295	-3.65518	ENSG00000166326	chr11
LSAMP	-0.179295	0.000337102	0.00151606	-3.65443	ENSG00000185565	chr3
NDRG3	0.1374	0.000338008	0.00151912	3.65369	ENSG00000101079	chr20
PEF1	0.207638	0.000338573	0.00152064	3.65323	ENSG00000162517	chr1
SLC7A4	0.268565	0.000342267	0.00153621	3.65024	ENSG00000099960	chr22
ATP1B3	0.157359	0.000346828	0.00155565	3.64659	ENSG00000069849	chr3
RASA1	0.274338	0.000348482	0.00156202	3.64528	ENSG00000145715	chr5
STX7	0.16245	0.000352794	0.0015803	3.64188	ENSG00000079950	chr6
KIAA1143	0.230332	0.000353814	0.00158382	3.64108	ENSG00000163807	chr3
RRP12	0.289545	0.000359287	0.00160725	3.63684	ENSG00000052749	chr10
DMTN	0.150325	0.000360853	0.00161318	3.63563	ENSG00000158856	chr8
PTPRN2	0.152751	0.00036333	0.00162318	3.63374	ENSG00000155093	chr7
ANOS1	0.256808	0.000368287	0.00164423	3.62999	ENSG00000011201	chrX
APBA1	0.204886	0.000369274	0.00164755	3.62925	ENSG00000107282	chr9
ATP6V0C	0.110154	0.000371123	0.0016547	3.62786	ENSG00000185883	chr16
BRD4	-0.231218	0.000371647	0.00165594	-3.62747	ENSG00000141867	chr19
GPC3	0.353649	0.000372605	0.00165911	3.62676	ENSG00000147257	chrX
ITFG1	0.159919	0.000374524	0.00166656	3.62534	ENSG00000129636	chr16
CCDC47	-0.209457	0.00037506	0.00166784	-3.62494	ENSG00000108588	chr17
ARHGEF28	0.350508	0.000377881	0.00167928	3.62286	ENSG00000214944	chr5
ZHX1	-0.278575	0.000379116	0.00168366	-3.62196	ENSG00000165156	chr8
GTF2B	0.299818	0.000382025	0.00169545	3.61984	ENSG00000137947	chr1
PTPN11	-0.17348	0.000382928	0.00169834	-3.61918	ENSG00000179295	chr12
AL035078.1	-0.861567	0.00038394	0.00170134	-3.64042	ENSG00000254584	chr11
HRH3	0.303281	0.000384108	0.00170134	3.61833	ENSG00000101180	chr20
FARSB	0.203376	0.000391912	0.00173476	3.61274	ENSG00000116120	chr2
CMBL	-0.35092	0.000397829	0.0017598	-3.60857	ENSG00000164237	chr5
ITGA4	0.390868	0.000398192	0.00176025	3.61176	ENSG00000115232	chr2
MFSD1	0.237024	0.000398819	0.00176187	3.60788	ENSG00000118855	chr3
UBR5	-0.347958	0.000399606	0.00176357	-3.60733	ENSG00000104517	chr8
RAB9B	0.213134	0.000399729	0.00176357	3.60725	ENSG00000123570	chrX
NORAD	0.107116	0.000401839	0.00177172	3.60578	ENSG00000260032	chr20
FMR1	-0.253266	0.0004041	0.00178052	-3.60422	ENSG00000102081	chrX
ADAM10	-0.314459	0.000416667	0.0018347	-3.59568	ENSG00000137845	chr15
MT-ND3	-0.184659	0.000423681	0.00186387	-3.61366	ENSG00000198840	chrMT
SPRYD7	0.200589	0.000423846	0.00186387	3.59092	ENSG00000123178	chr13
CCDC184	0.224767	0.000424495	0.00186551	3.59049	ENSG00000177875	chr12
EEF1A2	0.111781	0.000425757	0.00186983	3.58966	ENSG00000101210	chr20
RELL2	0.240776	0.000428392	0.00188018	3.58794	ENSG00000164620	chr5
LINC00839	0.363652	0.000429546	0.00188402	3.58718	ENSG00000185904	chr10
IGFBP6	-0.363405	0.000431301	0.00189049	-3.58604	ENSG00000167779	chr12
LMO3	0.18811	0.000435318	0.00190685	3.58345	ENSG00000048540	chr12
SAR1B	-0.256298	0.000436136	0.00190919	-3.58293	ENSG00000152700	chr5
NELFCD	0.249399	0.000440134	0.00192544	3.58037	ENSG00000101158	chr20
MT-CYB	-0.202586	0.000440553	0.00192602	-3.60255	ENSG00000198727	chrMT
SIN3B	0.193194	0.000442954	0.00193527	3.57859	ENSG00000127511	chr19
KCND2	-0.420946	0.000449299	0.00196171	-3.5746	ENSG00000184408	chr7
EIF2S2	-0.206634	0.000452284	0.00197347	-3.57275	ENSG00000125977	chr20
R3HDM1	-0.372281	0.000455004	0.00198396	-3.57107	ENSG00000048991	chr2
CAMK2N1	-0.143334	0.000455278	0.00198396	-3.5709	ENSG00000162545	chr1
DENND5B	0.186618	0.00045686	0.00198957	3.56992	ENSG00000170456	chr12
NDUFS3	-0.218948	0.000457883	0.00199274	-3.5693	ENSG00000213619	chr11
CLVS2	0.245379	0.000458978	0.00199621	3.56863	ENSG00000146352	chr6
MSMO1	0.146709	0.000464919	0.00202075	3.56502	ENSG00000052802	chr4
MRAS	-0.23281	0.000478834	0.00207989	-3.55673	ENSG00000158186	chr3
TRIM8	-0.303399	0.000480361	0.00208518	-3.55583	ENSG00000171206	chr10
TNRC6C	-0.302272	0.000481309	0.00208794	-3.55528	ENSG00000078687	chr17
UBE2Z	0.190561	0.000484887	0.00210211	3.5532	ENSG00000159202	chr17
MMP15	0.334328	0.000485274	0.00210244	3.55297	ENSG00000102996	chr16
FRRS1L	0.15724	0.000488009	0.00211293	3.55139	ENSG00000260230	chr9
SCPEP1	0.195009	0.000495624	0.00214452	3.54703	ENSG00000121064	chr17
HBB	-0.899373	0.000496791	0.00214819	-3.56821	ENSG00000244734	chr11
THOC7	0.222044	0.000499639	0.00215912	3.54475	ENSG00000163634	chr3
AUTS2	-0.358035	0.000507089	0.00218991	-3.54058	ENSG00000158321	chr7
ZFAND5	0.124793	0.000509757	0.00220002	3.5391	ENSG00000107372	chr9
ETS2	-0.342206	0.000513429	0.00221445	-3.53707	ENSG00000157557	chr21
LINC00634	0.333289	0.000514305	0.00221649	3.53659	ENSG00000205704	chr22
APOLD1	-0.658413	0.000514559	0.00221649	-3.55478	ENSG00000178878	chr12
ZMYND11	-0.232886	0.000514963	0.00221681	-3.53623	ENSG00000015171	chr10
G3BP2	0.123735	0.000517439	0.00222604	3.53487	ENSG00000138757	chr4
SGTB	0.224652	0.000519827	0.00223489	3.53357	ENSG00000197860	chr5
SGSM3	0.253382	0.000520971	0.00223838	3.53295	ENSG00000100359	chr22
BOD1L1	-0.219519	0.000523368	0.00224725	-3.53165	ENSG00000038219	chr4
TMSB10	0.154792	0.000525356	0.00225435	3.55117	ENSG00000034510	chr2
RO60	-0.387098	0.000525821	0.00225491	-3.53033	ENSG00000116747	chr1
RAB3B	0.156729	0.000531729	0.00227879	3.52717	ENSG00000169213	chr1
INPP4A	0.22677	0.000539361	0.00231003	3.52313	ENSG00000040933	chr2
SCUBE1	0.492381	0.000539756	0.00231025	3.53627	ENSG00000159307	chr22
PPP2R5B	0.21297	0.000548215	0.00234387	3.51852	ENSG00000068971	chr11
JAG2	0.261073	0.000548305	0.00234387	3.51847	ENSG00000184916	chr14
ACTN4	-0.205533	0.000548681	0.00234398	-3.51828	ENSG00000130402	chr19
PLCL1	0.207224	0.000550818	0.00235162	3.51717	ENSG00000115896	chr2
ALKBH6	0.261819	0.000553431	0.00236128	3.51583	ENSG00000239382	chr19
TMX3	0.205513	0.000556127	0.00237128	3.51445	ENSG00000166479	chr18
TERF2IP	0.096585	0.000558998	0.00238202	3.51299	ENSG00000166848	chr16
PCSK1	0.234576	0.000562016	0.00239336	3.51146	ENSG00000175426	chr5
C2CD2L	0.235992	0.000564698	0.00240327	3.51011	ENSG00000172375	chr11
STAU2	0.172034	0.000570324	0.00242568	3.50729	ENSG00000040341	chr8
PSMC6	0.129976	0.000571064	0.00242729	3.50693	ENSG00000100519	chr14
HID1	0.21875	0.00057547	0.00244299	3.50474	ENSG00000167861	chr17
CHL1	0.133633	0.000575483	0.00244299	3.50473	ENSG00000134121	chr3
DIPK1B	0.210403	0.000576246	0.00244469	3.50436	ENSG00000165716	chr9
AK5	-0.340504	0.000582049	0.00246776	-3.50151	ENSG00000154027	chr1
SORT1	-0.166508	0.00058564	0.00247988	-3.49976	ENSG00000134243	chr1
ACLY	0.139432	0.000585645	0.00247988	3.49975	ENSG00000131473	chr17
RAF1	-0.342766	0.000589228	0.00249349	-3.49802	ENSG00000132155	chr3
PRRC2C	-0.214937	0.000590045	0.00249537	-3.49762	ENSG00000117523	chr1
TAF1D	-0.238446	0.000593067	0.00250658	-3.49617	ENSG00000166012	chr11
ABCB6	0.248111	0.000598432	0.00252767	3.4936	ENSG00000115657	chr2
SUPT7L	0.221158	0.000603698	0.00254832	3.4911	ENSG00000119760	chr2
VAPB	0.168851	0.000607624	0.00256328	3.48925	ENSG00000124164	chr20
CERS6	0.215229	0.000609588	0.00256996	3.48833	ENSG00000172292	chr2
CAND1	0.143458	0.000610184	0.00257086	3.48805	ENSG00000111530	chr12
PPM1B	-0.247665	0.000613747	0.00258426	-3.48639	ENSG00000138032	chr2
GTF2F2	-0.353168	0.000617829	0.00259982	-3.4845	ENSG00000188342	chr13
AVL9	0.217604	0.000624437	0.00262599	3.48146	ENSG00000105778	chr7
RAB1A	0.135792	0.000627751	0.00263828	3.47994	ENSG00000138069	chr2
RAP1GAP2	0.244851	0.000628546	0.00263953	3.47958	ENSG00000132359	chr17
PCGF5	-0.24163	0.000628832	0.00263953	-3.47945	ENSG00000180628	chr10
VGF	-0.364107	0.000635284	0.00266495	-3.49714	ENSG00000128564	chr7
SNHG29	-0.168171	0.000636089	0.00266644	-3.47617	ENSG00000175061	chr17
ABHD3	0.324901	0.000636431	0.00266644	3.47602	ENSG00000158201	chr18
SLC35C2	0.289647	0.000636888	0.00266669	3.47581	ENSG00000080189	chr20
HSDL2	-0.32284	0.000639852	0.00267744	-3.47448	ENSG00000119471	chr9
SOBP	-0.26881	0.000642415	0.0026865	-3.47334	ENSG00000112320	chr6
TRPC4AP	0.199	0.000643627	0.0026899	3.4728	ENSG00000100991	chr20
STMN4	-0.22328	0.000653341	0.0027288	-3.46851	ENSG00000015592	chr8
SYNM	-0.216691	0.000662719	0.00276509	-3.46442	ENSG00000182253	chr15
TAF15	-0.260905	0.00066285	0.00276509	-3.46436	ENSG00000270647	chr17
ADAM22	0.194486	0.000664919	0.002772	3.46347	ENSG00000008277	chr7
CELF3	0.314589	0.000667303	0.00278022	3.46244	ENSG00000159409	chr1
SEPTIN7	-0.108763	0.000670487	0.00279176	-3.46107	ENSG00000122545	chr7
TMEM141	0.209402	0.000680559	0.00283195	3.45679	ENSG00000244187	chr9
MVD	0.217395	0.000681249	0.00283307	3.4565	ENSG00000167508	chr16
ANKRD9	-0.304895	0.000682332	0.00283582	-3.45604	ENSG00000156381	chr14
ZNF720	0.285796	0.000683446	0.0028387	3.45558	ENSG00000197302	chr16
GBA2	0.204876	0.000690487	0.00286618	3.45263	ENSG00000070610	chr9
GPR68	0.413288	0.00069195	0.00287005	3.45202	ENSG00000119714	chr14
KLF2	-0.579372	0.000692272	0.00287005	-3.45866	ENSG00000127528	chr19
FAM43B	0.279195	0.000695449	0.00288145	3.45057	ENSG00000183114	chr1
PTPRN	0.125533	0.00069633	0.00288223	3.4502	ENSG00000054356	chr2
SLTM	-0.228503	0.000696493	0.00288223	-3.45014	ENSG00000137776	chr15
MBTPS2	0.334714	0.000701127	0.00289963	3.44823	ENSG00000012174	chrX
THOC2	-0.288095	0.000703368	0.00290711	-3.44731	ENSG00000125676	chrX
FAM214B	0.20881	0.000708762	0.00292761	3.44511	ENSG00000005238	chr9
ARVCF	0.283476	0.000713097	0.00294218	3.44335	ENSG00000099889	chr22
AMPD2	0.204384	0.000713163	0.00294218	3.44332	ENSG00000116337	chr1
SLC4A3	0.186695	0.000720831	0.00297199	3.44024	ENSG00000114923	chr2
EHMT2	-0.334789	0.000725066	0.00298763	-3.43855	ENSG00000204371	chr6
KBTBD11	-0.300185	0.000730419	0.00300785	-3.43643	ENSG00000176595	chr8
AC007325.4	0.267637	0.000731965	0.00301237	3.43582	ENSG00000278817	KI270734.1
BCAP31	0.121747	0.000735493	0.00302504	3.43443	ENSG00000185825	chrX
CHI3L1	-0.709938	0.000741474	0.00304778	-3.4476	ENSG00000133048	chr1
STXBP1	0.097338	0.000741927	0.00304778	3.43191	ENSG00000136854	chr9
DZIP1	-0.281361	0.000743912	0.00305407	-3.43114	ENSG00000134874	chr13
ALDH5A1	-0.278385	0.000744773	0.00305575	-3.43081	ENSG00000112294	chr6
TUBB2A	0.13572	0.000750573	0.00307767	3.44714	ENSG00000137267	chr6
SCAMP5	0.154708	0.000758037	0.00310638	3.4257	ENSG00000198794	chr15
SLC6A8	-0.272368	0.000759227	0.00310937	-3.42525	ENSG00000130821	chrX
GAS5	-0.299924	0.000760372	0.00311216	-3.42481	ENSG00000234741	chr1
ECHS1	0.141425	0.000766591	0.00313572	3.42246	ENSG00000127884	chr10
HBA2	-0.947407	0.000768025	0.00313967	-3.44167	ENSG00000188536	chr16
CCDC50	-0.271048	0.000771911	0.00315365	-3.42045	ENSG00000152492	chr3
INA	0.119726	0.000775215	0.00316413	3.41922	ENSG00000148798	chr10
AK1	-0.171399	0.000775489	0.00316413	-3.41911	ENSG00000106992	chr9
PRXL2B	0.196903	0.000775887	0.00316413	3.41896	ENSG00000157870	chr1
FLOT2	0.167807	0.000780796	0.00318106	3.41714	ENSG00000132589	chr17
TMEM178B	0.20332	0.000780981	0.00318106	3.41707	ENSG00000261115	chr7
FNDC4	-0.395168	0.000791653	0.00322258	-3.41313	ENSG00000115226	chr2
CACYBP	0.136297	0.000803851	0.00326963	3.40869	ENSG00000116161	chr1
CBR1	-0.213745	0.000804374	0.00326963	-3.4085	ENSG00000159228	chr21
SPEN	-0.340365	0.000804668	0.00326963	-3.4084	ENSG00000065526	chr1
ERC2	0.211117	0.000807333	0.00327848	3.40744	ENSG00000187672	chr3
NKRF	0.264541	0.000812877	0.00329901	3.40545	ENSG00000186416	chrX
ANK2	0.0983095	0.000815563	0.00330791	3.40449	ENSG00000145362	chr4
DNER	-0.150966	0.000822443	0.00333381	-3.40205	ENSG00000187957	chr2
RTBDN	0.321882	0.000835263	0.00338375	3.39755	ENSG00000132026	chr19
TIMM23	0.196179	0.000841271	0.00340603	3.39546	ENSG00000265354	chr10
APH1A	-0.344744	0.000846241	0.0034241	-3.39374	ENSG00000117362	chr1
STMN1	0.10495	0.000847384	0.00342667	3.39335	ENSG00000117632	chr1
OGFRL1	-0.172821	0.000850728	0.00343812	-3.3922	ENSG00000119900	chr6
LIMK1	0.172701	0.00085202	0.00344128	3.39176	ENSG00000106683	chr7
MLST8	0.231294	0.000857095	0.00345971	3.39003	ENSG00000167965	chr16
SNAP25	0.109968	0.000858277	0.0034624	3.39181	ENSG00000132639	chr20
EPB41L3	0.124549	0.000859608	0.0034657	3.38917	ENSG00000082397	chr18
SNAP91	0.131245	0.000867372	0.00349491	3.38655	ENSG00000065609	chr6
RAP1B	0.212351	0.00087077	0.0035062	3.38541	ENSG00000127314	chr12
GPC1	-0.275623	0.000871216	0.0035062	-3.38526	ENSG00000063660	chr2
CARHSP1	-0.352865	0.000873408	0.00351169	-3.38453	ENSG00000153048	chr16
CORO2A	0.270894	0.000873622	0.00351169	3.38446	ENSG00000106789	chr9
LONP2	-0.241825	0.000875583	0.00351747	-3.3838	ENSG00000102910	chr16
SNCB	0.138753	0.000878977	0.003529	3.38267	ENSG00000074317	chr5
GLRB	0.178622	0.000882744	0.00354202	3.38142	ENSG00000109738	chr4
FIS1	-0.169058	0.000884029	0.00354506	-3.381	ENSG00000214253	chr7
SNHG15	0.343654	0.000885736	0.00354742	3.38043	ENSG00000232956	chr7
REC8	0.301155	0.000885773	0.00354742	3.38042	ENSG00000100918	chr14
SLC25A17	0.285205	0.000886196	0.00354742	3.38028	ENSG00000100372	chr22
AP3M2	0.166093	0.000892352	0.00356994	3.37826	ENSG00000070718	chr8
FLVCR1	0.215284	0.00089857	0.00359268	3.37623	ENSG00000162769	chr1
KCNC4	0.17246	0.000899818	0.00359554	3.37582	ENSG00000116396	chr1
NELL2	-0.296604	0.000902418	0.00360379	-3.37498	ENSG00000184613	chr12
ZNF638	-0.239071	0.000904129	0.00360848	-3.37442	ENSG00000075292	chr2
LENG8	-0.343528	0.000908296	0.00362297	-3.37308	ENSG00000167615	chr19
SESN3	-0.239088	0.000910074	0.00362791	-3.3725	ENSG00000149212	chr11
PNMA8B	0.140608	0.00091626	0.00365041	3.37052	ENSG00000204851	chr19
STK32C	0.266881	0.000918201	0.00365598	3.3699	ENSG00000165752	chr10
TMEM161B-AS1	-0.3338	0.000933626	0.0037152	-3.36502	ENSG00000247828	chr5
DPY19L1	-0.352943	0.000949645	0.00377672	-3.36002	ENSG00000173852	chr7
TMEM106C	0.268751	0.000965316	0.00383677	3.35522	ENSG00000134291	chr12
PURA	-0.202875	0.000967465	0.00384305	-3.35456	ENSG00000185129	chr5
ANKHD1	-0.268591	0.000971172	0.00385335	-3.35344	ENSG00000131503	chr5
HLA-DPB1	-0.400474	0.000971202	0.00385335	-3.35343	ENSG00000223865	chr6
DDX21	-0.337818	0.00097284	0.00385585	-3.35293	ENSG00000165732	chr10
ELP1	0.219472	0.000972978	0.00385585	3.35289	ENSG00000070061	chr9
ATP8A1	0.187012	0.000975533	0.00386371	3.35212	ENSG00000124406	chr4
CDH10	0.309674	0.0009987	0.00395262	3.34521	ENSG00000040731	chr5
ANKRD52	0.238851	0.000999157	0.00395262	3.34508	ENSG00000139645	chr12
MFSD11	0.235763	0.00100081	0.00395683	3.34459	ENSG00000092931	chr17
TOMM34	0.242592	0.00100438	0.00396862	3.34354	ENSG00000025772	chr20
FAM171A1	-0.159294	0.00101615	0.00401279	-3.34011	ENSG00000148468	chr10
GDI2	0.12533	0.00101771	0.00401657	3.33966	ENSG00000057608	chr10
TSPAN7	-0.146027	0.00102146	0.00402903	-3.33857	ENSG00000156298	chrX
NDST1	-0.30193	0.0010234	0.00403431	-3.33801	ENSG00000070614	chr5
TTL	0.217407	0.0010258	0.00404141	3.33732	ENSG00000114999	chr2
SLC20A2	-0.262347	0.00103094	0.00405929	-3.33584	ENSG00000168575	chr8
KHSRP	-0.29495	0.00103502	0.00407298	-3.33468	ENSG00000088247	chr19
NDN	0.121266	0.00103981	0.00408945	3.33331	ENSG00000182636	chr15
THNSL2	0.38223	0.00104345	0.00410135	3.33228	ENSG00000144115	chr2
SBNO1	-0.25654	0.00106731	0.0041927	-3.3256	ENSG00000139697	chr12
ELOVL5	0.13597	0.00107094	0.00420448	3.32459	ENSG00000012660	chr6
DCTN4	0.179986	0.00107536	0.00421941	3.32337	ENSG00000132912	chr5
NDUFA13	-0.12633	0.00107626	0.00422046	-3.32313	ENSG00000186010	chr19
UGP2	-0.178235	0.00107884	0.00422812	-3.32242	ENSG00000169764	chr2
RRAGC	0.20262	0.00108196	0.00423789	3.32156	ENSG00000116954	chr1
SRSF11	-0.186529	0.00108741	0.00425674	-3.32007	ENSG00000116754	chr1
RBBP6	-0.28216	0.00108856	0.00425877	-3.31976	ENSG00000122257	chr16
TXNL1	0.126718	0.00109267	0.00427237	3.31864	ENSG00000091164	chr18
HUWE1	0.148146	0.00109409	0.00427544	3.31826	ENSG00000086758	chrX
IFT57	0.238262	0.00111329	0.00434797	3.3131	ENSG00000114446	chr3
RASGRF2	0.293374	0.00111561	0.00435451	3.31248	ENSG00000113319	chr5
ATP6V1D	0.127295	0.00111873	0.00436415	3.31165	ENSG00000100554	chr14
SHOC2	0.162619	0.00112041	0.00436816	3.31121	ENSG00000108061	chr10
DBNL	0.185523	0.00112122	0.0043688	3.31099	ENSG00000136279	chr7
DARS	-0.199873	0.00112584	0.00438427	-3.30977	ENSG00000115866	chr2
SAMD4B	-0.219315	0.00112976	0.00439698	-3.30874	ENSG00000179134	chr19
RAB3GAP1	0.168104	0.00114023	0.00443518	3.306	ENSG00000115839	chr2
CPEB2	0.222317	0.00114177	0.00443656	3.3056	ENSG00000137449	chr4
TMEM65	0.207863	0.00114199	0.00443656	3.30554	ENSG00000164983	chr8
DHRS7	-0.195982	0.00114256	0.00443656	-3.30539	ENSG00000100612	chr14
RBMS1	0.224937	0.0011505	0.00446483	3.30333	ENSG00000153250	chr2
PPA1	0.108286	0.00115318	0.00447265	3.30264	ENSG00000180817	chr10
GRIA1	-0.296978	0.00115597	0.0044809	-3.30192	ENSG00000155511	chr5
ABLIM1	-0.1792	0.00115751	0.00448427	-3.30152	ENSG00000099204	chr10
TERF1	-0.271788	0.00115879	0.00448479	-3.30119	ENSG00000147601	chr8
PID1	-0.325308	0.00115898	0.00448479	-3.30115	ENSG00000153823	chr2
ASS1	0.184787	0.00116341	0.00449935	3.30001	ENSG00000130707	chr9
PHF20L1	-0.329976	0.00118345	0.00457423	-3.29493	ENSG00000129292	chr8
FNTA	-0.232651	0.00119015	0.00459751	-3.29324	ENSG00000168522	chr8
DENND4B	-0.361344	0.00119411	0.00461017	-3.29225	ENSG00000198837	chr1
SALL2	-0.238178	0.00120974	0.00466534	-3.28837	ENSG00000165821	chr14
FAM47E	0.3305	0.00120979	0.00466534	3.28836	ENSG00000189157	chr4
CHST8	0.261694	0.00122041	0.00470361	3.28575	ENSG00000124302	chr19
ARHGAP21	-0.178296	0.00122817	0.0047308	-3.28386	ENSG00000107863	chr10
C12orf10	0.160571	0.00123782	0.00476526	3.28152	ENSG00000139637	chr12
NSF	0.114501	0.00123888	0.004766	3.28127	ENSG00000073969	chr17
SPRED1	-0.371656	0.00123943	0.004766	-3.28113	ENSG00000166068	chr15
IDH3A	0.149661	0.00124301	0.00477663	3.28027	ENSG00000166411	chr15
TULP4	-0.256359	0.00124361	0.00477663	-3.28013	ENSG00000130338	chr6
ESF1	-0.300433	0.00126565	0.00485851	-3.27487	ENSG00000089048	chr20
JADE1	-0.304113	0.00127102	0.00487465	-3.2736	ENSG00000077684	chr4
NCOA1	-0.218506	0.0012713	0.00487465	-3.27354	ENSG00000084676	chr2
NYAP1	0.264723	0.0012773	0.00489487	3.27213	ENSG00000166924	chr7
SPAG16	-0.321994	0.00127964	0.00490106	-3.27158	ENSG00000144451	chr2
ARHGAP24	0.250299	0.0012847	0.00491762	3.2704	ENSG00000138639	chr4
TMBIM4	-0.297378	0.00129226	0.00494374	-3.26864	ENSG00000155957	chr12
ACTR3B	0.277337	0.00129299	0.00494374	3.26847	ENSG00000133627	chr7
NBR1	-0.22193	0.0012964	0.00495396	-3.26768	ENSG00000188554	chr17
CBX5	-0.17263	0.00130871	0.00499816	-3.26484	ENSG00000094916	chr12
CALM2	0.0730448	0.00131461	0.00501787	3.26349	ENSG00000143933	chr2
TFDP2	-0.334571	0.00132027	0.00503659	-3.2622	ENSG00000114126	chr3
UBXN8	0.301506	0.00133	0.00507087	3.26	ENSG00000104691	chr8
TMEM132B	-0.34921	0.00133572	0.00508979	-3.25871	ENSG00000139364	chr12
WSB2	0.12559	0.00133661	0.00509031	3.25851	ENSG00000176871	chr12
HSPB1	0.134616	0.00133843	0.00509433	3.2581	ENSG00000106211	chr7
CELF6	0.181574	0.00134925	0.00513265	3.25568	ENSG00000140488	chr15
RIPOR1	0.240037	0.00135105	0.00513658	3.25528	ENSG00000039523	chr16
CCNC	0.273032	0.00135217	0.00513793	3.25503	ENSG00000112237	chr6
LMBR1	0.194016	0.00135362	0.00514055	3.25471	ENSG00000105983	chr7
CPEB4	-0.215483	0.00135988	0.0051614	-3.25332	ENSG00000113742	chr5
MT-CO1	-0.247379	0.00136117	0.0051634	-3.27018	ENSG00000198804	chrMT
LAPTM4B	-0.158994	0.00136329	0.00516852	-3.25257	ENSG00000104341	chr8
SNX30	0.255388	0.00136855	0.00518557	3.25141	ENSG00000148158	chr9
ASAH1	0.124932	0.00137029	0.00518924	3.25102	ENSG00000104763	chr8
ERCC3	0.297239	0.00137843	0.00521713	3.24924	ENSG00000163161	chr2
FBL	-0.295801	0.00138388	0.00523481	-3.24805	ENSG00000105202	chr19
MORN2	-0.291944	0.00139041	0.00525655	-3.24664	ENSG00000188010	chr2
RIF1	-0.300659	0.00139982	0.00528918	-3.2446	ENSG00000080345	chr2
SPHK2	0.239543	0.0014265	0.00538697	3.23891	ENSG00000063176	chr19
CDC34	0.196131	0.00143148	0.00540274	3.23785	ENSG00000099804	chr19
ABCE1	0.21587	0.00143531	0.00541415	3.23705	ENSG00000164163	chr4
ABL1	-0.326848	0.00143633	0.00541497	-3.23683	ENSG00000097007	chr9
MESP1	0.251083	0.0014385	0.00542012	3.23638	ENSG00000166823	chr15
ARHGDIA	0.134588	0.00144335	0.00543536	3.23536	ENSG00000141522	chr17
GNAI1	0.176362	0.00144841	0.00545136	3.2343	ENSG00000127955	chr7
HNRNPD	-0.193029	0.00144971	0.00545321	-3.23403	ENSG00000138668	chr4
BORCS8	0.202229	0.00146184	0.00549578	3.23151	ENSG00000254901	chr19
ORAI2	0.178269	0.00146698	0.005512	3.23045	ENSG00000160991	chr7
SH3BGRL3	0.121092	0.00147234	0.00552905	3.22935	ENSG00000142669	chr1
GNAO1	0.106275	0.00147768	0.00554602	3.22825	ENSG00000087258	chr16
ATP6V0E1	0.158905	0.0014798	0.00555091	3.22782	ENSG00000113732	chr5
LRFN5	0.240624	0.00150331	0.00563595	3.22305	ENSG00000165379	chr14
CIR1	-0.238929	0.00152313	0.00570709	-3.21908	ENSG00000138433	chr2
CDHR1	0.297882	0.00154804	0.00579721	3.21415	ENSG00000148600	chr10
CNIH1	0.170393	0.00155296	0.00581239	3.21319	ENSG00000100528	chr14
HTR2A	0.251622	0.00155722	0.00582511	3.21236	ENSG00000102468	chr13
TMTC3	0.247768	0.00156318	0.00584225	3.2112	ENSG00000139324	chr12
EMC2	-0.240317	0.00156354	0.00584225	-3.21113	ENSG00000104412	chr8
ZNF664	-0.243625	0.00156988	0.00586131	-3.2099	ENSG00000179195	chr12
ABCA3	0.167485	0.00157038	0.00586131	3.2098	ENSG00000167972	chr16
SNW1	-0.312209	0.00157561	0.00587757	-3.20879	ENSG00000100603	chr14
JAZF1	0.23439	0.00160551	0.00598578	3.20307	ENSG00000153814	chr7
SPATS2	0.260178	0.00163101	0.00607751	3.19827	ENSG00000123352	chr12
MTCH2	0.161846	0.00163438	0.0060867	3.19764	ENSG00000109919	chr11
CDK14	0.186104	0.00163902	0.00610059	3.19678	ENSG00000058091	chr7
UBE2A	0.222056	0.00165136	0.00614312	3.19449	ENSG00000077721	chrX
LINC01578	-0.201574	0.00166071	0.00617452	-3.19277	ENSG00000272888	chr15
OSBPL8	0.176956	0.00167223	0.00621392	3.19066	ENSG00000091039	chr12
DUSP22	0.232542	0.0016732	0.00621407	3.19048	ENSG00000112679	chr6
RAB39B	0.22397	0.00168561	0.00625672	3.18822	ENSG00000155961	chrX
MUL1	0.256079	0.00168961	0.0062681	3.1875	ENSG00000090432	chr1
BCAR1	0.244613	0.00169463	0.00628328	3.18659	ENSG00000050820	chr16
RIMKLB	-0.317079	0.00171645	0.00635872	-3.18268	ENSG00000166532	chr12
GCNT2	0.368051	0.00171686	0.00635872	3.18261	ENSG00000111846	chr6
SETD3	-0.27037	0.00172479	0.00638457	-3.1812	ENSG00000183576	chr14
HNRNPM	-0.187289	0.00173449	0.00641695	-3.17948	ENSG00000099783	chr19
SV2A	0.122768	0.00175064	0.00647314	3.17664	ENSG00000159164	chr1
GABBR1	-0.145242	0.00175755	0.00649512	-3.17544	ENSG00000204681	chr6
CITED1	0.219277	0.00176671	0.00652539	3.17384	ENSG00000125931	chrX
PSMD5	0.25733	0.00176873	0.00652929	3.17349	ENSG00000095261	chr9
TARSL2	-0.251472	0.00178338	0.00657977	-3.17096	ENSG00000185418	chr15
TSPAN3	-0.107041	0.00178689	0.00658911	-3.17036	ENSG00000140391	chr15
B4GALT6	0.216198	0.00178906	0.00659348	3.16999	ENSG00000118276	chr18
RNF5	-0.264182	0.00179438	0.00660948	-3.16908	ENSG00000204308	chr6
FDFT1	0.113292	0.0017984	0.00661794	3.16839	ENSG00000079459	chr8
SHC1	0.250475	0.00179864	0.00661794	3.16835	ENSG00000160691	chr1
AGAP1	-0.203009	0.00180178	0.00662587	-3.16781	ENSG00000157985	chr2
NET1	-0.310668	0.00182169	0.00669542	-3.16444	ENSG00000173848	chr10
DDA1	0.147455	0.00182629	0.00670845	3.16367	ENSG00000130311	chr19
VDAC1	0.120786	0.00182722	0.00670845	3.16351	ENSG00000213585	chr5
ALAD	-0.222324	0.00183019	0.00671569	-3.16301	ENSG00000148218	chr9
PNMA8C	0.236156	0.00184007	0.00674825	3.16135	ENSG00000277531	chr19
ANKRD27	0.23214	0.00184162	0.00675026	3.1611	ENSG00000105186	chr19
EIF3B	0.189461	0.00184468	0.0067578	3.16059	ENSG00000106263	chr7
DYRK1B	0.293954	0.00186841	0.00684102	3.15665	ENSG00000105204	chr19
PRKAG2	0.222065	0.00187657	0.0068646	3.15531	ENSG00000106617	chr7
DCUN1D4	0.177035	0.00187689	0.0068646	3.15526	ENSG00000109184	chr4
AUH	0.185493	0.00189299	0.00691974	3.15263	ENSG00000148090	chr9
ECPAS	0.148923	0.00189808	0.00693458	3.1518	ENSG00000136813	chr9
CHURC1	-0.196236	0.00190965	0.00697309	-3.14993	ENSG00000258289	chr14
XPO6	0.177186	0.00191149	0.00697474	3.14963	ENSG00000169180	chr16
B3GAT3	0.168734	0.00191218	0.00697474	3.14952	ENSG00000149541	chr11
BEX2	0.1238	0.00192536	0.00701901	3.1474	ENSG00000133134	chrX
MRPL37	0.204817	0.00193023	0.00703286	3.14662	ENSG00000116221	chr1
PCBD1	0.165125	0.00193124	0.00703286	3.14646	ENSG00000166228	chr10
SEPTIN11	-0.195912	0.0019343	0.00704019	-3.14597	ENSG00000138758	chr4
TMCO3	0.232911	0.00194643	0.00707808	3.14404	ENSG00000150403	chr13
EIF5A	0.13796	0.00194681	0.00707808	3.14398	ENSG00000132507	chr17
PARVB	0.18989	0.00195407	0.00709823	3.14283	ENSG00000188677	chr22
RTL8C	0.101587	0.00195446	0.00709823	3.14277	ENSG00000134590	chrX
GFPT1	0.176009	0.00195774	0.00710631	3.14225	ENSG00000198380	chr2
SEC23A	0.146546	0.0019749	0.00716473	3.13956	ENSG00000100934	chr14
RPL6	-0.143426	0.00197948	0.00717659	-3.13951	ENSG00000089009	chr12
C1GALT1C1	0.277911	0.0019803	0.00717659	3.13871	ENSG00000171155	chrX
SELENOI	0.203352	0.00199664	0.00723192	3.13617	ENSG00000138018	chr2
POGZ	-0.277169	0.00200495	0.00725812	-3.13489	ENSG00000143442	chr1
NUDCD3	0.156491	0.00201172	0.00727872	3.13384	ENSG00000015676	chr7
SDHA	-0.163546	0.00202841	0.00733516	-3.13128	ENSG00000073578	chr5
RAP1GDS1	0.114981	0.00203288	0.00734739	3.1306	ENSG00000138698	chr4
SLC18A3	-0.731273	0.00204254	0.00737835	-3.1404	ENSG00000187714	chr10
POP4	0.221186	0.00204564	0.00738557	3.12866	ENSG00000105171	chr19
RNF7	0.183295	0.00205332	0.00740554	3.1275	ENSG00000114125	chr3
ARHGEF17	0.165744	0.00205337	0.00740554	3.1275	ENSG00000110237	chr11
GHITM	0.0967034	0.00206213	0.00743317	3.12618	ENSG00000165678	chr10
C9orf78	-0.166843	0.00206788	0.00744991	-3.12531	ENSG00000136819	chr9
LIMD2	0.35116	0.0020754	0.00747298	3.12419	ENSG00000136490	chr17
ARMC6	0.252332	0.00207706	0.00747497	3.12394	ENSG00000105676	chr19
RTCA	0.17732	0.00207945	0.00747958	3.12358	ENSG00000137996	chr1
KIF3B	-0.223533	0.00208776	0.00750546	-3.12234	ENSG00000101350	chr20
SHTN1	-0.159444	0.00211093	0.00758104	-3.11892	ENSG00000187164	chr10
KLF7	0.215334	0.00211103	0.00758104	3.1189	ENSG00000118263	chr2
TCEA1	-0.216441	0.00211737	0.00759968	-3.11797	ENSG00000187735	chr8
SEMA6D	0.216994	0.00211848	0.00759968	3.11781	ENSG00000137872	chr15
MID1IP1	-0.176792	0.0021204	0.00760252	-3.11753	ENSG00000165175	chrX
TRNP1	0.190236	0.00212558	0.00761415	3.11677	ENSG00000253368	chr1
ADCY5	0.204094	0.0021259	0.00761415	3.11672	ENSG00000173175	chr3
TNFRSF21	0.195145	0.00212904	0.00762133	3.11626	ENSG00000146072	chr6
P4HTM	0.171146	0.00213371	0.007634	3.11558	ENSG00000178467	chr3
TMEM150C	0.198748	0.00213805	0.00764545	3.11495	ENSG00000249242	chr4
PSMA6	0.149491	0.0021397	0.00764563	3.11471	ENSG00000100902	chr14
SMG9	0.261141	0.00214037	0.00764563	3.11461	ENSG00000105771	chr19
YIPF4	-0.164551	0.00215166	0.00768191	-3.11298	ENSG00000119820	chr2
ARID1A	-0.231751	0.00215787	0.00769998	-3.11208	ENSG00000117713	chr1
LRRTM1	0.295923	0.00217365	0.00775218	3.10981	ENSG00000162951	chr2
GPR173	0.286194	0.00218483	0.00778794	3.10822	ENSG00000184194	chrX
HSP90B1	-0.104689	0.00219771	0.0078297	-3.10639	ENSG00000166598	chr12
CELF5	0.189527	0.00220067	0.0078361	3.10597	ENSG00000161082	chr19
KCNJ9	0.301	0.00220735	0.00785576	3.10502	ENSG00000162728	chr1
ZFYVE1	0.332651	0.00221018	0.00786167	3.10462	ENSG00000165861	chr14
DGAT2	0.326752	0.00221627	0.00787917	3.10376	ENSG00000062282	chr11
PGP	0.148757	0.00221844	0.00788273	3.10346	ENSG00000184207	chr16
SYNCRIP	-0.205421	0.002251	0.0079942	-3.09891	ENSG00000135316	chr6
B4GALT2	0.213904	0.00226225	0.00802992	3.09736	ENSG00000117411	chr1
DENND6B	0.255784	0.00226463	0.00803414	3.09703	ENSG00000205593	chr22
PRKCB	-0.295693	0.00227091	0.00805215	-3.09616	ENSG00000166501	chr16
CPNE7	0.296899	0.00227423	0.00805971	3.09571	ENSG00000178773	chr16
PRPS1	0.173537	0.00227949	0.0080741	3.09499	ENSG00000147224	chrX
CLCN4	0.146409	0.0022902	0.00810778	3.09352	ENSG00000073464	chrX
USP46	-0.232404	0.00230436	0.0081536	-3.09159	ENSG00000109189	chr4
STAMBPL1	0.292031	0.00231998	0.00820455	3.08948	ENSG00000138134	chr10
FLNA	-0.355812	0.00232538	0.00821608	-3.08875	ENSG00000196924	chrX
RNF128	0.27527	0.00232567	0.00821608	3.08871	ENSG00000133135	chrX
YTHDF2	0.18594	0.00234872	0.00829316	3.08563	ENSG00000198492	chr1
BORCS5	0.300334	0.00235927	0.00832345	3.08422	ENSG00000165714	chr12
CD200	0.158561	0.00235977	0.00832345	3.08416	ENSG00000091972	chr3
AGPAT1	0.164086	0.00236673	0.0083436	3.08324	ENSG00000204310	chr6
PRKAR1A	0.0872078	0.00236902	0.00834732	3.08293	ENSG00000108946	chr17
TOMM20	0.101462	0.00237135	0.00835117	3.08262	ENSG00000173726	chr1
GSK3A	0.176637	0.00237607	0.00836343	3.082	ENSG00000105723	chr19
RBM17	-0.262594	0.00237915	0.00836988	-3.08159	ENSG00000134453	chr10
PALM	-0.203646	0.00238437	0.00837796	-3.08091	ENSG00000099864	chr19
MAB21L1	0.29138	0.00238512	0.00837796	3.08081	ENSG00000180660	chr13
ENDOG	-0.28001	0.00238518	0.00837796	-3.0808	ENSG00000167136	chr9
APP	-0.102577	0.00239728	0.00841609	-3.07921	ENSG00000142192	chr21
PRKAR2A	0.176597	0.00242683	0.00851538	3.07537	ENSG00000114302	chr3
DKK3	0.0906003	0.00243379	0.00853535	3.07447	ENSG00000050165	chr11
AKIRIN1	0.138948	0.00243508	0.00853546	3.0743	ENSG00000174574	chr1
SLC27A4	0.180169	0.00244015	0.00854879	3.07365	ENSG00000167114	chr9
MT-CO2	-0.174945	0.00245441	0.00859426	-3.08643	ENSG00000198712	chrMT
IFI27	0.232068	0.00246216	0.00861692	3.08541	ENSG00000165949	chr14
GGT7	0.189868	0.00247308	0.00865064	3.06944	ENSG00000131067	chr20
PSD	0.166945	0.00249524	0.00872362	3.06663	ENSG00000059915	chr10
MYRIP	0.223149	0.00249663	0.00872396	3.06646	ENSG00000170011	chr3
NACAD	0.148281	0.00250412	0.00874559	3.06552	ENSG00000136274	chr7
MPDZ	-0.224098	0.00251844	0.00879105	-3.06372	ENSG00000107186	chr9
NAPA	0.117049	0.00252944	0.00882488	3.06235	ENSG00000105402	chr19
UMAD1	0.222307	0.00253186	0.00882875	3.06205	ENSG00000219545	chr7
TRPV2	0.231746	0.00254521	0.00887071	3.06039	ENSG00000187688	chr17
AGPS	0.206337	0.00255078	0.00888552	3.0597	ENSG00000018510	chr2
GPR176	0.201148	0.00256342	0.00892493	3.05814	ENSG00000166073	chr15
CHD3	-0.243793	0.00258575	0.00899805	-3.05541	ENSG00000170004	chr17
FAM192A	-0.17677	0.00258999	0.00900813	-3.05489	ENSG00000172775	chr16
EAF1	0.226101	0.00260671	0.0090616	3.05286	ENSG00000144597	chr3
SQLE	0.182515	0.00261615	0.00908975	3.05172	ENSG00000104549	chr8
PRKAR2B	0.191489	0.0026176	0.0090901	3.05154	ENSG00000005249	chr7
DDX5	-0.130278	0.00263609	0.00914871	-3.04932	ENSG00000108654	chr17
HADHA	-0.15238	0.0026372	0.00914871	-3.04919	ENSG00000084754	chr2
PTPRT	-0.387267	0.00264301	0.00916415	-3.04849	ENSG00000196090	chr20
HCN2	-0.199029	0.00265672	0.00920697	-3.04686	ENSG00000099822	chr19
CCND3	0.175032	0.00266935	0.00924597	3.04536	ENSG00000112576	chr6
CTPS1	0.285077	0.00267364	0.00925608	3.04485	ENSG00000171793	chr1
KRR1	-0.245907	0.00267846	0.00926801	-3.04428	ENSG00000111615	chr12
RTF2	-0.156267	0.00268326	0.00927535	-3.04371	ENSG00000022277	chr20
CABP1	0.259304	0.00268334	0.00927535	3.0437	ENSG00000157782	chr12
EIF3H	-0.184261	0.00268981	0.00929296	-3.04294	ENSG00000147677	chr8
GNPDA1	0.210268	0.00270203	0.00933039	3.04151	ENSG00000113552	chr5
BLOC1S2	0.164973	0.0027039	0.00933205	3.04129	ENSG00000196072	chr10
CAMLG	0.126142	0.00270695	0.00933781	3.04093	ENSG00000164615	chr5
NCAM2	-0.22274	0.00272331	0.00938542	-3.03902	ENSG00000154654	chr21
JUND	-0.121211	0.00272354	0.00938542	-3.039	ENSG00000130522	chr19
HTATSF1	-0.16799	0.00272542	0.00938708	-3.03878	ENSG00000102241	chrX
HBA1	-0.86845	0.002728	0.00939118	-3.05265	ENSG00000206172	chr16
MT-ND4	-0.193046	0.00274164	0.00943331	-3.05105	ENSG00000198886	chrMT
MAEA	0.153022	0.00274766	0.00944919	3.0362	ENSG00000090316	chr4
COX19	0.285745	0.00275768	0.00947881	3.03505	ENSG00000240230	chr7
ANKRD54	0.283523	0.00276663	0.00950474	3.03402	ENSG00000100124	chr22
PHF1	0.216332	0.00278328	0.00955708	3.03212	ENSG00000112511	chr6
ARID4A	-0.253233	0.00278782	0.00956778	-3.0316	ENSG00000032219	chr14
MON1B	-0.238558	0.0027964	0.00959233	-3.03062	ENSG00000103111	chr16
NCAM1	-0.101204	0.00281308	0.00964465	-3.02874	ENSG00000149294	chr11
CSNK1D	0.166409	0.0028169	0.00965283	3.0283	ENSG00000141551	chr17
PCLO	0.159012	0.00282195	0.00966521	3.02774	ENSG00000186472	chr7
CAPN2	-0.229662	0.00284443	0.00973726	-3.02521	ENSG00000162909	chr1
C1orf52	0.176778	0.00285197	0.00975812	3.02437	ENSG00000162642	chr1
ATXN7L3	0.190737	0.00286992	0.00981456	3.02238	ENSG00000087152	chr17
ILK	-0.231893	0.00287153	0.00981508	-3.0222	ENSG00000166333	chr11
ANKS1A	0.240371	0.00287432	0.00981961	3.02189	ENSG00000064999	chr6
FAM177A1	0.143589	0.00288531	0.00985047	3.02068	ENSG00000151327	chr14
ZFP91	-0.245572	0.00288627	0.00985047	-3.02057	ENSG00000186660	chr11
EEF1B2	-0.149315	0.00289196	0.00986486	-3.01994	ENSG00000114942	chr2
ATP2A2	0.103845	0.00290911	0.0099177	3.01806	ENSG00000174437	chr12
TPP1	-0.18033	0.00291039	0.0099177	-3.01792	ENSG00000166340	chr11
BMPR2	0.125625	0.00291489	0.009928	3.01743	ENSG00000204217	chr2
RNF150	0.224792	0.00291727	0.0099311	3.01717	ENSG00000170153	chr4
MANEAL	0.199629	0.00292508	0.00995266	3.01632	ENSG00000185090	chr1
STRIP1	0.223242	0.0029451	0.0100157	3.01414	ENSG00000143093	chr1
RAPH1	0.221764	0.00294721	0.0100178	3.01392	ENSG00000173166	chr2
SUN1	-0.282146	0.00296223	0.0100638	-3.0123	ENSG00000164828	chr7
RPS26	-0.179145	0.00296461	0.0100668	-3.02352	ENSG00000197728	chr12
LRRN2	0.21104	0.00296629	0.0100675	3.01186	ENSG00000170382	chr1
TMEM158	0.284688	0.00300566	0.0101959	3.00765	ENSG00000249992	chr3
ECH1	-0.167756	0.00301463	0.0102212	-3.0067	ENSG00000104823	chr19
HOOK3	-0.19058	0.00302097	0.0102376	-3.00603	ENSG00000168172	chr8
OAZ2	0.128983	0.00303234	0.0102709	3.00483	ENSG00000180304	chr15
KIF5A	0.107668	0.00304293	0.0103016	3.00371	ENSG00000155980	chr12
PNMA6F	0.196254	0.00305809	0.0103478	3.00213	ENSG00000225110	chrX
NR4A1	-0.664476	0.00306045	0.0103502	-3.01132	ENSG00000123358	chr12
ADAM23	0.158974	0.00306189	0.0103502	3.00173	ENSG00000114948	chr2
PSMD3	0.163834	0.00306626	0.0103598	3.00127	ENSG00000108344	chr17
DENR	0.156489	0.00307238	0.0103753	3.00064	ENSG00000139726	chr12
CCT8	0.123613	0.00308123	0.0103996	2.99972	ENSG00000156261	chr21
LANCL2	0.230852	0.00308268	0.0103996	2.99956	ENSG00000132434	chr7
VRK3	0.263818	0.00309014	0.0104195	2.99879	ENSG00000105053	chr19
OLMALINC	-0.260338	0.00309364	0.0104261	-2.99843	ENSG00000235823	chr10
[truncated: 4,738 more rows]

## Sheet: NM DE-GSEA Results
Column information	(Yes: testing for enrichment at + or - extremes of DE; No: testing for enrichment of DE overall)	DE Direction (higher-expressing subdomain) tested for enrichment		As provided by msigdb (msigdb-sourced) or Enrichr (for Mulvey aggregated TF-Target sets)	fgsea-reported	fgsea-reported	fgsea-reported. Directional tests: ES and NES >0: LC NM+ upregulated genes enriched. NONdirectional tests: ES and NES >0: Strongly DE genes enriched and <0: Strongly DE genes depleted		fgsea-reported	fgsea-reported	fgsea-reported
Geneset Source	Directional test?	Tested Enrichment Direction	TF (if TF-Target Set Tested)	Pathway Name	p-value	FDR	NES (Norm. Enrichment Score)	Enrichment Score	Leading Edge Genes	Geneset Size	log2 Error
msigdb	Yes	LCNM_pos_up		ABBUD_LIF_SIGNALING_1_DN	0.734285	1	0.498345	0.106575	ENSG00000132437	15	0.0038812
msigdb	Yes	LCNM_pos_up		ABE_INNER_EAR	0.98698	1	0.024378	0.00447962	ENSG00000165238, ENSG00000116661, ENSG00000117691, ENSG00000102226, ENSG00000174903, ENSG00000173992, ENSG00000104979, ENSG00000221983, ENSG00000167779, ENSG00000162191, ENSG00000198832, ENSG00000114115, ENSG00000183722, ENSG00000083845, ENSG00000108107, ENSG00000123384, ENSG00000136942, ENSG00000115268, ENSG00000122026, ENSG00000144713, ENSG00000189171, ENSG00000189058, ENSG00000021300, ENSG0000…	27	0.000741031
msigdb	Yes	LCNM_pos_up		ABE_VEGFA_TARGETS_2HR	0.316574	0.959159	1.28015	0.27377	ENSG00000162374, ENSG00000159200	15	0.00947988
msigdb	Yes	LCNM_pos_up		ABRAMSON_INTERACT_WITH_AIRE	0.953561	1	0.127287	0.022824	ENSG00000010017, ENSG00000111530	30	0.00142383
msigdb	Yes	LCNM_pos_up		ACEVEDO_LIVER_CANCER_DN	0.961621	1	0.508647	0.066638	ENSG00000147416, ENSG00000198478, ENSG00000158109, ENSG00000065154, ENSG00000170540, ENSG00000171867, ENSG00000113161, ENSG00000115963, ENSG00000078902, ENSG00000197102, ENSG00000133872, ENSG00000134333, ENSG00000110921, ENSG00000120265, ENSG00000112972	261	0.00128895
msigdb	Yes	LCNM_pos_up		ACEVEDO_LIVER_CANCER_WITH_H3K27ME3_DN	0.611228	1	0.82923	0.132483	ENSG00000123562, ENSG00000072832, ENSG00000166402, ENSG00000125970, ENSG00000163807, ENSG00000159307, ENSG00000159409, ENSG00000012174, ENSG00000116396, ENSG00000101333, ENSG00000143061, ENSG00000182022	53	0.00514561
msigdb	Yes	LCNM_pos_up		ACEVEDO_LIVER_CANCER_WITH_H3K27ME3_UP	0.48659	1	0.995396	0.150209	ENSG00000122012, ENSG00000140280, ENSG00000065154, ENSG00000171867, ENSG00000104490, ENSG00000153233, ENSG00000145730, ENSG00000147255, ENSG00000179222, ENSG00000230989, ENSG00000109738, ENSG00000171155, ENSG00000137872, ENSG00000005249	75	0.00662738
msigdb	Yes	LCNM_pos_up		ACEVEDO_LIVER_CANCER_WITH_H3K9ME3_DN	0.276654	0.927458	1.34649	0.256924	ENSG00000073969, ENSG00000123352, ENSG00000198380, ENSG00000155755, ENSG00000089818, ENSG00000140367, ENSG00000178538, ENSG00000188229, ENSG00000103591, ENSG00000168883, ENSG00000135636, ENSG00000182952, ENSG00000161011, ENSG00000166922	23	0.0104328
msigdb	Yes	LCNM_pos_up		ACEVEDO_LIVER_CANCER_WITH_H3K9ME3_UP	0.0699586	0.552073	1.90577	0.339538	ENSG00000170340, ENSG00000144868, ENSG00000186469, ENSG00000104490, ENSG00000021645, ENSG00000145362, ENSG00000160991, ENSG00000137872, ENSG00000041515, ENSG00000104427	31	0.023526
msigdb	Yes	LCNM_pos_up		ACEVEDO_LIVER_TUMOR_VS_NORMAL_ADJACENT_TISSUE_DN	0.972941	1	0.263876	0.0380826	ENSG00000147416, ENSG00000171867, ENSG00000055163, ENSG00000133872, ENSG00000120265	102	0.00107598
msigdb	Yes	LCNM_pos_up		ACEVEDO_METHYLATED_IN_LIVER_CANCER_DN	0.99888	1	0.156838	0.020836	ENSG00000185518, ENSG00000171033, ENSG00000165355, ENSG00000148408, ENSG00000198300, ENSG00000087253, ENSG00000113657, ENSG00000069424, ENSG00000164164, ENSG00000130294, ENSG00000166111, ENSG00000104331, ENSG00000155093, ENSG00000145362, ENSG00000138639, ENSG00000176871, ENSG00000050820, ENSG00000137872, ENSG00000180660, ENSG00000169032, ENSG00000156011, ENSG00000197535, ENSG00000162923, ENSG0000…	218	0.000216042
msigdb	Yes	LCNM_pos_up		ACEVEDO_NORMAL_TISSUE_ADJACENT_TO_LIVER_TUMOR_DN	0.417812	1	1.05742	0.141072	ENSG00000189221, ENSG00000184009, ENSG00000143153, ENSG00000111726, ENSG00000123454, ENSG00000100075, ENSG00000198478, ENSG00000158109, ENSG00000065154, ENSG00000104904, ENSG00000113161, ENSG00000171130, ENSG00000110921, ENSG00000112972, ENSG00000198952, ENSG00000132471, ENSG00000132854, ENSG00000169241, ENSG00000131149, ENSG00000172292, ENSG00000138069, ENSG00000105676, ENSG00000062282, ENSG0000…	209	0.00761612
msigdb	Yes	LCNM_pos_up		ACEVEDO_NORMAL_TISSUE_ADJACENT_TO_LIVER_TUMOR_UP	0.908502	1	0.4618	0.0668235	ENSG00000105976, ENSG00000105887, ENSG00000162704, ENSG00000010322, ENSG00000068366	100	0.00204754
msigdb	Yes	LCNM_pos_up		ACOSTA_PROLIFERATION_INDEPENDENT_MYC_TARGETS_DN	0.559169	1	0.893749	0.144279	ENSG00000139641, ENSG00000102287, ENSG00000059804, ENSG00000173267, ENSG00000117984, ENSG00000101298, ENSG00000158856, ENSG00000160691, ENSG00000187688, ENSG00000055118, ENSG00000111057, ENSG00000187134, ENSG00000002834, ENSG00000014216, ENSG00000011009, ENSG00000141503, ENSG00000204386	50	0.0057287
msigdb	Yes	LCNM_pos_up		ACOSTA_PROLIFERATION_INDEPENDENT_MYC_TARGETS_UP	0.0920182	0.621622	1.72773	0.284685	ENSG00000115419, ENSG00000105649, ENSG00000184916, ENSG00000169180, ENSG00000171793, ENSG00000113552, ENSG00000143179, ENSG00000127463, ENSG00000108389, ENSG00000167699, ENSG00000086015, ENSG00000163743, ENSG00000183527, ENSG00000132361, ENSG00000141424, ENSG00000105364, ENSG00000103266, ENSG00000197965, ENSG00000110107, ENSG00000129003, ENSG00000090487, ENSG00000124207, ENSG00000120992	45	0.0202681
msigdb	Yes	LCNM_pos_up		ADA2_TARGET_GENES	1	1	0.00500269	0.000634719	ENSG00000126247, ENSG00000134138, ENSG00000187147, ENSG00000085662, ENSG00000105245, ENSG00000081692, ENSG00000104497, ENSG00000110906, ENSG00000140105, ENSG00000198836, ENSG00000165915, ENSG00000204843, ENSG00000145725, ENSG00000099246, ENSG00000205937, ENSG00000157823, ENSG00000176788, ENSG00000196510, ENSG00000101019, ENSG00000260032, ENSG00000172375, ENSG00000119760, ENSG00000080189, ENSG0000…	422	0
msigdb	Yes	LCNM_pos_up		ADDYA_ERYTHROID_DIFFERENTIATION_BY_HEMIN	0.567709	1	0.868821	0.146542	ENSG00000165943, ENSG00000198431, ENSG00000203618, ENSG00000197063, ENSG00000186480	40	0.00563011
msigdb	Yes	LCNM_pos_up		ADNP_TARGET_GENES	0.578108	1	0.935513	0.123458	ENSG00000063015, ENSG00000171617, ENSG00000241697, ENSG00000111912, ENSG00000065154, ENSG00000126067, ENSG00000103154, ENSG00000151690, ENSG00000184451, ENSG00000124191, ENSG00000198431, ENSG00000171130, ENSG00000266094, ENSG00000167037, ENSG00000177697, ENSG00000167005, ENSG00000125746, ENSG00000130477, ENSG00000125170, ENSG00000104388, ENSG00000156515, ENSG00000101298, ENSG00000186868, ENSG0000…	237	0.00551172
msigdb	Yes	LCNM_pos_up		AFFAR_YY1_TARGETS_DN	0.411192	1	1.08339	0.160847	ENSG00000152932, ENSG00000139292, ENSG00000154096, ENSG00000060982, ENSG00000151490, ENSG00000112972, ENSG00000116133, ENSG00000131100, ENSG00000168824, ENSG00000115232, ENSG00000052802, ENSG00000158201, ENSG00000080189, ENSG00000137267, ENSG00000117632, ENSG00000109919, ENSG00000079459, ENSG00000149541, ENSG00000147224, ENSG00000050165, ENSG00000104549	83	0.00772071
msigdb	Yes	LCNM_pos_up		AFFAR_YY1_TARGETS_UP	0.321114	0.962813	1.19778	0.180749	ENSG00000154277, ENSG00000183044, ENSG00000166619, ENSG00000154645, ENSG00000137726, ENSG00000115963, ENSG00000171130, ENSG00000059804, ENSG00000196104, ENSG00000121769, ENSG00000214575, ENSG00000025156, ENSG00000184524, ENSG00000128739, ENSG00000147257	75	0.00938131
msigdb	Yes	LCNM_pos_up		AGUIRRE_PANCREATIC_CANCER_COPY_NUMBER_DN	0.869863	1	0.592564	0.082211	ENSG00000147416, ENSG00000100379, ENSG00000133872, ENSG00000112290, ENSG00000157168, ENSG00000104695, ENSG00000167535, ENSG00000185883, ENSG00000100359, ENSG00000111530, ENSG00000117632, ENSG00000127314, ENSG00000139637, ENSG00000104691, ENSG00000123352, ENSG00000198492, ENSG00000112367, ENSG00000134684, ENSG00000156011, ENSG00000128272, ENSG00000128245, ENSG00000100320, ENSG00000184900, ENSG0000…	141	0.00249555
msigdb	Yes	LCNM_pos_up		AGUIRRE_PANCREATIC_CANCER_COPY_NUMBER_UP	0.932101	1	0.511497	0.0693734	ENSG00000111726, ENSG00000100644, ENSG00000172354, ENSG00000125505, ENSG00000241685, ENSG00000125746, ENSG00000127995, ENSG00000033627, ENSG00000106105, ENSG00000106609, ENSG00000159202, ENSG00000131473, ENSG00000073969, ENSG00000160991, ENSG00000105402, ENSG00000136986, ENSG00000164961, ENSG00000129691, ENSG00000131966, ENSG00000099341, ENSG00000085788, ENSG00000160007, ENSG00000168175, ENSG0000…	174	0.00174136
msigdb	Yes	LCNM_pos_up		AIYAR_COBRA1_TARGETS_DN	0.665187	1	0.63784	0.131761	ENSG00000175203, ENSG00000165704, ENSG00000106211, ENSG00000125166, ENSG00000165672, ENSG00000144136, ENSG00000108582	17	0.00457741
msigdb	Yes	LCNM_pos_up		AIYAR_COBRA1_TARGETS_UP	0.954181	1	0.0818786	0.016914	ENSG00000130707, ENSG00000173726	17	0.00141383
msigdb	Yes	LCNM_pos_up		AIZARANI_LIVER_C10_MVECS_1	0.968361	1	0.321841	0.0455598	ENSG00000087460, ENSG00000173482, ENSG00000186642, ENSG00000071242, ENSG00000122679, ENSG00000134138, ENSG00000137726, ENSG00000183087, ENSG00000113657, ENSG00000107281, ENSG00000140105, ENSG00000172889	119	0.00116623
msigdb	Yes	LCNM_pos_up		AIZARANI_LIVER_C11_HEPATOCYTES_1	0.958521	1	0.296263	0.0436563	ENSG00000101856, ENSG00000183044	88	0.00134216
msigdb	Yes	LCNM_pos_up		AIZARANI_LIVER_C13_LSECS_2	0.868343	1	0.54947	0.0790057	ENSG00000186642, ENSG00000122679, ENSG00000010322, ENSG00000134138, ENSG00000137726, ENSG00000214548, ENSG00000102606, ENSG00000137575, ENSG00000167037, ENSG00000077782, ENSG00000092068, ENSG00000107281, ENSG00000140105, ENSG00000172889, ENSG00000117984	105	0.00251227
msigdb	Yes	LCNM_pos_up		AIZARANI_LIVER_C14_HEPATOCYTES_2	0.849023	1	0.501156	0.0775271	ENSG00000211445, ENSG00000183044, ENSG00000103485, ENSG00000176171, ENSG00000134333, ENSG00000186480	64	0.00272073
msigdb	Yes	LCNM_pos_up		AIZARANI_LIVER_C17_HEPATOCYTES_3	0.98956	1	0.00906069	0.0019377	ENSG00000182326, ENSG00000151726, ENSG00000159335, ENSG00000172831, ENSG00000169738, ENSG00000166123, ENSG00000196136, ENSG00000143819, ENSG00000115414, ENSG00000130208, ENSG00000125730, ENSG00000125148, ENSG00000091513, ENSG00000120885, ENSG00000130203	15	0.000662696
msigdb	Yes	LCNM_pos_up		AIZARANI_LIVER_C18_NK_NKT_CELLS_5	0.911322	1	0.277705	0.047639	ENSG00000147416	37	0.00201262
msigdb	Yes	LCNM_pos_up		AIZARANI_LIVER_C1_NK_NKT_CELLS_1	0.963101	1	0.151776	0.0250087	ENSG00000100030, ENSG00000055163, ENSG00000266094	45	0.00126288
msigdb	Yes	LCNM_pos_up		AIZARANI_LIVER_C20_LSECS_3	0.873283	1	0.582088	0.0809651	ENSG00000186642, ENSG00000111912, ENSG00000100644, ENSG00000105835, ENSG00000115756, ENSG00000137726, ENSG00000075420, ENSG00000124191, ENSG00000214548, ENSG00000102606, ENSG00000059804, ENSG00000137575, ENSG00000077782, ENSG00000092068, ENSG00000140105	138	0.00245771
msigdb	Yes	LCNM_pos_up		AIZARANI_LIVER_C21_STELLATE_CELLS_1	0.97918	1	0.211665	0.031039	ENSG00000211445, ENSG00000182836	91	0.000940793
msigdb	Yes	LCNM_pos_up		AIZARANI_LIVER_C23_KUPFFER_CELLS_3	0.462751	1	1.02283	0.153357	ENSG00000147416, ENSG00000133318, ENSG00000196352, ENSG00000105835, ENSG00000104904, ENSG00000117410, ENSG00000059804, ENSG00000137575, ENSG00000182287, ENSG00000219200, ENSG00000176788, ENSG00000088832	78	0.00695195
msigdb	Yes	LCNM_pos_up		AIZARANI_LIVER_C24_EPCAM_POS_BILE_DUCT_CELLS_3	0.806884	1	0.604857	0.0903827	ENSG00000163399, ENSG00000184009, ENSG00000143153, ENSG00000196230, ENSG00000159713	80	0.00315641
msigdb	Yes	LCNM_pos_up		AIZARANI_LIVER_C25_KUPFFER_CELLS_4	0.891582	1	0.384245	0.0611781	ENSG00000147416, ENSG00000196352, ENSG00000105835, ENSG00000119508	54	0.00224988
msigdb	Yes	LCNM_pos_up		AIZARANI_LIVER_C28_NK_NKT_CELLS_6	0.933221	1	0.238224	0.0397989	ENSG00000133872, ENSG00000117602, ENSG00000266094	42	0.0017259
msigdb	Yes	LCNM_pos_up		AIZARANI_LIVER_C29_MVECS_2	0.932961	1	0.483581	0.0666133	ENSG00000211445, ENSG00000163399, ENSG00000087460, ENSG00000135002, ENSG00000103034, ENSG00000111912, ENSG00000122679, ENSG00000196352, ENSG00000100644, ENSG00000137726	150	0.0017295
msigdb	Yes	LCNM_pos_up		AIZARANI_LIVER_C2_KUPFFER_CELLS_1	0.895402	1	0.424542	0.0647424	ENSG00000147416, ENSG00000139970, ENSG00000060982, ENSG00000119508, ENSG00000087253, ENSG00000182287, ENSG00000176788, ENSG00000069849, ENSG00000118855, ENSG00000034510	70	0.00220517
msigdb	Yes	LCNM_pos_up		AIZARANI_LIVER_C30_HEPATOCYTES_4	0.99286	1	0.165668	0.023148	ENSG00000136868, ENSG00000118242, ENSG00000167037, ENSG00000186480, ENSG00000103264, ENSG00000101474, ENSG00000166111, ENSG00000127511, ENSG00000107372	132	0.00054713
msigdb	Yes	LCNM_pos_up		AIZARANI_LIVER_C31_KUPFFER_CELLS_5	0.781224	1	0.5458	0.092059	ENSG00000105835, ENSG00000203727, ENSG00000140105, ENSG00000069424, ENSG00000166111, ENSG00000069849	40	0.0034143
msigdb	Yes	LCNM_pos_up		AIZARANI_LIVER_C32_MVECS_3	0.916402	1	0.325206	0.0519569	ENSG00000186642, ENSG00000111912, ENSG00000122679	53	0.0019487
msigdb	Yes	LCNM_pos_up		AIZARANI_LIVER_C33_STELLATE_CELLS_2	0.914702	1	0.409605	0.0609258	ENSG00000211445, ENSG00000087460, ENSG00000173598, ENSG00000168268	82	0.00197024
msigdb	Yes	LCNM_pos_up		AIZARANI_LIVER_C34_MHC_II_POS_B_CELLS	0.940641	1	0.252811	0.0405307	ENSG00000105887, ENSG00000065923, ENSG00000055163, ENSG00000011021	52	0.00162077
msigdb	Yes	LCNM_pos_up		AIZARANI_LIVER_C39_EPCAM_POS_BILE_DUCT_CELLS_4	0.716846	1	0.74368	0.108885	ENSG00000163399, ENSG00000184009, ENSG00000105976, ENSG00000111912, ENSG00000113161, ENSG00000112972, ENSG00000177697, ENSG00000096384, ENSG00000150093, ENSG00000157168, ENSG00000196776, ENSG00000115310, ENSG00000052802, ENSG00000143933, ENSG00000106211, ENSG00000253368, ENSG00000146072	92	0.00405498
msigdb	Yes	LCNM_pos_up		AIZARANI_LIVER_C3_NK_NKT_CELLS_2	0.99682	1	0.0235332	0.00360577	ENSG00000133872, ENSG00000170571, ENSG00000111371, ENSG00000107742, ENSG00000100100, ENSG00000105939, ENSG00000102879, ENSG00000205542, ENSG00000080546, ENSG00000144290, ENSG00000187764, ENSG00000171223, ENSG00000187239, ENSG00000010810, ENSG00000150593, ENSG00000168028, ENSG00000157514, ENSG00000133639, ENSG00000140988, ENSG00000182568, ENSG00000188042, ENSG00000197728, ENSG00000198755, ENSG0000…	68	0.00036441
msigdb	Yes	LCNM_pos_up		AIZARANI_LIVER_C4_EPCAM_POS_BILE_DUCT_CELLS_1	0.935641	1	0.355373	0.0529823	ENSG00000163399, ENSG00000189221, ENSG00000143153	81	0.00169215
msigdb	Yes	LCNM_pos_up		AIZARANI_LIVER_C5_NK_NKT_CELLS_3	0.593948	1	0.784285	0.149649	ENSG00000100030, ENSG00000186469, ENSG00000266094	23	0.00533467
msigdb	Yes	LCNM_pos_up		AIZARANI_LIVER_C6_KUPFFER_CELLS_2	0.974801	1	0.221193	0.0326472	ENSG00000147416, ENSG00000086300, ENSG00000060982, ENSG00000137575, ENSG00000117984, ENSG00000183020, ENSG00000176788, ENSG00000079950, ENSG00000118855, ENSG00000034510	87	0.00103736
msigdb	Yes	LCNM_pos_up		AIZARANI_LIVER_C7_EPCAM_POS_BILE_DUCT_CELLS_2	0.945281	1	0.352255	0.0514303	ENSG00000163399, ENSG00000184009, ENSG00000143153	94	0.00155231
msigdb	Yes	LCNM_pos_up		AIZARANI_LIVER_C8_RESIDENT_B_CELLS_1	0.817604	1	0.344091	0.0735863	ENSG00000068912	15	0.00304738
msigdb	Yes	LCNM_pos_up		AIZARANI_LIVER_C9_LSECS_1	0.790264	1	0.690202	0.0965229	ENSG00000186642, ENSG00000111912, ENSG00000100644, ENSG00000115756, ENSG00000010322, ENSG00000137726, ENSG00000124191, ENSG00000214548, ENSG00000102606, ENSG00000059804, ENSG00000137575, ENSG00000077782, ENSG00000092068, ENSG00000107281, ENSG00000140105, ENSG00000172889, ENSG00000117984	131	0.00332384
msigdb	Yes	LCNM_pos_up		AKL_HTLV1_INFECTION_DN	0.308094	0.953195	1.26292	0.22201	ENSG00000189221, ENSG00000171033, ENSG00000134138, ENSG00000150093, ENSG00000106772, ENSG00000119801, ENSG00000115365, ENSG00000112237	33	0.00966889
msigdb	Yes	LCNM_pos_up		AKL_HTLV1_INFECTION_UP	0.856403	1	0.317448	0.0619279	ENSG00000075340, ENSG00000131473, ENSG00000127955, ENSG00000006125	21	0.00264194
msigdb	Yes	LCNM_pos_up		AKT_UP.V1_DN	0.964581	1	0.213198	0.0328111	ENSG00000166033, ENSG00000165915, ENSG00000182326, ENSG00000177706, ENSG00000187189, ENSG00000171303, ENSG00000116337, ENSG00000130707	66	0.00123635
msigdb	Yes	LCNM_pos_up		AKT_UP.V1_UP	0.00171997	0.0746441	2.45272	0.37666	ENSG00000108828, ENSG00000170962, ENSG00000169116, ENSG00000198478, ENSG00000196352, ENSG00000189159, ENSG00000149177, ENSG00000108309, ENSG00000160285, ENSG00000131979, ENSG00000162433, ENSG00000116133, ENSG00000125629, ENSG00000067992, ENSG00000049769, ENSG00000052802, ENSG00000102996, ENSG00000100359, ENSG00000079459, ENSG00000072274, ENSG00000067057, ENSG00000120509	67	0.15589
msigdb	Yes	LCNM_pos_up		AKT_UP_MTOR_DN.V1_DN	0.691166	1	0.737431	0.114405	ENSG00000103034, ENSG00000139970, ENSG00000169836, ENSG00000177706, ENSG00000187189, ENSG00000171303, ENSG00000116337, ENSG00000130707, ENSG00000091972, ENSG00000132434, ENSG00000162706, ENSG00000006125, ENSG00000112186, ENSG00000163412	63	0.00431282
msigdb	Yes	LCNM_pos_up		AKT_UP_MTOR_DN.V1_UP	0.0192996	0.303849	2.01495	0.308064	ENSG00000108828, ENSG00000169116, ENSG00000198478, ENSG00000196352, ENSG00000149177, ENSG00000108309, ENSG00000160285, ENSG00000131979, ENSG00000162433, ENSG00000116133, ENSG00000116752, ENSG00000067992, ENSG00000049769	69	0.0460038
msigdb	Yes	LCNM_pos_up		ALCALAY_AML_BY_NPM1_LOCALIZATION_DN	0.543509	1	0.930117	0.139786	ENSG00000101220, ENSG00000071242, ENSG00000115756, ENSG00000106537, ENSG00000055163, ENSG00000100321, ENSG00000119782, ENSG00000118242, ENSG00000169891, ENSG00000172889, ENSG00000112290	77	0.00591295
msigdb	Yes	LCNM_pos_up		ALCALAY_AML_BY_NPM1_LOCALIZATION_UP	0.142197	0.747132	1.57167	0.257872	ENSG00000147416, ENSG00000170962, ENSG00000086300, ENSG00000103485, ENSG00000169122, ENSG00000112972, ENSG00000113657, ENSG00000052802, ENSG00000082397, ENSG00000134590	46	0.0158471
msigdb	Yes	LCNM_pos_up		ALCALA_APOPTOSIS	0.159217	0.776039	1.49529	0.235263	ENSG00000163399, ENSG00000087460, ENSG00000133318, ENSG00000103485, ENSG00000055163, ENSG00000105220, ENSG00000137409, ENSG00000134291, ENSG00000109919, ENSG00000213585, ENSG00000173726, ENSG00000067057, ENSG00000147457, ENSG00000138613, ENSG00000085788, ENSG00000004961, ENSG00000150753, ENSG00000144746	58	0.0148268
msigdb	Yes	LCNM_pos_up		ALFANO_MYC_TARGETS	0.716466	1	0.787659	0.108897	ENSG00000084731, ENSG00000143153, ENSG00000133101, ENSG00000138107, ENSG00000170540, ENSG00000162704, ENSG00000136099, ENSG00000183087, ENSG00000137575, ENSG00000162433, ENSG00000133424, ENSG00000155506, ENSG00000137312, ENSG00000052749, ENSG00000155093, ENSG00000117632, ENSG00000124406, ENSG00000167972, ENSG00000136813, ENSG00000050165, ENSG00000113552, ENSG00000143179, ENSG00000168288, ENSG0000…	145	0.00405878
msigdb	Yes	LCNM_pos_up		ALKBH3_TARGET_GENES	0.99988	1	0.0433571	0.00578434	ENSG00000100644, ENSG00000125746, ENSG00000081692, ENSG00000110906, ENSG00000145725, ENSG00000099246, ENSG00000157823, ENSG00000116095, ENSG00000101019, ENSG00000172375, ENSG00000119760, ENSG00000112237, ENSG00000254901, ENSG00000100902, ENSG00000090615, ENSG00000197457, ENSG00000178385, ENSG00000145194, ENSG00000141873, ENSG00000169018, ENSG00000108389, ENSG00000164347, ENSG00000104221, ENSG0000…	209	7.06809e-05
msigdb	Yes	LCNM_pos_up		ALK_DN.V1_DN	0.320934	0.962813	1.23294	0.209075	ENSG00000174469, ENSG00000157064, ENSG00000137726, ENSG00000139292, ENSG00000136099, ENSG00000105568, ENSG00000140403	39	0.00938518
msigdb	Yes	LCNM_pos_up		ALK_DN.V1_UP	0.843003	1	0.367	0.0685951	ENSG00000104435	25	0.00278433
msigdb	Yes	LCNM_pos_up		ALONSO_METASTASIS_EMT_UP	0.418072	1	1.0813	0.202104	ENSG00000171617, ENSG00000258947, ENSG00000198910, ENSG00000137575, ENSG00000167552, ENSG00000138069	25	0.00761206
msigdb	Yes	LCNM_pos_up		ALONSO_METASTASIS_UP	0.439811	1	1.04484	0.144831	ENSG00000171617, ENSG00000258947, ENSG00000159720, ENSG00000134308, ENSG00000117410, ENSG00000198431, ENSG00000198910, ENSG00000137575, ENSG00000138735, ENSG00000162433, ENSG00000137547, ENSG00000105404, ENSG00000167552, ENSG00000104695, ENSG00000106609, ENSG00000177119, ENSG00000138069, ENSG00000082397, ENSG00000100372, ENSG00000213585, ENSG00000116221, ENSG00000165678, ENSG00000108946	142	0.00728159
msigdb	Yes	LCNM_pos_up		ALTEMEIER_RESPONSE_TO_LPS_WITH_MECHANICAL_VENTILATION	0.559669	1	0.828701	0.163743	ENSG00000159200, ENSG00000119125, ENSG00000131979	20	0.00572289
msigdb	Yes	LCNM_pos_up		AMBROSINI_FLAVOPIRIDOL_TREATMENT_TP53	0.268375	0.919334	1.30351	0.211191	ENSG00000129355, ENSG00000198420, ENSG00000119242, ENSG00000154153, ENSG00000198794, ENSG00000106211, ENSG00000149541, ENSG00000112576, ENSG00000112186, ENSG00000145147, ENSG00000127220, ENSG00000220205, ENSG00000242265, ENSG00000154265, ENSG00000025039, ENSG00000144935, ENSG00000136717, ENSG00000135709, ENSG00000103522, ENSG00000125967	49	0.0106529
msigdb	Yes	LCNM_pos_up		AMIT_EGF_RESPONSE_120_HELA	0.949081	1	0.112146	0.0216353	ENSG00000167508, ENSG00000166579, ENSG00000034152, ENSG00000109917, ENSG00000185950, ENSG00000110330, ENSG00000241553, ENSG00000004897, ENSG00000183751, ENSG00000137486, ENSG00000108669, ENSG00000116717, ENSG00000126217, ENSG00000130522, ENSG00000187109, ENSG00000130066, ENSG00000169045, ENSG00000144224, ENSG00000143384, ENSG00000117525, ENSG00000173402, ENSG00000152518	22	0.00149444
msigdb	Yes	LCNM_pos_up		AMIT_EGF_RESPONSE_120_MCF10A	0.112678	0.676233	1.87299	0.400552	ENSG00000171617, ENSG00000130520, ENSG00000198431, ENSG00000144635, ENSG00000166228	15	0.0181062
msigdb	Yes	LCNM_pos_up		AMIT_EGF_RESPONSE_240_HELA	0.759105	1	0.559169	0.0976647	ENSG00000196352, ENSG00000110888, ENSG00000198431, ENSG00000153250, ENSG00000141522, ENSG00000116741, ENSG00000106636, ENSG00000118985, ENSG00000160293, ENSG00000179115	34	0.00363457
msigdb	Yes	LCNM_pos_up		AMIT_EGF_RESPONSE_40_HELA	0.811924	1	0.426513	0.0797186	ENSG00000133101, ENSG00000059804	25	0.00310527
msigdb	Yes	LCNM_pos_up		AMIT_EGF_RESPONSE_480_HELA	0.47669	1	1.00608	0.149995	ENSG00000171617, ENSG00000173598, ENSG00000139211, ENSG00000008283, ENSG00000115756, ENSG00000133083, ENSG00000077782, ENSG00000176454, ENSG00000052749, ENSG00000137267, ENSG00000005238, ENSG00000141522, ENSG00000142669, ENSG00000146072, ENSG00000112576, ENSG00000249992	81	0.0067601
msigdb	Yes	LCNM_pos_up		AMIT_EGF_RESPONSE_480_MCF10A	0.0963781	0.636185	1.86188	0.359196	ENSG00000100030, ENSG00000115756, ENSG00000118242, ENSG00000124209, ENSG00000198380, ENSG00000106070	22	0.0197567
msigdb	Yes	LCNM_pos_up		AMIT_EGF_RESPONSE_60_HELA	0.285114	0.935172	1.32728	0.253259	ENSG00000165943, ENSG00000119508, ENSG00000059804, ENSG00000061676, ENSG00000120694	23	0.0102165
msigdb	Yes	LCNM_pos_up		AMIT_EGF_RESPONSE_60_MCF10A	0.831803	1	0.33645	0.0695019	ENSG00000115963	17	0.00290127
msigdb	Yes	LCNM_pos_up		AMIT_SERUM_RESPONSE_120_MCF10A	0.734325	1	0.581079	0.105146	ENSG00000196352, ENSG00000115963, ENSG00000118242	29	0.0038808
msigdb	Yes	LCNM_pos_up		AMIT_SERUM_RESPONSE_240_MCF10A	0.742685	1	0.512759	0.10268	ENSG00000170340, ENSG00000175416, ENSG00000106617, ENSG00000146072	19	0.0037977
msigdb	Yes	LCNM_pos_up		AMIT_SERUM_RESPONSE_40_MCF10A	0.833943	1	0.323025	0.0678699	ENSG00000105835	16	0.00287905
msigdb	Yes	LCNM_pos_up		AMIT_SERUM_RESPONSE_480_MCF10A	0.560589	1	0.814127	0.171054	ENSG00000159348, ENSG00000265354	16	0.00571222
msigdb	Yes	LCNM_pos_up		AMIT_SERUM_RESPONSE_60_MCF10A	0.851083	1	0.312813	0.0626409	ENSG00000159200	19	0.00269883
msigdb	Yes	LCNM_pos_up		AMUNDSON_RESPONSE_TO_ARSENITE	0.814504	1	0.659055	0.092167	ENSG00000017260, ENSG00000159720, ENSG00000136888, ENSG00000155097, ENSG00000171867, ENSG00000060982, ENSG00000197063, ENSG00000213190, ENSG00000140105, ENSG00000116752, ENSG00000033627, ENSG00000106105	131	0.00307901
msigdb	Yes	LCNM_pos_up		ANASTASSIOU_MULTICANCER_INVASIVENESS_SIGNATURE	0.776724	1	0.431266	0.0906122	ENSG00000152377, ENSG00000154096	16	0.00345921
msigdb	Yes	LCNM_pos_up		ANDERSEN_CHOLANGIOCARCINOMA_CLASS1	0.243915	0.893476	1.44619	0.298745	ENSG00000163399, ENSG00000178531, ENSG00000158201, ENSG00000114923, ENSG00000165238, ENSG00000177614, ENSG00000123684, ENSG00000113361, ENSG00000003249	17	0.0113596
msigdb	Yes	LCNM_pos_up		ANDERSEN_CHOLANGIOCARCINOMA_CLASS2	0.568229	1	0.800014	0.168089	ENSG00000196352, ENSG00000153233, ENSG00000115828	16	0.00562415
msigdb	Yes	LCNM_pos_up		ANDERSEN_LIVER_CANCER_KRT19_DN	0.196676	0.829716	1.51522	0.283207	ENSG00000101856, ENSG00000186642, ENSG00000136868	25	0.0130397
msigdb	Yes	LCNM_pos_up		ANDERSEN_LIVER_CANCER_KRT19_UP	0.950421	1	0.119187	0.0222771	ENSG00000134308	25	0.0014736
msigdb	Yes	LCNM_pos_up		APPEL_IMATINIB_RESPONSE	0.911682	1	0.16623	0.0349262	ENSG00000117984, ENSG00000104763, ENSG00000213614, ENSG00000135677	16	0.00200814
msigdb	Yes	LCNM_pos_up		APPIERTO_RESPONSE_TO_FENRETINIDE_DN	0.899402	1	0.300467	0.0518654	ENSG00000125505, ENSG00000134333	36	0.00215778
msigdb	Yes	LCNM_pos_up		APPIERTO_RESPONSE_TO_FENRETINIDE_UP	0.0760585	0.56879	1.96788	0.383895	ENSG00000154277, ENSG00000159348, ENSG00000135018, ENSG00000139116, ENSG00000052749, ENSG00000072274, ENSG00000142875	21	0.0224887
msigdb	Yes	LCNM_pos_up		APRELIKOVA_BRCA1_TARGETS	0.598048	1	0.812826	0.141969	ENSG00000077782, ENSG00000198300, ENSG00000140105, ENSG00000167552, ENSG00000143761, ENSG00000277586	34	0.00528944
msigdb	Yes	LCNM_pos_up		ARHGAP35_TARGET_GENES	0.99062	1	0.0606733	0.00949482	ENSG00000126934, ENSG00000198794, ENSG00000095261, ENSG00000143093, ENSG00000139726, ENSG00000168397, ENSG00000148925, ENSG00000148356	60	0.000627817
msigdb	Yes	LCNM_pos_up		ARID3B_TARGET_GENES	0.938501	1	0.270382	0.0429115	ENSG00000131149, ENSG00000100554, ENSG00000073969, ENSG00000015676, ENSG00000083457, ENSG00000254986, ENSG00000198355, ENSG00000115677, ENSG00000117758, ENSG00000078295, ENSG00000014216, ENSG00000185024, ENSG00000219481	55	0.0016516
msigdb	Yes	LCNM_pos_up		ARID5B_TARGET_GENES	0.883042	1	0.726236	0.0920568	ENSG00000017260, ENSG00000139182, ENSG00000105887, ENSG00000129355, ENSG00000140941, ENSG00000138107, ENSG00000147894, ENSG00000135018, ENSG00000172354, ENSG00000101557, ENSG00000182093, ENSG00000102606, ENSG00000136895, ENSG00000126934, ENSG00000104497, ENSG00000075303, ENSG00000104381, ENSG00000103264, ENSG00000175606, ENSG00000071127, ENSG00000124422, ENSG00000141367, ENSG00000166313, ENSG0000…	428	0.00234808
msigdb	Yes	LCNM_pos_up		ARNT2_TARGET_GENES	0.423132	1	1.04706	0.135213	ENSG00000147416, ENSG00000171617, ENSG00000123562, ENSG00000198478, ENSG00000165355, ENSG00000196352, ENSG00000162704, ENSG00000157152, ENSG00000172354, ENSG00000134333, ENSG00000110921, ENSG00000011021, ENSG00000136280, ENSG00000132471, ENSG00000165152, ENSG00000150093, ENSG00000175606, ENSG00000184277, ENSG00000109572, ENSG00000180398, ENSG00000131149, ENSG00000131437, ENSG00000187189, ENSG0000…	319	0.00753344
msigdb	Yes	LCNM_pos_up		ASGHARZADEH_NEUROBLASTOMA_POOR_SURVIVAL_DN	0.820364	1	0.406344	0.0767164	ENSG00000166257, ENSG00000127955, ENSG00000085788, ENSG00000165434, ENSG00000160460, ENSG00000153253, ENSG00000146267, ENSG00000164742, ENSG00000073584, ENSG00000132640, ENSG00000136709, ENSG00000118432, ENSG00000162613, ENSG00000138592, ENSG00000143614, ENSG00000173805, ENSG00000167232, ENSG00000105968, ENSG00000170004, ENSG00000175061, ENSG00000034053, ENSG00000171735, ENSG00000128872, ENSG0000…	24	0.00301915
msigdb	Yes	LCNM_pos_up		ASTIER_INTEGRIN_SIGNALING	0.958261	1	0.112325	0.0201413	ENSG00000160293, ENSG00000083457, ENSG00000100241, ENSG00000116852, ENSG00000080845, ENSG00000198793	30	0.00134654
msigdb	Yes	LCNM_pos_up		ASTON_MAJOR_DEPRESSIVE_DISORDER_DN	0.99722	1	0.0466852	0.00675546	ENSG00000152377	100	0.000340653
msigdb	Yes	LCNM_pos_up		ASTON_MAJOR_DEPRESSIVE_DISORDER_UP	0.931361	1	0.177083	0.0325401	ENSG00000104388, ENSG00000011201, ENSG00000008277	27	0.00175152
msigdb	Yes	LCNM_pos_up		ASXL2_TARGET_GENES	0.290894	0.939668	1.3141	0.248097	ENSG00000129355, ENSG00000157219, ENSG00000166111, ENSG00000092931, ENSG00000140488	24	0.0100736
msigdb	Yes	LCNM_pos_up		ATF2_S_UP.V1_DN	0.731905	1	0.67628	0.106083	ENSG00000104435, ENSG00000196730, ENSG00000101958, ENSG00000131979, ENSG00000111674, ENSG00000162433, ENSG00000069424, ENSG00000102678, ENSG00000089486	59	0.00390487
msigdb	Yes	LCNM_pos_up		ATF2_S_UP.V1_UP	0.465251	1	1.0152	0.167279	ENSG00000127561, ENSG00000021645, ENSG00000157445, ENSG00000125505, ENSG00000102109, ENSG00000111110, ENSG00000277586	45	0.00691709
msigdb	Yes	LCNM_pos_up		ATF2_UP.V1_DN	0.971481	1	0.169991	0.02652	ENSG00000101958, ENSG00000131979, ENSG00000162433	61	0.00110546
msigdb	Yes	LCNM_pos_up		ATF2_UP.V1_UP	0.566469	1	0.879418	0.14429	ENSG00000159363, ENSG00000132563, ENSG00000102109, ENSG00000127445, ENSG00000277586, ENSG00000171303, ENSG00000107282, ENSG00000172375	46	0.00564434
msigdb	Yes	LCNM_pos_up		ATF5_TARGET_GENES	0.435551	1	1.04246	0.138492	ENSG00000123562, ENSG00000173598, ENSG00000159200, ENSG00000164924, ENSG00000139641, ENSG00000155096, ENSG00000134138, ENSG00000075420, ENSG00000198431, ENSG00000182093, ENSG00000136895, ENSG00000137547, ENSG00000120694, ENSG00000104093, ENSG00000174695, ENSG00000127995, ENSG00000157823, ENSG00000196510, ENSG00000115310, ENSG00000129636, ENSG00000119760, ENSG00000116161, ENSG00000100554, ENSG0000…	218	0.00734488
msigdb	Yes	LCNM_pos_up		ATF6_TARGET_GENES	0.99846	1	0.38672	0.0486309	ENSG00000123562, ENSG00000111912, ENSG00000139641, ENSG00000155096, ENSG00000176055, ENSG00000174136, ENSG00000123091, ENSG00000145022, ENSG00000113161, ENSG00000097021, ENSG00000105220, ENSG00000125505, ENSG00000134333, ENSG00000110921, ENSG00000117868, ENSG00000096384, ENSG00000010270, ENSG00000110958, ENSG00000139116, ENSG00000185787, ENSG00000123416, ENSG00000104093, ENSG00000145725, ENSG0000…	499	0.000253385
msigdb	Yes	LCNM_pos_up		ATM_DN.V1_DN	0.949161	1	0.130124	0.0239112	ENSG00000119714, ENSG00000116396, ENSG00000073464, ENSG00000165949, ENSG00000204217	27	0.0014932
msigdb	Yes	LCNM_pos_up		ATM_DN.V1_UP	0.0910182	0.617678	1.81652	0.325724	ENSG00000103034, ENSG00000101958, ENSG00000089199, ENSG00000184451, ENSG00000011021, ENSG00000169860, ENSG00000165731, ENSG00000105649	30	0.0203904
msigdb	Yes	LCNM_pos_up		ATOH8_TARGET_GENES	0.346253	0.985197	1.21274	0.246422	ENSG00000157219, ENSG00000166111, ENSG00000050820, ENSG00000157368, ENSG00000105953, ENSG00000077235, ENSG00000130312, ENSG00000160209, ENSG00000136717, ENSG00000010295	18	0.00886547
msigdb	Yes	LCNM_pos_up		ATXN7L3_TARGET_GENES	0.956041	1	0.56538	0.0729793	ENSG00000184009, ENSG00000105976, ENSG00000176055, ENSG00000008283, ENSG00000196352, ENSG00000171867, ENSG00000067606, ENSG00000075420, ENSG00000131979, ENSG00000198431, ENSG00000133872, ENSG00000134333, ENSG00000112972, ENSG00000145730, ENSG00000128590, ENSG00000177879, ENSG00000149654, ENSG00000117868, ENSG00000175582, ENSG00000163950, ENSG00000069424, ENSG00000058262, ENSG00000165322, ENSG0000…	321	0.00138349
msigdb	Yes	LCNM_pos_up		AUNG_GASTRIC_CANCER	0.789544	1	0.452395	0.0872768	ENSG00000198478	22	0.00333106
msigdb	Yes	LCNM_pos_up		AUTS2_TARGET_GENES	0.98594	1	0.436507	0.0566303	ENSG00000110321, ENSG00000155096, ENSG00000196230, ENSG00000065154, ENSG00000105835, ENSG00000075945, ENSG00000091157, ENSG00000055163, ENSG00000134333, ENSG00000138735, ENSG00000177879, ENSG00000113657, ENSG00000145979, ENSG00000185787, ENSG00000123416, ENSG00000155506, ENSG00000165322, ENSG00000131149, ENSG00000137312, ENSG00000234608, ENSG00000163634, ENSG00000091164, ENSG00000143933, ENSG0000…	299	0.000770464
msigdb	Yes	LCNM_pos_up		AZARE_NEOPLASTIC_TRANSFORMATION_BY_STAT3_UP	0.270035	0.922171	1.28434	0.199252	ENSG00000211445, ENSG00000152377, ENSG00000171867, ENSG00000184867, ENSG00000112972, ENSG00000113657, ENSG00000175582, ENSG00000057019, ENSG00000104332, ENSG00000071127, ENSG00000277586, ENSG00000168824, ENSG00000128739, ENSG00000138757	63	0.0106081
msigdb	Yes	LCNM_pos_up		BACOLOD_RESISTANCE_TO_ALKYLATING_AGENTS_DN	0.50957	1	0.944408	0.16302	ENSG00000196230, ENSG00000177551, ENSG00000198300, ENSG00000148798, ENSG00000124406, ENSG00000134684, ENSG00000138095	36	0.00632963
msigdb	Yes	LCNM_pos_up		BAELDE_DIABETIC_NEPHROPATHY_DN	0.715706	1	0.838522	0.109226	ENSG00000184009, ENSG00000152377, ENSG00000159200, ENSG00000164924, ENSG00000007168, ENSG00000123091, ENSG00000196352, ENSG00000105835, ENSG00000165240, ENSG00000113387, ENSG00000166033, ENSG00000184867, ENSG00000138078, ENSG00000133872, ENSG00000151490, ENSG00000059804, ENSG00000120265, ENSG00000145730, ENSG00000128590, ENSG00000113657, ENSG00000120805, ENSG00000140105, ENSG00000197045, ENSG0000…	281	0.00406637
msigdb	Yes	LCNM_pos_up		BAELDE_DIABETIC_NEPHROPATHY_UP	0.639427	1	0.737033	0.132159	ENSG00000108828, ENSG00000173482, ENSG00000186642	30	0.00484498
msigdb	Yes	LCNM_pos_up		BAE_BRCA1_TARGETS_DN	0.949981	1	0.091735	0.01864	ENSG00000075340, ENSG00000095321, ENSG00000149428, ENSG00000162434, ENSG00000136381, ENSG00000147140, ENSG00000070814, ENSG00000164751, ENSG00000110422, ENSG00000107262, ENSG00000181163, ENSG00000113658, ENSG00000163931, ENSG00000148672, ENSG00000104067, ENSG00000198162, ENSG00000198417, ENSG00000171885	18	0.00148047
msigdb	Yes	LCNM_pos_up		BAE_BRCA1_TARGETS_UP	0.97742	1	0.108709	0.017549	ENSG00000160285, ENSG00000197045, ENSG00000052802, ENSG00000164615, ENSG00000128272, ENSG00000074696, ENSG00000177889, ENSG00000197894, ENSG00000067064	50	0.000980633
msigdb	Yes	LCNM_pos_up		BAKKER_FOXO3_TARGETS_DN	0.854763	1	0.527654	0.0786676	ENSG00000196230, ENSG00000133398, ENSG00000023734, ENSG00000129084, ENSG00000110237, ENSG00000111652, ENSG00000177030, ENSG00000204713, ENSG00000182022, ENSG00000167699, ENSG00000115155, ENSG00000126005, ENSG00000144136, ENSG00000119965, ENSG00000185813, ENSG00000116661	81	0.00265954
msigdb	Yes	LCNM_pos_up		BAKKER_FOXO3_TARGETS_UP	0.51621	1	0.930843	0.164673	ENSG00000165240, ENSG00000170456, ENSG00000116337, ENSG00000104763, ENSG00000116741, ENSG00000125868, ENSG00000154978	32	0.00624607
msigdb	Yes	LCNM_pos_up		BALDWIN_PRKCI_TARGETS_UP	0.835263	1	0.379212	0.071594	ENSG00000136888	24	0.00286532
msigdb	Yes	LCNM_pos_up		BANDRES_RESPONSE_TO_CARMUSTIN_MGMT_48HR_DN	0.798704	1	0.592649	0.0910121	ENSG00000203618, ENSG00000177697, ENSG00000186480, ENSG00000088832, ENSG00000185883, ENSG00000167508, ENSG00000166228, ENSG00000155980, ENSG00000128245, ENSG00000095321, ENSG00000055118, ENSG00000158470, ENSG00000242372, ENSG00000185024, ENSG00000151746, ENSG00000108518, ENSG00000005884, ENSG00000136738, ENSG00000182199, ENSG00000099817, ENSG00000030582, ENSG00000010404, ENSG00000152556	67	0.00323903
msigdb	Yes	LCNM_pos_up		BANP_TARGET_GENES	0.98628	1	0.478727	0.0611419	ENSG00000101220, ENSG00000123562, ENSG00000122203, ENSG00000129355, ENSG00000176055, ENSG00000078668, ENSG00000101843, ENSG00000103145, ENSG00000198952, ENSG00000136280, ENSG00000126934, ENSG00000110958, ENSG00000175203, ENSG00000120694, ENSG00000230989, ENSG00000009307, ENSG00000131437, ENSG00000187189, ENSG00000111530, ENSG00000198794, ENSG00000116161, ENSG00000186416, ENSG00000132026, ENSG0000…	378	0.00076096
msigdb	Yes	LCNM_pos_up		BARIS_THYROID_CANCER_DN	0.974141	1	0.0508362	0.00970004	ENSG00000143933, ENSG00000198642, ENSG00000035403, ENSG00000139687, ENSG00000139343, ENSG00000182934, ENSG00000108669, ENSG00000129559, ENSG00000140443, ENSG00000090863, ENSG00000130985, ENSG00000113522, ENSG00000153147, ENSG00000204435, ENSG00000168522, ENSG00000132155, ENSG00000077097, ENSG00000143321, ENSG00000026508, ENSG00000141447, ENSG00000168385, ENSG00000044115, ENSG00000142541	23	0.00105121
msigdb	Yes	LCNM_pos_up		BARIS_THYROID_CANCER_UP	0.471691	1	0.97537	0.19819	ENSG00000168439, ENSG00000054356, ENSG00000100554, ENSG00000128272, ENSG00000117335, ENSG00000123684	18	0.00682822
msigdb	Yes	LCNM_pos_up		BARRIER_CANCER_RELAPSE_NORMAL_SAMPLE_DN	0.959861	1	0.0720042	0.0146308	ENSG00000168397, ENSG00000087074, ENSG00000082641, ENSG00000115694, ENSG00000197694, ENSG00000133275	18	0.00131938
msigdb	Yes	LCNM_pos_up		BARRIER_CANCER_RELAPSE_NORMAL_SAMPLE_UP	0.857663	1	0.275306	0.0578438	ENSG00000142875, ENSG00000114520, ENSG00000166974, ENSG00000113282, ENSG00000072210, ENSG00000100604	16	0.0026284
msigdb	Yes	LCNM_pos_up		BARRIER_COLON_CANCER_RECURRENCE_UP	0.826863	1	0.412803	0.0752424	ENSG00000120805, ENSG00000182718, ENSG00000166579, ENSG00000135541	28	0.00295235
msigdb	Yes	LCNM_pos_up		BASAKI_YBX1_TARGETS_DN	0.98264	1	0.385378	0.0513433	ENSG00000017260, ENSG00000105976, ENSG00000065923, ENSG00000018189, ENSG00000196352, ENSG00000104490, ENSG00000165240, ENSG00000134138, ENSG00000166033, ENSG00000162433, ENSG00000135324, ENSG00000104093, ENSG00000184277, ENSG00000071127, ENSG00000067992, ENSG00000111911, ENSG00000106772, ENSG00000119801, ENSG00000171303	212	0.000857557
msigdb	Yes	LCNM_pos_up		BASAKI_YBX1_TARGETS_UP	0.268795	0.920461	1.24267	0.178479	ENSG00000126214, ENSG00000189159, ENSG00000138107, ENSG00000115419, ENSG00000115963, ENSG00000198910, ENSG00000198952, ENSG00000113657, ENSG00000136280, ENSG00000071127, ENSG00000167552, ENSG00000137267, ENSG00000116161, ENSG00000146072, ENSG00000050165, ENSG00000112576, ENSG00000171793, ENSG00000175166, ENSG00000128245, ENSG00000101333, ENSG00000175768, ENSG00000109854	106	0.0106415
msigdb	Yes	LCNM_pos_up		BASSO_B_LYMPHOCYTE_NETWORK	0.719926	1	0.743472	0.108374	ENSG00000154277, ENSG00000100804, ENSG00000126067, ENSG00000010322, ENSG00000197043, ENSG00000115828, ENSG00000106105, ENSG00000124802, ENSG00000165704, ENSG00000099889, ENSG00000114923	95	0.00402423
msigdb	Yes	LCNM_pos_up		BASSO_CD40_SIGNALING_DN	0.936361	1	0.173504	0.0313955	ENSG00000117016, ENSG00000048540, ENSG00000137267, ENSG00000160991, ENSG00000005249	29	0.00168201
msigdb	Yes	LCNM_pos_up		BASSO_CD40_SIGNALING_UP	0.970881	1	0.0805069	0.0143433	ENSG00000109103, ENSG00000118985, ENSG00000108389, ENSG00000154978, ENSG00000104722, ENSG00000112137, ENSG00000213928, ENSG00000100097, ENSG00000265491, ENSG00000205542, ENSG00000115415, ENSG00000003402, ENSG00000171223, ENSG00000101190, ENSG00000112149, ENSG00000110047, ENSG00000099860, ENSG00000166598, ENSG00000223865, ENSG00000162889, ENSG00000100906, ENSG00000026508, ENSG00000168209, ENSG0000…	31	0.00111737
msigdb	Yes	LCNM_pos_up		BASSO_HAIRY_CELL_LEUKEMIA_UP	0.311354	0.95521	1.25383	0.218995	ENSG00000067715, ENSG00000173482, ENSG00000196730, ENSG00000159348, ENSG00000123091, ENSG00000077782	34	0.00959545
msigdb	Yes	LCNM_pos_up		BCAT.100_UP.V1_UP	0.293474	0.940729	1.33056	0.27486	ENSG00000171617, ENSG00000154645, ENSG00000111674, ENSG00000092068, ENSG00000115828, ENSG00000101210	17	0.0100109
msigdb	Yes	LCNM_pos_up		BCAT_BILD_ET_AL_DN	0.835663	1	0.38765	0.071855	ENSG00000160285	26	0.00286116
msigdb	Yes	LCNM_pos_up		BCAT_BILD_ET_AL_UP	0.626247	1	0.724612	0.141358	ENSG00000103034, ENSG00000177697, ENSG00000117984, ENSG00000080189, ENSG00000109919	21	0.00498437
msigdb	Yes	LCNM_pos_up		BCAT_GDS748_DN	0.251335	0.899377	1.40657	0.274393	ENSG00000170540, ENSG00000176788, ENSG00000125970, ENSG00000112685, ENSG00000198642, ENSG00000169740, ENSG00000188690	21	0.0111356
msigdb	Yes	LCNM_pos_up		BCAT_GDS748_UP	0.287094	0.936438	1.3487	0.283372	ENSG00000115762, ENSG00000158560, ENSG00000131979, ENSG00000115828	16	0.0101671
msigdb	Yes	LCNM_pos_up		BCL6B_TARGET_GENES	0.825803	1	0.567702	0.0853188	ENSG00000113387, ENSG00000139292, ENSG00000135018, ENSG00000060982, ENSG00000145979, ENSG00000129084, ENSG00000154153, ENSG00000138639, ENSG00000090432, ENSG00000169180, ENSG00000141556, ENSG00000151743, ENSG00000006125, ENSG00000076043	77	0.00296327
msigdb	Yes	LCNM_pos_up		BECKER_TAMOXIFEN_RESISTANCE_DN	0.667327	1	0.681914	0.125306	ENSG00000171033, ENSG00000125505, ENSG00000077782, ENSG00000116752	27	0.00455544
msigdb	Yes	LCNM_pos_up		BECKER_TAMOXIFEN_RESISTANCE_UP	0.9859	1	0.0276284	0.0050769	ENSG00000117984, ENSG00000167535, ENSG00000165949, ENSG00000104723, ENSG00000108679, ENSG00000213928, ENSG00000126709, ENSG00000157601, ENSG00000055332, ENSG00000185745, ENSG00000179918, ENSG00000136448, ENSG00000221914, ENSG00000028528, ENSG00000147654, ENSG00000053438, ENSG00000140391, ENSG00000187608, ENSG00000125968, ENSG00000143819, ENSG00000117318, ENSG00000166426, ENSG00000109472, ENSG0000…	27	0.000771575
msigdb	Yes	LCNM_pos_up		BEGUM_TARGETS_OF_PAX3_FOXO1_FUSION_DN	0.917742	1	0.147531	0.0315507	ENSG00000214575, ENSG00000184916, ENSG00000050165	15	0.00193161
msigdb	Yes	LCNM_pos_up		BEGUM_TARGETS_OF_PAX3_FOXO1_FUSION_UP	0.729125	1	0.582274	0.106997	ENSG00000087460, ENSG00000241697	27	0.00393254
msigdb	Yes	LCNM_pos_up		BEIER_GLIOMA_STEM_CELL_DN	0.942841	1	0.186197	0.0321406	ENSG00000084764, ENSG00000176788, ENSG00000118263, ENSG00000182916, ENSG00000163412, ENSG00000166913, ENSG00000108861, ENSG00000128482	36	0.00158859
msigdb	Yes	LCNM_pos_up		BENITEZ_GBM_PROTEASOME_INHIBITION_RESPONSE	0.182256	0.809874	1.54942	0.287201	ENSG00000100644, ENSG00000113161, ENSG00000124422, ENSG00000130294, ENSG00000105676, ENSG00000104964, ENSG00000163832, ENSG00000166974	26	0.0136668
msigdb	Yes	LCNM_pos_up		BENPORATH_CYCLING_GENES	0.383452	1	1.07709	0.140335	ENSG00000068615, ENSG00000185518, ENSG00000123562, ENSG00000173598, ENSG00000106615, ENSG00000105976, ENSG00000159200, ENSG00000129355, ENSG00000116675, ENSG00000189159, ENSG00000100644, ENSG00000170540, ENSG00000107130, ENSG00000113161, ENSG00000198431, ENSG00000113575, ENSG00000183087, ENSG00000078369, ENSG00000128590, ENSG00000104093, ENSG00000155506, ENSG00000117984, ENSG00000163950, ENSG0000…	280	0.00818127
msigdb	Yes	LCNM_pos_up		BENPORATH_EED_TARGETS	0.100178	0.64602	1.36361	0.178329	ENSG00000109132, ENSG00000104435, ENSG00000180616, ENSG00000150594, ENSG00000185518, ENSG00000152503, ENSG00000008196, ENSG00000123562, ENSG00000165462, ENSG00000169116, ENSG00000145248, ENSG00000180440, ENSG00000184156, ENSG00000140280, ENSG00000119125, ENSG00000148408, ENSG00000159713, ENSG00000154645, ENSG00000139292, ENSG00000135454, ENSG00000166033, ENSG00000175352, ENSG00000116983, ENSG0000…	267	0.0193375
msigdb	Yes	LCNM_pos_up		BENPORATH_ES_1	0.542169	1	0.95295	0.130621	ENSG00000127561, ENSG00000129682, ENSG00000241697, ENSG00000155096, ENSG00000057935, ENSG00000174469, ENSG00000110888, ENSG00000072832, ENSG00000133083, ENSG00000077782, ENSG00000167005, ENSG00000075340, ENSG00000104332, ENSG00000082458, ENSG00000156475, ENSG00000128739, ENSG00000011201, ENSG00000138757, ENSG00000169213, ENSG00000132359, ENSG00000164163, ENSG00000147224, ENSG00000174574, ENSG0000…	158	0.00592893
msigdb	Yes	LCNM_pos_up		BENPORATH_ES_CORE_NINE_CORRELATED	0.901462	1	0.2947	0.0508698	ENSG00000100644, ENSG00000197063	36	0.00213313
msigdb	Yes	LCNM_pos_up		BENPORATH_ES_WITH_H3K27ME3	0.00689986	0.182525	1.67538	0.217151	ENSG00000109132, ENSG00000063015, ENSG00000104435, ENSG00000068615, ENSG00000180616, ENSG00000150594, ENSG00000185518, ENSG00000152503, ENSG00000008196, ENSG00000165462, ENSG00000071242, ENSG00000122203, ENSG00000169116, ENSG00000145248, ENSG00000133101, ENSG00000180440, ENSG00000184156, ENSG00000140280, ENSG00000158560, ENSG00000148408, ENSG00000159713, ENSG00000154645, ENSG00000139292, ENSG0000…	303	0.0774602
msigdb	Yes	LCNM_pos_up		BENPORATH_MYC_MAX_TARGETS	0.868263	1	0.749908	0.0946247	ENSG00000154277, ENSG00000106615, ENSG00000071242, ENSG00000155096, ENSG00000101843, ENSG00000100804, ENSG00000136868, ENSG00000104904, ENSG00000135018, ENSG00000128989, ENSG00000156471, ENSG00000134333, ENSG00000102606, ENSG00000113575, ENSG00000111674, ENSG00000120265, ENSG00000011021, ENSG00000113657, ENSG00000006116, ENSG00000067191, ENSG00000120805, ENSG00000103769, ENSG00000110958, ENSG0000…	462	0.00251315
msigdb	Yes	LCNM_pos_up		BENPORATH_MYC_TARGETS_WITH_EBOX	0.954541	1	0.379707	0.0535705	ENSG00000184009, ENSG00000105976, ENSG00000100644, ENSG00000082701, ENSG00000011021, ENSG00000096384, ENSG00000150093, ENSG00000163950, ENSG00000213930, ENSG00000143761, ENSG00000101210, ENSG00000116337, ENSG00000117632, ENSG00000173726, ENSG00000050165, ENSG00000072274, ENSG00000116741, ENSG00000128272, ENSG00000168374	122	0.001408
msigdb	Yes	LCNM_pos_up		BENPORATH_NOS_TARGETS	0.973881	1	0.225883	0.0333394	ENSG00000136888, ENSG00000189159, ENSG00000077782, ENSG00000113657, ENSG00000133424, ENSG00000104332	87	0.00105662
msigdb	Yes	LCNM_pos_up		BENPORATH_OCT4_TARGETS	0.786104	1	0.711307	0.0980483	ENSG00000104435, ENSG00000136888, ENSG00000139211, ENSG00000166619, ENSG00000189159, ENSG00000162704, ENSG00000134138, ENSG00000198952, ENSG00000077782, ENSG00000113657, ENSG00000133424, ENSG00000104332, ENSG00000277586, ENSG00000128739, ENSG00000163807, ENSG00000147257, ENSG00000119760, ENSG00000113319, ENSG00000100554, ENSG00000058091, ENSG00000148090, ENSG00000118263, ENSG00000147224	149	0.00336551
msigdb	Yes	LCNM_pos_up		BENPORATH_PRC2_TARGETS	0.0345993	0.397188	1.6826	0.23382	ENSG00000109132, ENSG00000104435, ENSG00000180616, ENSG00000150594, ENSG00000185518, ENSG00000152503, ENSG00000165462, ENSG00000169116, ENSG00000145248, ENSG00000180440, ENSG00000184156, ENSG00000140280, ENSG00000148408, ENSG00000159713, ENSG00000154645, ENSG00000139292, ENSG00000135454, ENSG00000116983, ENSG00000171450, ENSG00000119508, ENSG00000136099, ENSG00000266094, ENSG00000196104, ENSG0000…	139	0.0340855
msigdb	Yes	LCNM_pos_up		BENPORATH_PROLIFERATION	0.555429	1	0.909206	0.140229	ENSG00000107130, ENSG00000096092, ENSG00000143761, ENSG00000106105, ENSG00000034510, ENSG00000105778, ENSG00000117632, ENSG00000057608, ENSG00000105186, ENSG00000171793, ENSG00000072274, ENSG00000162923, ENSG00000143771, ENSG00000077152, ENSG00000137692	65	0.00577228
msigdb	Yes	LCNM_pos_up		BENPORATH_SOX2_TARGETS	0.98474	1	0.509313	0.064585	ENSG00000108828, ENSG00000136888, ENSG00000123562, ENSG00000173598, ENSG00000110321, ENSG00000196230, ENSG00000144868, ENSG00000189159, ENSG00000138107, ENSG00000139998, ENSG00000171867, ENSG00000082701, ENSG00000110002, ENSG00000130520, ENSG00000060982, ENSG00000198431, ENSG00000069329, ENSG00000105568, ENSG00000077782, ENSG00000113657, ENSG00000096384, ENSG00000137547, ENSG00000185787, ENSG0000…	425	0.000803159
msigdb	Yes	LCNM_pos_up		BENPORATH_SUZ12_TARGETS	0.0575788	0.510236	1.44255	0.188129	ENSG00000129682, ENSG00000109132, ENSG00000104435, ENSG00000087460, ENSG00000180616, ENSG00000150594, ENSG00000185518, ENSG00000152503, ENSG00000165462, ENSG00000169116, ENSG00000145248, ENSG00000133101, ENSG00000180440, ENSG00000184156, ENSG00000140280, ENSG00000125355, ENSG00000119125, ENSG00000148408, ENSG00000159713, ENSG00000115756, ENSG00000154645, ENSG00000139292, ENSG00000135454, ENSG0000…	277	0.0261045
msigdb	Yes	LCNM_pos_up		BERENJENO_ROCK_SIGNALING_NOT_VIA_RHOA_DN	0.9963	1	0.00245802	0.000448029	ENSG00000176871, ENSG00000169710, ENSG00000118680, ENSG00000196923, ENSG00000146386, ENSG00000109929, ENSG00000148154, ENSG00000035403, ENSG00000140416, ENSG00000067082, ENSG00000140443, ENSG00000204842, ENSG00000138385, ENSG00000044574, ENSG00000213639, ENSG00000115524, ENSG00000097033, ENSG00000120738, ENSG00000077684, ENSG00000038219, ENSG00000109046, ENSG00000100345, ENSG00000117525, ENSG0000…	28	0.00039318
msigdb	Yes	LCNM_pos_up		BERENJENO_TRANSFORMED_BY_RHOA_DN	0.943381	1	0.54979	0.0722345	ENSG00000189221, ENSG00000131507, ENSG00000159720, ENSG00000173482, ENSG00000171867, ENSG00000103145, ENSG00000084764, ENSG00000075945, ENSG00000160285, ENSG00000214548, ENSG00000183087, ENSG00000112972, ENSG00000197043, ENSG00000077782, ENSG00000177879, ENSG00000103769, ENSG00000101460, ENSG00000175203, ENSG00000114573, ENSG00000196776, ENSG00000124422, ENSG00000179222, ENSG00000170571, ENSG0000…	252	0.00158062
msigdb	Yes	LCNM_pos_up		BERENJENO_TRANSFORMED_BY_RHOA_UP	0.415512	1	1.05562	0.138459	ENSG00000171033, ENSG00000134779, ENSG00000100804, ENSG00000181061, ENSG00000171314, ENSG00000097021, ENSG00000130520, ENSG00000166033, ENSG00000154096, ENSG00000060982, ENSG00000101557, ENSG00000198431, ENSG00000111669, ENSG00000134333, ENSG00000162433, ENSG00000177697, ENSG00000113657, ENSG00000110958, ENSG00000120694, ENSG00000163950, ENSG00000164164, ENSG00000109572, ENSG00000205937, ENSG0000…	257	0.00765225
msigdb	Yes	LCNM_pos_up		BERNARD_PPAPDC1B_TARGETS_DN	0.405092	1	1.09869	0.209641	ENSG00000159200, ENSG00000198478, ENSG00000019505	23	0.00781881
msigdb	Yes	LCNM_pos_up		BERNARD_PPAPDC1B_TARGETS_UP	0.768705	1	0.518642	0.0945341	ENSG00000112679, ENSG00000071189, ENSG00000104164, ENSG00000107771, ENSG00000166311, ENSG00000109466, ENSG00000172667, ENSG00000092108, ENSG00000137500, ENSG00000092978, ENSG00000169727, ENSG00000111229, ENSG00000127184, ENSG00000141279, ENSG00000131174, ENSG00000137876, ENSG00000177311, ENSG00000213463, ENSG00000141252, ENSG00000143420, ENSG00000120688, ENSG00000181195, ENSG00000111596, ENSG0000…	28	0.00353911
msigdb	Yes	LCNM_pos_up		BERTUCCI_INVASIVE_CARCINOMA_DUCTAL_VS_LOBULAR_DN	0.98366	1	0.0198666	0.00417412	ENSG00000104332, ENSG00000078295, ENSG00000149231, ENSG00000123119, ENSG00000136536, ENSG00000130055, ENSG00000053254, ENSG00000165092, ENSG00000144908, ENSG00000110799, ENSG00000265972, ENSG00000071082, ENSG00000109475, ENSG00000250722, ENSG00000091513, ENSG00000152583	16	0.000831551
msigdb	Yes	LCNM_pos_up		BERTUCCI_MEDULLARY_VS_DUCTAL_BREAST_CANCER_DN	0.47789	1	1.0065	0.148748	ENSG00000170962, ENSG00000152377, ENSG00000198513, ENSG00000159200, ENSG00000084710, ENSG00000164659, ENSG00000178947, ENSG00000138735, ENSG00000182534, ENSG00000128739, ENSG00000115310, ENSG00000107282, ENSG00000260032, ENSG00000165716, ENSG00000114923	86	0.00674386
msigdb	Yes	LCNM_pos_up		BERTUCCI_MEDULLARY_VS_DUCTAL_BREAST_CANCER_UP	0.335673	0.97558	1.18622	0.182954	ENSG00000126067, ENSG00000147894, ENSG00000160326, ENSG00000140105, ENSG00000182326, ENSG00000124406, ENSG00000180817, ENSG00000167972, ENSG00000188677, ENSG00000138134, ENSG00000169032, ENSG00000154473	65	0.00907666
msigdb	Yes	LCNM_pos_up		BHATI_G2M_ARREST_BY_2METHOXYESTRADIOL_DN	0.99744	1	0.0113377	0.00179937	ENSG00000067606, ENSG00000106105, ENSG00000138639, ENSG00000128272, ENSG00000104231, ENSG00000113231, ENSG00000146416, ENSG00000176022, ENSG00000197444, ENSG00000181523, ENSG00000153113, ENSG00000006652, ENSG00000174446, ENSG00000031698, ENSG00000047597, ENSG00000051108, ENSG00000089289, ENSG00000136628, ENSG00000130313, ENSG00000137880, ENSG00000166173, ENSG00000001461, ENSG00000153879, ENSG0000…	55	0.00032686
msigdb	Yes	LCNM_pos_up		BHATI_G2M_ARREST_BY_2METHOXYESTRADIOL_UP	0.678486	1	0.731218	0.11847	ENSG00000100030, ENSG00000115762, ENSG00000120265, ENSG00000085831, ENSG00000106683, ENSG00000171793, ENSG00000072274, ENSG00000074696, ENSG00000213281, ENSG00000122565	49	0.0044414
msigdb	Yes	LCNM_pos_up		BHATTACHARYA_EMBRYONIC_STEM_CELL	0.962021	1	0.159858	0.0262287	ENSG00000196230	46	0.00128195
msigdb	Yes	LCNM_pos_up		BHAT_ESR1_TARGETS_NOT_VIA_AKT1_DN	0.453411	1	1.02741	0.18061	ENSG00000143153, ENSG00000196352, ENSG00000125629, ENSG00000175155, ENSG00000165861, ENSG00000156011, ENSG00000166446, ENSG00000143061, ENSG00000182022, ENSG00000152894	33	0.00708397
msigdb	Yes	LCNM_pos_up		BHAT_ESR1_TARGETS_NOT_VIA_AKT1_UP	0.395692	1	1.10592	0.169835	ENSG00000068615, ENSG00000180176, ENSG00000107130, ENSG00000118242, ENSG00000165731, ENSG00000147642, ENSG00000170500, ENSG00000169181, ENSG00000052749, ENSG00000127511, ENSG00000119714, ENSG00000124302, ENSG00000185090, ENSG00000109103, ENSG00000136856	67	0.0079734
msigdb	Yes	LCNM_pos_up		BHAT_ESR1_TARGETS_VIA_AKT1_DN	0.472451	1	0.997575	0.177731	ENSG00000143153, ENSG00000125629, ENSG00000099246, ENSG00000175155, ENSG00000156011, ENSG00000166446, ENSG00000143061, ENSG00000182022, ENSG00000153786	31	0.00681782
msigdb	Yes	LCNM_pos_up		BHAT_ESR1_TARGETS_VIA_AKT1_UP	0.422372	1	1.066	0.152271	ENSG00000126214, ENSG00000068615, ENSG00000180176, ENSG00000115756, ENSG00000107130, ENSG00000165731, ENSG00000147642, ENSG00000170500, ENSG00000169181, ENSG00000117984, ENSG00000186868, ENSG00000052749, ENSG00000127511, ENSG00000124302, ENSG00000099804, ENSG00000106263, ENSG00000106617, ENSG00000105676, ENSG00000185090, ENSG00000109103	111	0.00754518
msigdb	Yes	LCNM_pos_up		BIDUS_METASTASIS_DN	0.845783	1	0.506871	0.0784112	ENSG00000169116, ENSG00000110002, ENSG00000184451, ENSG00000071889	64	0.00275503
msigdb	Yes	LCNM_pos_up		BIDUS_METASTASIS_UP	0.0596788	0.519474	1.607	0.226254	ENSG00000182013, ENSG00000126214, ENSG00000100030, ENSG00000155096, ENSG00000101843, ENSG00000128989, ENSG00000138078, ENSG00000182093, ENSG00000113575, ENSG00000110958, ENSG00000025156, ENSG00000124209, ENSG00000131263, ENSG00000101079, ENSG00000111530, ENSG00000132912, ENSG00000086758, ENSG00000213585, ENSG00000100934, ENSG00000104549, ENSG00000100124, ENSG00000072274	124	0.0256125
msigdb	Yes	LCNM_pos_up		BILANGES_RAPAMYCIN_SENSITIVE_GENES	0.746985	1	0.543216	0.101531	ENSG00000122679, ENSG00000258986, ENSG00000186480	25	0.00375498
msigdb	Yes	LCNM_pos_up		BILANGES_RAPAMYCIN_SENSITIVE_VIA_TSC1_AND_TSC2	0.939801	1	0.279163	0.0437902	ENSG00000196230, ENSG00000167005, ENSG00000137267, ENSG00000100372, ENSG00000100528, ENSG00000213585, ENSG00000173726, ENSG00000116791, ENSG00000105438, ENSG00000165672, ENSG00000138430, ENSG00000120438	59	0.00163292
msigdb	Yes	LCNM_pos_up		BILANGES_SERUM_AND_RAPAMYCIN_SENSITIVE_GENES	0.9975	1	0.017471	0.0027027	ENSG00000127511, ENSG00000149100, ENSG00000062485, ENSG00000198034, ENSG00000159335, ENSG00000111144, ENSG00000115944, ENSG00000100129, ENSG00000053501, ENSG00000172053, ENSG00000172915, ENSG00000204628, ENSG00000174748, ENSG00000221983, ENSG00000148303, ENSG00000254772, ENSG00000175390, ENSG00000167658, ENSG00000114942, ENSG00000147677, ENSG00000089009, ENSG00000122257, ENSG00000063046, ENSG0000…	64	0.000322997
msigdb	Yes	LCNM_pos_up		BILANGES_SERUM_RESPONSE_TRANSLATION	0.99118	1	0.0143759	0.00268697	ENSG00000116852, ENSG00000106976, ENSG00000198034, ENSG00000159335, ENSG00000204628, ENSG00000254772, ENSG00000175390, ENSG00000114942, ENSG00000147677, ENSG00000089009, ENSG00000088247, ENSG00000164346, ENSG00000188846, ENSG00000083845, ENSG00000149273, ENSG00000171863, ENSG00000174444, ENSG00000105372, ENSG00000142937, ENSG00000162244, ENSG00000147403, ENSG00000105640, ENSG00000122026, ENSG0000…	25	0.000608616
msigdb	Yes	LCNM_pos_up		BILANGES_SERUM_SENSITIVE_GENES	0.974401	1	0.114541	0.0187107	ENSG00000196230	47	0.00104577
msigdb	Yes	LCNM_pos_up		BILANGES_SERUM_SENSITIVE_VIA_TSC2	0.542969	1	0.85327	0.170867	ENSG00000163399	19	0.00591938
msigdb	Yes	LCNM_pos_up		BILBAN_B_CLL_LPL_DN	0.712806	1	0.595794	0.112484	ENSG00000171867, ENSG00000174469	24	0.00409537
msigdb	Yes	LCNM_pos_up		BILBAN_B_CLL_LPL_UP	0.107738	0.662176	1.80416	0.344252	ENSG00000155096, ENSG00000184867, ENSG00000073969, ENSG00000176871, ENSG00000143061, ENSG00000073910, ENSG00000240694, ENSG00000089057, ENSG00000242265	23	0.0185682
msigdb	Yes	LCNM_pos_up		BILD_CTNNB1_ONCOGENIC_SIGNATURE	0.99818	1	0.002738	0.000449236	ENSG00000197102, ENSG00000122565, ENSG00000108590, ENSG00000172667, ENSG00000107929, ENSG00000183779, ENSG00000113580, ENSG00000138081, ENSG00000188529, ENSG00000142207, ENSG00000189337, ENSG00000107679, ENSG00000112419, ENSG00000174953, ENSG00000136628, ENSG00000048828, ENSG00000187742, ENSG00000137642, ENSG00000182372, ENSG00000119487, ENSG00000138443, ENSG00000157106, ENSG00000124193, ENSG0000…	46	0.000275497
msigdb	Yes	LCNM_pos_up		BILD_E2F3_ONCOGENIC_SIGNATURE	0.211236	0.848771	1.3108	0.186378	ENSG00000087460, ENSG00000068615, ENSG00000139998, ENSG00000131979, ENSG00000109436, ENSG00000085662, ENSG00000111674, ENSG00000162433, ENSG00000127445, ENSG00000182287, ENSG00000102678, ENSG00000277586, ENSG00000131149, ENSG00000117155, ENSG00000168824, ENSG00000154153, ENSG00000101210, ENSG00000127511, ENSG00000102996, ENSG00000136854, ENSG00000109738, ENSG00000134291, ENSG00000118276, ENSG0000…	115	0.0124677
msigdb	Yes	LCNM_pos_up		BILD_HRAS_ONCOGENIC_SIGNATURE	0.240995	0.890379	1.29358	0.189693	ENSG00000072041, ENSG00000133101, ENSG00000140941, ENSG00000116675, ENSG00000185567, ENSG00000196352, ENSG00000105835, ENSG00000171867, ENSG00000097021, ENSG00000214548, ENSG00000059804	91	0.0114502
msigdb	Yes	LCNM_pos_up		BILD_MYC_ONCOGENIC_SIGNATURE	0.0811584	0.585723	1.63246	0.242816	ENSG00000101220, ENSG00000072041, ENSG00000214548, ENSG00000167552, ENSG00000116120, ENSG00000112679, ENSG00000112511, ENSG00000197457, ENSG00000183605, ENSG00000179598, ENSG00000179115, ENSG00000156502, ENSG00000141378, ENSG00000164951, ENSG00000062716, ENSG00000109084, ENSG00000186654, ENSG00000197694, ENSG00000185760, ENSG00000145882, ENSG00000041802, ENSG00000144381, ENSG00000152556, ENSG0000…	82	0.0217104
msigdb	Yes	LCNM_pos_up		BILD_SRC_ONCOGENIC_SIGNATURE	0.214436	0.855788	1.46021	0.264225	ENSG00000160285, ENSG00000120694, ENSG00000057019, ENSG00000187189, ENSG00000131473, ENSG00000087074, ENSG00000113441, ENSG00000145495, ENSG00000162694, ENSG00000151693, ENSG00000113712	29	0.0123492
msigdb	Yes	LCNM_pos_up		BIOCARTA_AGR_PATHWAY	0.167157	0.789688	1.66669	0.350185	ENSG00000100030, ENSG00000102882, ENSG00000150093, ENSG00000157168	16	0.0144019
msigdb	Yes	LCNM_pos_up		BIOCARTA_ARENRF2_PATHWAY	0.384472	1	1.13587	0.242915	ENSG00000100030, ENSG00000197063	15	0.00816365
msigdb	Yes	LCNM_pos_up		BIOCARTA_AT1R_PATHWAY	0.101718	0.650472	1.83872	0.354729	ENSG00000100030, ENSG00000102882, ENSG00000065559, ENSG00000126934, ENSG00000160014, ENSG00000143933, ENSG00000160691, ENSG00000169032	22	0.0191742
msigdb	Yes	LCNM_pos_up		BIOCARTA_BCR_PATHWAY	0.101718	0.650472	1.86501	0.368508	ENSG00000102882, ENSG00000107758, ENSG00000160014, ENSG00000143933, ENSG00000160691, ENSG00000169032, ENSG00000107643, ENSG00000174775, ENSG00000177885	20	0.0191742
msigdb	Yes	LCNM_pos_up		BIOCARTA_BIOPEPTIDES_PATHWAY	0.0935781	0.626224	1.86665	0.356175	ENSG00000100030, ENSG00000102882, ENSG00000126934, ENSG00000160014, ENSG00000143933, ENSG00000160691, ENSG00000169032, ENSG00000164885, ENSG00000107643, ENSG00000174775, ENSG00000177885	23	0.0200812
msigdb	Yes	LCNM_pos_up		BIOCARTA_CREB_PATHWAY	0.049459	0.476048	2.17115	0.441164	ENSG00000100030, ENSG00000102882, ENSG00000108946, ENSG00000114302, ENSG00000005249, ENSG00000188191, ENSG00000142875, ENSG00000174775, ENSG00000177885	18	0.0282875
msigdb	Yes	LCNM_pos_up		BIOCARTA_ECM_PATHWAY	0.415612	1	1.0776	0.226412	ENSG00000100030, ENSG00000102882, ENSG00000150093, ENSG00000160691, ENSG00000169032	16	0.00765067
msigdb	Yes	LCNM_pos_up		BIOCARTA_EDG1_PATHWAY	0.395132	1	1.11575	0.230484	ENSG00000100030, ENSG00000102882	17	0.00798274
msigdb	Yes	LCNM_pos_up		BIOCARTA_EGF_PATHWAY	0.217796	0.859275	1.49173	0.291007	ENSG00000102882, ENSG00000065559, ENSG00000145715, ENSG00000160691, ENSG00000169032, ENSG00000107643, ENSG00000174775, ENSG00000177885, ENSG00000101266	21	0.0122274
msigdb	Yes	LCNM_pos_up		BIOCARTA_EIF4_PATHWAY	0.155357	0.770153	1.66835	0.329649	ENSG00000110321, ENSG00000100030, ENSG00000102882	20	0.0150443
msigdb	Yes	LCNM_pos_up		BIOCARTA_EIF_PATHWAY	0.48177	1	0.952992	0.203804	ENSG00000110321, ENSG00000242372, ENSG00000161960, ENSG00000156976	15	0.00669165
msigdb	Yes	LCNM_pos_up		BIOCARTA_ERK_PATHWAY	0.000959981	0.0485766	3.075	0.646079	ENSG00000087460, ENSG00000100030, ENSG00000102882, ENSG00000153233, ENSG00000113575, ENSG00000126934, ENSG00000150093, ENSG00000160691, ENSG00000169032	16	0.209225
msigdb	Yes	LCNM_pos_up		BIOCARTA_FCER1_PATHWAY	0.0574189	0.509785	2.04784	0.390749	ENSG00000100030, ENSG00000102882, ENSG00000065559, ENSG00000107758, ENSG00000160014, ENSG00000143933, ENSG00000160691, ENSG00000169032	23	0.0261431
msigdb	Yes	LCNM_pos_up		BIOCARTA_FMLP_PATHWAY	0.0345193	0.397188	2.28108	0.456787	ENSG00000100030, ENSG00000102882, ENSG00000008118, ENSG00000126934, ENSG00000107758, ENSG00000160014, ENSG00000143933, ENSG00000169032	19	0.0341264
msigdb	Yes	LCNM_pos_up		BIOCARTA_GH_PATHWAY	0.234815	0.883001	1.48141	0.316811	ENSG00000100030, ENSG00000102882, ENSG00000160691, ENSG00000169032	15	0.0116471
msigdb	Yes	LCNM_pos_up		BIOCARTA_GLEEVEC_PATHWAY	0.350553	0.988524	1.20466	0.24478	ENSG00000102882, ENSG00000065559	18	0.0087819
msigdb	Yes	LCNM_pos_up		BIOCARTA_GPCR_PATHWAY	0.0211996	0.320867	2.40283	0.468746	ENSG00000102882, ENSG00000107758, ENSG00000160014, ENSG00000143933, ENSG00000108946, ENSG00000114302, ENSG00000005249, ENSG00000188191, ENSG00000169032, ENSG00000142875	21	0.0438504
msigdb	Yes	LCNM_pos_up		BIOCARTA_HDAC_PATHWAY	0.109918	0.668552	1.87135	0.393184	ENSG00000008118, ENSG00000107758, ENSG00000160014, ENSG00000143933, ENSG00000128245	16	0.0183607
msigdb	Yes	LCNM_pos_up		BIOCARTA_HIVNEF_PATHWAY	0.611808	1	0.747918	0.145904	ENSG00000184009	21	0.00513933
msigdb	Yes	LCNM_pos_up		BIOCARTA_IGF1MTOR_PATHWAY	0.317454	0.959442	1.27897	0.268722	ENSG00000082701, ENSG00000113575	16	0.00946063
msigdb	Yes	LCNM_pos_up		BIOCARTA_IGF1R_PATHWAY	0.0126197	0.243125	2.54959	0.503774	ENSG00000100030, ENSG00000102882, ENSG00000160691, ENSG00000108946, ENSG00000114302, ENSG00000005249, ENSG00000188191, ENSG00000169032, ENSG00000128245, ENSG00000142875, ENSG00000174775, ENSG00000177885	20	0.0570921
msigdb	Yes	LCNM_pos_up		BIOCARTA_IGF1_PATHWAY	0.290354	0.939668	1.34043	0.281634	ENSG00000102882, ENSG00000145715, ENSG00000160691, ENSG00000169032, ENSG00000107643, ENSG00000174775, ENSG00000177885, ENSG00000101266	16	0.0100868
msigdb	Yes	LCNM_pos_up		BIOCARTA_IL2RB_PATHWAY	0.145997	0.755806	1.70831	0.342089	ENSG00000100030, ENSG00000102882, ENSG00000196262, ENSG00000160691	19	0.0156049
msigdb	Yes	LCNM_pos_up		BIOCARTA_INSULIN_PATHWAY	0.347413	0.985967	1.21519	0.25532	ENSG00000102882, ENSG00000145715, ENSG00000160691, ENSG00000169032, ENSG00000107643, ENSG00000174775, ENSG00000177885, ENSG00000101266	16	0.0088428
msigdb	Yes	LCNM_pos_up		BIOCARTA_INTEGRIN_PATHWAY	0.0224996	0.327516	2.29708	0.418694	ENSG00000100030, ENSG00000102882, ENSG00000126247, ENSG00000126934, ENSG00000150093, ENSG00000050820, ENSG00000160691, ENSG00000169032, ENSG00000103653, ENSG00000014216, ENSG00000107643, ENSG00000174775, ENSG00000177885	28	0.0425359
msigdb	Yes	LCNM_pos_up		BIOCARTA_KERATINOCYTE_PATHWAY	0.139457	0.74007	1.7448	0.354534	ENSG00000100030, ENSG00000102882, ENSG00000065559, ENSG00000113575	18	0.0160276
msigdb	Yes	LCNM_pos_up		BIOCARTA_MAPK_PATHWAY	0.111858	0.674419	1.68651	0.285989	ENSG00000071242, ENSG00000100030, ENSG00000102882, ENSG00000050748, ENSG00000065559, ENSG00000126934	39	0.0181809
msigdb	Yes	LCNM_pos_up		BIOCARTA_MET_PATHWAY	0.0423392	0.439426	2.13567	0.399173	ENSG00000105976, ENSG00000100030, ENSG00000102882, ENSG00000126934, ENSG00000150093, ENSG00000145715, ENSG00000127314, ENSG00000169032	25	0.0306883
msigdb	Yes	LCNM_pos_up		BIOCARTA_MTOR_PATHWAY	0.147577	0.756803	1.7025	0.340927	ENSG00000106615, ENSG00000110321, ENSG00000113575	19	0.0155067
msigdb	Yes	LCNM_pos_up		BIOCARTA_NFAT_PATHWAY	0.0531389	0.492424	2.02272	0.36601	ENSG00000100030, ENSG00000102882, ENSG00000082701, ENSG00000008118, ENSG00000107758, ENSG00000160014, ENSG00000143933, ENSG00000108946, ENSG00000114302, ENSG00000005249, ENSG00000188191, ENSG00000169032	29	0.0272374
msigdb	Yes	LCNM_pos_up		BIOCARTA_NGF_PATHWAY	0.319474	0.962244	1.27361	0.272371	ENSG00000102882, ENSG00000160691, ENSG00000169032, ENSG00000107643, ENSG00000174775, ENSG00000177885, ENSG00000101266	15	0.00941671
msigdb	Yes	LCNM_pos_up		BIOCARTA_NOS1_PATHWAY	0.00787984	0.193739	2.69562	0.556845	ENSG00000183454, ENSG00000107758, ENSG00000160014, ENSG00000143933, ENSG00000108946, ENSG00000114302, ENSG00000005249, ENSG00000188191, ENSG00000142875	17	0.0724413
msigdb	Yes	LCNM_pos_up		BIOCARTA_P38MAPK_PATHWAY	0.209156	0.845148	1.52647	0.310171	ENSG00000065559, ENSG00000106211, ENSG00000160691, ENSG00000175197, ENSG00000106799, ENSG00000174775, ENSG00000177885, ENSG00000115966, ENSG00000109756	18	0.0125461
msigdb	Yes	LCNM_pos_up		BIOCARTA_PDGF_PATHWAY	0.213736	0.854312	1.49305	0.288041	ENSG00000102882, ENSG00000065559, ENSG00000145715, ENSG00000160691, ENSG00000169032, ENSG00000107643, ENSG00000174775, ENSG00000177885, ENSG00000101266	22	0.0123749
msigdb	Yes	LCNM_pos_up		BIOCARTA_PDZS_PATHWAY	0.351853	0.989567	1.20338	0.257352	ENSG00000021645, ENSG00000082458, ENSG00000186472, ENSG00000197694, ENSG00000150672	15	0.00875689
msigdb	Yes	LCNM_pos_up		BIOCARTA_PPARA_PATHWAY	0.50549	1	0.944721	0.170947	ENSG00000100030, ENSG00000102882, ENSG00000108946, ENSG00000114302, ENSG00000005249, ENSG00000188191	29	0.0063815
msigdb	Yes	LCNM_pos_up		BIOCARTA_PROTEASOME_PATHWAY	0.0346193	0.397188	2.28019	0.456609	ENSG00000100804, ENSG00000126067, ENSG00000129084, ENSG00000077721, ENSG00000100902	19	0.0340753
msigdb	Yes	LCNM_pos_up		BIOCARTA_PTDINS_PATHWAY	0.0119998	0.23954	2.57785	0.516216	ENSG00000161203, ENSG00000082701, ENSG00000067606, ENSG00000143761, ENSG00000105723, ENSG00000067057, ENSG00000160293, ENSG00000196961	19	0.058568
msigdb	Yes	LCNM_pos_up		BIOCARTA_PTEN_PATHWAY	0.118418	0.688556	1.83855	0.386292	ENSG00000100030, ENSG00000102882, ENSG00000150093, ENSG00000050820, ENSG00000160691	16	0.0176047
msigdb	Yes	LCNM_pos_up		BIOCARTA_PYK2_PATHWAY	0.00939981	0.212673	2.56401	0.479233	ENSG00000100030, ENSG00000102882, ENSG00000065559, ENSG00000126934, ENSG00000160014, ENSG00000143933, ENSG00000050820, ENSG00000160691, ENSG00000169032, ENSG00000034152, ENSG00000107643, ENSG00000174775, ENSG00000177885	25	0.0662686
msigdb	Yes	LCNM_pos_up		BIOCARTA_RACCYCD_PATHWAY	0.215336	0.855893	1.53669	0.328633	ENSG00000100030, ENSG00000102882	15	0.0123163
msigdb	Yes	LCNM_pos_up		BIOCARTA_TCR_PATHWAY	0.114258	0.680621	1.76864	0.330573	ENSG00000102882, ENSG00000065559, ENSG00000107758, ENSG00000160014, ENSG00000145715, ENSG00000143933, ENSG00000160691, ENSG00000169032	25	0.0179646
msigdb	Yes	LCNM_pos_up		BIOCARTA_TPO_PATHWAY	0.427651	1	1.05545	0.211354	ENSG00000102882, ENSG00000145715, ENSG00000160691, ENSG00000169032, ENSG00000174775, ENSG00000177885, ENSG00000101266	19	0.00746411
msigdb	Yes	LCNM_pos_up		BIOCARTA_VDR_PATHWAY	0.911822	1	0.171058	0.0353362	ENSG00000126457, ENSG00000166200, ENSG00000073584, ENSG00000005339, ENSG00000127616, ENSG00000142453, ENSG00000103197, ENSG00000092201, ENSG00000139613, ENSG00000173473, ENSG00000117713, ENSG00000084676, ENSG00000009954, ENSG00000077097, ENSG00000141027, ENSG00000186350, ENSG00000114166	17	0.00200639
msigdb	Yes	LCNM_pos_up		BIOCARTA_VEGF_PATHWAY	0.722806	1	0.56322	0.109873	ENSG00000100644	21	0.00399551
msigdb	Yes	LCNM_pos_up		BLALOCK_ALZHEIMERS_DISEASE_INCIPIENT_DN	0.104158	0.655625	1.47118	0.205336	ENSG00000189221, ENSG00000087460, ENSG00000007168, ENSG00000065559, ENSG00000135454, ENSG00000153233, ENSG00000119782, ENSG00000182093, ENSG00000078369, ENSG00000177879, ENSG00000096384, ENSG00000137547, ENSG00000120694, ENSG00000198836, ENSG00000221823, ENSG00000105270	134	0.0189225
msigdb	Yes	LCNM_pos_up		BLALOCK_ALZHEIMERS_DISEASE_INCIPIENT_UP	0.99984	1	0.0201662	0.00271984	ENSG00000105976, ENSG00000105835, ENSG00000082701	184	8.16169e-05
msigdb	Yes	LCNM_pos_up		BLANCO_MELO_BETA_INTERFERON_TREATED_BRONCHIAL_EPITHELIAL_CELLS_DN	0.844643	1	0.37357	0.0686459	ENSG00000110921, ENSG00000180155, ENSG00000082397, ENSG00000062282	27	0.00276706
msigdb	Yes	LCNM_pos_up		BLANCO_MELO_BETA_INTERFERON_TREATED_BRONCHIAL_EPITHELIAL_CELLS_UP	0.173917	0.798628	1.40216	0.205953	ENSG00000111912, ENSG00000133101, ENSG00000184156, ENSG00000140280, ENSG00000174136, ENSG00000175471, ENSG00000104490, ENSG00000157064, ENSG00000055163, ENSG00000198431, ENSG00000169891, ENSG00000157168, ENSG00000152484, ENSG00000182326, ENSG00000156475, ENSG00000100918, ENSG00000137449, ENSG00000204217, ENSG00000173166, ENSG00000249992, ENSG00000072274	90	0.0140618
msigdb	Yes	LCNM_pos_up		BLANCO_MELO_BRONCHIAL_EPITHELIAL_CELLS_INFLUENZA_A_DEL_NS1_INFECTION_UP	0.693766	1	0.810859	0.111547	ENSG00000171617, ENSG00000152503, ENSG00000170340, ENSG00000159200, ENSG00000111912, ENSG00000133101, ENSG00000140280, ENSG00000174136, ENSG00000067221, ENSG00000131979, ENSG00000266094, ENSG00000165731	152	0.00428658
msigdb	Yes	LCNM_pos_up		BLANCO_MELO_BRONCHIAL_EPITHELIAL_CELLS_INFLUENZA_A_INFECTION_DN	0.765565	1	0.520484	0.0956424	ENSG00000171130, ENSG00000170915, ENSG00000173267	27	0.00357035
msigdb	Yes	LCNM_pos_up		BLANCO_MELO_BRONCHIAL_EPITHELIAL_CELLS_INFLUENZA_A_INFECTION_UP	0.952121	1	0.165842	0.0281227	ENSG00000182326, ENSG00000072274, ENSG00000166446, ENSG00000113441, ENSG00000175197, ENSG00000106701, ENSG00000157502, ENSG00000197081, ENSG00000105088, ENSG00000213928, ENSG00000055332, ENSG00000128881, ENSG00000144036, ENSG00000174738, ENSG00000142156, ENSG00000008735, ENSG00000101752, ENSG00000164176, ENSG00000171914, ENSG00000113369, ENSG00000071537, ENSG00000198743, ENSG00000134318, ENSG0000…	39	0.00144683
msigdb	Yes	LCNM_pos_up		BLANCO_MELO_COVID19_BRONCHIAL_EPITHELIAL_CELLS_SARS_COV_2_INFECTION_DN	0.803824	1	0.427013	0.0823801	ENSG00000139998, ENSG00000138735, ENSG00000188613	22	0.00318737
msigdb	Yes	LCNM_pos_up		BLANCO_MELO_COVID19_BRONCHIAL_EPITHELIAL_CELLS_SARS_COV_2_INFECTION_UP	0.654687	1	0.650837	0.136746	ENSG00000258947	16	0.00468576
msigdb	Yes	LCNM_pos_up		BLANCO_MELO_COVID19_SARS_COV_2_INFECTION_A594_ACE2_EXPRESSING_CELLS_DN	0.532949	1	0.92643	0.149555	ENSG00000170962, ENSG00000132437, ENSG00000159713, ENSG00000021645, ENSG00000171130, ENSG00000018236, ENSG00000069424, ENSG00000157851	50	0.00603991
msigdb	Yes	LCNM_pos_up		BLANCO_MELO_COVID19_SARS_COV_2_INFECTION_A594_ACE2_EXPRESSING_CELLS_RUXOLITINIB_DN	0.780064	1	0.52901	0.0918543	ENSG00000132437, ENSG00000085662, ENSG00000117984, ENSG00000069424	35	0.00342588
msigdb	Yes	LCNM_pos_up		BLANCO_MELO_COVID19_SARS_COV_2_INFECTION_A594_ACE2_EXPRESSING_CELLS_RUXOLITINIB_UP	0.9902	1	0.136369	0.0198077	ENSG00000119508, ENSG00000266094, ENSG00000197063, ENSG00000025156, ENSG00000219200, ENSG00000129472, ENSG00000131263, ENSG00000137947	97	0.000641855
msigdb	Yes	LCNM_pos_up		BLANCO_MELO_COVID19_SARS_COV_2_INFECTION_A594_ACE2_EXPRESSING_CELLS_UP	0.9965	1	0.0673267	0.00965893	ENSG00000175471, ENSG00000119508, ENSG00000266094, ENSG00000197063	107	0.000382367
msigdb	Yes	LCNM_pos_up		BLANCO_MELO_COVID19_SARS_COV_2_INFECTION_A594_CELLS_DN	0.404092	1	1.10057	0.22039	ENSG00000132437, ENSG00000174469, ENSG00000104490, ENSG00000116133, ENSG00000124507	19	0.00783506
msigdb	Yes	LCNM_pos_up		BLANCO_MELO_COVID19_SARS_COV_2_INFECTION_A594_CELLS_UP	0.0445991	0.453238	2.15107	0.414987	ENSG00000152503, ENSG00000071242, ENSG00000072041, ENSG00000184156, ENSG00000060982, ENSG00000145362, ENSG00000113319, ENSG00000155961, ENSG00000133134	22	0.0298652
msigdb	Yes	LCNM_pos_up		BLANCO_MELO_COVID19_SARS_COV_2_INFECTION_CALU3_CELLS_UP	0.730385	1	0.672218	0.106388	ENSG00000067715, ENSG00000111912, ENSG00000060982, ENSG00000119508	56	0.00392
msigdb	Yes	LCNM_pos_up		BLANCO_MELO_COVID19_SARS_COV_2_LOW_MOI_INFECTION_A594_ACE2_EXPRESSING_CELLS_UP	0.974341	1	0.070245	0.0125151	ENSG00000119508	31	0.00104703
msigdb	Yes	LCNM_pos_up		BLANCO_MELO_COVID19_SARS_COV_2_POS_PATIENT_LUNG_TISSUE_DN	0.680446	1	0.789109	0.115026	ENSG00000166619, ENSG00000165943, ENSG00000183087, ENSG00000197063, ENSG00000197586, ENSG00000110514, ENSG00000127511, ENSG00000100359, ENSG00000141556, ENSG00000159069, ENSG00000168397, ENSG00000099949, ENSG00000121671, ENSG00000124702, ENSG00000090020, ENSG00000076356, ENSG00000204231, ENSG00000182606, ENSG00000204351, ENSG00000112078, ENSG00000087116, ENSG00000047056, ENSG00000070761, ENSG0000…	95	0.00442146
msigdb	Yes	LCNM_pos_up		BLANCO_MELO_COVID19_SARS_COV_2_POS_PATIENT_LUNG_TISSUE_UP	0.913662	1	0.192186	0.0374917	ENSG00000131979, ENSG00000176788	21	0.00198335
msigdb	Yes	LCNM_pos_up		BLANCO_MELO_HUMAN_PARAINFLUENZA_VIRUS_3_INFECTION_A594_CELLS_DN	0.921222	1	0.187443	0.0357659	ENSG00000103154	23	0.00188674
msigdb	Yes	LCNM_pos_up		BLANCO_MELO_HUMAN_PARAINFLUENZA_VIRUS_3_INFECTION_A594_CELLS_UP	0.364553	0.997917	1.16035	0.193854	ENSG00000196352, ENSG00000175471, ENSG00000133083, ENSG00000165731, ENSG00000140105, ENSG00000110427, ENSG00000182326	42	0.0085183
msigdb	Yes	LCNM_pos_up		BLANCO_MELO_INFLUENZA_A_INFECTION_A594_CELLS_DN	0.751765	1	0.618678	0.100619	ENSG00000186577, ENSG00000197063, ENSG00000185909, ENSG00000132879, ENSG00000223768, ENSG00000177706, ENSG00000166823, ENSG00000160991	48	0.0037075
msigdb	Yes	LCNM_pos_up		BLANCO_MELO_INFLUENZA_A_INFECTION_A594_CELLS_UP	0.161197	0.780484	1.67608	0.346234	ENSG00000116741, ENSG00000175197, ENSG00000067064, ENSG00000178381, ENSG00000263874, ENSG00000198015, ENSG00000134970, ENSG00000258441, ENSG00000205269	17	0.0147181
msigdb	Yes	LCNM_pos_up		BLANCO_MELO_MERS_COV_INFECTION_MCR5_CELLS_DN	0.817964	1	0.369502	0.0750808	ENSG00000170962	18	0.0030437
msigdb	Yes	LCNM_pos_up		BLANCO_MELO_MERS_COV_INFECTION_MCR5_CELLS_UP	0.703966	1	0.696916	0.112504	ENSG00000223573, ENSG00000102287, ENSG00000140403, ENSG00000188573, ENSG00000111110, ENSG00000085831	50	0.00418394
msigdb	Yes	LCNM_pos_up		BLANCO_MELO_RESPIRATORY_SYNCYTIAL_VIRUS_INFECTION_A594_CELLS_DN	0.526689	1	0.88393	0.174656	ENSG00000132437, ENSG00000159713, ENSG00000125170, ENSG00000165716	20	0.00611628
msigdb	Yes	LCNM_pos_up		BLANCO_MELO_RESPIRATORY_SYNCYTIAL_VIRUS_INFECTION_A594_CELLS_UP	0.0665587	0.540227	1.79794	0.288246	ENSG00000152377, ENSG00000072682, ENSG00000072041, ENSG00000184156, ENSG00000196352, ENSG00000175471, ENSG00000175352, ENSG00000171450, ENSG00000118242, ENSG00000133083, ENSG00000165731, ENSG00000140105, ENSG00000182326	52	0.0241636
msigdb	Yes	LCNM_pos_up		BLUM_RESPONSE_TO_SALIRASIB_DN	0.816904	1	0.681911	0.0933278	ENSG00000171617, ENSG00000078668, ENSG00000196230, ENSG00000134308, ENSG00000189159, ENSG00000171314, ENSG00000134138, ENSG00000128989, ENSG00000111669, ENSG00000134333, ENSG00000113657	160	0.00305453
msigdb	Yes	LCNM_pos_up		BLUM_RESPONSE_TO_SALIRASIB_UP	0.364753	0.99824	1.10861	0.150658	ENSG00000140941, ENSG00000196352, ENSG00000105835, ENSG00000060982, ENSG00000128590, ENSG00000197063, ENSG00000071889, ENSG00000140105, ENSG00000197586, ENSG00000117984, ENSG00000124209, ENSG00000157823, ENSG00000106105, ENSG00000068971, ENSG00000145362, ENSG00000116954, ENSG00000139637, ENSG00000100528, ENSG00000198380, ENSG00000114125, ENSG00000165678, ENSG00000137996, ENSG00000106636, ENSG0000…	171	0.00851462
msigdb	Yes	LCNM_pos_up		BMI1_DN.V1_DN	0.391572	1	1.1085	0.169477	ENSG00000211445, ENSG00000182013, ENSG00000157064, ENSG00000136099, ENSG00000138735, ENSG00000149654, ENSG00000198300, ENSG00000165322, ENSG00000165169, ENSG00000105270, ENSG00000115365, ENSG00000101210, ENSG00000048540, ENSG00000134121	69	0.00804251
msigdb	Yes	LCNM_pos_up		BMI1_DN.V1_UP	0.333273	0.974588	1.21626	0.211184	ENSG00000159363, ENSG00000135454, ENSG00000160326, ENSG00000102287, ENSG00000077782, ENSG00000115232, ENSG00000102996, ENSG00000172375, ENSG00000116396	35	0.00912573
msigdb	Yes	LCNM_pos_up		BMI1_DN_MEL18_DN.V1_DN	0.628467	1	0.829096	0.124603	ENSG00000211445, ENSG00000182013, ENSG00000132563, ENSG00000157064, ENSG00000136099, ENSG00000138735, ENSG00000198300, ENSG00000165169, ENSG00000105270, ENSG00000185559, ENSG00000048540, ENSG00000175426, ENSG00000134121, ENSG00000040731, ENSG00000073969	77	0.00496076
msigdb	Yes	LCNM_pos_up		BMI1_DN_MEL18_DN.V1_UP	0.853003	1	0.413614	0.0697635	ENSG00000159363, ENSG00000169836	40	0.00267836
msigdb	Yes	LCNM_pos_up		BOCHKIS_FOXA2_TARGETS	0.99846	1	0.147663	0.0198526	ENSG00000136868, ENSG00000176171, ENSG00000177879, ENSG00000197063, ENSG00000186480, ENSG00000125629, ENSG00000196776, ENSG00000165322, ENSG00000114383, ENSG00000102978, ENSG00000169213, ENSG00000239382, ENSG00000079459, ENSG00000165678, ENSG00000114302, ENSG00000151502, ENSG00000128272, ENSG00000074696, ENSG00000148634, ENSG00000081760, ENSG00000164885, ENSG00000138095, ENSG00000103249, ENSG0000…	191	0.000253385
msigdb	Yes	LCNM_pos_up		BOGNI_TREATMENT_RELATED_MYELOID_LEUKEMIA_DN	0.895482	1	0.20426	0.0421947	ENSG00000204231, ENSG00000102096, ENSG00000170558, ENSG00000131374, ENSG00000086504, ENSG00000113328, ENSG00000106603, ENSG00000100568, ENSG00000161533, ENSG00000223501, ENSG00000124193, ENSG00000135108, ENSG00000263465, ENSG00000114857, ENSG00000008952, ENSG00000100201, ENSG00000204580	17	0.00220423
msigdb	Yes	LCNM_pos_up		BOHN_PRIMARY_IMMUNODEFICIENCY_SYNDROM_UP	0.194116	0.828208	1.52255	0.284576	ENSG00000123562, ENSG00000168268, ENSG00000065154	25	0.0131463
msigdb	Yes	LCNM_pos_up		BONCI_TARGETS_OF_MIR15A_AND_MIR16_1	0.196636	0.829716	1.46384	0.246903	ENSG00000152503, ENSG00000007168, ENSG00000065559, ENSG00000266094, ENSG00000104497, ENSG00000139116, ENSG00000137449, ENSG00000138018, ENSG00000114302, ENSG00000166167, ENSG00000090054, ENSG00000108582, ENSG00000130939, ENSG00000185760, ENSG00000115540, ENSG00000129473	40	0.0130414
msigdb	Yes	LCNM_pos_up		BONOME_OVARIAN_CANCER_POOR_SURVIVAL_UP	0.932041	1	0.141925	0.028043	ENSG00000104388, ENSG00000156011, ENSG00000169282, ENSG00000198677, ENSG00000260916, ENSG00000103657, ENSG00000100422, ENSG00000255302, ENSG00000023287, ENSG00000136156, ENSG00000025796, ENSG00000115461, ENSG00000106052, ENSG00000122042, ENSG00000009413, ENSG00000116754, ENSG00000156298, ENSG00000109906, ENSG00000115380, ENSG00000064042	20	0.00174219
msigdb	Yes	LCNM_pos_up		BONOME_OVARIAN_CANCER_SURVIVAL_OPTIMAL_DEBULKING	0.452211	1	1.0335	0.147774	ENSG00000067715, ENSG00000122012, ENSG00000159348, ENSG00000175471, ENSG00000103769, ENSG00000198836, ENSG00000112290, ENSG00000184277, ENSG00000131149, ENSG00000168824, ENSG00000137312, ENSG00000101079, ENSG00000138639, ENSG00000112576, ENSG00000156011, ENSG00000135070, ENSG00000066739, ENSG00000158710, ENSG00000086666, ENSG00000006715, ENSG00000127463, ENSG00000166557, ENSG00000121671, ENSG0000…	110	0.00710114
msigdb	Yes	LCNM_pos_up		BONOME_OVARIAN_CANCER_SURVIVAL_SUBOPTIMAL_DEBULKING	0.639487	1	0.888746	0.117547	ENSG00000189221, ENSG00000170962, ENSG00000138834, ENSG00000152377, ENSG00000139211, ENSG00000071242, ENSG00000129355, ENSG00000155097, ENSG00000115419, ENSG00000113161, ENSG00000097021, ENSG00000197043, ENSG00000145730, ENSG00000128590, ENSG00000198300, ENSG00000175582, ENSG00000107758, ENSG00000104388, ENSG00000082458, ENSG00000150768, ENSG00000117155, ENSG00000145715, ENSG00000155093, ENSG0000…	230	0.00484435
msigdb	Yes	LCNM_pos_up		BOQUEST_STEM_CELL_CULTURED_VS_FRESH_UP	0.959461	1	0.434091	0.0589121	ENSG00000211445, ENSG00000154277, ENSG00000189221, ENSG00000105976, ENSG00000071242, ENSG00000134779, ENSG00000105835, ENSG00000136868, ENSG00000115419, ENSG00000198431, ENSG00000059804, ENSG00000133083, ENSG00000198300	173	0.00132621
msigdb	Yes	LCNM_pos_up		BOQUEST_STEM_CELL_DN	0.451131	1	1.03618	0.155726	ENSG00000173482, ENSG00000105976, ENSG00000186642, ENSG00000071242, ENSG00000159200, ENSG00000122679, ENSG00000175471, ENSG00000106537, ENSG00000109436, ENSG00000147642, ENSG00000140105, ENSG00000175606, ENSG00000176454, ENSG00000197959	77	0.00711664
msigdb	Yes	LCNM_pos_up		BOQUEST_STEM_CELL_UP	0.967281	1	0.246721	0.0366296	ENSG00000170962, ENSG00000152377, ENSG00000134138, ENSG00000166033, ENSG00000214548, ENSG00000133083	83	0.00118663
msigdb	Yes	LCNM_pos_up		BORCZUK_MALIGNANT_MESOTHELIOMA_DN	0.98804	1	0.0191813	0.00362138	ENSG00000214548	24	0.000709845
msigdb	Yes	LCNM_pos_up		BORCZUK_MALIGNANT_MESOTHELIOMA_UP	0.0349593	0.398811	1.56429	0.207448	ENSG00000101856, ENSG00000123562, ENSG00000164924, ENSG00000100075, ENSG00000050748, ENSG00000155096, ENSG00000117906, ENSG00000134308, ENSG00000101843, ENSG00000075945, ENSG00000120265, ENSG00000120805, ENSG00000096384, ENSG00000110958, ENSG00000179222, ENSG00000167552, ENSG00000165169, ENSG00000106105, ENSG00000165704, ENSG00000088832, ENSG00000168439, ENSG00000145715, ENSG00000052802, ENSG0000…	223	0.0339032
msigdb	Yes	LCNM_pos_up		BORLAK_LIVER_CANCER_EGF_UP	0.98176	1	0.0390048	0.00716739	ENSG00000133134, ENSG00000182718, ENSG00000111057, ENSG00000105514, ENSG00000085832, ENSG00000247596, ENSG00000162772, ENSG00000123130, ENSG00000185222, ENSG00000197461, ENSG00000135404, ENSG00000124570, ENSG00000170345, ENSG00000171223, ENSG00000102317, ENSG00000157557, ENSG00000159388, ENSG00000114115, ENSG00000106624, ENSG00000125968, ENSG00000204580, ENSG00000104267, ENSG00000170017, ENSG0000…	27	0.000879417
msigdb	Yes	LCNM_pos_up		BOSCO_ALLERGEN_INDUCED_TH2_ASSOCIATED_MODULE	0.865583	1	0.432844	0.0691539	ENSG00000162636, ENSG00000164659, ENSG00000119508, ENSG00000139163, ENSG00000115896, ENSG00000172292	53	0.00254251
msigdb	Yes	LCNM_pos_up		BOSCO_INTERFERON_INDUCED_ANTIVIRAL_MODULE	0.48571	1	0.960313	0.185265	ENSG00000111912, ENSG00000131979, ENSG00000115232, ENSG00000159202	22	0.00663907
msigdb	Yes	LCNM_pos_up		BOUDOUKHA_BOUND_BY_IGF2BP2	0.964501	1	0.24262	0.0365525	ENSG00000084731	76	0.00123779
msigdb	Yes	LCNM_pos_up		BOYAULT_LIVER_CANCER_SUBCLASS_G123_DN	0.939321	1	0.104546	0.022358	ENSG00000156011, ENSG00000125166, ENSG00000139112, ENSG00000145439, ENSG00000138796, ENSG00000120915, ENSG00000023330, ENSG00000169738, ENSG00000137106, ENSG00000010810, ENSG00000060971, ENSG00000167315, ENSG00000100714, ENSG00000132541, ENSG00000080493	15	0.00163984
msigdb	Yes	LCNM_pos_up		BOYAULT_LIVER_CANCER_SUBCLASS_G123_UP	0.474491	1	0.990972	0.180627	ENSG00000168268, ENSG00000131473, ENSG00000116161, ENSG00000160691, ENSG00000163468, ENSG00000136026, ENSG00000108582, ENSG00000163558, ENSG00000242265, ENSG00000182481	28	0.00678998
msigdb	Yes	LCNM_pos_up		BOYAULT_LIVER_CANCER_SUBCLASS_G12_UP	0.451791	1	1.01944	0.192468	ENSG00000143761, ENSG00000162923, ENSG00000118200, ENSG00000185420, ENSG00000123684, ENSG00000163444, ENSG00000136643, ENSG00000110721	24	0.00710717
msigdb	Yes	LCNM_pos_up		BOYAULT_LIVER_CANCER_SUBCLASS_G1_DN	0.759305	1	0.526423	0.0975781	ENSG00000166619	26	0.00363259
msigdb	Yes	LCNM_pos_up		BOYAULT_LIVER_CANCER_SUBCLASS_G1_UP	0.969781	1	0.18483	0.0286744	ENSG00000021645, ENSG00000198300, ENSG00000158201, ENSG00000070061, ENSG00000100320, ENSG00000112685, ENSG00000076356, ENSG00000157045, ENSG00000158850, ENSG00000183155, ENSG00000198911, ENSG00000197965, ENSG00000160710, ENSG00000134910, ENSG00000121413, ENSG00000152102, ENSG00000167642, ENSG00000163947, ENSG00000102038, ENSG00000068383, ENSG00000213160, ENSG00000111731, ENSG00000172239, ENSG0000…	63	0.00113893
msigdb	Yes	LCNM_pos_up		BOYAULT_LIVER_CANCER_SUBCLASS_G2	0.00723986	0.187452	2.74845	0.587776	ENSG00000139211, ENSG00000165943, ENSG00000175471, ENSG00000134138, ENSG00000160326, ENSG00000213190	15	0.075604
msigdb	Yes	LCNM_pos_up		BOYAULT_LIVER_CANCER_SUBCLASS_G23_UP	0.0271195	0.354235	2.25527	0.41442	ENSG00000100030, ENSG00000116675, ENSG00000241685, ENSG00000163950, ENSG00000169241, ENSG00000072274, ENSG00000111371, ENSG00000196305, ENSG00000108106, ENSG00000124198	27	0.0386506
msigdb	Yes	LCNM_pos_up		BOYAULT_LIVER_CANCER_SUBCLASS_G3_DN	0.883002	1	0.248073	0.0496767	ENSG00000137726	19	0.00234854
msigdb	Yes	LCNM_pos_up		BOYAULT_LIVER_CANCER_SUBCLASS_G3_UP	0.0149397	0.267533	1.8502	0.259698	ENSG00000126214, ENSG00000189159, ENSG00000113387, ENSG00000128989, ENSG00000101557, ENSG00000078369, ENSG00000110958, ENSG00000197045, ENSG00000009307, ENSG00000115365, ENSG00000100519, ENSG00000117632, ENSG00000073969, ENSG00000106263, ENSG00000108946, ENSG00000141551, ENSG00000145293, ENSG00000164961, ENSG00000143179, ENSG00000169139, ENSG00000102144, ENSG00000119185, ENSG00000137942, ENSG0000…	127	0.0524075
msigdb	Yes	LCNM_pos_up		BOYAULT_LIVER_CANCER_SUBCLASS_G6_UP	0.0391392	0.423414	2.06737	0.358967	ENSG00000158560, ENSG00000130540, ENSG00000171130, ENSG00000177879, ENSG00000103546, ENSG00000104331, ENSG00000185825, ENSG00000188677, ENSG00000213614, ENSG00000120860, ENSG00000116791, ENSG00000172465, ENSG00000138073	35	0.0319718
msigdb	Yes	LCNM_pos_up		BOYLAN_MULTIPLE_MYELOMA_C_CLUSTER_DN	0.761865	1	0.450156	0.0962691	ENSG00000133872, ENSG00000118276, ENSG00000118263, ENSG00000146416	15	0.00360714
msigdb	Yes	LCNM_pos_up		BOYLAN_MULTIPLE_MYELOMA_C_CLUSTER_UP	0.621348	1	0.704095	0.150576	ENSG00000150594	15	0.00503668
msigdb	Yes	LCNM_pos_up		BOYLAN_MULTIPLE_MYELOMA_C_DN	0.948921	1	0.154955	0.0270646	ENSG00000172292, ENSG00000118276, ENSG00000118263, ENSG00000146072, ENSG00000146416, ENSG00000104427, ENSG00000154978, ENSG00000141349, ENSG00000120306, ENSG00000151746	34	0.00149691
msigdb	Yes	LCNM_pos_up		BOYLAN_MULTIPLE_MYELOMA_C_D_DN	0.809324	1	0.595343	0.0892616	ENSG00000072682, ENSG00000119125, ENSG00000075420, ENSG00000168000, ENSG00000184867, ENSG00000128266, ENSG00000133872	78	0.00313168
msigdb	Yes	LCNM_pos_up		BOYLAN_MULTIPLE_MYELOMA_C_D_UP	0.533829	1	0.936415	0.142803	ENSG00000126214, ENSG00000170027, ENSG00000168268, ENSG00000060982, ENSG00000131979, ENSG00000167005	70	0.00602924
msigdb	Yes	LCNM_pos_up		BOYLAN_MULTIPLE_MYELOMA_C_UP	0.314754	0.957791	1.28528	0.270047	ENSG00000186642, ENSG00000139292, ENSG00000131263, ENSG00000099889, ENSG00000165724, ENSG00000100034, ENSG00000100442, ENSG00000198793	16	0.0095199
msigdb	Yes	LCNM_pos_up		BOYLAN_MULTIPLE_MYELOMA_D_CLUSTER_DN	0.871063	1	0.240484	0.0514292	ENSG00000137409, ENSG00000177119, ENSG00000112576	15	0.0024823
msigdb	Yes	LCNM_pos_up		BOYLAN_MULTIPLE_MYELOMA_D_DN	0.98216	1	0.0482411	0.00848032	ENSG00000179222, ENSG00000137409, ENSG00000244187, ENSG00000132589	33	0.000869544
msigdb	Yes	LCNM_pos_up		BOYLAN_MULTIPLE_MYELOMA_D_UP	0.726165	1	0.634598	0.107612	ENSG00000198478, ENSG00000116133, ENSG00000106211, ENSG00000123352, ENSG00000170113, ENSG00000175197, ENSG00000148834, ENSG00000135049, ENSG00000048392, ENSG00000100285, ENSG00000075790	39	0.00396202
msigdb	Yes	LCNM_pos_up		BOYLAN_MULTIPLE_MYELOMA_PCA1_UP	0.966501	1	0.0927698	0.0165281	ENSG00000184867, ENSG00000179222, ENSG00000176788	31	0.00120118
msigdb	Yes	LCNM_pos_up		BOYLAN_MULTIPLE_MYELOMA_PCA3_DN	0.98318	1	0.0316221	0.00597015	ENSG00000244187, ENSG00000132589, ENSG00000112576, ENSG00000127220, ENSG00000008869, ENSG00000177613, ENSG00000171798, ENSG00000067048, ENSG00000067177, ENSG00000090097, ENSG00000115525, ENSG00000087470, ENSG00000198721, ENSG00000007237, ENSG00000107863, ENSG00000077097, ENSG00000137710, ENSG00000113594, ENSG00000134982, ENSG00000148175, ENSG00000101335, ENSG00000044115, ENSG00000277443, ENSG0000…	24	0.000843882
msigdb	Yes	LCNM_pos_up		BOYLAN_MULTIPLE_MYELOMA_PCA3_UP	0.780204	1	0.514212	0.0909679	ENSG00000154277	32	0.00342449
msigdb	Yes	LCNM_pos_up		BPTF_TARGET_GENES	0.954821	1	0.631261	0.0795451	ENSG00000211445, ENSG00000173598, ENSG00000145335, ENSG00000161203, ENSG00000164924, ENSG00000159348, ENSG00000155096, ENSG00000116675, ENSG00000174136, ENSG00000196352, ENSG00000165943, ENSG00000138107, ENSG00000136868, ENSG00000104490, ENSG00000110888, ENSG00000134138, ENSG00000075945, ENSG00000075420, ENSG00000198431, ENSG00000113575, ENSG00000117153, ENSG00000185787, ENSG00000107758, ENSG0000…	476	0.00140345
msigdb	Yes	LCNM_pos_up		BRACHAT_RESPONSE_TO_CAMPTOTHECIN_DN	0.0829983	0.59067	1.85085	0.33188	ENSG00000100075, ENSG00000139641, ENSG00000196230, ENSG00000181061, ENSG00000105220, ENSG00000162433, ENSG00000112972, ENSG00000067992, ENSG00000196262	30	0.0214469
msigdb	Yes	LCNM_pos_up		BRACHAT_RESPONSE_TO_CISPLATIN	0.98204	1	0.0216063	0.00462066	ENSG00000062716, ENSG00000138381, ENSG00000090238, ENSG00000100417, ENSG00000134324, ENSG00000149547, ENSG00000113328, ENSG00000066583, ENSG00000141232, ENSG00000196136, ENSG00000135679, ENSG00000099204, ENSG00000159388, ENSG00000265972, ENSG00000251562	15	0.000872517
msigdb	Yes	LCNM_pos_up		BRACHAT_RESPONSE_TO_METHOTREXATE_DN	0.0403992	0.430654	2.2553	0.465887	ENSG00000100075, ENSG00000181061, ENSG00000105220, ENSG00000162433, ENSG00000112972, ENSG00000067992, ENSG00000196262	17	0.0314485
msigdb	Yes	LCNM_pos_up		BRCA1_DN.V1_DN	0.631447	1	0.738929	0.135783	ENSG00000113657, ENSG00000102678, ENSG00000063176, ENSG00000109854, ENSG00000169740, ENSG00000143771, ENSG00000175175, ENSG00000183837, ENSG00000166206	27	0.00492915
msigdb	Yes	LCNM_pos_up		BRCA1_DN.V1_UP	0.407912	1	1.095	0.21125	ENSG00000109132, ENSG00000169836, ENSG00000149654, ENSG00000166313	22	0.00777325
msigdb	Yes	LCNM_pos_up		BREDEMEYER_RAG_SIGNALING_NOT_VIA_ATM_DN	0.790024	1	0.48926	0.0877302	ENSG00000086300, ENSG00000115365, ENSG00000105778, ENSG00000099889	30	0.00332625
msigdb	Yes	LCNM_pos_up		BREDEMEYER_RAG_SIGNALING_NOT_VIA_ATM_UP	0.472651	1	0.99528	0.180096	ENSG00000159200, ENSG00000196072, ENSG00000013016, ENSG00000144136, ENSG00000181191, ENSG00000178950, ENSG00000154447, ENSG00000122550, ENSG00000170522, ENSG00000113621	29	0.00681508
msigdb	Yes	LCNM_pos_up		BREDEMEYER_RAG_SIGNALING_VIA_ATM_NOT_VIA_NFKB_DN	0.962021	1	0.0675169	0.0137191	ENSG00000137449, ENSG00000130714, ENSG00000067177, ENSG00000179889, ENSG00000180891, ENSG00000180902, ENSG00000110090, ENSG00000185222, ENSG00000141576, ENSG00000147649, ENSG00000160211, ENSG00000061938, ENSG00000050438, ENSG00000170759, ENSG00000151150, ENSG00000123096, ENSG00000123095, ENSG00000070214	18	0.00128195
msigdb	Yes	LCNM_pos_up		BREDEMEYER_RAG_SIGNALING_VIA_ATM_NOT_VIA_NFKB_UP	0.969861	1	0.0528794	0.0105891	ENSG00000154153, ENSG00000144136, ENSG00000058404, ENSG00000078124, ENSG00000166352, ENSG00000179152, ENSG00000148450, ENSG00000116260, ENSG00000124299, ENSG00000154511, ENSG00000134352, ENSG00000116641, ENSG00000161981, ENSG00000184990, ENSG00000135052, ENSG00000185043, ENSG00000177606, ENSG00000150938, ENSG00000008441	19	0.00113737
msigdb	Yes	LCNM_pos_up		BRF1_TARGET_GENES	0.0667387	0.540227	2.01935	0.393935	ENSG00000111912, ENSG00000140941, ENSG00000103769, ENSG00000103264, ENSG00000211456, ENSG00000174684, ENSG00000002834	21	0.0241286
msigdb	Yes	LCNM_pos_up		BRIDEAU_IMPRINTED_GENES	0.0238595	0.335602	2.25596	0.401928	ENSG00000087460, ENSG00000132437, ENSG00000180176, ENSG00000254585, ENSG00000177432, ENSG00000214548, ENSG00000198300, ENSG00000115828, ENSG00000185559, ENSG00000128739, ENSG00000182636, ENSG00000102468	31	0.0412766
msigdb	Yes	LCNM_pos_up		BROCKE_APOPTOSIS_REVERSED_BY_IL6	0.48815	1	0.993529	0.147283	ENSG00000163618, ENSG00000196730, ENSG00000117906, ENSG00000115762, ENSG00000105835, ENSG00000110002, ENSG00000183087, ENSG00000059804, ENSG00000128590, ENSG00000182287, ENSG00000176454, ENSG00000124802, ENSG00000137312, ENSG00000052802	84	0.00660673
msigdb	Yes	LCNM_pos_up		BROWNE_HCMV_INFECTION_10HR_DN	0.98262	1	0.0283705	0.00547328	ENSG00000153558, ENSG00000153250, ENSG00000122420, ENSG00000152942, ENSG00000167699	22	0.000858059
msigdb	Yes	LCNM_pos_up		BROWNE_HCMV_INFECTION_10HR_UP	0.854803	1	0.42452	0.0706028	ENSG00000155097, ENSG00000128590	43	0.00265911
msigdb	Yes	LCNM_pos_up		BROWNE_HCMV_INFECTION_12HR_DN	0.332973	0.974588	1.20669	0.198831	ENSG00000007168, ENSG00000110002, ENSG00000153233, ENSG00000013619, ENSG00000110427, ENSG00000167552	45	0.00913189
msigdb	Yes	LCNM_pos_up		BROWNE_HCMV_INFECTION_12HR_UP	0.899222	1	0.348992	0.0567585	ENSG00000065559, ENSG00000203618, ENSG00000102978, ENSG00000168439	48	0.00215993
msigdb	Yes	LCNM_pos_up		BROWNE_HCMV_INFECTION_14HR_DN	0.920202	1	0.477634	0.0672475	ENSG00000129682, ENSG00000105976, ENSG00000072041, ENSG00000185567, ENSG00000018189	124	0.00189996
msigdb	Yes	LCNM_pos_up		BROWNE_HCMV_INFECTION_14HR_UP	0.840323	1	0.538512	0.0816	ENSG00000133101, ENSG00000155097, ENSG00000159082, ENSG00000117410	73	0.00281247
msigdb	Yes	LCNM_pos_up		BROWNE_HCMV_INFECTION_16HR_DN	0.672067	1	0.725106	0.12114	ENSG00000104435, ENSG00000227051, ENSG00000008118, ENSG00000133083, ENSG00000121769, ENSG00000153558	42	0.00450689
msigdb	Yes	LCNM_pos_up		BROWNE_HCMV_INFECTION_16HR_UP	0.0408392	0.433521	1.67449	0.235034	ENSG00000211445, ENSG00000189221, ENSG00000135002, ENSG00000169116, ENSG00000115762, ENSG00000165943, ENSG00000158560, ENSG00000119508, ENSG00000102287, ENSG00000085433, ENSG00000203618, ENSG00000111674, ENSG00000082458, ENSG00000052749, ENSG00000137947, ENSG00000068971, ENSG00000115896, ENSG00000158201, ENSG00000148798, ENSG00000112237, ENSG00000136274, ENSG00000072274, ENSG00000106636, ENSG0000…	127	0.0312714
msigdb	Yes	LCNM_pos_up		BROWNE_HCMV_INFECTION_18HR_DN	0.877522	1	0.484607	0.0725543	ENSG00000129682, ENSG00000071242, ENSG00000183087, ENSG00000186480, ENSG00000134030, ENSG00000105270, ENSG00000176454, ENSG00000130827	79	0.0024104
msigdb	Yes	LCNM_pos_up		BROWNE_HCMV_INFECTION_18HR_UP	0.568809	1	0.904066	0.13402	ENSG00000105976, ENSG00000171033, ENSG00000198300, ENSG00000221823, ENSG00000025156, ENSG00000102678, ENSG00000131437, ENSG00000154153	84	0.0056175
msigdb	Yes	LCNM_pos_up		BROWNE_HCMV_INFECTION_1HR_DN	0.686506	1	0.774293	0.113896	ENSG00000117419, ENSG00000180176, ENSG00000157064, ENSG00000153233, ENSG00000011021, ENSG00000213190	89	0.00435996
msigdb	Yes	LCNM_pos_up		BROWNE_HCMV_INFECTION_1HR_UP	0.751625	1	0.544097	0.0999815	ENSG00000108828	27	0.00370889
msigdb	Yes	LCNM_pos_up		BROWNE_HCMV_INFECTION_20HR_DN	0.913342	1	0.323658	0.0520587	ENSG00000115963, ENSG00000110427, ENSG00000153558, ENSG00000130638, ENSG00000249992, ENSG00000182718, ENSG00000112186, ENSG00000122420, ENSG00000006715, ENSG00000140463, ENSG00000173221, ENSG00000073910, ENSG00000101150, ENSG00000148834, ENSG00000005884, ENSG00000038382	51	0.00198737
msigdb	Yes	LCNM_pos_up		BROWNE_HCMV_INFECTION_20HR_UP	0.474031	1	1.0144	0.14186	ENSG00000183044, ENSG00000065559, ENSG00000119508, ENSG00000128266, ENSG00000203618, ENSG00000165731, ENSG00000186868, ENSG00000067992, ENSG00000277586, ENSG00000253719, ENSG00000260230, ENSG00000068971, ENSG00000115896, ENSG00000187672, ENSG00000112237, ENSG00000099804, ENSG00000136274, ENSG00000112576, ENSG00000072274, ENSG00000147457, ENSG00000006740, ENSG00000055118, ENSG00000086061, ENSG0000…	131	0.00679625
msigdb	Yes	LCNM_pos_up		BROWNE_HCMV_INFECTION_24HR_DN	0.799144	1	0.584616	0.090697	ENSG00000173482, ENSG00000071242, ENSG00000104904, ENSG00000110002, ENSG00000183087	63	0.0032346
msigdb	Yes	LCNM_pos_up		BROWNE_HCMV_INFECTION_24HR_UP	0.0431991	0.443819	1.81783	0.27491	ENSG00000127561, ENSG00000183044, ENSG00000154917, ENSG00000169836, ENSG00000119508, ENSG00000162433, ENSG00000221823, ENSG00000175416, ENSG00000102678, ENSG00000033627, ENSG00000088832, ENSG00000101210, ENSG00000124406, ENSG00000108344, ENSG00000011105	74	0.0303676
msigdb	Yes	LCNM_pos_up		BROWNE_HCMV_INFECTION_2HR_DN	0.49937	1	0.926333	0.185498	ENSG00000153233, ENSG00000168439, ENSG00000169213, ENSG00000180660, ENSG00000182718, ENSG00000153933	19	0.0064601
msigdb	Yes	LCNM_pos_up		BROWNE_HCMV_INFECTION_2HR_UP	0.585988	1	0.769311	0.161638	ENSG00000110002, ENSG00000119508, ENSG00000131979	16	0.00542317
msigdb	Yes	LCNM_pos_up		BROWNE_HCMV_INFECTION_30MIN_DN	0.655427	1	0.753718	0.124807	ENSG00000072041, ENSG00000139220, ENSG00000018189, ENSG00000110002	44	0.0046781
msigdb	Yes	LCNM_pos_up		BROWNE_HCMV_INFECTION_30MIN_UP	0.525389	1	0.874591	0.183758	ENSG00000211445	16	0.00613224
msigdb	Yes	LCNM_pos_up		BROWNE_HCMV_INFECTION_48HR_DN	0.579868	1	0.927731	0.124729	ENSG00000129682, ENSG00000017260, ENSG00000184009, ENSG00000018189, ENSG00000126247, ENSG00000145022, ENSG00000010322, ENSG00000157064, ENSG00000072832, ENSG00000168000, ENSG00000125505, ENSG00000151490, ENSG00000177697, ENSG00000077782, ENSG00000125746, ENSG00000204843, ENSG00000104388, ENSG00000151414, ENSG00000106772, ENSG00000171303, ENSG00000115232, ENSG00000260032, ENSG00000123178, ENSG0000…	191	0.00549185
msigdb	Yes	LCNM_pos_up		BROWNE_HCMV_INFECTION_48HR_UP	0.314834	0.957791	1.20973	0.183753	ENSG00000147416, ENSG00000145335, ENSG00000196352, ENSG00000153233, ENSG00000165731, ENSG00000213190, ENSG00000111110, ENSG00000107758, ENSG00000067992, ENSG00000124802, ENSG00000260230, ENSG00000134291, ENSG00000165949, ENSG00000067057, ENSG00000113231, ENSG00000137942	72	0.00951813
msigdb	Yes	LCNM_pos_up		BROWNE_HCMV_INFECTION_4HR_DN	0.51913	1	0.964917	0.140155	ENSG00000127561, ENSG00000072041, ENSG00000117419, ENSG00000018189, ENSG00000157064, ENSG00000113575, ENSG00000124164, ENSG00000105778, ENSG00000070718, ENSG00000149541, ENSG00000118263, ENSG00000114302, ENSG00000164885, ENSG00000152942, ENSG00000198642, ENSG00000175197, ENSG00000086015, ENSG00000100241	97	0.00620966
msigdb	Yes	LCNM_pos_up		BROWNE_HCMV_INFECTION_4HR_UP	0.737545	1	0.53689	0.104737	ENSG00000169836, ENSG00000119508	21	0.00384878
msigdb	Yes	LCNM_pos_up		BROWNE_HCMV_INFECTION_6HR_DN	0.820084	1	0.533448	0.0841665	ENSG00000115963, ENSG00000011021, ENSG00000153558, ENSG00000187189, ENSG00000260032, ENSG00000040341, ENSG00000005249, ENSG00000101333, ENSG00000083457, ENSG00000167699, ENSG00000137713	57	0.00302201
msigdb	Yes	LCNM_pos_up		BROWNE_HCMV_INFECTION_6HR_UP	0.99642	1	0.000790552	0.000149254	ENSG00000172375, ENSG00000135677, ENSG00000166167, ENSG00000107643, ENSG00000010295, ENSG00000198805, ENSG00000155966, ENSG00000126709, ENSG00000108924, ENSG00000088808, ENSG00000157601, ENSG00000055332, ENSG00000114770, ENSG00000095794, ENSG00000139352, ENSG00000072518, ENSG00000186575, ENSG00000123505, ENSG00000116560, ENSG00000130821, ENSG00000187608, ENSG00000172461, ENSG00000173786, ENSG0000…	24	0.000386728
msigdb	Yes	LCNM_pos_up		BROWNE_HCMV_INFECTION_8HR_UP	0.608288	1	0.826507	0.133909	ENSG00000211445, ENSG00000152377, ENSG00000119508	49	0.0051775
msigdb	Yes	LCNM_pos_up		BROWNE_INTERFERON_RESPONSIVE_GENES	0.536229	1	0.862249	0.175204	ENSG00000131979, ENSG00000140105, ENSG00000165949	18	0.00600023
msigdb	Yes	LCNM_pos_up		BROWN_MYELOID_CELL_DEVELOPMENT_DN	0.923382	1	0.346879	0.0532696	ENSG00000101856	67	0.00185851
msigdb	Yes	LCNM_pos_up		BROWN_MYELOID_CELL_DEVELOPMENT_UP	0.876782	1	0.419213	0.0663464	ENSG00000147416, ENSG00000102882	56	0.00241869
msigdb	Yes	LCNM_pos_up		BRUECKNER_TARGETS_OF_MIRLET7A3_DN	0.609548	1	0.808145	0.136308	ENSG00000152377, ENSG00000110321, ENSG00000115419, ENSG00000085662, ENSG00000113657, ENSG00000104332	40	0.00516382
msigdb	Yes	LCNM_pos_up		BRUECKNER_TARGETS_OF_MIRLET7A3_UP	0.678226	1	0.750444	0.117716	ENSG00000196730, ENSG00000196352, ENSG00000089199, ENSG00000089063, ENSG00000198431	59	0.00444404
msigdb	Yes	LCNM_pos_up		BRUINS_UVC_RESPONSE_EARLY_LATE	0.851423	1	0.624998	0.0863535	ENSG00000211445, ENSG00000086300, ENSG00000100030, ENSG00000057935, ENSG00000115963, ENSG00000133398, ENSG00000266094, ENSG00000125629, ENSG00000082458, ENSG00000242173, ENSG00000106609, ENSG00000160014, ENSG00000100519, ENSG00000167508	146	0.00269521
msigdb	Yes	LCNM_pos_up		BRUINS_UVC_RESPONSE_MIDDLE	0.453351	1	1.02545	0.185555	ENSG00000164164, ENSG00000099889, ENSG00000012660, ENSG00000164615, ENSG00000078725, ENSG00000175197, ENSG00000119965, ENSG00000170632, ENSG00000177169, ENSG00000173545, ENSG00000198805, ENSG00000117305, ENSG00000163900	29	0.00708483
msigdb	Yes	LCNM_pos_up		BRUINS_UVC_RESPONSE_VIA_TP53_GROUP_A	0.146237	0.755858	1.27954	0.165376	ENSG00000152932, ENSG00000101856, ENSG00000086289, ENSG00000063015, ENSG00000189221, ENSG00000180616, ENSG00000170027, ENSG00000170340, ENSG00000145335, ENSG00000162188, ENSG00000140280, ENSG00000018189, ENSG00000196352, ENSG00000104490, ENSG00000154645, ENSG00000103154, ENSG00000115963, ENSG00000108309, ENSG00000154096, ENSG00000187147, ENSG00000214548, ENSG00000128266, ENSG00000007402, ENSG0000…	316	0.0155899
msigdb	Yes	LCNM_pos_up		BRUINS_UVC_RESPONSE_VIA_TP53_GROUP_B	0.757685	1	0.772454	0.103457	ENSG00000103034, ENSG00000132437, ENSG00000129355, ENSG00000133101, ENSG00000135018, ENSG00000157152, ENSG00000106537, ENSG00000136099, ENSG00000105220, ENSG00000197102, ENSG00000100983, ENSG00000214575, ENSG00000107281, ENSG00000139163, ENSG00000169241, ENSG00000175416, ENSG00000116793, ENSG00000165169, ENSG00000124209, ENSG00000180155, ENSG00000180398, ENSG00000124507, ENSG00000008277, ENSG0000…	200	0.00364868
msigdb	Yes	LCNM_pos_up		BRUINS_UVC_RESPONSE_VIA_TP53_GROUP_C	0.237295	0.886538	1.39637	0.243891	ENSG00000131979, ENSG00000101557, ENSG00000167037, ENSG00000120694, ENSG00000197586, ENSG00000170571, ENSG00000185883, ENSG00000074317, ENSG00000109919, ENSG00000156011, ENSG00000055118, ENSG00000082153	34	0.0115673
msigdb	Yes	LCNM_pos_up		BRUINS_UVC_RESPONSE_VIA_TP53_GROUP_D	0.533309	1	0.952529	0.136505	ENSG00000101220, ENSG00000155096, ENSG00000139998, ENSG00000082701, ENSG00000139292, ENSG00000151690, ENSG00000072832, ENSG00000055163, ENSG00000111669, ENSG00000126950, ENSG00000156515, ENSG00000250366, ENSG00000106772, ENSG00000116095	108	0.00603554
msigdb	Yes	LCNM_pos_up		BRUNO_HEMATOPOIESIS	0.714506	1	0.633556	0.110657	ENSG00000196352, ENSG00000113161, ENSG00000176171, ENSG00000162433, ENSG00000088832, ENSG00000052802, ENSG00000170266, ENSG00000067057, ENSG00000182718	34	0.00407837
msigdb	Yes	LCNM_pos_up		BUFFA_HYPOXIA_METAGENE	0.0294994	0.367838	2.1805	0.385746	ENSG00000171314, ENSG00000097021, ENSG00000176171, ENSG00000105220, ENSG00000111669, ENSG00000134333, ENSG00000162433, ENSG00000137547, ENSG00000167552, ENSG00000106636, ENSG00000067057, ENSG00000102144, ENSG00000116871, ENSG00000164933, ENSG00000111640, ENSG00000110880, ENSG00000240972, ENSG00000074800	32	0.0370128
msigdb	Yes	LCNM_pos_up		BURTON_ADIPOGENESIS_1	0.942241	1	0.106821	0.0220665	ENSG00000118985, ENSG00000162616, ENSG00000148339, ENSG00000185950, ENSG00000139289, ENSG00000140553, ENSG00000151929, ENSG00000179094, ENSG00000112715, ENSG00000188042, ENSG00000157557, ENSG00000102804, ENSG00000221869, ENSG00000118515, ENSG00000117318, ENSG00000189067, ENSG00000143878	17	0.00159742
msigdb	Yes	LCNM_pos_up		BURTON_ADIPOGENESIS_10	0.0120998	0.23954	2.55131	0.49771	ENSG00000155097, ENSG00000112972, ENSG00000197043, ENSG00000137312, ENSG00000052802, ENSG00000137449, ENSG00000079459, ENSG00000104549, ENSG00000160752, ENSG00000086666	21	0.0583224
msigdb	Yes	LCNM_pos_up		BURTON_ADIPOGENESIS_11	0.97758	1	0.0595416	0.0106081	ENSG00000145715, ENSG00000102172, ENSG00000175197, ENSG00000067064, ENSG00000114120, ENSG00000115966, ENSG00000140937, ENSG00000113580, ENSG00000183735, ENSG00000164151, ENSG00000066777, ENSG00000166971, ENSG00000182220, ENSG00000082996, ENSG00000189266, ENSG00000116717, ENSG00000143553, ENSG00000163939, ENSG00000131051, ENSG00000080503, ENSG00000130338, ENSG00000170759, ENSG00000077097, ENSG0000…	31	0.000977073
msigdb	Yes	LCNM_pos_up		BURTON_ADIPOGENESIS_12	0.811084	1	0.39101	0.0782998	ENSG00000104331, ENSG00000169139, ENSG00000119314, ENSG00000188529, ENSG00000135250, ENSG00000136381, ENSG00000068796, ENSG00000165417, ENSG00000104177, ENSG00000102580, ENSG00000189060, ENSG00000117713, ENSG00000099783, ENSG00000104412, ENSG00000075292, ENSG00000038219, ENSG00000117616, ENSG00000164190, ENSG00000134884	19	0.00311381
msigdb	Yes	LCNM_pos_up		BURTON_ADIPOGENESIS_2	0.530929	1	0.911529	0.159208	ENSG00000258947, ENSG00000122679, ENSG00000060982, ENSG00000120694	34	0.00606446
msigdb	Yes	LCNM_pos_up		BURTON_ADIPOGENESIS_3	0.815024	1	0.390319	0.0771232	ENSG00000183087, ENSG00000163950	20	0.00307371
msigdb	Yes	LCNM_pos_up		BURTON_ADIPOGENESIS_4	0.771685	1	0.517567	0.0936536	ENSG00000134333, ENSG00000197586, ENSG00000166411, ENSG00000115350, ENSG00000128524, ENSG00000163468, ENSG00000137713	29	0.00350944
msigdb	Yes	LCNM_pos_up		BURTON_ADIPOGENESIS_5	0.630347	1	0.835704	0.123886	ENSG00000105220, ENSG00000128590, ENSG00000137547, ENSG00000129084, ENSG00000185825, ENSG00000127884, ENSG00000265354, ENSG00000180817, ENSG00000147224, ENSG00000171135, ENSG00000095321, ENSG00000187446, ENSG00000198355, ENSG00000165672	84	0.00494081
msigdb	Yes	LCNM_pos_up		BURTON_ADIPOGENESIS_6	0.892842	1	0.527971	0.0746351	ENSG00000101220, ENSG00000169116, ENSG00000100075, ENSG00000123091, ENSG00000147894, ENSG00000176171, ENSG00000177697, ENSG00000150768, ENSG00000101474, ENSG00000089486, ENSG00000136425	120	0.00223519
msigdb	Yes	LCNM_pos_up		BURTON_ADIPOGENESIS_7	0.947721	1	0.142111	0.0257149	ENSG00000154096	29	0.00151535
msigdb	Yes	LCNM_pos_up		BURTON_ADIPOGENESIS_8	0.604288	1	0.821686	0.137275	ENSG00000113161, ENSG00000078369, ENSG00000110906, ENSG00000124422, ENSG00000167552, ENSG00000034510, ENSG00000121064, ENSG00000104763, ENSG00000125868, ENSG00000105223, ENSG00000243279	42	0.00522106
msigdb	Yes	LCNM_pos_up		BURTON_ADIPOGENESIS_9	0.528089	1	0.929267	0.153876	ENSG00000189221, ENSG00000103034, ENSG00000075945, ENSG00000184867, ENSG00000266094	44	0.00609913
msigdb	Yes	LCNM_pos_up		BURTON_ADIPOGENESIS_PEAK_AT_0HR	0.905322	1	0.256163	0.0459332	ENSG00000159348	30	0.00208647
msigdb	Yes	LCNM_pos_up		BURTON_ADIPOGENESIS_PEAK_AT_16HR	0.530169	1	0.867365	0.179175	ENSG00000170571, ENSG00000130707, ENSG00000184207, ENSG00000147224	17	0.00607372
msigdb	Yes	LCNM_pos_up		BURTON_ADIPOGENESIS_PEAK_AT_24HR	0.971061	1	0.0439903	0.0092427	ENSG00000117632, ENSG00000182481, ENSG00000100401, ENSG00000167325, ENSG00000181029, ENSG00000171159, ENSG00000136450, ENSG00000066044, ENSG00000179958, ENSG00000104852, ENSG00000065150, ENSG00000105655, ENSG00000079616, ENSG00000011426, ENSG00000240583, ENSG00000135744	16	0.00111381
msigdb	Yes	LCNM_pos_up		BURTON_ADIPOGENESIS_PEAK_AT_2HR	0.794424	1	0.44406	0.0856687	ENSG00000132002, ENSG00000116741, ENSG00000087074, ENSG00000162616, ENSG00000034152, ENSG00000144136, ENSG00000014216	22	0.00328209
msigdb	Yes	LCNM_pos_up		BURTON_ADIPOGENESIS_PEAK_AT_8HR	0.623788	1	0.720074	0.142279	ENSG00000120694, ENSG00000137267, ENSG00000180817, ENSG00000082153, ENSG00000184203, ENSG00000148834, ENSG00000186654, ENSG00000089057, ENSG00000082898	20	0.00501059
msigdb	Yes	LCNM_pos_up		BUSSLINGER_DUODENAL_BCHE_CELLS	0.960741	1	0.0664038	0.0139519	ENSG00000176454, ENSG00000088832, ENSG00000034510	16	0.00130424
msigdb	Yes	LCNM_pos_up		BUSSLINGER_DUODENAL_DIFFERENTIATING_STEM_CELLS	0.99978	1	0.0852521	0.011182	ENSG00000189221, ENSG00000184009, ENSG00000164924, ENSG00000196230, ENSG00000134308, ENSG00000170540	257	9.57071e-05
msigdb	Yes	LCNM_pos_up		BUSSLINGER_DUODENAL_EARLY_IMMATURE_ENTEROCYTES	0.630967	1	0.819084	0.125501	ENSG00000163399, ENSG00000189221, ENSG00000143153, ENSG00000132437, ENSG00000065154	68	0.00493423
msigdb	Yes	LCNM_pos_up		BUSSLINGER_DUODENAL_LATE_IMMATURE_ENTEROCYTES	0.567669	1	0.894077	0.139087	ENSG00000163399, ENSG00000189221, ENSG00000143153, ENSG00000065154, ENSG00000119125	62	0.00563057
msigdb	Yes	LCNM_pos_up		BUSSLINGER_DUODENAL_MATURE_ENTEROCYTES	0.727205	1	0.708318	0.106713	ENSG00000102882, ENSG00000115963, ENSG00000102287, ENSG00000177697, ENSG00000117984, ENSG00000117155, ENSG00000158201, ENSG00000162769, ENSG00000106211, ENSG00000062282, ENSG00000165949, ENSG00000167114, ENSG00000141551, ENSG00000087085, ENSG00000067057, ENSG00000148634, ENSG00000159069, ENSG00000168397, ENSG00000167468	76	0.00395166
msigdb	Yes	LCNM_pos_up		BUSSLINGER_DUODENAL_STEM_CELLS	0.9965	1	0.256375	0.0338686	ENSG00000171617, ENSG00000184009, ENSG00000150594, ENSG00000110321, ENSG00000164924, ENSG00000111912, ENSG00000198478, ENSG00000174136, ENSG00000134308	234	0.000382367
msigdb	Yes	LCNM_pos_up		BUSSLINGER_DUODENAL_TRANSIT_AMPLIFYING_CELLS	0.99852	1	0.116579	0.0158113	ENSG00000189221, ENSG00000184009	174	0.000248392
msigdb	Yes	LCNM_pos_up		BUSSLINGER_DUODENAL_TUFT_CELLS	0.9849	1	0.0327736	0.00597372	ENSG00000111057, ENSG00000072110, ENSG00000126709, ENSG00000140416, ENSG00000170873, ENSG00000124380, ENSG00000005020, ENSG00000114353, ENSG00000185187, ENSG00000182272, ENSG00000103647, ENSG00000141867, ENSG00000115738, ENSG00000146247, ENSG00000103978, ENSG00000055609, ENSG00000140836, ENSG00000197943, ENSG00000177200, ENSG00000108848, ENSG00000125398, ENSG00000168385, ENSG00000125144, ENSG0000…	28	0.000798873
msigdb	Yes	LCNM_pos_up		BUSSLINGER_ESOPHAGEAL_DENDRITIC_CELLS	0.939881	1	0.38511	0.0557263	ENSG00000165646, ENSG00000169116, ENSG00000117410, ENSG00000119508, ENSG00000266094, ENSG00000059804, ENSG00000078369, ENSG00000186480	100	0.00163177
msigdb	Yes	LCNM_pos_up		BUSSLINGER_ESOPHAGEAL_EARLY_SUPRABASAL_CELLS	0.99684	1	0.0178019	0.00278584	ENSG00000196230	60	0.000363259
msigdb	Yes	LCNM_pos_up		BUSSLINGER_ESOPHAGEAL_LATE_SUPRABASAL_CELLS	0.575908	1	0.870178	0.139964	ENSG00000211445, ENSG00000164924, ENSG00000112972, ENSG00000103769, ENSG00000175416, ENSG00000165169, ENSG00000180155, ENSG00000185883, ENSG00000034510, ENSG00000106211, ENSG00000142669	51	0.00553661
msigdb	Yes	LCNM_pos_up		BUSSLINGER_ESOPHAGEAL_PROLIFERATING_BASAL_CELLS	0.972661	1	0.118594	0.0194582	ENSG00000196230, ENSG00000170540	46	0.00108169
msigdb	Yes	LCNM_pos_up		BUSSLINGER_ESOPHAGEAL_QUIESCENT_BASAL_CELLS	0.99616	1	0.0169496	0.00269865	ENSG00000171867, ENSG00000096384, ENSG00000104332, ENSG00000069849, ENSG00000184916, ENSG00000130707, ENSG00000050165, ENSG00000156976, ENSG00000072210, ENSG00000139514, ENSG00000079308, ENSG00000103257, ENSG00000115902, ENSG00000170345, ENSG00000171223, ENSG00000171603, ENSG00000204628, ENSG00000115461, ENSG00000254772, ENSG00000167658, ENSG00000142192, ENSG00000234741, ENSG00000175061, ENSG0000…	54	0.000400577
msigdb	Yes	LCNM_pos_up		BUSSLINGER_GASTRIC_CHIEF_CELLS	0.99444	1	0.00825452	0.00149365	ENSG00000075420, ENSG00000116299, ENSG00000118985, ENSG00000109084, ENSG00000090621, ENSG00000185624, ENSG00000180879, ENSG00000123131, ENSG00000169738, ENSG00000167658, ENSG00000154380, ENSG00000049759, ENSG00000102804, ENSG00000105290, ENSG00000064651, ENSG00000008952, ENSG00000129757, ENSG00000137818, ENSG00000177606, ENSG00000187193, ENSG00000125144, ENSG00000198417, ENSG00000185551, ENSG0000…	29	0.000482429
msigdb	Yes	LCNM_pos_up		BUSSLINGER_GASTRIC_D_CELLS	0.370473	1	1.16433	0.236586	ENSG00000089199, ENSG00000159713, ENSG00000102109	18	0.00841051
msigdb	Yes	LCNM_pos_up		BUSSLINGER_GASTRIC_G_CELLS	0.100518	0.64602	1.63935	0.256544	ENSG00000163618, ENSG00000180616, ENSG00000132437, ENSG00000089199, ENSG00000181061, ENSG00000134138, ENSG00000011347, ENSG00000145730, ENSG00000102109, ENSG00000115828, ENSG00000203727, ENSG00000067992, ENSG00000153815, ENSG00000130294, ENSG00000169213, ENSG00000175426	60	0.0193012
msigdb	Yes	LCNM_pos_up		BUSSLINGER_GASTRIC_IMMATURE_PIT_CELLS	0.576948	1	0.889202	0.134184	ENSG00000184009, ENSG00000164924, ENSG00000102882, ENSG00000198478, ENSG00000189159, ENSG00000241685, ENSG00000092068, ENSG00000139163, ENSG00000175416, ENSG00000143933, ENSG00000106211, ENSG00000142669, ENSG00000253368, ENSG00000165949	75	0.00552483
msigdb	Yes	LCNM_pos_up		BUSSLINGER_GASTRIC_ISTHMUS_CELLS	0.738445	1	0.821649	0.106875	ENSG00000163399, ENSG00000184009, ENSG00000164924, ENSG00000102882, ENSG00000196230, ENSG00000126247, ENSG00000189159, ENSG00000170540, ENSG00000172354, ENSG00000198431, ENSG00000170915, ENSG00000069329, ENSG00000112972, ENSG00000177697, ENSG00000241685, ENSG00000092068, ENSG00000096384, ENSG00000110958, ENSG00000120694, ENSG00000116133, ENSG00000123416, ENSG00000150093, ENSG00000155506, ENSG0000…	287	0.00383983
msigdb	Yes	LCNM_pos_up		BUSSLINGER_GASTRIC_LYZ_POSITIVE_CELLS	0.99722	1	0.0354179	0.0052429	ENSG00000136888	85	0.000340653
msigdb	Yes	LCNM_pos_up		BUSSLINGER_GASTRIC_MATURE_PIT_CELLS	0.823784	1	0.606751	0.0881312	ENSG00000164924, ENSG00000102882, ENSG00000189159, ENSG00000181061, ENSG00000170915, ENSG00000177697, ENSG00000241685, ENSG00000092068, ENSG00000139163, ENSG00000175416, ENSG00000176788, ENSG00000100359, ENSG00000106211, ENSG00000142669, ENSG00000146072, ENSG00000133135, ENSG00000165949	97	0.00298405
msigdb	Yes	LCNM_pos_up		BUSSLINGER_GASTRIC_METALLOTHIONEIN_CELLS	0.99042	1	0.0550179	0.00868063	ENSG00000198478	57	0.000634539
msigdb	Yes	LCNM_pos_up		BUSSLINGER_GASTRIC_NECK_CELLS	0.875222	1	0.231996	0.0496141	ENSG00000174136	15	0.00243612
msigdb	Yes	LCNM_pos_up		BUSSLINGER_GASTRIC_OXYNTIC_ENTEROCHROMAFFIN_LIKE_CELLS	0.0452391	0.457101	1.91721	0.309497	ENSG00000211445, ENSG00000165646, ENSG00000134308, ENSG00000089199, ENSG00000145730, ENSG00000133169, ENSG00000102109, ENSG00000153815, ENSG00000130294, ENSG00000169213, ENSG00000175426, ENSG00000054356, ENSG00000145362, ENSG00000111846, ENSG00000186472	50	0.0296432
msigdb	Yes	LCNM_pos_up		BUSSLINGER_GASTRIC_PARIETAL_CELLS	0.908922	1	0.578927	0.0776894	ENSG00000143153, ENSG00000152578, ENSG00000170962, ENSG00000122203, ENSG00000115762, ENSG00000181061, ENSG00000115756, ENSG00000055163, ENSG00000061676, ENSG00000186480, ENSG00000132471	195	0.00204237
msigdb	Yes	LCNM_pos_up		BUSSLINGER_GASTRIC_PPP1R1B_POSITIVE_CELLS	0.99898	1	0.0187491	0.00271698	ENSG00000096384, ENSG00000123416, ENSG00000196262, ENSG00000143933, ENSG00000162772, ENSG00000167642, ENSG00000077147, ENSG00000198034, ENSG00000178035, ENSG00000084207, ENSG00000142949, ENSG00000089157, ENSG00000119888, ENSG00000181163, ENSG00000170345, ENSG00000135052, ENSG00000204628, ENSG00000174748, ENSG00000148303, ENSG00000254772, ENSG00000167658, ENSG00000140988, ENSG00000120738, ENSG0000…	99	0.000206161
msigdb	Yes	LCNM_pos_up		BUSSLINGER_GASTRIC_PREZYMOGENIC_CELLS	0.945641	1	0.14385	0.0262199	ENSG00000174136	28	0.0015469
msigdb	Yes	LCNM_pos_up		BUSSLINGER_GASTRIC_REG3A_POSITIVE_CELLS	0.98276	1	0.0253225	0.00507084	ENSG00000140105, ENSG00000034510, ENSG00000165949, ENSG00000109971, ENSG00000115415, ENSG00000100911, ENSG00000111275, ENSG00000223865, ENSG00000130066, ENSG00000231389, ENSG00000125968, ENSG00000206503, ENSG00000204287, ENSG00000196126, ENSG00000019582, ENSG00000234745, ENSG00000143248, ENSG00000142089, ENSG00000166710	19	0.000854535
msigdb	Yes	LCNM_pos_up		BUSSLINGER_GASTRIC_X_CELLS	0.249435	0.897039	1.24991	0.175671	ENSG00000211445, ENSG00000170091, ENSG00000104435, ENSG00000186642, ENSG00000110321, ENSG00000089199, ENSG00000010322, ENSG00000060709, ENSG00000132872, ENSG00000011347, ENSG00000133169, ENSG00000102109, ENSG00000176956, ENSG00000167552, ENSG00000166313, ENSG00000130294, ENSG00000138660, ENSG00000115310, ENSG00000175426, ENSG00000054356, ENSG00000148798, ENSG00000132639, ENSG00000130707, ENSG0000…	126	0.0111921
msigdb	Yes	LCNM_pos_up		BUYTAERT_PHOTODYNAMIC_THERAPY_STRESS_DN	0.809144	1	0.754169	0.0983544	ENSG00000101856, ENSG00000171617, ENSG00000166619, ENSG00000196230, ENSG00000145022, ENSG00000113387, ENSG00000134138, ENSG00000103145, ENSG00000091157, ENSG00000182901, ENSG00000168000, ENSG00000156471, ENSG00000171130, ENSG00000096092, ENSG00000118242, ENSG00000213190, ENSG00000175416, ENSG00000110427, ENSG00000116793, ENSG00000114383, ENSG00000183020, ENSG00000117155, ENSG00000130638, ENSG0000…	277	0.0031335
msigdb	Yes	LCNM_pos_up		BUYTAERT_PHOTODYNAMIC_THERAPY_STRESS_UP	0.108778	0.665269	1.2918	0.164112	ENSG00000108828, ENSG00000127561, ENSG00000084731, ENSG00000147416, ENSG00000152503, ENSG00000173598, ENSG00000159200, ENSG00000072682, ENSG00000133101, ENSG00000140941, ENSG00000115762, ENSG00000007168, ENSG00000155097, ENSG00000185567, ENSG00000196352, ENSG00000105835, ENSG00000082701, ENSG00000128989, ENSG00000115963, ENSG00000160285, ENSG00000011638, ENSG00000184867, ENSG00000198431, ENSG0000…	412	0.0184684
msigdb	Yes	LCNM_pos_up		BYSTROEM_CORRELATED_WITH_IL5_DN	0.49323	1	0.964263	0.174483	ENSG00000050748, ENSG00000149177	29	0.00653992
msigdb	Yes	LCNM_pos_up		BYSTROEM_CORRELATED_WITH_IL5_UP	0.862363	1	0.276115	0.0570381	ENSG00000197102	17	0.00257758
msigdb	Yes	LCNM_pos_up		BYSTRYKH_HEMATOPOIESIS_STEM_CELL_AND_BRAIN_QTL_CIS	0.292694	0.940335	1.27179	0.211514	ENSG00000126214, ENSG00000153130, ENSG00000170540, ENSG00000133872, ENSG00000078369, ENSG00000107372, ENSG00000130311, ENSG00000162728	43	0.0100298
msigdb	Yes	LCNM_pos_up		BYSTRYKH_HEMATOPOIESIS_STEM_CELL_AND_BRAIN_QTL_TRANS	0.261055	0.910891	1.27315	0.188464	ENSG00000104435, ENSG00000171033, ENSG00000133398, ENSG00000169902, ENSG00000124422, ENSG00000010017, ENSG00000102678, ENSG00000158856, ENSG00000080189, ENSG00000127314, ENSG00000057608, ENSG00000130311, ENSG00000138698, ENSG00000059915	85	0.0108552
msigdb	Yes	LCNM_pos_up		BYSTRYKH_HEMATOPOIESIS_STEM_CELL_QTL_CIS	0.799724	1	0.608334	0.0916497	ENSG00000147416, ENSG00000153130, ENSG00000170540, ENSG00000105220, ENSG00000133872, ENSG00000078369	76	0.00322875
msigdb	Yes	LCNM_pos_up		BYSTRYKH_HEMATOPOIESIS_STEM_CELL_QTL_TRANS	0.911302	1	0.672983	0.0859346	ENSG00000126214, ENSG00000163399, ENSG00000147416, ENSG00000087460, ENSG00000068615, ENSG00000171617, ENSG00000170027, ENSG00000086300, ENSG00000180176, ENSG00000159348, ENSG00000133101, ENSG00000113387, ENSG00000128989, ENSG00000166033, ENSG00000100321, ENSG00000197102, ENSG00000077782, ENSG00000132471, ENSG00000103769, ENSG00000107281, ENSG00000176956, ENSG00000171094, ENSG00000131100, ENSG0000…	379	0.00201287
msigdb	Yes	LCNM_pos_up		CADWELL_ATG16L1_TARGETS_DN	0.908482	1	0.254465	0.0453361	ENSG00000140403, ENSG00000104332	31	0.00204779
msigdb	Yes	LCNM_pos_up		CADWELL_ATG16L1_TARGETS_UP	0.98478	1	0.0298016	0.00552404	ENSG00000181585, ENSG00000062282, ENSG00000085449, ENSG00000104164, ENSG00000072958, ENSG00000165868, ENSG00000122966, ENSG00000133703, ENSG00000124783, ENSG00000175264, ENSG00000060971, ENSG00000173599, ENSG00000155816, ENSG00000131871, ENSG00000101350, ENSG00000188536, ENSG00000244734, ENSG00000229807, ENSG00000187608, ENSG00000103978, ENSG00000106261, ENSG00000118946, ENSG00000091986, ENSG0000…	26	0.00080209
msigdb	Yes	LCNM_pos_up		CAFFAREL_RESPONSE_TO_THC_24HR_5_DN	0.372253	1	1.15103	0.196329	ENSG00000113387, ENSG00000140105, ENSG00000104388, ENSG00000167552, ENSG00000106105, ENSG00000160014, ENSG00000132912, ENSG00000168374, ENSG00000112685, ENSG00000133731, ENSG00000119523, ENSG00000184432, ENSG00000147155, ENSG00000182199	38	0.00837851
msigdb	Yes	LCNM_pos_up		CAFFAREL_RESPONSE_TO_THC_24HR_5_UP	0.468071	1	0.997327	0.184865	ENSG00000196230, ENSG00000105835, ENSG00000198431	26	0.00687802
msigdb	Yes	LCNM_pos_up		CAFFAREL_RESPONSE_TO_THC_DN	0.157077	0.773336	1.66414	0.328818	ENSG00000196230, ENSG00000120694, ENSG00000167552, ENSG00000160014	20	0.0149465
msigdb	Yes	LCNM_pos_up		CAFFAREL_RESPONSE_TO_THC_UP	0.966341	1	0.075893	0.0143284	ENSG00000072274, ENSG00000112685, ENSG00000133731, ENSG00000138674, ENSG00000182199, ENSG00000176407, ENSG00000127481, ENSG00000051108, ENSG00000205339, ENSG00000163374, ENSG00000111897, ENSG00000112715, ENSG00000112200, ENSG00000111276, ENSG00000070081, ENSG00000140988, ENSG00000144566, ENSG00000132485, ENSG00000113742, ENSG00000168522, ENSG00000168003, ENSG00000245532, ENSG00000132424, ENSG0000…	24	0.00120414
msigdb	Yes	LCNM_pos_up		CAHOY_ASTROCYTIC	0.906522	1	0.288933	0.0495651	ENSG00000163399	37	0.00207184
msigdb	Yes	LCNM_pos_up		CAHOY_ASTROGLIAL	0.600348	1	0.765864	0.149405	ENSG00000136099, ENSG00000169860, ENSG00000124406, ENSG00000073464	21	0.00526418
msigdb	Yes	LCNM_pos_up		CAHOY_NEURONAL	0.000759985	0.0411912	2.66824	0.423468	ENSG00000067715, ENSG00000185518, ENSG00000101958, ENSG00000125814, ENSG00000122679, ENSG00000139220, ENSG00000019505, ENSG00000119125, ENSG00000158560, ENSG00000185774, ENSG00000132872, ENSG00000111674, ENSG00000006116, ENSG00000121769, ENSG00000174145, ENSG00000092051, ENSG00000102678, ENSG00000277586, ENSG00000158856, ENSG00000136854, ENSG00000073969, ENSG00000140488	55	0.235496
msigdb	Yes	LCNM_pos_up		CAHOY_OLIGODENDROCUTIC	0.879842	1	0.355144	0.0602233	ENSG00000072682, ENSG00000174469	39	0.00238431
msigdb	Yes	LCNM_pos_up		CAIRO_HEPATOBLASTOMA_CLASSES_DN	0.715146	1	0.740167	0.108877	ENSG00000186642, ENSG00000159200, ENSG00000166619, ENSG00000196730, ENSG00000122679, ENSG00000166033, ENSG00000168000, ENSG00000183087, ENSG00000121769	89	0.00407197
msigdb	Yes	LCNM_pos_up		CAIRO_HEPATOBLASTOMA_CLASSES_UP	0.996	1	0.379248	0.0484989	ENSG00000101220, ENSG00000132437, ENSG00000164924, ENSG00000168268, ENSG00000134779, ENSG00000189159, ENSG00000100804, ENSG00000130520, ENSG00000273841, ENSG00000156471, ENSG00000111669, ENSG00000119782, ENSG00000162433, ENSG00000096384, ENSG00000241973, ENSG00000137547	371	0.00040887
msigdb	Yes	LCNM_pos_up		CAIRO_HEPATOBLASTOMA_DN	0.906022	1	0.41249	0.0623807	ENSG00000183044, ENSG00000105835, ENSG00000115963, ENSG00000131979, ENSG00000186480, ENSG00000157168	74	0.00207794
msigdb	Yes	LCNM_pos_up		CAIRO_HEPATOBLASTOMA_UP	0.411072	1	1.07298	0.149647	ENSG00000101843, ENSG00000113161, ENSG00000139292, ENSG00000109436, ENSG00000214548, ENSG00000119782, ENSG00000112972, ENSG00000198300, ENSG00000133169, ENSG00000096384, ENSG00000179222, ENSG00000187189, ENSG00000185559, ENSG00000147257, ENSG00000260230, ENSG00000131473, ENSG00000105778, ENSG00000070061, ENSG00000182636, ENSG00000106211, ENSG00000079459, ENSG00000105186, ENSG00000173726, ENSG0000…	135	0.00772263
msigdb	Yes	LCNM_pos_up		CAIRO_LIVER_DEVELOPMENT_DN	0.918582	1	0.330373	0.0519795	ENSG00000180616, ENSG00000103485, ENSG00000112972, ENSG00000116133	58	0.00192084
msigdb	Yes	LCNM_pos_up		CAIRO_LIVER_DEVELOPMENT_UP	0.286514	0.936438	1.24034	0.184922	ENSG00000129682, ENSG00000241697, ENSG00000117906, ENSG00000128989, ENSG00000075945, ENSG00000184867, ENSG00000077782, ENSG00000185787, ENSG00000133424, ENSG00000112290, ENSG00000126947, ENSG00000082458, ENSG00000176788, ENSG00000187189, ENSG00000182636, ENSG00000123352, ENSG00000058091, ENSG00000117411, ENSG00000171793	81	0.0101816
msigdb	Yes	LCNM_pos_up		CAMPS_COLON_CANCER_COPY_NUMBER_DN	0.234615	0.882897	1.45978	0.296619	ENSG00000021645, ENSG00000085433, ENSG00000172260, ENSG00000204179	18	0.0116536
msigdb	Yes	LCNM_pos_up		CAMPS_COLON_CANCER_COPY_NUMBER_UP	0.927541	1	0.239942	0.0406881	ENSG00000197063, ENSG00000009307, ENSG00000213281, ENSG00000185813, ENSG00000198517, ENSG00000110429, ENSG00000276644, ENSG00000108883, ENSG00000099904, ENSG00000167971, ENSG00000160360, ENSG00000005007, ENSG00000189337, ENSG00000108039, ENSG00000133114, ENSG00000115266, ENSG00000206052, ENSG00000177731, ENSG00000171302, ENSG00000108551, ENSG00000163374, ENSG00000174672, ENSG00000185624, ENSG0000…	39	0.0018033
msigdb	Yes	LCNM_pos_up		CAMP_UP.V1_DN	0.304874	0.948598	1.18269	0.165685	ENSG00000258947, ENSG00000103034, ENSG00000198513, ENSG00000100030, ENSG00000171033, ENSG00000164061, ENSG00000139641, ENSG00000065154, ENSG00000115419, ENSG00000059804, ENSG00000111674, ENSG00000145730, ENSG00000113657, ENSG00000186480, ENSG00000136146	129	0.0097424
msigdb	Yes	LCNM_pos_up		CAMP_UP.V1_UP	0.856443	1	0.609374	0.0847604	ENSG00000163399, ENSG00000166619, ENSG00000155096, ENSG00000068366, ENSG00000168000, ENSG00000137547, ENSG00000058262, ENSG00000179222, ENSG00000143761, ENSG00000137312, ENSG00000253719	138	0.00264152
msigdb	Yes	LCNM_pos_up		CARD_MIR302A_TARGETS	0.881802	1	0.351219	0.0595578	ENSG00000110321, ENSG00000188613, ENSG00000106683, ENSG00000153814	39	0.00236216
msigdb	Yes	LCNM_pos_up		CARRILLOREIXACH_HEPATOBLASTOMA_VS_NORMAL_DN	0.927701	1	0.609118	0.0791709	ENSG00000101856, ENSG00000183044, ENSG00000123454, ENSG00000159200, ENSG00000140280, ENSG00000119125, ENSG00000105835, ENSG00000181061, ENSG00000136868, ENSG00000103154, ENSG00000084764, ENSG00000115963, ENSG00000131979, ENSG00000011347, ENSG00000147642, ENSG00000169891, ENSG00000186480, ENSG00000169902, ENSG00000170500, ENSG00000203727, ENSG00000101460, ENSG00000157168, ENSG00000175155, ENSG0000…	291	0.00180115
msigdb	Yes	LCNM_pos_up		CARRILLOREIXACH_HEPATOBLASTOMA_VS_NORMAL_HYPOMETHYLATED_AND_UP	0.586168	1	0.870447	0.135797	ENSG00000168268, ENSG00000175471, ENSG00000115419, ENSG00000068366, ENSG00000139292, ENSG00000106537, ENSG00000060982, ENSG00000197102	61	0.00542115
msigdb	Yes	LCNM_pos_up		CARRILLOREIXACH_HEPATOBLASTOMA_VS_NORMAL_UP	0.47503	1	1.01205	0.129954	ENSG00000108828, ENSG00000182013, ENSG00000087460, ENSG00000159363, ENSG00000103034, ENSG00000173598, ENSG00000152377, ENSG00000103160, ENSG00000072682, ENSG00000132563, ENSG00000168268, ENSG00000117906, ENSG00000057935, ENSG00000084710, ENSG00000158560, ENSG00000089199, ENSG00000148408, ENSG00000133878, ENSG00000175471, ENSG00000115419, ENSG00000021645, ENSG00000060982, ENSG00000157445, ENSG0000…	346	0.00678263
msigdb	Yes	LCNM_pos_up		CARRILLOREIXACH_MRS3_VS_LOWER_RISK_HEPATOBLASTOMA_DN	0.9847	1	0.10733	0.0166035	ENSG00000162636	64	0.000804227
msigdb	Yes	LCNM_pos_up		CARRILLOREIXACH_MRS3_VS_LOWER_RISK_HEPATOBLASTOMA_UP	0.00165997	0.0728176	2.90003	0.532899	ENSG00000100075, ENSG00000214548, ENSG00000162433, ENSG00000198952, ENSG00000116133, ENSG00000179222, ENSG00000213930, ENSG00000185559, ENSG00000101158, ENSG00000169710, ENSG00000164638, ENSG00000242372, ENSG00000068120, ENSG00000147155, ENSG00000132361	27	0.158703
msigdb	Yes	LCNM_pos_up		CASORELLI_ACUTE_PROMYELOCYTIC_LEUKEMIA_DN	0.0759985	0.56879	1.33932	0.170107	ENSG00000165646, ENSG00000189221, ENSG00000159720, ENSG00000111726, ENSG00000133318, ENSG00000161203, ENSG00000100075, ENSG00000171033, ENSG00000147231, ENSG00000115762, ENSG00000116675, ENSG00000196230, ENSG00000100804, ENSG00000113161, ENSG00000110002, ENSG00000075945, ENSG00000160285, ENSG00000103485, ENSG00000160326, ENSG00000111669, ENSG00000203618, ENSG00000085662, ENSG00000134333, ENSG0000…	414	0.0224983
msigdb	Yes	LCNM_pos_up		CASORELLI_ACUTE_PROMYELOCYTIC_LEUKEMIA_UP	0.181916	0.809874	1.40221	0.209054	ENSG00000129682, ENSG00000143153, ENSG00000136888, ENSG00000133101, ENSG00000140941, ENSG00000123091, ENSG00000175352, ENSG00000075420, ENSG00000102287, ENSG00000104093, ENSG00000182534, ENSG00000182287, ENSG00000129084, ENSG00000127511, ENSG00000107372, ENSG00000132359, ENSG00000158201, ENSG00000153250, ENSG00000173726, ENSG00000064999, ENSG00000116741	81	0.0136824
msigdb	Yes	LCNM_pos_up		CASP8AP2_TARGET_GENES	0.733305	1	0.765579	0.106215	ENSG00000140941, ENSG00000165355, ENSG00000198952, ENSG00000081692, ENSG00000104497, ENSG00000165915, ENSG00000103264, ENSG00000099246, ENSG00000141367, ENSG00000157823, ENSG00000260032, ENSG00000119760, ENSG00000165752, ENSG00000124406, ENSG00000112576, ENSG00000240230, ENSG00000108344, ENSG00000213614, ENSG00000145194, ENSG00000103249, ENSG00000159069	141	0.00389094
msigdb	Yes	LCNM_pos_up		CASTELLANO_NRAS_TARGETS_UP	0.98734	1	0.0283259	0.00507918	ENSG00000168824, ENSG00000137267, ENSG00000112378, ENSG00000169740, ENSG00000182809, ENSG00000078295, ENSG00000183779, ENSG00000106484, ENSG00000131558, ENSG00000115685, ENSG00000113328, ENSG00000102531, ENSG00000115415, ENSG00000174307, ENSG00000181019, ENSG00000119632, ENSG00000117054, ENSG00000174851, ENSG00000006210, ENSG00000181195, ENSG00000130338, ENSG00000106992, ENSG00000187608, ENSG0000…	30	0.000730581
msigdb	Yes	LCNM_pos_up		CAVARD_LIVER_CANCER_MALIGNANT_VS_BENIGN	0.98244	1	0.0219952	0.00462135	ENSG00000112679, ENSG00000187134, ENSG00000137563, ENSG00000179010, ENSG00000117450, ENSG00000204525, ENSG00000075624, ENSG00000092841, ENSG00000133048, ENSG00000005022, ENSG00000019582, ENSG00000118785, ENSG00000142541, ENSG00000167996, ENSG00000135821, ENSG00000251562	16	0.00086257
msigdb	Yes	LCNM_pos_up		CAVIN1_TARGET_GENES	0.973661	1	0.0894109	0.015338	ENSG00000165861, ENSG00000165949, ENSG00000143093, ENSG00000188191	37	0.00106118
msigdb	Yes	LCNM_pos_up		CBX5_TARGET_GENES	0.394732	1	1.07009	0.139629	ENSG00000126214, ENSG00000163399, ENSG00000017260, ENSG00000087460, ENSG00000131507, ENSG00000162636, ENSG00000134308, ENSG00000258986, ENSG00000108309, ENSG00000060982, ENSG00000214548, ENSG00000197102, ENSG00000157219, ENSG00000134108, ENSG00000133083, ENSG00000130477, ENSG00000147642, ENSG00000081692, ENSG00000176956, ENSG00000197586, ENSG00000172260, ENSG00000196776, ENSG00000157823, ENSG0000…	275	0.00798942
msigdb	Yes	LCNM_pos_up		CBX7_TARGET_GENES	0.48797	1	1.00496	0.128456	ENSG00000109132, ENSG00000087460, ENSG00000067715, ENSG00000152503, ENSG00000159720, ENSG00000138834, ENSG00000145335, ENSG00000152154, ENSG00000171033, ENSG00000102882, ENSG00000133101, ENSG00000164209, ENSG00000165194, ENSG00000155097, ENSG00000196352, ENSG00000177551, ENSG00000082701, ENSG00000113387, ENSG00000130520, ENSG00000187147, ENSG00000105220, ENSG00000198431, ENSG00000125505, ENSG0000…	373	0.00660911
msigdb	Yes	LCNM_pos_up		CDC5L_TARGET_GENES	0.9987	1	0.036592	0.00518517	ENSG00000113161, ENSG00000105245, ENSG00000110958, ENSG00000110906, ENSG00000119760, ENSG00000132026, ENSG00000113319, ENSG00000100554, ENSG00000089818, ENSG00000198898, ENSG00000182718, ENSG00000055118, ENSG00000175221, ENSG00000162616, ENSG00000111696, ENSG00000160111, ENSG00000156502, ENSG00000100284, ENSG00000217930	118	0.000232777
msigdb	Yes	LCNM_pos_up		CDC73_TARGET_GENES	0.805164	1	0.756271	0.0988472	ENSG00000108828, ENSG00000063015, ENSG00000184009, ENSG00000138834, ENSG00000101220, ENSG00000110321, ENSG00000161203, ENSG00000111912, ENSG00000139641, ENSG00000140941, ENSG00000196352, ENSG00000089063, ENSG00000171130, ENSG00000144659	269	0.00317382
msigdb	Yes	LCNM_pos_up		CDH4_TARGET_GENES	0.0173797	0.290734	2.36435	0.430955	ENSG00000147416, ENSG00000111912, ENSG00000186469, ENSG00000103769, ENSG00000110958, ENSG00000131100, ENSG00000088832, ENSG00000102144, ENSG00000151743, ENSG00000148925, ENSG00000211456	28	0.0485271
msigdb	Yes	LCNM_pos_up		CDX1_TARGET_GENES	0.674987	1	0.630899	0.126337	ENSG00000103769, ENSG00000110906, ENSG00000106609	19	0.00447707
msigdb	Yes	LCNM_pos_up		CEBALLOS_TARGETS_OF_TP53_AND_MYC_DN	0.540549	1	0.848486	0.178273	ENSG00000145335, ENSG00000055163	16	0.00594831
msigdb	Yes	LCNM_pos_up		CENPT_TARGET_GENES	0.0577388	0.510236	2.01882	0.37421	ENSG00000017260, ENSG00000087460, ENSG00000136888, ENSG00000105393, ENSG00000168439, ENSG00000162616, ENSG00000166167, ENSG00000160111	26	0.0260661
msigdb	Yes	LCNM_pos_up		CERVERA_SDHB_TARGETS_1_UP	0.168377	0.791461	1.53997	0.264176	ENSG00000084731, ENSG00000068615, ENSG00000166033, ENSG00000196104, ENSG00000170500, ENSG00000167552, ENSG00000167535, ENSG00000124507, ENSG00000119714	37	0.0143391
msigdb	Yes	LCNM_pos_up		CERVERA_SDHB_TARGETS_2	0.842043	1	0.428114	0.0730226	ENSG00000132437, ENSG00000008283, ENSG00000198300, ENSG00000175416, ENSG00000185559, ENSG00000132359	38	0.00279442
msigdb	Yes	LCNM_pos_up		CHAF1A_TARGET_GENES	0.906462	1	0.324886	0.0533055	ENSG00000157219, ENSG00000011347	46	0.00207257
msigdb	Yes	LCNM_pos_up		CHAF1B_TARGET_GENES	0.99852	1	0.343432	0.0436014	ENSG00000184009, ENSG00000186642, ENSG00000110321, ENSG00000164924, ENSG00000196230, ENSG00000189159, ENSG00000170540, ENSG00000082701, ENSG00000175471, ENSG00000104490, ENSG00000104904, ENSG00000089063, ENSG00000067606, ENSG00000172354, ENSG00000187147, ENSG00000111669, ENSG00000157219	418	0.000248392
msigdb	Yes	LCNM_pos_up		CHAMP1_TARGET_GENES	0.819604	1	0.571239	0.0865591	ENSG00000089199, ENSG00000157219, ENSG00000103769, ENSG00000136146, ENSG00000136319, ENSG00000102978, ENSG00000123178, ENSG00000091164, ENSG00000143933	73	0.00302693
msigdb	Yes	LCNM_pos_up		CHANDRAN_METASTASIS_DN	0.924882	1	0.486722	0.0675621	ENSG00000129682, ENSG00000122203, ENSG00000169116, ENSG00000185567, ENSG00000138735, ENSG00000110921, ENSG00000162852, ENSG00000169860, ENSG00000196104, ENSG00000107758, ENSG00000104332, ENSG00000126947	140	0.00183874
msigdb	Yes	LCNM_pos_up		CHANDRAN_METASTASIS_TOP50_DN	0.98882	1	0.0261855	0.0046324	ENSG00000104332, ENSG00000173726, ENSG00000135541, ENSG00000169255, ENSG00000136247, ENSG00000170043, ENSG00000130714, ENSG00000145907, ENSG00000102316, ENSG00000148450, ENSG00000165475, ENSG00000077147, ENSG00000101421, ENSG00000178425, ENSG00000127054, ENSG00000170345, ENSG00000164252, ENSG00000215021, ENSG00000067836, ENSG00000138443, ENSG00000162980, ENSG00000136636, ENSG00000111678, ENSG0000…	32	0.000686037
msigdb	Yes	LCNM_pos_up		CHANDRAN_METASTASIS_TOP50_UP	0.449751	1	1.02786	0.188876	ENSG00000189159, ENSG00000162433, ENSG00000123416, ENSG00000155506, ENSG00000176788	27	0.00713651
msigdb	Yes	LCNM_pos_up		CHANDRAN_METASTASIS_UP	0.882082	1	0.545697	0.0772489	ENSG00000154917, ENSG00000123562, ENSG00000129355, ENSG00000189159, ENSG00000082701, ENSG00000197102, ENSG00000162433, ENSG00000170500, ENSG00000223768, ENSG00000155506, ENSG00000176788, ENSG00000260032, ENSG00000159202, ENSG00000034510	119	0.00235898
msigdb	Yes	LCNM_pos_up		CHANGOLKAR_H2AFY_TARGETS_DN	0.908842	1	0.183387	0.0372633	ENSG00000169860	18	0.00204335
msigdb	Yes	LCNM_pos_up		CHANGOLKAR_H2AFY_TARGETS_UP	0.697166	1	0.617408	0.117808	ENSG00000145979, ENSG00000175606, ENSG00000082458, ENSG00000105778, ENSG00000156261	23	0.00425231
msigdb	Yes	LCNM_pos_up		CHANG_IMMORTALIZED_BY_HPV31_DN	0.589948	1	0.767559	0.158558	ENSG00000112972, ENSG00000167508, ENSG00000165949	17	0.00537902
msigdb	Yes	LCNM_pos_up		CHANG_IMMORTALIZED_BY_HPV31_UP	0.379532	1	1.14622	0.207408	ENSG00000154277, ENSG00000147256	29	0.00824951
msigdb	Yes	LCNM_pos_up		CHARAFE_BREAST_CANCER_BASAL_VS_MESENCHYMAL_DN	0.564689	1	0.84466	0.155212	ENSG00000084731, ENSG00000182901, ENSG00000060982, ENSG00000180537, ENSG00000137267, ENSG00000067057, ENSG00000106070, ENSG00000171951, ENSG00000240694, ENSG00000131711, ENSG00000038382	27	0.00566483
msigdb	Yes	LCNM_pos_up		CHARAFE_BREAST_CANCER_BASAL_VS_MESENCHYMAL_UP	0.672647	1	0.659092	0.125761	ENSG00000163399	23	0.00450096
msigdb	Yes	LCNM_pos_up		CHARAFE_BREAST_CANCER_LUMINAL_VS_BASAL_DN	0.834623	1	0.683781	0.0919779	ENSG00000163399, ENSG00000173482, ENSG00000105976, ENSG00000072041, ENSG00000133101, ENSG00000100644, ENSG00000105835, ENSG00000171867, ENSG00000115963, ENSG00000166033, ENSG00000075420, ENSG00000124191, ENSG00000102287, ENSG00000085662, ENSG00000117868, ENSG00000057019, ENSG00000150093, ENSG00000104332, ENSG00000071127, ENSG00000182326, ENSG00000088832, ENSG00000069849, ENSG00000214944, ENSG0000…	190	0.00287198
msigdb	Yes	LCNM_pos_up		CHARAFE_BREAST_CANCER_LUMINAL_VS_BASAL_UP	0.0402592	0.429537	1.57158	0.210899	ENSG00000173598, ENSG00000050748, ENSG00000084710, ENSG00000008283, ENSG00000106537, ENSG00000227051, ENSG00000171130, ENSG00000169122, ENSG00000203618, ENSG00000007402, ENSG00000136895, ENSG00000140403, ENSG00000197043, ENSG00000092068, ENSG00000178531, ENSG00000241973, ENSG00000170500, ENSG00000107281, ENSG00000148341, ENSG00000133424, ENSG00000198420, ENSG00000082458, ENSG00000186868, ENSG0000…	195	0.0315055
msigdb	Yes	LCNM_pos_up		CHARAFE_BREAST_CANCER_LUMINAL_VS_MESENCHYMAL_DN	0.576748	1	0.933185	0.124327	ENSG00000084731, ENSG00000184009, ENSG00000173482, ENSG00000105976, ENSG00000007168, ENSG00000196230, ENSG00000185567, ENSG00000186469, ENSG00000171867, ENSG00000115419, ENSG00000126067, ENSG00000157064, ENSG00000177432, ENSG00000166033, ENSG00000124191, ENSG00000060982, ENSG00000085662, ENSG00000137575, ENSG00000057019, ENSG00000104332, ENSG00000182534, ENSG00000182287, ENSG00000182326, ENSG0000…	212	0.0055271
msigdb	Yes	LCNM_pos_up		CHARAFE_BREAST_CANCER_LUMINAL_VS_MESENCHYMAL_UP	0.939601	1	0.489097	0.0665074	ENSG00000183044, ENSG00000008283, ENSG00000106537, ENSG00000100321, ENSG00000118242, ENSG00000011347, ENSG00000140403, ENSG00000092068, ENSG00000111110, ENSG00000107281, ENSG00000082458, ENSG00000085831, ENSG00000130827, ENSG00000167535, ENSG00000173898, ENSG00000167861, ENSG00000172292	170	0.00163581
msigdb	Yes	LCNM_pos_up		CHAUHAN_RESPONSE_TO_METHOXYESTRADIOL_DN	0.574169	1	0.897538	0.133053	ENSG00000087460, ENSG00000123562, ENSG00000126247, ENSG00000170540, ENSG00000162704, ENSG00000055163, ENSG00000111674, ENSG00000177879, ENSG00000132471, ENSG00000096384	84	0.00555636
msigdb	Yes	LCNM_pos_up		CHAUHAN_RESPONSE_TO_METHOXYESTRADIOL_UP	0.745765	1	0.574578	0.101647	ENSG00000106105, ENSG00000134684, ENSG00000128272, ENSG00000147457, ENSG00000086061, ENSG00000110619, ENSG00000108106, ENSG00000104980	32	0.0037671
msigdb	Yes	LCNM_pos_up		CHEBOTAEV_GR_TARGETS_DN	0.632287	1	0.786979	0.130315	ENSG00000171033, ENSG00000116675, ENSG00000125355, ENSG00000021645, ENSG00000214575, ENSG00000018236	44	0.00492026
msigdb	Yes	LCNM_pos_up		CHEBOTAEV_GR_TARGETS_UP	0.391612	1	1.12518	0.203602	ENSG00000163399, ENSG00000072682, ENSG00000168268, ENSG00000122679, ENSG00000106537	29	0.00804183
msigdb	Yes	LCNM_pos_up		CHEMNITZ_RESPONSE_TO_PROSTAGLANDIN_E2_DN	0.958921	1	0.398904	0.0552941	ENSG00000105976, ENSG00000071242, ENSG00000021645, ENSG00000110002, ENSG00000169122, ENSG00000140403, ENSG00000178234, ENSG00000196262, ENSG00000180398, ENSG00000154153, ENSG00000129636, ENSG00000102996, ENSG00000134121, ENSG00000124164, ENSG00000050820, ENSG00000178467, ENSG00000091972, ENSG00000186472, ENSG00000114742, ENSG00000127585, ENSG00000064115, ENSG00000152894, ENSG00000157224, ENSG0000…	142	0.00133539
msigdb	Yes	LCNM_pos_up		CHEMNITZ_RESPONSE_TO_PROSTAGLANDIN_E2_UP	0.0568389	0.507773	1.82367	0.289429	ENSG00000084731, ENSG00000057935, ENSG00000155097, ENSG00000139998, ENSG00000144369, ENSG00000213190, ENSG00000155506, ENSG00000104331, ENSG00000185904, ENSG00000145362, ENSG00000166228, ENSG00000138134, ENSG00000147457, ENSG00000243279, ENSG00000108106, ENSG00000076554, ENSG00000142230, ENSG00000184575	55	0.0262843
msigdb	Yes	LCNM_pos_up		CHENG_IMPRINTED_BY_ESTRADIOL	0.894242	1	0.320479	0.0546636	ENSG00000126934, ENSG00000071127, ENSG00000166848, ENSG00000162951, ENSG00000170153, ENSG00000170266	38	0.0022188
msigdb	Yes	LCNM_pos_up		CHENG_RESPONSE_TO_NICKEL_ACETATE	0.271455	0.923658	1.33929	0.242344	ENSG00000143153, ENSG00000117419, ENSG00000102978, ENSG00000138069, ENSG00000057608, ENSG00000095261	29	0.01057
msigdb	Yes	LCNM_pos_up		CHEN_HOXA5_TARGETS_9HR_DN	0.826843	1	0.384115	0.074104	ENSG00000159164, ENSG00000134590, ENSG00000105438, ENSG00000141349, ENSG00000136026, ENSG00000109084, ENSG00000115274, ENSG00000153395, ENSG00000168906	22	0.00295255
msigdb	Yes	LCNM_pos_up		CHEN_HOXA5_TARGETS_9HR_UP	0.925761	1	0.405761	0.0594089	ENSG00000159200, ENSG00000241697, ENSG00000104497, ENSG00000105778, ENSG00000174574, ENSG00000110619, ENSG00000148572, ENSG00000163743, ENSG00000139496, ENSG00000117569, ENSG00000136560, ENSG00000135932, ENSG00000162772, ENSG00000144935, ENSG00000139112, ENSG00000135164, ENSG00000006652, ENSG00000100592, ENSG00000092978, ENSG00000112763, ENSG00000196792, ENSG00000146872, ENSG00000110330, ENSG0000…	92	0.00182707
msigdb	Yes	LCNM_pos_up		CHEN_LIVER_METABOLISM_QTL_CIS	0.604848	1	0.819658	0.137504	ENSG00000159348, ENSG00000182901, ENSG00000125629, ENSG00000119541, ENSG00000115839, ENSG00000023572, ENSG00000076356, ENSG00000115084, ENSG00000158850, ENSG00000115091, ENSG00000152061, ENSG00000163444, ENSG00000117143, ENSG00000158793, ENSG00000136643, ENSG00000116199, ENSG00000122218	41	0.00521495
msigdb	Yes	LCNM_pos_up		CHEN_LUNG_CANCER_SURVIVAL	0.318894	0.961887	1.275	0.272669	ENSG00000184009, ENSG00000171314, ENSG00000165704	15	0.00942928
msigdb	Yes	LCNM_pos_up		CHEN_LVAD_SUPPORT_OF_FAILING_HEART_UP	0.98774	1	0.0571073	0.00918541	ENSG00000115963, ENSG00000075420	51	0.000718802
msigdb	Yes	LCNM_pos_up		CHEN_METABOLIC_SYNDROM_NETWORK	0.0935581	0.626224	1.30865	0.165974	ENSG00000108828, ENSG00000147416, ENSG00000159363, ENSG00000184009, ENSG00000180616, ENSG00000111726, ENSG00000123454, ENSG00000071242, ENSG00000105887, ENSG00000161203, ENSG00000155096, ENSG00000115762, ENSG00000196230, ENSG00000155097, ENSG00000159082, ENSG00000100379, ENSG00000139998, ENSG00000136868, ENSG00000115756, ENSG00000162704, ENSG00000166033, ENSG00000117410, ENSG00000131979, ENSG0000…	424	0.0200835
msigdb	Yes	LCNM_pos_up		CHEN_NEUROBLASTOMA_COPY_NUMBER_GAINS	0.283594	0.934207	1.32232	0.245106	ENSG00000180176, ENSG00000115756, ENSG00000006116, ENSG00000171094, ENSG00000119801, ENSG00000197860, ENSG00000167323, ENSG00000032389, ENSG00000143727	26	0.0102548
msigdb	Yes	LCNM_pos_up		CHEOK_RESPONSE_TO_HD_MTX_DN	0.420532	1	1.06976	0.228777	ENSG00000023734, ENSG00000182287, ENSG00000168374, ENSG00000116791, ENSG00000168175	15	0.0075737
msigdb	Yes	LCNM_pos_up		CHESLER_BRAIN_HIGHEST_EXPRESSION	0.367253	0.998734	1.15868	0.201187	ENSG00000163618, ENSG00000067715, ENSG00000100804, ENSG00000068366, ENSG00000117410, ENSG00000078369, ENSG00000105404	35	0.00846888
msigdb	Yes	LCNM_pos_up		CHESLER_BRAIN_HIGHEST_GENETIC_VARIANCE	0.603968	1	0.760747	0.148407	ENSG00000078369, ENSG00000145730	21	0.00522455
msigdb	Yes	LCNM_pos_up		CHESLER_BRAIN_QTL_CIS	0.0776984	0.57461	1.78982	0.297668	ENSG00000135002, ENSG00000153130, ENSG00000152377, ENSG00000107130, ENSG00000078369, ENSG00000145730	43	0.0222303
msigdb	Yes	LCNM_pos_up		CHIANG_LIVER_CANCER_SUBCLASS_CTNNB1_DN	0.710466	1	0.673398	0.110958	ENSG00000139211, ENSG00000119125, ENSG00000104490, ENSG00000068366, ENSG00000055163, ENSG00000131979	45	0.00411878
msigdb	Yes	LCNM_pos_up		CHIANG_LIVER_CANCER_SUBCLASS_CTNNB1_UP	0.796604	1	0.559682	0.0894183	ENSG00000129682, ENSG00000158560, ENSG00000139292	53	0.00326017
msigdb	Yes	LCNM_pos_up		CHIANG_LIVER_CANCER_SUBCLASS_INTERFERON_DN	0.652547	1	0.672447	0.132869	ENSG00000139292, ENSG00000171130	20	0.00470796
msigdb	Yes	LCNM_pos_up		CHIANG_LIVER_CANCER_SUBCLASS_POLYSOMY7_UP	0.276134	0.927419	1.36291	0.276936	ENSG00000136895, ENSG00000101460, ENSG00000106617, ENSG00000105676, ENSG00000145545, ENSG00000116661, ENSG00000133027	18	0.0104463
msigdb	Yes	LCNM_pos_up		CHIANG_LIVER_CANCER_SUBCLASS_PROLIFERATION_DN	0.736545	1	0.620403	0.104642	ENSG00000183044, ENSG00000103154, ENSG00000147642	40	0.00385872
msigdb	Yes	LCNM_pos_up		CHIANG_LIVER_CANCER_SUBCLASS_PROLIFERATION_UP	0.291734	0.940269	1.27343	0.209828	ENSG00000163399, ENSG00000168268, ENSG00000189159, ENSG00000060982, ENSG00000112290, ENSG00000162769, ENSG00000164983, ENSG00000253368, ENSG00000146072, ENSG00000069509, ENSG00000104427, ENSG00000111371, ENSG00000166557, ENSG00000144959, ENSG00000158470, ENSG00000136026, ENSG00000108960	45	0.0100531
msigdb	Yes	LCNM_pos_up		CHIANG_LIVER_CANCER_SUBCLASS_UNANNOTATED_DN	0.00301994	0.105525	2.06051	0.287906	ENSG00000086289, ENSG00000163399, ENSG00000159720, ENSG00000111726, ENSG00000117906, ENSG00000078668, ENSG00000101843, ENSG00000198843, ENSG00000075089, ENSG00000167005, ENSG00000241685, ENSG00000128590, ENSG00000096384, ENSG00000140105, ENSG00000058262, ENSG00000179222, ENSG00000168439, ENSG00000138757, ENSG00000127955, ENSG00000171155, ENSG00000147224, ENSG00000164961, ENSG00000069509, ENSG0000…	132	0.117422
msigdb	Yes	LCNM_pos_up		CHIANG_LIVER_CANCER_SUBCLASS_UNANNOTATED_UP	0.769425	1	0.541417	0.0945641	ENSG00000152154, ENSG00000105835	34	0.00353194
msigdb	Yes	LCNM_pos_up		CHIARADONNA_NEOPLASTIC_TRANSFORMATION_CDC25_DN	0.716406	1	0.72188	0.108934	ENSG00000103034, ENSG00000086300, ENSG00000159348, ENSG00000097021, ENSG00000117410, ENSG00000011638, ENSG00000177697	75	0.00405938
msigdb	Yes	LCNM_pos_up		CHIARADONNA_NEOPLASTIC_TRANSFORMATION_CDC25_UP	0.525589	1	0.942965	0.147566	ENSG00000101856, ENSG00000122679, ENSG00000154096, ENSG00000111674, ENSG00000103769, ENSG00000169902, ENSG00000179222, ENSG00000170571, ENSG00000067992, ENSG00000185559	60	0.00612979
msigdb	Yes	LCNM_pos_up		CHIARADONNA_NEOPLASTIC_TRANSFORMATION_KRAS_CDC25_DN	0.644927	1	0.682346	0.13664	ENSG00000214548, ENSG00000177879, ENSG00000179222, ENSG00000170571, ENSG00000168824	19	0.00478734
msigdb	Yes	LCNM_pos_up		CHIARADONNA_NEOPLASTIC_TRANSFORMATION_KRAS_CDC25_UP	0.833283	1	0.40056	0.0730109	ENSG00000100804, ENSG00000097021	28	0.00288591
msigdb	Yes	LCNM_pos_up		CHIARADONNA_NEOPLASTIC_TRANSFORMATION_KRAS_DN	0.901722	1	0.408274	0.0624207	ENSG00000103034, ENSG00000086300, ENSG00000011638, ENSG00000133872, ENSG00000177697, ENSG00000102931, ENSG00000162517, ENSG00000137267, ENSG00000114923, ENSG00000104763	69	0.00213001
msigdb	Yes	LCNM_pos_up		CHIARADONNA_NEOPLASTIC_TRANSFORMATION_KRAS_UP	0.98604	1	0.0891782	0.0139556	ENSG00000133398, ENSG00000163950, ENSG00000185559, ENSG00000165704, ENSG00000145715, ENSG00000102172, ENSG00000137714, ENSG00000196937, ENSG00000197081, ENSG00000101444, ENSG00000100401, ENSG00000171497, ENSG00000167325, ENSG00000131508, ENSG00000033170, ENSG00000112110, ENSG00000139289, ENSG00000100138, ENSG00000143621, ENSG00000154122, ENSG00000126261, ENSG00000179918, ENSG00000205542, ENSG0000…	60	0.000767681
msigdb	Yes	LCNM_pos_up		CHIARETTI_ACUTE_LYMPHOBLASTIC_LEUKEMIA_ZAP70	0.918222	1	0.210463	0.038674	ENSG00000241973, ENSG00000091972, ENSG00000018510, ENSG00000067369, ENSG00000185024, ENSG00000101473, ENSG00000107521, ENSG00000134686, ENSG00000065000, ENSG00000141699, ENSG00000198648, ENSG00000205250, ENSG00000175866, ENSG00000176884, ENSG00000167081, ENSG00000136807, ENSG00000100207, ENSG00000106603, ENSG00000178567, ENSG00000110711, ENSG00000198561, ENSG00000189091, ENSG00000149311, ENSG0000…	27	0.00192546
msigdb	Yes	LCNM_pos_up		CHIBA_RESPONSE_TO_TSA	0.847023	1	0.403931	0.0705509	ENSG00000168000, ENSG00000198431, ENSG00000078369, ENSG00000165782	34	0.00274192
msigdb	Yes	LCNM_pos_up		CHIBA_RESPONSE_TO_TSA_UP	0.99	1	0.0110082	0.0022368	ENSG00000175274, ENSG00000173221, ENSG00000005884, ENSG00000002330, ENSG00000164896, ENSG00000035862, ENSG00000108947, ENSG00000116260, ENSG00000184381, ENSG00000198931, ENSG00000170345, ENSG00000171223, ENSG00000172270, ENSG00000029534, ENSG00000135424, ENSG00000206503, ENSG00000010278, ENSG00000100234	18	0.000648437
msigdb	Yes	LCNM_pos_up		CHICAS_RB1_TARGETS_CONFLUENT	0.600568	1	0.918935	0.121226	ENSG00000183044, ENSG00000067715, ENSG00000170962, ENSG00000152377, ENSG00000168268, ENSG00000171724, ENSG00000065923, ENSG00000174136, ENSG00000196230, ENSG00000189159, ENSG00000021645, ENSG00000144369, ENSG00000103145, ENSG00000097021, ENSG00000154096, ENSG00000013619, ENSG00000103485, ENSG00000013293, ENSG00000171130, ENSG00000126950, ENSG00000183087, ENSG00000138735, ENSG00000197043, ENSG0000…	238	0.00526176
msigdb	Yes	LCNM_pos_up		CHICAS_RB1_TARGETS_GROWING	0.973781	1	0.226368	0.033411	ENSG00000170962, ENSG00000171724, ENSG00000021645, ENSG00000134138	87	0.0010587
msigdb	Yes	LCNM_pos_up		CHICAS_RB1_TARGETS_LOW_SERUM	0.946221	1	0.246478	0.0391178	ENSG00000067715	55	0.00153815
msigdb	Yes	LCNM_pos_up		CHICAS_RB1_TARGETS_SENESCENT	0.976	1	0.442749	0.0583309	ENSG00000171617, ENSG00000143153, ENSG00000186469, ENSG00000105835, ENSG00000110002, ENSG00000097021, ENSG00000154096, ENSG00000131979, ENSG00000184867, ENSG00000197102, ENSG00000111674, ENSG00000078369, ENSG00000167005, ENSG00000113657, ENSG00000133169, ENSG00000115828, ENSG00000075303, ENSG00000157168, ENSG00000163950	242	0.00101173
msigdb	Yes	LCNM_pos_up		CHNG_MULTIPLE_MYELOMA_HYPERPLOID_DN	0.125137	0.707307	1.73171	0.326942	ENSG00000069329, ENSG00000163950, ENSG00000124422, ENSG00000180398, ENSG00000116161, ENSG00000072401, ENSG00000132612, ENSG00000184575, ENSG00000138674, ENSG00000168159, ENSG00000139112, ENSG00000126749, ENSG00000122218	24	0.0170601
msigdb	Yes	LCNM_pos_up		CHNG_MULTIPLE_MYELOMA_HYPERPLOID_UP	0.9958	1	0.016707	0.00269703	ENSG00000198794, ENSG00000156976, ENSG00000130312, ENSG00000122705, ENSG00000103657, ENSG00000095059, ENSG00000177971, ENSG00000137876, ENSG00000114503, ENSG00000181163, ENSG00000172053, ENSG00000104852, ENSG00000130811, ENSG00000178982, ENSG00000168028, ENSG00000174748, ENSG00000221983, ENSG00000148303, ENSG00000254772, ENSG00000167658, ENSG00000104131, ENSG00000114942, ENSG00000105202, ENSG0000…	50	0.000419009
msigdb	Yes	LCNM_pos_up		CHOI_ATL_CHRONIC_VS_ACUTE_DN	0.737485	1	0.492468	0.105318	ENSG00000114573, ENSG00000196305, ENSG00000038274, ENSG00000144381, ENSG00000171492	15	0.00384938
msigdb	Yes	LCNM_pos_up		CHOI_ATL_STAGE_PREDICTOR	0.876682	1	0.345009	0.0599053	ENSG00000164209	35	0.00241981
msigdb	Yes	LCNM_pos_up		CHOW_RASSF1_TARGETS_DN	0.864543	1	0.314953	0.0600961	ENSG00000120805, ENSG00000155093, ENSG00000155304, ENSG00000123240, ENSG00000183527, ENSG00000172531, ENSG00000147669, ENSG00000115274	23	0.00255386
msigdb	Yes	LCNM_pos_up		CHOW_RASSF1_TARGETS_UP	0.684906	1	0.588939	0.125949	ENSG00000186480	15	0.00437618
msigdb	Yes	LCNM_pos_up		CHUNG_BLISTER_CYTOTOXICITY_DN	0.661267	1	0.680069	0.128395	ENSG00000105887, ENSG00000067992, ENSG00000088832, ENSG00000132359	24	0.00461776
msigdb	Yes	LCNM_pos_up		CHUNG_BLISTER_CYTOTOXICITY_UP	0.750925	1	0.676454	0.101913	ENSG00000135002, ENSG00000126067, ENSG00000103145, ENSG00000111669	76	0.00371584
msigdb	Yes	LCNM_pos_up		CHYLA_CBFA2T3_TARGETS_DN	0.566849	1	0.909003	0.134339	ENSG00000086289, ENSG00000072682, ENSG00000169116, ENSG00000147231, ENSG00000185909, ENSG00000114544, ENSG00000085831, ENSG00000158856, ENSG00000068971, ENSG00000100918, ENSG00000167972, ENSG00000133135, ENSG00000143061, ENSG00000118985, ENSG00000187634, ENSG00000143727, ENSG00000170113, ENSG00000166167, ENSG00000240771, ENSG00000118200	86	0.00563998
msigdb	Yes	LCNM_pos_up		CHYLA_CBFA2T3_TARGETS_UP	0.143317	0.748168	1.42866	0.204738	ENSG00000108828, ENSG00000159363, ENSG00000180616, ENSG00000186642, ENSG00000198478, ENSG00000057935, ENSG00000175471, ENSG00000149177, ENSG00000171314, ENSG00000139292, ENSG00000075420, ENSG00000182093, ENSG00000145730, ENSG00000157168, ENSG00000196262, ENSG00000244187, ENSG00000198794, ENSG00000144115, ENSG00000130707, ENSG00000118276, ENSG00000133134, ENSG00000119729, ENSG00000107518, ENSG0000…	108	0.0157748
msigdb	Yes	LCNM_pos_up		CIC_TARGET_GENES	0.973541	1	0.436914	0.0579651	ENSG00000139641, ENSG00000130520, ENSG00000138078, ENSG00000103769, ENSG00000110958, ENSG00000023734, ENSG00000110906, ENSG00000140105, ENSG00000112290, ENSG00000182108, ENSG00000109572, ENSG00000168439, ENSG00000101019, ENSG00000172375, ENSG00000111530, ENSG00000139637, ENSG00000143933, ENSG00000015676, ENSG00000105171, ENSG00000165861, ENSG00000138134, ENSG00000144597, ENSG00000143093, ENSG0000…	222	0.00106366
msigdb	Yes	LCNM_pos_up		COATES_MACROPHAGE_M1_VS_M2_DN	0.557629	1	0.872962	0.151576	ENSG00000154277, ENSG00000185567, ENSG00000060709, ENSG00000176171, ENSG00000162433	35	0.00574661
msigdb	Yes	LCNM_pos_up		COATES_MACROPHAGE_M1_VS_M2_UP	0.945081	1	0.220814	0.0362299	ENSG00000119125, ENSG00000171130, ENSG00000111674, ENSG00000178234	46	0.00155531
msigdb	Yes	LCNM_pos_up		COBLL1_TARGET_GENES	0.652987	1	0.791763	0.12159	ENSG00000159200, ENSG00000134138, ENSG00000103264, ENSG00000145715, ENSG00000136854, ENSG00000070718, ENSG00000162769, ENSG00000106263, ENSG00000129691, ENSG00000177963, ENSG00000116299	67	0.00470339
msigdb	Yes	LCNM_pos_up		COLDREN_GEFITINIB_RESISTANCE_DN	0.435251	1	1.0565	0.168213	ENSG00000087460, ENSG00000198478, ENSG00000144369, ENSG00000151690, ENSG00000138735, ENSG00000169891, ENSG00000170571, ENSG00000111846, ENSG00000175893, ENSG00000146416, ENSG00000116667, ENSG00000085449, ENSG00000061918	54	0.00734937
msigdb	Yes	LCNM_pos_up		COLDREN_GEFITINIB_RESISTANCE_UP	0.0266995	0.353437	2.02137	0.320806	ENSG00000154277, ENSG00000135002, ENSG00000101220, ENSG00000138107, ENSG00000166402, ENSG00000213190, ENSG00000115828, ENSG00000114999, ENSG00000188677, ENSG00000171793, ENSG00000249992, ENSG00000119729, ENSG00000196305, ENSG00000137713, ENSG00000156502, ENSG00000106701, ENSG00000131711, ENSG00000166780, ENSG00000136861, ENSG00000172301	55	0.038962
msigdb	Yes	LCNM_pos_up		COLINA_TARGETS_OF_4EBP1_AND_4EBP2	0.900822	1	0.554399	0.0762237	ENSG00000211445, ENSG00000135002, ENSG00000143153, ENSG00000105835, ENSG00000113387, ENSG00000135018, ENSG00000060982, ENSG00000184867, ENSG00000111674, ENSG00000145730, ENSG00000170571, ENSG00000175416, ENSG00000213930, ENSG00000182326, ENSG00000168824	153	0.00214081
msigdb	Yes	LCNM_pos_up		COLIN_PILOCYTIC_ASTROCYTOMA_VS_GLIOBLASTOMA_DN	0.697606	1	0.58647	0.119167	ENSG00000158560, ENSG00000198431, ENSG00000102978, ENSG00000072274, ENSG00000182718, ENSG00000102144, ENSG00000086666	18	0.00424788
msigdb	Yes	LCNM_pos_up		COLIN_PILOCYTIC_ASTROCYTOMA_VS_GLIOBLASTOMA_UP	0.887142	1	0.293826	0.0531677	ENSG00000152377, ENSG00000133318, ENSG00000166033	29	0.00230122
msigdb	Yes	LCNM_pos_up		COLLER_MYC_TARGETS_UP	0.117318	0.687309	1.80006	0.355675	ENSG00000105835, ENSG00000105220, ENSG00000162433, ENSG00000130707, ENSG00000132507, ENSG00000072274, ENSG00000196305	20	0.0176981
msigdb	Yes	LCNM_pos_up		CONCANNON_APOPTOSIS_BY_EPOXOMICIN_DN	0.0409592	0.433521	1.75701	0.256874	ENSG00000109132, ENSG00000189221, ENSG00000163618, ENSG00000008196, ENSG00000071242, ENSG00000139970, ENSG00000134333, ENSG00000162433, ENSG00000103546, ENSG00000186480, ENSG00000125170, ENSG00000116133, ENSG00000048540, ENSG00000034510, ENSG00000117632, ENSG00000134590, ENSG00000073464, ENSG00000204310, ENSG00000180660, ENSG00000249992, ENSG00000072274, ENSG00000125827, ENSG00000067057, ENSG0000…	93	0.0312236
msigdb	Yes	LCNM_pos_up		CONCANNON_APOPTOSIS_BY_EPOXOMICIN_UP	0.0391992	0.423414	1.65296	0.228934	ENSG00000211445, ENSG00000072682, ENSG00000159348, ENSG00000140941, ENSG00000158560, ENSG00000115419, ENSG00000067606, ENSG00000011638, ENSG00000168000, ENSG00000125505, ENSG00000197102, ENSG00000120694, ENSG00000140105, ENSG00000175416, ENSG00000116793, ENSG00000085831, ENSG00000182326, ENSG00000168439, ENSG00000175426, ENSG00000158201, ENSG00000054356, ENSG00000106211, ENSG00000132002, ENSG0000…	143	0.0319463
msigdb	Yes	LCNM_pos_up		CORDENONSI_YAP_CONSERVED_SIGNATURE	0.878962	1	0.299378	0.0554928	ENSG00000115419, ENSG00000183087	26	0.00239422
msigdb	Yes	LCNM_pos_up		CORONEL_RFX7_DIRECT_TARGETS_UP	0.634867	1	0.743515	0.133321	ENSG00000183044	30	0.00489299
msigdb	Yes	LCNM_pos_up		CORRE_MULTIPLE_MYELOMA_DN	0.844283	1	0.303626	0.0637941	ENSG00000186480, ENSG00000139116, ENSG00000115896	16	0.00277085
msigdb	Yes	LCNM_pos_up		CORRE_MULTIPLE_MYELOMA_UP	0.126797	0.70866	1.75884	0.343116	ENSG00000021645, ENSG00000153233, ENSG00000073464, ENSG00000091972, ENSG00000114948, ENSG00000171951, ENSG00000173221	21	0.0169319
msigdb	Yes	LCNM_pos_up		COULOUARN_TEMPORAL_TGFB1_SIGNATURE_DN	0.846863	1	0.508983	0.0783322	ENSG00000084764, ENSG00000266094, ENSG00000112972, ENSG00000100983, ENSG00000116133, ENSG00000131149, ENSG00000116120, ENSG00000052802, ENSG00000111846, ENSG00000062282, ENSG00000204217, ENSG00000136856, ENSG00000160752, ENSG00000166579, ENSG00000187446, ENSG00000108861, ENSG00000138413, ENSG00000135503, ENSG00000148834, ENSG00000185813, ENSG00000178538, ENSG00000157837, ENSG00000089057, ENSG0000…	66	0.00274362
msigdb	Yes	LCNM_pos_up		COULOUARN_TEMPORAL_TGFB1_SIGNATURE_UP	0.855683	1	0.438326	0.0712874	ENSG00000107130, ENSG00000147894	48	0.00264967
msigdb	Yes	LCNM_pos_up		COWLING_MYCN_TARGETS	0.720166	1	0.524144	0.112092	ENSG00000104435, ENSG00000214575, ENSG00000137267	15	0.00402184
msigdb	Yes	LCNM_pos_up		CREB3L2_TARGET_GENES	0.897722	1	0.418587	0.0638343	ENSG00000123562, ENSG00000112972, ENSG00000123416, ENSG00000127995	70	0.00217776
msigdb	Yes	LCNM_pos_up		CREB3_TARGET_GENES	0.631267	1	0.890836	0.118515	ENSG00000127561, ENSG00000149357, ENSG00000104904, ENSG00000081087, ENSG00000060982, ENSG00000138078, ENSG00000157219, ENSG00000134333, ENSG00000120265, ENSG00000106868, ENSG00000116752, ENSG00000104381, ENSG00000166111, ENSG00000198960, ENSG00000160014, ENSG00000172375, ENSG00000167861, ENSG00000157870, ENSG00000167965, ENSG00000167972, ENSG00000123352, ENSG00000091039, ENSG00000106263, ENSG0000…	215	0.00493106
msigdb	Yes	LCNM_pos_up		CREIGHTON_AKT1_SIGNALING_VIA_MTOR_DN	0.00565989	0.161837	2.75867	0.552424	ENSG00000117410, ENSG00000105220, ENSG00000105568, ENSG00000185883, ENSG00000128524, ENSG00000166913, ENSG00000149923, ENSG00000100284, ENSG00000188229, ENSG00000120053, ENSG00000240972, ENSG00000071553	19	0.0855923
msigdb	Yes	LCNM_pos_up		CREIGHTON_AKT1_SIGNALING_VIA_MTOR_UP	0.112638	0.676233	1.78064	0.33618	ENSG00000008283, ENSG00000078902, ENSG00000110921, ENSG00000102996, ENSG00000099804, ENSG00000167468, ENSG00000002834, ENSG00000070423, ENSG00000204386	24	0.0181099
msigdb	Yes	LCNM_pos_up		CREIGHTON_ENDOCRINE_THERAPY_RESISTANCE_1	0.395172	1	1.06977	0.139823	ENSG00000084731, ENSG00000183044, ENSG00000067715, ENSG00000101220, ENSG00000086300, ENSG00000162636, ENSG00000147256, ENSG00000122679, ENSG00000139641, ENSG00000196230, ENSG00000185567, ENSG00000162704, ENSG00000164659, ENSG00000013619, ENSG00000109436, ENSG00000198910, ENSG00000118242, ENSG00000197043, ENSG00000167005, ENSG00000147642, ENSG00000133424, ENSG00000147255, ENSG00000112290, ENSG0000…	269	0.00798207
msigdb	Yes	LCNM_pos_up		CREIGHTON_ENDOCRINE_THERAPY_RESISTANCE_2	0.179536	0.807975	1.33753	0.186543	ENSG00000068615, ENSG00000129355, ENSG00000078668, ENSG00000139998, ENSG00000159713, ENSG00000170915, ENSG00000075089, ENSG00000166402, ENSG00000175203, ENSG00000176956, ENSG00000164164, ENSG00000100744, ENSG00000116793, ENSG00000196118, ENSG00000010017, ENSG00000180537, ENSG00000131437, ENSG00000123570, ENSG00000134291, ENSG00000114446, ENSG00000153814, ENSG00000123352, ENSG00000178467, ENSG0000…	135	0.0137928
msigdb	Yes	LCNM_pos_up		CREIGHTON_ENDOCRINE_THERAPY_RESISTANCE_3	0.0269195	0.354235	1.51035	0.1951	ENSG00000101856, ENSG00000087460, ENSG00000171617, ENSG00000135002, ENSG00000154917, ENSG00000143153, ENSG00000153130, ENSG00000159200, ENSG00000166619, ENSG00000198478, ENSG00000140941, ENSG00000158109, ENSG00000065154, ENSG00000196352, ENSG00000105835, ENSG00000136868, ENSG00000149177, ENSG00000104490, ENSG00000113161, ENSG00000151690, ENSG00000091157, ENSG00000060982, ENSG00000117410, ENSG0000…	318	0.038798
msigdb	Yes	LCNM_pos_up		CREIGHTON_ENDOCRINE_THERAPY_RESISTANCE_4	0.292674	0.940335	1.19543	0.166278	ENSG00000183044, ENSG00000180616, ENSG00000072682, ENSG00000147256, ENSG00000133101, ENSG00000140280, ENSG00000115756, ENSG00000115419, ENSG00000021645, ENSG00000162433, ENSG00000147642, ENSG00000133424, ENSG00000147255, ENSG00000174695, ENSG00000157600, ENSG00000186868, ENSG00000085831, ENSG00000012660, ENSG00000130707, ENSG00000079459, ENSG00000113552, ENSG00000119729, ENSG00000107518, ENSG0000…	138	0.0100303
msigdb	Yes	LCNM_pos_up		CREIGHTON_ENDOCRINE_THERAPY_RESISTANCE_5	0.47977	1	1.0088	0.132294	ENSG00000129682, ENSG00000068615, ENSG00000131507, ENSG00000135002, ENSG00000170340, ENSG00000136888, ENSG00000173598, ENSG00000169116, ENSG00000065923, ENSG00000057935, ENSG00000123091, ENSG00000196352, ENSG00000181061, ENSG00000149177, ENSG00000151690, ENSG00000106537, ENSG00000160285, ENSG00000167037, ENSG00000103769, ENSG00000116133, ENSG00000104388, ENSG00000197045, ENSG00000182534, ENSG0000…	258	0.00671851
msigdb	Yes	LCNM_pos_up		CROMER_METASTASIS_DN	0.932501	1	0.219678	0.0376847	ENSG00000078668	37	0.00173585
msigdb	Yes	LCNM_pos_up		CROMER_METASTASIS_UP	0.741085	1	0.636334	0.103491	ENSG00000101856, ENSG00000075945, ENSG00000059804, ENSG00000179222, ENSG00000025156	48	0.0038136
msigdb	Yes	LCNM_pos_up		CROMER_TUMORIGENESIS_UP	0.445651	1	1.0215	0.218455	ENSG00000154277, ENSG00000154096, ENSG00000059804	15	0.00719592
msigdb	Yes	LCNM_pos_up		CROONQUIST_IL6_DEPRIVATION_DN	0.930381	1	0.140764	0.0281879	ENSG00000052749, ENSG00000117632, ENSG00000167468, ENSG00000182481, ENSG00000137563, ENSG00000138778, ENSG00000128951, ENSG00000164104, ENSG00000131876, ENSG00000136824, ENSG00000228716, ENSG00000137309, ENSG00000079616, ENSG00000163655, ENSG00000086475, ENSG00000143401, ENSG00000078596, ENSG00000124920, ENSG00000118785	19	0.00176491
msigdb	Yes	LCNM_pos_up		CROONQUIST_NRAS_SIGNALING_DN	0.593768	1	0.751884	0.160796	ENSG00000117632, ENSG00000127955, ENSG00000167468	15	0.00533666
msigdb	Yes	LCNM_pos_up		CROONQUIST_NRAS_VS_STROMAL_STIMULATION_DN	0.907122	1	0.281764	0.0486369	ENSG00000163618	36	0.00206449
msigdb	Yes	LCNM_pos_up		CROONQUIST_NRAS_VS_STROMAL_STIMULATION_UP	0.49679	1	0.927737	0.194924	ENSG00000185518, ENSG00000109436	16	0.00649352
msigdb	Yes	LCNM_pos_up		CROONQUIST_STROMAL_STIMULATION_UP	0.98926	1	0.0185253	0.00343386	ENSG00000176788, ENSG00000116741, ENSG00000087074, ENSG00000137573, ENSG00000102096, ENSG00000151729, ENSG00000082014, ENSG00000205542, ENSG00000142156, ENSG00000075618, ENSG00000170345, ENSG00000136928, ENSG00000120129, ENSG00000157514, ENSG00000129824, ENSG00000115306, ENSG00000130558, ENSG00000100906, ENSG00000186340, ENSG00000074181, ENSG00000125968, ENSG00000152402, ENSG00000038427, ENSG0000…	26	0.000672252
msigdb	Yes	LCNM_pos_up		CRX_DN.V1_DN	0.673907	1	0.703184	0.121381	ENSG00000109132, ENSG00000170340	36	0.00448809
msigdb	Yes	LCNM_pos_up		CRX_DN.V1_UP	0.962061	1	0.0862126	0.0162767	ENSG00000126950	24	0.00128125
msigdb	Yes	LCNM_pos_up		CRX_NRL_DN.V1_DN	0.568749	1	0.88251	0.140995	ENSG00000171617, ENSG00000227051, ENSG00000145730, ENSG00000168824, ENSG00000113319, ENSG00000125931, ENSG00000131067, ENSG00000249992, ENSG00000011677, ENSG00000006125	53	0.00561819
msigdb	Yes	LCNM_pos_up		CRX_NRL_DN.V1_UP	0.808784	1	0.470014	0.082624	ENSG00000137726, ENSG00000134030, ENSG00000132026, ENSG00000100918, ENSG00000059915, ENSG00000187634, ENSG00000081181	33	0.00313716
msigdb	Yes	LCNM_pos_up		CSHL1_TARGET_GENES	0.345553	0.985044	1.15735	0.169994	ENSG00000115762, ENSG00000107130, ENSG00000135018, ENSG00000115963, ENSG00000106868, ENSG00000165915, ENSG00000197586, ENSG00000204843, ENSG00000114573, ENSG00000169241, ENSG00000142396, ENSG00000137312, ENSG00000196510, ENSG00000107372, ENSG00000166479, ENSG00000265354, ENSG00000127955, ENSG00000106617	90	0.00887919
msigdb	Yes	LCNM_pos_up		CSR_EARLY_UP.V1_DN	0.357593	0.993402	1.17081	0.193873	ENSG00000164209, ENSG00000065923, ENSG00000227051, ENSG00000013293, ENSG00000138735, ENSG00000101298, ENSG00000165861, ENSG00000180660, ENSG00000166169, ENSG00000163872, ENSG00000154889, ENSG00000147364, ENSG00000137573, ENSG00000113108	44	0.00864777
msigdb	Yes	LCNM_pos_up		CSR_EARLY_UP.V1_UP	0.153637	0.767555	1.4826	0.227681	ENSG00000135002, ENSG00000170027, ENSG00000174136, ENSG00000115756, ENSG00000205937, ENSG00000152484, ENSG00000168824, ENSG00000173542, ENSG00000265354, ENSG00000050820, ENSG00000171793, ENSG00000114354, ENSG00000086061, ENSG00000177889, ENSG00000177370, ENSG00000040199	67	0.0151437
msigdb	Yes	LCNM_pos_up		CSR_LATE_UP.V1_DN	0.233395	0.879861	1.3324	0.20371	ENSG00000100075, ENSG00000113161, ENSG00000186577, ENSG00000160285, ENSG00000013619, ENSG00000103485, ENSG00000198910, ENSG00000183087, ENSG00000138735, ENSG00000112972, ENSG00000186480, ENSG00000052802, ENSG00000134121, ENSG00000167508, ENSG00000130707, ENSG00000079459, ENSG00000105204, ENSG00000162642, ENSG00000182916, ENSG00000160752	69	0.0116933
msigdb	Yes	LCNM_pos_up		CSR_LATE_UP.V1_UP	0.138877	0.738274	1.48604	0.221553	ENSG00000105976, ENSG00000189159, ENSG00000106537, ENSG00000133169, ENSG00000182287, ENSG00000166448, ENSG00000144834, ENSG00000124802, ENSG00000168824, ENSG00000088832, ENSG00000116120, ENSG00000116396, ENSG00000025772, ENSG00000176871, ENSG00000106263, ENSG00000132507, ENSG00000112576, ENSG00000171793, ENSG00000175166, ENSG00000148634, ENSG00000164885, ENSG00000102172, ENSG00000148331, ENSG0000…	81	0.0160665
msigdb	Yes	LCNM_pos_up		CTIP_DN.V1_DN	0.0598988	0.519686	1.92083	0.331565	ENSG00000132563, ENSG00000133101, ENSG00000100379, ENSG00000254585, ENSG00000149654, ENSG00000107282, ENSG00000082397, ENSG00000125931, ENSG00000145194, ENSG00000182022, ENSG00000104524, ENSG00000163995, ENSG00000164076, ENSG00000139496	36	0.0255624
msigdb	Yes	LCNM_pos_up		CTIP_DN.V1_UP	0.764425	1	0.48874	0.0953437	ENSG00000154645, ENSG00000172889, ENSG00000148798, ENSG00000116396	21	0.00358169
msigdb	Yes	LCNM_pos_up		CTR9_TARGET_GENES	0.894542	1	0.297566	0.0523093	ENSG00000164924	33	0.00221528
msigdb	Yes	LCNM_pos_up		CUI_DEVELOPING_HEART_5TH_WEEK_ATRIAL_CARDIOMYOCYTE	0.557989	1	0.824566	0.167547	ENSG00000170962, ENSG00000181061	18	0.00574242
msigdb	Yes	LCNM_pos_up		CUI_DEVELOPING_HEART_5TH_WEEK_VENTRICULAR_CARDIOMYOCYTE	0.333533	0.974588	1.2204	0.21743	ENSG00000211445, ENSG00000170340, ENSG00000103160, ENSG00000164659, ENSG00000145730, ENSG00000156475, ENSG00000123570, ENSG00000050165, ENSG00000174437, ENSG00000113231	31	0.00912039
msigdb	Yes	LCNM_pos_up		CUI_DEVELOPING_HEART_C1_5TH_WEEK_CARDIAC_CELLS	0.573309	1	0.866908	0.14355	ENSG00000154277, ENSG00000159200, ENSG00000213190, ENSG00000221946, ENSG00000101460, ENSG00000052802, ENSG00000244187, ENSG00000100918, ENSG00000079459, ENSG00000133134, ENSG00000104549	44	0.00556614
msigdb	Yes	LCNM_pos_up		CUI_DEVELOPING_HEART_C2_CARDIOMYOCYTE	0.883502	1	0.297943	0.0543066	ENSG00000176171, ENSG00000121769	28	0.00234285
msigdb	Yes	LCNM_pos_up		CUI_DEVELOPING_HEART_C3_FIBROBLAST_LIKE_CELL	0.942001	1	0.176749	0.0308711	ENSG00000154096, ENSG00000214548, ENSG00000198300	34	0.00160093
msigdb	Yes	LCNM_pos_up		CUI_DEVELOPING_HEART_C4_ENDOTHELIAL_CELL	0.955281	1	0.172674	0.0287177	ENSG00000137726, ENSG00000173267, ENSG00000107281, ENSG00000172889	43	0.00139595
msigdb	Yes	LCNM_pos_up		CUI_DEVELOPING_HEART_C5_VALVAR_CELL	0.874223	1	0.541152	0.0775513	ENSG00000154277, ENSG00000163618, ENSG00000258947, ENSG00000065154, ENSG00000186469, ENSG00000196352, ENSG00000170540, ENSG00000196104, ENSG00000113657, ENSG00000133169, ENSG00000120694, ENSG00000167552, ENSG00000165169	108	0.00244726
msigdb	Yes	LCNM_pos_up		CUI_DEVELOPING_HEART_C6_EPICARDIAL_CELL	0.909202	1	0.403986	0.0612155	ENSG00000068615, ENSG00000196730, ENSG00000065154, ENSG00000103145, ENSG00000166033, ENSG00000132872	73	0.00203891
msigdb	Yes	LCNM_pos_up		CUI_DEVELOPING_HEART_C7_MAST_CELL	0.114078	0.680188	1.63316	0.263642	ENSG00000165646, ENSG00000068366, ENSG00000110002, ENSG00000125505, ENSG00000059804, ENSG00000137575, ENSG00000128590, ENSG00000087253, ENSG00000120694, ENSG00000117984, ENSG00000012660, ENSG00000142669, ENSG00000132002, ENSG00000116741, ENSG00000086061, ENSG00000087074	50	0.0179806
msigdb	Yes	LCNM_pos_up		CUI_DEVELOPING_HEART_C8_MACROPHAGE	0.98804	1	0.133361	0.0196836	ENSG00000147416	87	0.000709845
msigdb	Yes	LCNM_pos_up		CUI_DEVELOPING_HEART_C9_B_T_CELL	0.956881	1	0.19673	0.031643	ENSG00000186469, ENSG00000133872, ENSG00000059804	51	0.00136961
msigdb	Yes	LCNM_pos_up		CUI_DEVELOPING_HEART_CARDIAC_FIBROBLASTS	0.803124	1	0.482337	0.0842452	ENSG00000176171, ENSG00000085662, ENSG00000198300, ENSG00000121769, ENSG00000172260	34	0.00319444
msigdb	Yes	LCNM_pos_up		CUI_DEVELOPING_HEART_COMPACT_VENTRICULAR_CARDIOMYOCYTE	0.98742	1	0.0177886	0.00343181	ENSG00000277586, ENSG00000185559, ENSG00000106211, ENSG00000100097, ENSG00000035862, ENSG00000158435, ENSG00000022267, ENSG00000142156, ENSG00000164708, ENSG00000109107, ENSG00000129824, ENSG00000122862, ENSG00000115414, ENSG00000078596, ENSG00000026025, ENSG00000011465, ENSG00000234745, ENSG00000145824, ENSG00000109846, ENSG00000129538, ENSG00000152583, ENSG00000113140	22	0.00072824
msigdb	Yes	LCNM_pos_up		CUI_DEVELOPING_HEART_CORONARY_VASCULAR_ENDOTHELIAL_CELL	0.98454	1	0.0174244	0.00372634	ENSG00000164687, ENSG00000170873, ENSG00000151914, ENSG00000134817, ENSG00000110799, ENSG00000154721, ENSG00000102760, ENSG00000184113, ENSG00000152818, ENSG00000019582, ENSG00000196628, ENSG00000234745, ENSG00000163453, ENSG00000189058, ENSG00000175899	15	0.000808487
msigdb	Yes	LCNM_pos_up		CUI_DEVELOPING_HEART_ENDOCARDIAL_CELL	0.561129	1	0.818572	0.166329	ENSG00000143153, ENSG00000137726	18	0.00570596
msigdb	Yes	LCNM_pos_up		CUI_DEVELOPING_HEART_TRABECULAR_ATRIAL_CARDIOMYOCYTE	0.228335	0.872582	1.2871	0.18282	ENSG00000101856, ENSG00000163399, ENSG00000143153, ENSG00000170340, ENSG00000169116, ENSG00000171867, ENSG00000198843, ENSG00000144320, ENSG00000120265, ENSG00000145730, ENSG00000128590, ENSG00000057019, ENSG00000150093, ENSG00000139163, ENSG00000115310, ENSG00000052802, ENSG00000102996, ENSG00000092931, ENSG00000104763, ENSG00000139324, ENSG00000050165, ENSG00000104549, ENSG00000174437, ENSG0000…	116	0.0118611
msigdb	Yes	LCNM_pos_up		CUI_DEVELOPING_HEART_TRABECULAR_VENTRICULAR_CARDIOMYOCYTE	0.0855583	0.601374	1.68046	0.262165	ENSG00000170962, ENSG00000170340, ENSG00000159200, ENSG00000134308, ENSG00000113161, ENSG00000106537, ENSG00000182093, ENSG00000186480, ENSG00000213190, ENSG00000052802, ENSG00000104549, ENSG00000139726, ENSG00000100997, ENSG00000132002, ENSG00000154473, ENSG00000087074, ENSG00000175197, ENSG00000138835	61	0.021094
msigdb	Yes	LCNM_pos_up		CUI_DEVELOPING_HEART_VALVAR_ENDOTHELIAL_CELL	0.729705	1	0.682218	0.106761	ENSG00000159200, ENSG00000196352, ENSG00000105835, ENSG00000171867, ENSG00000119508, ENSG00000085662, ENSG00000196104, ENSG00000133169	60	0.00392677
msigdb	Yes	LCNM_pos_up		CUI_DEVELOPING_HEART_VASCULAR_ENDOTHELIAL_CELL	0.648327	1	0.809303	0.120933	ENSG00000170962, ENSG00000105976, ENSG00000122679, ENSG00000185567, ENSG00000134138, ENSG00000166033, ENSG00000183087, ENSG00000177697, ENSG00000092068, ENSG00000114544, ENSG00000107281, ENSG00000117984, ENSG00000104332	80	0.00475185
msigdb	Yes	LCNM_pos_up		CUI_GLUCOSE_DEPRIVATION	0.790844	1	0.492901	0.0878167	ENSG00000067606, ENSG00000198431	31	0.00331802
msigdb	Yes	LCNM_pos_up		CUI_TCF21_TARGETS_2_DN	0.952021	1	0.607163	0.0773231	ENSG00000135002, ENSG00000154917, ENSG00000170340, ENSG00000153130, ENSG00000186642, ENSG00000159200, ENSG00000198478, ENSG00000174132, ENSG00000176055, ENSG00000123091, ENSG00000196352, ENSG00000149177, ENSG00000068366, ENSG00000165240, ENSG00000166033, ENSG00000075420, ENSG00000198843, ENSG00000151490, ENSG00000059804, ENSG00000134108, ENSG00000078369, ENSG00000132854, ENSG00000150093, ENSG0000…	395	0.00144841
msigdb	Yes	LCNM_pos_up		CUI_TCF21_TARGETS_2_UP	0.949101	1	0.461966	0.0628923	ENSG00000189221, ENSG00000169116, ENSG00000168268, ENSG00000171867, ENSG00000130520, ENSG00000136099, ENSG00000214548, ENSG00000183087, ENSG00000133083, ENSG00000133169, ENSG00000127445, ENSG00000166313, ENSG00000165716, ENSG00000114923, ENSG00000117632, ENSG00000065609, ENSG00000109738, ENSG00000114999, ENSG00000180817	168	0.00149413
msigdb	Yes	LCNM_pos_up		CUX1_TARGET_GENES	0.98936	1	0.441206	0.0566092	ENSG00000196972, ENSG00000103160, ENSG00000139182, ENSG00000111912, ENSG00000065154, ENSG00000189159, ENSG00000162704, ENSG00000110002, ENSG00000135018, ENSG00000105393, ENSG00000113575, ENSG00000068912, ENSG00000120694, ENSG00000204843, ENSG00000166454, ENSG00000141367, ENSG00000109572, ENSG00000157823, ENSG00000224531, ENSG00000131149, ENSG00000262919, ENSG00000253719, ENSG00000177119, ENSG0000…	350	0.000669081
msigdb	Yes	LCNM_pos_up		CYCLIN_D1_KE_.V1_DN	0.956081	1	0.24661	0.0379531	ENSG00000072832, ENSG00000128266, ENSG00000171094, ENSG00000167552, ENSG00000213930, ENSG00000130294	66	0.00138283
msigdb	Yes	LCNM_pos_up		CYCLIN_D1_KE_.V1_UP	0.333913	0.974588	1.17551	0.174011	ENSG00000126214, ENSG00000150594, ENSG00000154096, ENSG00000120694, ENSG00000107758, ENSG00000157168, ENSG00000069424, ENSG00000102978, ENSG00000102996, ENSG00000132507, ENSG00000170266, ENSG00000110619, ENSG00000083444, ENSG00000138835, ENSG00000100034, ENSG00000110080, ENSG00000068120, ENSG00000185024, ENSG00000196937, ENSG00000038382, ENSG00000011485, ENSG00000095139, ENSG00000136738, ENSG0000…	85	0.0091126
msigdb	Yes	LCNM_pos_up		CYCLIN_D1_UP.V1_DN	0.892002	1	0.426362	0.0653275	ENSG00000067715, ENSG00000128266, ENSG00000114573, ENSG00000130294, ENSG00000132589, ENSG00000162989, ENSG00000135677, ENSG00000162616, ENSG00000124486, ENSG00000151320, ENSG00000146457, ENSG00000129245, ENSG00000076554, ENSG00000166311, ENSG00000178802	68	0.00224499
msigdb	Yes	LCNM_pos_up		CYCLIN_D1_UP.V1_UP	0.744625	1	0.678618	0.103282	ENSG00000150594, ENSG00000186642, ENSG00000154096, ENSG00000069424, ENSG00000110427, ENSG00000168824, ENSG00000102996	71	0.00377842
msigdb	Yes	LCNM_pos_up		DACH1_TARGET_GENES	0.51803	1	0.986439	0.124998	ENSG00000108828, ENSG00000211445, ENSG00000159720, ENSG00000136888, ENSG00000166619, ENSG00000176055, ENSG00000155097, ENSG00000123091, ENSG00000100644, ENSG00000174469, ENSG00000010322, ENSG00000110888, ENSG00000091157, ENSG00000160285, ENSG00000095397, ENSG00000273841, ENSG00000105220, ENSG00000182400, ENSG00000134108, ENSG00000011347, ENSG00000172260, ENSG00000117984, ENSG00000099246, ENSG0000…	431	0.00622335
msigdb	Yes	LCNM_pos_up		DACOSTA_ERCC3_ALLELE_XPCS_VS_TTD_DN	0.697246	1	0.56532	0.120898	ENSG00000067606, ENSG00000011021, ENSG00000011201, ENSG00000073464	15	0.0042515
msigdb	Yes	LCNM_pos_up		DACOSTA_UV_RESPONSE_VIA_ERCC3_COMMON_DN	0.9804	1	0.458687	0.059685	ENSG00000171617, ENSG00000196730, ENSG00000007168, ENSG00000065559, ENSG00000082701, ENSG00000134138, ENSG00000091157, ENSG00000182901, ENSG00000013619, ENSG00000102606, ENSG00000113575, ENSG00000120265, ENSG00000175582, ENSG00000107758, ENSG00000198836, ENSG00000157168, ENSG00000165322, ENSG00000152484, ENSG00000151414, ENSG00000145715, ENSG00000040341, ENSG00000172292, ENSG00000109738, ENSG0000…	285	0.000912245
msigdb	Yes	LCNM_pos_up		DACOSTA_UV_RESPONSE_VIA_ERCC3_COMMON_UP	0.99016	1	0.0323995	0.00538841	ENSG00000175416, ENSG00000115657, ENSG00000099804, ENSG00000116741, ENSG00000135677, ENSG00000174775, ENSG00000188229, ENSG00000204386, ENSG00000011523, ENSG00000102096, ENSG00000162772, ENSG00000127824, ENSG00000139112, ENSG00000178980, ENSG00000204256, ENSG00000239305, ENSG00000137414, ENSG00000116649, ENSG00000023330, ENSG00000119640, ENSG00000147471, ENSG00000141232, ENSG00000185000, ENSG0000…	43	0.000643176
msigdb	Yes	LCNM_pos_up		DACOSTA_UV_RESPONSE_VIA_ERCC3_TTD_DN	0.908802	1	0.31068	0.0514451	ENSG00000173482	44	0.00204385
msigdb	Yes	LCNM_pos_up		DACOSTA_UV_RESPONSE_VIA_ERCC3_TTD_UP	0.546589	1	0.896067	0.152841	ENSG00000115419, ENSG00000131979, ENSG00000130827, ENSG00000167508, ENSG00000105223, ENSG00000104964	38	0.00587634
msigdb	Yes	LCNM_pos_up		DACOSTA_UV_RESPONSE_VIA_ERCC3_UP	0.9942	1	0.250745	0.0337286	ENSG00000159348, ENSG00000165943, ENSG00000115419, ENSG00000131979, ENSG00000125505, ENSG00000213190, ENSG00000105404, ENSG00000175416, ENSG00000130827, ENSG00000088832, ENSG00000172375, ENSG00000115657, ENSG00000167508, ENSG00000137267, ENSG00000070718, ENSG00000057608, ENSG00000099804, ENSG00000112576, ENSG00000180304, ENSG00000125827, ENSG00000116741, ENSG00000106636	190	0.00049279
msigdb	Yes	LCNM_pos_up		DACOSTA_UV_RESPONSE_VIA_ERCC3_XPCS_DN	0.746985	1	0.622889	0.101751	ENSG00000017260, ENSG00000134030, ENSG00000131149, ENSG00000105778, ENSG00000164163, ENSG00000101333, ENSG00000148634, ENSG00000166167, ENSG00000147852, ENSG00000145147, ENSG00000151746, ENSG00000047056	47	0.00375498
msigdb	Yes	LCNM_pos_up		DAIRKEE_CANCER_PRONE_RESPONSE_BPA	0.969181	1	0.0960015	0.0166691	ENSG00000116120, ENSG00000106263, ENSG00000143179, ENSG00000125166, ENSG00000179115	35	0.00115053
msigdb	Yes	LCNM_pos_up		DAIRKEE_CANCER_PRONE_RESPONSE_BPA_E2	0.411812	1	1.08321	0.162794	ENSG00000132437, ENSG00000169116, ENSG00000110321, ENSG00000171033, ENSG00000082701, ENSG00000126067, ENSG00000113575, ENSG00000133083, ENSG00000177879	77	0.00771084
msigdb	Yes	LCNM_pos_up		DANG_MYC_TARGETS_DN	0.761085	1	0.451563	0.09657	ENSG00000150093, ENSG00000009307	15	0.00361489
msigdb	Yes	LCNM_pos_up		DANG_MYC_TARGETS_UP	0.960721	1	0.293572	0.0431205	ENSG00000154277, ENSG00000071242	90	0.00130459
msigdb	Yes	LCNM_pos_up		DANG_REGULATED_BY_MYC_DN	0.683946	1	0.812167	0.113579	ENSG00000162374, ENSG00000145335, ENSG00000102882, ENSG00000159082, ENSG00000145022, ENSG00000154096, ENSG00000055163, ENSG00000102606, ENSG00000137575, ENSG00000197043, ENSG00000177697, ENSG00000145730, ENSG00000150093, ENSG00000104388, ENSG00000196776	131	0.00438591
msigdb	Yes	LCNM_pos_up		DANG_REGULATED_BY_MYC_UP	0.47535	1	1.00078	0.167195	ENSG00000154277, ENSG00000198431, ENSG00000100321, ENSG00000213585, ENSG00000109103, ENSG00000072274, ENSG00000143179	42	0.00677828
msigdb	Yes	LCNM_pos_up		DARWICHE_PAPILLOMA_PROGRESSION_RISK	0.888042	1	0.258322	0.0498359	ENSG00000131067, ENSG00000143179, ENSG00000136842, ENSG00000110046, ENSG00000116786, ENSG00000157637, ENSG00000157540, ENSG00000204314, ENSG00000175664, ENSG00000104969, ENSG00000108424, ENSG00000099942, ENSG00000144218, ENSG00000012822, ENSG00000125611, ENSG00000196547, ENSG00000077080, ENSG00000198948, ENSG00000129521, ENSG00000170775, ENSG00000119950, ENSG00000148175	22	0.00229087
msigdb	Yes	LCNM_pos_up		DARWICHE_PAPILLOMA_RISK_HIGH_DN	0.525589	1	0.949927	0.141031	ENSG00000159720, ENSG00000138834, ENSG00000103485, ENSG00000101460, ENSG00000071889, ENSG00000125170, ENSG00000023734, ENSG00000165915, ENSG00000204843, ENSG00000143933, ENSG00000087258, ENSG00000132507, ENSG00000198492, ENSG00000139726, ENSG00000143179, ENSG00000142168, ENSG00000166913, ENSG00000187446, ENSG00000114956	83	0.00612979
msigdb	Yes	LCNM_pos_up		DARWICHE_PAPILLOMA_RISK_HIGH_UP	0.757685	1	0.660616	0.100542	ENSG00000082701, ENSG00000171314, ENSG00000198843, ENSG00000133872, ENSG00000134333, ENSG00000106609, ENSG00000129472, ENSG00000116161, ENSG00000164983, ENSG00000240230, ENSG00000213614, ENSG00000116299, ENSG00000102144, ENSG00000082153, ENSG00000177182	71	0.00364868
msigdb	Yes	LCNM_pos_up		DARWICHE_PAPILLOMA_RISK_LOW_DN	0.50257	1	0.975975	0.147596	ENSG00000138834, ENSG00000082701, ENSG00000103485, ENSG00000101460, ENSG00000071889, ENSG00000125170, ENSG00000023734, ENSG00000165915, ENSG00000204843, ENSG00000129472, ENSG00000143933, ENSG00000087258, ENSG00000198492, ENSG00000139726, ENSG00000116299, ENSG00000142168, ENSG00000187446, ENSG00000114956, ENSG00000177182	74	0.00641888
msigdb	Yes	LCNM_pos_up		DARWICHE_PAPILLOMA_RISK_LOW_UP	0.783324	1	0.63846	0.0954038	ENSG00000159720, ENSG00000171314, ENSG00000198843, ENSG00000133872, ENSG00000134333, ENSG00000106609, ENSG00000116161, ENSG00000164983, ENSG00000132507, ENSG00000240230, ENSG00000143179, ENSG00000213614, ENSG00000102144, ENSG00000166913	80	0.00339332
msigdb	Yes	LCNM_pos_up		DARWICHE_SKIN_TUMOR_PROMOTER_DN	0.50773	1	0.969322	0.144515	ENSG00000138834, ENSG00000103485, ENSG00000198843, ENSG00000133872, ENSG00000071889, ENSG00000125170, ENSG00000023734, ENSG00000165915, ENSG00000204843, ENSG00000116161, ENSG00000143933, ENSG00000132507, ENSG00000198492, ENSG00000240230, ENSG00000139726, ENSG00000143179, ENSG00000213614, ENSG00000116299	81	0.00635297
msigdb	Yes	LCNM_pos_up		DARWICHE_SKIN_TUMOR_PROMOTER_UP	0.712146	1	0.722974	0.109551	ENSG00000159720, ENSG00000082701, ENSG00000171314, ENSG00000134333, ENSG00000101460, ENSG00000106609, ENSG00000129472, ENSG00000164983, ENSG00000087258, ENSG00000102144, ENSG00000142168, ENSG00000166913, ENSG00000187446, ENSG00000082153, ENSG00000177182, ENSG00000120438, ENSG00000171533	73	0.00410197
msigdb	Yes	LCNM_pos_up		DARWICHE_SQUAMOUS_CELL_CARCINOMA_DN	0.377312	1	1.12428	0.168325	ENSG00000159720, ENSG00000138834, ENSG00000103485, ENSG00000198843, ENSG00000101460, ENSG00000071889, ENSG00000125170, ENSG00000023734, ENSG00000165915, ENSG00000204843, ENSG00000143933, ENSG00000087258, ENSG00000132507, ENSG00000198492, ENSG00000240230, ENSG00000139726	79	0.00828853
msigdb	Yes	LCNM_pos_up		DARWICHE_SQUAMOUS_CELL_CARCINOMA_UP	0.743525	1	0.685401	0.10343	ENSG00000082701, ENSG00000171314, ENSG00000133872, ENSG00000134333, ENSG00000106609, ENSG00000129472, ENSG00000116161, ENSG00000164983, ENSG00000143179, ENSG00000213614, ENSG00000116299, ENSG00000102144, ENSG00000142168, ENSG00000166913, ENSG00000187446, ENSG00000082153, ENSG00000177182	75	0.00378935
msigdb	Yes	LCNM_pos_up		DASU_IL6_SIGNALING_SCAR_UP	0.941321	1	0.101062	0.0216128	ENSG00000155506, ENSG00000249992, ENSG00000108106, ENSG00000106976, ENSG00000135318, ENSG00000167081, ENSG00000178209, ENSG00000102858, ENSG00000079432, ENSG00000114331, ENSG00000168734, ENSG00000072310, ENSG00000179604, ENSG00000041982, ENSG00000152518	15	0.00161087
msigdb	Yes	LCNM_pos_up		DASU_IL6_SIGNALING_UP	0.203996	0.838184	1.49512	0.277136	ENSG00000104435, ENSG00000166033, ENSG00000183087, ENSG00000126934, ENSG00000196776	26	0.0127451
msigdb	Yes	LCNM_pos_up		DAUER_STAT3_TARGETS_DN	0.888902	1	0.218695	0.0451767	ENSG00000165949, ENSG00000162616, ENSG00000109084, ENSG00000204388, ENSG00000157601, ENSG00000099968, ENSG00000185745, ENSG00000115415, ENSG00000156411, ENSG00000164040, ENSG00000186834, ENSG00000002549, ENSG00000187608, ENSG00000112739, ENSG00000119917, ENSG00000204389, ENSG00000117318	17	0.00228095
msigdb	Yes	LCNM_pos_up		DAUER_STAT3_TARGETS_UP	0.955401	1	0.0842907	0.0168792	ENSG00000059804	19	0.00139399
msigdb	Yes	LCNM_pos_up		DAVICIONI_MOLECULAR_ARMS_VS_ERMS_DN	0.856463	1	0.464988	0.0733649	ENSG00000101856, ENSG00000254585, ENSG00000075420, ENSG00000169122	57	0.0026413
msigdb	Yes	LCNM_pos_up		DAVICIONI_MOLECULAR_ARMS_VS_ERMS_UP	0.000539989	0.03412	2.08008	0.277507	ENSG00000183044, ENSG00000150594, ENSG00000152503, ENSG00000008196, ENSG00000105976, ENSG00000166619, ENSG00000196730, ENSG00000140941, ENSG00000007168, ENSG00000065154, ENSG00000008283, ENSG00000123091, ENSG00000126067, ENSG00000097021, ENSG00000128989, ENSG00000157152, ENSG00000072832, ENSG00000013619, ENSG00000227051, ENSG00000109436, ENSG00000118242, ENSG00000120265, ENSG00000078369, ENSG0000…	209	0.280163
msigdb	Yes	LCNM_pos_up		DAVICIONI_PAX_FOXO1_SIGNATURE_IN_ARMS_UP	0.125417	0.707307	1.64485	0.278924	ENSG00000183044, ENSG00000105976, ENSG00000241697, ENSG00000140941, ENSG00000110002, ENSG00000109436, ENSG00000214548, ENSG00000171094, ENSG00000145362, ENSG00000130707, ENSG00000176871, ENSG00000005249, ENSG00000125827	39	0.0170383
msigdb	Yes	LCNM_pos_up		DAVICIONI_RHABDOMYOSARCOMA_PAX_FOXO1_FUSION_UP	0.232655	0.878837	1.38891	0.234264	ENSG00000183044, ENSG00000170962, ENSG00000105976, ENSG00000241697, ENSG00000110002, ENSG00000109436, ENSG00000214548, ENSG00000171094, ENSG00000145362, ENSG00000130707, ENSG00000005249, ENSG00000125827	40	0.0117175
msigdb	Yes	LCNM_pos_up		DAVICIONI_TARGETS_OF_PAX_FOXO1_FUSIONS_DN	0.49347	1	0.963904	0.174418	ENSG00000068615, ENSG00000171033, ENSG00000147231, ENSG00000091157, ENSG00000155506, ENSG00000102678	29	0.00653678
msigdb	Yes	LCNM_pos_up		DAVICIONI_TARGETS_OF_PAX_FOXO1_FUSIONS_UP	0.663527	1	0.834757	0.116423	ENSG00000183044, ENSG00000170962, ENSG00000105976, ENSG00000241697, ENSG00000140941, ENSG00000254585, ENSG00000115756, ENSG00000113161, ENSG00000110002, ENSG00000109436, ENSG00000166257, ENSG00000214548	135	0.00459448
msigdb	Yes	LCNM_pos_up		DAWSON_METHYLATED_IN_LYMPHOMA_TCL1	0.876962	1	0.254259	0.0516639	ENSG00000203727, ENSG00000146352	18	0.00241667
msigdb	Yes	LCNM_pos_up		DAZARD_RESPONSE_TO_UV_NHEK_DN	0.99588	1	0.149367	0.0206066	ENSG00000007168, ENSG00000102606, ENSG00000186480, ENSG00000163950, ENSG00000125629, ENSG00000164164, ENSG00000145725, ENSG00000176454, ENSG00000131149	148	0.000414983
msigdb	Yes	LCNM_pos_up		DAZARD_RESPONSE_TO_UV_NHEK_UP	0.951481	1	0.388081	0.0548151	ENSG00000258947, ENSG00000133101, ENSG00000126247, ENSG00000105220, ENSG00000105568, ENSG00000096384, ENSG00000115828, ENSG00000175416, ENSG00000144834, ENSG00000130827, ENSG00000125970, ENSG00000137267, ENSG00000127884	121	0.00145695
msigdb	Yes	LCNM_pos_up		DAZARD_RESPONSE_TO_UV_SCC_DN	0.792544	1	0.589097	0.0919041	ENSG00000166619, ENSG00000113161, ENSG00000102606, ENSG00000114383, ENSG00000132359, ENSG00000108061, ENSG00000118263	61	0.00330097
msigdb	Yes	LCNM_pos_up		DAZARD_RESPONSE_TO_UV_SCC_UP	0.163397	0.784593	1.45865	0.223496	ENSG00000164924, ENSG00000164209, ENSG00000117906, ENSG00000134779, ENSG00000096384, ENSG00000110958, ENSG00000182287, ENSG00000165169, ENSG00000144834, ENSG00000165704, ENSG00000115310, ENSG00000112237, ENSG00000108946, ENSG00000169032, ENSG00000182718, ENSG00000102144, ENSG00000099341	68	0.0145995
msigdb	Yes	LCNM_pos_up		DAZARD_UV_RESPONSE_CLUSTER_G1	0.99224	1	0.0211714	0.00359013	ENSG00000096384, ENSG00000130827, ENSG00000137267, ENSG00000182718, ENSG00000102144, ENSG00000136810, ENSG00000143774, ENSG00000132432, ENSG00000067225, ENSG00000127184, ENSG00000112695, ENSG00000138495, ENSG00000114503, ENSG00000225921, ENSG00000088986, ENSG00000186834, ENSG00000109390, ENSG00000182004, ENSG00000099901, ENSG00000092841, ENSG00000125356, ENSG00000134986, ENSG00000115306, ENSG0000…	39	0.000570568
msigdb	Yes	LCNM_pos_up		DAZARD_UV_RESPONSE_CLUSTER_G6	0.954001	1	0.282223	0.0425189	ENSG00000007168, ENSG00000102606, ENSG00000163950, ENSG00000125629, ENSG00000164164	76	0.00141674
msigdb	Yes	LCNM_pos_up		DCA_UP.V1_DN	0.650187	1	0.785357	0.123565	ENSG00000175471, ENSG00000171450, ENSG00000127445, ENSG00000171094, ENSG00000102678, ENSG00000172375, ENSG00000074317	58	0.00473249
msigdb	Yes	LCNM_pos_up		DCA_UP.V1_UP	0.544269	1	0.899274	0.153388	ENSG00000162374, ENSG00000169836, ENSG00000136895, ENSG00000242173	38	0.0059039
msigdb	Yes	LCNM_pos_up		DEBIASI_APOPTOSIS_BY_REOVIRUS_INFECTION_DN	0.971681	1	0.371686	0.0508698	ENSG00000132563, ENSG00000139641, ENSG00000010322, ENSG00000117016, ENSG00000111674, ENSG00000186480, ENSG00000116133, ENSG00000075340, ENSG00000104332, ENSG00000179222, ENSG00000173898, ENSG00000068971, ENSG00000115657, ENSG00000159164, ENSG00000110237, ENSG00000104549, ENSG00000174437, ENSG00000142686, ENSG00000072274, ENSG00000112367, ENSG00000170266, ENSG00000141556, ENSG00000143061, ENSG0000…	160	0.00110146
msigdb	Yes	LCNM_pos_up		DEBIASI_APOPTOSIS_BY_REOVIRUS_INFECTION_UP	0.728985	1	0.778568	0.106905	ENSG00000159200, ENSG00000065559, ENSG00000196352, ENSG00000177551, ENSG00000171314, ENSG00000128989, ENSG00000115963, ENSG00000109436, ENSG00000059804, ENSG00000128590, ENSG00000107758, ENSG00000164164, ENSG00000102678, ENSG00000151414, ENSG00000012174, ENSG00000108061, ENSG00000115839, ENSG00000127955, ENSG00000165949, ENSG00000089818, ENSG00000154473, ENSG00000198898, ENSG00000169139	155	0.00393394
msigdb	Yes	LCNM_pos_up		DELACROIX_RARG_BOUND_MEF	0.942321	1	0.462689	0.0636503	ENSG00000131507, ENSG00000170962, ENSG00000129355, ENSG00000126247, ENSG00000258986, ENSG00000115963, ENSG00000113657, ENSG00000067191, ENSG00000125170, ENSG00000165915, ENSG00000117984	152	0.00159624
msigdb	Yes	LCNM_pos_up		DELACROIX_RAR_BOUND_ES	0.728725	1	0.792739	0.107285	ENSG00000108828, ENSG00000104435, ENSG00000170027, ENSG00000173598, ENSG00000101958, ENSG00000241697, ENSG00000126247, ENSG00000177551, ENSG00000144369, ENSG00000134138, ENSG00000131979, ENSG00000118242, ENSG00000005486	178	0.00393652
msigdb	Yes	LCNM_pos_up		DELACROIX_RAR_TARGETS_UP	0.973581	1	0.0362428	0.00775078	ENSG00000086015, ENSG00000130312, ENSG00000110721, ENSG00000104687, ENSG00000149260, ENSG00000118046, ENSG00000171223, ENSG00000139684, ENSG00000137309, ENSG00000136603, ENSG00000120129, ENSG00000130066, ENSG00000275023, ENSG00000176046, ENSG00000021300	15	0.00106283
msigdb	Yes	LCNM_pos_up		DELASERNA_MYOD_TARGETS_DN	0.807904	1	0.42577	0.081241	ENSG00000196776, ENSG00000176788, ENSG00000185883	23	0.00314608
msigdb	Yes	LCNM_pos_up		DELASERNA_MYOD_TARGETS_UP	0.827423	1	0.476581	0.079261	ENSG00000163399	43	0.00294657
msigdb	Yes	LCNM_pos_up		DELPUECH_FOXO3_TARGETS_DN	0.940901	1	0.120787	0.0238663	ENSG00000196305, ENSG00000184575, ENSG00000182199, ENSG00000070087, ENSG00000139514, ENSG00000100823, ENSG00000178035, ENSG00000115902, ENSG00000153879, ENSG00000116717, ENSG00000112715, ENSG00000224032, ENSG00000133706, ENSG00000079616, ENSG00000143575, ENSG00000189060, ENSG00000090861, ENSG00000151923, ENSG00000204387, ENSG00000176046	20	0.00161699
msigdb	Yes	LCNM_pos_up		DELPUECH_FOXO3_TARGETS_UP	0.48997	1	0.971021	0.170696	ENSG00000084731, ENSG00000196730, ENSG00000196352, ENSG00000139292	33	0.00658271
msigdb	Yes	LCNM_pos_up		DELYS_THYROID_CANCER_DN	0.955881	1	0.317066	0.0464229	ENSG00000129682, ENSG00000103034, ENSG00000134138, ENSG00000137726	92	0.00138612
msigdb	Yes	LCNM_pos_up		DELYS_THYROID_CANCER_UP	0.347753	0.986703	1.13054	0.155437	ENSG00000104435, ENSG00000147416, ENSG00000171617, ENSG00000152377, ENSG00000105976, ENSG00000071242, ENSG00000072682, ENSG00000184156, ENSG00000117906, ENSG00000185567, ENSG00000196352, ENSG00000097021, ENSG00000060982, ENSG00000055163, ENSG00000138735, ENSG00000177697, ENSG00000113657, ENSG00000213190, ENSG00000115828, ENSG00000140105, ENSG00000147255, ENSG00000117984	153	0.00883617
msigdb	Yes	LCNM_pos_up		DEMAGALHAES_AGING_UP	0.876442	1	0.332686	0.0588546	ENSG00000108828	32	0.00242249
msigdb	Yes	LCNM_pos_up		DEN_INTERACT_WITH_LCA5	0.256795	0.905091	1.38873	0.264983	ENSG00000170027, ENSG00000164924, ENSG00000134308, ENSG00000010017, ENSG00000128245, ENSG00000166913, ENSG00000124486, ENSG00000264364	23	0.0109763
msigdb	Yes	LCNM_pos_up		DER_IFN_ALPHA_RESPONSE_UP	0.924122	1	0.250217	0.0424304	ENSG00000117410, ENSG00000137575, ENSG00000182326	39	0.00184878
msigdb	Yes	LCNM_pos_up		DER_IFN_BETA_RESPONSE_UP	0.9766	1	0.150961	0.0234199	ENSG00000100644, ENSG00000117410	63	0.000998699
msigdb	Yes	LCNM_pos_up		DER_IFN_GAMMA_RESPONSE_UP	0.678826	1	0.697717	0.11969	ENSG00000108828, ENSG00000117410, ENSG00000137575	37	0.00443794
msigdb	Yes	LCNM_pos_up		DESCARTES_FETAL_ADRENAL_CHROMAFFIN_CELLS	0.00313994	0.107259	2.63274	0.446446	ENSG00000068615, ENSG00000122012, ENSG00000152503, ENSG00000126950, ENSG00000103546, ENSG00000213190, ENSG00000171094, ENSG00000242173, ENSG00000176788, ENSG00000159307, ENSG00000137267, ENSG00000180660, ENSG00000162706, ENSG00000249853, ENSG00000122824, ENSG00000107105	39	0.115143
msigdb	Yes	LCNM_pos_up		DESCARTES_FETAL_ADRENAL_CSH1_CSH2_POSITIVE_CELLS	0.137117	0.733182	1.67483	0.307761	ENSG00000211445, ENSG00000105976, ENSG00000154645, ENSG00000067606, ENSG00000132854, ENSG00000145715, ENSG00000130707, ENSG00000112186, ENSG00000111057, ENSG00000112378	27	0.0161858
msigdb	Yes	LCNM_pos_up		DESCARTES_FETAL_ADRENAL_ERYTHROBLASTS	0.945121	1	0.12965	0.0244776	ENSG00000070182, ENSG00000007541, ENSG00000166793, ENSG00000168785, ENSG00000173064, ENSG00000214517, ENSG00000013306, ENSG00000167536, ENSG00000066926, ENSG00000164398, ENSG00000090013, ENSG00000141562, ENSG00000130227, ENSG00000182512, ENSG00000133069, ENSG00000001084, ENSG00000029534, ENSG00000115993, ENSG00000206172, ENSG00000148218, ENSG00000188536, ENSG00000244734, ENSG00000128487, ENSG0000…	24	0.00155471
msigdb	Yes	LCNM_pos_up		DESCARTES_FETAL_ADRENAL_MYELOID_CELLS	0.99104	1	0.00696976	0.00149054	ENSG00000092068, ENSG00000100600, ENSG00000142185, ENSG00000101160, ENSG00000027697, ENSG00000223865, ENSG00000026297, ENSG00000231389, ENSG00000173369, ENSG00000204287, ENSG00000137491, ENSG00000196126, ENSG00000118785, ENSG00000079215, ENSG00000101439	15	0.00061347
msigdb	Yes	LCNM_pos_up		DESCARTES_FETAL_ADRENAL_SCHWANN_CELLS	0.97714	1	0.102827	0.0167971	ENSG00000185518	47	0.000986836
msigdb	Yes	LCNM_pos_up		DESCARTES_FETAL_ADRENAL_SYMPATHOBLASTS	0.048359	0.470661	2.00593	0.350358	ENSG00000169427, ENSG00000165731, ENSG00000185742, ENSG00000145526, ENSG00000006116, ENSG00000214575, ENSG00000135324, ENSG00000197177, ENSG00000205704, ENSG00000116299, ENSG00000119973, ENSG00000157542, ENSG00000078725, ENSG00000215217, ENSG00000116661, ENSG00000197106	34	0.028624
msigdb	Yes	LCNM_pos_up		DESCARTES_FETAL_ADRENAL_VASCULAR_ENDOTHELIAL_CELLS	0.678826	1	0.614999	0.127043	ENSG00000186642, ENSG00000115353	17	0.00443794
msigdb	Yes	LCNM_pos_up		DESCARTES_FETAL_CEREBELLUM_ASTROCYTES	0.916582	1	0.167725	0.0340808	ENSG00000122679	18	0.00194641
msigdb	Yes	LCNM_pos_up		DESCARTES_FETAL_CEREBELLUM_MICROGLIA	0.792984	1	0.580111	0.0912723	ENSG00000147416, ENSG00000162636, ENSG00000166033, ENSG00000183597, ENSG00000087253, ENSG00000165322	58	0.00329655
msigdb	Yes	LCNM_pos_up		DESCARTES_FETAL_CEREBELLUM_OLIGODENDROCYTES	0.98188	1	0.0277058	0.00547439	ENSG00000139292	20	0.000876466
msigdb	Yes	LCNM_pos_up		DESCARTES_FETAL_CEREBELLUM_VASCULAR_ENDOTHELIAL_CELLS	0.99788	1	0.0459662	0.00657987	ENSG00000123454	109	0.000297382
msigdb	Yes	LCNM_pos_up		DESCARTES_FETAL_CEREBRUM_ASTROCYTES	0.954881	1	0.0805393	0.0166373	ENSG00000159713	17	0.00140248
msigdb	Yes	LCNM_pos_up		DESCARTES_FETAL_CEREBRUM_MEGAKARYOCYTES	0.123718	0.705346	1.48888	0.216261	ENSG00000135002, ENSG00000111726, ENSG00000198478, ENSG00000196352, ENSG00000177432, ENSG00000102287, ENSG00000118242, ENSG00000162852, ENSG00000120805, ENSG00000169241, ENSG00000101298, ENSG00000177119, ENSG00000158856, ENSG00000115657, ENSG00000127314, ENSG00000204851, ENSG00000025772, ENSG00000148600, ENSG00000180660, ENSG00000005249, ENSG00000112576	97	0.0171716
msigdb	Yes	LCNM_pos_up		DESCARTES_FETAL_CEREBRUM_MICROGLIA	0.928981	1	0.225115	0.0388583	ENSG00000087253, ENSG00000165322, ENSG00000138639, ENSG00000111846, ENSG00000159322, ENSG00000071073, ENSG00000118985	36	0.00178391
msigdb	Yes	LCNM_pos_up		DESCARTES_FETAL_CEREBRUM_VASCULAR_ENDOTHELIAL_CELLS	0.99818	1	0.0235208	0.00346594	ENSG00000115828, ENSG00000111110, ENSG00000132854, ENSG00000115232, ENSG00000184916, ENSG00000244187, ENSG00000106211, ENSG00000166228, ENSG00000165949, ENSG00000072274, ENSG00000198355, ENSG00000083444, ENSG00000138835, ENSG00000182809, ENSG00000113361, ENSG00000182117, ENSG00000124205, ENSG00000154518, ENSG00000135636, ENSG00000100097, ENSG00000183779, ENSG00000126709, ENSG00000139514, ENSG0000…	88	0.000275497
msigdb	Yes	LCNM_pos_up		DESCARTES_FETAL_EYE_CORNEAL_AND_CONJUNCTIVAL_EPITHELIAL_CELLS	0.693906	1	0.714405	0.114908	ENSG00000171617, ENSG00000223573, ENSG00000008283, ENSG00000196352	51	0.00428516
msigdb	Yes	LCNM_pos_up		DESCARTES_FETAL_EYE_MICROGLIA	0.931821	1	0.14268	0.0281921	ENSG00000087253, ENSG00000164620, ENSG00000099308, ENSG00000100600, ENSG00000181804, ENSG00000142185, ENSG00000162129, ENSG00000084070, ENSG00000166140, ENSG00000112149, ENSG00000026297, ENSG00000164124, ENSG00000231389, ENSG00000173369, ENSG00000204287, ENSG00000137491, ENSG00000196126, ENSG00000162511, ENSG00000019582, ENSG00000118785	20	0.00174521
msigdb	Yes	LCNM_pos_up		DESCARTES_FETAL_EYE_SKELETAL_MUSCLE_CELLS	0.646467	1	0.692512	0.135096	ENSG00000133878, ENSG00000121769	21	0.00477125
msigdb	Yes	LCNM_pos_up		DESCARTES_FETAL_EYE_SMOOTH_MUSCLE_CELLS	0.470971	1	0.985547	0.190133	ENSG00000069424, ENSG00000137449, ENSG00000197535, ENSG00000198715, ENSG00000174456, ENSG00000183837, ENSG00000242802	22	0.00683809
msigdb	Yes	LCNM_pos_up		DESCARTES_FETAL_HEART_ERYTHROBLASTS	0.939721	1	0.434938	0.0610488	ENSG00000086289, ENSG00000065154, ENSG00000135018, ENSG00000184277, ENSG00000141367, ENSG00000101474, ENSG00000080189, ENSG00000136279, ENSG00000106263, ENSG00000105171, ENSG00000184887, ENSG00000177030, ENSG00000102172, ENSG00000109854, ENSG00000233016, ENSG00000153786, ENSG00000179115, ENSG00000072958, ENSG00000159593	127	0.00163408
msigdb	Yes	LCNM_pos_up		DESCARTES_FETAL_HEART_SATB2_LRRC7_POSITIVE_CELLS	0.819764	1	0.478199	0.0806569	ENSG00000063015, ENSG00000101958	40	0.00302529
msigdb	Yes	LCNM_pos_up		DESCARTES_FETAL_HEART_VISCERAL_NEURONS	6.68372e-07	0.000177191	3.60691	0.582268	ENSG00000152932, ENSG00000109132, ENSG00000162374, ENSG00000123454, ENSG00000132437, ENSG00000165462, ENSG00000180176, ENSG00000145248, ENSG00000125355, ENSG00000089199, ENSG00000103154, ENSG00000153233, ENSG00000227051, ENSG00000013293, ENSG00000196104, ENSG00000103546, ENSG00000214575, ENSG00000168481, ENSG00000166448, ENSG00000183570, ENSG00000106772, ENSG00000171303, ENSG00000169213, ENSG0000…	50	0.659444
msigdb	Yes	LCNM_pos_up		DESCARTES_FETAL_INTESTINE_CHROMAFFIN_CELLS	0.0459791	0.459602	2.11884	0.400031	ENSG00000182836, ENSG00000180616, ENSG00000019505, ENSG00000131979, ENSG00000145730, ENSG00000102109, ENSG00000169213, ENSG00000175426, ENSG00000132359	24	0.0293923
msigdb	Yes	LCNM_pos_up		DESCARTES_FETAL_INTESTINE_ENS_GLIA	0.99394	1	0.0036694	0.000745601	ENSG00000100505, ENSG00000196136, ENSG00000177301, ENSG00000163630, ENSG00000196376, ENSG00000153902, ENSG00000245526, ENSG00000005513, ENSG00000181449, ENSG00000103260, ENSG00000242808, ENSG00000123560, ENSG00000160307, ENSG00000132692, ENSG00000106278, ENSG00000018625, ENSG00000160781, ENSG00000167614	18	0.000503781
msigdb	Yes	LCNM_pos_up		DESCARTES_FETAL_INTESTINE_ENS_NEURONS	1.42379e-09	1.0852e-06	3.70985	0.543173	ENSG00000129682, ENSG00000154277, ENSG00000162374, ENSG00000170091, ENSG00000104435, ENSG00000067715, ENSG00000103034, ENSG00000123454, ENSG00000152377, ENSG00000165462, ENSG00000162188, ENSG00000072041, ENSG00000180176, ENSG00000145248, ENSG00000171724, ENSG00000174469, ENSG00000157064, ENSG00000153233, ENSG00000151490, ENSG00000133083, ENSG00000103546, ENSG00000213190, ENSG00000018236, ENSG0000…	92	0.788187
msigdb	Yes	LCNM_pos_up		DESCARTES_FETAL_INTESTINE_ERYTHROBLASTS	0.230435	0.875712	1.36197	0.216848	ENSG00000111726, ENSG00000145335, ENSG00000183597, ENSG00000173542, ENSG00000158856, ENSG00000115657, ENSG00000005238, ENSG00000135070, ENSG00000124120, ENSG00000144959, ENSG00000070182, ENSG00000136842, ENSG00000188690, ENSG00000007541, ENSG00000167815, ENSG00000166793, ENSG00000168785, ENSG00000156136, ENSG00000175040, ENSG00000159479, ENSG00000173064, ENSG00000214517, ENSG00000171552	54	0.0117908
msigdb	Yes	LCNM_pos_up		DESCARTES_FETAL_INTESTINE_INTESTINAL_EPITHELIAL_CELLS	0.654147	1	0.657973	0.13592	ENSG00000119125, ENSG00000139292	17	0.00469136
msigdb	Yes	LCNM_pos_up		DESCARTES_FETAL_INTESTINE_MESOTHELIAL_CELLS	0.843503	1	0.328307	0.0657436	ENSG00000125355, ENSG00000183454	19	0.00277907
msigdb	Yes	LCNM_pos_up		DESCARTES_FETAL_INTESTINE_MYELOID_CELLS	0.880342	1	0.221561	0.0473824	ENSG00000105835	15	0.00237867
msigdb	Yes	LCNM_pos_up		DESCARTES_FETAL_KIDNEY_ERYTHROBLASTS	0.49045	1	0.982982	0.160574	ENSG00000145335, ENSG00000108309, ENSG00000183597, ENSG00000115657, ENSG00000087085, ENSG00000144959, ENSG00000112146, ENSG00000070182, ENSG00000137216, ENSG00000136842, ENSG00000034152, ENSG00000188690, ENSG00000007541, ENSG00000167815, ENSG00000166793, ENSG00000178538	47	0.00657639
msigdb	Yes	LCNM_pos_up		DESCARTES_FETAL_KIDNEY_LYMPHOID_CELLS	0.951001	1	0.0814832	0.0174258	ENSG00000119714, ENSG00000159753, ENSG00000152969	15	0.00146451
msigdb	Yes	LCNM_pos_up		DESCARTES_FETAL_KIDNEY_MEGAKARYOCYTES	0.0271395	0.354235	2.28669	0.43172	ENSG00000152932, ENSG00000150594, ENSG00000102287, ENSG00000119782, ENSG00000162852, ENSG00000169860, ENSG00000185808, ENSG00000105613, ENSG00000141873, ENSG00000169740, ENSG00000172465, ENSG00000013016	24	0.038636
msigdb	Yes	LCNM_pos_up		DESCARTES_FETAL_KIDNEY_METANEPHRIC_CELLS	0.248655	0.895627	1.39733	0.261173	ENSG00000151490, ENSG00000157851, ENSG00000144834, ENSG00000130294, ENSG00000165061, ENSG00000166823, ENSG00000125931, ENSG00000162951, ENSG00000166073	25	0.0112155
msigdb	Yes	LCNM_pos_up		DESCARTES_FETAL_KIDNEY_STROMAL_CELLS	0.903442	1	0.253526	0.0462108	ENSG00000185567, ENSG00000159713, ENSG00000133083	28	0.00210928
msigdb	Yes	LCNM_pos_up		DESCARTES_FETAL_KIDNEY_URETERIC_BUD_CELLS	0.434991	1	1.04777	0.197816	ENSG00000189221, ENSG00000198910, ENSG00000165731, ENSG00000173267, ENSG00000085831, ENSG00000133135, ENSG00000111057, ENSG00000112378, ENSG00000183783	24	0.00735326
msigdb	Yes	LCNM_pos_up		DESCARTES_FETAL_LIVER_ERYTHROBLASTS	0.236815	0.885606	1.46868	0.30858	ENSG00000140403, ENSG00000075340, ENSG00000072274, ENSG00000087085, ENSG00000055118, ENSG00000048140, ENSG00000070182, ENSG00000136842, ENSG00000188690, ENSG00000007541	16	0.0115826
msigdb	Yes	LCNM_pos_up		DESCARTES_FETAL_LIVER_HEPATOBLASTS	0.974121	1	0.208334	0.0310604	ENSG00000189221, ENSG00000132437, ENSG00000068366, ENSG00000162433, ENSG00000112972	81	0.00105163
msigdb	Yes	LCNM_pos_up		DESCARTES_FETAL_LIVER_MEGAKARYOCYTES	0.154177	0.768364	1.61168	0.291632	ENSG00000152932, ENSG00000138735, ENSG00000162852, ENSG00000197959, ENSG00000127314, ENSG00000040731, ENSG00000102468, ENSG00000005249, ENSG00000069966, ENSG00000087095, ENSG00000090020	29	0.0151123
msigdb	Yes	LCNM_pos_up		DESCARTES_FETAL_LIVER_MESOTHELIAL_CELLS	0.269055	0.920576	1.24838	0.182267	ENSG00000182013, ENSG00000152578, ENSG00000152377, ENSG00000169116, ENSG00000103145, ENSG00000166033, ENSG00000183087, ENSG00000149654, ENSG00000178531, ENSG00000183454, ENSG00000221946, ENSG00000170500, ENSG00000169181, ENSG00000176956, ENSG00000092051, ENSG00000102678	94	0.0106345
msigdb	Yes	LCNM_pos_up		DESCARTES_FETAL_LIVER_MYELOID_CELLS	0.622748	1	0.769016	0.13701	ENSG00000152503, ENSG00000147894, ENSG00000151490, ENSG00000104093	31	0.0050217
msigdb	Yes	LCNM_pos_up		DESCARTES_FETAL_LIVER_STELLATE_CELLS	0.754565	1	0.539309	0.0991015	ENSG00000123454, ENSG00000115353, ENSG00000174145, ENSG00000126733	27	0.00367968
msigdb	Yes	LCNM_pos_up		DESCARTES_FETAL_LIVER_VASCULAR_ENDOTHELIAL_CELLS	0.236195	0.885393	1.4432	0.28154	ENSG00000186642, ENSG00000122679, ENSG00000172889, ENSG00000106772, ENSG00000155093, ENSG00000170011, ENSG00000122824, ENSG00000078725, ENSG00000175274	21	0.0116025
msigdb	Yes	LCNM_pos_up		DESCARTES_FETAL_LUNG_CILIATED_EPITHELIAL_CELLS	0.670447	1	0.719492	0.121355	ENSG00000133101, ENSG00000159713, ENSG00000196118, ENSG00000114446, ENSG00000189157	40	0.00452347
msigdb	Yes	LCNM_pos_up		DESCARTES_FETAL_LUNG_CSH1_CSH2_POSITIVE_CELLS	0.0953381	0.632036	1.59703	0.239103	ENSG00000154645, ENSG00000139292, ENSG00000101557, ENSG00000085662, ENSG00000125746, ENSG00000198300, ENSG00000148341, ENSG00000025156, ENSG00000175182, ENSG00000184207, ENSG00000133135, ENSG00000108344, ENSG00000109103, ENSG00000106636, ENSG00000104231, ENSG00000124120, ENSG00000013561, ENSG00000175197, ENSG00000156502, ENSG00000166946, ENSG00000108256, ENSG00000105953, ENSG00000138073, ENSG0000…	79	0.0198756
msigdb	Yes	LCNM_pos_up		DESCARTES_FETAL_LUNG_MEGAKARYOCYTES	0.0640987	0.532845	1.87974	0.318756	ENSG00000017260, ENSG00000059804, ENSG00000162852, ENSG00000169860, ENSG00000197959, ENSG00000117155, ENSG00000127314, ENSG00000102468, ENSG00000005249, ENSG00000125744, ENSG00000141873, ENSG00000061918, ENSG00000087095	39	0.0246554
msigdb	Yes	LCNM_pos_up		DESCARTES_FETAL_LUNG_NEUROENDOCRINE_CELLS	0.0448191	0.455095	2.08054	0.376473	ENSG00000185518, ENSG00000139211, ENSG00000132437, ENSG00000019505, ENSG00000115828, ENSG00000175426, ENSG00000122420, ENSG00000055118, ENSG00000157542	29	0.0297884
msigdb	Yes	LCNM_pos_up		DESCARTES_FETAL_LUNG_SQUAMOUS_EPITHELIAL_CELLS	0.692946	1	0.670829	0.116479	ENSG00000223573, ENSG00000140941, ENSG00000185567, ENSG00000011638, ENSG00000121769	35	0.00429485
msigdb	Yes	LCNM_pos_up		DESCARTES_FETAL_LUNG_VISCERAL_NEURONS	8.40409e-05	0.00826515	2.58176	0.366715	ENSG00000127561, ENSG00000129682, ENSG00000109132, ENSG00000063015, ENSG00000170091, ENSG00000104435, ENSG00000258947, ENSG00000165462, ENSG00000072041, ENSG00000101958, ENSG00000171724, ENSG00000139220, ENSG00000165194, ENSG00000184156, ENSG00000139998, ENSG00000117016, ENSG00000135454, ENSG00000157152, ENSG00000153233, ENSG00000013293, ENSG00000130540, ENSG00000198910, ENSG00000151490, ENSG0000…	116	0.538434
msigdb	Yes	LCNM_pos_up		DESCARTES_FETAL_MUSCLE_ERYTHROBLASTS	0.634007	1	0.784384	0.129885	ENSG00000139211, ENSG00000176171, ENSG00000075340, ENSG00000158856, ENSG00000040731, ENSG00000072274, ENSG00000175768, ENSG00000144959, ENSG00000188690, ENSG00000007541, ENSG00000167815	44	0.00490207
msigdb	Yes	LCNM_pos_up		DESCARTES_FETAL_MUSCLE_MEGAKARYOCYTES	0.103798	0.655625	1.50074	0.213656	ENSG00000017260, ENSG00000198478, ENSG00000103502, ENSG00000078902, ENSG00000128266, ENSG00000059804, ENSG00000162852, ENSG00000169860, ENSG00000197063, ENSG00000071127, ENSG00000169241, ENSG00000166313, ENSG00000110514, ENSG00000101474, ENSG00000197959, ENSG00000127314, ENSG00000102468, ENSG00000159164, ENSG00000205593, ENSG00000005249, ENSG00000141551, ENSG00000145293, ENSG00000128245	114	0.0189591
msigdb	Yes	LCNM_pos_up		DESCARTES_FETAL_MUSCLE_MYELOID_CELLS	0.792924	1	0.402221	0.0845096	ENSG00000139970, ENSG00000092068	16	0.00329715
msigdb	Yes	LCNM_pos_up		DESCARTES_FETAL_MUSCLE_SCHWANN_CELLS	0.998	1	0.00464083	0.000749176	ENSG00000198910, ENSG00000156475, ENSG00000134121, ENSG00000261115, ENSG00000162951, ENSG00000114948, ENSG00000108018, ENSG00000183783, ENSG00000145242, ENSG00000165868, ENSG00000135298, ENSG00000164418, ENSG00000218336, ENSG00000170558, ENSG00000219438, ENSG00000168843, ENSG00000175497, ENSG00000169302, ENSG00000168702, ENSG00000174672, ENSG00000182985, ENSG00000106780, ENSG00000151917, ENSG0000…	50	0.000288825
msigdb	Yes	LCNM_pos_up		DESCARTES_FETAL_MUSCLE_SKELETAL_MUSCLE_CELLS	0.48779	1	0.974327	0.171277	ENSG00000147256, ENSG00000110002, ENSG00000067191, ENSG00000157851, ENSG00000085831, ENSG00000101210, ENSG00000182916, ENSG00000122420, ENSG00000157542, ENSG00000078295, ENSG00000166816, ENSG00000104722, ENSG00000152556, ENSG00000025039, ENSG00000136717	33	0.00661149
msigdb	Yes	LCNM_pos_up		DESCARTES_FETAL_MUSCLE_SMOOTH_MUSCLE_CELLS	0.48963	1	0.943338	0.191681	ENSG00000135454, ENSG00000110427, ENSG00000186868, ENSG00000169213, ENSG00000115896, ENSG00000173175, ENSG00000166073, ENSG00000157782	18	0.00658719
msigdb	Yes	LCNM_pos_up		DESCARTES_FETAL_PANCREAS_ENS_GLIA	0.952181	1	0.0793514	0.0169699	ENSG00000171867	15	0.00144587
msigdb	Yes	LCNM_pos_up		DESCARTES_FETAL_PANCREAS_ENS_NEURONS	1.67939e-12	1.46287e-09	4.02466	0.592016	ENSG00000127561, ENSG00000129682, ENSG00000154277, ENSG00000162374, ENSG00000170091, ENSG00000104435, ENSG00000067715, ENSG00000258947, ENSG00000154917, ENSG00000123454, ENSG00000165462, ENSG00000162188, ENSG00000072041, ENSG00000145248, ENSG00000171724, ENSG00000174136, ENSG00000174469, ENSG00000117016, ENSG00000153233, ENSG00000185774, ENSG00000130540, ENSG00000126950, ENSG00000111674, ENSG0000…	89	0.91012
msigdb	Yes	LCNM_pos_up		DESCARTES_FETAL_PANCREAS_ERYTHROBLASTS	0.813744	1	0.476825	0.0817972	ENSG00000145335, ENSG00000183597, ENSG00000115657, ENSG00000072274, ENSG00000070182, ENSG00000034152, ENSG00000188690, ENSG00000167815, ENSG00000166793	37	0.00308675
msigdb	Yes	LCNM_pos_up		DESCARTES_FETAL_PANCREAS_ISLET_ENDOCRINE_CELLS	0.128277	0.71236	1.63699	0.277591	ENSG00000182836, ENSG00000132437, ENSG00000103154, ENSG00000182901, ENSG00000115828, ENSG00000205856, ENSG00000250366, ENSG00000197177, ENSG00000155093, ENSG00000175426, ENSG00000054356	39	0.0168197
msigdb	Yes	LCNM_pos_up		DESCARTES_FETAL_PLACENTA_AFP_ALB_POSITIVE_CELLS	0.697166	1	0.664996	0.115466	ENSG00000101856, ENSG00000132437, ENSG00000162433, ENSG00000133169, ENSG00000116133	35	0.00425231
msigdb	Yes	LCNM_pos_up		DESCARTES_FETAL_PLACENTA_IGFBP1_DKK1_POSITIVE_CELLS	0.583888	1	0.821718	0.14869	ENSG00000152377, ENSG00000169116, ENSG00000154096	29	0.00544667
msigdb	Yes	LCNM_pos_up		DESCARTES_FETAL_PLACENTA_MEGAKARYOCYTES	0.099798	0.644958	1.64652	0.259058	ENSG00000152932, ENSG00000017260, ENSG00000145335, ENSG00000158560, ENSG00000175471, ENSG00000162852, ENSG00000197959, ENSG00000127314, ENSG00000133627, ENSG00000102468, ENSG00000005249	58	0.0193784
msigdb	Yes	LCNM_pos_up		DESCARTES_FETAL_PLACENTA_MYELOID_CELLS	0.964921	1	0.0640512	0.0128262	ENSG00000177706, ENSG00000169282, ENSG00000100600, ENSG00000101160, ENSG00000111144, ENSG00000112651, ENSG00000112149, ENSG00000223865, ENSG00000133048, ENSG00000168214, ENSG00000231389, ENSG00000107551, ENSG00000173369, ENSG00000100979, ENSG00000204287, ENSG00000196126, ENSG00000019582, ENSG00000118785, ENSG00000117115	19	0.00123018
msigdb	Yes	LCNM_pos_up		DESCARTES_FETAL_PLACENTA_PAEP_MECOM_POSITIVE_CELLS	0.129457	0.714036	1.67018	0.295466	ENSG00000211445, ENSG00000165646, ENSG00000153233, ENSG00000104388, ENSG00000085831, ENSG00000214944	32	0.0167315
msigdb	Yes	LCNM_pos_up		DESCARTES_FETAL_PLACENTA_SMOOTH_MUSCLE_CELLS	0.882902	1	0.241352	0.0490414	ENSG00000186868, ENSG00000171303, ENSG00000006740, ENSG00000136546, ENSG00000070371, ENSG00000144619, ENSG00000105088	18	0.00234967
msigdb	Yes	LCNM_pos_up		DESCARTES_FETAL_PLACENTA_VASCULAR_ENDOTHELIAL_CELLS	0.621068	1	0.720601	0.1443	ENSG00000152154, ENSG00000157152, ENSG00000172889	19	0.00503967
msigdb	Yes	LCNM_pos_up		DESCARTES_FETAL_SPLEEN_AFP_ALB_POSITIVE_CELLS	0.932641	1	0.290137	0.0459184	ENSG00000068366, ENSG00000160285, ENSG00000112972, ENSG00000133169, ENSG00000116133, ENSG00000147255, ENSG00000185559, ENSG00000147257, ENSG00000052802	56	0.00173392
msigdb	Yes	LCNM_pos_up		DESCARTES_FETAL_SPLEEN_MEGAKARYOCYTES	0.000109986	0.0102388	3.17721	0.579116	ENSG00000152932, ENSG00000158560, ENSG00000164659, ENSG00000102287, ENSG00000128266, ENSG00000059804, ENSG00000138735, ENSG00000162852, ENSG00000197959, ENSG00000127314, ENSG00000102468, ENSG00000005249, ENSG00000069966, ENSG00000101333, ENSG00000087095, ENSG00000090020, ENSG00000198929, ENSG00000148484	28	0.538434
msigdb	Yes	LCNM_pos_up		DESCARTES_FETAL_SPLEEN_MESOTHELIAL_CELLS	0.738665	1	0.660057	0.104463	ENSG00000068615, ENSG00000171724, ENSG00000185567, ENSG00000178531, ENSG00000183454, ENSG00000171714, ENSG00000102678, ENSG00000100918, ENSG00000162951, ENSG00000006740, ENSG00000111057, ENSG00000107105, ENSG00000087074, ENSG00000183783, ENSG00000111907, ENSG00000112379, ENSG00000120306, ENSG00000005884, ENSG00000137573	56	0.00383765
msigdb	Yes	LCNM_pos_up		DESCARTES_FETAL_SPLEEN_MYELOID_CELLS	0.557929	1	0.819951	0.16938	ENSG00000152503, ENSG00000104093, ENSG00000082397	17	0.00574312
msigdb	Yes	LCNM_pos_up		DESCARTES_FETAL_STOMACH_CILIATED_EPITHELIAL_CELLS	0.0398392	0.428052	2.201	0.429372	ENSG00000174132, ENSG00000159713, ENSG00000178531, ENSG00000196118, ENSG00000005448, ENSG00000116885, ENSG00000215217, ENSG00000178965, ENSG00000103253, ENSG00000204052	21	0.0316781
msigdb	Yes	LCNM_pos_up		DESCARTES_FETAL_STOMACH_ENS_GLIA	0.9772	1	0.02997	0.0064093	ENSG00000134121, ENSG00000114948, ENSG00000181790, ENSG00000196376, ENSG00000153902, ENSG00000179915, ENSG00000136160, ENSG00000242808, ENSG00000101198, ENSG00000126878, ENSG00000123560, ENSG00000160307, ENSG00000109846, ENSG00000106278, ENSG00000018625	15	0.00098551
msigdb	Yes	LCNM_pos_up		DESCARTES_FETAL_STOMACH_ENS_NEURONS	1.57024e-07	4.91003e-05	3.74611	0.61726	ENSG00000154277, ENSG00000162374, ENSG00000104435, ENSG00000067715, ENSG00000103034, ENSG00000152377, ENSG00000184156, ENSG00000125355, ENSG00000174469, ENSG00000157152, ENSG00000153233, ENSG00000185774, ENSG00000174145, ENSG00000186868, ENSG00000183570, ENSG00000101210, ENSG00000137267, ENSG00000148798	45	0.690132
msigdb	Yes	LCNM_pos_up		DESCARTES_FETAL_STOMACH_ERYTHROBLASTS	0.581088	1	0.827876	0.148448	ENSG00000145335, ENSG00000129355	30	0.00547812
msigdb	Yes	LCNM_pos_up		DESCARTES_FETAL_THYMUS_ANTIGEN_PRESENTING_CELLS	0.683946	1	0.672322	0.119783	ENSG00000101220, ENSG00000065923, ENSG00000106537, ENSG00000115828	31	0.00438591
msigdb	Yes	LCNM_pos_up		DESCARTES_FETAL_THYMUS_STROMAL_CELLS	0.814684	1	0.505097	0.0832266	ENSG00000072682, ENSG00000184867, ENSG00000165915, ENSG00000104332, ENSG00000182326, ENSG00000185559, ENSG00000011201, ENSG00000147257	45	0.00307718
msigdb	Yes	LCNM_pos_up		DESCARTES_FETAL_THYMUS_THYMIC_EPITHELIAL_CELLS	0.568249	1	0.89118	0.139462	ENSG00000182013, ENSG00000152377, ENSG00000184156, ENSG00000021645, ENSG00000167037	60	0.00562392
msigdb	Yes	LCNM_pos_up		DESCARTES_FETAL_THYMUS_VASCULAR_ENDOTHELIAL_CELLS	0.795404	1	0.489334	0.0865666	ENSG00000105976, ENSG00000115353, ENSG00000187147, ENSG00000172889	32	0.00327224
msigdb	Yes	LCNM_pos_up		DESCARTES_MAIN_FETAL_ADRENOCORTICAL_CELLS	0.0104998	0.223855	2.46579	0.436216	ENSG00000113161, ENSG00000095397, ENSG00000105568, ENSG00000005486, ENSG00000185909, ENSG00000173267, ENSG00000116133, ENSG00000052802, ENSG00000135677, ENSG00000054983, ENSG00000131370, ENSG00000137714, ENSG00000103018, ENSG00000115540, ENSG00000144381, ENSG00000072210	32	0.0626631
msigdb	Yes	LCNM_pos_up		DESCARTES_MAIN_FETAL_AFP_ALB_POSITIVE_CELLS	0.9827	1	0.0424888	0.00761876	ENSG00000147255, ENSG00000116791, ENSG00000197894, ENSG00000109084, ENSG00000072042, ENSG00000169136, ENSG00000169592, ENSG00000205138, ENSG00000128185, ENSG00000112304, ENSG00000188529, ENSG00000146085, ENSG00000117500, ENSG00000100307, ENSG00000159423, ENSG00000180964, ENSG00000143418, ENSG00000172057, ENSG00000089220, ENSG00000159228, ENSG00000132541, ENSG00000187193, ENSG00000149485, ENSG0000…	30	0.000856047
msigdb	Yes	LCNM_pos_up		DESCARTES_MAIN_FETAL_ANTIGEN_PRESENTING_CELLS	0.825443	1	0.372332	0.0735692	ENSG00000065923	20	0.00296698
msigdb	Yes	LCNM_pos_up		DESCARTES_MAIN_FETAL_ASTROCYTES	0.962121	1	0.0596377	0.012754	ENSG00000136099	15	0.00128019
msigdb	Yes	LCNM_pos_up		DESCARTES_MAIN_FETAL_CCL19_CCL21_POSITIVE_CELLS	0.99916	1	0.000956492	0.000150038	ENSG00000081692, ENSG00000182326, ENSG00000106105, ENSG00000136986, ENSG00000159069, ENSG00000122733, ENSG00000088356, ENSG00000240972, ENSG00000008018, ENSG00000178719, ENSG00000002330, ENSG00000188021, ENSG00000063241, ENSG00000142186, ENSG00000108883, ENSG00000155252, ENSG00000243678, ENSG00000215305, ENSG00000005194, ENSG00000157778, ENSG00000170854, ENSG00000100029, ENSG00000125651, ENSG0000…	59	0.000187071
msigdb	Yes	LCNM_pos_up		DESCARTES_MAIN_FETAL_CILIATED_EPITHELIAL_CELLS	0.0313394	0.381539	1.80326	0.261926	ENSG00000133101, ENSG00000174132, ENSG00000158109, ENSG00000159713, ENSG00000084764, ENSG00000182093, ENSG00000140403, ENSG00000178531, ENSG00000110958, ENSG00000120694, ENSG00000196118, ENSG00000114446, ENSG00000189157, ENSG00000178467, ENSG00000205593, ENSG00000100124, ENSG00000105053, ENSG00000100294, ENSG00000119698, ENSG00000005448, ENSG00000140463, ENSG00000162961, ENSG00000116885, ENSG0000…	97	0.0358754
msigdb	Yes	LCNM_pos_up		DESCARTES_MAIN_FETAL_CLC_IL5RA_POSITIVE_CELLS	0.567289	1	0.895433	0.13751	ENSG00000116095, ENSG00000131263, ENSG00000179598, ENSG00000114784, ENSG00000141385, ENSG00000169740, ENSG00000104221, ENSG00000162639, ENSG00000137692, ENSG00000129055, ENSG00000182180, ENSG00000155959, ENSG00000067445, ENSG00000108509, ENSG00000247077, ENSG00000168883, ENSG00000130717, ENSG00000173456, ENSG00000050393, ENSG00000115073, ENSG00000163703, ENSG00000134970, ENSG00000134248, ENSG0000…	67	0.00563493
msigdb	Yes	LCNM_pos_up		DESCARTES_MAIN_FETAL_CORNEAL_AND_CONJUNCTIVAL_EPITHELIAL_CELLS	0.791124	1	0.598393	0.0925694	ENSG00000136888, ENSG00000144369, ENSG00000185883, ENSG00000119760, ENSG00000166823, ENSG00000162368, ENSG00000158470, ENSG00000085415, ENSG00000133597, ENSG00000177054, ENSG00000024862, ENSG00000113558, ENSG00000129473	64	0.00331522
msigdb	Yes	LCNM_pos_up		DESCARTES_MAIN_FETAL_CSH1_CSH2_POSITIVE_CELLS	0.0385992	0.420284	2.21402	0.431913	ENSG00000165355, ENSG00000049769, ENSG00000070061, ENSG00000032389, ENSG00000166946, ENSG00000100284, ENSG00000138073, ENSG00000164933, ENSG00000119523	21	0.0322038
msigdb	Yes	LCNM_pos_up		DESCARTES_MAIN_FETAL_DUCTAL_CELLS	0.750045	1	0.515466	0.100557	ENSG00000163399	21	0.00372458
msigdb	Yes	LCNM_pos_up		DESCARTES_MAIN_FETAL_ELF3_AGBL2_POSITIVE_CELLS	0.369573	0.999424	1.13623	0.172172	ENSG00000126067, ENSG00000089063, ENSG00000176171, ENSG00000137547, ENSG00000137409, ENSG00000119446, ENSG00000239382, ENSG00000166411, ENSG00000130311, ENSG00000116221, ENSG00000204310, ENSG00000156261, ENSG00000181991, ENSG00000095321, ENSG00000122824	73	0.00842677
msigdb	Yes	LCNM_pos_up		DESCARTES_MAIN_FETAL_ENDOCARDIAL_CELLS	0.769965	1	0.485909	0.0937424	ENSG00000184867, ENSG00000107281, ENSG00000260032, ENSG00000018510	22	0.00352657
msigdb	Yes	LCNM_pos_up		DESCARTES_MAIN_FETAL_ERYTHROBLASTS	0.676826	1	0.783223	0.115751	ENSG00000145335, ENSG00000116675, ENSG00000183597, ENSG00000155506, ENSG00000156515, ENSG00000173542, ENSG00000158856, ENSG00000115657, ENSG00000072274, ENSG00000196961, ENSG00000144959, ENSG00000170832, ENSG00000112146, ENSG00000070182, ENSG00000034152, ENSG00000188690, ENSG00000007541, ENSG00000167815, ENSG00000166793, ENSG00000186654, ENSG00000064687, ENSG00000168785, ENSG00000136738	86	0.00445831
msigdb	Yes	LCNM_pos_up		DESCARTES_MAIN_FETAL_EXTRAVILLOUS_TROPHOBLASTS	0.457491	1	1.01802	0.185556	ENSG00000075420, ENSG00000150093, ENSG00000102996, ENSG00000183114, ENSG00000221968, ENSG00000111057, ENSG00000166557	28	0.00702594
msigdb	Yes	LCNM_pos_up		DESCARTES_MAIN_FETAL_IGFBP1_DKK1_POSITIVE_CELLS	0.98562	1	0.0430802	0.00743633	ENSG00000154096	36	0.000779309
msigdb	Yes	LCNM_pos_up		DESCARTES_MAIN_FETAL_ISLET_ENDOCRINE_CELLS	0.111338	0.672827	1.81416	0.353907	ENSG00000087460, ENSG00000102109, ENSG00000205856, ENSG00000169213, ENSG00000175426, ENSG00000131473, ENSG00000054356	21	0.0182286
msigdb	Yes	LCNM_pos_up		DESCARTES_MAIN_FETAL_LENS_FIBRE_CELLS	0.329473	0.972223	1.20924	0.195918	ENSG00000158560, ENSG00000110888, ENSG00000144320, ENSG00000100983, ENSG00000134030, ENSG00000214575, ENSG00000138134, ENSG00000182446, ENSG00000148634, ENSG00000198825, ENSG00000148356, ENSG00000169964	49	0.00920432
msigdb	Yes	LCNM_pos_up		DESCARTES_MAIN_FETAL_MEGAKARYOCYTES	0.0178796	0.29379	2.11207	0.3352	ENSG00000017260, ENSG00000129355, ENSG00000175471, ENSG00000059804, ENSG00000138735, ENSG00000162852, ENSG00000169860, ENSG00000197063, ENSG00000106868, ENSG00000127314, ENSG00000102468, ENSG00000188677, ENSG00000005249, ENSG00000069966, ENSG00000141873, ENSG00000148484, ENSG00000107745, ENSG00000151693, ENSG00000145882, ENSG00000134444, ENSG00000127824, ENSG00000145740, ENSG00000110013, ENSG0000…	55	0.0478313
msigdb	Yes	LCNM_pos_up		DESCARTES_MAIN_FETAL_MICROGLIA	0.576588	1	0.8446	0.147518	ENSG00000162636, ENSG00000149177, ENSG00000170915, ENSG00000165322, ENSG00000079950, ENSG00000148158	34	0.00552891
msigdb	Yes	LCNM_pos_up		DESCARTES_MAIN_FETAL_OLIGODENDROCYTES	0.99418	1	0.00718795	0.00134348	ENSG00000156475, ENSG00000118200, ENSG00000038382, ENSG00000138311, ENSG00000188011, ENSG00000188674, ENSG00000181790, ENSG00000182771, ENSG00000114646, ENSG00000147044, ENSG00000010810, ENSG00000144285, ENSG00000183715, ENSG00000145216, ENSG00000072134, ENSG00000184408, ENSG00000184588, ENSG00000139910, ENSG00000205927, ENSG00000174607, ENSG00000184221, ENSG00000132692, ENSG00000064787, ENSG0000…	25	0.000493644
msigdb	Yes	LCNM_pos_up		DESCARTES_MAIN_FETAL_PAEP_MECOM_POSITIVE_CELLS	0.584568	1	0.826222	0.147202	ENSG00000138834, ENSG00000140105, ENSG00000104388, ENSG00000151327, ENSG00000173166, ENSG00000166446, ENSG00000081181	31	0.00543905
msigdb	Yes	LCNM_pos_up		DESCARTES_MAIN_FETAL_PARIETAL_AND_CHIEF_CELLS	0.52025	1	0.937084	0.156554	ENSG00000159348, ENSG00000115762, ENSG00000115756, ENSG00000214944, ENSG00000132359, ENSG00000111846, ENSG00000253368, ENSG00000167699, ENSG00000137713, ENSG00000117758, ENSG00000002834, ENSG00000124214	42	0.00619574
msigdb	Yes	LCNM_pos_up		DESCARTES_MAIN_FETAL_PDE11A_FAM19A2_POSITIVE_CELLS	0.0723386	0.557981	1.9751	0.381039	ENSG00000170091, ENSG00000139220, ENSG00000183454, ENSG00000144834, ENSG00000132639, ENSG00000157782, ENSG00000186472	22	0.0231061
msigdb	Yes	LCNM_pos_up		DESCARTES_MAIN_FETAL_PDE1C_ACSM3_POSITIVE_CELLS	0.832663	1	0.570619	0.0847173	ENSG00000169116, ENSG00000025156, ENSG00000165782, ENSG00000100359, ENSG00000100519, ENSG00000112679, ENSG00000105171, ENSG00000101333, ENSG00000232859, ENSG00000120008, ENSG00000172046, ENSG00000185024, ENSG00000213523, ENSG00000041802, ENSG00000240849, ENSG00000196459, ENSG00000115137, ENSG00000242110, ENSG00000173545, ENSG00000136643, ENSG00000113597, ENSG00000143801, ENSG00000148339	83	0.00289235
msigdb	Yes	LCNM_pos_up		DESCARTES_MAIN_FETAL_RETINAL_PIGMENT_CELLS	0.717166	1	0.601318	0.110496	ENSG00000171724, ENSG00000084710	27	0.00405179
msigdb	Yes	LCNM_pos_up		DESCARTES_MAIN_FETAL_SATB2_LRRC7_POSITIVE_CELLS	0.49347	1	0.972079	0.165806	ENSG00000084731, ENSG00000112290, ENSG00000105649, ENSG00000159307, ENSG00000117632, ENSG00000166924, ENSG00000249992, ENSG00000151502	38	0.00653678
msigdb	Yes	LCNM_pos_up		DESCARTES_MAIN_FETAL_SATELLITE_CELLS	0.711266	1	0.567596	0.113661	ENSG00000169836	19	0.00411077
msigdb	Yes	LCNM_pos_up		DESCARTES_MAIN_FETAL_SKELETAL_MUSCLE_CELLS	0.406452	1	1.09983	0.197213	ENSG00000166619, ENSG00000147256, ENSG00000110002, ENSG00000067191, ENSG00000136813, ENSG00000182916, ENSG00000125744, ENSG00000122420	30	0.00779679
msigdb	Yes	LCNM_pos_up		DESCARTES_MAIN_FETAL_SLC26A4_PAEP_POSITIVE_CELLS	0.270955	0.923312	1.2625	0.188653	ENSG00000178947, ENSG00000071889, ENSG00000089486, ENSG00000080189, ENSG00000114125, ENSG00000225110, ENSG00000068354, ENSG00000148331, ENSG00000108590, ENSG00000197774, ENSG00000090054, ENSG00000157693, ENSG00000165516, ENSG00000204536, ENSG00000101473, ENSG00000114480, ENSG00000158019, ENSG00000160767, ENSG00000136930, ENSG00000189077, ENSG00000167985, ENSG00000100416, ENSG00000168906, ENSG0000…	80	0.0105834
msigdb	Yes	LCNM_pos_up		DESCARTES_MAIN_FETAL_SYMPATHOBLASTS	0.000919982	0.0471394	2.95355	0.526212	ENSG00000123454, ENSG00000180176, ENSG00000168268, ENSG00000008283, ENSG00000089199, ENSG00000131979, ENSG00000135324, ENSG00000181585, ENSG00000166448, ENSG00000197177, ENSG00000205704, ENSG00000074696, ENSG00000119973, ENSG00000171951	31	0.213778
msigdb	Yes	LCNM_pos_up		DESCARTES_MAIN_FETAL_SYNCYTIOTROPHOBLASTS_AND_VILLOUS_CYTOTROPHOBLASTS	0.540029	1	0.849352	0.175454	ENSG00000102287, ENSG00000082397, ENSG00000249242, ENSG00000128891	17	0.00595454
msigdb	Yes	LCNM_pos_up		DESCARTES_MAIN_FETAL_THYMIC_EPITHELIAL_CELLS	0.659087	1	0.716296	0.125918	ENSG00000139163, ENSG00000132026, ENSG00000162769, ENSG00000167972, ENSG00000105676	33	0.00464025
msigdb	Yes	LCNM_pos_up		DESCARTES_MAIN_FETAL_TROPHOBLAST_GIANT_CELLS	0.738085	1	0.591277	0.103941	ENSG00000223573, ENSG00000154645, ENSG00000164620, ENSG00000127511, ENSG00000091972, ENSG00000108389, ENSG00000111371, ENSG00000113441, ENSG00000110080, ENSG00000154429, ENSG00000133460	33	0.00384341
msigdb	Yes	LCNM_pos_up		DESCARTES_MAIN_FETAL_VISCERAL_NEURONS	1.75229e-08	8.54769e-06	3.98514	0.696047	ENSG00000108828, ENSG00000154277, ENSG00000104435, ENSG00000258947, ENSG00000170027, ENSG00000154917, ENSG00000196230, ENSG00000139998, ENSG00000107130, ENSG00000103154, ENSG00000177432, ENSG00000013293, ENSG00000130540, ENSG00000119782, ENSG00000101298, ENSG00000242173, ENSG00000177875, ENSG00000068971, ENSG00000137267, ENSG00000087258	34	0.733762
msigdb	Yes	LCNM_pos_up		DESERT_PERIPORTAL_HEPATOCELLULAR_CARCINOMA_SUBCLASS_UP	0.577448	1	0.831912	0.150534	ENSG00000183044, ENSG00000055163, ENSG00000131979, ENSG00000213190, ENSG00000130707, ENSG00000147224, ENSG00000069966, ENSG00000137713, ENSG00000197444, ENSG00000106688	29	0.00551918
msigdb	Yes	LCNM_pos_up		DESERT_PERIVENOUS_HEPATOCELLULAR_CARCINOMA_SUBCLASS_UP	0.446071	1	1.04179	0.154215	ENSG00000106615, ENSG00000065154, ENSG00000089063, ENSG00000139292, ENSG00000100321, ENSG00000177879, ENSG00000165322, ENSG00000104331, ENSG00000185825, ENSG00000127955, ENSG00000188677, ENSG00000213614, ENSG00000164885, ENSG00000006125, ENSG00000112186	85	0.00718981
msigdb	Yes	LCNM_pos_up		DESERT_STEM_CELL_HEPATOCELLULAR_CARCINOMA_SUBCLASS_UP	0.803604	1	0.662276	0.0938459	ENSG00000154277, ENSG00000164924, ENSG00000168268, ENSG00000189159, ENSG00000100644, ENSG00000115963, ENSG00000128266	118	0.00318959
msigdb	Yes	LCNM_pos_up		DEURIG_T_CELL_PROLYMPHOCYTIC_LEUKEMIA_DN	0.938261	1	0.478227	0.0656441	ENSG00000171617, ENSG00000173482, ENSG00000170340, ENSG00000131979, ENSG00000007402, ENSG00000145730, ENSG00000116752, ENSG00000198420, ENSG00000025156, ENSG00000150768, ENSG00000101474, ENSG00000115310, ENSG00000137947, ENSG00000132359, ENSG00000176871, ENSG00000100934, ENSG00000069966, ENSG00000106636, ENSG00000067057, ENSG00000147457, ENSG00000182718	156	0.00165503
msigdb	Yes	LCNM_pos_up		DEURIG_T_CELL_PROLYMPHOCYTIC_LEUKEMIA_UP	0.939801	1	0.477659	0.0653734	ENSG00000143153, ENSG00000169116, ENSG00000117419, ENSG00000175352, ENSG00000151490, ENSG00000092068, ENSG00000096384, ENSG00000137547, ENSG00000155506, ENSG00000175182, ENSG00000033627, ENSG00000117155, ENSG00000088832, ENSG00000104331	160	0.00163292
msigdb	Yes	LCNM_pos_up		DE_YY1_TARGETS_DN	0.399252	1	1.10553	0.174429	ENSG00000129682, ENSG00000171617, ENSG00000105976, ENSG00000007168, ENSG00000100644, ENSG00000175582, ENSG00000071127, ENSG00000145715, ENSG00000115232, ENSG00000057608, ENSG00000114446	57	0.00791435
msigdb	Yes	LCNM_pos_up		DIAZ_CHRONIC_MYELOGENOUS_LEUKEMIA_DN	0.834983	1	0.473423	0.0773353	ENSG00000211445, ENSG00000184009, ENSG00000171867, ENSG00000068366	47	0.00286824
msigdb	Yes	LCNM_pos_up		DICER1_TARGET_GENES	0.383832	1	1.13916	0.209329	ENSG00000111912, ENSG00000147894, ENSG00000104497, ENSG00000023734	27	0.0081747
msigdb	Yes	LCNM_pos_up		DING_LUNG_CANCER_EXPRESSION_BY_COPY_NUMBER	0.321794	0.963428	1.201	0.182785	ENSG00000111726, ENSG00000165355, ENSG00000145715, ENSG00000091164, ENSG00000112367, ENSG00000164961, ENSG00000129691, ENSG00000181991, ENSG00000006715, ENSG00000076554, ENSG00000139505, ENSG00000185658, ENSG00000107643, ENSG00000147364, ENSG00000176853, ENSG00000163558, ENSG00000101146, ENSG00000186106, ENSG00000131943, ENSG00000114416, ENSG00000136522, ENSG00000176396, ENSG00000154174, ENSG0000…	71	0.0093667
msigdb	Yes	LCNM_pos_up		DIRMEIER_LMP1_RESPONSE_EARLY	0.834623	1	0.390132	0.072315	ENSG00000112972, ENSG00000186480, ENSG00000096384	26	0.00287198
msigdb	Yes	LCNM_pos_up		DIRMEIER_LMP1_RESPONSE_LATE_DN	0.873183	1	0.253374	0.0523404	ENSG00000115756	17	0.00245882
msigdb	Yes	LCNM_pos_up		DIRMEIER_LMP1_RESPONSE_LATE_UP	0.384512	1	1.13691	0.205724	ENSG00000164164, ENSG00000106105, ENSG00000168439, ENSG00000137267, ENSG00000141551, ENSG00000169710, ENSG00000110619, ENSG00000082153, ENSG00000154978, ENSG00000144136	29	0.00816296
msigdb	Yes	LCNM_pos_up		DITTMER_PTHLH_TARGETS_DN	0.822984	1	0.493497	0.0806145	ENSG00000184009, ENSG00000115419	47	0.00299227
msigdb	Yes	LCNM_pos_up		DITTMER_PTHLH_TARGETS_UP	0.254435	0.900623	1.29601	0.196858	ENSG00000126214, ENSG00000163399, ENSG00000173598, ENSG00000161203, ENSG00000111669, ENSG00000175582, ENSG00000205937, ENSG00000124209, ENSG00000010017, ENSG00000137312	72	0.0110446
msigdb	Yes	LCNM_pos_up		DLX2_TARGET_GENES	0.828183	1	0.599581	0.0870897	ENSG00000017260, ENSG00000171617, ENSG00000153130, ENSG00000115963, ENSG00000136895, ENSG00000104093, ENSG00000127995, ENSG00000109572, ENSG00000196510, ENSG00000189157, ENSG00000176871, ENSG00000109184, ENSG00000018510	97	0.00293873
msigdb	Yes	LCNM_pos_up		DLX4_TARGET_GENES	0.970281	1	0.556385	0.0708708	ENSG00000111912, ENSG00000139641, ENSG00000018189, ENSG00000136868, ENSG00000126067, ENSG00000134138, ENSG00000135018, ENSG00000105393, ENSG00000105220, ENSG00000075089, ENSG00000113575, ENSG00000162852, ENSG00000120805, ENSG00000110906, ENSG00000104093, ENSG00000116752, ENSG00000175606, ENSG00000145725, ENSG00000169241, ENSG00000141367, ENSG00000109572, ENSG00000111911, ENSG00000119541, ENSG0000…	393	0.00112917
msigdb	Yes	LCNM_pos_up		DLX6_TARGET_GENES	0.99988	1	0.0924052	0.0120639	ENSG00000136888, ENSG00000140941, ENSG00000100804, ENSG00000113161, ENSG00000138078, ENSG00000110958, ENSG00000140105, ENSG00000114573, ENSG00000178761, ENSG00000138660, ENSG00000154153, ENSG00000196510, ENSG00000160014, ENSG00000116120, ENSG00000138757, ENSG00000111530, ENSG00000166411, ENSG00000176871, ENSG00000160691, ENSG00000106263, ENSG00000165678, ENSG00000113552, ENSG00000119729, ENSG0000…	273	7.06809e-05
msigdb	Yes	LCNM_pos_up		DMRT1_TARGET_GENES	0.944781	1	0.496653	0.0668888	ENSG00000171617, ENSG00000113387, ENSG00000168000, ENSG00000120805, ENSG00000140105, ENSG00000127995, ENSG00000058262, ENSG00000145725, ENSG00000141367, ENSG00000196262, ENSG00000107372, ENSG00000068971, ENSG00000111530, ENSG00000105778, ENSG00000100554, ENSG00000063176, ENSG00000106263, ENSG00000018510, ENSG00000164615, ENSG00000213614, ENSG00000198898, ENSG00000181991, ENSG00000135677, ENSG0000…	187	0.0015598
msigdb	Yes	LCNM_pos_up		DNMT1_TARGET_GENES	0.716726	1	0.735526	0.108702	ENSG00000171314, ENSG00000084764, ENSG00000067606, ENSG00000147642, ENSG00000109572, ENSG00000079950, ENSG00000052749, ENSG00000116337, ENSG00000138639, ENSG00000196072, ENSG00000175166	86	0.00405618
msigdb	Yes	LCNM_pos_up		DNMT3A_TARGET_GENES	0.0601588	0.520287	1.42377	0.184714	ENSG00000087460, ENSG00000072041, ENSG00000166619, ENSG00000111912, ENSG00000140941, ENSG00000165355, ENSG00000196352, ENSG00000097021, ENSG00000103502, ENSG00000172354, ENSG00000156471, ENSG00000110921, ENSG00000078369, ENSG00000117868, ENSG00000103769, ENSG00000101460, ENSG00000104497, ENSG00000057019, ENSG00000204843, ENSG00000114573, ENSG00000166454, ENSG00000174695, ENSG00000103264, ENSG0000…	299	0.0255036
msigdb	Yes	LCNM_pos_up		DOANE_BREAST_CANCER_CLASSES_DN	0.945621	1	0.0913039	0.019526	ENSG00000188677, ENSG00000138801, ENSG00000164808, ENSG00000035862, ENSG00000115504, ENSG00000115295, ENSG00000128595, ENSG00000163069, ENSG00000075618, ENSG00000112992, ENSG00000136709, ENSG00000143401, ENSG00000124795, ENSG00000118785, ENSG00000143013	15	0.0015472
msigdb	Yes	LCNM_pos_up		DOANE_BREAST_CANCER_CLASSES_UP	0.822124	1	0.418362	0.0768767	ENSG00000008196, ENSG00000109436	27	0.0030011
msigdb	Yes	LCNM_pos_up		DOANE_BREAST_CANCER_ESR1_UP	0.114738	0.681482	1.69926	0.29505	ENSG00000183044, ENSG00000067715, ENSG00000109436, ENSG00000165731, ENSG00000147642, ENSG00000092068, ENSG00000186868, ENSG00000085831, ENSG00000101210, ENSG00000116299, ENSG00000111057, ENSG00000116667, ENSG00000146476	35	0.0179221
msigdb	Yes	LCNM_pos_up		DOANE_RESPONSE_TO_ANDROGEN_DN	0.733205	1	0.74605	0.106213	ENSG00000139211, ENSG00000139970, ENSG00000139998, ENSG00000103145, ENSG00000055163, ENSG00000169122, ENSG00000111674, ENSG00000133083, ENSG00000197043, ENSG00000127445, ENSG00000198420, ENSG00000101298, ENSG00000176454, ENSG00000101210, ENSG00000137267, ENSG00000099889, ENSG00000134291, ENSG00000153250	114	0.00389194
msigdb	Yes	LCNM_pos_up		DOANE_RESPONSE_TO_ANDROGEN_UP	0.297854	0.944999	1.22823	0.184589	ENSG00000132437, ENSG00000174469, ENSG00000157064, ENSG00000108309, ENSG00000100321, ENSG00000110921, ENSG00000197063, ENSG00000120694, ENSG00000169241, ENSG00000105649, ENSG00000109572, ENSG00000186868, ENSG00000168824	77	0.00990619
msigdb	Yes	LCNM_pos_up		DORN_ADENOVIRUS_INFECTION_12HR_DN	0.625327	1	0.696727	0.149	ENSG00000198431, ENSG00000137575	15	0.00499417
msigdb	Yes	LCNM_pos_up		DORN_ADENOVIRUS_INFECTION_24HR_DN	0.601508	1	0.757841	0.149742	ENSG00000198431, ENSG00000137575, ENSG00000138069, ENSG00000118985, ENSG00000034152, ENSG00000131370	20	0.00525146
msigdb	Yes	LCNM_pos_up		DORN_ADENOVIRUS_INFECTION_32HR_DN	0.674727	1	0.635714	0.125611	ENSG00000198431, ENSG00000137575, ENSG00000138069	20	0.00447972
msigdb	Yes	LCNM_pos_up		DORN_ADENOVIRUS_INFECTION_48HR_DN	0.643147	1	0.685356	0.137243	ENSG00000198431, ENSG00000137575, ENSG00000138069	19	0.00480596
msigdb	Yes	LCNM_pos_up		DORSAM_HOXA9_TARGETS_DN	0.848763	1	0.325305	0.0642771	ENSG00000137575, ENSG00000091039, ENSG00000103249, ENSG00000111057, ENSG00000173221	20	0.00272349
msigdb	Yes	LCNM_pos_up		DORSAM_HOXA9_TARGETS_UP	0.569249	1	0.830752	0.155274	ENSG00000165462, ENSG00000162704, ENSG00000120265, ENSG00000197063	25	0.00561246
msigdb	Yes	LCNM_pos_up		DOUGLAS_BMI1_TARGETS_DN	0.00805984	0.195407	1.84681	0.250977	ENSG00000086289, ENSG00000159720, ENSG00000169116, ENSG00000155096, ENSG00000050130, ENSG00000170540, ENSG00000145022, ENSG00000068366, ENSG00000133872, ENSG00000186480, ENSG00000120805, ENSG00000145979, ENSG00000117153, ENSG00000114573, ENSG00000117984, ENSG00000139163, ENSG00000157600, ENSG00000125629, ENSG00000164164, ENSG00000126947, ENSG00000109572, ENSG00000182134, ENSG00000115365, ENSG0000…	171	0.0716203
msigdb	Yes	LCNM_pos_up		DOUGLAS_BMI1_TARGETS_UP	0.811604	1	0.758358	0.098503	ENSG00000129682, ENSG00000143153, ENSG00000057757, ENSG00000105887, ENSG00000241697, ENSG00000171033, ENSG00000102882, ENSG00000168268, ENSG00000149357, ENSG00000139998, ENSG00000159713, ENSG00000133878, ENSG00000174469, ENSG00000139292, ENSG00000072832, ENSG00000154096, ENSG00000125505, ENSG00000128266, ENSG00000166402, ENSG00000178531, ENSG00000057019, ENSG00000112290, ENSG00000182379, ENSG0000…	294	0.00310852
msigdb	Yes	LCNM_pos_up		DROSHA_TARGET_GENES	0.760325	1	0.490122	0.0968433	ENSG00000061676, ENSG00000168397, ENSG00000162616, ENSG00000122140	20	0.00362245
msigdb	Yes	LCNM_pos_up		DUAN_PRDM5_TARGETS	0.49509	1	0.941946	0.183755	ENSG00000111912, ENSG00000165355, ENSG00000111674, ENSG00000165752, ENSG00000050165	21	0.00651563
msigdb	Yes	LCNM_pos_up		DUNNE_TARGETS_OF_AML1_MTG8_FUSION_UP	0.848043	1	0.284577	0.060859	ENSG00000097021	15	0.00273112
msigdb	Yes	LCNM_pos_up		DURAND_STROMA_NS_UP	0.52385	1	0.946291	0.147629	ENSG00000127561, ENSG00000154917, ENSG00000169116, ENSG00000131979, ENSG00000059804, ENSG00000188613, ENSG00000118402, ENSG00000176454, ENSG00000244187, ENSG00000198794, ENSG00000106617, ENSG00000133135, ENSG00000166073, ENSG00000107518	61	0.00615121
msigdb	Yes	LCNM_pos_up		DURAND_STROMA_S_UP	1	1	0	0	ENSG00000135454, ENSG00000169122, ENSG00000113657, ENSG00000170571, ENSG00000106772, ENSG00000136425, ENSG00000214944, ENSG00000102996, ENSG00000106789, ENSG00000087258, ENSG00000165949, ENSG00000170153, ENSG00000188191, ENSG00000166446, ENSG00000118985, ENSG00000104427, ENSG00000163412, ENSG00000169255, ENSG00000173221, ENSG00000151320, ENSG00000182809, ENSG00000076356, ENSG00000166676, ENSG0000…	102	0
msigdb	Yes	LCNM_pos_up		DURANTE_ADULT_OLFACTORY_NEUROEPITHELIUM_DENDRITIC_CELLS	0.868543	1	0.319449	0.0592133	ENSG00000105835, ENSG00000104904	26	0.00251008
msigdb	Yes	LCNM_pos_up		DURANTE_ADULT_OLFACTORY_NEUROEPITHELIUM_FIBROBLASTS_STROMAL_CELLS	0.839643	1	0.418495	0.0730946	ENSG00000101856, ENSG00000008196	34	0.00281959
msigdb	Yes	LCNM_pos_up		DURANTE_ADULT_OLFACTORY_NEUROEPITHELIUM_GLOBOSE_BASAL_CELLS	0.050479	0.479059	2.10731	0.406545	ENSG00000154277, ENSG00000162374, ENSG00000104435, ENSG00000139970, ENSG00000196230, ENSG00000189159	22	0.0279851
msigdb	Yes	LCNM_pos_up		DURANTE_ADULT_OLFACTORY_NEUROEPITHELIUM_IMMATURE_NEURONS	5.49451e-09	3.04571e-06	3.46592	0.495568	ENSG00000154277, ENSG00000162374, ENSG00000126214, ENSG00000104435, ENSG00000163618, ENSG00000067715, ENSG00000135002, ENSG00000145335, ENSG00000152377, ENSG00000133318, ENSG00000129355, ENSG00000139970, ENSG00000084710, ENSG00000174136, ENSG00000196230, ENSG00000018189, ENSG00000189159, ENSG00000177551, ENSG00000159713, ENSG00000144369, ENSG00000137726, ENSG00000075945, ENSG00000108309, ENSG0000…	110	0.761461
msigdb	Yes	LCNM_pos_up		DURANTE_ADULT_OLFACTORY_NEUROEPITHELIUM_MACROPHAGES	0.99394	1	0.008126	0.00149321	ENSG00000116741, ENSG00000128245, ENSG00000030582, ENSG00000119655, ENSG00000112137, ENSG00000138449, ENSG00000051108, ENSG00000103187, ENSG00000130844, ENSG00000120129, ENSG00000112149, ENSG00000223865, ENSG00000221869, ENSG00000118515, ENSG00000026297, ENSG00000231389, ENSG00000173369, ENSG00000122862, ENSG00000204287, ENSG00000130208, ENSG00000196126, ENSG00000162511, ENSG00000019582, ENSG0000…	27	0.000503781
msigdb	Yes	LCNM_pos_up		DURANTE_ADULT_OLFACTORY_NEUROEPITHELIUM_MAST_CELLS	0.280734	0.931266	1.33781	0.255267	ENSG00000165646, ENSG00000068366, ENSG00000110002, ENSG00000119508, ENSG00000137575	23	0.0103274
msigdb	Yes	LCNM_pos_up		DURANTE_ADULT_OLFACTORY_NEUROEPITHELIUM_MATURE_NEURONS	1.99178e-07	5.92432e-05	3.0159	0.420934	ENSG00000154277, ENSG00000104435, ENSG00000067715, ENSG00000068615, ENSG00000131507, ENSG00000135002, ENSG00000143153, ENSG00000101220, ENSG00000136888, ENSG00000145335, ENSG00000152377, ENSG00000133318, ENSG00000159348, ENSG00000139970, ENSG00000084710, ENSG00000018189, ENSG00000159713, ENSG00000133878, ENSG00000137726, ENSG00000075945, ENSG00000108309, ENSG00000198843, ENSG00000133872, ENSG0000…	134	0.690132
msigdb	Yes	LCNM_pos_up		DURANTE_ADULT_OLFACTORY_NEUROEPITHELIUM_NK_CELLS	0.99616	1	0.000773419	0.000149209	ENSG00000127314, ENSG00000142669, ENSG00000136490, ENSG00000112576, ENSG00000108518, ENSG00000153310, ENSG00000187118, ENSG00000102879, ENSG00000205542, ENSG00000204525, ENSG00000196405, ENSG00000078304, ENSG00000142634, ENSG00000188042, ENSG00000101608, ENSG00000185201, ENSG00000206503, ENSG00000122862, ENSG00000171476, ENSG00000234745, ENSG00000166710, ENSG00000107317	22	0.000400577
msigdb	Yes	LCNM_pos_up		DURANTE_ADULT_OLFACTORY_NEUROEPITHELIUM_OLFACTORY_ENSHEATHING_GLIA	0.99886	1	0.0156595	0.00231128	ENSG00000173598	87	0.000217964
msigdb	Yes	LCNM_pos_up		DURANTE_ADULT_OLFACTORY_NEUROEPITHELIUM_OLFACTORY_MICROVILLAR_CELLS	0.401052	1	1.10827	0.218984	ENSG00000171617, ENSG00000117410, ENSG00000085662, ENSG00000115828, ENSG00000114573	20	0.00788473
msigdb	Yes	LCNM_pos_up		DURANTE_ADULT_OLFACTORY_NEUROEPITHELIUM_PERICYTES	0.97534	1	0.0765316	0.0132885	ENSG00000122679	35	0.0010259
msigdb	Yes	LCNM_pos_up		DURANTE_ADULT_OLFACTORY_NEUROEPITHELIUM_RESPIRATORY_CILIATED_CELLS	0.525949	1	0.93518	0.150967	ENSG00000174132, ENSG00000159713, ENSG00000139116, ENSG00000167552, ENSG00000176788, ENSG00000230989	50	0.00612536
msigdb	Yes	LCNM_pos_up		DURANTE_ADULT_OLFACTORY_NEUROEPITHELIUM_UNSPECIFIED	0.0176796	0.292542	2.48077	0.496774	ENSG00000196230, ENSG00000159713, ENSG00000123416, ENSG00000167552, ENSG00000117632, ENSG00000180817, ENSG00000143933	19	0.0481061
msigdb	Yes	LCNM_pos_up		DURANTE_ADULT_OLFACTORY_NEUROEPITHELIUM_VASCULAR_SMOOTH_MUSCLE_CELLS	0.99668	1	0.0101312	0.00164769	ENSG00000125868, ENSG00000131711, ENSG00000162772, ENSG00000204388, ENSG00000079308, ENSG00000140416, ENSG00000022267, ENSG00000172348, ENSG00000058272, ENSG00000170345, ENSG00000077157, ENSG00000171223, ENSG00000105655, ENSG00000092841, ENSG00000115461, ENSG00000120738, ENSG00000185633, ENSG00000172403, ENSG00000076706, ENSG00000099860, ENSG00000196924, ENSG00000127528, ENSG00000122545, ENSG0000…	48	0.000372371
msigdb	Yes	LCNM_pos_up		DURCHDEWALD_SKIN_CARCINOGENESIS_DN	0.776904	1	0.716891	0.0994599	ENSG00000017260, ENSG00000105976, ENSG00000166619, ENSG00000164924, ENSG00000082701, ENSG00000112972, ENSG00000150093, ENSG00000075340, ENSG00000157168, ENSG00000124209, ENSG00000010017, ENSG00000106609, ENSG00000116120, ENSG00000166479, ENSG00000137872, ENSG00000018510, ENSG00000144597, ENSG00000104549, ENSG00000198853, ENSG00000143179, ENSG00000182446, ENSG00000118985	141	0.00345742
msigdb	Yes	LCNM_pos_up		DURCHDEWALD_SKIN_CARCINOGENESIS_UP	0.594048	1	0.824688	0.142354	ENSG00000189221, ENSG00000067221, ENSG00000085433, ENSG00000167005	36	0.00533356
msigdb	Yes	LCNM_pos_up		DUTERTRE_ESTRADIOL_RESPONSE_24HR_DN	0.453411	1	1.02914	0.136593	ENSG00000189221, ENSG00000171617, ENSG00000143153, ENSG00000159200, ENSG00000159348, ENSG00000111912, ENSG00000198478, ENSG00000158109, ENSG00000084710, ENSG00000185567, ENSG00000196352, ENSG00000105835, ENSG00000144369, ENSG00000115963, ENSG00000169122, ENSG00000198910, ENSG00000138735, ENSG00000133083, ENSG00000145730, ENSG00000087253, ENSG00000196776, ENSG00000165322, ENSG00000170571, ENSG0000…	221	0.00708397
msigdb	Yes	LCNM_pos_up		DUTERTRE_ESTRADIOL_RESPONSE_24HR_UP	0.757905	1	0.623114	0.0995526	ENSG00000130520, ENSG00000165731, ENSG00000117984, ENSG00000157600, ENSG00000198960, ENSG00000165704, ENSG00000117632	53	0.0036465
msigdb	Yes	LCNM_pos_up		DUTERTRE_ESTRADIOL_RESPONSE_6HR_DN	0.436271	1	1.0515	0.186018	ENSG00000129682, ENSG00000159200, ENSG00000185567, ENSG00000144369	32	0.00733414
msigdb	Yes	LCNM_pos_up		DUTERTRE_ESTRADIOL_RESPONSE_6HR_UP	0.760025	1	0.673406	0.100398	ENSG00000100644, ENSG00000013619, ENSG00000165731, ENSG00000147642, ENSG00000170500, ENSG00000139116, ENSG00000157600, ENSG00000186868, ENSG00000052749, ENSG00000164163, ENSG00000171793, ENSG00000134684, ENSG00000145194	81	0.00362543
msigdb	Yes	LCNM_pos_up		DYRK1A_TARGET_GENES	0.98934	1	0.459582	0.0586737	ENSG00000135002, ENSG00000101220, ENSG00000152377, ENSG00000198513, ENSG00000122203, ENSG00000111912, ENSG00000065923, ENSG00000140941, ENSG00000078668, ENSG00000198952, ENSG00000113657, ENSG00000126934, ENSG00000103769, ENSG00000175203, ENSG00000120694, ENSG00000103264, ENSG00000182326, ENSG00000230989, ENSG00000009307, ENSG00000131149, ENSG00000173542, ENSG00000111530, ENSG00000198794, ENSG0000…	380	0.000669716
msigdb	Yes	LCNM_pos_up		E2F1_UP.V1_DN	0.98132	1	0.171978	0.0255329	ENSG00000103034	83	0.00089016
msigdb	Yes	LCNM_pos_up		E2F1_UP.V1_UP	0.9798	1	0.195412	0.0287953	ENSG00000110888, ENSG00000273841, ENSG00000163950, ENSG00000117155, ENSG00000101019	88	0.000926386
msigdb	Yes	LCNM_pos_up		E2F3_UP.V1_DN	0.963921	1	0.1104	0.0192825	ENSG00000160326, ENSG00000104427, ENSG00000122565, ENSG00000070182, ENSG00000139496, ENSG00000145087, ENSG00000106089, ENSG00000204130, ENSG00000136270, ENSG00000261824, ENSG00000186106, ENSG00000187323, ENSG00000179454, ENSG00000021355, ENSG00000142207, ENSG00000125458, ENSG00000173933, ENSG00000116473, ENSG00000182771, ENSG00000162910, ENSG00000072518, ENSG00000173599, ENSG00000130558, ENSG0000…	34	0.00124824
msigdb	Yes	LCNM_pos_up		E2F3_UP.V1_UP	0.0462391	0.460956	1.79894	0.271467	ENSG00000127561, ENSG00000068615, ENSG00000086300, ENSG00000131979, ENSG00000111674, ENSG00000103546, ENSG00000165152, ENSG00000127445, ENSG00000131100, ENSG00000102678, ENSG00000277586, ENSG00000123570, ENSG00000101210, ENSG00000102996, ENSG00000183114, ENSG00000114923, ENSG00000148798, ENSG00000082397, ENSG00000134291, ENSG00000185090, ENSG00000249992, ENSG00000107518, ENSG00000241360, ENSG0000…	75	0.0293055
msigdb	Yes	LCNM_pos_up		EBAUER_MYOGENIC_TARGETS_OF_PAX3_FOXO1_FUSION	0.97662	1	0.0359601	0.00730689	ENSG00000254901, ENSG00000136717, ENSG00000116604, ENSG00000140416, ENSG00000170873, ENSG00000196465, ENSG00000078114, ENSG00000022267, ENSG00000173210, ENSG00000158186, ENSG00000127603, ENSG00000106624, ENSG00000152818, ENSG00000163110, ENSG00000145555, ENSG00000196091, ENSG00000132692, ENSG00000109846	18	0.000998262
msigdb	Yes	LCNM_pos_up		EBAUER_TARGETS_OF_PAX3_FOXO1_FUSION_DN	0.139577	0.740385	1.68281	0.317709	ENSG00000183044, ENSG00000150594, ENSG00000008196, ENSG00000110002	24	0.0160196
msigdb	Yes	LCNM_pos_up		EBAUER_TARGETS_OF_PAX3_FOXO1_FUSION_UP	0.799964	1	0.60778	0.0913422	ENSG00000068615, ENSG00000185567, ENSG00000154645, ENSG00000103145, ENSG00000084764, ENSG00000166257, ENSG00000067191, ENSG00000121769	77	0.00322633
msigdb	Yes	LCNM_pos_up		EBNA1BP2_TARGET_GENES	0.784244	1	0.715343	0.0984677	ENSG00000139182, ENSG00000117419, ENSG00000116675, ENSG00000158560, ENSG00000115756, ENSG00000021645, ENSG00000157064, ENSG00000103145, ENSG00000138078, ENSG00000007402	151	0.00338412
msigdb	Yes	LCNM_pos_up		EGFR_TARGET_GENES	0.704166	1	0.553204	0.118307	ENSG00000184009	15	0.00418193
msigdb	Yes	LCNM_pos_up		EGFR_UP.V1_DN	0.938881	1	0.339543	0.0509086	ENSG00000148341, ENSG00000104093, ENSG00000198420, ENSG00000126947, ENSG00000085831, ENSG00000012660, ENSG00000165949, ENSG00000198825, ENSG00000116299, ENSG00000106070, ENSG00000054983, ENSG00000143164, ENSG00000142875	78	0.00164616
msigdb	Yes	LCNM_pos_up		EGFR_UP.V1_UP	0.777604	1	0.621299	0.0958244	ENSG00000189221, ENSG00000159200, ENSG00000065559, ENSG00000075420, ENSG00000137575, ENSG00000104497	65	0.00345043
msigdb	Yes	LCNM_pos_up		EHLERS_ANEUPLOIDY_UP	0.675046	1	0.665504	0.123358	ENSG00000170962, ENSG00000165355	26	0.00447646
msigdb	Yes	LCNM_pos_up		EIF4E_DN	0.363293	0.997378	1.15974	0.190284	ENSG00000086289, ENSG00000111912, ENSG00000196352, ENSG00000075420, ENSG00000141367, ENSG00000132912, ENSG00000164961, ENSG00000085365, ENSG00000113163, ENSG00000151553, ENSG00000067369, ENSG00000076554	46	0.00854151
msigdb	Yes	LCNM_pos_up		EIF4E_UP	0.404332	1	1.0989	0.175568	ENSG00000089063, ENSG00000119782, ENSG00000172260, ENSG00000167535, ENSG00000103353, ENSG00000162961, ENSG00000175274, ENSG00000138835, ENSG00000138413, ENSG00000034152, ENSG00000188690, ENSG00000128654, ENSG00000144619, ENSG00000173465, ENSG00000144645, ENSG00000150787, ENSG00000164326, ENSG00000061794, ENSG00000063241	53	0.00783116
msigdb	Yes	LCNM_pos_up		ELF5_TARGET_GENES	0.901022	1	0.603865	0.0805253	ENSG00000159720, ENSG00000123562, ENSG00000105887, ENSG00000164924, ENSG00000139641, ENSG00000109436, ENSG00000182400, ENSG00000198910, ENSG00000105568, ENSG00000136146, ENSG00000117984, ENSG00000104388, ENSG00000145725, ENSG00000106105, ENSG00000166111, ENSG00000129084, ENSG00000177119, ENSG00000187672, ENSG00000100554, ENSG00000166411, ENSG00000104691	210	0.00213841
msigdb	Yes	LCNM_pos_up		ELLWOOD_MYC_TARGETS_DN	0.973621	1	0.0691485	0.0123992	ENSG00000180398, ENSG00000166557, ENSG00000109084, ENSG00000089597, ENSG00000163162, ENSG00000101290, ENSG00000077232, ENSG00000130725, ENSG00000116586, ENSG00000103024, ENSG00000163683, ENSG00000143870, ENSG00000023318, ENSG00000164751, ENSG00000174738, ENSG00000158604, ENSG00000107537, ENSG00000173486, ENSG00000143222, ENSG00000182568, ENSG00000172057, ENSG00000166295, ENSG00000166822, ENSG0000…	30	0.00106201
msigdb	Yes	LCNM_pos_up		ELVIDGE_HIF1A_AND_HIF2A_TARGETS_DN	0.341613	0.982541	1.18525	0.188108	ENSG00000152377, ENSG00000072682, ENSG00000185567, ENSG00000176171, ENSG00000111674, ENSG00000162433, ENSG00000145730, ENSG00000125629	55	0.00895709
msigdb	Yes	LCNM_pos_up		ELVIDGE_HIF1A_AND_HIF2A_TARGETS_UP	0.000248355	0.0191689	3.23357	0.623825	ENSG00000135002, ENSG00000081087, ENSG00000131979, ENSG00000165731, ENSG00000120694, ENSG00000052749, ENSG00000166411, ENSG00000112576	22	0.498493
msigdb	Yes	LCNM_pos_up		ELVIDGE_HIF1A_TARGETS_DN	0.197956	0.831708	1.44293	0.237757	ENSG00000072682, ENSG00000185567, ENSG00000103145, ENSG00000176171, ENSG00000111674, ENSG00000162433, ENSG00000145730, ENSG00000125629	45	0.0129871
msigdb	Yes	LCNM_pos_up		ELVIDGE_HIF1A_TARGETS_UP	0.0158197	0.276391	2.31778	0.402446	ENSG00000135002, ENSG00000081087, ENSG00000131979, ENSG00000120694, ENSG00000052749, ENSG00000166411, ENSG00000112576, ENSG00000171793, ENSG00000086061	35	0.0509053
msigdb	Yes	LCNM_pos_up		ELVIDGE_HYPOXIA_BY_DMOG_DN	0.215096	0.855893	1.45899	0.264003	ENSG00000097021, ENSG00000165731, ENSG00000166411, ENSG00000105402, ENSG00000112576, ENSG00000171793, ENSG00000104524	29	0.0123251
msigdb	Yes	LCNM_pos_up		ELVIDGE_HYPOXIA_BY_DMOG_UP	0.305774	0.950041	1.22482	0.186784	ENSG00000152377, ENSG00000105976, ENSG00000072682, ENSG00000241697, ENSG00000185567, ENSG00000176171, ENSG00000111674, ENSG00000162433, ENSG00000145730	70	0.00972176
msigdb	Yes	LCNM_pos_up		ELVIDGE_HYPOXIA_DN	0.150817	0.76326	1.43749	0.209878	ENSG00000100030, ENSG00000008283, ENSG00000097021, ENSG00000081087, ENSG00000131979, ENSG00000165731, ENSG00000120694, ENSG00000124802, ENSG00000168439, ENSG00000265354, ENSG00000166411, ENSG00000141522, ENSG00000132507, ENSG00000112576, ENSG00000171793, ENSG00000184900, ENSG00000086061, ENSG00000104524, ENSG00000013561, ENSG00000105953, ENSG00000171865, ENSG00000103495	94	0.0153101
msigdb	Yes	LCNM_pos_up		ELVIDGE_HYPOXIA_UP	0.315174	0.957791	1.19905	0.177749	ENSG00000152377, ENSG00000105976, ENSG00000072682, ENSG00000241697, ENSG00000185567, ENSG00000103145, ENSG00000176171, ENSG00000111674, ENSG00000162433, ENSG00000145730	84	0.00951063
msigdb	Yes	LCNM_pos_up		EMX1_TARGET_GENES	0.811884	1	0.648082	0.0922654	ENSG00000113161, ENSG00000103502, ENSG00000182400, ENSG00000151490, ENSG00000115310, ENSG00000160014, ENSG00000163807, ENSG00000162769, ENSG00000124406, ENSG00000092931, ENSG00000136279, ENSG00000143933, ENSG00000077721, ENSG00000106263	114	0.00310568
msigdb	Yes	LCNM_pos_up		ENGELMANN_CANCER_PROGENITORS_DN	0.858923	1	0.3437	0.0631572	ENSG00000203618, ENSG00000147642, ENSG00000147255, ENSG00000106789, ENSG00000100918	27	0.00261482
msigdb	Yes	LCNM_pos_up		ENGELMANN_CANCER_PROGENITORS_UP	0.232815	0.878837	1.46202	0.292769	ENSG00000196352, ENSG00000135454, ENSG00000160326, ENSG00000176788, ENSG00000012660, ENSG00000197535	19	0.0117123
msigdb	Yes	LCNM_pos_up		ENK_UV_RESPONSE_EPIDERMIS_DN	0.937481	1	0.570781	0.0747315	ENSG00000170340, ENSG00000071242, ENSG00000159200, ENSG00000133318, ENSG00000171033, ENSG00000196352, ENSG00000100644, ENSG00000105835, ENSG00000159713, ENSG00000165240, ENSG00000160285, ENSG00000198431, ENSG00000113575, ENSG00000183087, ENSG00000125746, ENSG00000120694, ENSG00000136146, ENSG00000148341, ENSG00000116133, ENSG00000071127, ENSG00000025156, ENSG00000167552, ENSG00000205937, ENSG0000…	263	0.00166615
msigdb	Yes	LCNM_pos_up		ENK_UV_RESPONSE_EPIDERMIS_UP	0.580548	1	0.915357	0.126882	ENSG00000111726, ENSG00000173598, ENSG00000196730, ENSG00000177551, ENSG00000126067, ENSG00000010322, ENSG00000171314, ENSG00000176171, ENSG00000078902, ENSG00000140105, ENSG00000104332, ENSG00000157168, ENSG00000196776	142	0.00548419
msigdb	Yes	LCNM_pos_up		ENK_UV_RESPONSE_KERATINOCYTE_DN	0.755145	1	0.817229	0.105312	ENSG00000017260, ENSG00000189221, ENSG00000155096, ENSG00000007168, ENSG00000136868, ENSG00000082701, ENSG00000075945, ENSG00000115963, ENSG00000101557, ENSG00000102606, ENSG00000059804, ENSG00000120265, ENSG00000018236, ENSG00000197586, ENSG00000114573, ENSG00000104332, ENSG00000197045, ENSG00000112290, ENSG00000157168, ENSG00000163950, ENSG00000141367, ENSG00000114383, ENSG00000124802, ENSG0000…	329	0.00367392
msigdb	Yes	LCNM_pos_up		ENK_UV_RESPONSE_KERATINOCYTE_UP	0.965301	1	0.532114	0.0688315	ENSG00000108828, ENSG00000087460, ENSG00000166619, ENSG00000164924, ENSG00000133101, ENSG00000184156, ENSG00000140941, ENSG00000165943, ENSG00000104904, ENSG00000115963, ENSG00000172354, ENSG00000117410, ENSG00000198431, ENSG00000085662, ENSG00000105568, ENSG00000096384, ENSG00000115828, ENSG00000176956, ENSG00000204843, ENSG00000117984, ENSG00000131100, ENSG00000105404, ENSG00000144834, ENSG0000…	312	0.00122326
msigdb	Yes	LCNM_pos_up		EPC1_TARGET_GENES	0.755865	1	0.779404	0.103933	ENSG00000139641, ENSG00000081087, ENSG00000160285, ENSG00000060982, ENSG00000110921, ENSG00000137547, ENSG00000155506, ENSG00000184277, ENSG00000163950, ENSG00000141367, ENSG00000205937, ENSG00000150768, ENSG00000106105, ENSG00000131149, ENSG00000234608, ENSG00000106609, ENSG00000160014, ENSG00000101158, ENSG00000102996, ENSG00000172292, ENSG00000100991, ENSG00000198794, ENSG00000162769, ENSG0000…	210	0.00366677
msigdb	Yes	LCNM_pos_up		EPPERT_HSC_R	0.601188	1	0.846379	0.13354	ENSG00000196730, ENSG00000175471, ENSG00000118242, ENSG00000145730, ENSG00000128590, ENSG00000133169, ENSG00000186480, ENSG00000185559, ENSG00000131263, ENSG00000052802	57	0.00525497
msigdb	Yes	LCNM_pos_up		EPPERT_LSC_R	0.129317	0.714036	1.76461	0.353364	ENSG00000143153, ENSG00000065923, ENSG00000128989, ENSG00000009307, ENSG00000089486, ENSG00000253719	19	0.0167419
msigdb	Yes	LCNM_pos_up		EPPERT_PROGENITOR	0.51101	1	0.965308	0.146272	ENSG00000116675, ENSG00000075945, ENSG00000198431, ENSG00000169860, ENSG00000112290, ENSG00000150768, ENSG00000117155, ENSG00000166411, ENSG00000105186, ENSG00000005249, ENSG00000171793, ENSG00000132434, ENSG00000072274	73	0.00631142
msigdb	Yes	LCNM_pos_up		ERBB2_UP.V1_DN	0.927661	1	0.392086	0.0577765	ENSG00000139211, ENSG00000075089, ENSG00000126947, ENSG00000085831, ENSG00000114446, ENSG00000130707, ENSG00000137996, ENSG00000165949, ENSG00000005249, ENSG00000198825, ENSG00000146476, ENSG00000185658, ENSG00000155304, ENSG00000174373, ENSG00000166780, ENSG00000123684, ENSG00000117569, ENSG00000242265, ENSG00000137040, ENSG00000149313	88	0.00180169
msigdb	Yes	LCNM_pos_up		ERBB2_UP.V1_UP	0.375292	1	1.12186	0.165314	ENSG00000129682, ENSG00000189221, ENSG00000072682, ENSG00000169116, ENSG00000084764, ENSG00000136099, ENSG00000137575, ENSG00000111674, ENSG00000197043, ENSG00000102109, ENSG00000148341, ENSG00000182534, ENSG00000173898, ENSG00000168439, ENSG00000048540, ENSG00000167508	88	0.00832428
msigdb	Yes	LCNM_pos_up		ESC_J1_UP_EARLY.V1_DN	0.546209	1	0.91013	0.146923	ENSG00000165355, ENSG00000110002, ENSG00000110921, ENSG00000157851, ENSG00000186868, ENSG00000187189, ENSG00000052749, ENSG00000106789, ENSG00000114948, ENSG00000181991, ENSG00000176022, ENSG00000196368, ENSG00000160007	50	0.00588085
msigdb	Yes	LCNM_pos_up		ESC_J1_UP_EARLY.V1_UP	0.52455	1	0.948017	0.145899	ENSG00000109132, ENSG00000072682, ENSG00000227051, ENSG00000188613, ENSG00000196776, ENSG00000167535, ENSG00000168824, ENSG00000154153, ENSG00000106789, ENSG00000134291, ENSG00000148600	66	0.00614258
msigdb	Yes	LCNM_pos_up		ESC_J1_UP_LATE.V1_DN	0.0110798	0.229792	2.25244	0.362294	ENSG00000258947, ENSG00000132437, ENSG00000162188, ENSG00000072832, ENSG00000130540, ENSG00000110921, ENSG00000175416, ENSG00000052749, ENSG00000114923, ENSG00000148798, ENSG00000105676, ENSG00000114948	51	0.0609816
msigdb	Yes	LCNM_pos_up		ESC_J1_UP_LATE.V1_UP	0.394032	1	1.10966	0.172624	ENSG00000211445, ENSG00000154917, ENSG00000152377, ENSG00000072682, ENSG00000169116, ENSG00000196352, ENSG00000166033, ENSG00000198300, ENSG00000185559, ENSG00000154153, ENSG00000147257, ENSG00000214944, ENSG00000125931, ENSG00000166228, ENSG00000133135	62	0.00800114
msigdb	Yes	LCNM_pos_up		ESC_V6.5_UP_EARLY.V1_DN	0.962661	1	0.175868	0.0282875	ENSG00000163618	51	0.00127068
msigdb	Yes	LCNM_pos_up		ESC_V6.5_UP_EARLY.V1_UP	0.711306	1	0.701664	0.110707	ENSG00000006116, ENSG00000139116, ENSG00000117155, ENSG00000197860, ENSG00000136490, ENSG00000249992, ENSG00000167323, ENSG00000095321, ENSG00000142875, ENSG00000169964, ENSG00000164638, ENSG00000023041, ENSG00000172465, ENSG00000185813, ENSG00000166887, ENSG00000099308	57	0.00411037
msigdb	Yes	LCNM_pos_up		ESC_V6.5_UP_LATE.V1_DN	0.571109	1	0.873158	0.143263	ENSG00000258947, ENSG00000072832, ENSG00000168000, ENSG00000130540, ENSG00000175416, ENSG00000277586, ENSG00000052749	46	0.00559121
msigdb	Yes	LCNM_pos_up		ESC_V6.5_UP_LATE.V1_UP	0.48383	1	0.99714	0.151461	ENSG00000211445, ENSG00000072682, ENSG00000169116, ENSG00000196352, ENSG00000139116, ENSG00000104331, ENSG00000154153, ENSG00000079950, ENSG00000147257, ENSG00000125931, ENSG00000136490, ENSG00000133135, ENSG00000064999, ENSG00000213614, ENSG00000182022, ENSG00000196368, ENSG00000142875	72	0.0066641
msigdb	Yes	LCNM_pos_up		EWSR1_TARGET_GENES	0.98522	1	0.516841	0.0654034	ENSG00000063015, ENSG00000138834, ENSG00000173598, ENSG00000161203, ENSG00000111912, ENSG00000139641, ENSG00000140941, ENSG00000007168, ENSG00000196230, ENSG00000189159, ENSG00000110002, ENSG00000165240, ENSG00000135018, ENSG00000075945, ENSG00000151690, ENSG00000081087, ENSG00000168000, ENSG00000103769, ENSG00000081692, ENSG00000103264, ENSG00000104388, ENSG00000112290, ENSG00000145725, ENSG0000…	441	0.000790234
msigdb	Yes	LCNM_pos_up		F10_TARGET_GENES	0.961161	1	0.34508	0.0490154	ENSG00000017260, ENSG00000174136, ENSG00000105835, ENSG00000089063, ENSG00000055163, ENSG00000112972, ENSG00000221823, ENSG00000033627, ENSG00000253719, ENSG00000159202, ENSG00000165716, ENSG00000153250, ENSG00000138639	116	0.00129696
msigdb	Yes	LCNM_pos_up		FAELT_B_CLL_WITH_VH3_21_DN	0.718686	1	0.639651	0.109104	ENSG00000165943, ENSG00000101843, ENSG00000104763, ENSG00000105171, ENSG00000166913, ENSG00000150459, ENSG00000099341, ENSG00000136193	38	0.00403661
msigdb	Yes	LCNM_pos_up		FAELT_B_CLL_WITH_VH3_21_UP	0.320694	0.962734	1.25491	0.234553	ENSG00000198952, ENSG00000069424, ENSG00000005238, ENSG00000213585, ENSG00000106636, ENSG00000165280, ENSG00000011485, ENSG00000132361	25	0.00939035
msigdb	Yes	LCNM_pos_up		FAELT_B_CLL_WITH_VH_REARRANGEMENTS_DN	0.0179596	0.294379	2.23054	0.37622	ENSG00000136888, ENSG00000134308, ENSG00000165943, ENSG00000119782, ENSG00000187189, ENSG00000058091, ENSG00000147224, ENSG00000125827, ENSG00000067057, ENSG00000142168, ENSG00000099341, ENSG00000102897, ENSG00000184203, ENSG00000137100, ENSG00000082898, ENSG00000070087	40	0.0477226
msigdb	Yes	LCNM_pos_up		FAELT_B_CLL_WITH_VH_REARRANGEMENTS_UP	0.858283	1	0.365773	0.0651671	ENSG00000129355, ENSG00000175582, ENSG00000167552	31	0.00262172
msigdb	Yes	LCNM_pos_up		FALVELLA_SMOKERS_WITH_LUNG_CANCER	0.302414	0.948119	1.25632	0.207009	ENSG00000105976, ENSG00000159200, ENSG00000105835, ENSG00000119508, ENSG00000096384, ENSG00000071127, ENSG00000058262, ENSG00000164164, ENSG00000182326, ENSG00000167508, ENSG00000145362	45	0.00979924
msigdb	Yes	LCNM_pos_up		FAN_EMBRYONIC_CTX_ASTROCYTE_1	0.833403	1	0.460669	0.0769615	ENSG00000211445, ENSG00000122679, ENSG00000160285, ENSG00000170915	42	0.00288467
msigdb	Yes	LCNM_pos_up		FAN_EMBRYONIC_CTX_ASTROCYTE_2	1	1	0	0	ENSG00000065154, ENSG00000159713, ENSG00000166033, ENSG00000136895, ENSG00000011201, ENSG00000052802, ENSG00000137872, ENSG00000074696, ENSG00000179399, ENSG00000174684, ENSG00000119655, ENSG00000158966, ENSG00000107742, ENSG00000164398, ENSG00000196141, ENSG00000198363, ENSG00000148660, ENSG00000166405, ENSG00000129596, ENSG00000142156, ENSG00000115902, ENSG00000111728, ENSG00000184226, ENSG0000…	126	0
msigdb	Yes	LCNM_pos_up		FAN_EMBRYONIC_CTX_BIG_GROUPS_BRAIN_ENDOTHELIAL	0.99966	1	0.0164912	0.00227998	ENSG00000105835, ENSG00000059804, ENSG00000117868, ENSG00000092068, ENSG00000115828, ENSG00000172889, ENSG00000150093, ENSG00000088832, ENSG00000165949, ENSG00000072274, ENSG00000011105, ENSG00000113231, ENSG00000158710, ENSG00000083444, ENSG00000138835, ENSG00000182809, ENSG00000148484, ENSG00000108582, ENSG00000113361, ENSG00000160209, ENSG00000153113, ENSG00000140937, ENSG00000120913, ENSG0000…	145	0.000118987
msigdb	Yes	LCNM_pos_up		FAN_EMBRYONIC_CTX_BIG_GROUPS_BRAIN_IMMUNE	0.99362	1	0.0321234	0.00509822	ENSG00000127314, ENSG00000142669, ENSG00000136490, ENSG00000112576, ENSG00000132002, ENSG00000158710, ENSG00000103653, ENSG00000130429, ENSG00000108518, ENSG00000152601, ENSG00000205352, ENSG00000197747, ENSG00000197956, ENSG00000147065, ENSG00000102879, ENSG00000124831, ENSG00000100911, ENSG00000170345, ENSG00000204525, ENSG00000171223, ENSG00000163466, ENSG00000140264, ENSG00000173821, ENSG0000…	55	0.000516994
msigdb	Yes	LCNM_pos_up		FAN_EMBRYONIC_CTX_BIG_GROUPS_CAJAL_RETZIUS	2.6829e-14	3.27179e-11	3.07399	0.395843	ENSG00000108828, ENSG00000127561, ENSG00000086289, ENSG00000126214, ENSG00000189221, ENSG00000159363, ENSG00000154917, ENSG00000185518, ENSG00000103034, ENSG00000153130, ENSG00000145335, ENSG00000106615, ENSG00000139211, ENSG00000162188, ENSG00000159200, ENSG00000132563, ENSG00000111912, ENSG00000171724, ENSG00000180440, ENSG00000140941, ENSG00000158109, ENSG00000008283, ENSG00000089199, ENSG0000…	333	0.975995
msigdb	Yes	LCNM_pos_up		FAN_EMBRYONIC_CTX_BIG_GROUPS_EXCITATORY_NEURON	0.0192396	0.303849	2.33772	0.426102	ENSG00000063015, ENSG00000171617, ENSG00000158560, ENSG00000134138, ENSG00000147642, ENSG00000156475, ENSG00000186472, ENSG00000076356, ENSG00000136531, ENSG00000171533, ENSG00000058404, ENSG00000164076	28	0.0460769
msigdb	Yes	LCNM_pos_up		FAN_EMBRYONIC_CTX_BIG_GROUPS_GLIAL	0.99836	1	0.0439296	0.00624619	ENSG00000133318, ENSG00000065154, ENSG00000170540, ENSG00000171867	115	0.000261495
msigdb	Yes	LCNM_pos_up		FAN_EMBRYONIC_CTX_BIG_GROUPS_MICROGLIA	0.99968	1	0.0141243	0.00197239	ENSG00000166033, ENSG00000117410, ENSG00000183087, ENSG00000087253, ENSG00000092068, ENSG00000172889, ENSG00000117984, ENSG00000118855, ENSG00000185825, ENSG00000106211, ENSG00000104763, ENSG00000113732, ENSG00000213585, ENSG00000132002, ENSG00000116741, ENSG00000071073, ENSG00000213614, ENSG00000105223, ENSG00000087074, ENSG00000173221, ENSG00000130429, ENSG00000062716, ENSG00000108518, ENSG0000…	133	0.000115433
msigdb	Yes	LCNM_pos_up		FAN_EMBRYONIC_CTX_BRAIN_B_CELL	0.959481	1	0.108854	0.0195189	ENSG00000196352	30	0.00132587
msigdb	Yes	LCNM_pos_up		FAN_EMBRYONIC_CTX_BRAIN_EFFECTOR_T_CELL	0.961681	1	0.105665	0.0188256	ENSG00000266094, ENSG00000127314, ENSG00000136490, ENSG00000112576, ENSG00000142875, ENSG00000114956, ENSG00000136950, ENSG00000215845, ENSG00000163947, ENSG00000125354, ENSG00000147065, ENSG00000187118, ENSG00000102879, ENSG00000158985, ENSG00000204525, ENSG00000131018, ENSG00000010810, ENSG00000133639, ENSG00000160932, ENSG00000115738, ENSG00000026508, ENSG00000101608, ENSG00000185201, ENSG0000…	31	0.0012879
msigdb	Yes	LCNM_pos_up		FAN_EMBRYONIC_CTX_BRAIN_ENDOTHELIAL_1	0.940341	1	0.507958	0.0684113	ENSG00000101856, ENSG00000189221, ENSG00000173482, ENSG00000071242, ENSG00000166619, ENSG00000084710, ENSG00000105835, ENSG00000136868, ENSG00000115756, ENSG00000059804, ENSG00000177697, ENSG00000145730, ENSG00000117868, ENSG00000092068, ENSG00000115828, ENSG00000111110, ENSG00000107281, ENSG00000125170, ENSG00000172889	187	0.00162512
msigdb	Yes	LCNM_pos_up		FAN_EMBRYONIC_CTX_BRAIN_ENDOTHELIAL_2	0.99584	1	0.124089	0.0173193	ENSG00000168268, ENSG00000103145, ENSG00000137726, ENSG00000154096, ENSG00000184451, ENSG00000138735, ENSG00000197043, ENSG00000177697	134	0.000417001
msigdb	Yes	LCNM_pos_up		FAN_EMBRYONIC_CTX_BRAIN_MYELOID	0.962241	1	0.162862	0.0266041	ENSG00000105835, ENSG00000140403, ENSG00000140105, ENSG00000182287	47	0.00127808
msigdb	Yes	LCNM_pos_up		FAN_EMBRYONIC_CTX_BRAIN_NAIVE_LIKE_T_CELL	0.9775	1	0.111745	0.0179736	ENSG00000055163, ENSG00000117602	51	0.000978854
msigdb	Yes	LCNM_pos_up		FAN_EMBRYONIC_CTX_EX_4_EXCITATORY_NEURON	0.192836	0.826025	1.41569	0.220231	ENSG00000152154, ENSG00000119125, ENSG00000148408, ENSG00000167037, ENSG00000147642, ENSG00000203727, ENSG00000130827, ENSG00000184916, ENSG00000132359, ENSG00000178773, ENSG00000186472, ENSG00000067057, ENSG00000221968, ENSG00000152894, ENSG00000135541, ENSG00000136531, ENSG00000076864, ENSG00000169432, ENSG00000112379, ENSG00000151229, ENSG00000183837, ENSG00000106089, ENSG00000178965, ENSG0000…	62	0.0132003
msigdb	Yes	LCNM_pos_up		FAN_EMBRYONIC_CTX_MICROGLIA_1	0.582588	1	0.832227	0.147227	ENSG00000106615, ENSG00000170540	32	0.00546126
msigdb	Yes	LCNM_pos_up		FAN_EMBRYONIC_CTX_NSC_2	0.416352	1	1.08115	0.168189	ENSG00000106615, ENSG00000078668, ENSG00000189159, ENSG00000170540, ENSG00000134333	62	0.00763903
msigdb	Yes	LCNM_pos_up		FAN_EMBRYONIC_CTX_OLIG	0.99858	1	0.380073	0.0478195	ENSG00000165646, ENSG00000143153, ENSG00000071242, ENSG00000159200, ENSG00000072041, ENSG00000152154, ENSG00000111912, ENSG00000174132, ENSG00000164209, ENSG00000140941, ENSG00000116675, ENSG00000133878, ENSG00000162704, ENSG00000145022, ENSG00000089063, ENSG00000164659, ENSG00000151690, ENSG00000117410, ENSG00000187147, ENSG00000013293, ENSG00000109436, ENSG00000183087, ENSG00000140403, ENSG0000…	491	0.000243298
[truncated: 56,607 more rows]
