# Supplementary material for: Impact of Alzheimer’s disease risk factors and local neuromelanin content on the transcriptomic landscape of the human locus coeruleus
Source: bioRxiv. 2025 Oct 29:2025.10.29.685354. Preprint. [Version 1] doi: 10.1101/2025.10.29.685354 (PMC12636595; doi:10.1101/2025.10.29.685354)
Supplement: Supplement 10 — Table S8. SCORPION GRN inferred LCNM+/LCNM−-specific gene-regulatory relationships and TFs biased toward LCNM+/LCNM−-specific activity. A table of the ~1,669 GRN edges (TF-gene pairs) deemed LCNM+/LCNM−-specific (see Methods). A second sheet contains the 1,669 aforementioned edges plus all edges involving a TF with LCNM+/LCNM−-specific activity. The third sheet lists these TFs, which are those with ≥80% of edges specific to either subdomain being LCNM+ or LCNM−-specific; that is, # subdomain-specific edges / (# of LCNM+ specific edges + # of LCNM− specific edges)>0.8. [file media-10.xlsx]

## Sheet: NM-specific GRN Edges
		Edge weights are z-scores indicating the probability of ANY regulatory interaction between the TF and gene.			Defined as an edge with both top 25%ile edge weight for LC subdomain and a top 25%ile edge weight difference between the two subdomains		Whether the TF-gene edge is specific to A) LC NM+ or B) LC NM-, or C) the edge involves a TF with ≥80% of its specific edges found in one subdomain
TF	Regulated Gene	NM+ Edge Wt	NM - Edge Wt	Absolute Edge Wt Difference	LC NM+ Specific Edge	LC NM- Specific Edge	edgeType
BHLHE41	PREX1	1.55731	0.64284	0.91447	Y	N	LC NM+ Specific Regulation
BHLHE41	SPP1	1.97817	1.19375	0.78442	Y	N	LC NM+ Specific Regulation
DBP	ATP1B2	5.48958	6.34192	0.85233	N	Y	LC NM- Specific Regulation
DBP	C1QTNF4	9.9008	10.8291	0.92834	N	Y	LC NM- Specific Regulation
DBP	DENND11	5.27708	5.95236	0.67528	N	Y	LC NM- Specific Regulation
DBP	JAM2	4.24137	4.98837	0.747	N	Y	LC NM- Specific Regulation
DBP	PDLIM5	4.91234	5.61069	0.69835	N	Y	LC NM- Specific Regulation
ESRRG	ATP1B2	6.22961	6.92765	0.69804	N	Y	LC NM- Specific Regulation
ETV5	PREX1	4.9272	5.82923	0.90203	N	Y	LC NM- Specific Regulation
ETV5	PTGDS	7.12941	7.80488	0.67547	N	Y	LC NM- Specific Regulation
FEV	AASS	2.20587	1.40995	0.79591	Y	N	LC NM+ Specific Regulation
FEV	ADCY1	-0.68838	0.87345	1.56183	N	Y	LC NM- Specific Regulation
FEV	ADRA1B	0.13495	1.56037	1.42542	N	Y	LC NM- Specific Regulation
FEV	AGT	1.88143	1.07268	0.80875	Y	N	LC NM+ Specific Regulation
FEV	AQP1	1.74891	0.82207	0.92684	Y	N	LC NM+ Specific Regulation
FEV	ARHGEF26	2.03561	1.09209	0.94351	Y	N	LC NM+ Specific Regulation
FEV	ATP1B2	1.52093	0.17955	1.34138	Y	N	LC NM+ Specific Regulation
FEV	BCAS1	2.20484	1.43043	0.77442	Y	N	LC NM+ Specific Regulation
FEV	C1QTNF4	1.87955	0.66653	1.21302	Y	N	LC NM+ Specific Regulation
FEV	CAT	2.59363	1.57403	1.0196	Y	N	LC NM+ Specific Regulation
FEV	CCDC144A	2.41048	1.62996	0.78052	Y	N	LC NM+ Specific Regulation
FEV	CD9	1.81546	1.00904	0.80642	Y	N	LC NM+ Specific Regulation
FEV	CMTM5	2.5673	1.79247	0.77483	Y	N	LC NM+ Specific Regulation
FEV	CNOT6L	1.94914	1.11566	0.83348	Y	N	LC NM+ Specific Regulation
FEV	COL27A1	2.70808	1.89737	0.81071	Y	N	LC NM+ Specific Regulation
FEV	CRABP1	2.1544	1.18375	0.97066	Y	N	LC NM+ Specific Regulation
FEV	CRHBP	2.20314	1.43625	0.76689	Y	N	LC NM+ Specific Regulation
FEV	CX3CR1	1.98565	1.15191	0.83374	Y	N	LC NM+ Specific Regulation
FEV	CYFIP1	1.8693	0.57204	1.29727	Y	N	LC NM+ Specific Regulation
FEV	CYGB	0.88423	1.82109	0.93687	N	Y	LC NM- Specific Regulation
FEV	DENND11	1.61004	0.60912	1.00093	Y	N	LC NM+ Specific Regulation
FEV	EFEMP1	1.77912	0.793	0.98612	Y	N	LC NM+ Specific Regulation
FEV	EFHD1	2.04264	1.2474	0.79524	Y	N	LC NM+ Specific Regulation
FEV	ELF2	1.83268	0.90368	0.929	Y	N	LC NM+ Specific Regulation
FEV	ERBB4	2.41063	1.67975	0.73088	Y	N	LC NM+ Specific Regulation
FEV	ETNPPL	1.85891	0.87039	0.98852	Y	N	LC NM+ Specific Regulation
FEV	FAT1	1.97392	1.23495	0.73897	Y	N	LC NM+ Specific Regulation
FEV	FBRSL1	0.33931	1.35493	1.01562	N	Y	LC NM- Specific Regulation
FEV	FBXO41	-0.48086	0.95097	1.43183	N	Y	LC NM- Specific Regulation
FEV	FGFR2	2.18055	1.23655	0.944	Y	N	LC NM+ Specific Regulation
FEV	FGFR3	1.85769	0.64217	1.21552	Y	N	LC NM+ Specific Regulation
FEV	FLNA	0.84345	1.77803	0.93458	N	Y	LC NM- Specific Regulation
FEV	FMNL2	1.93387	1.12749	0.80638	Y	N	LC NM+ Specific Regulation
FEV	FXYD1	1.32473	-0.06438	1.38911	Y	N	LC NM+ Specific Regulation
FEV	GABRB2	1.79546	0.8715	0.92396	Y	N	LC NM+ Specific Regulation
FEV	GASK1B	2.07576	1.30522	0.77054	Y	N	LC NM+ Specific Regulation
FEV	GJA1	1.97766	1.15802	0.81964	Y	N	LC NM+ Specific Regulation
FEV	GPSM2	2.56879	1.77356	0.79523	Y	N	LC NM+ Specific Regulation
FEV	HAPLN2	2.01357	1.08599	0.92757	Y	N	LC NM+ Specific Regulation
FEV	HEPH	2.10712	1.30052	0.8066	Y	N	LC NM+ Specific Regulation
FEV	HEYL	2.56532	1.86033	0.70499	Y	N	LC NM+ Specific Regulation
FEV	HLA-DRB1	1.86588	1.10165	0.76423	Y	N	LC NM+ Specific Regulation
FEV	HLA-E	1.93049	1.14355	0.78694	Y	N	LC NM+ Specific Regulation
FEV	HS3ST4	2.19442	1.46279	0.73162	Y	N	LC NM+ Specific Regulation
FEV	HTR2C	2.00939	1.12496	0.88443	Y	N	LC NM+ Specific Regulation
FEV	IFITM3	1.77982	0.71433	1.06549	Y	N	LC NM+ Specific Regulation
FEV	IGFBP7	1.86954	1.03003	0.83952	Y	N	LC NM+ Specific Regulation
FEV	ITGB5	1.95253	1.02793	0.92461	Y	N	LC NM+ Specific Regulation
FEV	ITPKB	2.01395	1.04612	0.96784	Y	N	LC NM+ Specific Regulation
FEV	JAM2	2.22711	1.12955	1.09756	Y	N	LC NM+ Specific Regulation
FEV	KCNJ10	1.8749	0.94026	0.93464	Y	N	LC NM+ Specific Regulation
FEV	KCNQ2	1.86879	1.02836	0.84043	Y	N	LC NM+ Specific Regulation
FEV	KCTD12	1.83763	0.8734	0.96422	Y	N	LC NM+ Specific Regulation
FEV	KIAA1671	1.7008	0.57655	1.12425	Y	N	LC NM+ Specific Regulation
FEV	KLK6	2.31489	1.5476	0.76729	Y	N	LC NM+ Specific Regulation
FEV	LAPTM5	2.02875	1.26521	0.76355	Y	N	LC NM+ Specific Regulation
FEV	LGI4	1.84326	0.57306	1.2702	Y	N	LC NM+ Specific Regulation
FEV	LLGL1	2.28216	1.56089	0.72126	Y	N	LC NM+ Specific Regulation
FEV	LRRTM3	0.18406	1.25238	1.06832	N	Y	LC NM- Specific Regulation
FEV	MALAT1	1.496	-0.1903	1.6863	Y	N	LC NM+ Specific Regulation
FEV	MAP3K5	0.91564	1.7224	0.80677	N	Y	LC NM- Specific Regulation
FEV	MDM2	0.16742	1.27861	1.11119	N	Y	LC NM- Specific Regulation
FEV	MEGF10	2.02641	1.11943	0.90698	Y	N	LC NM+ Specific Regulation
FEV	MLC1	1.57116	0.66459	0.90656	Y	N	LC NM+ Specific Regulation
FEV	MLH3	0.55976	1.69606	1.1363	N	Y	LC NM- Specific Regulation
FEV	MMP28	2.20336	1.47689	0.72647	Y	N	LC NM+ Specific Regulation
FEV	MOBP	2.10244	1.30074	0.80169	Y	N	LC NM+ Specific Regulation
FEV	MYBPC1	1.93191	1.07547	0.85644	Y	N	LC NM+ Specific Regulation
FEV	MYLK3	1.86614	1.09389	0.77225	Y	N	LC NM+ Specific Regulation
FEV	NDP	2.43071	1.54305	0.88766	Y	N	LC NM+ Specific Regulation
FEV	NFIB	2.39654	1.39322	1.00332	Y	N	LC NM+ Specific Regulation
FEV	NKAIN4	2.03314	1.11717	0.91597	Y	N	LC NM+ Specific Regulation
FEV	NOS1	0.45123	1.51125	1.06002	N	Y	LC NM- Specific Regulation
FEV	NR2F2	2.23799	1.38942	0.84857	Y	N	LC NM+ Specific Regulation
FEV	NRP2	2.40081	1.49254	0.90827	Y	N	LC NM+ Specific Regulation
FEV	NTS	2.74715	1.92217	0.82498	Y	N	LC NM+ Specific Regulation
FEV	OLIG2	2.4534	1.73419	0.71921	Y	N	LC NM+ Specific Regulation
FEV	PDE1C	2.43219	1.54682	0.88537	Y	N	LC NM+ Specific Regulation
FEV	PDK4	2.78417	1.87856	0.90561	Y	N	LC NM+ Specific Regulation
FEV	PDLIM5	1.67207	0.74752	0.92455	Y	N	LC NM+ Specific Regulation
FEV	PENK	2.33983	1.02335	1.31648	Y	N	LC NM+ Specific Regulation
FEV	PHF2	1.5454	0.57411	0.97129	Y	N	LC NM+ Specific Regulation
FEV	PLCD3	2.21442	1.38481	0.8296	Y	N	LC NM+ Specific Regulation
FEV	PLP1	1.67019	0.70206	0.96813	Y	N	LC NM+ Specific Regulation
FEV	PLTP	1.89782	1.10867	0.78915	Y	N	LC NM+ Specific Regulation
FEV	POLR2J3	2.26534	1.37545	0.88989	Y	N	LC NM+ Specific Regulation
FEV	PREX1	2.62811	1.20722	1.42089	Y	N	LC NM+ Specific Regulation
FEV	PTPRZ1	2.01036	0.92153	1.08883	Y	N	LC NM+ Specific Regulation
FEV	RASGRP3	3.00222	1.99143	1.01079	Y	N	LC NM+ Specific Regulation
FEV	RFX4	2.43453	1.58487	0.84967	Y	N	LC NM+ Specific Regulation
FEV	RGMA	1.60106	0.61116	0.9899	Y	N	LC NM+ Specific Regulation
FEV	RGS10	2.61149	1.65409	0.9574	Y	N	LC NM+ Specific Regulation
FEV	RHOBTB3	1.69815	0.7926	0.90556	Y	N	LC NM+ Specific Regulation
FEV	S1PR1	2.35659	1.62642	0.73017	Y	N	LC NM+ Specific Regulation
FEV	SCRG1	1.77934	0.52715	1.25219	Y	N	LC NM+ Specific Regulation
FEV	SDC4	2.12298	1.06559	1.05739	Y	N	LC NM+ Specific Regulation
FEV	SELENOP	2.1828	1.30585	0.87696	Y	N	LC NM+ Specific Regulation
FEV	SEMA7A	2.38958	1.68695	0.70263	Y	N	LC NM+ Specific Regulation
FEV	SERINC5	2.30794	1.60301	0.70493	Y	N	LC NM+ Specific Regulation
FEV	SFSWAP	-0.13324	1.22131	1.35456	N	Y	LC NM- Specific Regulation
FEV	SH3KBP1	2.35494	1.36558	0.98936	Y	N	LC NM+ Specific Regulation
FEV	SIPA1L1	2.08941	1.34755	0.74185	Y	N	LC NM+ Specific Regulation
FEV	SLC12A4	1.87067	1.10513	0.76554	Y	N	LC NM+ Specific Regulation
FEV	SLC18B1	1.8219	0.84372	0.97818	Y	N	LC NM+ Specific Regulation
FEV	SLC1A3	2.08892	1.15432	0.9346	Y	N	LC NM+ Specific Regulation
FEV	SLC32A1	2.26573	1.52205	0.74368	Y	N	LC NM+ Specific Regulation
FEV	SLC45A3	2.52158	1.82973	0.69185	Y	N	LC NM+ Specific Regulation
FEV	SLC4A4	1.49164	0.55785	0.93379	Y	N	LC NM+ Specific Regulation
FEV	SLC6A9	1.88432	1.03432	0.85	Y	N	LC NM+ Specific Regulation
FEV	SMOX	2.09969	0.75732	1.34237	Y	N	LC NM+ Specific Regulation
FEV	SOX2	2.26663	1.18528	1.08134	Y	N	LC NM+ Specific Regulation
FEV	SPARCL1	1.45912	0.40612	1.053	Y	N	LC NM+ Specific Regulation
FEV	SPP1	2.5152	1.39	1.12519	Y	N	LC NM+ Specific Regulation
FEV	SSPN	2.44558	1.23245	1.21313	Y	N	LC NM+ Specific Regulation
FEV	STXBP6	1.83004	1.0671	0.76294	Y	N	LC NM+ Specific Regulation
FEV	TCF4	1.71182	0.87749	0.83434	Y	N	LC NM+ Specific Regulation
FEV	TCN2	1.23214	2.07174	0.8396	N	Y	LC NM- Specific Regulation
FEV	TF	2.23789	1.26308	0.97481	Y	N	LC NM+ Specific Regulation
FEV	TIMP3	1.74311	0.80248	0.94064	Y	N	LC NM+ Specific Regulation
FEV	TLE4	1.545	0.67721	0.86779	Y	N	LC NM+ Specific Regulation
FEV	TLR4	2.49879	1.61915	0.87964	Y	N	LC NM+ Specific Regulation
FEV	TNIK	2.28752	1.32482	0.9627	Y	N	LC NM+ Specific Regulation
FEV	TNS2	2.02256	1.22984	0.79272	Y	N	LC NM+ Specific Regulation
FEV	TNS3	2.18148	0.91926	1.26223	Y	N	LC NM+ Specific Regulation
FEV	TRIP6	2.31538	1.608	0.70738	Y	N	LC NM+ Specific Regulation
FEV	TRPM3	1.90462	1.07162	0.833	Y	N	LC NM+ Specific Regulation
FEV	TTYH1	1.16534	0.07841	1.08693	Y	N	LC NM+ Specific Regulation
FEV	UGT8	2.39931	1.5356	0.86371	Y	N	LC NM+ Specific Regulation
FEV	UTRN	2.38827	1.68069	0.70758	Y	N	LC NM+ Specific Regulation
FEV	VAMP5	2.39032	1.54378	0.84653	Y	N	LC NM+ Specific Regulation
FEV	ZFP36L1	2.2513	1.17856	1.07274	Y	N	LC NM+ Specific Regulation
FEV	ZNF540	-0.37439	0.99368	1.36807	N	Y	LC NM- Specific Regulation
FOXJ3	ADNP2	8.27139	7.32952	0.94187	Y	N	LC NM+ Specific Regulation
FOXJ3	ALG9	7.15342	6.46427	0.68915	Y	N	LC NM+ Specific Regulation
FOXJ3	ANKRD28	5.58002	4.63236	0.94766	Y	N	LC NM+ Specific Regulation
FOXJ3	ARHGEF26	4.61136	5.64341	1.03205	N	Y	LC NM- Specific Regulation
FOXJ3	ATP1A2	4.2796	5.43775	1.15816	N	Y	LC NM- Specific Regulation
FOXJ3	CCDC112	6.17132	5.22173	0.94959	Y	N	LC NM+ Specific Regulation
FOXJ3	CLUAP1	6.1166	5.15861	0.95799	Y	N	LC NM+ Specific Regulation
FOXJ3	CNOT6L	5.49872	6.22375	0.72502	N	Y	LC NM- Specific Regulation
FOXJ3	CRIM1	3.4399	4.15267	0.71277	N	Y	LC NM- Specific Regulation
FOXJ3	DTD2	8.41874	7.5368	0.88194	Y	N	LC NM+ Specific Regulation
FOXJ3	EFHD1	3.86961	4.70757	0.83796	N	Y	LC NM- Specific Regulation
FOXJ3	ERCC6L2	6.71387	5.94336	0.77051	Y	N	LC NM+ Specific Regulation
FOXJ3	FNIP1	6.58741	5.76752	0.81989	Y	N	LC NM+ Specific Regulation
FOXJ3	GKAP1	6.7521	6.04226	0.70983	Y	N	LC NM+ Specific Regulation
FOXJ3	LTN1	6.72095	5.90979	0.81116	Y	N	LC NM+ Specific Regulation
FOXJ3	LZTR1	0.9821	-0.49907	1.48117	Y	N	LC NM+ Specific Regulation
FOXJ3	MICAL3	5.37885	4.61857	0.76027	Y	N	LC NM+ Specific Regulation
FOXJ3	MIER1	6.13127	5.40238	0.72889	Y	N	LC NM+ Specific Regulation
FOXJ3	MXI1	8.37318	7.63599	0.73719	Y	N	LC NM+ Specific Regulation
FOXJ3	NUCB2	5.78439	4.89786	0.88653	Y	N	LC NM+ Specific Regulation
FOXJ3	PIK3C3	6.49857	5.76477	0.7338	Y	N	LC NM+ Specific Regulation
FOXJ3	R3HDM2	8.40397	7.41426	0.98971	Y	N	LC NM+ Specific Regulation
FOXJ3	RC3H1	5.76617	4.96039	0.80579	Y	N	LC NM+ Specific Regulation
FOXJ3	SCRG1	4.80088	6.24493	1.44405	N	Y	LC NM- Specific Regulation
FOXJ3	SIPA1L1	2.93626	3.82372	0.88746	N	Y	LC NM- Specific Regulation
FOXJ3	SLCO1A2	3.3763	4.11159	0.73529	N	Y	LC NM- Specific Regulation
FOXJ3	SMCHD1	6.09255	5.10763	0.98493	Y	N	LC NM+ Specific Regulation
FOXJ3	TMEM163	7.58747	6.87606	0.71142	Y	N	LC NM+ Specific Regulation
FOXJ3	TNFRSF1A	3.69143	4.46651	0.77508	N	Y	LC NM- Specific Regulation
FOXJ3	TP53BP2	5.78048	6.51878	0.73829	N	Y	LC NM- Specific Regulation
FOXJ3	TRIB2	8.35847	7.52315	0.83533	Y	N	LC NM+ Specific Regulation
FOXJ3	TTC17	6.11947	5.43914	0.68033	Y	N	LC NM+ Specific Regulation
FOXJ3	UGT8	2.83015	3.83414	1.00398	N	Y	LC NM- Specific Regulation
FOXJ3	UXS1	0.81838	-0.86043	1.6788	Y	N	LC NM+ Specific Regulation
FOXJ3	WDTC1	7.49149	6.64158	0.84991	Y	N	LC NM+ Specific Regulation
FOXJ3	ZNF397	6.16964	5.49398	0.67566	Y	N	LC NM+ Specific Regulation
FOXJ3	ZNF529	5.25156	4.56029	0.69127	Y	N	LC NM+ Specific Regulation
FOXJ3	ZNF655	7.69516	7.01058	0.68457	Y	N	LC NM+ Specific Regulation
FOXJ3	ZNF721	6.48889	5.56813	0.92076	Y	N	LC NM+ Specific Regulation
HLF	FXYD1	5.52067	6.38821	0.86754	N	Y	LC NM- Specific Regulation
HSF2	CRABP1	9.83995	10.6148	0.77482	N	Y	LC NM- Specific Regulation
KLF12	AASS	2.59159	1.65007	0.94152	Y	N	LC NM+ Specific Regulation
KLF12	ABCA1	2.21936	1.24432	0.97504	Y	N	LC NM+ Specific Regulation
KLF12	ADCY1	-0.43511	1.09773	1.53284	N	Y	LC NM- Specific Regulation
KLF12	ADRA1B	0.28631	1.67972	1.39341	N	Y	LC NM- Specific Regulation
KLF12	AGT	1.86882	1.00157	0.86725	Y	N	LC NM+ Specific Regulation
KLF12	AQP1	1.82359	0.8165	1.00709	Y	N	LC NM+ Specific Regulation
KLF12	ARHGAP39	0.00517	1.20184	1.19667	N	Y	LC NM- Specific Regulation
KLF12	ARHGEF26	2.32547	1.30309	1.02238	Y	N	LC NM+ Specific Regulation
KLF12	ARID5B	2.72474	2.02662	0.69812	Y	N	LC NM+ Specific Regulation
KLF12	ATP11A	0.72162	1.75912	1.03749	N	Y	LC NM- Specific Regulation
KLF12	ATP1A2	1.04312	-0.17832	1.22145	Y	N	LC NM+ Specific Regulation
KLF12	ATP1B2	1.51331	0.13124	1.38207	Y	N	LC NM+ Specific Regulation
KLF12	AXL	2.14946	1.09463	1.05484	Y	N	LC NM+ Specific Regulation
KLF12	BCAS1	2.10473	1.26655	0.83818	Y	N	LC NM+ Specific Regulation
KLF12	C1QTNF4	1.85576	0.71872	1.13704	Y	N	LC NM+ Specific Regulation
KLF12	CAT	2.90588	1.89877	1.00711	Y	N	LC NM+ Specific Regulation
KLF12	CCDC144A	2.54586	1.68162	0.86425	Y	N	LC NM+ Specific Regulation
KLF12	CCDC59	-0.44405	0.99904	1.44309	N	Y	LC NM- Specific Regulation
KLF12	CCDC80	2.30846	1.36511	0.94335	Y	N	LC NM+ Specific Regulation
KLF12	CD9	1.90756	1.00875	0.89882	Y	N	LC NM+ Specific Regulation
KLF12	CDH20	2.43058	1.61708	0.81351	Y	N	LC NM+ Specific Regulation
KLF12	CDH4	2.60103	1.79836	0.80267	Y	N	LC NM+ Specific Regulation
KLF12	CFAP410	0.39696	1.45629	1.05934	N	Y	LC NM- Specific Regulation
KLF12	COL27A1	2.73344	2.0379	0.69554	Y	N	LC NM+ Specific Regulation
KLF12	CRABP1	2.38916	1.40153	0.98764	Y	N	LC NM+ Specific Regulation
KLF12	CRHBP	2.4612	1.67741	0.78379	Y	N	LC NM+ Specific Regulation
KLF12	CTSH	2.56566	1.82826	0.73739	Y	N	LC NM+ Specific Regulation
KLF12	CX3CR1	2.16378	1.44856	0.71523	Y	N	LC NM+ Specific Regulation
KLF12	CYFIP1	1.90022	0.57665	1.32357	Y	N	LC NM+ Specific Regulation
KLF12	CYGB	1.10408	2.0676	0.96352	N	Y	LC NM- Specific Regulation
KLF12	DAAM2	1.76817	0.88989	0.87828	Y	N	LC NM+ Specific Regulation
KLF12	DENND11	1.91522	0.84895	1.06626	Y	N	LC NM+ Specific Regulation
KLF12	EDNRB	1.95796	1.1975	0.76046	Y	N	LC NM+ Specific Regulation
KLF12	EFEMP1	2.04276	1.08688	0.95588	Y	N	LC NM+ Specific Regulation
KLF12	EFHD1	1.99595	1.05744	0.9385	Y	N	LC NM+ Specific Regulation
KLF12	EHBP1L1	2.58568	1.63518	0.9505	Y	N	LC NM+ Specific Regulation
KLF12	ELF2	1.94322	1.1052	0.83802	Y	N	LC NM+ Specific Regulation
KLF12	ENTPD2	2.91586	2.22666	0.68919	Y	N	LC NM+ Specific Regulation
KLF12	ERBB3	2.58272	1.85283	0.72989	Y	N	LC NM+ Specific Regulation
KLF12	ERBB4	2.8038	1.94383	0.85997	Y	N	LC NM+ Specific Regulation
KLF12	ETNPPL	1.89099	0.79262	1.09837	Y	N	LC NM+ Specific Regulation
KLF12	FAT1	2.21773	1.41847	0.79926	Y	N	LC NM+ Specific Regulation
KLF12	FBRSL1	0.59694	1.57147	0.97453	N	Y	LC NM- Specific Regulation
KLF12	FBXO41	-0.25961	1.23189	1.4915	N	Y	LC NM- Specific Regulation
KLF12	FGFR2	1.8701	1.09509	0.77502	Y	N	LC NM+ Specific Regulation
KLF12	FLNA	1.01325	1.83967	0.82642	N	Y	LC NM- Specific Regulation
KLF12	FMNL2	1.87482	0.93076	0.94406	Y	N	LC NM+ Specific Regulation
KLF12	FXYD1	1.51525	0.13177	1.38348	Y	N	LC NM+ Specific Regulation
KLF12	GABRB2	1.88821	0.96655	0.92166	Y	N	LC NM+ Specific Regulation
KLF12	GABRG1	1.81516	0.97162	0.84354	Y	N	LC NM+ Specific Regulation
KLF12	GASK1B	2.32711	1.48534	0.84177	Y	N	LC NM+ Specific Regulation
KLF12	GJA1	1.90549	1.023	0.88249	Y	N	LC NM+ Specific Regulation
KLF12	GLRA3	0.30018	1.28608	0.9859	N	Y	LC NM- Specific Regulation
KLF12	GPSM2	2.44974	1.69988	0.74986	Y	N	LC NM+ Specific Regulation
KLF12	HAPLN2	2.14928	1.2917	0.85758	Y	N	LC NM+ Specific Regulation
KLF12	HEYL	2.70824	1.88482	0.82342	Y	N	LC NM+ Specific Regulation
KLF12	HLA-DRB1	2.1084	1.28502	0.82339	Y	N	LC NM+ Specific Regulation
KLF12	HS3ST4	2.40982	1.67115	0.73867	Y	N	LC NM+ Specific Regulation
KLF12	ID1	2.58831	1.86781	0.7205	Y	N	LC NM+ Specific Regulation
KLF12	IFITM3	2.0073	0.81112	1.19618	Y	N	LC NM+ Specific Regulation
KLF12	IFT43	-0.3711	0.94828	1.31938	N	Y	LC NM- Specific Regulation
KLF12	IGFBP6	-0.59285	0.94365	1.5365	N	Y	LC NM- Specific Regulation
KLF12	IGFBP7	1.96493	1.06989	0.89504	Y	N	LC NM+ Specific Regulation
KLF12	ITGB5	2.10387	1.27474	0.82913	Y	N	LC NM+ Specific Regulation
KLF12	ITIH5	2.50197	1.59235	0.90962	Y	N	LC NM+ Specific Regulation
KLF12	ITPKB	2.04001	0.85672	1.18329	Y	N	LC NM+ Specific Regulation
KLF12	KCNJ10	1.77906	0.77524	1.00382	Y	N	LC NM+ Specific Regulation
KLF12	KCNQ2	2.10045	0.97055	1.1299	Y	N	LC NM+ Specific Regulation
KLF12	KHDRBS3	1.42474	0.43372	0.99102	Y	N	LC NM+ Specific Regulation
KLF12	KLHL36	2.06462	1.30797	0.75665	Y	N	LC NM+ Specific Regulation
KLF12	KLK6	2.46531	1.76401	0.7013	Y	N	LC NM+ Specific Regulation
KLF12	LGI4	2.25179	0.98365	1.26814	Y	N	LC NM+ Specific Regulation
KLF12	LLGL1	2.33898	1.51912	0.81986	Y	N	LC NM+ Specific Regulation
KLF12	LRRCC1	1.30883	2.0781	0.76927	N	Y	LC NM- Specific Regulation
KLF12	LRRTM3	0.44929	1.45063	1.00135	N	Y	LC NM- Specific Regulation
KLF12	MALAT1	1.34927	-0.47696	1.82624	Y	N	LC NM+ Specific Regulation
KLF12	MDM2	0.46174	1.6123	1.15056	N	Y	LC NM- Specific Regulation
KLF12	MEGF10	2.30038	1.36028	0.9401	Y	N	LC NM+ Specific Regulation
KLF12	METTL7A	1.71123	0.92086	0.79037	Y	N	LC NM+ Specific Regulation
KLF12	MLC1	1.6111	0.70489	0.90621	Y	N	LC NM+ Specific Regulation
KLF12	MLH3	0.71211	1.78876	1.07665	N	Y	LC NM- Specific Regulation
KLF12	MMP28	2.45342	1.74605	0.70737	Y	N	LC NM+ Specific Regulation
KLF12	MOBP	1.91076	1.05864	0.85212	Y	N	LC NM+ Specific Regulation
KLF12	MT1E	1.40869	0.46908	0.93961	Y	N	LC NM+ Specific Regulation
KLF12	MYBPC1	2.05265	1.17474	0.87791	Y	N	LC NM+ Specific Regulation
KLF12	MYLK3	2.25573	1.35361	0.90212	Y	N	LC NM+ Specific Regulation
KLF12	NDP	2.68275	1.96233	0.72042	Y	N	LC NM+ Specific Regulation
KLF12	NKAIN4	2.22881	1.18474	1.04407	Y	N	LC NM+ Specific Regulation
KLF12	NOS1	0.84344	1.71314	0.86971	N	Y	LC NM- Specific Regulation
KLF12	NR2F2	2.11698	1.20759	0.90939	Y	N	LC NM+ Specific Regulation
KLF12	NRP2	2.1975	1.30879	0.8887	Y	N	LC NM+ Specific Regulation
KLF12	NTN1	2.439	1.70519	0.73382	Y	N	LC NM+ Specific Regulation
KLF12	NUAK1	-0.03837	1.09374	1.13211	N	Y	LC NM- Specific Regulation
KLF12	OLIG1	1.37096	0.42538	0.94557	Y	N	LC NM+ Specific Regulation
KLF12	OLIG2	2.59923	1.82018	0.77905	Y	N	LC NM+ Specific Regulation
KLF12	PDE1C	2.63421	1.7692	0.86501	Y	N	LC NM+ Specific Regulation
KLF12	PDK4	2.85026	1.87836	0.9719	Y	N	LC NM+ Specific Regulation
KLF12	PDLIM3	2.70025	1.95528	0.74497	Y	N	LC NM+ Specific Regulation
KLF12	PDLIM5	1.68867	0.69174	0.99692	Y	N	LC NM+ Specific Regulation
KLF12	PENK	2.47743	1.11186	1.36557	Y	N	LC NM+ Specific Regulation
KLF12	PLP1	1.54062	0.53869	1.00193	Y	N	LC NM+ Specific Regulation
KLF12	PLPP3	1.88846	1.13592	0.75254	Y	N	LC NM+ Specific Regulation
KLF12	POLR2J3	2.47824	1.68644	0.7918	Y	N	LC NM+ Specific Regulation
KLF12	PREX1	2.96336	1.53708	1.42628	Y	N	LC NM+ Specific Regulation
KLF12	PTN	1.87959	1.09473	0.78486	Y	N	LC NM+ Specific Regulation
KLF12	PTPRZ1	2.0377	0.92404	1.11366	Y	N	LC NM+ Specific Regulation
KLF12	RAB26	1.76272	0.96916	0.79356	Y	N	LC NM+ Specific Regulation
KLF12	RAB36	-0.45908	0.91856	1.37765	N	Y	LC NM- Specific Regulation
KLF12	RASGRP3	3.17412	1.96789	1.20623	Y	N	LC NM+ Specific Regulation
KLF12	RFX4	2.76869	1.85425	0.91443	Y	N	LC NM+ Specific Regulation
KLF12	RGMA	1.59867	0.73703	0.86163	Y	N	LC NM+ Specific Regulation
KLF12	RGS10	2.82326	1.95035	0.87291	Y	N	LC NM+ Specific Regulation
KLF12	RHOBTB3	1.77533	0.90105	0.87428	Y	N	LC NM+ Specific Regulation
KLF12	RNPEPL1	1.87806	1.10413	0.77393	Y	N	LC NM+ Specific Regulation
KLF12	RYR3	2.59803	1.849	0.74902	Y	N	LC NM+ Specific Regulation
KLF12	S100A1	1.80608	1.02726	0.77881	Y	N	LC NM+ Specific Regulation
KLF12	S1PR1	2.43459	1.54778	0.8868	Y	N	LC NM+ Specific Regulation
KLF12	SCRG1	1.95484	0.64112	1.31372	Y	N	LC NM+ Specific Regulation
KLF12	SDC4	2.23062	1.17173	1.05888	Y	N	LC NM+ Specific Regulation
KLF12	SELENOP	2.13943	1.19662	0.94281	Y	N	LC NM+ Specific Regulation
KLF12	SFSWAP	0.12887	1.49752	1.36865	N	Y	LC NM- Specific Regulation
KLF12	SGK3	2.12475	1.36491	0.75984	Y	N	LC NM+ Specific Regulation
KLF12	SH3KBP1	2.36145	1.45471	0.90674	Y	N	LC NM+ Specific Regulation
KLF12	SIPA1L1	2.28503	1.38962	0.89541	Y	N	LC NM+ Specific Regulation
KLF12	SKIL	-0.0029	1.24679	1.24969	N	Y	LC NM- Specific Regulation
KLF12	SLC14A1	2.25412	1.53307	0.72104	Y	N	LC NM+ Specific Regulation
KLF12	SLC18B1	1.99812	0.9778	1.02032	Y	N	LC NM+ Specific Regulation
KLF12	SLC1A3	2.02262	1.06028	0.96233	Y	N	LC NM+ Specific Regulation
KLF12	SLC4A4	1.72988	0.59296	1.13692	Y	N	LC NM+ Specific Regulation
KLF12	SLC6A1	1.85167	1.08078	0.77089	Y	N	LC NM+ Specific Regulation
KLF12	SLC6A11	1.99974	1.25313	0.74662	Y	N	LC NM+ Specific Regulation
KLF12	SLC6A9	2.10982	1.05332	1.0565	Y	N	LC NM+ Specific Regulation
KLF12	SMOX	2.20498	0.89057	1.31441	Y	N	LC NM+ Specific Regulation
KLF12	SNRNP35	0.17082	1.2011	1.03028	N	Y	LC NM- Specific Regulation
KLF12	SOX2	2.32445	1.17029	1.15417	Y	N	LC NM+ Specific Regulation
KLF12	SPARCL1	1.29037	0.13399	1.15639	Y	N	LC NM+ Specific Regulation
KLF12	SPON1	2.23167	1.39376	0.83791	Y	N	LC NM+ Specific Regulation
KLF12	SPP1	2.8569	1.46737	1.38953	Y	N	LC NM+ Specific Regulation
KLF12	SS18	1.00148	-0.28721	1.28869	Y	N	LC NM+ Specific Regulation
KLF12	STXBP6	2.21208	1.50264	0.70945	Y	N	LC NM+ Specific Regulation
KLF12	TCN2	1.128	1.88702	0.75902	N	Y	LC NM- Specific Regulation
KLF12	TF	2.16367	1.16378	0.99989	Y	N	LC NM+ Specific Regulation
KLF12	TFDP1	0.16058	1.40294	1.24236	N	Y	LC NM- Specific Regulation
KLF12	THOC3	1.20676	-0.21596	1.42273	Y	N	LC NM+ Specific Regulation
KLF12	TIMP3	1.62321	0.79032	0.83289	Y	N	LC NM+ Specific Regulation
KLF12	TLCD5	0.36136	1.3776	1.01624	N	Y	LC NM- Specific Regulation
KLF12	TLE4	1.66387	0.81894	0.84494	Y	N	LC NM+ Specific Regulation
KLF12	TMEM63A	2.80399	1.99926	0.80473	Y	N	LC NM+ Specific Regulation
KLF12	TNFRSF1A	2.47957	1.68499	0.79458	Y	N	LC NM+ Specific Regulation
KLF12	TNS2	2.08522	1.27065	0.81457	Y	N	LC NM+ Specific Regulation
KLF12	TNS3	2.24814	0.98041	1.26773	Y	N	LC NM+ Specific Regulation
KLF12	TRIP6	2.65608	1.82665	0.82943	Y	N	LC NM+ Specific Regulation
KLF12	TRPM3	1.99352	1.14432	0.8492	Y	N	LC NM+ Specific Regulation
KLF12	TSC22D4	1.19597	0.0568	1.13917	Y	N	LC NM+ Specific Regulation
KLF12	TTLL1	0.01569	1.1352	1.11951	N	Y	LC NM- Specific Regulation
KLF12	TTYH2	2.14797	1.16613	0.98184	Y	N	LC NM+ Specific Regulation
KLF12	TXNIP	2.74131	1.98805	0.75325	Y	N	LC NM+ Specific Regulation
KLF12	UGT8	2.63269	1.75901	0.87368	Y	N	LC NM+ Specific Regulation
KLF12	VAMP5	2.60575	1.74967	0.85608	Y	N	LC NM+ Specific Regulation
KLF12	WWC1	2.19157	1.46769	0.72388	Y	N	LC NM+ Specific Regulation
KLF12	XPA	-0.0056	1.29077	1.29637	N	Y	LC NM- Specific Regulation
KLF12	ZCCHC24	1.81821	1.04399	0.77422	Y	N	LC NM+ Specific Regulation
KLF12	ZFP36L1	2.07244	1.0282	1.04425	Y	N	LC NM+ Specific Regulation
KLF12	ZFP36L2	2.34664	1.62327	0.72337	Y	N	LC NM+ Specific Regulation
KLF12	ZNF540	-0.16138	1.29007	1.45146	N	Y	LC NM- Specific Regulation
KLF16	CES2	8.32766	7.59799	0.72967	Y	N	LC NM+ Specific Regulation
KLF16	DESI1	1.10463	-0.0509	1.15553	Y	N	LC NM+ Specific Regulation
KLF16	FGFR3	3.93031	4.83371	0.9034	N	Y	LC NM- Specific Regulation
KLF16	LZTR1	1.16897	0.0952	1.07377	Y	N	LC NM+ Specific Regulation
KLF16	SMOX	5.92386	6.89976	0.97591	N	Y	LC NM- Specific Regulation
MEF2D	ATP1A2	5.23031	6.00466	0.77435	N	Y	LC NM- Specific Regulation
MEF2D	AXL	4.06348	4.86473	0.80125	N	Y	LC NM- Specific Regulation
MEF2D	CACNB2	5.33745	4.65365	0.6838	Y	N	LC NM+ Specific Regulation
MEF2D	CAT	3.88368	4.64816	0.76447	N	Y	LC NM- Specific Regulation
MEF2D	CCDC144A	6.5005	7.22072	0.72022	N	Y	LC NM- Specific Regulation
MEF2D	CYBC1	6.45298	5.76743	0.68555	Y	N	LC NM+ Specific Regulation
MEF2D	CYFIP1	9.58155	10.6503	1.06877	N	Y	LC NM- Specific Regulation
MEF2D	GLUL	6.99585	7.73562	0.73977	N	Y	LC NM- Specific Regulation
MEF2D	MT1E	7.60948	8.36005	0.75058	N	Y	LC NM- Specific Regulation
MEF2D	PDLIM5	4.57751	5.39983	0.82232	N	Y	LC NM- Specific Regulation
MEF2D	SELENOP	5.08886	5.79663	0.70777	N	Y	LC NM- Specific Regulation
MEF2D	SLC4A4	5.01225	5.77525	0.763	N	Y	LC NM- Specific Regulation
MEF2D	SPARCL1	5.84982	6.7519	0.90208	N	Y	LC NM- Specific Regulation
MEF2D	TFDP1	7.19335	6.48075	0.7126	Y	N	LC NM+ Specific Regulation
MEF2D	TIMP3	4.80024	5.55219	0.75194	N	Y	LC NM- Specific Regulation
MEF2D	TNS2	3.37998	4.09943	0.71944	N	Y	LC NM- Specific Regulation
MESP1	ACADS	7.34761	8.18556	0.83795	N	Y	LC NM- Specific Regulation
MESP1	AGPAT2	9.75692	8.78895	0.96797	Y	N	LC NM+ Specific Regulation
MESP1	CETN3	1.28978	-0.09743	1.3872	Y	N	LC NM+ Specific Regulation
MESP1	GAL	0.05139	1.14974	1.09835	N	Y	LC NM- Specific Regulation
MESP1	IFT43	1.06734	-0.17019	1.23754	Y	N	LC NM+ Specific Regulation
MESP1	IGFBP6	0.94409	-0.45566	1.39975	Y	N	LC NM+ Specific Regulation
MESP1	LRFN1	-0.79985	1.07621	1.87606	N	Y	LC NM- Specific Regulation
MESP1	LRP2	1.00656	-0.42844	1.435	Y	N	LC NM+ Specific Regulation
MESP1	LZTR1	1.17541	-0.05507	1.23048	Y	N	LC NM+ Specific Regulation
MESP1	MT-ATP8	-0.63193	0.94078	1.57271	N	Y	LC NM- Specific Regulation
MESP1	MYO16	9.73203	9.02141	0.71062	Y	N	LC NM+ Specific Regulation
MESP1	NELL2	1.07137	-0.38858	1.45996	Y	N	LC NM+ Specific Regulation
MESP1	PPP1R16A	7.48161	6.5778	0.90381	Y	N	LC NM+ Specific Regulation
MESP1	S100A1	7.78851	8.59576	0.80725	N	Y	LC NM- Specific Regulation
MESP1	SPX	7.2957	8.22142	0.92571	N	Y	LC NM- Specific Regulation
MESP1	TBC1D19	1.38152	0.28978	1.09174	Y	N	LC NM+ Specific Regulation
MESP1	TF	3.62231	4.40272	0.7804	N	Y	LC NM- Specific Regulation
MESP1	TSPO	6.87916	7.66589	0.78674	N	Y	LC NM- Specific Regulation
MESP1	UXS1	1.301	0.30321	0.99779	Y	N	LC NM+ Specific Regulation
MLX	AACS	8.08854	7.40839	0.68015	Y	N	LC NM+ Specific Regulation
MLX	ABCD3	1.96899	0.74156	1.22743	Y	N	LC NM+ Specific Regulation
MLX	ABI1	2.38227	1.64346	0.73881	Y	N	LC NM+ Specific Regulation
MLX	ACAD8	0.9394	-0.97447	1.91387	Y	N	LC NM+ Specific Regulation
MLX	ACADS	5.73082	7.23602	1.50519	N	Y	LC NM- Specific Regulation
MLX	ADAP1	1.67014	0.8589	0.81124	Y	N	LC NM+ Specific Regulation
MLX	ADCY1	1.24416	-1.67059	2.91474	Y	N	LC NM+ Specific Regulation
MLX	ADD3	1.29415	0.2829	1.01125	Y	N	LC NM+ Specific Regulation
MLX	ADGRB1	1.86861	1.10791	0.76071	Y	N	LC NM+ Specific Regulation
MLX	ADIPOR2	7.72696	5.93084	1.79613	Y	N	LC NM+ Specific Regulation
MLX	AFF3	1.7138	0.51461	1.19919	Y	N	LC NM+ Specific Regulation
MLX	AGPAT2	0.92999	-1.02727	1.95726	Y	N	LC NM+ Specific Regulation
MLX	AGPAT4	2.03721	1.11877	0.91844	Y	N	LC NM+ Specific Regulation
MLX	AKAP13	1.24724	0.19649	1.05075	Y	N	LC NM+ Specific Regulation
MLX	ALG14	1.6259	0.77086	0.85505	Y	N	LC NM+ Specific Regulation
MLX	AMOTL1	1.2526	-0.5892	1.84179	Y	N	LC NM+ Specific Regulation
MLX	ANKRD39	2.37557	0.8225	1.55306	Y	N	LC NM+ Specific Regulation
MLX	ANKRD42	1.32754	0.27578	1.05176	Y	N	LC NM+ Specific Regulation
MLX	ANO5	1.37432	0.19179	1.18253	Y	N	LC NM+ Specific Regulation
MLX	ANP32A	11.1985	9.95148	1.24698	Y	N	LC NM+ Specific Regulation
MLX	ANP32E	1.87743	1.04387	0.83356	Y	N	LC NM+ Specific Regulation
MLX	ANTKMT	2.13749	1.13278	1.00471	Y	N	LC NM+ Specific Regulation
MLX	AP5S1	1.08763	-0.60956	1.69719	Y	N	LC NM+ Specific Regulation
MLX	APOOL	1.6589	0.85414	0.80476	Y	N	LC NM+ Specific Regulation
MLX	APPBP2	1.83166	0.76078	1.07088	Y	N	LC NM+ Specific Regulation
MLX	ARFIP2	2.1952	1.10458	1.09062	Y	N	LC NM+ Specific Regulation
MLX	ARHGAP26	2.25074	1.22781	1.02293	Y	N	LC NM+ Specific Regulation
MLX	ARHGEF25	5.78929	5.02455	0.76475	Y	N	LC NM+ Specific Regulation
MLX	ARID1A	1.61069	0.1517	1.45899	Y	N	LC NM+ Specific Regulation
MLX	ARRB2	2.04076	1.11702	0.92374	Y	N	LC NM+ Specific Regulation
MLX	ASB3	1.60165	0.70529	0.89636	Y	N	LC NM+ Specific Regulation
MLX	ATAT1	1.72279	0.79446	0.92832	Y	N	LC NM+ Specific Regulation
MLX	ATF5	2.09989	0.80445	1.29544	Y	N	LC NM+ Specific Regulation
MLX	ATF6	1.56709	0.19882	1.36827	Y	N	LC NM+ Specific Regulation
MLX	ATG16L1	7.39079	6.56092	0.82987	Y	N	LC NM+ Specific Regulation
MLX	ATG2A	1.70702	0.88287	0.82415	Y	N	LC NM+ Specific Regulation
MLX	ATG7	1.67495	0.62675	1.0482	Y	N	LC NM+ Specific Regulation
MLX	ATPSCKMT	2.16723	1.24963	0.9176	Y	N	LC NM+ Specific Regulation
MLX	B3GNT2	2.68223	1.89986	0.78237	Y	N	LC NM+ Specific Regulation
MLX	B4GALT3	1.29038	0.19144	1.09894	Y	N	LC NM+ Specific Regulation
MLX	BAG2	1.16007	-0.40294	1.56301	Y	N	LC NM+ Specific Regulation
MLX	BBIP1	1.58385	-0.47769	2.06154	Y	N	LC NM+ Specific Regulation
MLX	BBS4	2.28097	1.36761	0.91336	Y	N	LC NM+ Specific Regulation
MLX	BCL2L1	1.86276	1.00541	0.85734	Y	N	LC NM+ Specific Regulation
MLX	BDH1	1.56129	0.59265	0.96864	Y	N	LC NM+ Specific Regulation
MLX	BEND7	0.87634	-0.6021	1.47844	Y	N	LC NM+ Specific Regulation
MLX	BICD2	1.26785	0.25243	1.01542	Y	N	LC NM+ Specific Regulation
MLX	BIRC2	2.20046	1.27656	0.9239	Y	N	LC NM+ Specific Regulation
MLX	BRF2	2.20229	1.145	1.0573	Y	N	LC NM+ Specific Regulation
MLX	BRMS1	7.42866	6.28963	1.13903	Y	N	LC NM+ Specific Regulation
MLX	BTBD6	2.40503	1.55629	0.84873	Y	N	LC NM+ Specific Regulation
MLX	C15orf61	1.51523	0.64348	0.87175	Y	N	LC NM+ Specific Regulation
MLX	C1orf21	2.29885	1.46212	0.83674	Y	N	LC NM+ Specific Regulation
MLX	C2orf80	1.39506	0.27471	1.12035	Y	N	LC NM+ Specific Regulation
MLX	C5orf22	7.07473	6.39211	0.68262	Y	N	LC NM+ Specific Regulation
MLX	C6orf141	1.05484	-0.21286	1.2677	Y	N	LC NM+ Specific Regulation
MLX	C7orf50	1.42177	0.20205	1.21972	Y	N	LC NM+ Specific Regulation
MLX	CACNB2	1.38418	-0.32527	1.70944	Y	N	LC NM+ Specific Regulation
MLX	CALU	1.78733	0.94534	0.84198	Y	N	LC NM+ Specific Regulation
MLX	CAPN2	1.80016	-0.32775	2.1279	Y	N	LC NM+ Specific Regulation
MLX	CARMIL2	1.94204	0.95349	0.98855	Y	N	LC NM+ Specific Regulation
MLX	CARS2	1.49284	0.43191	1.06093	Y	N	LC NM+ Specific Regulation
MLX	CARTPT	-0.56477	0.96258	1.52735	N	Y	LC NM- Specific Regulation
MLX	CAT	1.0238	2.53307	1.50927	N	Y	LC NM- Specific Regulation
MLX	CCDC106	1.86769	0.9825	0.88519	Y	N	LC NM+ Specific Regulation
MLX	CCDC12	1.42039	-0.64932	2.06971	Y	N	LC NM+ Specific Regulation
MLX	CCDC59	1.22944	-1.04361	2.27305	Y	N	LC NM+ Specific Regulation
MLX	CCDC82	1.5237	0.54503	0.97867	Y	N	LC NM+ Specific Regulation
MLX	CCNC	2.9143	2.20587	0.70843	Y	N	LC NM+ Specific Regulation
MLX	CCNL2	1.80354	0.99267	0.81088	Y	N	LC NM+ Specific Regulation
MLX	CCP110	1.66957	0.8342	0.83537	Y	N	LC NM+ Specific Regulation
MLX	CDC37L1	2.48422	1.76558	0.71864	Y	N	LC NM+ Specific Regulation
MLX	CDH2	1.62294	0.4088	1.21413	Y	N	LC NM+ Specific Regulation
MLX	CDKL5	1.08747	-0.7255	1.81296	Y	N	LC NM+ Specific Regulation
MLX	CEBPG	8.19308	7.0999	1.09318	Y	N	LC NM+ Specific Regulation
MLX	CEP170	1.95621	1.19047	0.76574	Y	N	LC NM+ Specific Regulation
MLX	CEP41	1.64326	0.33127	1.31198	Y	N	LC NM+ Specific Regulation
MLX	CERS1	2.0055	0.8389	1.16659	Y	N	LC NM+ Specific Regulation
MLX	CERS2	6.91662	6.22774	0.68889	Y	N	LC NM+ Specific Regulation
MLX	CES2	1.31257	-0.38165	1.69423	Y	N	LC NM+ Specific Regulation
MLX	CETN3	2.22298	-0.23578	2.45876	Y	N	LC NM+ Specific Regulation
MLX	CGGBP1	2.57743	1.80049	0.77694	Y	N	LC NM+ Specific Regulation
MLX	CHCHD7	11.4711	10.5398	0.93125	Y	N	LC NM+ Specific Regulation
MLX	CIZ1	1.32896	0.00048	1.32848	Y	N	LC NM+ Specific Regulation
MLX	CKS2	1.32449	0.37024	0.95424	Y	N	LC NM+ Specific Regulation
MLX	CLN8	1.58396	-0.38492	1.96888	Y	N	LC NM+ Specific Regulation
MLX	CMBL	5.99393	5.19508	0.79886	Y	N	LC NM+ Specific Regulation
MLX	CMTM4	2.08996	1.083	1.00696	Y	N	LC NM+ Specific Regulation
MLX	CNOT8	6.65076	5.57423	1.07653	Y	N	LC NM+ Specific Regulation
MLX	COG2	5.76441	4.74889	1.01552	Y	N	LC NM+ Specific Regulation
MLX	COL6A1	1.11921	-0.17209	1.29129	Y	N	LC NM+ Specific Regulation
MLX	COP1	9.36691	8.54903	0.81788	Y	N	LC NM+ Specific Regulation
MLX	COQ8A	1.35986	0.08583	1.27403	Y	N	LC NM+ Specific Regulation
MLX	CPLX1	1.22591	-0.61144	1.83735	Y	N	LC NM+ Specific Regulation
MLX	CPM	1.08465	2.06204	0.97739	N	Y	LC NM- Specific Regulation
MLX	CPNE1	1.74014	0.91552	0.82462	Y	N	LC NM+ Specific Regulation
MLX	CPT1C	2.87754	2.05941	0.81813	Y	N	LC NM+ Specific Regulation
MLX	CREG1	1.50248	0.49835	1.00413	Y	N	LC NM+ Specific Regulation
MLX	CRTC1	1.75078	0.41833	1.33244	Y	N	LC NM+ Specific Regulation
MLX	CSNK2A2	0.96157	-0.36092	1.32249	Y	N	LC NM+ Specific Regulation
MLX	CSRP2	7.80885	8.64375	0.83491	N	Y	LC NM- Specific Regulation
MLX	CTNNA3	3.80321	4.71032	0.90711	N	Y	LC NM- Specific Regulation
MLX	CX3CL1	1.68009	0.83256	0.84753	Y	N	LC NM+ Specific Regulation
MLX	DAAM1	2.52165	1.78326	0.73839	Y	N	LC NM+ Specific Regulation
MLX	DCK	1.51661	0.47684	1.03976	Y	N	LC NM+ Specific Regulation
MLX	DCLK2	6.13151	5.2082	0.92331	Y	N	LC NM+ Specific Regulation
MLX	DCP2	1.33991	-0.28814	1.62805	Y	N	LC NM+ Specific Regulation
MLX	DCUN1D2	1.43122	0.53916	0.89206	Y	N	LC NM+ Specific Regulation
MLX	DDX17	2.27049	1.51639	0.7541	Y	N	LC NM+ Specific Regulation
MLX	DDX21	1.35803	0.12166	1.23637	Y	N	LC NM+ Specific Regulation
MLX	DDX27	1.67072	0.64173	1.02898	Y	N	LC NM+ Specific Regulation
MLX	DEAF1	2.6954	2.01248	0.68292	Y	N	LC NM+ Specific Regulation
MLX	DECR1	7.50373	8.86067	1.35693	N	Y	LC NM- Specific Regulation
MLX	DENND5A	1.649	0.75488	0.89412	Y	N	LC NM+ Specific Regulation
MLX	DESI1	2.31698	0.31042	2.00657	Y	N	LC NM+ Specific Regulation
MLX	DFFA	8.06839	7.38959	0.6788	Y	N	LC NM+ Specific Regulation
MLX	DGKQ	0.43973	1.4598	1.02007	N	Y	LC NM- Specific Regulation
MLX	DGLUCY	1.25006	0.16627	1.08379	Y	N	LC NM+ Specific Regulation
MLX	DHFR	0.27566	1.28173	1.00606	N	Y	LC NM- Specific Regulation
MLX	DNM2	6.82287	6.08018	0.74268	Y	N	LC NM+ Specific Regulation
MLX	DOK4	1.24027	0.18536	1.05491	Y	N	LC NM+ Specific Regulation
MLX	DOK5	2.07626	1.24799	0.82827	Y	N	LC NM+ Specific Regulation
MLX	DOLPP1	9.99733	9.21215	0.78518	Y	N	LC NM+ Specific Regulation
MLX	DOP1B	1.21246	0.00333	1.20913	Y	N	LC NM+ Specific Regulation
MLX	DPF1	1.52807	-0.38485	1.91292	Y	N	LC NM+ Specific Regulation
MLX	DROSHA	1.76026	0.4315	1.32876	Y	N	LC NM+ Specific Regulation
MLX	DTD2	0.86848	-0.91254	1.78102	Y	N	LC NM+ Specific Regulation
MLX	DUSP1	5.61118	4.5309	1.08028	Y	N	LC NM+ Specific Regulation
MLX	EFNB3	1.83232	0.92544	0.90688	Y	N	LC NM+ Specific Regulation
MLX	EHBP1L1	1.90349	2.90955	1.00605	N	Y	LC NM- Specific Regulation
MLX	EIF2B4	2.34588	1.1531	1.19277	Y	N	LC NM+ Specific Regulation
MLX	EIF4ENIF1	1.11701	-0.12201	1.23902	Y	N	LC NM+ Specific Regulation
MLX	EIF5A2	2.07069	1.31279	0.7579	Y	N	LC NM+ Specific Regulation
MLX	ELAVL1	1.65125	0.74236	0.90889	Y	N	LC NM+ Specific Regulation
MLX	ELP5	1.38329	0.3084	1.07489	Y	N	LC NM+ Specific Regulation
MLX	EMC8	11.8771	10.4491	1.42796	Y	N	LC NM+ Specific Regulation
MLX	EMG1	1.67225	0.74013	0.93212	Y	N	LC NM+ Specific Regulation
MLX	EPCAM	0.81797	1.92206	1.10409	N	Y	LC NM- Specific Regulation
MLX	EPS15L1	1.55604	0.52991	1.02613	Y	N	LC NM+ Specific Regulation
MLX	ERAL1	8.52931	7.36022	1.16909	Y	N	LC NM+ Specific Regulation
MLX	ERICH1	1.66229	0.16485	1.49744	Y	N	LC NM+ Specific Regulation
MLX	ERMP1	1.10208	-0.47466	1.57673	Y	N	LC NM+ Specific Regulation
MLX	EXOSC1	1.65195	0.81761	0.83434	Y	N	LC NM+ Specific Regulation
MLX	FABP6	0.87091	-0.73984	1.61075	Y	N	LC NM+ Specific Regulation
MLX	FADS1	1.48148	0.4221	1.05938	Y	N	LC NM+ Specific Regulation
MLX	FAM107A	2.07746	1.35499	0.72247	Y	N	LC NM+ Specific Regulation
MLX	FAM120AOS	1.69882	0.79298	0.90584	Y	N	LC NM+ Specific Regulation
MLX	FAM131B	0.91771	-0.4801	1.39781	Y	N	LC NM+ Specific Regulation
MLX	FAM161B	2.00791	0.59609	1.41181	Y	N	LC NM+ Specific Regulation
MLX	FAM172A	1.63001	0.20135	1.42865	Y	N	LC NM+ Specific Regulation
MLX	FAM174B	1.86781	0.68996	1.17785	Y	N	LC NM+ Specific Regulation
MLX	FAM204A	1.50535	0.49791	1.00744	Y	N	LC NM+ Specific Regulation
MLX	FAM234B	2.29722	1.46878	0.82844	Y	N	LC NM+ Specific Regulation
MLX	FAM43B	2.0819	1.24073	0.84117	Y	N	LC NM+ Specific Regulation
MLX	FAM98B	1.59266	0.76064	0.83202	Y	N	LC NM+ Specific Regulation
MLX	FARP2	1.31379	-0.00748	1.32127	Y	N	LC NM+ Specific Regulation
MLX	FBXO41	0.93533	-1.59875	2.53408	Y	N	LC NM+ Specific Regulation
MLX	FEM1A	1.40917	-1.19212	2.60129	Y	N	LC NM+ Specific Regulation
MLX	FGF14	1.97203	1.13521	0.83683	Y	N	LC NM+ Specific Regulation
MLX	FIBCD1	1.40985	2.51769	1.10783	N	Y	LC NM- Specific Regulation
MLX	FITM2	10.0384	9.29142	0.74703	Y	N	LC NM+ Specific Regulation
MLX	FNBP1	1.94062	1.1585	0.78212	Y	N	LC NM+ Specific Regulation
MLX	FNBP1L	1.51607	0.55639	0.95968	Y	N	LC NM+ Specific Regulation
MLX	FNIP2	1.37624	-1.03339	2.40963	Y	N	LC NM+ Specific Regulation
MLX	FSCN1	2.32138	1.50081	0.82057	Y	N	LC NM+ Specific Regulation
MLX	GADD45A	1.32647	0.09518	1.23129	Y	N	LC NM+ Specific Regulation
MLX	GAL	-0.39037	1.70603	2.0964	N	Y	LC NM- Specific Regulation
MLX	GATAD1	1.17285	0.06347	1.10937	Y	N	LC NM+ Specific Regulation
MLX	GCHFR	8.96993	7.76808	1.20185	Y	N	LC NM+ Specific Regulation
MLX	GFOD1	2.33107	1.45918	0.87189	Y	N	LC NM+ Specific Regulation
MLX	GKAP1	1.23681	-0.03439	1.2712	Y	N	LC NM+ Specific Regulation
MLX	GLTP	8.0542	8.91641	0.86221	N	Y	LC NM- Specific Regulation
MLX	GPC1	1.1919	-0.06868	1.26058	Y	N	LC NM+ Specific Regulation
MLX	GPR108	1.21679	-0.3421	1.55889	Y	N	LC NM+ Specific Regulation
MLX	GPRIN1	1.5138	-0.30517	1.81897	Y	N	LC NM+ Specific Regulation
MLX	GRIN2B	0.85854	-0.72078	1.57932	Y	N	LC NM+ Specific Regulation
MLX	GTF2A1	2.06055	1.17564	0.8849	Y	N	LC NM+ Specific Regulation
MLX	GTF3C3	1.51088	-0.47768	1.98857	Y	N	LC NM+ Specific Regulation
MLX	GTPBP6	0.9494	-0.37076	1.32016	Y	N	LC NM+ Specific Regulation
MLX	GUF1	1.28422	0.27915	1.00507	Y	N	LC NM+ Specific Regulation
MLX	GXYLT1	0.89395	-1.2741	2.16805	Y	N	LC NM+ Specific Regulation
MLX	HACD2	6.34895	7.11952	0.77056	N	Y	LC NM- Specific Regulation
MLX	HACE1	2.02214	0.9928	1.02934	Y	N	LC NM+ Specific Regulation
MLX	HCFC1	1.37864	0.31051	1.06813	Y	N	LC NM+ Specific Regulation
MLX	HEBP1	1.95187	1.01662	0.93525	Y	N	LC NM+ Specific Regulation
MLX	HGSNAT	2.54832	1.7618	0.78652	Y	N	LC NM+ Specific Regulation
MLX	HINT2	2.14201	1.04503	1.09698	Y	N	LC NM+ Specific Regulation
MLX	HMGB2	1.71504	0.3827	1.33235	Y	N	LC NM+ Specific Regulation
MLX	HMGCL	1.40222	0.41337	0.98886	Y	N	LC NM+ Specific Regulation
MLX	HNRNPF	5.80061	5.01327	0.78734	Y	N	LC NM+ Specific Regulation
MLX	HPF1	2.26038	1.55266	0.70772	Y	N	LC NM+ Specific Regulation
MLX	HTATIP2	9.13992	8.42806	0.71186	Y	N	LC NM+ Specific Regulation
MLX	HTR2A	1.85682	1.06337	0.79345	Y	N	LC NM+ Specific Regulation
MLX	IFI6	2.26406	3.02788	0.76381	N	Y	LC NM- Specific Regulation
MLX	IFRD1	1.62659	0.7849	0.84169	Y	N	LC NM+ Specific Regulation
MLX	IFT27	2.09515	1.25821	0.83694	Y	N	LC NM+ Specific Regulation
MLX	IFT43	1.73007	-0.74127	2.47134	Y	N	LC NM+ Specific Regulation
MLX	IFT80	1.313	-0.51974	1.83274	Y	N	LC NM+ Specific Regulation
MLX	IGF2R	2.13778	1.34761	0.79017	Y	N	LC NM+ Specific Regulation
MLX	IGFBP6	1.51328	-1.00789	2.52117	Y	N	LC NM+ Specific Regulation
MLX	IGLON5	1.46796	0.41088	1.05708	Y	N	LC NM+ Specific Regulation
MLX	IGSF3	1.30263	-0.51164	1.81427	Y	N	LC NM+ Specific Regulation
MLX	INSIG2	2.44357	1.64539	0.79817	Y	N	LC NM+ Specific Regulation
MLX	IPO11	7.10156	6.20106	0.90049	Y	N	LC NM+ Specific Regulation
MLX	IRF2BP2	2.22437	1.48507	0.7393	Y	N	LC NM+ Specific Regulation
MLX	ITPA	12.0574	11.1916	0.86577	Y	N	LC NM+ Specific Regulation
MLX	JMJD4	2.47633	1.35938	1.11696	Y	N	LC NM+ Specific Regulation
MLX	KCNJ9	1.7705	0.73172	1.03878	Y	N	LC NM+ Specific Regulation
MLX	KIAA0100	1.86645	0.98675	0.8797	Y	N	LC NM+ Specific Regulation
MLX	KIF21B	1.50974	0.62629	0.88346	Y	N	LC NM+ Specific Regulation
MLX	KLHDC9	1.43304	0.12963	1.30341	Y	N	LC NM+ Specific Regulation
MLX	KLHL35	1.44717	0.42591	1.02126	Y	N	LC NM+ Specific Regulation
MLX	L3MBTL1	1.2995	0.16445	1.13506	Y	N	LC NM+ Specific Regulation
MLX	LETMD1	2.09482	1.23342	0.86141	Y	N	LC NM+ Specific Regulation
MLX	LLPH	7.52643	6.36916	1.15727	Y	N	LC NM+ Specific Regulation
MLX	LMAN2	1.86113	1.06245	0.79867	Y	N	LC NM+ Specific Regulation
MLX	LMBR1	2.40012	1.42443	0.97569	Y	N	LC NM+ Specific Regulation
MLX	LMNA	1.0495	-0.319	1.3685	Y	N	LC NM+ Specific Regulation
MLX	LRFN1	-1.05253	1.83464	2.88717	N	Y	LC NM- Specific Regulation
MLX	LRP2	1.97026	-0.66288	2.63314	Y	N	LC NM+ Specific Regulation
MLX	LSM12	6.5883	5.86043	0.72787	Y	N	LC NM+ Specific Regulation
MLX	LYRM2	10.0815	9.36897	0.71256	Y	N	LC NM+ Specific Regulation
MLX	LZIC	1.40772	-0.27173	1.67945	Y	N	LC NM+ Specific Regulation
MLX	LZTR1	2.37299	0.23551	2.13748	Y	N	LC NM+ Specific Regulation
MLX	LZTS3	1.42198	-0.16247	1.58444	Y	N	LC NM+ Specific Regulation
MLX	MAN2C1	1.36913	-1.05668	2.42581	Y	N	LC NM+ Specific Regulation
MLX	MAX	2.36152	1.05184	1.30968	Y	N	LC NM+ Specific Regulation
MLX	MBD1	1.71827	0.63258	1.08569	Y	N	LC NM+ Specific Regulation
MLX	MBD2	7.35464	6.38726	0.96738	Y	N	LC NM+ Specific Regulation
MLX	MBD3	1.12916	-0.74693	1.87609	Y	N	LC NM+ Specific Regulation
MLX	MCHR1	1.74986	0.52478	1.22508	Y	N	LC NM+ Specific Regulation
MLX	MCUR1	9.25929	8.42653	0.83276	Y	N	LC NM+ Specific Regulation
MLX	MED4	1.77938	0.90694	0.87244	Y	N	LC NM+ Specific Regulation
MLX	MEF2D	1.6672	0.80885	0.85834	Y	N	LC NM+ Specific Regulation
MLX	MEG3	2.33796	3.15708	0.81911	N	Y	LC NM- Specific Regulation
MLX	MFSD10	2.06818	0.5864	1.48178	Y	N	LC NM+ Specific Regulation
MLX	MFSD8	1.46177	0.26026	1.20151	Y	N	LC NM+ Specific Regulation
MLX	MGAT1	7.83655	6.8361	1.00045	Y	N	LC NM+ Specific Regulation
MLX	MGAT3	1.80522	0.93592	0.8693	Y	N	LC NM+ Specific Regulation
MLX	MGMT	1.53606	0.14878	1.38728	Y	N	LC NM+ Specific Regulation
MLX	MGST1	3.93309	4.78058	0.84749	N	Y	LC NM- Specific Regulation
MLX	MICAL3	1.05865	-0.40052	1.45917	Y	N	LC NM+ Specific Regulation
MLX	MINDY3	2.01171	1.28034	0.73136	Y	N	LC NM+ Specific Regulation
MLX	MMP15	1.3772	0.12284	1.25436	Y	N	LC NM+ Specific Regulation
MLX	MON1A	0.28732	1.45233	1.16501	N	Y	LC NM- Specific Regulation
MLX	MORN2	2.04841	1.09244	0.95596	Y	N	LC NM+ Specific Regulation
MLX	MPST	8.08914	6.60768	1.48146	Y	N	LC NM+ Specific Regulation
MLX	MRPL43	2.23393	1.38319	0.85074	Y	N	LC NM+ Specific Regulation
MLX	MRPL48	1.76638	0.60666	1.15973	Y	N	LC NM+ Specific Regulation
MLX	MRPS14	1.22524	-0.53819	1.76343	Y	N	LC NM+ Specific Regulation
MLX	MRPS17	12.2164	11.4705	0.74586	Y	N	LC NM+ Specific Regulation
MLX	MRS2	7.61544	6.81033	0.80511	Y	N	LC NM+ Specific Regulation
MLX	MT-ATP8	-1.84697	0.9548	2.80177	N	Y	LC NM- Specific Regulation
MLX	MTIF2	7.41123	6.25222	1.15901	Y	N	LC NM+ Specific Regulation
MLX	MYADM	1.95681	0.93943	1.01738	Y	N	LC NM+ Specific Regulation
MLX	MYO16	1.37873	-0.14273	1.52146	Y	N	LC NM+ Specific Regulation
MLX	NAAA	0.16285	1.21132	1.04847	N	Y	LC NM- Specific Regulation
MLX	NAPEPLD	1.20967	-0.60267	1.81233	Y	N	LC NM+ Specific Regulation
MLX	NARF	2.13563	1.3207	0.81492	Y	N	LC NM+ Specific Regulation
MLX	NAT10	-0.3587	1.17932	1.53801	N	Y	LC NM- Specific Regulation
MLX	NAT9	1.34931	-0.6426	1.99191	Y	N	LC NM+ Specific Regulation
MLX	NBPF1	1.59978	0.35969	1.24009	Y	N	LC NM+ Specific Regulation
MLX	NCAM2	1.4615	-0.4393	1.9008	Y	N	LC NM+ Specific Regulation
MLX	NCBP2AS2	2.42339	0.90493	1.51846	Y	N	LC NM+ Specific Regulation
MLX	NCEH1	2.61598	1.54376	1.07222	Y	N	LC NM+ Specific Regulation
MLX	NCK1	1.1289	0.03952	1.08938	Y	N	LC NM+ Specific Regulation
MLX	NCLN	1.52428	0.66663	0.85765	Y	N	LC NM+ Specific Regulation
MLX	NDUFAF5	1.43249	-0.29119	1.72368	Y	N	LC NM+ Specific Regulation
MLX	NDUFAF6	1.97682	0.32131	1.65551	Y	N	LC NM+ Specific Regulation
MLX	NDUFAF8	2.19997	1.27097	0.929	Y	N	LC NM+ Specific Regulation
MLX	NELFB	2.02496	1.15431	0.87066	Y	N	LC NM+ Specific Regulation
MLX	NELL2	1.70901	-1.31853	3.02754	Y	N	LC NM+ Specific Regulation
MLX	NETO2	1.80474	0.97368	0.83106	Y	N	LC NM+ Specific Regulation
MLX	NEURL1	1.49957	0.30259	1.19698	Y	N	LC NM+ Specific Regulation
MLX	NNAT	1.47427	0.41594	1.05833	Y	N	LC NM+ Specific Regulation
MLX	NPB	0.55874	1.82687	1.26813	N	Y	LC NM- Specific Regulation
MLX	NQO1	1.95832	0.8358	1.12252	Y	N	LC NM+ Specific Regulation
MLX	NR2F6	2.24806	1.48328	0.76478	Y	N	LC NM+ Specific Regulation
MLX	NRSN1	1.48627	0.56121	0.92505	Y	N	LC NM+ Specific Regulation
MLX	NSD3	2.11431	1.38801	0.7263	Y	N	LC NM+ Specific Regulation
MLX	NT5C	1.43859	0.37203	1.06656	Y	N	LC NM+ Specific Regulation
MLX	NT5DC1	2.1402	1.30544	0.83476	Y	N	LC NM+ Specific Regulation
MLX	NUCB2	1.80097	0.41817	1.3828	Y	N	LC NM+ Specific Regulation
MLX	NUDT15	9.24312	8.18295	1.06017	Y	N	LC NM+ Specific Regulation
MLX	NUP62	1.24045	-0.45928	1.69973	Y	N	LC NM+ Specific Regulation
MLX	OGFRL1	1.93696	1.18438	0.75258	Y	N	LC NM+ Specific Regulation
MLX	ORC5	1.55046	0.27155	1.27891	Y	N	LC NM+ Specific Regulation
MLX	OSER1	2.06915	1.16193	0.90722	Y	N	LC NM+ Specific Regulation
MLX	PAAF1	2.15552	1.4214	0.73412	Y	N	LC NM+ Specific Regulation
MLX	PACS1	1.61464	0.5896	1.02504	Y	N	LC NM+ Specific Regulation
MLX	PAGR1	1.13161	-0.24623	1.37784	Y	N	LC NM+ Specific Regulation
MLX	PARD6A	1.00556	-0.28308	1.28863	Y	N	LC NM+ Specific Regulation
MLX	PBX1	1.60175	0.74264	0.85911	Y	N	LC NM+ Specific Regulation
MLX	PCGF5	1.85435	0.88739	0.96696	Y	N	LC NM+ Specific Regulation
MLX	PCMTD2	2.38309	1.16117	1.22193	Y	N	LC NM+ Specific Regulation
MLX	PCNX4	1.4495	0.56507	0.88443	Y	N	LC NM+ Specific Regulation
MLX	PDCL3	1.49726	0.26386	1.2334	Y	N	LC NM+ Specific Regulation
MLX	PDIA4	1.68147	0.49769	1.18378	Y	N	LC NM+ Specific Regulation
MLX	PDLIM3	1.90128	3.10244	1.20116	N	Y	LC NM- Specific Regulation
MLX	PDS5B	1.87411	0.92677	0.94734	Y	N	LC NM+ Specific Regulation
MLX	PEX10	1.50614	0.3756	1.13054	Y	N	LC NM+ Specific Regulation
MLX	PEX16	2.10608	1.19591	0.91017	Y	N	LC NM+ Specific Regulation
MLX	PGBD5	2.18998	1.24439	0.94559	Y	N	LC NM+ Specific Regulation
MLX	PGM3	1.15287	-0.57243	1.7253	Y	N	LC NM+ Specific Regulation
MLX	PIK3C3	1.56519	0.1053	1.45989	Y	N	LC NM+ Specific Regulation
MLX	PIK3CA	1.91219	0.88296	1.02923	Y	N	LC NM+ Specific Regulation
MLX	PIK3R4	1.67936	0.48743	1.19193	Y	N	LC NM+ Specific Regulation
MLX	PIM2	2.00652	0.72125	1.28526	Y	N	LC NM+ Specific Regulation
MLX	PITPNC1	-0.24752	1.17934	1.42685	N	Y	LC NM- Specific Regulation
MLX	PLCB4	2.36188	1.55146	0.81042	Y	N	LC NM+ Specific Regulation
MLX	PLLP	5.14753	6.27782	1.13029	N	Y	LC NM- Specific Regulation
MLX	PLPP5	1.66803	0.57229	1.09574	Y	N	LC NM+ Specific Regulation
MLX	PMPCB	3.00663	2.29414	0.7125	Y	N	LC NM+ Specific Regulation
MLX	POFUT2	1.19993	-0.53594	1.73587	Y	N	LC NM+ Specific Regulation
MLX	POLD2	1.52154	0.01454	1.507	Y	N	LC NM+ Specific Regulation
MLX	POLR2D	5.83434	5.10206	0.73228	Y	N	LC NM+ Specific Regulation
MLX	POLR2H	1.38477	0.33783	1.04694	Y	N	LC NM+ Specific Regulation
MLX	POLR2M	1.76824	0.93031	0.83793	Y	N	LC NM+ Specific Regulation
MLX	POLR3F	1.33244	0.08893	1.24351	Y	N	LC NM+ Specific Regulation
MLX	PORCN	1.70699	-0.30613	2.01312	Y	N	LC NM+ Specific Regulation
MLX	PPP1R15A	1.48038	0.37499	1.10539	Y	N	LC NM+ Specific Regulation
MLX	PPP1R3F	2.09235	1.3452	0.74715	Y	N	LC NM+ Specific Regulation
MLX	PPP1R9B	1.16674	0.0522	1.11454	Y	N	LC NM+ Specific Regulation
MLX	PPP2R1B	1.16587	-0.0223	1.18818	Y	N	LC NM+ Specific Regulation
MLX	PPP2R5A	4.94493	6.08974	1.14481	N	Y	LC NM- Specific Regulation
MLX	PRR5	1.6246	0.62557	0.99903	Y	N	LC NM+ Specific Regulation
MLX	PTBP1	3.88931	3.08852	0.80079	Y	N	LC NM+ Specific Regulation
MLX	PUDP	11.1279	10.2368	0.89108	Y	N	LC NM+ Specific Regulation
MLX	PURA	1.72387	0.6153	1.10857	Y	N	LC NM+ Specific Regulation
MLX	PXK	0.99645	-0.26568	1.26212	Y	N	LC NM+ Specific Regulation
MLX	PYCR3	1.19788	-0.31743	1.51531	Y	N	LC NM+ Specific Regulation
MLX	RAB28	1.45843	0.00806	1.45037	Y	N	LC NM+ Specific Regulation
MLX	RAB33B	-0.23503	1.33922	1.57425	N	Y	LC NM- Specific Regulation
MLX	RAB36	1.24185	-0.94169	2.18354	Y	N	LC NM+ Specific Regulation
MLX	RAB40C	1.50927	0.3654	1.14386	Y	N	LC NM+ Specific Regulation
MLX	RABGEF1	1.5855	0.68211	0.90339	Y	N	LC NM+ Specific Regulation
MLX	RAD17	1.54884	0.64475	0.9041	Y	N	LC NM+ Specific Regulation
MLX	RASGEF1A	1.1869	-0.53719	1.72409	Y	N	LC NM+ Specific Regulation
MLX	RB1	1.83048	1.03696	0.79352	Y	N	LC NM+ Specific Regulation
MLX	RBM23	1.64309	0.7741	0.86899	Y	N	LC NM+ Specific Regulation
MLX	RBM5	1.47653	0.57815	0.89837	Y	N	LC NM+ Specific Regulation
MLX	RBMX	-0.43464	1.17318	1.60782	N	Y	LC NM- Specific Regulation
MLX	RCBTB1	1.32676	0.17037	1.15639	Y	N	LC NM+ Specific Regulation
MLX	REPS1	2.40549	1.68042	0.72507	Y	N	LC NM+ Specific Regulation
MLX	RFNG	1.88728	1.07955	0.80773	Y	N	LC NM+ Specific Regulation
MLX	RGS2	2.16489	1.20511	0.95978	Y	N	LC NM+ Specific Regulation
MLX	RIMKLA	2.28025	1.45781	0.82245	Y	N	LC NM+ Specific Regulation
MLX	RING1	1.19514	-0.42348	1.61861	Y	N	LC NM+ Specific Regulation
MLX	RNF113A	1.35922	0.24411	1.11511	Y	N	LC NM+ Specific Regulation
MLX	RNF4	7.0409	6.35781	0.68308	Y	N	LC NM+ Specific Regulation
MLX	RNPEPL1	3.01727	4.47722	1.45996	N	Y	LC NM- Specific Regulation
MLX	RP9	1.99772	0.93523	1.06249	Y	N	LC NM+ Specific Regulation
MLX	RPE	1.20507	-0.04935	1.25442	Y	N	LC NM+ Specific Regulation
MLX	RPRD1B	6.59094	5.44342	1.14752	Y	N	LC NM+ Specific Regulation
MLX	RRP1	0.79146	-1.14928	1.94074	Y	N	LC NM+ Specific Regulation
MLX	RRP12	1.82138	0.91835	0.90303	Y	N	LC NM+ Specific Regulation
MLX	RSRC2	2.4628	1.72641	0.73639	Y	N	LC NM+ Specific Regulation
MLX	RTBDN	2.14191	0.84014	1.30177	Y	N	LC NM+ Specific Regulation
MLX	S100PBP	1.6914	0.60523	1.08616	Y	N	LC NM+ Specific Regulation
MLX	SAMD4A	1.47166	0.08848	1.38318	Y	N	LC NM+ Specific Regulation
MLX	SCAPER	1.28398	0.30596	0.97802	Y	N	LC NM+ Specific Regulation
MLX	SCN7A	2.12285	1.33427	0.78858	Y	N	LC NM+ Specific Regulation
MLX	SDF2	2.47111	0.94824	1.52287	Y	N	LC NM+ Specific Regulation
MLX	SENP2	2.0019	1.04977	0.95213	Y	N	LC NM+ Specific Regulation
MLX	SEPHS1	1.2178	-0.06705	1.28485	Y	N	LC NM+ Specific Regulation
MLX	SEPTIN9	1.99154	1.11663	0.87491	Y	N	LC NM+ Specific Regulation
MLX	SETD3	1.71362	0.18388	1.52975	Y	N	LC NM+ Specific Regulation
MLX	SFRP1	1.32586	0.22614	1.09973	Y	N	LC NM+ Specific Regulation
MLX	SHC1	1.97631	1.10144	0.87487	Y	N	LC NM+ Specific Regulation
MLX	SLC12A2	1.44033	-0.09217	1.53249	Y	N	LC NM+ Specific Regulation
MLX	SLC16A8	2.40131	1.60692	0.79439	Y	N	LC NM+ Specific Regulation
MLX	SLC25A16	1.55057	0.66709	0.88348	Y	N	LC NM+ Specific Regulation
MLX	SLC25A17	2.43151	1.7156	0.71591	Y	N	LC NM+ Specific Regulation
MLX	SLC25A28	1.64466	2.38248	0.73782	N	Y	LC NM- Specific Regulation
MLX	SLC39A11	11.8867	11.1466	0.74018	Y	N	LC NM+ Specific Regulation
MLX	SLC7A8	1.22274	0.01266	1.21007	Y	N	LC NM+ Specific Regulation
MLX	SLC8A1	2.4585	1.69527	0.76323	Y	N	LC NM+ Specific Regulation
MLX	SLC9A9	1.13037	-0.22834	1.35871	Y	N	LC NM+ Specific Regulation
MLX	SMC2	0.9607	-0.87144	1.83214	Y	N	LC NM+ Specific Regulation
MLX	SMIM27	7.05398	5.75362	1.30036	Y	N	LC NM+ Specific Regulation
MLX	SMIM7	2.23279	1.39374	0.83905	Y	N	LC NM+ Specific Regulation
MLX	SMYD3	2.81698	1.96583	0.85115	Y	N	LC NM+ Specific Regulation
MLX	SNX9	1.4828	0.61482	0.86799	Y	N	LC NM+ Specific Regulation
MLX	SORD	1.57018	0.64817	0.922	Y	N	LC NM+ Specific Regulation
MLX	SPG7	2.6814	1.59445	1.08695	Y	N	LC NM+ Specific Regulation
MLX	SPIN2B	1.41281	0.45819	0.95462	Y	N	LC NM+ Specific Regulation
MLX	SPIRE1	1.43722	0.4189	1.01833	Y	N	LC NM+ Specific Regulation
MLX	SPPL2A	7.64622	6.88689	0.75933	Y	N	LC NM+ Specific Regulation
MLX	SREK1	6.09751	5.20235	0.89516	Y	N	LC NM+ Specific Regulation
MLX	SRGAP3	1.77391	0.99354	0.78037	Y	N	LC NM+ Specific Regulation
MLX	SRRM2	2.26268	1.24711	1.01557	Y	N	LC NM+ Specific Regulation
MLX	SRRT	1.5117	0.25506	1.25664	Y	N	LC NM+ Specific Regulation
MLX	SRSF1	2.08321	1.26583	0.81738	Y	N	LC NM+ Specific Regulation
MLX	SRSF4	1.8594	1.03215	0.82724	Y	N	LC NM+ Specific Regulation
MLX	SS18	-1.51703	0.97089	2.48792	N	Y	LC NM- Specific Regulation
MLX	SSBP4	1.64999	0.44499	1.20501	Y	N	LC NM+ Specific Regulation
MLX	ST3GAL4	1.37362	0.41336	0.96026	Y	N	LC NM+ Specific Regulation
MLX	STAM2	1.49448	0.3552	1.13928	Y	N	LC NM+ Specific Regulation
MLX	STAT2	1.64635	-0.11781	1.76416	Y	N	LC NM+ Specific Regulation
MLX	STIM2	0.97392	-0.86082	1.83474	Y	N	LC NM+ Specific Regulation
MLX	STMP1	2.47234	1.60185	0.87049	Y	N	LC NM+ Specific Regulation
MLX	STRADB	0.33142	1.59032	1.25889	N	Y	LC NM- Specific Regulation
MLX	STT3A	2.15171	1.40769	0.74403	Y	N	LC NM+ Specific Regulation
MLX	STXBP5	1.943	1.08724	0.85576	Y	N	LC NM+ Specific Regulation
MLX	SULT1A1	1.7763	0.32192	1.45438	Y	N	LC NM+ Specific Regulation
MLX	SYMPK	0.54607	1.4525	0.90643	N	Y	LC NM- Specific Regulation
MLX	TAF15	0.51324	1.73005	1.21681	N	Y	LC NM- Specific Regulation
MLX	TARDBP	2.05829	1.21916	0.83913	Y	N	LC NM+ Specific Regulation
MLX	TBC1D17	2.05592	1.31557	0.74036	Y	N	LC NM+ Specific Regulation
MLX	TBC1D19	2.37025	0.60859	1.76167	Y	N	LC NM+ Specific Regulation
MLX	TBL1XR1	1.57613	0.6837	0.89242	Y	N	LC NM+ Specific Regulation
MLX	TBL3	1.42849	0.13488	1.29362	Y	N	LC NM+ Specific Regulation
MLX	TCEA1	1.54662	0.68486	0.86176	Y	N	LC NM+ Specific Regulation
MLX	TDRD7	0.87222	-0.65185	1.52407	Y	N	LC NM+ Specific Regulation
MLX	TELO2	1.16315	-0.2675	1.43066	Y	N	LC NM+ Specific Regulation
MLX	TENT4A	1.05368	-0.27508	1.32876	Y	N	LC NM+ Specific Regulation
MLX	TERF1	1.75081	0.26718	1.48363	Y	N	LC NM+ Specific Regulation
MLX	TEX261	1.06353	-1.21255	2.27608	Y	N	LC NM+ Specific Regulation
MLX	THAP7	1.22006	0.12759	1.09247	Y	N	LC NM+ Specific Regulation
MLX	THEM4	2.14157	0.89076	1.25081	Y	N	LC NM+ Specific Regulation
MLX	THOC3	-1.02844	0.95242	1.98086	N	Y	LC NM- Specific Regulation
MLX	THUMPD1	1.29945	0.28697	1.01248	Y	N	LC NM+ Specific Regulation
MLX	TIMM17B	1.68421	0.59651	1.0877	Y	N	LC NM+ Specific Regulation
MLX	TJP2	1.97091	0.69179	1.27911	Y	N	LC NM+ Specific Regulation
MLX	TLN2	1.66456	0.85448	0.81008	Y	N	LC NM+ Specific Regulation
MLX	TMCC3	1.25794	-0.33901	1.59695	Y	N	LC NM+ Specific Regulation
MLX	TMCO3	2.48982	1.44096	1.04886	Y	N	LC NM+ Specific Regulation
MLX	TMEM101	1.62879	0.81086	0.81793	Y	N	LC NM+ Specific Regulation
MLX	TMEM158	1.4674	0.28073	1.18667	Y	N	LC NM+ Specific Regulation
MLX	TMEM159	1.61082	0.78908	0.82174	Y	N	LC NM+ Specific Regulation
MLX	TMEM163	1.56617	0.52595	1.04023	Y	N	LC NM+ Specific Regulation
MLX	TMEM164	8.68974	7.71275	0.97699	Y	N	LC NM+ Specific Regulation
MLX	TMEM179B	11.2577	9.80428	1.4534	Y	N	LC NM+ Specific Regulation
MLX	TMEM184C	1.26876	0.17762	1.09114	Y	N	LC NM+ Specific Regulation
MLX	TMEM250	7.17328	5.50961	1.66367	Y	N	LC NM+ Specific Regulation
MLX	TMEM53	9.61956	8.48491	1.13465	Y	N	LC NM+ Specific Regulation
MLX	TMTC4	1.32978	-0.11002	1.4398	Y	N	LC NM+ Specific Regulation
MLX	TNRC6A	2.01901	1.12986	0.88915	Y	N	LC NM+ Specific Regulation
MLX	TPGS1	1.72178	0.1254	1.59638	Y	N	LC NM+ Specific Regulation
MLX	TPMT	7.14473	5.91415	1.23058	Y	N	LC NM+ Specific Regulation
MLX	TPST2	7.30624	6.38216	0.92408	Y	N	LC NM+ Specific Regulation
MLX	TRAK2	1.41388	0.32578	1.0881	Y	N	LC NM+ Specific Regulation
MLX	TRIM28	2.02186	1.13225	0.88961	Y	N	LC NM+ Specific Regulation
MLX	TSEN34	1.73555	-0.1331	1.86865	Y	N	LC NM+ Specific Regulation
MLX	TSPAN14	3.06308	3.77622	0.71313	N	Y	LC NM- Specific Regulation
MLX	TSPAN9	1.13378	-0.75118	1.88496	Y	N	LC NM+ Specific Regulation
MLX	TTC4	1.42239	-0.04625	1.46864	Y	N	LC NM+ Specific Regulation
MLX	TTLL12	5.3964	6.27917	0.88277	N	Y	LC NM- Specific Regulation
MLX	TUBGCP4	7.20735	6.27357	0.93378	Y	N	LC NM+ Specific Regulation
MLX	TUBGCP5	2.06374	1.09963	0.96411	Y	N	LC NM+ Specific Regulation
MLX	TULP4	1.55489	0.7199	0.83499	Y	N	LC NM+ Specific Regulation
MLX	UBE2D4	0.92611	-0.45366	1.37977	Y	N	LC NM+ Specific Regulation
MLX	UBE2E1	2.48409	1.70522	0.77886	Y	N	LC NM+ Specific Regulation
MLX	UBXN1	1.5024	0.44985	1.05255	Y	N	LC NM+ Specific Regulation
MLX	UCK1	1.03995	-0.26922	1.30917	Y	N	LC NM+ Specific Regulation
MLX	UPF1	1.48438	0.38667	1.09771	Y	N	LC NM+ Specific Regulation
MLX	UPP1	0.83105	-1.11965	1.9507	Y	N	LC NM+ Specific Regulation
MLX	URGCP	2.02226	1.06482	0.95743	Y	N	LC NM+ Specific Regulation
MLX	USP4	1.1281	-0.03272	1.16082	Y	N	LC NM+ Specific Regulation
MLX	UTP4	7.83903	6.70873	1.1303	Y	N	LC NM+ Specific Regulation
MLX	UXS1	2.41306	0.30579	2.10726	Y	N	LC NM+ Specific Regulation
MLX	VAC14	8.81539	7.84952	0.96587	Y	N	LC NM+ Specific Regulation
MLX	VAMP3	1.98311	1.11463	0.86848	Y	N	LC NM+ Specific Regulation
MLX	VGF	-0.3133	1.21294	1.52624	N	Y	LC NM- Specific Regulation
MLX	VPS13D	1.82353	0.88608	0.93744	Y	N	LC NM+ Specific Regulation
MLX	VPS45	2.08542	1.17908	0.90634	Y	N	LC NM+ Specific Regulation
MLX	VSTM5	0.85845	1.74408	0.88563	N	Y	LC NM- Specific Regulation
MLX	VWC2	1.61385	0.26988	1.34397	Y	N	LC NM+ Specific Regulation
MLX	WDFY3	1.75688	0.50153	1.25536	Y	N	LC NM+ Specific Regulation
MLX	WDR33	1.50398	0.6166	0.88738	Y	N	LC NM+ Specific Regulation
MLX	WWC1	3.53681	4.23356	0.69674	N	Y	LC NM- Specific Regulation
MLX	XPO7	1.71381	0.87827	0.83554	Y	N	LC NM+ Specific Regulation
MLX	YAF2	2.32062	1.3558	0.96482	Y	N	LC NM+ Specific Regulation
MLX	YBX1	1.14161	-0.12272	1.26433	Y	N	LC NM+ Specific Regulation
MLX	YEATS2	2.33572	1.4182	0.91752	Y	N	LC NM+ Specific Regulation
MLX	YIF1A	2.00709	0.73646	1.27063	Y	N	LC NM+ Specific Regulation
MLX	YY1	2.19533	1.31925	0.87608	Y	N	LC NM+ Specific Regulation
MLX	ZCCHC3	1.04435	-0.28958	1.33393	Y	N	LC NM+ Specific Regulation
MLX	ZDHHC24	2.14068	1.29699	0.84369	Y	N	LC NM+ Specific Regulation
MLX	ZFAS1	2.28405	1.58243	0.70162	Y	N	LC NM+ Specific Regulation
MLX	ZFYVE1	1.45109	-0.02551	1.4766	Y	N	LC NM+ Specific Regulation
MLX	ZFYVE9	1.29509	0.05141	1.24368	Y	N	LC NM+ Specific Regulation
MLX	ZMAT4	2.06594	1.25749	0.80845	Y	N	LC NM+ Specific Regulation
MLX	ZNF529	1.01567	-0.36487	1.38055	Y	N	LC NM+ Specific Regulation
MLX	ZNF540	0.97931	-1.42569	2.40499	Y	N	LC NM+ Specific Regulation
MLX	ZNF655	1.51663	0.20214	1.31449	Y	N	LC NM+ Specific Regulation
MLX	ZNRD2	1.59027	0.62885	0.96143	Y	N	LC NM+ Specific Regulation
MLX	ZSWIM7	2.39705	1.38509	1.01196	Y	N	LC NM+ Specific Regulation
NFAT5	CACNB2	5.87256	5.03292	0.83964	Y	N	LC NM+ Specific Regulation
NFAT5	CDKL5	6.30654	5.40736	0.89918	Y	N	LC NM+ Specific Regulation
NFAT5	CPLANE1	6.31368	5.58008	0.73359	Y	N	LC NM+ Specific Regulation
NFAT5	DENND11	5.00858	5.7508	0.74222	N	Y	LC NM- Specific Regulation
NFAT5	MMP28	9.07162	9.87122	0.7996	N	Y	LC NM- Specific Regulation
NFAT5	MT-ATP8	-0.32883	1.23225	1.56109	N	Y	LC NM- Specific Regulation
NFAT5	RASAL2	6.12412	5.27024	0.85388	Y	N	LC NM+ Specific Regulation
NFAT5	REV3L	5.80832	5.11923	0.68909	Y	N	LC NM+ Specific Regulation
NFAT5	TCF4	2.64508	3.61093	0.96585	N	Y	LC NM- Specific Regulation
NFAT5	TRPM3	4.49954	5.37142	0.87188	N	Y	LC NM- Specific Regulation
NFAT5	UTRN	3.61778	4.33592	0.71814	N	Y	LC NM- Specific Regulation
NFIX	ATP1B2	5.90533	6.68634	0.78101	N	Y	LC NM- Specific Regulation
NFIX	CCDC59	11.263	10.4914	0.77166	Y	N	LC NM+ Specific Regulation
NFIX	SSPN	4.49745	5.21257	0.71513	N	Y	LC NM- Specific Regulation
PATZ1	ARHGEF26	1.74103	0.88557	0.85547	Y	N	LC NM+ Specific Regulation
PATZ1	ATP1B2	1.26027	0.13005	1.13022	Y	N	LC NM+ Specific Regulation
PATZ1	AXL	1.69782	0.83552	0.8623	Y	N	LC NM+ Specific Regulation
PATZ1	C1QTNF4	1.41657	0.42297	0.99359	Y	N	LC NM+ Specific Regulation
PATZ1	CAT	2.12811	1.2755	0.85261	Y	N	LC NM+ Specific Regulation
PATZ1	CRABP1	1.85412	0.94953	0.90459	Y	N	LC NM+ Specific Regulation
PATZ1	CYFIP1	1.51592	0.52539	0.99053	Y	N	LC NM+ Specific Regulation
PATZ1	ETNPPL	1.4934	0.54348	0.94993	Y	N	LC NM+ Specific Regulation
PATZ1	FGFR3	1.22186	0.19202	1.02984	Y	N	LC NM+ Specific Regulation
PATZ1	HEYL	2.08589	1.35154	0.73435	Y	N	LC NM+ Specific Regulation
PATZ1	IFITM3	1.50809	0.59846	0.90963	Y	N	LC NM+ Specific Regulation
PATZ1	ITPKB	1.62686	0.6938	0.93305	Y	N	LC NM+ Specific Regulation
PATZ1	JAM2	1.79302	0.95213	0.8409	Y	N	LC NM+ Specific Regulation
PATZ1	MALAT1	1.15179	-0.31278	1.46457	Y	N	LC NM+ Specific Regulation
PATZ1	MYBPC1	1.64002	0.81835	0.82168	Y	N	LC NM+ Specific Regulation
PATZ1	NFIB	1.93205	1.10539	0.82666	Y	N	LC NM+ Specific Regulation
PATZ1	NKAIN4	1.58147	0.73125	0.85022	Y	N	LC NM+ Specific Regulation
PATZ1	PDK4	2.20502	1.41612	0.7889	Y	N	LC NM+ Specific Regulation
PATZ1	PENK	2.1249	1.19097	0.93394	Y	N	LC NM+ Specific Regulation
PATZ1	PREX1	2.05831	1.08245	0.97586	Y	N	LC NM+ Specific Regulation
PATZ1	PTPRZ1	1.52348	0.61299	0.91049	Y	N	LC NM+ Specific Regulation
PATZ1	RASGRP3	2.33365	1.53535	0.7983	Y	N	LC NM+ Specific Regulation
PATZ1	RFX4	2.08159	1.31889	0.7627	Y	N	LC NM+ Specific Regulation
PATZ1	SCRG1	1.42549	0.37436	1.05113	Y	N	LC NM+ Specific Regulation
PATZ1	SH3KBP1	1.96478	1.17411	0.79068	Y	N	LC NM+ Specific Regulation
PATZ1	SLC1A3	1.61768	0.74069	0.87699	Y	N	LC NM+ Specific Regulation
PATZ1	SMOX	1.49812	0.62435	0.87377	Y	N	LC NM+ Specific Regulation
PATZ1	SOX2	1.65043	0.81096	0.83947	Y	N	LC NM+ Specific Regulation
PATZ1	SPP1	2.06653	1.11989	0.94663	Y	N	LC NM+ Specific Regulation
PATZ1	SSPN	2.00723	0.97984	1.02739	Y	N	LC NM+ Specific Regulation
PATZ1	TF	1.74198	0.89305	0.84893	Y	N	LC NM+ Specific Regulation
PATZ1	TNIK	2.03815	1.11296	0.92519	Y	N	LC NM+ Specific Regulation
PATZ1	ZFP36L1	1.49762	0.63176	0.86586	Y	N	LC NM+ Specific Regulation
PBX1	ANKRD28	5.65427	4.97668	0.67759	Y	N	LC NM+ Specific Regulation
PBX1	AQP4	5.30885	6.05927	0.75041	N	Y	LC NM- Specific Regulation
PBX1	CTDSPL	4.56356	5.31035	0.74679	N	Y	LC NM- Specific Regulation
PBX1	DAAM2	5.12596	6.02187	0.89591	N	Y	LC NM- Specific Regulation
PBX1	FUT11	7.2196	6.43831	0.78129	Y	N	LC NM+ Specific Regulation
PBX1	KLK6	4.41426	5.2168	0.80254	N	Y	LC NM- Specific Regulation
PBX1	LIX1L	4.9044	5.57931	0.67491	N	Y	LC NM- Specific Regulation
PBX1	MOBP	3.67654	4.45027	0.77373	N	Y	LC NM- Specific Regulation
PBX1	MYBPC1	6.76339	7.57055	0.80716	N	Y	LC NM- Specific Regulation
PBX1	NFIA	2.89347	3.61459	0.72113	N	Y	LC NM- Specific Regulation
PBX1	NFIB	3.26175	4.25072	0.98897	N	Y	LC NM- Specific Regulation
PBX1	NR2F2	2.92596	3.66205	0.73608	N	Y	LC NM- Specific Regulation
PBX1	NRP2	4.08996	4.96208	0.87212	N	Y	LC NM- Specific Regulation
PBX1	PLP1	3.40148	4.35626	0.95478	N	Y	LC NM- Specific Regulation
PBX1	RAB36	5.9328	5.0623	0.8705	Y	N	LC NM+ Specific Regulation
PBX1	RRP1	8.41686	7.42217	0.99469	Y	N	LC NM+ Specific Regulation
PBX1	SNRNP35	10.7277	9.8194	0.9083	Y	N	LC NM+ Specific Regulation
PBX1	SPARCL1	5.47158	6.51058	1.03901	N	Y	LC NM- Specific Regulation
PBX1	SPX	6.35406	7.09779	0.74373	N	Y	LC NM- Specific Regulation
PBX1	SSPN	3.3502	4.47342	1.12322	N	Y	LC NM- Specific Regulation
PBX1	SYTL2	5.4052	4.56841	0.8368	Y	N	LC NM+ Specific Regulation
PBX1	TIMP3	4.62081	5.38612	0.76531	N	Y	LC NM- Specific Regulation
PBX1	TLCD5	10.6542	9.83954	0.81468	Y	N	LC NM+ Specific Regulation
PBX1	TRPM3	4.21484	4.96448	0.74964	N	Y	LC NM- Specific Regulation
PBX1	UPP1	6.84272	5.88194	0.96078	Y	N	LC NM+ Specific Regulation
PBX1	WLS	6.02551	6.75062	0.7251	N	Y	LC NM- Specific Regulation
PRDM4	ANKRD39	1.34269	0.28699	1.0557	Y	N	LC NM+ Specific Regulation
PRDM4	BBIP1	0.96446	-0.50896	1.47342	Y	N	LC NM+ Specific Regulation
PRDM4	CEBPG	8.22752	7.47154	0.75597	Y	N	LC NM+ Specific Regulation
PRDM4	CETN3	1.13636	-0.18213	1.3185	Y	N	LC NM+ Specific Regulation
PRDM4	CLN8	1.0693	-0.17907	1.24836	Y	N	LC NM+ Specific Regulation
PRDM4	CTCF	5.52512	4.83735	0.68776	Y	N	LC NM+ Specific Regulation
PRDM4	DESI1	1.34976	0.23112	1.11865	Y	N	LC NM+ Specific Regulation
PRDM4	FEM1A	0.91524	-0.5707	1.48594	Y	N	LC NM+ Specific Regulation
PRDM4	IFT43	0.86794	-0.66634	1.53427	Y	N	LC NM+ Specific Regulation
PRDM4	LRP2	1.19048	-0.23866	1.42915	Y	N	LC NM+ Specific Regulation
PRDM4	LZTR1	1.48241	0.15108	1.33133	Y	N	LC NM+ Specific Regulation
PRDM4	MFSD10	1.30113	0.10617	1.19497	Y	N	LC NM+ Specific Regulation
PRDM4	NELL2	0.86562	-0.75865	1.62427	Y	N	LC NM+ Specific Regulation
PRDM4	PBRM1	5.93432	5.15585	0.77847	Y	N	LC NM+ Specific Regulation
PRDM4	PIK3C3	7.42271	6.59615	0.82656	Y	N	LC NM+ Specific Regulation
PRDM4	SDF2	1.39533	0.45376	0.94158	Y	N	LC NM+ Specific Regulation
PRDM4	TBC1D19	1.23819	0.16819	1.07	Y	N	LC NM+ Specific Regulation
PRDM4	THEM4	1.36926	0.40149	0.96777	Y	N	LC NM+ Specific Regulation
PRDM4	TP53BP2	6.45584	7.1713	0.71546	N	Y	LC NM- Specific Regulation
PRDM4	UXS1	1.33844	-0.06907	1.40751	Y	N	LC NM+ Specific Regulation
PRDM4	ZNF518B	7.38924	6.34997	1.03927	Y	N	LC NM+ Specific Regulation
RFX3	ADRA1B	0.24902	1.32293	1.07391	N	Y	LC NM- Specific Regulation
RFX3	AQP1	1.47961	0.54952	0.93009	Y	N	LC NM+ Specific Regulation
RFX3	ATP1B2	1.25268	0.09434	1.15834	Y	N	LC NM+ Specific Regulation
RFX3	AXL	1.66625	0.72879	0.93746	Y	N	LC NM+ Specific Regulation
RFX3	C1QTNF4	1.47545	0.49304	0.9824	Y	N	LC NM+ Specific Regulation
RFX3	CAT	2.1068	1.30646	0.80034	Y	N	LC NM+ Specific Regulation
RFX3	CRABP1	1.77507	0.90812	0.86695	Y	N	LC NM+ Specific Regulation
RFX3	CYFIP1	1.53198	0.45419	1.07779	Y	N	LC NM+ Specific Regulation
RFX3	EFEMP1	1.67481	0.78135	0.89346	Y	N	LC NM+ Specific Regulation
RFX3	EHBP1L1	2.11818	1.35618	0.762	Y	N	LC NM+ Specific Regulation
RFX3	ETNPPL	1.56634	0.5909	0.97544	Y	N	LC NM+ Specific Regulation
RFX3	FGFR3	1.58546	0.53759	1.04787	Y	N	LC NM+ Specific Regulation
RFX3	HEYL	2.09445	1.35638	0.73806	Y	N	LC NM+ Specific Regulation
RFX3	IFITM3	1.58671	0.7065	0.88021	Y	N	LC NM+ Specific Regulation
RFX3	ITPKB	1.71476	0.73148	0.98328	Y	N	LC NM+ Specific Regulation
RFX3	JAM2	1.95221	0.97058	0.98163	Y	N	LC NM+ Specific Regulation
RFX3	KCNJ10	1.60354	0.7536	0.84994	Y	N	LC NM+ Specific Regulation
RFX3	KCNQ2	1.49606	0.62263	0.87343	Y	N	LC NM+ Specific Regulation
RFX3	LGI4	1.83388	0.81785	1.01603	Y	N	LC NM+ Specific Regulation
RFX3	MALAT1	1.10062	-0.26281	1.36343	Y	N	LC NM+ Specific Regulation
RFX3	MEGF10	1.86164	1.07539	0.78625	Y	N	LC NM+ Specific Regulation
RFX3	NFIB	1.93641	1.00329	0.93312	Y	N	LC NM+ Specific Regulation
RFX3	NRP2	1.98748	1.15379	0.83369	Y	N	LC NM+ Specific Regulation
RFX3	PDK4	2.22065	1.42712	0.79352	Y	N	LC NM+ Specific Regulation
RFX3	PENK	2.15779	1.12287	1.03492	Y	N	LC NM+ Specific Regulation
RFX3	POLR2J3	1.92183	1.14804	0.77379	Y	N	LC NM+ Specific Regulation
RFX3	PREX1	2.28285	1.21375	1.0691	Y	N	LC NM+ Specific Regulation
RFX3	PTPRZ1	1.61999	0.68091	0.93908	Y	N	LC NM+ Specific Regulation
RFX3	RASGRP3	2.4227	1.53164	0.89106	Y	N	LC NM+ Specific Regulation
RFX3	RGS10	2.12652	1.37791	0.74861	Y	N	LC NM+ Specific Regulation
RFX3	S1PR1	1.97247	1.20337	0.7691	Y	N	LC NM+ Specific Regulation
RFX3	SCRG1	1.52822	0.44501	1.08321	Y	N	LC NM+ Specific Regulation
RFX3	SDC4	1.77929	0.90498	0.87431	Y	N	LC NM+ Specific Regulation
RFX3	SELENOP	1.72094	0.93087	0.79007	Y	N	LC NM+ Specific Regulation
RFX3	SH3KBP1	1.94472	1.10477	0.83995	Y	N	LC NM+ Specific Regulation
RFX3	SLC1A3	1.72396	0.88294	0.84103	Y	N	LC NM+ Specific Regulation
RFX3	SMOX	1.62878	0.67934	0.94944	Y	N	LC NM+ Specific Regulation
RFX3	SOX2	2.06595	1.05862	1.00733	Y	N	LC NM+ Specific Regulation
RFX3	SPP1	2.37488	1.26757	1.10731	Y	N	LC NM+ Specific Regulation
RFX3	SSPN	2.09747	1.03897	1.05851	Y	N	LC NM+ Specific Regulation
RFX3	TF	1.78029	0.89881	0.88148	Y	N	LC NM+ Specific Regulation
RFX3	TNIK	1.97187	1.15881	0.81306	Y	N	LC NM+ Specific Regulation
RFX3	TNS3	1.89058	0.90423	0.98636	Y	N	LC NM+ Specific Regulation
RFX3	TTYH2	1.83693	0.99839	0.83854	Y	N	LC NM+ Specific Regulation
RFX3	ZFP36L1	1.64193	0.80228	0.83966	Y	N	LC NM+ Specific Regulation
RORA	AASS	5.02496	5.80375	0.77879	N	Y	LC NM- Specific Regulation
RORA	CCND2	2.61445	3.40847	0.79402	N	Y	LC NM- Specific Regulation
RORA	CES2	7.92923	7.1082	0.82104	Y	N	LC NM+ Specific Regulation
RORA	CNDP1	5.27114	6.04927	0.77813	N	Y	LC NM- Specific Regulation
RORA	CRB2	3.74825	4.52237	0.77411	N	Y	LC NM- Specific Regulation
RORA	ERAL1	8.03695	7.34073	0.69622	Y	N	LC NM+ Specific Regulation
RORA	FGFR2	4.09286	5.13477	1.04191	N	Y	LC NM- Specific Regulation
RORA	FLNA	4.64673	3.64082	1.00591	Y	N	LC NM+ Specific Regulation
RORA	GKAP1	7.21948	6.52208	0.6974	Y	N	LC NM+ Specific Regulation
RORA	LZTR1	1.10006	-0.38155	1.4816	Y	N	LC NM+ Specific Regulation
RORA	MBD3	8.92347	8.00112	0.92235	Y	N	LC NM+ Specific Regulation
RORA	MT-ATP8	-0.82614	0.87591	1.70205	N	Y	LC NM- Specific Regulation
RORA	NDRG2	4.73114	5.5254	0.79427	N	Y	LC NM- Specific Regulation
RORA	PLP1	3.31832	4.33496	1.01664	N	Y	LC NM- Specific Regulation
RORA	REV3L	5.68919	4.9113	0.77789	Y	N	LC NM+ Specific Regulation
RORA	RHOBTB3	6.77904	7.90751	1.12847	N	Y	LC NM- Specific Regulation
RORA	RNF144A	8.64583	7.75953	0.8863	Y	N	LC NM+ Specific Regulation
RORA	SLC6A9	4.34435	5.16704	0.82269	N	Y	LC NM- Specific Regulation
RORA	SMCHD1	6.51551	5.68007	0.83544	Y	N	LC NM+ Specific Regulation
RORA	TENT4A	7.07565	6.38695	0.6887	Y	N	LC NM+ Specific Regulation
RORA	UXS1	1.09266	-0.35969	1.45235	Y	N	LC NM+ Specific Regulation
RORA	ZFP36L1	2.41092	3.48703	1.07611	N	Y	LC NM- Specific Regulation
SCRT1	ADRA1B	0.23156	1.34359	1.11203	N	Y	LC NM- Specific Regulation
SCRT1	ARHGEF26	1.67542	0.83445	0.84097	Y	N	LC NM+ Specific Regulation
SCRT1	AXL	1.66944	0.69049	0.97895	Y	N	LC NM+ Specific Regulation
SCRT1	CRABP1	1.66214	0.77459	0.88756	Y	N	LC NM+ Specific Regulation
SCRT1	CYFIP1	1.42778	0.4289	0.99888	Y	N	LC NM+ Specific Regulation
SCRT1	FGFR3	1.26984	0.24171	1.02813	Y	N	LC NM+ Specific Regulation
SCRT1	FXYD1	1.01418	-0.23348	1.24767	Y	N	LC NM+ Specific Regulation
SCRT1	ITPKB	1.48158	0.48399	0.99759	Y	N	LC NM+ Specific Regulation
SCRT1	JAM2	1.8781	0.98421	0.89389	Y	N	LC NM+ Specific Regulation
SCRT1	KIAA1671	1.45748	0.50794	0.94954	Y	N	LC NM+ Specific Regulation
SCRT1	LGI4	1.37872	0.29342	1.08531	Y	N	LC NM+ Specific Regulation
SCRT1	LRRCC1	0.81992	1.69925	0.87933	N	Y	LC NM- Specific Regulation
SCRT1	MALAT1	1.10601	-0.55855	1.66455	Y	N	LC NM+ Specific Regulation
SCRT1	MLH3	0.46139	1.41024	0.94885	N	Y	LC NM- Specific Regulation
SCRT1	NFIB	1.74847	0.8687	0.87977	Y	N	LC NM+ Specific Regulation
SCRT1	NKAIN4	1.59459	0.70243	0.89216	Y	N	LC NM+ Specific Regulation
SCRT1	PDE1C	2.12583	1.40909	0.71673	Y	N	LC NM+ Specific Regulation
SCRT1	PDK4	2.25906	1.4456	0.81346	Y	N	LC NM+ Specific Regulation
SCRT1	PENK	2.05643	0.8509	1.20553	Y	N	LC NM+ Specific Regulation
SCRT1	PREX1	1.92645	0.94531	0.98114	Y	N	LC NM+ Specific Regulation
SCRT1	RASGRP3	2.67096	1.81766	0.8533	Y	N	LC NM+ Specific Regulation
SCRT1	RFX4	2.14599	1.40238	0.74361	Y	N	LC NM+ Specific Regulation
SCRT1	SCRG1	1.40582	0.31967	1.08616	Y	N	LC NM+ Specific Regulation
SCRT1	SDC4	1.59021	0.74443	0.84579	Y	N	LC NM+ Specific Regulation
SCRT1	SH3KBP1	1.65685	0.78679	0.87007	Y	N	LC NM+ Specific Regulation
SCRT1	SMOX	1.58715	0.69666	0.89049	Y	N	LC NM+ Specific Regulation
SCRT1	SOX2	1.65007	0.78434	0.86574	Y	N	LC NM+ Specific Regulation
SCRT1	SPP1	2.21971	1.17102	1.04869	Y	N	LC NM+ Specific Regulation
SCRT1	SSPN	1.99717	0.96428	1.03288	Y	N	LC NM+ Specific Regulation
SCRT1	TCN2	0.76745	1.59969	0.83223	N	Y	LC NM- Specific Regulation
SCRT1	TNIK	1.79826	0.86897	0.92929	Y	N	LC NM+ Specific Regulation
SCRT1	TNS3	1.48978	0.30578	1.18401	Y	N	LC NM+ Specific Regulation
TFE3	ABL1	6.12101	5.22137	0.89963	Y	N	LC NM+ Specific Regulation
TFE3	ADCY1	0.72406	-1.3319	2.05596	Y	N	LC NM+ Specific Regulation
TFE3	AGPAT2	0.81362	-0.81089	1.62451	Y	N	LC NM+ Specific Regulation
TFE3	AGPAT4	1.57823	0.48411	1.09412	Y	N	LC NM+ Specific Regulation
TFE3	ANKRD39	1.27918	0.14774	1.13144	Y	N	LC NM+ Specific Regulation
TFE3	ARFIP2	1.49641	0.51458	0.98183	Y	N	LC NM+ Specific Regulation
TFE3	ARHGEF10	2.81897	3.65362	0.83465	N	Y	LC NM- Specific Regulation
TFE3	ARHGEF2	2.87356	3.5693	0.69574	N	Y	LC NM- Specific Regulation
TFE3	ARHGEF26	4.08185	5.55208	1.47022	N	Y	LC NM- Specific Regulation
TFE3	ARID1A	1.14334	0.05263	1.0907	Y	N	LC NM+ Specific Regulation
TFE3	ATF5	1.43313	0.42036	1.01277	Y	N	LC NM+ Specific Regulation
TFE3	AXL	2.66792	4.21918	1.55127	N	Y	LC NM- Specific Regulation
TFE3	BBIP1	1.04522	-0.61054	1.65576	Y	N	LC NM+ Specific Regulation
TFE3	C1QTNF1	4.21589	5.2243	1.00841	N	Y	LC NM- Specific Regulation
TFE3	C3	3.11134	4.16781	1.05647	N	Y	LC NM- Specific Regulation
TFE3	CAPN2	1.27592	-0.37787	1.65379	Y	N	LC NM+ Specific Regulation
TFE3	CCDC112	6.45792	5.25	1.20793	Y	N	LC NM+ Specific Regulation
TFE3	CDC26	10.6612	9.7912	0.86999	Y	N	LC NM+ Specific Regulation
TFE3	CDC42EP4	4.79467	5.81206	1.01739	N	Y	LC NM- Specific Regulation
TFE3	CDR2L	6.19978	5.49154	0.70824	Y	N	LC NM+ Specific Regulation
TFE3	CETN3	1.15461	-0.37734	1.53195	Y	N	LC NM+ Specific Regulation
TFE3	CLN8	0.98392	-0.47414	1.45806	Y	N	LC NM+ Specific Regulation
TFE3	CRTC1	1.36079	0.30306	1.05773	Y	N	LC NM+ Specific Regulation
TFE3	CRYAB	4.9026	5.97132	1.06873	N	Y	LC NM- Specific Regulation
TFE3	DCK	9.27726	8.47622	0.80104	Y	N	LC NM+ Specific Regulation
TFE3	DENND4B	8.39107	7.5016	0.88947	Y	N	LC NM+ Specific Regulation
TFE3	DESI1	1.86694	0.12768	1.73926	Y	N	LC NM+ Specific Regulation
TFE3	DNAAF1	7.40608	6.34726	1.05883	Y	N	LC NM+ Specific Regulation
TFE3	DOP1B	11.3384	10.5137	0.8247	Y	N	LC NM+ Specific Regulation
TFE3	DPF1	1.02124	-0.31266	1.3339	Y	N	LC NM+ Specific Regulation
TFE3	DROSHA	1.11813	0.01154	1.10658	Y	N	LC NM+ Specific Regulation
TFE3	EHBP1L1	2.58417	3.77359	1.18943	N	Y	LC NM- Specific Regulation
TFE3	EHD2	3.12243	4.07436	0.95193	N	Y	LC NM- Specific Regulation
TFE3	ENKUR	5.11992	5.91784	0.79792	N	Y	LC NM- Specific Regulation
TFE3	ERICH1	1.06307	-0.26954	1.33261	Y	N	LC NM+ Specific Regulation
TFE3	FAM124A	8.46877	9.21539	0.74663	N	Y	LC NM- Specific Regulation
TFE3	FAM161B	1.3391	0.2273	1.1118	Y	N	LC NM+ Specific Regulation
TFE3	FAM172A	1.19353	-0.07258	1.26611	Y	N	LC NM+ Specific Regulation
TFE3	FEM1A	0.86416	-0.71225	1.57641	Y	N	LC NM+ Specific Regulation
TFE3	FIBCD1	0.89346	1.71061	0.81715	N	Y	LC NM- Specific Regulation
TFE3	FLNA	4.37247	3.29488	1.07759	Y	N	LC NM+ Specific Regulation
TFE3	FNIP2	0.89689	-0.88337	1.78026	Y	N	LC NM+ Specific Regulation
TFE3	FUT11	7.41358	6.54461	0.86897	Y	N	LC NM+ Specific Regulation
TFE3	GNA12	4.87243	3.85568	1.01675	Y	N	LC NM+ Specific Regulation
TFE3	GPC1	8.0117	7.22546	0.78623	Y	N	LC NM+ Specific Regulation
TFE3	GPR108	8.8136	7.83162	0.98197	Y	N	LC NM+ Specific Regulation
TFE3	GPRIN1	1.07105	-0.40601	1.47706	Y	N	LC NM+ Specific Regulation
TFE3	HGSNAT	1.69627	0.89575	0.80053	Y	N	LC NM+ Specific Regulation
TFE3	HINT2	1.33501	0.30824	1.02677	Y	N	LC NM+ Specific Regulation
TFE3	HLA-E	4.22674	5.44701	1.22027	N	Y	LC NM- Specific Regulation
TFE3	IFITM3	4.86428	6.54581	1.68152	N	Y	LC NM- Specific Regulation
TFE3	IFT43	0.74828	-1.15196	1.90024	Y	N	LC NM+ Specific Regulation
TFE3	IGFBP6	0.95043	-1.10482	2.05525	Y	N	LC NM+ Specific Regulation
TFE3	ITGB5	4.39184	5.72436	1.33252	N	Y	LC NM- Specific Regulation
TFE3	JMJD4	1.85469	0.95151	0.90318	Y	N	LC NM+ Specific Regulation
TFE3	KLF6	6.05698	5.26137	0.79561	Y	N	LC NM+ Specific Regulation
TFE3	KSR1	4.01247	3.24798	0.76449	Y	N	LC NM+ Specific Regulation
TFE3	LITAF	3.96806	4.99658	1.02852	N	Y	LC NM- Specific Regulation
TFE3	LRFN1	-0.59688	1.17038	1.76726	N	Y	LC NM- Specific Regulation
TFE3	LRP2	1.16865	-0.84516	2.01381	Y	N	LC NM+ Specific Regulation
TFE3	LZTR1	1.88022	-0.05239	1.93261	Y	N	LC NM+ Specific Regulation
TFE3	MALAT1	-1.56211	0.75019	2.3123	N	Y	LC NM- Specific Regulation
TFE3	MAN2C1	0.94847	-0.80267	1.75114	Y	N	LC NM+ Specific Regulation
TFE3	MAP3K12	8.43164	7.67989	0.75175	Y	N	LC NM+ Specific Regulation
TFE3	MAP4K4	5.05797	4.31404	0.74394	Y	N	LC NM+ Specific Regulation
TFE3	MAX	1.57256	0.58007	0.99249	Y	N	LC NM+ Specific Regulation
TFE3	MBD1	1.26539	0.22006	1.04534	Y	N	LC NM+ Specific Regulation
TFE3	MFGE8	4.88864	5.86711	0.97847	N	Y	LC NM- Specific Regulation
TFE3	MFHAS1	6.88747	6.15038	0.73709	Y	N	LC NM+ Specific Regulation
TFE3	MFSD10	1.48244	0.34312	1.13932	Y	N	LC NM+ Specific Regulation
TFE3	MFSD8	1.00816	-0.36391	1.37207	Y	N	LC NM+ Specific Regulation
TFE3	MGAT1	7.52838	6.79912	0.72926	Y	N	LC NM+ Specific Regulation
TFE3	MGAT3	1.55049	0.70568	0.84481	Y	N	LC NM+ Specific Regulation
TFE3	MGST1	4.13912	5.02521	0.88609	N	Y	LC NM- Specific Regulation
TFE3	MICAL3	5.94312	5.04374	0.89939	Y	N	LC NM+ Specific Regulation
TFE3	MRPL43	1.50562	0.64888	0.85674	Y	N	LC NM+ Specific Regulation
TFE3	MT-ATP8	-0.77291	1.16641	1.93932	N	Y	LC NM- Specific Regulation
TFE3	MTHFR	5.21187	4.50649	0.70538	Y	N	LC NM+ Specific Regulation
TFE3	NCBP2AS2	1.56404	0.28448	1.27956	Y	N	LC NM+ Specific Regulation
TFE3	NCEH1	1.70848	0.83452	0.87396	Y	N	LC NM+ Specific Regulation
TFE3	NDUFAF6	1.12545	-0.34927	1.47472	Y	N	LC NM+ Specific Regulation
TFE3	NELL2	0.84111	-1.17139	2.0125	Y	N	LC NM+ Specific Regulation
TFE3	NUP62	0.93268	-0.67071	1.60339	Y	N	LC NM+ Specific Regulation
TFE3	OSBPL1A	4.94861	4.19227	0.75634	Y	N	LC NM+ Specific Regulation
TFE3	PDLIM4	7.44079	6.56503	0.87575	Y	N	LC NM+ Specific Regulation
TFE3	PGBD5	1.80028	0.9108	0.88949	Y	N	LC NM+ Specific Regulation
TFE3	PIK3C3	1.16883	-0.03296	1.20179	Y	N	LC NM+ Specific Regulation
TFE3	PIM2	1.49589	0.42784	1.06805	Y	N	LC NM+ Specific Regulation
TFE3	PITPNC1	-0.4903	0.94729	1.43758	N	Y	LC NM- Specific Regulation
TFE3	PKIG	7.5221	6.23279	1.28931	Y	N	LC NM+ Specific Regulation
TFE3	PORCN	1.09043	-0.47549	1.56592	Y	N	LC NM+ Specific Regulation
TFE3	PPP1R9B	6.75904	5.85038	0.90866	Y	N	LC NM+ Specific Regulation
TFE3	RAB26	4.50112	5.28297	0.78185	N	Y	LC NM- Specific Regulation
TFE3	RAB36	6.42364	4.8248	1.59883	Y	N	LC NM+ Specific Regulation
TFE3	RASGEF1A	0.91308	-0.48811	1.4012	Y	N	LC NM+ Specific Regulation
TFE3	RASSF2	3.38652	4.1485	0.76198	N	Y	LC NM- Specific Regulation
TFE3	RBBP6	7.456	6.73857	0.71743	Y	N	LC NM+ Specific Regulation
TFE3	RFXANK	8.26277	7.3353	0.92747	Y	N	LC NM+ Specific Regulation
TFE3	RGMA	6.28609	7.55961	1.27352	N	Y	LC NM- Specific Regulation
TFE3	RING1	1.19227	0.07724	1.11503	Y	N	LC NM+ Specific Regulation
TFE3	RTBDN	1.58533	0.58508	1.00025	Y	N	LC NM+ Specific Regulation
TFE3	SDF2	1.45405	0.35852	1.09553	Y	N	LC NM+ Specific Regulation
TFE3	SETD3	1.18038	0.00771	1.17267	Y	N	LC NM+ Specific Regulation
TFE3	SH3KBP1	0.9745	2.30482	1.33032	N	Y	LC NM- Specific Regulation
TFE3	SKI	3.92417	4.82231	0.89813	N	Y	LC NM- Specific Regulation
TFE3	SLC12A4	2.36005	3.55167	1.19162	N	Y	LC NM- Specific Regulation
TFE3	SLC18B1	4.71466	5.85955	1.14489	N	Y	LC NM- Specific Regulation
TFE3	SRPX	5.68309	6.42621	0.74312	N	Y	LC NM- Specific Regulation
TFE3	SSBP4	6.77088	5.95407	0.81681	Y	N	LC NM+ Specific Regulation
TFE3	STAT2	1.22233	-0.06167	1.28399	Y	N	LC NM+ Specific Regulation
TFE3	SULT1A1	1.1318	-0.05524	1.18704	Y	N	LC NM+ Specific Regulation
TFE3	SYNPO	6.29879	5.5912	0.70759	Y	N	LC NM+ Specific Regulation
TFE3	TBC1D19	1.22138	-0.27888	1.50026	Y	N	LC NM+ Specific Regulation
TFE3	TCN2	4.04954	3.20889	0.84066	Y	N	LC NM+ Specific Regulation
TFE3	TELO2	0.96719	-0.43105	1.39824	Y	N	LC NM+ Specific Regulation
TFE3	TENT4A	7.00292	6.07928	0.92364	Y	N	LC NM+ Specific Regulation
TFE3	THEM4	1.54833	0.34532	1.20301	Y	N	LC NM+ Specific Regulation
TFE3	TMCO3	1.78346	1.00024	0.78322	Y	N	LC NM+ Specific Regulation
TFE3	TNFRSF1A	3.67016	4.59866	0.92849	N	Y	LC NM- Specific Regulation
TFE3	TNS2	2.07849	3.35974	1.28125	N	Y	LC NM- Specific Regulation
TFE3	TOMM40L	8.99358	8.19706	0.79652	Y	N	LC NM+ Specific Regulation
TFE3	TPM4	6.26321	5.50301	0.7602	Y	N	LC NM+ Specific Regulation
TFE3	TRIP6	3.36239	4.53046	1.16806	N	Y	LC NM- Specific Regulation
TFE3	TSEN34	1.07594	-0.25121	1.32715	Y	N	LC NM+ Specific Regulation
TFE3	USP31	8.60409	7.72844	0.87564	Y	N	LC NM+ Specific Regulation
TFE3	UXS1	1.50101	-0.21632	1.71734	Y	N	LC NM+ Specific Regulation
TFE3	VAMP5	4.74209	6.10397	1.36188	N	Y	LC NM- Specific Regulation
TFE3	VGF	-0.05632	1.14951	1.20584	N	Y	LC NM- Specific Regulation
TFE3	WSB1	9.1135	8.33966	0.77384	Y	N	LC NM+ Specific Regulation
TFE3	WWTR1	1.12912	1.93139	0.80227	N	Y	LC NM- Specific Regulation
TFE3	YEATS2	1.84667	1.08412	0.76255	Y	N	LC NM+ Specific Regulation
TFE3	ZCCHC24	3.30318	4.31036	1.00718	N	Y	LC NM- Specific Regulation
TFEB	HLA-E	5.46931	6.21423	0.74491	N	Y	LC NM- Specific Regulation
TFEB	LZTR1	1.09799	-0.04919	1.14719	Y	N	LC NM+ Specific Regulation
TFEB	PKIG	7.86872	7.18747	0.68125	Y	N	LC NM+ Specific Regulation
TFEB	PLTP	5.39834	6.14989	0.75155	N	Y	LC NM- Specific Regulation
TFEB	SLC12A4	4.10254	4.82558	0.72303	N	Y	LC NM- Specific Regulation
TFEB	TRIP6	5.16474	5.84248	0.67774	N	Y	LC NM- Specific Regulation
TFEB	TSC22D4	7.58048	8.53117	0.95069	N	Y	LC NM- Specific Regulation
TFEB	TSPAN9	6.60641	5.9009	0.70551	Y	N	LC NM+ Specific Regulation
TFEB	VGF	7.46004	8.19629	0.73626	N	Y	LC NM- Specific Regulation
THRA	ATP1A2	5.23062	6.02395	0.79333	N	Y	LC NM- Specific Regulation
THRA	CAT	4.17939	4.8614	0.68201	N	Y	LC NM- Specific Regulation
THRA	FXYD1	5.34158	6.27183	0.93025	N	Y	LC NM- Specific Regulation
THRA	MDM2	5.82801	5.06245	0.76556	Y	N	LC NM+ Specific Regulation
THRA	NCAN	4.42489	5.11426	0.68937	N	Y	LC NM- Specific Regulation
THRA	RNF185	11.3564	10.5084	0.848	Y	N	LC NM+ Specific Regulation
THRA	SCRG1	6.05716	7.0636	1.00645	N	Y	LC NM- Specific Regulation
THRA	TNS2	3.75435	4.44333	0.68898	N	Y	LC NM- Specific Regulation
THRA	TNS3	4.60202	5.611	1.00898	N	Y	LC NM- Specific Regulation
VEZF1	ADIPOR2	7.278	6.51269	0.76531	Y	N	LC NM+ Specific Regulation
VEZF1	AMOTL1	7.81622	6.83609	0.98012	Y	N	LC NM+ Specific Regulation
VEZF1	ARID1A	5.70364	4.8809	0.82275	Y	N	LC NM+ Specific Regulation
VEZF1	CACNB2	5.62802	4.73233	0.89569	Y	N	LC NM+ Specific Regulation
VEZF1	CRIM1	3.99191	4.73638	0.74447	N	Y	LC NM- Specific Regulation
VEZF1	CRYAB	5.72489	6.65474	0.92985	N	Y	LC NM- Specific Regulation
VEZF1	IGF1R	5.47248	4.71544	0.75704	Y	N	LC NM+ Specific Regulation
VEZF1	ITPRID2	5.97427	6.81626	0.84199	N	Y	LC NM- Specific Regulation
VEZF1	KCNQ2	3.15112	4.49327	1.34215	N	Y	LC NM- Specific Regulation
VEZF1	LZTR1	1.09329	-0.32472	1.41801	Y	N	LC NM+ Specific Regulation
VEZF1	MALAT1	-0.92091	0.91398	1.8349	N	Y	LC NM- Specific Regulation
VEZF1	MT-ATP8	-0.14109	1.40742	1.54851	N	Y	LC NM- Specific Regulation
VEZF1	PALLD	4.5757	3.69316	0.88254	Y	N	LC NM+ Specific Regulation
VEZF1	PAQR6	4.27681	4.95822	0.68141	N	Y	LC NM- Specific Regulation
VEZF1	PHF2	7.18727	7.91688	0.7296	N	Y	LC NM- Specific Regulation
VEZF1	PHGDH	6.32407	7.05468	0.73061	N	Y	LC NM- Specific Regulation
VEZF1	PRICKLE2	3.73761	4.4194	0.6818	N	Y	LC NM- Specific Regulation
VEZF1	SLC12A2	11.6692	10.9917	0.67757	Y	N	LC NM+ Specific Regulation
VEZF1	TP53BP2	6.35075	7.05593	0.70519	N	Y	LC NM- Specific Regulation
VEZF1	TSC22D4	7.3403	8.49035	1.15005	N	Y	LC NM- Specific Regulation
VEZF1	UXS1	0.93752	-0.57569	1.51321	Y	N	LC NM+ Specific Regulation
VEZF1	WLS	5.72423	6.67291	0.94868	N	Y	LC NM- Specific Regulation
VEZF1	WWTR1	1.99385	2.72639	0.73254	N	Y	LC NM- Specific Regulation
VEZF1	ZCCHC24	4.39175	5.21635	0.8246	N	Y	LC NM- Specific Regulation
VEZF1	ZNF518B	6.73834	6.05272	0.68562	Y	N	LC NM+ Specific Regulation
ZBTB18	PENK	1.68916	0.85493	0.83423	Y	N	LC NM+ Specific Regulation
ZNF146	ABCD3	1.46599	0.59349	0.8725	Y	N	LC NM+ Specific Regulation
ZNF146	ACADS	6.25729	7.11201	0.85472	N	Y	LC NM- Specific Regulation
ZNF146	ADCY1	0.82862	-1.01037	1.83898	Y	N	LC NM+ Specific Regulation
ZNF146	ADD3	6.06991	5.27207	0.79785	Y	N	LC NM+ Specific Regulation
ZNF146	AEBP2	8.47594	7.68374	0.7922	Y	N	LC NM+ Specific Regulation
ZNF146	AMOTL1	1.09872	-0.37006	1.46878	Y	N	LC NM+ Specific Regulation
ZNF146	ANKRD13C	7.59919	6.89376	0.70543	Y	N	LC NM+ Specific Regulation
ZNF146	ANKRD39	1.59203	0.48371	1.10831	Y	N	LC NM+ Specific Regulation
ZNF146	ARID1A	1.10528	-0.09804	1.20332	Y	N	LC NM+ Specific Regulation
ZNF146	ATF5	1.39178	0.28829	1.10349	Y	N	LC NM+ Specific Regulation
ZNF146	ATF6	6.82052	5.91671	0.90381	Y	N	LC NM+ Specific Regulation
ZNF146	BBIP1	1.23381	-0.51896	1.75278	Y	N	LC NM+ Specific Regulation
ZNF146	BTBD7	3.72725	4.61716	0.88991	N	Y	LC NM- Specific Regulation
ZNF146	CACNB2	0.98675	-0.29585	1.2826	Y	N	LC NM+ Specific Regulation
ZNF146	CAPN2	1.07759	-0.46776	1.54536	Y	N	LC NM+ Specific Regulation
ZNF146	CETN3	1.42361	-0.16335	1.58696	Y	N	LC NM+ Specific Regulation
ZNF146	CLN8	1.30337	-0.29261	1.59597	Y	N	LC NM+ Specific Regulation
ZNF146	CREB1	5.81812	4.97751	0.84061	Y	N	LC NM+ Specific Regulation
ZNF146	DCP2	1.05575	-0.31662	1.37237	Y	N	LC NM+ Specific Regulation
ZNF146	DCUN1D2	1.23639	0.17219	1.0642	Y	N	LC NM+ Specific Regulation
ZNF146	DDX21	7.58032	6.81381	0.76651	Y	N	LC NM+ Specific Regulation
ZNF146	DESI1	1.61365	0.5037	1.10995	Y	N	LC NM+ Specific Regulation
ZNF146	EFEMP1	4.04841	5.34736	1.29895	N	Y	LC NM- Specific Regulation
ZNF146	FAM161B	1.51023	0.25208	1.25815	Y	N	LC NM+ Specific Regulation
ZNF146	FEM1A	0.9189	-0.721	1.63989	Y	N	LC NM+ Specific Regulation
ZNF146	FNIP2	1.0408	-0.54644	1.58724	Y	N	LC NM+ Specific Regulation
ZNF146	GPRIN1	0.95963	-0.4501	1.40974	Y	N	LC NM+ Specific Regulation
ZNF146	GTF3C3	1.03549	-0.35558	1.39107	Y	N	LC NM+ Specific Regulation
ZNF146	HAPLN2	5.94055	7.24676	1.30622	N	Y	LC NM- Specific Regulation
ZNF146	IFT43	0.91772	-0.77337	1.69109	Y	N	LC NM+ Specific Regulation
ZNF146	IFT80	0.93157	-0.53762	1.46919	Y	N	LC NM+ Specific Regulation
ZNF146	IGFBP6	0.97008	-0.84154	1.81163	Y	N	LC NM+ Specific Regulation
ZNF146	IGSF3	1.03332	-0.37503	1.40835	Y	N	LC NM+ Specific Regulation
ZNF146	IPO11	7.07179	6.33086	0.74093	Y	N	LC NM+ Specific Regulation
ZNF146	ITIH5	5.5969	6.79931	1.20241	N	Y	LC NM- Specific Regulation
ZNF146	JMJD4	1.62638	0.65504	0.97134	Y	N	LC NM+ Specific Regulation
ZNF146	LRFN1	-0.33562	1.06302	1.39864	N	Y	LC NM- Specific Regulation
ZNF146	LRP2	1.38253	-0.16599	1.54852	Y	N	LC NM+ Specific Regulation
ZNF146	LYSMD3	8.88448	8.16076	0.72372	Y	N	LC NM+ Specific Regulation
ZNF146	LZTR1	1.65525	0.04794	1.60731	Y	N	LC NM+ Specific Regulation
ZNF146	MAN2C1	0.8679	-0.75628	1.62418	Y	N	LC NM+ Specific Regulation
ZNF146	MAX	1.72288	0.69785	1.02503	Y	N	LC NM+ Specific Regulation
ZNF146	MCUR1	1.67006	0.81854	0.85151	Y	N	LC NM+ Specific Regulation
ZNF146	METTL2B	7.66558	8.3687	0.70312	N	Y	LC NM- Specific Regulation
ZNF146	MFHAS1	6.95821	6.18202	0.77619	Y	N	LC NM+ Specific Regulation
ZNF146	MFSD10	1.48574	0.03599	1.44975	Y	N	LC NM+ Specific Regulation
ZNF146	MFSD8	1.14448	-0.06682	1.2113	Y	N	LC NM+ Specific Regulation
ZNF146	MRPS14	0.9188	-0.48471	1.40351	Y	N	LC NM+ Specific Regulation
ZNF146	MT-ATP8	-0.83449	1.1496	1.98408	N	Y	LC NM- Specific Regulation
ZNF146	NBPF1	1.25652	0.03735	1.21917	Y	N	LC NM+ Specific Regulation
ZNF146	NCBP2AS2	1.29408	0.26781	1.02627	Y	N	LC NM+ Specific Regulation
ZNF146	NCEH1	1.75794	0.94213	0.81582	Y	N	LC NM+ Specific Regulation
ZNF146	NDUFAF6	1.12946	-0.06045	1.18991	Y	N	LC NM+ Specific Regulation
ZNF146	NELL2	1.04712	-0.89681	1.94393	Y	N	LC NM+ Specific Regulation
ZNF146	NOL8	6.70501	5.85514	0.84987	Y	N	LC NM+ Specific Regulation
ZNF146	NOS1	7.86403	6.45299	1.41103	Y	N	LC NM+ Specific Regulation
ZNF146	OLIG1	4.12103	5.22725	1.10622	N	Y	LC NM- Specific Regulation
ZNF146	PCMTD2	1.73522	0.91413	0.8211	Y	N	LC NM+ Specific Regulation
ZNF146	PGBD5	1.52841	0.66738	0.86103	Y	N	LC NM+ Specific Regulation
ZNF146	PIM2	1.27644	0.17286	1.10358	Y	N	LC NM+ Specific Regulation
ZNF146	PORCN	1.15198	-0.09996	1.25194	Y	N	LC NM+ Specific Regulation
ZNF146	PPIL4	6.41392	7.17047	0.75654	N	Y	LC NM- Specific Regulation
ZNF146	RBMX	-0.43583	0.93972	1.37555	N	Y	LC NM- Specific Regulation
ZNF146	RCN1	6.74687	5.90962	0.83725	Y	N	LC NM+ Specific Regulation
ZNF146	RNPEPL1	4.1668	5.17559	1.00879	N	Y	LC NM- Specific Regulation
ZNF146	RPE	9.30851	8.47607	0.83243	Y	N	LC NM+ Specific Regulation
ZNF146	SCRG1	5.11921	6.67968	1.56048	N	Y	LC NM- Specific Regulation
ZNF146	SDF2	1.61474	0.4389	1.17585	Y	N	LC NM+ Specific Regulation
ZNF146	SEPTIN9	5.68096	4.96675	0.71421	Y	N	LC NM+ Specific Regulation
ZNF146	SLC12A2	1.18517	0.11574	1.06943	Y	N	LC NM+ Specific Regulation
ZNF146	SP3	5.22798	4.47922	0.74876	Y	N	LC NM+ Specific Regulation
ZNF146	SPG7	1.95181	1.07682	0.87499	Y	N	LC NM+ Specific Regulation
ZNF146	SPRED1	6.37636	5.21111	1.16525	Y	N	LC NM+ Specific Regulation
ZNF146	STAT2	1.03436	-0.25155	1.28591	Y	N	LC NM+ Specific Regulation
ZNF146	SULT1A1	1.27877	0.13176	1.14701	Y	N	LC NM+ Specific Regulation
ZNF146	TBC1D19	1.46497	0.08917	1.3758	Y	N	LC NM+ Specific Regulation
ZNF146	TERF1	1.21657	0.08444	1.13213	Y	N	LC NM+ Specific Regulation
ZNF146	THEM4	1.69906	0.47126	1.22781	Y	N	LC NM+ Specific Regulation
ZNF146	TMEM123	8.93551	9.72772	0.79221	N	Y	LC NM- Specific Regulation
ZNF146	TMEM163	8.34926	7.49834	0.85093	Y	N	LC NM+ Specific Regulation
ZNF146	TSEN34	1.05146	-0.57309	1.62455	Y	N	LC NM+ Specific Regulation
ZNF146	UGT8	2.74685	3.93804	1.19119	N	Y	LC NM- Specific Regulation
ZNF146	UXS1	1.6309	-0.20723	1.83813	Y	N	LC NM+ Specific Regulation
ZNF146	VWC2	1.23141	0.05474	1.17667	Y	N	LC NM+ Specific Regulation
ZNF146	YAF2	1.6561	0.74109	0.91502	Y	N	LC NM+ Specific Regulation
ZNF146	YES1	5.22565	4.54978	0.67588	Y	N	LC NM+ Specific Regulation
ZNF146	YIF1A	1.23988	0.23137	1.00851	Y	N	LC NM+ Specific Regulation
ZNF146	ZCCHC10	11.527	10.8199	0.70716	Y	N	LC NM+ Specific Regulation
ZNF146	ZSWIM7	1.48039	0.61596	0.86442	Y	N	LC NM+ Specific Regulation
ZNF281	ABCA1	2.0661	1.21556	0.85053	Y	N	LC NM+ Specific Regulation
ZNF281	ADCY1	-0.3694	0.96498	1.33438	N	Y	LC NM- Specific Regulation
ZNF281	ADRA1B	0.21866	1.50034	1.28168	N	Y	LC NM- Specific Regulation
ZNF281	ARHGEF26	2.03206	1.14137	0.89069	Y	N	LC NM+ Specific Regulation
ZNF281	AXL	1.82478	0.80155	1.02323	Y	N	LC NM+ Specific Regulation
ZNF281	C1QTNF4	1.61196	0.53329	1.07867	Y	N	LC NM+ Specific Regulation
ZNF281	CAT	2.33474	1.53026	0.80448	Y	N	LC NM+ Specific Regulation
ZNF281	CCDC144A	2.16397	1.45078	0.71319	Y	N	LC NM+ Specific Regulation
ZNF281	CDH4	2.27866	1.47697	0.80169	Y	N	LC NM+ Specific Regulation
ZNF281	CRABP1	2.04076	1.04661	0.99415	Y	N	LC NM+ Specific Regulation
ZNF281	CYFIP1	1.60693	0.39329	1.21363	Y	N	LC NM+ Specific Regulation
ZNF281	CYGB	0.82711	1.67062	0.84352	N	Y	LC NM- Specific Regulation
ZNF281	DENND11	1.5163	0.66654	0.84975	Y	N	LC NM+ Specific Regulation
ZNF281	EFEMP1	1.73163	0.7871	0.94453	Y	N	LC NM+ Specific Regulation
ZNF281	EHBP1L1	2.11252	1.26832	0.8442	Y	N	LC NM+ Specific Regulation
ZNF281	ETNPPL	1.60682	0.60486	1.00196	Y	N	LC NM+ Specific Regulation
ZNF281	FBXO41	-0.16253	1.06218	1.2247	N	Y	LC NM- Specific Regulation
ZNF281	FGFR3	1.67491	0.65143	1.02347	Y	N	LC NM+ Specific Regulation
ZNF281	FMNL2	1.68468	0.83199	0.85269	Y	N	LC NM+ Specific Regulation
ZNF281	FXYD1	1.28953	-0.00292	1.29245	Y	N	LC NM+ Specific Regulation
ZNF281	GNB4	0.67914	1.53337	0.85422	N	Y	LC NM- Specific Regulation
ZNF281	IFITM3	1.48674	0.55189	0.93485	Y	N	LC NM+ Specific Regulation
ZNF281	ITGB5	1.73634	0.84595	0.89039	Y	N	LC NM+ Specific Regulation
ZNF281	ITIH5	2.07741	1.15976	0.91765	Y	N	LC NM+ Specific Regulation
ZNF281	ITPKB	1.84269	0.96364	0.87905	Y	N	LC NM+ Specific Regulation
ZNF281	JAM2	2.12741	1.10657	1.02084	Y	N	LC NM+ Specific Regulation
ZNF281	LGI4	1.70589	0.56936	1.13653	Y	N	LC NM+ Specific Regulation
ZNF281	MALAT1	1.28222	-0.44517	1.72739	Y	N	LC NM+ Specific Regulation
ZNF281	MEGF10	1.87114	1.08469	0.78644	Y	N	LC NM+ Specific Regulation
ZNF281	MLH3	0.61594	1.69504	1.0791	N	Y	LC NM- Specific Regulation
ZNF281	NDP	2.29483	1.56586	0.72897	Y	N	LC NM+ Specific Regulation
ZNF281	NFIB	2.0498	1.0924	0.9574	Y	N	LC NM+ Specific Regulation
ZNF281	NKAIN4	1.89162	1.02876	0.86286	Y	N	LC NM+ Specific Regulation
ZNF281	NRP2	2.09355	1.25984	0.83371	Y	N	LC NM+ Specific Regulation
ZNF281	OLIG2	2.25423	1.49608	0.75815	Y	N	LC NM+ Specific Regulation
ZNF281	PDE1C	2.29334	1.52873	0.76461	Y	N	LC NM+ Specific Regulation
ZNF281	PDK4	2.52412	1.6257	0.89841	Y	N	LC NM+ Specific Regulation
ZNF281	PENK	2.33578	1.06991	1.26587	Y	N	LC NM+ Specific Regulation
ZNF281	POLR2J3	2.11255	1.33599	0.77656	Y	N	LC NM+ Specific Regulation
ZNF281	PREX1	2.29894	1.08262	1.21633	Y	N	LC NM+ Specific Regulation
ZNF281	PTPRZ1	1.72479	0.74801	0.97678	Y	N	LC NM+ Specific Regulation
ZNF281	RASGRP3	2.66629	1.77883	0.88745	Y	N	LC NM+ Specific Regulation
ZNF281	RGS10	2.34919	1.63228	0.71692	Y	N	LC NM+ Specific Regulation
ZNF281	S1PR1	2.14629	1.37395	0.77234	Y	N	LC NM+ Specific Regulation
ZNF281	SCRG1	1.69309	0.51815	1.17494	Y	N	LC NM+ Specific Regulation
ZNF281	SDC4	1.91618	1.00595	0.91023	Y	N	LC NM+ Specific Regulation
ZNF281	SELENOP	1.73208	0.92406	0.80801	Y	N	LC NM+ Specific Regulation
ZNF281	SFSWAP	0.15147	1.32996	1.17849	N	Y	LC NM- Specific Regulation
ZNF281	SH3KBP1	2.08355	1.21006	0.87349	Y	N	LC NM+ Specific Regulation
ZNF281	SLC18B1	1.59458	0.71784	0.87674	Y	N	LC NM+ Specific Regulation
ZNF281	SLC1A3	1.68348	0.76949	0.91399	Y	N	LC NM+ Specific Regulation
ZNF281	SLC6A9	1.62604	0.81043	0.81561	Y	N	LC NM+ Specific Regulation
ZNF281	SMOX	2.02927	0.88543	1.14384	Y	N	LC NM+ Specific Regulation
ZNF281	SOX2	1.93816	1.0005	0.93766	Y	N	LC NM+ Specific Regulation
ZNF281	SPP1	1.9215	0.77158	1.14993	Y	N	LC NM+ Specific Regulation
ZNF281	SSPN	2.29574	1.15779	1.13795	Y	N	LC NM+ Specific Regulation
ZNF281	TF	1.7111	0.80171	0.90939	Y	N	LC NM+ Specific Regulation
ZNF281	THOC3	1.07285	-0.10244	1.17529	Y	N	LC NM+ Specific Regulation
ZNF281	TMEM63A	2.32166	1.54738	0.77428	Y	N	LC NM+ Specific Regulation
ZNF281	TNIK	1.97572	0.99648	0.97924	Y	N	LC NM+ Specific Regulation
ZNF281	TNS3	1.83567	0.74588	1.08979	Y	N	LC NM+ Specific Regulation
ZNF281	UGT8	1.95239	1.20718	0.74521	Y	N	LC NM+ Specific Regulation
ZNF281	ZFP36L1	1.74956	0.84483	0.90473	Y	N	LC NM+ Specific Regulation
ZNF281	ZNF540	-0.27168	1.00476	1.27644	N	Y	LC NM- Specific Regulation
ZNF770	ABCD3	12.2927	11.4339	0.85879	Y	N	LC NM+ Specific Regulation
ZNF770	ABI1	2.03352	1.3063	0.72721	Y	N	LC NM+ Specific Regulation
ZNF770	ADAM17	5.44747	4.51743	0.93004	Y	N	LC NM+ Specific Regulation
ZNF770	ADCY1	1.04076	-1.22538	2.26615	Y	N	LC NM+ Specific Regulation
ZNF770	AFF3	1.22528	0.13306	1.09223	Y	N	LC NM+ Specific Regulation
ZNF770	AGPAT4	1.7679	0.70622	1.06168	Y	N	LC NM+ Specific Regulation
ZNF770	AKAP13	5.73045	4.9515	0.77894	Y	N	LC NM+ Specific Regulation
ZNF770	AMOTL1	1.08868	-0.54659	1.63527	Y	N	LC NM+ Specific Regulation
ZNF770	ANKRD36	2.41659	3.39185	0.97526	N	Y	LC NM- Specific Regulation
ZNF770	ANKRD39	1.84545	0.36763	1.47781	Y	N	LC NM+ Specific Regulation
ZNF770	AP5S1	0.88049	-0.74485	1.62534	Y	N	LC NM+ Specific Regulation
ZNF770	APPBP2	1.72367	0.82936	0.89431	Y	N	LC NM+ Specific Regulation
ZNF770	ARFIP2	1.71617	0.64411	1.07207	Y	N	LC NM+ Specific Regulation
ZNF770	ARHGAP26	1.86272	0.90178	0.96094	Y	N	LC NM+ Specific Regulation
ZNF770	ARID1A	1.43048	0.09228	1.3382	Y	N	LC NM+ Specific Regulation
ZNF770	ARRDC2	3.63837	2.85473	0.78364	Y	N	LC NM+ Specific Regulation
ZNF770	ATAT1	1.62472	0.66736	0.95735	Y	N	LC NM+ Specific Regulation
ZNF770	ATE1	8.67543	7.96761	0.70783	Y	N	LC NM+ Specific Regulation
ZNF770	ATF5	1.65095	0.39771	1.25323	Y	N	LC NM+ Specific Regulation
ZNF770	ATF6	6.87706	5.79887	1.07819	Y	N	LC NM+ Specific Regulation
ZNF770	ATP11A	4.02841	2.69856	1.32985	Y	N	LC NM+ Specific Regulation
ZNF770	ATP1A2	3.84707	5.47533	1.62826	N	Y	LC NM- Specific Regulation
ZNF770	AXL	2.2418	4.07844	1.83665	N	Y	LC NM- Specific Regulation
ZNF770	B3GNT2	2.38515	1.63566	0.74949	Y	N	LC NM+ Specific Regulation
ZNF770	BBIP1	1.39054	-0.68479	2.07534	Y	N	LC NM+ Specific Regulation
ZNF770	BBS4	1.71063	0.80941	0.90121	Y	N	LC NM+ Specific Regulation
ZNF770	BICD2	6.39828	5.66999	0.72829	Y	N	LC NM+ Specific Regulation
ZNF770	BRAP	7.5743	6.83161	0.74269	Y	N	LC NM+ Specific Regulation
ZNF770	BRF2	1.68306	0.77527	0.90779	Y	N	LC NM+ Specific Regulation
ZNF770	BTBD6	9.92307	9.23889	0.68418	Y	N	LC NM+ Specific Regulation
ZNF770	BTBD7	3.35755	4.37375	1.01621	N	Y	LC NM- Specific Regulation
ZNF770	C1QTNF1	3.93206	4.90379	0.97173	N	Y	LC NM- Specific Regulation
ZNF770	C7orf50	1.30911	0.25218	1.05693	Y	N	LC NM+ Specific Regulation
ZNF770	CACNB2	1.05576	-0.41397	1.46973	Y	N	LC NM+ Specific Regulation
ZNF770	CALU	1.47085	0.60338	0.86747	Y	N	LC NM+ Specific Regulation
ZNF770	CAPN2	1.22431	-0.55518	1.77948	Y	N	LC NM+ Specific Regulation
ZNF770	CARMIL2	12.2198	11.3394	0.88043	Y	N	LC NM+ Specific Regulation
ZNF770	CASP8AP2	4.81791	3.9298	0.88811	Y	N	LC NM+ Specific Regulation
ZNF770	CCDC106	1.43935	0.49202	0.94733	Y	N	LC NM+ Specific Regulation
ZNF770	CCDC12	0.97922	-0.5693	1.54852	Y	N	LC NM+ Specific Regulation
ZNF770	CCDC59	0.78272	-1.12675	1.90948	Y	N	LC NM+ Specific Regulation
ZNF770	CD82	4.71851	5.77635	1.05784	N	Y	LC NM- Specific Regulation
ZNF770	CDC37L1	2.12688	1.38471	0.74217	Y	N	LC NM+ Specific Regulation
ZNF770	CERS1	1.49358	0.50192	0.99167	Y	N	LC NM+ Specific Regulation
ZNF770	CES2	0.89296	-0.53182	1.42478	Y	N	LC NM+ Specific Regulation
ZNF770	CETN3	1.5596	-0.21718	1.77678	Y	N	LC NM+ Specific Regulation
ZNF770	CGGBP1	2.20241	1.40993	0.79247	Y	N	LC NM+ Specific Regulation
ZNF770	CIZ1	1.08458	-0.30127	1.38585	Y	N	LC NM+ Specific Regulation
ZNF770	CLN8	1.55788	-0.32167	1.87956	Y	N	LC NM+ Specific Regulation
ZNF770	CMTM4	1.94353	1.03224	0.91129	Y	N	LC NM+ Specific Regulation
ZNF770	CPLX1	0.92261	-0.67335	1.59596	Y	N	LC NM+ Specific Regulation
ZNF770	CPT1C	2.30399	1.40313	0.90086	Y	N	LC NM+ Specific Regulation
ZNF770	CRTC1	1.4315	0.22375	1.20775	Y	N	LC NM+ Specific Regulation
ZNF770	CWC25	7.22239	6.232	0.9904	Y	N	LC NM+ Specific Regulation
ZNF770	DCP2	1.24105	-0.28189	1.52294	Y	N	LC NM+ Specific Regulation
ZNF770	DCUN1D2	1.33738	0.23731	1.10007	Y	N	LC NM+ Specific Regulation
ZNF770	DDX21	7.44927	6.55576	0.89351	Y	N	LC NM+ Specific Regulation
ZNF770	DDX27	1.32304	0.31327	1.00977	Y	N	LC NM+ Specific Regulation
ZNF770	DENND2A	4.79087	3.99382	0.79705	Y	N	LC NM+ Specific Regulation
ZNF770	DESI1	1.97382	0.43103	1.5428	Y	N	LC NM+ Specific Regulation
ZNF770	DOK5	1.79188	0.92709	0.86479	Y	N	LC NM+ Specific Regulation
ZNF770	DPF1	1.06906	-0.55819	1.62725	Y	N	LC NM+ Specific Regulation
ZNF770	DROSHA	1.34079	0.16529	1.17549	Y	N	LC NM+ Specific Regulation
ZNF770	EARS2	5.58241	4.79028	0.79214	Y	N	LC NM+ Specific Regulation
ZNF770	EIF2B4	1.78339	0.75078	1.0326	Y	N	LC NM+ Specific Regulation
ZNF770	EIF5A2	1.64805	0.8397	0.80835	Y	N	LC NM+ Specific Regulation
ZNF770	EP300	4.44413	3.6366	0.80754	Y	N	LC NM+ Specific Regulation
ZNF770	ERAL1	1.12948	-0.21567	1.34514	Y	N	LC NM+ Specific Regulation
ZNF770	ERICH1	1.27099	-0.17314	1.44413	Y	N	LC NM+ Specific Regulation
ZNF770	FAM161B	1.74616	0.28925	1.45691	Y	N	LC NM+ Specific Regulation
ZNF770	FAM172A	1.29642	0.02997	1.26645	Y	N	LC NM+ Specific Regulation
ZNF770	FAM174B	1.38845	0.36069	1.02775	Y	N	LC NM+ Specific Regulation
ZNF770	FAM234A	11.4767	10.4746	1.00208	Y	N	LC NM+ Specific Regulation
ZNF770	FAM234B	1.9247	1.10254	0.82216	Y	N	LC NM+ Specific Regulation
ZNF770	FARP2	0.96225	-0.34037	1.30262	Y	N	LC NM+ Specific Regulation
ZNF770	FEM1A	1.16617	-0.84035	2.00652	Y	N	LC NM+ Specific Regulation
ZNF770	FNBP1	1.7352	0.94962	0.78558	Y	N	LC NM+ Specific Regulation
ZNF770	FNIP2	1.13354	-0.79153	1.92507	Y	N	LC NM+ Specific Regulation
ZNF770	FSCN1	6.15679	5.43548	0.72131	Y	N	LC NM+ Specific Regulation
ZNF770	GAS8	11.0712	9.5678	1.50339	Y	N	LC NM+ Specific Regulation
ZNF770	GNE	7.69039	6.94334	0.74705	Y	N	LC NM+ Specific Regulation
ZNF770	GOLGA3	1.61733	0.78215	0.83518	Y	N	LC NM+ Specific Regulation
ZNF770	GPRIN1	1.19898	-0.42441	1.62339	Y	N	LC NM+ Specific Regulation
ZNF770	GSTK1	1.76748	0.95279	0.81469	Y	N	LC NM+ Specific Regulation
ZNF770	GTF2A1	8.85098	8.12062	0.73036	Y	N	LC NM+ Specific Regulation
ZNF770	GTF3C3	7.61707	6.06768	1.54939	Y	N	LC NM+ Specific Regulation
ZNF770	GUF1	6.9164	6.01101	0.90539	Y	N	LC NM+ Specific Regulation
ZNF770	GXYLT1	0.87469	-0.89634	1.77103	Y	N	LC NM+ Specific Regulation
ZNF770	HACE1	1.67655	0.85022	0.82633	Y	N	LC NM+ Specific Regulation
ZNF770	HGSNAT	2.00619	1.2027	0.80349	Y	N	LC NM+ Specific Regulation
ZNF770	HINT2	1.5059	0.34775	1.15815	Y	N	LC NM+ Specific Regulation
ZNF770	HMGB2	1.349	0.26581	1.08318	Y	N	LC NM+ Specific Regulation
ZNF770	HNRNPF	5.71105	4.93023	0.78082	Y	N	LC NM+ Specific Regulation
ZNF770	HOMER3	1.94161	2.82627	0.88467	N	Y	LC NM- Specific Regulation
ZNF770	IFITM3	4.27737	6.01632	1.73894	N	Y	LC NM- Specific Regulation
ZNF770	IFT27	1.6396	0.76682	0.87278	Y	N	LC NM+ Specific Regulation
ZNF770	IFT43	1.07675	-1.09356	2.17031	Y	N	LC NM+ Specific Regulation
ZNF770	IFT80	1.07678	-0.543	1.61978	Y	N	LC NM+ Specific Regulation
ZNF770	IGF1R	1.15115	0.00227	1.14888	Y	N	LC NM+ Specific Regulation
ZNF770	IGFBP6	1.16308	-1.00501	2.16809	Y	N	LC NM+ Specific Regulation
ZNF770	IGLON5	1.45152	0.48514	0.96638	Y	N	LC NM+ Specific Regulation
ZNF770	IGSF3	1.21046	-0.46971	1.68017	Y	N	LC NM+ Specific Regulation
ZNF770	INSIG2	2.03162	1.24949	0.78213	Y	N	LC NM+ Specific Regulation
ZNF770	JMJD4	2.03888	0.85525	1.18363	Y	N	LC NM+ Specific Regulation
ZNF770	KCNJ9	1.42951	0.42447	1.00504	Y	N	LC NM+ Specific Regulation
ZNF770	LETMD1	1.82684	0.98346	0.84338	Y	N	LC NM+ Specific Regulation
ZNF770	LMBR1	6.81407	6.01198	0.80208	Y	N	LC NM+ Specific Regulation
ZNF770	LRFN1	-0.44411	1.33414	1.77825	N	Y	LC NM- Specific Regulation
ZNF770	LRP2	1.53969	-0.56246	2.10215	Y	N	LC NM+ Specific Regulation
ZNF770	LTN1	7.17733	6.19433	0.983	Y	N	LC NM+ Specific Regulation
ZNF770	LYSMD3	8.71406	7.73974	0.97431	Y	N	LC NM+ Specific Regulation
ZNF770	LYST	5.80012	5.09205	0.70807	Y	N	LC NM+ Specific Regulation
ZNF770	LZIC	11.8463	10.58	1.26634	Y	N	LC NM+ Specific Regulation
ZNF770	LZTR1	2.03234	0.02487	2.00747	Y	N	LC NM+ Specific Regulation
ZNF770	MALAT1	-1.82102	0.77096	2.59198	N	Y	LC NM- Specific Regulation
ZNF770	MAN2C1	1.05744	-0.87077	1.9282	Y	N	LC NM+ Specific Regulation
ZNF770	MAP3K11	4.03141	3.19773	0.83368	Y	N	LC NM+ Specific Regulation
ZNF770	MAPK11	6.66782	5.88021	0.78761	Y	N	LC NM+ Specific Regulation
ZNF770	MARK4	1.83853	1.03399	0.80454	Y	N	LC NM+ Specific Regulation
ZNF770	MAX	2.04951	0.82418	1.22533	Y	N	LC NM+ Specific Regulation
ZNF770	MBD1	1.53414	0.50106	1.03308	Y	N	LC NM+ Specific Regulation
ZNF770	MBD3	0.85495	-0.84901	1.70396	Y	N	LC NM+ Specific Regulation
ZNF770	MCUR1	1.83449	0.81842	1.01607	Y	N	LC NM+ Specific Regulation
ZNF770	MED13	4.72694	3.85336	0.87357	Y	N	LC NM+ Specific Regulation
ZNF770	MED25	1.88056	1.12717	0.75339	Y	N	LC NM+ Specific Regulation
ZNF770	MFSD10	1.83081	0.11902	1.71179	Y	N	LC NM+ Specific Regulation
ZNF770	MFSD8	1.23297	-0.2492	1.48216	Y	N	LC NM+ Specific Regulation
ZNF770	MGAT1	1.16745	0.02909	1.13837	Y	N	LC NM+ Specific Regulation
ZNF770	MGAT3	1.71715	0.78973	0.92743	Y	N	LC NM+ Specific Regulation
ZNF770	MGMT	8.96363	7.85021	1.11342	Y	N	LC NM+ Specific Regulation
ZNF770	MMP17	7.29413	5.91897	1.37516	Y	N	LC NM+ Specific Regulation
ZNF770	MOB1A	6.52607	5.83363	0.69244	Y	N	LC NM+ Specific Regulation
ZNF770	MRPL43	1.70181	0.78092	0.92089	Y	N	LC NM+ Specific Regulation
ZNF770	MRPS14	1.06542	-0.64128	1.7067	Y	N	LC NM+ Specific Regulation
ZNF770	MT-ATP8	-0.84172	1.6279	2.46962	N	Y	LC NM- Specific Regulation
ZNF770	MT1M	4.23515	4.9777	0.74256	N	Y	LC NM- Specific Regulation
ZNF770	MTA3	2.51871	1.80934	0.70937	Y	N	LC NM+ Specific Regulation
ZNF770	MTRR	9.20692	8.53076	0.67616	Y	N	LC NM+ Specific Regulation
ZNF770	MYADM	6.47593	5.56903	0.9069	Y	N	LC NM+ Specific Regulation
ZNF770	MYO16	0.99928	-0.51817	1.51745	Y	N	LC NM+ Specific Regulation
ZNF770	NAT9	0.96968	-0.85364	1.82332	Y	N	LC NM+ Specific Regulation
ZNF770	NBPF1	1.43978	-0.03565	1.47543	Y	N	LC NM+ Specific Regulation
ZNF770	NCAM2	1.17148	-0.2652	1.43667	Y	N	LC NM+ Specific Regulation
ZNF770	NCBP2AS2	1.58208	0.27911	1.30297	Y	N	LC NM+ Specific Regulation
ZNF770	NCEH1	2.04857	1.11785	0.93072	Y	N	LC NM+ Specific Regulation
ZNF770	NDUFAF5	1.06459	-0.47455	1.53914	Y	N	LC NM+ Specific Regulation
ZNF770	NDUFAF6	1.31757	-0.15611	1.47368	Y	N	LC NM+ Specific Regulation
ZNF770	NELFB	1.6219	0.79274	0.82916	Y	N	LC NM+ Specific Regulation
ZNF770	NELL2	1.19771	-1.13619	2.3339	Y	N	LC NM+ Specific Regulation
ZNF770	NFAT5	6.12714	5.28191	0.84522	Y	N	LC NM+ Specific Regulation
ZNF770	NOP9	8.5993	7.80443	0.79487	Y	N	LC NM+ Specific Regulation
ZNF770	NQO1	1.39968	0.30641	1.09327	Y	N	LC NM+ Specific Regulation
ZNF770	NUCB2	1.32246	-0.05848	1.38094	Y	N	LC NM+ Specific Regulation
ZNF770	NUDT10	2.28573	1.4975	0.78823	Y	N	LC NM+ Specific Regulation
ZNF770	NUP62	0.96295	-0.49839	1.46134	Y	N	LC NM+ Specific Regulation
ZNF770	PALLD	4.28296	2.86673	1.41623	Y	N	LC NM+ Specific Regulation
ZNF770	PBRM1	5.67727	4.65701	1.02026	Y	N	LC NM+ Specific Regulation
ZNF770	PCMTD2	2.01332	1.01532	0.998	Y	N	LC NM+ Specific Regulation
ZNF770	PDCD7	7.1807	6.35237	0.82834	Y	N	LC NM+ Specific Regulation
ZNF770	PDS5B	1.83248	1.03361	0.79887	Y	N	LC NM+ Specific Regulation
ZNF770	PELP1	1.79408	1.02048	0.7736	Y	N	LC NM+ Specific Regulation
ZNF770	PEX10	1.07259	-0.10539	1.17798	Y	N	LC NM+ Specific Regulation
ZNF770	PGBD5	1.9893	0.89742	1.09188	Y	N	LC NM+ Specific Regulation
ZNF770	PGM3	0.95852	-0.50296	1.46148	Y	N	LC NM+ Specific Regulation
ZNF770	PIK3C3	1.46231	0.25416	1.20816	Y	N	LC NM+ Specific Regulation
ZNF770	PIK3CA	1.52918	0.57922	0.94996	Y	N	LC NM+ Specific Regulation
ZNF770	PIK3R4	6.64555	5.74117	0.90437	Y	N	LC NM+ Specific Regulation
ZNF770	PIM2	1.66028	0.30387	1.35641	Y	N	LC NM+ Specific Regulation
ZNF770	PMPCB	2.25245	1.4927	0.75975	Y	N	LC NM+ Specific Regulation
ZNF770	POFUT2	0.89035	-0.67094	1.56129	Y	N	LC NM+ Specific Regulation
ZNF770	POLD2	1.07549	-0.2736	1.34909	Y	N	LC NM+ Specific Regulation
ZNF770	POLR2J3	3.61615	5.11498	1.49883	N	Y	LC NM- Specific Regulation
ZNF770	PORCN	1.35778	-0.29481	1.65258	Y	N	LC NM+ Specific Regulation
ZNF770	PPM1F	1.77849	0.99546	0.78303	Y	N	LC NM+ Specific Regulation
ZNF770	PPP1R14A	4.21145	5.1604	0.94894	N	Y	LC NM- Specific Regulation
ZNF770	PPP1R15A	1.32778	0.34975	0.97803	Y	N	LC NM+ Specific Regulation
ZNF770	PPP1R3F	1.6916	0.69781	0.99379	Y	N	LC NM+ Specific Regulation
ZNF770	PRDM4	8.89867	8.18626	0.71241	Y	N	LC NM+ Specific Regulation
ZNF770	PRR5	6.59967	5.62401	0.97566	Y	N	LC NM+ Specific Regulation
ZNF770	PURA	7.23093	6.41726	0.81367	Y	N	LC NM+ Specific Regulation
ZNF770	PYCR3	1.02778	-0.55422	1.582	Y	N	LC NM+ Specific Regulation
ZNF770	RAB28	1.07954	-0.32841	1.40795	Y	N	LC NM+ Specific Regulation
ZNF770	RAB36	0.83359	-1.1045	1.93809	Y	N	LC NM+ Specific Regulation
ZNF770	RAB40C	1.39325	0.29657	1.09668	Y	N	LC NM+ Specific Regulation
ZNF770	RABGEF1	7.17116	6.37447	0.79668	Y	N	LC NM+ Specific Regulation
ZNF770	RAD17	1.31691	0.20096	1.11595	Y	N	LC NM+ Specific Regulation
ZNF770	RANBP2	7.78339	7.10817	0.67522	Y	N	LC NM+ Specific Regulation
ZNF770	RASGEF1A	1.03077	-0.5794	1.61018	Y	N	LC NM+ Specific Regulation
ZNF770	RBMX	-0.54756	1.02658	1.57414	N	Y	LC NM- Specific Regulation
ZNF770	RGS2	1.67557	0.86207	0.8135	Y	N	LC NM+ Specific Regulation
ZNF770	RGS3	2.11128	1.32309	0.78819	Y	N	LC NM+ Specific Regulation
ZNF770	RING1	0.97826	-0.43664	1.41489	Y	N	LC NM+ Specific Regulation
ZNF770	RMDN1	1.72341	0.85813	0.86527	Y	N	LC NM+ Specific Regulation
ZNF770	RP9	1.55005	0.52093	1.02912	Y	N	LC NM+ Specific Regulation
ZNF770	RPRD1B	6.20107	5.06149	1.13958	Y	N	LC NM+ Specific Regulation
ZNF770	RRP1B	4.23137	4.97206	0.74069	N	Y	LC NM- Specific Regulation
ZNF770	RTBDN	1.69068	0.68082	1.00987	Y	N	LC NM+ Specific Regulation
ZNF770	S100PBP	1.31378	0.3014	1.01239	Y	N	LC NM+ Specific Regulation
ZNF770	SAMD4A	1.15768	-0.02547	1.18315	Y	N	LC NM+ Specific Regulation
ZNF770	SCP2	2.29701	1.56341	0.73359	Y	N	LC NM+ Specific Regulation
ZNF770	SDF2	1.90795	0.56149	1.34646	Y	N	LC NM+ Specific Regulation
ZNF770	SENP2	1.6164	0.68941	0.927	Y	N	LC NM+ Specific Regulation
ZNF770	SETD3	1.35935	0.21358	1.14576	Y	N	LC NM+ Specific Regulation
ZNF770	SGPP2	11.106	9.90757	1.19842	Y	N	LC NM+ Specific Regulation
ZNF770	SLC12A2	1.35107	0.10492	1.24615	Y	N	LC NM+ Specific Regulation
ZNF770	SLC12A4	1.85259	2.99442	1.14183	N	Y	LC NM- Specific Regulation
ZNF770	SLC16A8	1.64971	0.78576	0.86395	Y	N	LC NM+ Specific Regulation
ZNF770	SLC18B1	4.41391	5.91969	1.50578	N	Y	LC NM- Specific Regulation
ZNF770	SLC35B4	1.64847	0.80931	0.83916	Y	N	LC NM+ Specific Regulation
ZNF770	SMAD1	7.04676	5.8855	1.16126	Y	N	LC NM+ Specific Regulation
ZNF770	SMC2	8.86001	7.39708	1.46293	Y	N	LC NM+ Specific Regulation
ZNF770	SMYD3	2.00556	1.23016	0.77541	Y	N	LC NM+ Specific Regulation
ZNF770	SP3	5.07099	4.32166	0.74933	Y	N	LC NM+ Specific Regulation
ZNF770	SPG11	5.57696	4.82366	0.7533	Y	N	LC NM+ Specific Regulation
ZNF770	SPG7	2.37477	1.41985	0.95492	Y	N	LC NM+ Specific Regulation
ZNF770	SPIRE1	6.85917	5.99182	0.86735	Y	N	LC NM+ Specific Regulation
ZNF770	SRRM2	1.97359	1.13582	0.83777	Y	N	LC NM+ Specific Regulation
ZNF770	SRSF4	1.56851	0.73068	0.83782	Y	N	LC NM+ Specific Regulation
ZNF770	SSBP4	1.13591	-0.03071	1.16662	Y	N	LC NM+ Specific Regulation
ZNF770	STAT2	1.19192	-0.25633	1.44825	Y	N	LC NM+ Specific Regulation
ZNF770	STIM2	0.89521	-0.75347	1.64868	Y	N	LC NM+ Specific Regulation
ZNF770	STT3A	9.98326	9.2425	0.74076	Y	N	LC NM+ Specific Regulation
ZNF770	STXBP5	8.60707	7.80198	0.80509	Y	N	LC NM+ Specific Regulation
ZNF770	SULT1A1	1.54023	0.12918	1.41105	Y	N	LC NM+ Specific Regulation
ZNF770	TBC1D19	1.6787	-0.00697	1.68567	Y	N	LC NM+ Specific Regulation
ZNF770	TBL1XR1	1.38227	0.46179	0.92048	Y	N	LC NM+ Specific Regulation
ZNF770	TBL3	1.232	-0.12777	1.35978	Y	N	LC NM+ Specific Regulation
ZNF770	TELO2	0.99179	-0.50835	1.50014	Y	N	LC NM+ Specific Regulation
ZNF770	TERF1	1.41759	0.16243	1.25516	Y	N	LC NM+ Specific Regulation
ZNF770	THEM4	1.99789	0.54247	1.45542	Y	N	LC NM+ Specific Regulation
ZNF770	TMCC3	1.10876	-0.30271	1.41148	Y	N	LC NM+ Specific Regulation
ZNF770	TMCO3	2.10419	1.26379	0.84041	Y	N	LC NM+ Specific Regulation
ZNF770	TMEM163	1.29291	0.17958	1.11333	Y	N	LC NM+ Specific Regulation
ZNF770	TMEM184C	8.0806	7.33779	0.74281	Y	N	LC NM+ Specific Regulation
ZNF770	TMEM19	1.95429	1.21395	0.74034	Y	N	LC NM+ Specific Regulation
ZNF770	TMTC4	1.11906	-0.32293	1.44199	Y	N	LC NM+ Specific Regulation
ZNF770	TNS2	1.41547	2.4941	1.07863	N	Y	LC NM- Specific Regulation
ZNF770	TPGS1	1.18096	-0.34364	1.5246	Y	N	LC NM+ Specific Regulation
ZNF770	TRAK2	1.40025	0.36198	1.03828	Y	N	LC NM+ Specific Regulation
ZNF770	TRAM1	10.0116	9.28887	0.72274	Y	N	LC NM+ Specific Regulation
ZNF770	TRAPPC2	1.54626	0.62349	0.92278	Y	N	LC NM+ Specific Regulation
ZNF770	TRIM24	7.61218	6.41584	1.19634	Y	N	LC NM+ Specific Regulation
ZNF770	TRIP11	6.31509	5.22667	1.08841	Y	N	LC NM+ Specific Regulation
ZNF770	TRRAP	5.39212	6.40438	1.01226	N	Y	LC NM- Specific Regulation
ZNF770	TSEN34	1.2268	-0.65094	1.87774	Y	N	LC NM+ Specific Regulation
ZNF770	TTC4	1.15873	-0.27206	1.43079	Y	N	LC NM+ Specific Regulation
ZNF770	TUBGCP5	1.50122	0.39387	1.10735	Y	N	LC NM+ Specific Regulation
ZNF770	TUFT1	1.08029	-0.07971	1.15999	Y	N	LC NM+ Specific Regulation
ZNF770	UPF1	7.70394	6.98507	0.71887	Y	N	LC NM+ Specific Regulation
ZNF770	UPRT	9.23015	8.42421	0.80594	Y	N	LC NM+ Specific Regulation
ZNF770	URGCP	7.2152	6.27452	0.94068	Y	N	LC NM+ Specific Regulation
ZNF770	USP38	6.43476	5.73387	0.70089	Y	N	LC NM+ Specific Regulation
ZNF770	UXS1	1.9133	-0.3127	2.226	Y	N	LC NM+ Specific Regulation
ZNF770	VAC14	1.45465	0.35797	1.09669	Y	N	LC NM+ Specific Regulation
ZNF770	VAMP5	4.50027	5.92222	1.42195	N	Y	LC NM- Specific Regulation
ZNF770	VPS45	1.49682	0.62777	0.86905	Y	N	LC NM+ Specific Regulation
ZNF770	VWC2	1.41567	-0.10219	1.51785	Y	N	LC NM+ Specific Regulation
ZNF770	WDFY3	1.55865	0.55359	1.00506	Y	N	LC NM+ Specific Regulation
ZNF770	YAF2	1.97619	0.94274	1.03345	Y	N	LC NM+ Specific Regulation
ZNF770	YEATS2	2.08726	1.26278	0.82448	Y	N	LC NM+ Specific Regulation
ZNF770	YES1	4.71346	3.98178	0.73169	Y	N	LC NM+ Specific Regulation
ZNF770	YIF1A	1.42207	0.25912	1.16295	Y	N	LC NM+ Specific Regulation
ZNF770	YY1	2.00027	1.26397	0.7363	Y	N	LC NM+ Specific Regulation
ZNF770	ZFP91	6.97388	6.14263	0.83125	Y	N	LC NM+ Specific Regulation
ZNF770	ZFYVE1	1.02341	-0.18682	1.21023	Y	N	LC NM+ Specific Regulation
ZNF770	ZFYVE9	8.06637	7.06069	1.00568	Y	N	LC NM+ Specific Regulation
ZNF770	ZMAT4	1.69647	0.89647	0.8	Y	N	LC NM+ Specific Regulation
ZNF770	ZNF148	6.74606	6.04924	0.69682	Y	N	LC NM+ Specific Regulation
ZNF770	ZNF281	8.36321	7.49162	0.87159	Y	N	LC NM+ Specific Regulation
ZNF770	ZNF655	1.23206	0.1305	1.10155	Y	N	LC NM+ Specific Regulation
ZNF770	ZSWIM7	1.73476	0.72771	1.00704	Y	N	LC NM+ Specific Regulation

## Sheet: NM GRN-Select Edges
		Edge weights are z-scores indicating the probability of ANY regulatory interaction between the TF and gene.			Defined as an edge with both top 25%ile edge weight for LC subdomain and a top 25%ile edge weight difference between the two subdomains		Whether the TF-gene edge is specific to A) LC NM+ or B) LC NM-, or C) the edge involves a TF with ≥80% of its specific edges found in one subdomain
TF	Regulated Gene	NM+ Edge Wt	NM - Edge Wt	Absolute Edge Wt Difference	LC NM+ Specific Edge	LC NM- Specific Edge	edgeType
BHLHE41	PREX1	1.55731	0.642838	0.914473	Y	N	LC NM+ Specific Regulation
BHLHE41	SPP1	1.97817	1.19375	0.784416	Y	N	LC NM+ Specific Regulation
DBP	ATP1B2	5.48958	6.34192	0.852334	N	Y	LC NM- Specific Regulation
DBP	C1QTNF4	9.9008	10.8291	0.928343	N	Y	LC NM- Specific Regulation
DBP	DENND11	5.27708	5.95236	0.675275	N	Y	LC NM- Specific Regulation
DBP	JAM2	4.24137	4.98837	0.747003	N	Y	LC NM- Specific Regulation
DBP	PDLIM5	4.91234	5.61069	0.698346	N	Y	LC NM- Specific Regulation
ESRRG	ATP1B2	6.22961	6.92765	0.698036	N	Y	LC NM- Specific Regulation
ETV5	PREX1	4.9272	5.82923	0.902026	N	Y	LC NM- Specific Regulation
ETV5	PTGDS	7.12941	7.80488	0.67547	N	Y	LC NM- Specific Regulation
FEV	AASS	2.20587	1.40995	0.795914	Y	N	LC NM+ Specific Regulation
FEV	ADCY1	-0.688378	0.873449	1.56183	N	Y	LC NM- Specific Regulation
FEV	ADRA1B	0.134954	1.56037	1.42542	N	Y	LC NM- Specific Regulation
FEV	AGT	1.88143	1.07268	0.80875	Y	N	LC NM+ Specific Regulation
FEV	AQP1	1.74891	0.82207	0.926838	Y	N	LC NM+ Specific Regulation
FEV	ARHGEF26	2.03561	1.09209	0.943513	Y	N	LC NM+ Specific Regulation
FEV	ATP1B2	1.52093	0.17955	1.34138	Y	N	LC NM+ Specific Regulation
FEV	BCAS1	2.20484	1.43043	0.774415	Y	N	LC NM+ Specific Regulation
FEV	C1QTNF4	1.87955	0.66653	1.21302	Y	N	LC NM+ Specific Regulation
FEV	CAT	2.59363	1.57403	1.0196	Y	N	LC NM+ Specific Regulation
FEV	CCDC144A	2.41048	1.62996	0.780515	Y	N	LC NM+ Specific Regulation
FEV	CD9	1.81546	1.00904	0.806423	Y	N	LC NM+ Specific Regulation
FEV	CMTM5	2.5673	1.79247	0.774832	Y	N	LC NM+ Specific Regulation
FEV	CNOT6L	1.94914	1.11566	0.833477	Y	N	LC NM+ Specific Regulation
FEV	COL27A1	2.70808	1.89737	0.810707	Y	N	LC NM+ Specific Regulation
FEV	CRABP1	2.1544	1.18375	0.970657	Y	N	LC NM+ Specific Regulation
FEV	CRHBP	2.20314	1.43625	0.76689	Y	N	LC NM+ Specific Regulation
FEV	CX3CR1	1.98565	1.15191	0.833742	Y	N	LC NM+ Specific Regulation
FEV	CYFIP1	1.8693	0.572037	1.29727	Y	N	LC NM+ Specific Regulation
FEV	CYGB	0.884226	1.82109	0.936866	N	Y	LC NM- Specific Regulation
FEV	DENND11	1.61004	0.609117	1.00093	Y	N	LC NM+ Specific Regulation
FEV	EFEMP1	1.77912	0.793001	0.986119	Y	N	LC NM+ Specific Regulation
FEV	EFHD1	2.04264	1.2474	0.795236	Y	N	LC NM+ Specific Regulation
FEV	ELF2	1.83268	0.90368	0.929	Y	N	LC NM+ Specific Regulation
FEV	ERBB4	2.41063	1.67975	0.730881	Y	N	LC NM+ Specific Regulation
FEV	ETNPPL	1.85891	0.87039	0.988515	Y	N	LC NM+ Specific Regulation
FEV	FAT1	1.97392	1.23495	0.738969	Y	N	LC NM+ Specific Regulation
FEV	FBRSL1	0.339311	1.35493	1.01562	N	Y	LC NM- Specific Regulation
FEV	FBXO41	-0.480856	0.950972	1.43183	N	Y	LC NM- Specific Regulation
FEV	FGFR2	2.18055	1.23655	0.943999	Y	N	LC NM+ Specific Regulation
FEV	FGFR3	1.85769	0.642173	1.21552	Y	N	LC NM+ Specific Regulation
FEV	FLNA	0.843454	1.77803	0.934577	N	Y	LC NM- Specific Regulation
FEV	FMNL2	1.93387	1.12749	0.806381	Y	N	LC NM+ Specific Regulation
FEV	FXYD1	1.32473	-0.064376	1.38911	Y	N	LC NM+ Specific Regulation
FEV	GABRB2	1.79546	0.871496	0.923961	Y	N	LC NM+ Specific Regulation
FEV	GASK1B	2.07576	1.30522	0.770544	Y	N	LC NM+ Specific Regulation
FEV	GJA1	1.97766	1.15802	0.819639	Y	N	LC NM+ Specific Regulation
FEV	GPSM2	2.56879	1.77356	0.795231	Y	N	LC NM+ Specific Regulation
FEV	HAPLN2	2.01357	1.08599	0.927571	Y	N	LC NM+ Specific Regulation
FEV	HEPH	2.10712	1.30052	0.8066	Y	N	LC NM+ Specific Regulation
FEV	HEYL	2.56532	1.86033	0.704992	Y	N	LC NM+ Specific Regulation
FEV	HLA-DRB1	1.86588	1.10165	0.764228	Y	N	LC NM+ Specific Regulation
FEV	HLA-E	1.93049	1.14355	0.786936	Y	N	LC NM+ Specific Regulation
FEV	HS3ST4	2.19442	1.46279	0.731625	Y	N	LC NM+ Specific Regulation
FEV	HTR2C	2.00939	1.12496	0.884433	Y	N	LC NM+ Specific Regulation
FEV	IFITM3	1.77982	0.714334	1.06549	Y	N	LC NM+ Specific Regulation
FEV	IGFBP7	1.86954	1.03003	0.839516	Y	N	LC NM+ Specific Regulation
FEV	ITGB5	1.95253	1.02793	0.924608	Y	N	LC NM+ Specific Regulation
FEV	ITPKB	2.01395	1.04612	0.967837	Y	N	LC NM+ Specific Regulation
FEV	JAM2	2.22711	1.12955	1.09756	Y	N	LC NM+ Specific Regulation
FEV	KCNJ10	1.8749	0.940257	0.934642	Y	N	LC NM+ Specific Regulation
FEV	KCNQ2	1.86879	1.02836	0.840428	Y	N	LC NM+ Specific Regulation
FEV	KCTD12	1.83763	0.873404	0.964223	Y	N	LC NM+ Specific Regulation
FEV	KIAA1671	1.7008	0.576549	1.12425	Y	N	LC NM+ Specific Regulation
FEV	KLK6	2.31489	1.5476	0.767286	Y	N	LC NM+ Specific Regulation
FEV	LAPTM5	2.02875	1.26521	0.763546	Y	N	LC NM+ Specific Regulation
FEV	LGI4	1.84326	0.573059	1.2702	Y	N	LC NM+ Specific Regulation
FEV	LLGL1	2.28216	1.56089	0.721262	Y	N	LC NM+ Specific Regulation
FEV	LRRTM3	0.184055	1.25238	1.06832	N	Y	LC NM- Specific Regulation
FEV	MALAT1	1.496	-0.190299	1.6863	Y	N	LC NM+ Specific Regulation
FEV	MAP3K5	0.915636	1.7224	0.806767	N	Y	LC NM- Specific Regulation
FEV	MDM2	0.167419	1.27861	1.11119	N	Y	LC NM- Specific Regulation
FEV	MEGF10	2.02641	1.11943	0.906982	Y	N	LC NM+ Specific Regulation
FEV	MLC1	1.57116	0.664591	0.906564	Y	N	LC NM+ Specific Regulation
FEV	MLH3	0.559758	1.69606	1.1363	N	Y	LC NM- Specific Regulation
FEV	MMP28	2.20336	1.47689	0.726475	Y	N	LC NM+ Specific Regulation
FEV	MOBP	2.10244	1.30074	0.801695	Y	N	LC NM+ Specific Regulation
FEV	MYBPC1	1.93191	1.07547	0.85644	Y	N	LC NM+ Specific Regulation
FEV	MYLK3	1.86614	1.09389	0.77225	Y	N	LC NM+ Specific Regulation
FEV	NDP	2.43071	1.54305	0.887664	Y	N	LC NM+ Specific Regulation
FEV	NFIB	2.39654	1.39322	1.00332	Y	N	LC NM+ Specific Regulation
FEV	NKAIN4	2.03314	1.11717	0.91597	Y	N	LC NM+ Specific Regulation
FEV	NOS1	0.451228	1.51125	1.06002	N	Y	LC NM- Specific Regulation
FEV	NR2F2	2.23799	1.38942	0.848573	Y	N	LC NM+ Specific Regulation
FEV	NRP2	2.40081	1.49254	0.90827	Y	N	LC NM+ Specific Regulation
FEV	NTS	2.74715	1.92217	0.824981	Y	N	LC NM+ Specific Regulation
FEV	OLIG2	2.4534	1.73419	0.71921	Y	N	LC NM+ Specific Regulation
FEV	PDE1C	2.43219	1.54682	0.885367	Y	N	LC NM+ Specific Regulation
FEV	PDK4	2.78417	1.87856	0.905607	Y	N	LC NM+ Specific Regulation
FEV	PDLIM5	1.67207	0.747519	0.92455	Y	N	LC NM+ Specific Regulation
FEV	PENK	2.33983	1.02335	1.31648	Y	N	LC NM+ Specific Regulation
FEV	PHF2	1.5454	0.574113	0.971292	Y	N	LC NM+ Specific Regulation
FEV	PLCD3	2.21442	1.38481	0.829604	Y	N	LC NM+ Specific Regulation
FEV	PLP1	1.67019	0.702061	0.968127	Y	N	LC NM+ Specific Regulation
FEV	PLTP	1.89782	1.10867	0.789146	Y	N	LC NM+ Specific Regulation
FEV	POLR2J3	2.26534	1.37545	0.889895	Y	N	LC NM+ Specific Regulation
FEV	PREX1	2.62811	1.20722	1.42089	Y	N	LC NM+ Specific Regulation
FEV	PTPRZ1	2.01036	0.92153	1.08883	Y	N	LC NM+ Specific Regulation
FEV	RASGRP3	3.00222	1.99143	1.01079	Y	N	LC NM+ Specific Regulation
FEV	RFX4	2.43453	1.58487	0.849666	Y	N	LC NM+ Specific Regulation
FEV	RGMA	1.60106	0.61116	0.989904	Y	N	LC NM+ Specific Regulation
FEV	RGS10	2.61149	1.65409	0.957399	Y	N	LC NM+ Specific Regulation
FEV	RHOBTB3	1.69815	0.7926	0.905555	Y	N	LC NM+ Specific Regulation
FEV	S1PR1	2.35659	1.62642	0.730172	Y	N	LC NM+ Specific Regulation
FEV	SCRG1	1.77934	0.527147	1.25219	Y	N	LC NM+ Specific Regulation
FEV	SDC4	2.12298	1.06559	1.05739	Y	N	LC NM+ Specific Regulation
FEV	SELENOP	2.1828	1.30585	0.876957	Y	N	LC NM+ Specific Regulation
FEV	SEMA7A	2.38958	1.68695	0.70263	Y	N	LC NM+ Specific Regulation
FEV	SERINC5	2.30794	1.60301	0.70493	Y	N	LC NM+ Specific Regulation
FEV	SFSWAP	-0.133245	1.22131	1.35456	N	Y	LC NM- Specific Regulation
FEV	SH3KBP1	2.35494	1.36558	0.989357	Y	N	LC NM+ Specific Regulation
FEV	SIPA1L1	2.08941	1.34755	0.741855	Y	N	LC NM+ Specific Regulation
FEV	SLC12A4	1.87067	1.10513	0.765538	Y	N	LC NM+ Specific Regulation
FEV	SLC18B1	1.8219	0.843716	0.978182	Y	N	LC NM+ Specific Regulation
FEV	SLC1A3	2.08892	1.15432	0.934603	Y	N	LC NM+ Specific Regulation
FEV	SLC32A1	2.26573	1.52205	0.743675	Y	N	LC NM+ Specific Regulation
FEV	SLC45A3	2.52158	1.82973	0.691854	Y	N	LC NM+ Specific Regulation
FEV	SLC4A4	1.49164	0.557852	0.93379	Y	N	LC NM+ Specific Regulation
FEV	SLC6A9	1.88432	1.03432	0.850004	Y	N	LC NM+ Specific Regulation
FEV	SMOX	2.09969	0.757324	1.34237	Y	N	LC NM+ Specific Regulation
FEV	SOX2	2.26663	1.18528	1.08134	Y	N	LC NM+ Specific Regulation
FEV	SPARCL1	1.45912	0.406122	1.053	Y	N	LC NM+ Specific Regulation
FEV	SPP1	2.5152	1.39	1.12519	Y	N	LC NM+ Specific Regulation
FEV	SSPN	2.44558	1.23245	1.21313	Y	N	LC NM+ Specific Regulation
FEV	STXBP6	1.83004	1.0671	0.762935	Y	N	LC NM+ Specific Regulation
FEV	TCF4	1.71182	0.877489	0.834336	Y	N	LC NM+ Specific Regulation
FEV	TCN2	1.23214	2.07174	0.839597	N	Y	LC NM- Specific Regulation
FEV	TF	2.23789	1.26308	0.97481	Y	N	LC NM+ Specific Regulation
FEV	TIMP3	1.74311	0.802475	0.940639	Y	N	LC NM+ Specific Regulation
FEV	TLE4	1.545	0.677208	0.86779	Y	N	LC NM+ Specific Regulation
FEV	TLR4	2.49879	1.61915	0.879643	Y	N	LC NM+ Specific Regulation
FEV	TNIK	2.28752	1.32482	0.962699	Y	N	LC NM+ Specific Regulation
FEV	TNS2	2.02256	1.22984	0.792722	Y	N	LC NM+ Specific Regulation
FEV	TNS3	2.18148	0.919256	1.26223	Y	N	LC NM+ Specific Regulation
FEV	TRIP6	2.31538	1.608	0.707383	Y	N	LC NM+ Specific Regulation
FEV	TRPM3	1.90462	1.07162	0.832998	Y	N	LC NM+ Specific Regulation
FEV	TTYH1	1.16534	0.0784132	1.08693	Y	N	LC NM+ Specific Regulation
FEV	UGT8	2.39931	1.5356	0.863707	Y	N	LC NM+ Specific Regulation
FEV	UTRN	2.38827	1.68069	0.707577	Y	N	LC NM+ Specific Regulation
FEV	VAMP5	2.39032	1.54378	0.846531	Y	N	LC NM+ Specific Regulation
FEV	ZFP36L1	2.2513	1.17856	1.07274	Y	N	LC NM+ Specific Regulation
FEV	ZNF540	-0.374389	0.993679	1.36807	N	Y	LC NM- Specific Regulation
FOXJ3	ADNP2	8.27139	7.32952	0.941865	Y	N	LC NM+ Specific Regulation
FOXJ3	ALG9	7.15342	6.46427	0.689153	Y	N	LC NM+ Specific Regulation
FOXJ3	ANKRD28	5.58002	4.63236	0.947656	Y	N	LC NM+ Specific Regulation
FOXJ3	ARHGEF26	4.61136	5.64341	1.03205	N	Y	LC NM- Specific Regulation
FOXJ3	ATP1A2	4.2796	5.43775	1.15816	N	Y	LC NM- Specific Regulation
FOXJ3	CCDC112	6.17132	5.22173	0.949593	Y	N	LC NM+ Specific Regulation
FOXJ3	CLUAP1	6.1166	5.15861	0.957989	Y	N	LC NM+ Specific Regulation
FOXJ3	CNOT6L	5.49872	6.22375	0.725023	N	Y	LC NM- Specific Regulation
FOXJ3	CRIM1	3.4399	4.15267	0.712767	N	Y	LC NM- Specific Regulation
FOXJ3	DTD2	8.41874	7.5368	0.881936	Y	N	LC NM+ Specific Regulation
FOXJ3	EFHD1	3.86961	4.70757	0.837958	N	Y	LC NM- Specific Regulation
FOXJ3	ERCC6L2	6.71387	5.94336	0.770509	Y	N	LC NM+ Specific Regulation
FOXJ3	FNIP1	6.58741	5.76752	0.819888	Y	N	LC NM+ Specific Regulation
FOXJ3	GKAP1	6.7521	6.04226	0.709834	Y	N	LC NM+ Specific Regulation
FOXJ3	LTN1	6.72095	5.90979	0.811158	Y	N	LC NM+ Specific Regulation
FOXJ3	LZTR1	0.982105	-0.499066	1.48117	Y	N	LC NM+ Specific Regulation
FOXJ3	MICAL3	5.37885	4.61857	0.760275	Y	N	LC NM+ Specific Regulation
FOXJ3	MIER1	6.13127	5.40238	0.728894	Y	N	LC NM+ Specific Regulation
FOXJ3	MXI1	8.37318	7.63599	0.737187	Y	N	LC NM+ Specific Regulation
FOXJ3	NUCB2	5.78439	4.89786	0.88653	Y	N	LC NM+ Specific Regulation
FOXJ3	PIK3C3	6.49857	5.76477	0.733801	Y	N	LC NM+ Specific Regulation
FOXJ3	R3HDM2	8.40397	7.41426	0.989709	Y	N	LC NM+ Specific Regulation
FOXJ3	RC3H1	5.76617	4.96039	0.805788	Y	N	LC NM+ Specific Regulation
FOXJ3	SCRG1	4.80088	6.24493	1.44405	N	Y	LC NM- Specific Regulation
FOXJ3	SIPA1L1	2.93626	3.82372	0.887458	N	Y	LC NM- Specific Regulation
FOXJ3	SLCO1A2	3.3763	4.11159	0.735293	N	Y	LC NM- Specific Regulation
FOXJ3	SMCHD1	6.09255	5.10763	0.984926	Y	N	LC NM+ Specific Regulation
FOXJ3	TMEM163	7.58747	6.87606	0.711417	Y	N	LC NM+ Specific Regulation
FOXJ3	TNFRSF1A	3.69143	4.46651	0.775081	N	Y	LC NM- Specific Regulation
FOXJ3	TP53BP2	5.78048	6.51878	0.738295	N	Y	LC NM- Specific Regulation
FOXJ3	TRIB2	8.35847	7.52315	0.835329	Y	N	LC NM+ Specific Regulation
FOXJ3	TTC17	6.11947	5.43914	0.680329	Y	N	LC NM+ Specific Regulation
FOXJ3	UGT8	2.83015	3.83414	1.00398	N	Y	LC NM- Specific Regulation
FOXJ3	UXS1	0.818376	-0.860426	1.6788	Y	N	LC NM+ Specific Regulation
FOXJ3	WDTC1	7.49149	6.64158	0.849911	Y	N	LC NM+ Specific Regulation
FOXJ3	ZNF397	6.16964	5.49398	0.675664	Y	N	LC NM+ Specific Regulation
FOXJ3	ZNF529	5.25156	4.56029	0.69127	Y	N	LC NM+ Specific Regulation
FOXJ3	ZNF655	7.69516	7.01058	0.684573	Y	N	LC NM+ Specific Regulation
FOXJ3	ZNF721	6.48889	5.56813	0.920764	Y	N	LC NM+ Specific Regulation
HLF	FXYD1	5.52067	6.38821	0.867537	N	Y	LC NM- Specific Regulation
HSF2	CRABP1	9.83995	10.6148	0.774818	N	Y	LC NM- Specific Regulation
KLF12	AASS	2.59159	1.65007	0.941521	Y	N	LC NM+ Specific Regulation
KLF12	ABCA1	2.21936	1.24432	0.975037	Y	N	LC NM+ Specific Regulation
KLF12	ADCY1	-0.435112	1.09773	1.53284	N	Y	LC NM- Specific Regulation
KLF12	ADRA1B	0.286306	1.67972	1.39341	N	Y	LC NM- Specific Regulation
KLF12	AGT	1.86882	1.00157	0.867253	Y	N	LC NM+ Specific Regulation
KLF12	AQP1	1.82359	0.816503	1.00709	Y	N	LC NM+ Specific Regulation
KLF12	ARHGAP39	0.00517384	1.20184	1.19667	N	Y	LC NM- Specific Regulation
KLF12	ARHGEF26	2.32547	1.30309	1.02238	Y	N	LC NM+ Specific Regulation
KLF12	ARID5B	2.72474	2.02662	0.698117	Y	N	LC NM+ Specific Regulation
KLF12	ATP11A	0.721625	1.75912	1.03749	N	Y	LC NM- Specific Regulation
KLF12	ATP1A2	1.04312	-0.178323	1.22145	Y	N	LC NM+ Specific Regulation
KLF12	ATP1B2	1.51331	0.131235	1.38207	Y	N	LC NM+ Specific Regulation
KLF12	AXL	2.14946	1.09463	1.05484	Y	N	LC NM+ Specific Regulation
KLF12	BCAS1	2.10473	1.26655	0.838175	Y	N	LC NM+ Specific Regulation
KLF12	C1QTNF4	1.85576	0.718715	1.13704	Y	N	LC NM+ Specific Regulation
KLF12	CAT	2.90588	1.89877	1.00711	Y	N	LC NM+ Specific Regulation
KLF12	CCDC144A	2.54586	1.68162	0.864246	Y	N	LC NM+ Specific Regulation
KLF12	CCDC59	-0.444049	0.999041	1.44309	N	Y	LC NM- Specific Regulation
KLF12	CCDC80	2.30846	1.36511	0.94335	Y	N	LC NM+ Specific Regulation
KLF12	CD9	1.90756	1.00875	0.898817	Y	N	LC NM+ Specific Regulation
KLF12	CDH20	2.43058	1.61708	0.813507	Y	N	LC NM+ Specific Regulation
KLF12	CDH4	2.60103	1.79836	0.802669	Y	N	LC NM+ Specific Regulation
KLF12	CFAP410	0.396956	1.45629	1.05934	N	Y	LC NM- Specific Regulation
KLF12	COL27A1	2.73344	2.0379	0.695543	Y	N	LC NM+ Specific Regulation
KLF12	CRABP1	2.38916	1.40153	0.987635	Y	N	LC NM+ Specific Regulation
KLF12	CRHBP	2.4612	1.67741	0.783791	Y	N	LC NM+ Specific Regulation
KLF12	CTSH	2.56566	1.82826	0.737394	Y	N	LC NM+ Specific Regulation
KLF12	CX3CR1	2.16378	1.44856	0.715226	Y	N	LC NM+ Specific Regulation
KLF12	CYFIP1	1.90022	0.57665	1.32357	Y	N	LC NM+ Specific Regulation
KLF12	CYGB	1.10408	2.0676	0.963523	N	Y	LC NM- Specific Regulation
KLF12	DAAM2	1.76817	0.889888	0.878284	Y	N	LC NM+ Specific Regulation
KLF12	DENND11	1.91522	0.848952	1.06626	Y	N	LC NM+ Specific Regulation
KLF12	EDNRB	1.95796	1.1975	0.760459	Y	N	LC NM+ Specific Regulation
KLF12	EFEMP1	2.04276	1.08688	0.955882	Y	N	LC NM+ Specific Regulation
KLF12	EFHD1	1.99595	1.05744	0.938503	Y	N	LC NM+ Specific Regulation
KLF12	EHBP1L1	2.58568	1.63518	0.950496	Y	N	LC NM+ Specific Regulation
KLF12	ELF2	1.94322	1.1052	0.838017	Y	N	LC NM+ Specific Regulation
KLF12	ENTPD2	2.91586	2.22666	0.689193	Y	N	LC NM+ Specific Regulation
KLF12	ERBB3	2.58272	1.85283	0.729894	Y	N	LC NM+ Specific Regulation
KLF12	ERBB4	2.8038	1.94383	0.859966	Y	N	LC NM+ Specific Regulation
KLF12	ETNPPL	1.89099	0.792621	1.09837	Y	N	LC NM+ Specific Regulation
KLF12	FAT1	2.21773	1.41847	0.799258	Y	N	LC NM+ Specific Regulation
KLF12	FBRSL1	0.596942	1.57147	0.97453	N	Y	LC NM- Specific Regulation
KLF12	FBXO41	-0.259605	1.23189	1.4915	N	Y	LC NM- Specific Regulation
KLF12	FGFR2	1.8701	1.09509	0.775018	Y	N	LC NM+ Specific Regulation
KLF12	FLNA	1.01325	1.83967	0.826421	N	Y	LC NM- Specific Regulation
KLF12	FMNL2	1.87482	0.930764	0.944061	Y	N	LC NM+ Specific Regulation
KLF12	FXYD1	1.51525	0.131771	1.38348	Y	N	LC NM+ Specific Regulation
KLF12	GABRB2	1.88821	0.966547	0.921659	Y	N	LC NM+ Specific Regulation
KLF12	GABRG1	1.81516	0.971624	0.843537	Y	N	LC NM+ Specific Regulation
KLF12	GASK1B	2.32711	1.48534	0.841769	Y	N	LC NM+ Specific Regulation
KLF12	GJA1	1.90549	1.023	0.882488	Y	N	LC NM+ Specific Regulation
KLF12	GLRA3	0.300181	1.28608	0.985901	N	Y	LC NM- Specific Regulation
KLF12	GPSM2	2.44974	1.69988	0.749856	Y	N	LC NM+ Specific Regulation
KLF12	HAPLN2	2.14928	1.2917	0.857579	Y	N	LC NM+ Specific Regulation
KLF12	HEYL	2.70824	1.88482	0.823416	Y	N	LC NM+ Specific Regulation
KLF12	HLA-DRB1	2.1084	1.28502	0.823387	Y	N	LC NM+ Specific Regulation
KLF12	HS3ST4	2.40982	1.67115	0.738671	Y	N	LC NM+ Specific Regulation
KLF12	ID1	2.58831	1.86781	0.720504	Y	N	LC NM+ Specific Regulation
KLF12	IFITM3	2.0073	0.811122	1.19618	Y	N	LC NM+ Specific Regulation
KLF12	IFT43	-0.371099	0.948279	1.31938	N	Y	LC NM- Specific Regulation
KLF12	IGFBP6	-0.592854	0.94365	1.5365	N	Y	LC NM- Specific Regulation
KLF12	IGFBP7	1.96493	1.06989	0.895039	Y	N	LC NM+ Specific Regulation
KLF12	ITGB5	2.10387	1.27474	0.829129	Y	N	LC NM+ Specific Regulation
KLF12	ITIH5	2.50197	1.59235	0.909618	Y	N	LC NM+ Specific Regulation
KLF12	ITPKB	2.04001	0.856719	1.18329	Y	N	LC NM+ Specific Regulation
KLF12	KCNJ10	1.77906	0.775243	1.00382	Y	N	LC NM+ Specific Regulation
KLF12	KCNQ2	2.10045	0.970545	1.1299	Y	N	LC NM+ Specific Regulation
KLF12	KHDRBS3	1.42474	0.433721	0.991017	Y	N	LC NM+ Specific Regulation
KLF12	KLHL36	2.06462	1.30797	0.756651	Y	N	LC NM+ Specific Regulation
KLF12	KLK6	2.46531	1.76401	0.701302	Y	N	LC NM+ Specific Regulation
KLF12	LGI4	2.25179	0.983649	1.26814	Y	N	LC NM+ Specific Regulation
KLF12	LLGL1	2.33898	1.51912	0.81986	Y	N	LC NM+ Specific Regulation
KLF12	LRRCC1	1.30883	2.0781	0.76927	N	Y	LC NM- Specific Regulation
KLF12	LRRTM3	0.449286	1.45063	1.00135	N	Y	LC NM- Specific Regulation
KLF12	MALAT1	1.34927	-0.476963	1.82624	Y	N	LC NM+ Specific Regulation
KLF12	MDM2	0.461744	1.6123	1.15056	N	Y	LC NM- Specific Regulation
KLF12	MEGF10	2.30038	1.36028	0.940096	Y	N	LC NM+ Specific Regulation
KLF12	METTL7A	1.71123	0.92086	0.790369	Y	N	LC NM+ Specific Regulation
KLF12	MLC1	1.6111	0.70489	0.906209	Y	N	LC NM+ Specific Regulation
KLF12	MLH3	0.712105	1.78876	1.07665	N	Y	LC NM- Specific Regulation
KLF12	MMP28	2.45342	1.74605	0.707371	Y	N	LC NM+ Specific Regulation
KLF12	MOBP	1.91076	1.05864	0.852117	Y	N	LC NM+ Specific Regulation
KLF12	MT1E	1.40869	0.469079	0.939611	Y	N	LC NM+ Specific Regulation
KLF12	MYBPC1	2.05265	1.17474	0.877907	Y	N	LC NM+ Specific Regulation
KLF12	MYLK3	2.25573	1.35361	0.902116	Y	N	LC NM+ Specific Regulation
KLF12	NDP	2.68275	1.96233	0.720422	Y	N	LC NM+ Specific Regulation
KLF12	NKAIN4	2.22881	1.18474	1.04407	Y	N	LC NM+ Specific Regulation
KLF12	NOS1	0.843435	1.71314	0.869707	N	Y	LC NM- Specific Regulation
KLF12	NR2F2	2.11698	1.20759	0.909385	Y	N	LC NM+ Specific Regulation
KLF12	NRP2	2.1975	1.30879	0.888702	Y	N	LC NM+ Specific Regulation
KLF12	NTN1	2.439	1.70519	0.733816	Y	N	LC NM+ Specific Regulation
KLF12	NUAK1	-0.038372	1.09374	1.13211	N	Y	LC NM- Specific Regulation
KLF12	OLIG1	1.37096	0.425381	0.945574	Y	N	LC NM+ Specific Regulation
KLF12	OLIG2	2.59923	1.82018	0.779046	Y	N	LC NM+ Specific Regulation
KLF12	PDE1C	2.63421	1.7692	0.865009	Y	N	LC NM+ Specific Regulation
KLF12	PDK4	2.85026	1.87836	0.971901	Y	N	LC NM+ Specific Regulation
KLF12	PDLIM3	2.70025	1.95528	0.744975	Y	N	LC NM+ Specific Regulation
KLF12	PDLIM5	1.68867	0.691743	0.996925	Y	N	LC NM+ Specific Regulation
KLF12	PENK	2.47743	1.11186	1.36557	Y	N	LC NM+ Specific Regulation
KLF12	PLP1	1.54062	0.538692	1.00193	Y	N	LC NM+ Specific Regulation
KLF12	PLPP3	1.88846	1.13592	0.752537	Y	N	LC NM+ Specific Regulation
KLF12	POLR2J3	2.47824	1.68644	0.7918	Y	N	LC NM+ Specific Regulation
KLF12	PREX1	2.96336	1.53708	1.42628	Y	N	LC NM+ Specific Regulation
KLF12	PTN	1.87959	1.09473	0.784863	Y	N	LC NM+ Specific Regulation
KLF12	PTPRZ1	2.0377	0.924037	1.11366	Y	N	LC NM+ Specific Regulation
KLF12	RAB26	1.76272	0.969162	0.793557	Y	N	LC NM+ Specific Regulation
KLF12	RAB36	-0.459084	0.918563	1.37765	N	Y	LC NM- Specific Regulation
KLF12	RASGRP3	3.17412	1.96789	1.20623	Y	N	LC NM+ Specific Regulation
KLF12	RFX4	2.76869	1.85425	0.914435	Y	N	LC NM+ Specific Regulation
KLF12	RGMA	1.59867	0.737033	0.861633	Y	N	LC NM+ Specific Regulation
KLF12	RGS10	2.82326	1.95035	0.872907	Y	N	LC NM+ Specific Regulation
KLF12	RHOBTB3	1.77533	0.901054	0.87428	Y	N	LC NM+ Specific Regulation
KLF12	RNPEPL1	1.87806	1.10413	0.773927	Y	N	LC NM+ Specific Regulation
KLF12	RYR3	2.59803	1.849	0.749023	Y	N	LC NM+ Specific Regulation
KLF12	S100A1	1.80608	1.02726	0.778813	Y	N	LC NM+ Specific Regulation
KLF12	S1PR1	2.43459	1.54778	0.886802	Y	N	LC NM+ Specific Regulation
KLF12	SCRG1	1.95484	0.641125	1.31372	Y	N	LC NM+ Specific Regulation
KLF12	SDC4	2.23062	1.17173	1.05888	Y	N	LC NM+ Specific Regulation
KLF12	SELENOP	2.13943	1.19662	0.942808	Y	N	LC NM+ Specific Regulation
KLF12	SFSWAP	0.128867	1.49752	1.36865	N	Y	LC NM- Specific Regulation
KLF12	SGK3	2.12475	1.36491	0.759839	Y	N	LC NM+ Specific Regulation
KLF12	SH3KBP1	2.36145	1.45471	0.906744	Y	N	LC NM+ Specific Regulation
KLF12	SIPA1L1	2.28503	1.38962	0.895413	Y	N	LC NM+ Specific Regulation
KLF12	SKIL	-0.00290439	1.24679	1.24969	N	Y	LC NM- Specific Regulation
KLF12	SLC14A1	2.25412	1.53307	0.721043	Y	N	LC NM+ Specific Regulation
KLF12	SLC18B1	1.99812	0.977802	1.02032	Y	N	LC NM+ Specific Regulation
KLF12	SLC1A3	2.02262	1.06028	0.962334	Y	N	LC NM+ Specific Regulation
KLF12	SLC4A4	1.72988	0.592963	1.13692	Y	N	LC NM+ Specific Regulation
KLF12	SLC6A1	1.85167	1.08078	0.77089	Y	N	LC NM+ Specific Regulation
KLF12	SLC6A11	1.99974	1.25313	0.746619	Y	N	LC NM+ Specific Regulation
KLF12	SLC6A9	2.10982	1.05332	1.0565	Y	N	LC NM+ Specific Regulation
KLF12	SMOX	2.20498	0.890568	1.31441	Y	N	LC NM+ Specific Regulation
KLF12	SNRNP35	0.170822	1.2011	1.03028	N	Y	LC NM- Specific Regulation
KLF12	SOX2	2.32445	1.17029	1.15417	Y	N	LC NM+ Specific Regulation
KLF12	SPARCL1	1.29037	0.133986	1.15639	Y	N	LC NM+ Specific Regulation
KLF12	SPON1	2.23167	1.39376	0.837914	Y	N	LC NM+ Specific Regulation
KLF12	SPP1	2.8569	1.46737	1.38953	Y	N	LC NM+ Specific Regulation
KLF12	SS18	1.00148	-0.287207	1.28869	Y	N	LC NM+ Specific Regulation
KLF12	STXBP6	2.21208	1.50264	0.709449	Y	N	LC NM+ Specific Regulation
KLF12	TCN2	1.128	1.88702	0.759023	N	Y	LC NM- Specific Regulation
KLF12	TF	2.16367	1.16378	0.999892	Y	N	LC NM+ Specific Regulation
KLF12	TFDP1	0.16058	1.40294	1.24236	N	Y	LC NM- Specific Regulation
KLF12	THOC3	1.20676	-0.215963	1.42273	Y	N	LC NM+ Specific Regulation
KLF12	TIMP3	1.62321	0.790324	0.832887	Y	N	LC NM+ Specific Regulation
KLF12	TLCD5	0.361355	1.3776	1.01624	N	Y	LC NM- Specific Regulation
KLF12	TLE4	1.66387	0.818936	0.844938	Y	N	LC NM+ Specific Regulation
KLF12	TMEM63A	2.80399	1.99926	0.804726	Y	N	LC NM+ Specific Regulation
KLF12	TNFRSF1A	2.47957	1.68499	0.79458	Y	N	LC NM+ Specific Regulation
KLF12	TNS2	2.08522	1.27065	0.814568	Y	N	LC NM+ Specific Regulation
KLF12	TNS3	2.24814	0.980411	1.26773	Y	N	LC NM+ Specific Regulation
KLF12	TRIP6	2.65608	1.82665	0.829429	Y	N	LC NM+ Specific Regulation
KLF12	TRPM3	1.99352	1.14432	0.849196	Y	N	LC NM+ Specific Regulation
KLF12	TSC22D4	1.19597	0.0567989	1.13917	Y	N	LC NM+ Specific Regulation
KLF12	TTLL1	0.0156915	1.1352	1.11951	N	Y	LC NM- Specific Regulation
KLF12	TTYH2	2.14797	1.16613	0.981839	Y	N	LC NM+ Specific Regulation
KLF12	TXNIP	2.74131	1.98805	0.753253	Y	N	LC NM+ Specific Regulation
KLF12	UGT8	2.63269	1.75901	0.873684	Y	N	LC NM+ Specific Regulation
KLF12	VAMP5	2.60575	1.74967	0.856085	Y	N	LC NM+ Specific Regulation
KLF12	WWC1	2.19157	1.46769	0.723881	Y	N	LC NM+ Specific Regulation
KLF12	XPA	-0.00560404	1.29077	1.29637	N	Y	LC NM- Specific Regulation
KLF12	ZCCHC24	1.81821	1.04399	0.77422	Y	N	LC NM+ Specific Regulation
KLF12	ZFP36L1	2.07244	1.0282	1.04425	Y	N	LC NM+ Specific Regulation
KLF12	ZFP36L2	2.34664	1.62327	0.723372	Y	N	LC NM+ Specific Regulation
KLF12	ZNF540	-0.161384	1.29007	1.45146	N	Y	LC NM- Specific Regulation
KLF16	CES2	8.32766	7.59799	0.729673	Y	N	LC NM+ Specific Regulation
KLF16	DESI1	1.10463	-0.0509023	1.15553	Y	N	LC NM+ Specific Regulation
KLF16	FGFR3	3.93031	4.83371	0.9034	N	Y	LC NM- Specific Regulation
KLF16	LZTR1	1.16897	0.095198	1.07377	Y	N	LC NM+ Specific Regulation
KLF16	SMOX	5.92386	6.89976	0.975908	N	Y	LC NM- Specific Regulation
MEF2D	ATP1A2	5.23031	6.00466	0.77435	N	Y	LC NM- Specific Regulation
MEF2D	AXL	4.06348	4.86473	0.801249	N	Y	LC NM- Specific Regulation
MEF2D	CACNB2	5.33745	4.65365	0.683804	Y	N	LC NM+ Specific Regulation
MEF2D	CAT	3.88368	4.64816	0.764473	N	Y	LC NM- Specific Regulation
MEF2D	CCDC144A	6.5005	7.22072	0.720217	N	Y	LC NM- Specific Regulation
MEF2D	CYBC1	6.45298	5.76743	0.685551	Y	N	LC NM+ Specific Regulation
MEF2D	CYFIP1	9.58155	10.6503	1.06877	N	Y	LC NM- Specific Regulation
MEF2D	GLUL	6.99585	7.73562	0.739767	N	Y	LC NM- Specific Regulation
MEF2D	MT1E	7.60948	8.36005	0.750576	N	Y	LC NM- Specific Regulation
MEF2D	PDLIM5	4.57751	5.39983	0.822322	N	Y	LC NM- Specific Regulation
MEF2D	SELENOP	5.08886	5.79663	0.707771	N	Y	LC NM- Specific Regulation
MEF2D	SLC4A4	5.01225	5.77525	0.762999	N	Y	LC NM- Specific Regulation
MEF2D	SPARCL1	5.84982	6.7519	0.902082	N	Y	LC NM- Specific Regulation
MEF2D	TFDP1	7.19335	6.48075	0.712602	Y	N	LC NM+ Specific Regulation
MEF2D	TIMP3	4.80024	5.55219	0.751943	N	Y	LC NM- Specific Regulation
MEF2D	TNS2	3.37998	4.09943	0.719441	N	Y	LC NM- Specific Regulation
MESP1	ACADS	7.34761	8.18556	0.837951	N	Y	LC NM- Specific Regulation
MESP1	AGPAT2	9.75692	8.78895	0.967974	Y	N	LC NM+ Specific Regulation
MESP1	CETN3	1.28978	-0.0974272	1.3872	Y	N	LC NM+ Specific Regulation
MESP1	GAL	0.0513891	1.14974	1.09835	N	Y	LC NM- Specific Regulation
MESP1	IFT43	1.06734	-0.170193	1.23754	Y	N	LC NM+ Specific Regulation
MESP1	IGFBP6	0.944093	-0.455659	1.39975	Y	N	LC NM+ Specific Regulation
MESP1	LRFN1	-0.799845	1.07621	1.87606	N	Y	LC NM- Specific Regulation
MESP1	LRP2	1.00656	-0.42844	1.435	Y	N	LC NM+ Specific Regulation
MESP1	LZTR1	1.17541	-0.0550691	1.23048	Y	N	LC NM+ Specific Regulation
MESP1	MT-ATP8	-0.631934	0.94078	1.57271	N	Y	LC NM- Specific Regulation
MESP1	MYO16	9.73203	9.02141	0.710622	Y	N	LC NM+ Specific Regulation
MESP1	NELL2	1.07137	-0.388584	1.45996	Y	N	LC NM+ Specific Regulation
MESP1	PPP1R16A	7.48161	6.5778	0.903814	Y	N	LC NM+ Specific Regulation
MESP1	S100A1	7.78851	8.59576	0.807249	N	Y	LC NM- Specific Regulation
MESP1	SPX	7.2957	8.22142	0.925712	N	Y	LC NM- Specific Regulation
MESP1	TBC1D19	1.38152	0.289781	1.09174	Y	N	LC NM+ Specific Regulation
MESP1	TF	3.62231	4.40272	0.780401	N	Y	LC NM- Specific Regulation
MESP1	TSPO	6.87916	7.66589	0.786737	N	Y	LC NM- Specific Regulation
MESP1	UXS1	1.301	0.303212	0.997787	Y	N	LC NM+ Specific Regulation
MLX	AACS	8.08854	7.40839	0.680146	Y	N	LC NM+ Specific Regulation
MLX	ABCD3	1.96899	0.741562	1.22743	Y	N	LC NM+ Specific Regulation
MLX	ABI1	2.38227	1.64346	0.738806	Y	N	LC NM+ Specific Regulation
MLX	ACAD8	0.9394	-0.974473	1.91387	Y	N	LC NM+ Specific Regulation
MLX	ACADS	5.73082	7.23602	1.50519	N	Y	LC NM- Specific Regulation
MLX	ADAP1	1.67014	0.858905	0.811237	Y	N	LC NM+ Specific Regulation
MLX	ADCY1	1.24416	-1.67059	2.91474	Y	N	LC NM+ Specific Regulation
MLX	ADD3	1.29415	0.282899	1.01125	Y	N	LC NM+ Specific Regulation
MLX	ADGRB1	1.86861	1.10791	0.760706	Y	N	LC NM+ Specific Regulation
MLX	ADIPOR2	7.72696	5.93084	1.79613	Y	N	LC NM+ Specific Regulation
MLX	AFF3	1.7138	0.51461	1.19919	Y	N	LC NM+ Specific Regulation
MLX	AGPAT2	0.92999	-1.02727	1.95726	Y	N	LC NM+ Specific Regulation
MLX	AGPAT4	2.03721	1.11877	0.918439	Y	N	LC NM+ Specific Regulation
MLX	AKAP13	1.24724	0.196486	1.05075	Y	N	LC NM+ Specific Regulation
MLX	ALG14	1.6259	0.770855	0.855047	Y	N	LC NM+ Specific Regulation
MLX	AMOTL1	1.2526	-0.589198	1.84179	Y	N	LC NM+ Specific Regulation
MLX	ANKRD39	2.37557	0.822504	1.55306	Y	N	LC NM+ Specific Regulation
MLX	ANKRD42	1.32754	0.275781	1.05176	Y	N	LC NM+ Specific Regulation
MLX	ANO5	1.37432	0.19179	1.18253	Y	N	LC NM+ Specific Regulation
MLX	ANP32A	11.1985	9.95148	1.24698	Y	N	LC NM+ Specific Regulation
MLX	ANP32E	1.87743	1.04387	0.833558	Y	N	LC NM+ Specific Regulation
MLX	ANTKMT	2.13749	1.13278	1.00471	Y	N	LC NM+ Specific Regulation
MLX	AP5S1	1.08763	-0.609558	1.69719	Y	N	LC NM+ Specific Regulation
MLX	APOOL	1.6589	0.85414	0.804757	Y	N	LC NM+ Specific Regulation
MLX	APPBP2	1.83166	0.76078	1.07088	Y	N	LC NM+ Specific Regulation
MLX	ARFIP2	2.1952	1.10458	1.09062	Y	N	LC NM+ Specific Regulation
MLX	ARHGAP26	2.25074	1.22781	1.02293	Y	N	LC NM+ Specific Regulation
MLX	ARHGEF25	5.78929	5.02455	0.764748	Y	N	LC NM+ Specific Regulation
MLX	ARID1A	1.61069	0.151696	1.45899	Y	N	LC NM+ Specific Regulation
MLX	ARRB2	2.04076	1.11702	0.923739	Y	N	LC NM+ Specific Regulation
MLX	ASB3	1.60165	0.705289	0.896358	Y	N	LC NM+ Specific Regulation
MLX	ATAT1	1.72279	0.794464	0.928325	Y	N	LC NM+ Specific Regulation
MLX	ATF5	2.09989	0.80445	1.29544	Y	N	LC NM+ Specific Regulation
MLX	ATF6	1.56709	0.198821	1.36827	Y	N	LC NM+ Specific Regulation
MLX	ATG16L1	7.39079	6.56092	0.829866	Y	N	LC NM+ Specific Regulation
MLX	ATG2A	1.70702	0.882874	0.824147	Y	N	LC NM+ Specific Regulation
MLX	ATG7	1.67495	0.626749	1.0482	Y	N	LC NM+ Specific Regulation
MLX	ATPSCKMT	2.16723	1.24963	0.917599	Y	N	LC NM+ Specific Regulation
MLX	B3GNT2	2.68223	1.89986	0.782368	Y	N	LC NM+ Specific Regulation
MLX	B4GALT3	1.29038	0.191441	1.09894	Y	N	LC NM+ Specific Regulation
MLX	BAG2	1.16007	-0.402937	1.56301	Y	N	LC NM+ Specific Regulation
MLX	BBIP1	1.58385	-0.47769	2.06154	Y	N	LC NM+ Specific Regulation
MLX	BBS4	2.28097	1.36761	0.913355	Y	N	LC NM+ Specific Regulation
MLX	BCL2L1	1.86276	1.00541	0.857342	Y	N	LC NM+ Specific Regulation
MLX	BDH1	1.56129	0.592647	0.968638	Y	N	LC NM+ Specific Regulation
MLX	BEND7	0.876335	-0.602104	1.47844	Y	N	LC NM+ Specific Regulation
MLX	BICD2	1.26785	0.252432	1.01542	Y	N	LC NM+ Specific Regulation
MLX	BIRC2	2.20046	1.27656	0.923904	Y	N	LC NM+ Specific Regulation
MLX	BRF2	2.20229	1.145	1.0573	Y	N	LC NM+ Specific Regulation
MLX	BRMS1	7.42866	6.28963	1.13903	Y	N	LC NM+ Specific Regulation
MLX	BTBD6	2.40503	1.55629	0.848733	Y	N	LC NM+ Specific Regulation
MLX	C15orf61	1.51523	0.64348	0.871754	Y	N	LC NM+ Specific Regulation
MLX	C1orf21	2.29885	1.46212	0.836736	Y	N	LC NM+ Specific Regulation
MLX	C2orf80	1.39506	0.274712	1.12035	Y	N	LC NM+ Specific Regulation
MLX	C5orf22	7.07473	6.39211	0.68262	Y	N	LC NM+ Specific Regulation
MLX	C6orf141	1.05484	-0.21286	1.2677	Y	N	LC NM+ Specific Regulation
MLX	C7orf50	1.42177	0.202053	1.21972	Y	N	LC NM+ Specific Regulation
MLX	CACNB2	1.38418	-0.325266	1.70944	Y	N	LC NM+ Specific Regulation
MLX	CALU	1.78733	0.945345	0.841985	Y	N	LC NM+ Specific Regulation
MLX	CAPN2	1.80016	-0.327748	2.1279	Y	N	LC NM+ Specific Regulation
MLX	CARMIL2	1.94204	0.95349	0.988547	Y	N	LC NM+ Specific Regulation
MLX	CARS2	1.49284	0.431907	1.06093	Y	N	LC NM+ Specific Regulation
MLX	CARTPT	-0.56477	0.962583	1.52735	N	Y	LC NM- Specific Regulation
MLX	CAT	1.0238	2.53307	1.50927	N	Y	LC NM- Specific Regulation
MLX	CCDC106	1.86769	0.982503	0.885191	Y	N	LC NM+ Specific Regulation
MLX	CCDC12	1.42039	-0.649321	2.06971	Y	N	LC NM+ Specific Regulation
MLX	CCDC59	1.22944	-1.04361	2.27305	Y	N	LC NM+ Specific Regulation
MLX	CCDC82	1.5237	0.545026	0.978674	Y	N	LC NM+ Specific Regulation
MLX	CCNC	2.9143	2.20587	0.708429	Y	N	LC NM+ Specific Regulation
MLX	CCNL2	1.80354	0.992667	0.810878	Y	N	LC NM+ Specific Regulation
MLX	CCP110	1.66957	0.834203	0.835367	Y	N	LC NM+ Specific Regulation
MLX	CDC37L1	2.48422	1.76558	0.718641	Y	N	LC NM+ Specific Regulation
MLX	CDH2	1.62294	0.408804	1.21413	Y	N	LC NM+ Specific Regulation
MLX	CDKL5	1.08747	-0.725495	1.81296	Y	N	LC NM+ Specific Regulation
MLX	CEBPG	8.19308	7.0999	1.09318	Y	N	LC NM+ Specific Regulation
MLX	CEP170	1.95621	1.19047	0.765744	Y	N	LC NM+ Specific Regulation
MLX	CEP41	1.64326	0.331275	1.31198	Y	N	LC NM+ Specific Regulation
MLX	CERS1	2.0055	0.838905	1.16659	Y	N	LC NM+ Specific Regulation
MLX	CERS2	6.91662	6.22774	0.688885	Y	N	LC NM+ Specific Regulation
MLX	CES2	1.31257	-0.381654	1.69423	Y	N	LC NM+ Specific Regulation
MLX	CETN3	2.22298	-0.235783	2.45876	Y	N	LC NM+ Specific Regulation
MLX	CGGBP1	2.57743	1.80049	0.77694	Y	N	LC NM+ Specific Regulation
MLX	CHCHD7	11.4711	10.5398	0.931254	Y	N	LC NM+ Specific Regulation
MLX	CIZ1	1.32896	0.000476234	1.32848	Y	N	LC NM+ Specific Regulation
MLX	CKS2	1.32449	0.370245	0.954243	Y	N	LC NM+ Specific Regulation
MLX	CLN8	1.58396	-0.384917	1.96888	Y	N	LC NM+ Specific Regulation
MLX	CMBL	5.99393	5.19508	0.798856	Y	N	LC NM+ Specific Regulation
MLX	CMTM4	2.08996	1.083	1.00696	Y	N	LC NM+ Specific Regulation
MLX	CNOT8	6.65076	5.57423	1.07653	Y	N	LC NM+ Specific Regulation
MLX	COG2	5.76441	4.74889	1.01552	Y	N	LC NM+ Specific Regulation
MLX	COL6A1	1.11921	-0.172086	1.29129	Y	N	LC NM+ Specific Regulation
MLX	COP1	9.36691	8.54903	0.817877	Y	N	LC NM+ Specific Regulation
MLX	COQ8A	1.35986	0.085834	1.27403	Y	N	LC NM+ Specific Regulation
MLX	CPLX1	1.22591	-0.611438	1.83735	Y	N	LC NM+ Specific Regulation
MLX	CPM	1.08465	2.06204	0.977393	N	Y	LC NM- Specific Regulation
MLX	CPNE1	1.74014	0.91552	0.82462	Y	N	LC NM+ Specific Regulation
MLX	CPT1C	2.87754	2.05941	0.818128	Y	N	LC NM+ Specific Regulation
MLX	CREG1	1.50248	0.498352	1.00413	Y	N	LC NM+ Specific Regulation
MLX	CRTC1	1.75078	0.418333	1.33244	Y	N	LC NM+ Specific Regulation
MLX	CSNK2A2	0.961571	-0.360918	1.32249	Y	N	LC NM+ Specific Regulation
MLX	CSRP2	7.80885	8.64375	0.834906	N	Y	LC NM- Specific Regulation
MLX	CTNNA3	3.80321	4.71032	0.907111	N	Y	LC NM- Specific Regulation
MLX	CX3CL1	1.68009	0.832558	0.84753	Y	N	LC NM+ Specific Regulation
MLX	DAAM1	2.52165	1.78326	0.738392	Y	N	LC NM+ Specific Regulation
MLX	DCK	1.51661	0.476844	1.03976	Y	N	LC NM+ Specific Regulation
MLX	DCLK2	6.13151	5.2082	0.923308	Y	N	LC NM+ Specific Regulation
MLX	DCP2	1.33991	-0.28814	1.62805	Y	N	LC NM+ Specific Regulation
MLX	DCUN1D2	1.43122	0.539156	0.892062	Y	N	LC NM+ Specific Regulation
MLX	DDX17	2.27049	1.51639	0.754099	Y	N	LC NM+ Specific Regulation
MLX	DDX21	1.35803	0.121661	1.23637	Y	N	LC NM+ Specific Regulation
MLX	DDX27	1.67072	0.641734	1.02898	Y	N	LC NM+ Specific Regulation
MLX	DEAF1	2.6954	2.01248	0.682924	Y	N	LC NM+ Specific Regulation
MLX	DECR1	7.50373	8.86067	1.35693	N	Y	LC NM- Specific Regulation
MLX	DENND5A	1.649	0.754881	0.894115	Y	N	LC NM+ Specific Regulation
MLX	DESI1	2.31698	0.310415	2.00657	Y	N	LC NM+ Specific Regulation
MLX	DFFA	8.06839	7.38959	0.678803	Y	N	LC NM+ Specific Regulation
MLX	DGKQ	0.439733	1.4598	1.02007	N	Y	LC NM- Specific Regulation
MLX	DGLUCY	1.25006	0.166267	1.08379	Y	N	LC NM+ Specific Regulation
MLX	DHFR	0.275662	1.28173	1.00606	N	Y	LC NM- Specific Regulation
MLX	DNM2	6.82287	6.08018	0.742685	Y	N	LC NM+ Specific Regulation
MLX	DOK4	1.24027	0.185356	1.05491	Y	N	LC NM+ Specific Regulation
MLX	DOK5	2.07626	1.24799	0.828271	Y	N	LC NM+ Specific Regulation
MLX	DOLPP1	9.99733	9.21215	0.785184	Y	N	LC NM+ Specific Regulation
MLX	DOP1B	1.21246	0.00333345	1.20913	Y	N	LC NM+ Specific Regulation
MLX	DPF1	1.52807	-0.38485	1.91292	Y	N	LC NM+ Specific Regulation
MLX	DROSHA	1.76026	0.431499	1.32876	Y	N	LC NM+ Specific Regulation
MLX	DTD2	0.868485	-0.912535	1.78102	Y	N	LC NM+ Specific Regulation
MLX	DUSP1	5.61118	4.5309	1.08028	Y	N	LC NM+ Specific Regulation
MLX	EFNB3	1.83232	0.925437	0.90688	Y	N	LC NM+ Specific Regulation
MLX	EHBP1L1	1.90349	2.90955	1.00605	N	Y	LC NM- Specific Regulation
MLX	EIF2B4	2.34588	1.1531	1.19277	Y	N	LC NM+ Specific Regulation
MLX	EIF4ENIF1	1.11701	-0.122008	1.23902	Y	N	LC NM+ Specific Regulation
MLX	EIF5A2	2.07069	1.31279	0.757898	Y	N	LC NM+ Specific Regulation
MLX	ELAVL1	1.65125	0.742359	0.908888	Y	N	LC NM+ Specific Regulation
MLX	ELP5	1.38329	0.3084	1.07489	Y	N	LC NM+ Specific Regulation
MLX	EMC8	11.8771	10.4491	1.42796	Y	N	LC NM+ Specific Regulation
MLX	EMG1	1.67225	0.740126	0.932119	Y	N	LC NM+ Specific Regulation
MLX	EPCAM	0.81797	1.92206	1.10409	N	Y	LC NM- Specific Regulation
MLX	EPS15L1	1.55604	0.529907	1.02613	Y	N	LC NM+ Specific Regulation
MLX	ERAL1	8.52931	7.36022	1.16909	Y	N	LC NM+ Specific Regulation
MLX	ERICH1	1.66229	0.16485	1.49744	Y	N	LC NM+ Specific Regulation
MLX	ERMP1	1.10208	-0.474658	1.57673	Y	N	LC NM+ Specific Regulation
MLX	EXOSC1	1.65195	0.817607	0.834339	Y	N	LC NM+ Specific Regulation
MLX	FABP6	0.870907	-0.739845	1.61075	Y	N	LC NM+ Specific Regulation
MLX	FADS1	1.48148	0.422099	1.05938	Y	N	LC NM+ Specific Regulation
MLX	FAM107A	2.07746	1.35499	0.722469	Y	N	LC NM+ Specific Regulation
MLX	FAM120AOS	1.69882	0.792981	0.905843	Y	N	LC NM+ Specific Regulation
MLX	FAM131B	0.917709	-0.480104	1.39781	Y	N	LC NM+ Specific Regulation
MLX	FAM161B	2.00791	0.596093	1.41181	Y	N	LC NM+ Specific Regulation
MLX	FAM172A	1.63001	0.201355	1.42865	Y	N	LC NM+ Specific Regulation
MLX	FAM174B	1.86781	0.689959	1.17785	Y	N	LC NM+ Specific Regulation
MLX	FAM204A	1.50535	0.497908	1.00744	Y	N	LC NM+ Specific Regulation
MLX	FAM234B	2.29722	1.46878	0.828439	Y	N	LC NM+ Specific Regulation
MLX	FAM43B	2.0819	1.24073	0.841169	Y	N	LC NM+ Specific Regulation
MLX	FAM98B	1.59266	0.760639	0.83202	Y	N	LC NM+ Specific Regulation
MLX	FARP2	1.31379	-0.00748312	1.32127	Y	N	LC NM+ Specific Regulation
MLX	FBXO41	0.935334	-1.59875	2.53408	Y	N	LC NM+ Specific Regulation
MLX	FEM1A	1.40917	-1.19212	2.60129	Y	N	LC NM+ Specific Regulation
MLX	FGF14	1.97203	1.13521	0.836826	Y	N	LC NM+ Specific Regulation
MLX	FIBCD1	1.40985	2.51769	1.10783	N	Y	LC NM- Specific Regulation
MLX	FITM2	10.0385	9.29142	0.747031	Y	N	LC NM+ Specific Regulation
MLX	FNBP1	1.94062	1.1585	0.782121	Y	N	LC NM+ Specific Regulation
MLX	FNBP1L	1.51607	0.556392	0.959682	Y	N	LC NM+ Specific Regulation
MLX	FNIP2	1.37624	-1.03339	2.40963	Y	N	LC NM+ Specific Regulation
MLX	FSCN1	2.32138	1.50081	0.820573	Y	N	LC NM+ Specific Regulation
MLX	GADD45A	1.32647	0.0951838	1.23129	Y	N	LC NM+ Specific Regulation
MLX	GAL	-0.390369	1.70603	2.0964	N	Y	LC NM- Specific Regulation
MLX	GATAD1	1.17285	0.0634726	1.10937	Y	N	LC NM+ Specific Regulation
MLX	GCHFR	8.96993	7.76808	1.20185	Y	N	LC NM+ Specific Regulation
MLX	GFOD1	2.33107	1.45918	0.871893	Y	N	LC NM+ Specific Regulation
MLX	GKAP1	1.23681	-0.0343917	1.2712	Y	N	LC NM+ Specific Regulation
MLX	GLTP	8.0542	8.91641	0.86221	N	Y	LC NM- Specific Regulation
MLX	GPC1	1.1919	-0.0686833	1.26058	Y	N	LC NM+ Specific Regulation
MLX	GPR108	1.21679	-0.342096	1.55889	Y	N	LC NM+ Specific Regulation
MLX	GPRIN1	1.5138	-0.30517	1.81897	Y	N	LC NM+ Specific Regulation
MLX	GRIN2B	0.858538	-0.720783	1.57932	Y	N	LC NM+ Specific Regulation
MLX	GTF2A1	2.06055	1.17564	0.884904	Y	N	LC NM+ Specific Regulation
MLX	GTF3C3	1.51088	-0.477684	1.98857	Y	N	LC NM+ Specific Regulation
MLX	GTPBP6	0.949402	-0.370759	1.32016	Y	N	LC NM+ Specific Regulation
MLX	GUF1	1.28422	0.279151	1.00507	Y	N	LC NM+ Specific Regulation
MLX	GXYLT1	0.893952	-1.2741	2.16805	Y	N	LC NM+ Specific Regulation
MLX	HACD2	6.34895	7.11952	0.770564	N	Y	LC NM- Specific Regulation
MLX	HACE1	2.02214	0.992803	1.02934	Y	N	LC NM+ Specific Regulation
MLX	HCFC1	1.37864	0.31051	1.06813	Y	N	LC NM+ Specific Regulation
MLX	HEBP1	1.95187	1.01662	0.935249	Y	N	LC NM+ Specific Regulation
MLX	HGSNAT	2.54832	1.7618	0.786522	Y	N	LC NM+ Specific Regulation
MLX	HINT2	2.14201	1.04503	1.09698	Y	N	LC NM+ Specific Regulation
MLX	HMGB2	1.71504	0.382695	1.33235	Y	N	LC NM+ Specific Regulation
MLX	HMGCL	1.40222	0.413368	0.988857	Y	N	LC NM+ Specific Regulation
MLX	HNRNPF	5.80061	5.01327	0.787339	Y	N	LC NM+ Specific Regulation
MLX	HPF1	2.26038	1.55266	0.707715	Y	N	LC NM+ Specific Regulation
MLX	HTATIP2	9.13992	8.42806	0.711861	Y	N	LC NM+ Specific Regulation
MLX	HTR2A	1.85682	1.06337	0.793448	Y	N	LC NM+ Specific Regulation
MLX	IFI6	2.26406	3.02788	0.763813	N	Y	LC NM- Specific Regulation
MLX	IFRD1	1.62659	0.784901	0.841693	Y	N	LC NM+ Specific Regulation
MLX	IFT27	2.09515	1.25821	0.836936	Y	N	LC NM+ Specific Regulation
MLX	IFT43	1.73007	-0.741272	2.47134	Y	N	LC NM+ Specific Regulation
MLX	IFT80	1.313	-0.519742	1.83274	Y	N	LC NM+ Specific Regulation
MLX	IGF2R	2.13778	1.34761	0.79017	Y	N	LC NM+ Specific Regulation
MLX	IGFBP6	1.51328	-1.00789	2.52117	Y	N	LC NM+ Specific Regulation
MLX	IGLON5	1.46796	0.410876	1.05708	Y	N	LC NM+ Specific Regulation
MLX	IGSF3	1.30263	-0.51164	1.81427	Y	N	LC NM+ Specific Regulation
MLX	INSIG2	2.44357	1.64539	0.798175	Y	N	LC NM+ Specific Regulation
MLX	IPO11	7.10156	6.20106	0.900491	Y	N	LC NM+ Specific Regulation
MLX	IRF2BP2	2.22437	1.48507	0.739296	Y	N	LC NM+ Specific Regulation
MLX	ITPA	12.0574	11.1916	0.865773	Y	N	LC NM+ Specific Regulation
MLX	JMJD4	2.47633	1.35938	1.11696	Y	N	LC NM+ Specific Regulation
MLX	KCNJ9	1.7705	0.73172	1.03878	Y	N	LC NM+ Specific Regulation
MLX	KIAA0100	1.86645	0.98675	0.879701	Y	N	LC NM+ Specific Regulation
MLX	KIF21B	1.50974	0.626285	0.883458	Y	N	LC NM+ Specific Regulation
MLX	KLHDC9	1.43304	0.129632	1.30341	Y	N	LC NM+ Specific Regulation
MLX	KLHL35	1.44717	0.425911	1.02126	Y	N	LC NM+ Specific Regulation
MLX	L3MBTL1	1.2995	0.164446	1.13506	Y	N	LC NM+ Specific Regulation
MLX	LETMD1	2.09482	1.23342	0.861409	Y	N	LC NM+ Specific Regulation
MLX	LLPH	7.52643	6.36916	1.15727	Y	N	LC NM+ Specific Regulation
MLX	LMAN2	1.86113	1.06245	0.798672	Y	N	LC NM+ Specific Regulation
MLX	LMBR1	2.40012	1.42443	0.975693	Y	N	LC NM+ Specific Regulation
MLX	LMNA	1.0495	-0.319003	1.3685	Y	N	LC NM+ Specific Regulation
MLX	LRFN1	-1.05253	1.83464	2.88717	N	Y	LC NM- Specific Regulation
MLX	LRP2	1.97026	-0.662884	2.63314	Y	N	LC NM+ Specific Regulation
MLX	LSM12	6.5883	5.86043	0.727871	Y	N	LC NM+ Specific Regulation
MLX	LYRM2	10.0815	9.36897	0.712557	Y	N	LC NM+ Specific Regulation
MLX	LZIC	1.40772	-0.271726	1.67945	Y	N	LC NM+ Specific Regulation
MLX	LZTR1	2.37299	0.235511	2.13748	Y	N	LC NM+ Specific Regulation
MLX	LZTS3	1.42198	-0.162468	1.58444	Y	N	LC NM+ Specific Regulation
MLX	MAN2C1	1.36913	-1.05668	2.42581	Y	N	LC NM+ Specific Regulation
MLX	MAX	2.36152	1.05184	1.30968	Y	N	LC NM+ Specific Regulation
MLX	MBD1	1.71827	0.63258	1.08569	Y	N	LC NM+ Specific Regulation
MLX	MBD2	7.35464	6.38726	0.967382	Y	N	LC NM+ Specific Regulation
MLX	MBD3	1.12916	-0.746925	1.87609	Y	N	LC NM+ Specific Regulation
MLX	MCHR1	1.74986	0.524779	1.22508	Y	N	LC NM+ Specific Regulation
MLX	MCUR1	9.25929	8.42653	0.832761	Y	N	LC NM+ Specific Regulation
MLX	MED4	1.77938	0.90694	0.872437	Y	N	LC NM+ Specific Regulation
MLX	MEF2D	1.6672	0.808853	0.858342	Y	N	LC NM+ Specific Regulation
MLX	MEG3	2.33796	3.15708	0.819113	N	Y	LC NM- Specific Regulation
MLX	MFSD10	2.06818	0.586401	1.48178	Y	N	LC NM+ Specific Regulation
MLX	MFSD8	1.46177	0.26026	1.20151	Y	N	LC NM+ Specific Regulation
MLX	MGAT1	7.83655	6.8361	1.00045	Y	N	LC NM+ Specific Regulation
MLX	MGAT3	1.80522	0.935923	0.869296	Y	N	LC NM+ Specific Regulation
MLX	MGMT	1.53606	0.148777	1.38728	Y	N	LC NM+ Specific Regulation
MLX	MGST1	3.93309	4.78058	0.84749	N	Y	LC NM- Specific Regulation
MLX	MICAL3	1.05865	-0.400522	1.45917	Y	N	LC NM+ Specific Regulation
MLX	MINDY3	2.01171	1.28034	0.731365	Y	N	LC NM+ Specific Regulation
MLX	MMP15	1.3772	0.122842	1.25436	Y	N	LC NM+ Specific Regulation
MLX	MON1A	0.287323	1.45233	1.16501	N	Y	LC NM- Specific Regulation
MLX	MORN2	2.04841	1.09244	0.955962	Y	N	LC NM+ Specific Regulation
MLX	MPST	8.08914	6.60768	1.48146	Y	N	LC NM+ Specific Regulation
MLX	MRPL43	2.23393	1.38319	0.850735	Y	N	LC NM+ Specific Regulation
MLX	MRPL48	1.76638	0.606656	1.15973	Y	N	LC NM+ Specific Regulation
MLX	MRPS14	1.22524	-0.538191	1.76343	Y	N	LC NM+ Specific Regulation
MLX	MRPS17	12.2164	11.4705	0.745865	Y	N	LC NM+ Specific Regulation
MLX	MRS2	7.61544	6.81033	0.805112	Y	N	LC NM+ Specific Regulation
MLX	MT-ATP8	-1.84697	0.954802	2.80177	N	Y	LC NM- Specific Regulation
MLX	MTIF2	7.41123	6.25222	1.15901	Y	N	LC NM+ Specific Regulation
MLX	MYADM	1.95681	0.93943	1.01738	Y	N	LC NM+ Specific Regulation
MLX	MYO16	1.37873	-0.142731	1.52146	Y	N	LC NM+ Specific Regulation
MLX	NAAA	0.162847	1.21132	1.04847	N	Y	LC NM- Specific Regulation
MLX	NAPEPLD	1.20967	-0.602666	1.81233	Y	N	LC NM+ Specific Regulation
MLX	NARF	2.13563	1.3207	0.814924	Y	N	LC NM+ Specific Regulation
MLX	NAT10	-0.358696	1.17932	1.53801	N	Y	LC NM- Specific Regulation
MLX	NAT9	1.34931	-0.642597	1.99191	Y	N	LC NM+ Specific Regulation
MLX	NBPF1	1.59978	0.359694	1.24009	Y	N	LC NM+ Specific Regulation
MLX	NCAM2	1.4615	-0.439296	1.9008	Y	N	LC NM+ Specific Regulation
MLX	NCBP2AS2	2.42339	0.90493	1.51846	Y	N	LC NM+ Specific Regulation
MLX	NCEH1	2.61598	1.54376	1.07222	Y	N	LC NM+ Specific Regulation
MLX	NCK1	1.1289	0.0395164	1.08938	Y	N	LC NM+ Specific Regulation
MLX	NCLN	1.52428	0.666626	0.857653	Y	N	LC NM+ Specific Regulation
MLX	NDUFAF5	1.43249	-0.291187	1.72368	Y	N	LC NM+ Specific Regulation
MLX	NDUFAF6	1.97682	0.32131	1.65551	Y	N	LC NM+ Specific Regulation
MLX	NDUFAF8	2.19997	1.27097	0.929003	Y	N	LC NM+ Specific Regulation
MLX	NELFB	2.02496	1.15431	0.870657	Y	N	LC NM+ Specific Regulation
MLX	NELL2	1.70901	-1.31853	3.02754	Y	N	LC NM+ Specific Regulation
MLX	NETO2	1.80474	0.973677	0.831064	Y	N	LC NM+ Specific Regulation
MLX	NEURL1	1.49957	0.302587	1.19698	Y	N	LC NM+ Specific Regulation
MLX	NNAT	1.47427	0.415943	1.05833	Y	N	LC NM+ Specific Regulation
MLX	NPB	0.558736	1.82687	1.26813	N	Y	LC NM- Specific Regulation
MLX	NQO1	1.95832	0.835802	1.12252	Y	N	LC NM+ Specific Regulation
MLX	NR2F6	2.24806	1.48328	0.764782	Y	N	LC NM+ Specific Regulation
MLX	NRSN1	1.48627	0.561211	0.925055	Y	N	LC NM+ Specific Regulation
MLX	NSD3	2.11431	1.38801	0.726295	Y	N	LC NM+ Specific Regulation
MLX	NT5C	1.43859	0.372033	1.06656	Y	N	LC NM+ Specific Regulation
MLX	NT5DC1	2.1402	1.30544	0.834765	Y	N	LC NM+ Specific Regulation
MLX	NUCB2	1.80097	0.418171	1.3828	Y	N	LC NM+ Specific Regulation
MLX	NUDT15	9.24312	8.18295	1.06017	Y	N	LC NM+ Specific Regulation
MLX	NUP62	1.24045	-0.459277	1.69973	Y	N	LC NM+ Specific Regulation
MLX	OGFRL1	1.93696	1.18438	0.752578	Y	N	LC NM+ Specific Regulation
MLX	ORC5	1.55046	0.271549	1.27891	Y	N	LC NM+ Specific Regulation
MLX	OSER1	2.06915	1.16193	0.907219	Y	N	LC NM+ Specific Regulation
MLX	PAAF1	2.15552	1.4214	0.734123	Y	N	LC NM+ Specific Regulation
MLX	PACS1	1.61464	0.589603	1.02504	Y	N	LC NM+ Specific Regulation
MLX	PAGR1	1.13161	-0.246227	1.37784	Y	N	LC NM+ Specific Regulation
MLX	PARD6A	1.00556	-0.283076	1.28863	Y	N	LC NM+ Specific Regulation
MLX	PBX1	1.60175	0.74264	0.859111	Y	N	LC NM+ Specific Regulation
MLX	PCGF5	1.85435	0.887391	0.966957	Y	N	LC NM+ Specific Regulation
MLX	PCMTD2	2.38309	1.16117	1.22193	Y	N	LC NM+ Specific Regulation
MLX	PCNX4	1.4495	0.565069	0.884434	Y	N	LC NM+ Specific Regulation
MLX	PDCL3	1.49726	0.263859	1.2334	Y	N	LC NM+ Specific Regulation
MLX	PDIA4	1.68147	0.497693	1.18378	Y	N	LC NM+ Specific Regulation
MLX	PDLIM3	1.90128	3.10244	1.20116	N	Y	LC NM- Specific Regulation
MLX	PDS5B	1.87411	0.926767	0.947345	Y	N	LC NM+ Specific Regulation
MLX	PEX10	1.50614	0.375605	1.13054	Y	N	LC NM+ Specific Regulation
MLX	PEX16	2.10608	1.19591	0.91017	Y	N	LC NM+ Specific Regulation
MLX	PGBD5	2.18998	1.24439	0.94559	Y	N	LC NM+ Specific Regulation
MLX	PGM3	1.15287	-0.572431	1.7253	Y	N	LC NM+ Specific Regulation
MLX	PIK3C3	1.56519	0.105304	1.45989	Y	N	LC NM+ Specific Regulation
MLX	PIK3CA	1.91219	0.88296	1.02923	Y	N	LC NM+ Specific Regulation
MLX	PIK3R4	1.67936	0.487425	1.19193	Y	N	LC NM+ Specific Regulation
MLX	PIM2	2.00652	0.721253	1.28526	Y	N	LC NM+ Specific Regulation
MLX	PITPNC1	-0.247515	1.17934	1.42685	N	Y	LC NM- Specific Regulation
MLX	PLCB4	2.36188	1.55146	0.810422	Y	N	LC NM+ Specific Regulation
MLX	PLLP	5.14753	6.27782	1.13029	N	Y	LC NM- Specific Regulation
MLX	PLPP5	1.66803	0.572288	1.09574	Y	N	LC NM+ Specific Regulation
MLX	PMPCB	3.00663	2.29414	0.712499	Y	N	LC NM+ Specific Regulation
MLX	POFUT2	1.19993	-0.535936	1.73587	Y	N	LC NM+ Specific Regulation
MLX	POLD2	1.52154	0.0145367	1.507	Y	N	LC NM+ Specific Regulation
MLX	POLR2D	5.83434	5.10206	0.732285	Y	N	LC NM+ Specific Regulation
MLX	POLR2H	1.38477	0.33783	1.04694	Y	N	LC NM+ Specific Regulation
MLX	POLR2M	1.76824	0.930312	0.837927	Y	N	LC NM+ Specific Regulation
MLX	POLR3F	1.33244	0.0889327	1.24351	Y	N	LC NM+ Specific Regulation
MLX	PORCN	1.70699	-0.306131	2.01312	Y	N	LC NM+ Specific Regulation
MLX	PPP1R15A	1.48038	0.37499	1.10539	Y	N	LC NM+ Specific Regulation
MLX	PPP1R3F	2.09235	1.3452	0.747153	Y	N	LC NM+ Specific Regulation
MLX	PPP1R9B	1.16674	0.0521976	1.11454	Y	N	LC NM+ Specific Regulation
MLX	PPP2R1B	1.16587	-0.0223012	1.18818	Y	N	LC NM+ Specific Regulation
MLX	PPP2R5A	4.94493	6.08974	1.14481	N	Y	LC NM- Specific Regulation
MLX	PRR5	1.6246	0.625572	0.999032	Y	N	LC NM+ Specific Regulation
MLX	PTBP1	3.88931	3.08852	0.800785	Y	N	LC NM+ Specific Regulation
MLX	PUDP	11.1278	10.2368	0.891079	Y	N	LC NM+ Specific Regulation
MLX	PURA	1.72387	0.615303	1.10857	Y	N	LC NM+ Specific Regulation
MLX	PXK	0.996448	-0.265676	1.26212	Y	N	LC NM+ Specific Regulation
MLX	PYCR3	1.19788	-0.317428	1.51531	Y	N	LC NM+ Specific Regulation
MLX	RAB28	1.45843	0.00805949	1.45037	Y	N	LC NM+ Specific Regulation
MLX	RAB33B	-0.235028	1.33922	1.57425	N	Y	LC NM- Specific Regulation
MLX	RAB36	1.24185	-0.941689	2.18354	Y	N	LC NM+ Specific Regulation
MLX	RAB40C	1.50927	0.365404	1.14386	Y	N	LC NM+ Specific Regulation
MLX	RABGEF1	1.5855	0.682114	0.903391	Y	N	LC NM+ Specific Regulation
MLX	RAD17	1.54884	0.644745	0.904098	Y	N	LC NM+ Specific Regulation
MLX	RASGEF1A	1.1869	-0.537186	1.72409	Y	N	LC NM+ Specific Regulation
MLX	RB1	1.83048	1.03696	0.793519	Y	N	LC NM+ Specific Regulation
MLX	RBM23	1.64309	0.774102	0.868988	Y	N	LC NM+ Specific Regulation
MLX	RBM5	1.47653	0.578155	0.898372	Y	N	LC NM+ Specific Regulation
MLX	RBMX	-0.434639	1.17318	1.60782	N	Y	LC NM- Specific Regulation
MLX	RCBTB1	1.32676	0.170368	1.15639	Y	N	LC NM+ Specific Regulation
MLX	REPS1	2.40549	1.68042	0.725069	Y	N	LC NM+ Specific Regulation
MLX	RFNG	1.88728	1.07955	0.807728	Y	N	LC NM+ Specific Regulation
MLX	RGS2	2.16489	1.20511	0.959782	Y	N	LC NM+ Specific Regulation
MLX	RIMKLA	2.28025	1.45781	0.822446	Y	N	LC NM+ Specific Regulation
MLX	RING1	1.19514	-0.423476	1.61861	Y	N	LC NM+ Specific Regulation
MLX	RNF113A	1.35922	0.244105	1.11511	Y	N	LC NM+ Specific Regulation
MLX	RNF4	7.0409	6.35781	0.683082	Y	N	LC NM+ Specific Regulation
MLX	RNPEPL1	3.01727	4.47722	1.45996	N	Y	LC NM- Specific Regulation
MLX	RP9	1.99772	0.93523	1.06249	Y	N	LC NM+ Specific Regulation
MLX	RPE	1.20507	-0.0493517	1.25442	Y	N	LC NM+ Specific Regulation
MLX	RPRD1B	6.59094	5.44342	1.14752	Y	N	LC NM+ Specific Regulation
MLX	RRP1	0.791458	-1.14928	1.94074	Y	N	LC NM+ Specific Regulation
MLX	RRP12	1.82138	0.918354	0.90303	Y	N	LC NM+ Specific Regulation
MLX	RSRC2	2.4628	1.72641	0.73639	Y	N	LC NM+ Specific Regulation
MLX	RTBDN	2.14191	0.84014	1.30177	Y	N	LC NM+ Specific Regulation
MLX	S100PBP	1.6914	0.605234	1.08616	Y	N	LC NM+ Specific Regulation
MLX	SAMD4A	1.47166	0.0884806	1.38318	Y	N	LC NM+ Specific Regulation
MLX	SCAPER	1.28398	0.305957	0.978022	Y	N	LC NM+ Specific Regulation
MLX	SCN7A	2.12285	1.33427	0.788579	Y	N	LC NM+ Specific Regulation
MLX	SDF2	2.47111	0.948238	1.52287	Y	N	LC NM+ Specific Regulation
MLX	SENP2	2.0019	1.04977	0.952132	Y	N	LC NM+ Specific Regulation
MLX	SEPHS1	1.2178	-0.0670531	1.28485	Y	N	LC NM+ Specific Regulation
MLX	SEPTIN9	1.99154	1.11663	0.87491	Y	N	LC NM+ Specific Regulation
MLX	SETD3	1.71362	0.183878	1.52975	Y	N	LC NM+ Specific Regulation
MLX	SFRP1	1.32586	0.226135	1.09973	Y	N	LC NM+ Specific Regulation
MLX	SHC1	1.97631	1.10144	0.874871	Y	N	LC NM+ Specific Regulation
MLX	SLC12A2	1.44033	-0.0921661	1.53249	Y	N	LC NM+ Specific Regulation
MLX	SLC16A8	2.40131	1.60692	0.794389	Y	N	LC NM+ Specific Regulation
MLX	SLC25A16	1.55057	0.667091	0.883475	Y	N	LC NM+ Specific Regulation
MLX	SLC25A17	2.43151	1.7156	0.71591	Y	N	LC NM+ Specific Regulation
MLX	SLC25A28	1.64466	2.38248	0.737823	N	Y	LC NM- Specific Regulation
MLX	SLC39A11	11.8867	11.1466	0.740184	Y	N	LC NM+ Specific Regulation
MLX	SLC7A8	1.22274	0.0126634	1.21007	Y	N	LC NM+ Specific Regulation
MLX	SLC8A1	2.4585	1.69527	0.763232	Y	N	LC NM+ Specific Regulation
MLX	SLC9A9	1.13037	-0.228343	1.35871	Y	N	LC NM+ Specific Regulation
MLX	SMC2	0.960698	-0.87144	1.83214	Y	N	LC NM+ Specific Regulation
MLX	SMIM27	7.05398	5.75362	1.30036	Y	N	LC NM+ Specific Regulation
MLX	SMIM7	2.23279	1.39374	0.839048	Y	N	LC NM+ Specific Regulation
MLX	SMYD3	2.81698	1.96583	0.851146	Y	N	LC NM+ Specific Regulation
MLX	SNX9	1.4828	0.614817	0.867986	Y	N	LC NM+ Specific Regulation
MLX	SORD	1.57018	0.648175	0.922001	Y	N	LC NM+ Specific Regulation
MLX	SPG7	2.6814	1.59445	1.08695	Y	N	LC NM+ Specific Regulation
MLX	SPIN2B	1.41281	0.458189	0.954618	Y	N	LC NM+ Specific Regulation
MLX	SPIRE1	1.43722	0.418897	1.01833	Y	N	LC NM+ Specific Regulation
MLX	SPPL2A	7.64622	6.88689	0.759333	Y	N	LC NM+ Specific Regulation
MLX	SREK1	6.09751	5.20235	0.895163	Y	N	LC NM+ Specific Regulation
MLX	SRGAP3	1.77391	0.993542	0.780366	Y	N	LC NM+ Specific Regulation
MLX	SRRM2	2.26268	1.24711	1.01557	Y	N	LC NM+ Specific Regulation
MLX	SRRT	1.5117	0.255062	1.25664	Y	N	LC NM+ Specific Regulation
MLX	SRSF1	2.08321	1.26583	0.817376	Y	N	LC NM+ Specific Regulation
MLX	SRSF4	1.8594	1.03215	0.82724	Y	N	LC NM+ Specific Regulation
MLX	SS18	-1.51703	0.97089	2.48792	N	Y	LC NM- Specific Regulation
MLX	SSBP4	1.64999	0.444987	1.20501	Y	N	LC NM+ Specific Regulation
MLX	ST3GAL4	1.37362	0.413363	0.960258	Y	N	LC NM+ Specific Regulation
MLX	STAM2	1.49448	0.3552	1.13928	Y	N	LC NM+ Specific Regulation
MLX	STAT2	1.64635	-0.117811	1.76416	Y	N	LC NM+ Specific Regulation
MLX	STIM2	0.973916	-0.860819	1.83474	Y	N	LC NM+ Specific Regulation
MLX	STMP1	2.47234	1.60185	0.870491	Y	N	LC NM+ Specific Regulation
MLX	STRADB	0.331423	1.59032	1.25889	N	Y	LC NM- Specific Regulation
MLX	STT3A	2.15171	1.40769	0.744026	Y	N	LC NM+ Specific Regulation
MLX	STXBP5	1.943	1.08724	0.855765	Y	N	LC NM+ Specific Regulation
MLX	SULT1A1	1.7763	0.321918	1.45438	Y	N	LC NM+ Specific Regulation
MLX	SYMPK	0.546071	1.4525	0.906431	N	Y	LC NM- Specific Regulation
MLX	TAF15	0.513238	1.73005	1.21681	N	Y	LC NM- Specific Regulation
MLX	TARDBP	2.05829	1.21916	0.839129	Y	N	LC NM+ Specific Regulation
MLX	TBC1D17	2.05592	1.31557	0.740356	Y	N	LC NM+ Specific Regulation
MLX	TBC1D19	2.37025	0.608586	1.76167	Y	N	LC NM+ Specific Regulation
MLX	TBL1XR1	1.57613	0.683704	0.892421	Y	N	LC NM+ Specific Regulation
MLX	TBL3	1.42849	0.134875	1.29362	Y	N	LC NM+ Specific Regulation
MLX	TCEA1	1.54662	0.68486	0.86176	Y	N	LC NM+ Specific Regulation
MLX	TDRD7	0.87222	-0.651846	1.52407	Y	N	LC NM+ Specific Regulation
MLX	TELO2	1.16315	-0.267501	1.43066	Y	N	LC NM+ Specific Regulation
MLX	TENT4A	1.05368	-0.275083	1.32876	Y	N	LC NM+ Specific Regulation
MLX	TERF1	1.75081	0.267183	1.48363	Y	N	LC NM+ Specific Regulation
MLX	TEX261	1.06353	-1.21255	2.27608	Y	N	LC NM+ Specific Regulation
MLX	THAP7	1.22006	0.127591	1.09247	Y	N	LC NM+ Specific Regulation
MLX	THEM4	2.14157	0.890764	1.25081	Y	N	LC NM+ Specific Regulation
MLX	THOC3	-1.02844	0.952419	1.98086	N	Y	LC NM- Specific Regulation
MLX	THUMPD1	1.29945	0.286969	1.01248	Y	N	LC NM+ Specific Regulation
MLX	TIMM17B	1.68421	0.59651	1.0877	Y	N	LC NM+ Specific Regulation
MLX	TJP2	1.97091	0.691794	1.27911	Y	N	LC NM+ Specific Regulation
MLX	TLN2	1.66456	0.854476	0.810085	Y	N	LC NM+ Specific Regulation
MLX	TMCC3	1.25794	-0.33901	1.59695	Y	N	LC NM+ Specific Regulation
MLX	TMCO3	2.48982	1.44096	1.04886	Y	N	LC NM+ Specific Regulation
MLX	TMEM101	1.62879	0.810859	0.817928	Y	N	LC NM+ Specific Regulation
MLX	TMEM158	1.4674	0.280734	1.18667	Y	N	LC NM+ Specific Regulation
MLX	TMEM159	1.61082	0.789082	0.821741	Y	N	LC NM+ Specific Regulation
MLX	TMEM163	1.56617	0.525946	1.04023	Y	N	LC NM+ Specific Regulation
MLX	TMEM164	8.68974	7.71275	0.976993	Y	N	LC NM+ Specific Regulation
MLX	TMEM179B	11.2577	9.80428	1.4534	Y	N	LC NM+ Specific Regulation
MLX	TMEM184C	1.26876	0.177625	1.09114	Y	N	LC NM+ Specific Regulation
MLX	TMEM250	7.17328	5.50961	1.66367	Y	N	LC NM+ Specific Regulation
MLX	TMEM53	9.61956	8.48491	1.13465	Y	N	LC NM+ Specific Regulation
MLX	TMTC4	1.32978	-0.110018	1.4398	Y	N	LC NM+ Specific Regulation
MLX	TNRC6A	2.01901	1.12986	0.889146	Y	N	LC NM+ Specific Regulation
MLX	TPGS1	1.72178	0.125404	1.59638	Y	N	LC NM+ Specific Regulation
MLX	TPMT	7.14473	5.91415	1.23058	Y	N	LC NM+ Specific Regulation
MLX	TPST2	7.30624	6.38216	0.924081	Y	N	LC NM+ Specific Regulation
MLX	TRAK2	1.41388	0.325784	1.0881	Y	N	LC NM+ Specific Regulation
MLX	TRIM28	2.02186	1.13225	0.889607	Y	N	LC NM+ Specific Regulation
MLX	TSEN34	1.73555	-0.133096	1.86865	Y	N	LC NM+ Specific Regulation
MLX	TSPAN14	3.06308	3.77622	0.713133	N	Y	LC NM- Specific Regulation
MLX	TSPAN9	1.13378	-0.751178	1.88496	Y	N	LC NM+ Specific Regulation
MLX	TTC4	1.42239	-0.0462488	1.46864	Y	N	LC NM+ Specific Regulation
MLX	TTLL12	5.3964	6.27917	0.882769	N	Y	LC NM- Specific Regulation
MLX	TUBGCP4	7.20735	6.27357	0.933783	Y	N	LC NM+ Specific Regulation
MLX	TUBGCP5	2.06374	1.09963	0.964114	Y	N	LC NM+ Specific Regulation
MLX	TULP4	1.55489	0.719902	0.834986	Y	N	LC NM+ Specific Regulation
MLX	UBE2D4	0.926111	-0.453663	1.37977	Y	N	LC NM+ Specific Regulation
MLX	UBE2E1	2.48409	1.70522	0.778862	Y	N	LC NM+ Specific Regulation
MLX	UBXN1	1.5024	0.449849	1.05255	Y	N	LC NM+ Specific Regulation
MLX	UCK1	1.03995	-0.269223	1.30917	Y	N	LC NM+ Specific Regulation
MLX	UPF1	1.48438	0.386668	1.09771	Y	N	LC NM+ Specific Regulation
MLX	UPP1	0.831052	-1.11965	1.9507	Y	N	LC NM+ Specific Regulation
MLX	URGCP	2.02226	1.06482	0.957432	Y	N	LC NM+ Specific Regulation
MLX	USP4	1.1281	-0.032716	1.16082	Y	N	LC NM+ Specific Regulation
MLX	UTP4	7.83903	6.70873	1.1303	Y	N	LC NM+ Specific Regulation
MLX	UXS1	2.41306	0.305794	2.10726	Y	N	LC NM+ Specific Regulation
MLX	VAC14	8.81539	7.84952	0.965872	Y	N	LC NM+ Specific Regulation
MLX	VAMP3	1.98311	1.11463	0.868476	Y	N	LC NM+ Specific Regulation
MLX	VGF	-0.313303	1.21294	1.52624	N	Y	LC NM- Specific Regulation
MLX	VPS13D	1.82353	0.886083	0.937443	Y	N	LC NM+ Specific Regulation
MLX	VPS45	2.08542	1.17908	0.906339	Y	N	LC NM+ Specific Regulation
MLX	VSTM5	0.858449	1.74408	0.885635	N	Y	LC NM- Specific Regulation
MLX	VWC2	1.61385	0.269878	1.34397	Y	N	LC NM+ Specific Regulation
MLX	WDFY3	1.75688	0.501526	1.25536	Y	N	LC NM+ Specific Regulation
MLX	WDR33	1.50398	0.616596	0.88738	Y	N	LC NM+ Specific Regulation
MLX	WWC1	3.53681	4.23356	0.696745	N	Y	LC NM- Specific Regulation
MLX	XPO7	1.71381	0.878266	0.835542	Y	N	LC NM+ Specific Regulation
MLX	YAF2	2.32062	1.3558	0.964819	Y	N	LC NM+ Specific Regulation
MLX	YBX1	1.14161	-0.122716	1.26433	Y	N	LC NM+ Specific Regulation
MLX	YEATS2	2.33572	1.4182	0.917519	Y	N	LC NM+ Specific Regulation
MLX	YIF1A	2.00709	0.736457	1.27063	Y	N	LC NM+ Specific Regulation
MLX	YY1	2.19533	1.31925	0.876076	Y	N	LC NM+ Specific Regulation
MLX	ZCCHC3	1.04435	-0.289582	1.33393	Y	N	LC NM+ Specific Regulation
MLX	ZDHHC24	2.14068	1.29699	0.843685	Y	N	LC NM+ Specific Regulation
MLX	ZFAS1	2.28405	1.58243	0.701618	Y	N	LC NM+ Specific Regulation
MLX	ZFYVE1	1.45109	-0.0255135	1.4766	Y	N	LC NM+ Specific Regulation
MLX	ZFYVE9	1.29509	0.0514114	1.24368	Y	N	LC NM+ Specific Regulation
MLX	ZMAT4	2.06594	1.25749	0.808451	Y	N	LC NM+ Specific Regulation
MLX	ZNF529	1.01567	-0.364874	1.38055	Y	N	LC NM+ Specific Regulation
MLX	ZNF540	0.979308	-1.42569	2.40499	Y	N	LC NM+ Specific Regulation
MLX	ZNF655	1.51663	0.20214	1.31449	Y	N	LC NM+ Specific Regulation
MLX	ZNRD2	1.59027	0.628846	0.961427	Y	N	LC NM+ Specific Regulation
MLX	ZSWIM7	2.39705	1.38509	1.01196	Y	N	LC NM+ Specific Regulation
NFAT5	CACNB2	5.87256	5.03292	0.83964	Y	N	LC NM+ Specific Regulation
NFAT5	CDKL5	6.30654	5.40736	0.89918	Y	N	LC NM+ Specific Regulation
NFAT5	CPLANE1	6.31368	5.58008	0.733595	Y	N	LC NM+ Specific Regulation
NFAT5	DENND11	5.00858	5.7508	0.742223	N	Y	LC NM- Specific Regulation
NFAT5	MMP28	9.07162	9.87122	0.799602	N	Y	LC NM- Specific Regulation
NFAT5	MT-ATP8	-0.328833	1.23225	1.56109	N	Y	LC NM- Specific Regulation
NFAT5	RASAL2	6.12412	5.27024	0.853879	Y	N	LC NM+ Specific Regulation
NFAT5	REV3L	5.80832	5.11923	0.689091	Y	N	LC NM+ Specific Regulation
NFAT5	TCF4	2.64508	3.61093	0.965846	N	Y	LC NM- Specific Regulation
NFAT5	TRPM3	4.49954	5.37142	0.871878	N	Y	LC NM- Specific Regulation
NFAT5	UTRN	3.61778	4.33592	0.718141	N	Y	LC NM- Specific Regulation
NFIX	ATP1B2	5.90533	6.68634	0.781009	N	Y	LC NM- Specific Regulation
NFIX	CCDC59	11.263	10.4914	0.771655	Y	N	LC NM+ Specific Regulation
NFIX	SSPN	4.49745	5.21257	0.715125	N	Y	LC NM- Specific Regulation
PATZ1	ARHGEF26	1.74103	0.885566	0.855466	Y	N	LC NM+ Specific Regulation
PATZ1	ATP1B2	1.26027	0.130051	1.13022	Y	N	LC NM+ Specific Regulation
PATZ1	AXL	1.69782	0.835525	0.862298	Y	N	LC NM+ Specific Regulation
PATZ1	C1QTNF4	1.41657	0.422971	0.993594	Y	N	LC NM+ Specific Regulation
PATZ1	CAT	2.12811	1.2755	0.852608	Y	N	LC NM+ Specific Regulation
PATZ1	CRABP1	1.85412	0.94953	0.904588	Y	N	LC NM+ Specific Regulation
PATZ1	CYFIP1	1.51592	0.525393	0.990529	Y	N	LC NM+ Specific Regulation
PATZ1	ETNPPL	1.4934	0.543477	0.949927	Y	N	LC NM+ Specific Regulation
PATZ1	FGFR3	1.22186	0.19202	1.02984	Y	N	LC NM+ Specific Regulation
PATZ1	HEYL	2.08589	1.35154	0.73435	Y	N	LC NM+ Specific Regulation
PATZ1	IFITM3	1.50809	0.598458	0.90963	Y	N	LC NM+ Specific Regulation
PATZ1	ITPKB	1.62686	0.693803	0.933054	Y	N	LC NM+ Specific Regulation
PATZ1	JAM2	1.79302	0.952126	0.840896	Y	N	LC NM+ Specific Regulation
PATZ1	MALAT1	1.15179	-0.312781	1.46457	Y	N	LC NM+ Specific Regulation
PATZ1	MYBPC1	1.64002	0.818349	0.821676	Y	N	LC NM+ Specific Regulation
PATZ1	NFIB	1.93205	1.10539	0.826661	Y	N	LC NM+ Specific Regulation
PATZ1	NKAIN4	1.58147	0.73125	0.85022	Y	N	LC NM+ Specific Regulation
PATZ1	PDK4	2.20502	1.41612	0.788897	Y	N	LC NM+ Specific Regulation
PATZ1	PENK	2.1249	1.19097	0.933938	Y	N	LC NM+ Specific Regulation
PATZ1	PREX1	2.05831	1.08245	0.975864	Y	N	LC NM+ Specific Regulation
PATZ1	PTPRZ1	1.52348	0.612987	0.910494	Y	N	LC NM+ Specific Regulation
PATZ1	RASGRP3	2.33365	1.53535	0.798298	Y	N	LC NM+ Specific Regulation
PATZ1	RFX4	2.08159	1.31889	0.762702	Y	N	LC NM+ Specific Regulation
PATZ1	SCRG1	1.42549	0.374362	1.05113	Y	N	LC NM+ Specific Regulation
PATZ1	SH3KBP1	1.96478	1.17411	0.790678	Y	N	LC NM+ Specific Regulation
PATZ1	SLC1A3	1.61768	0.740686	0.876993	Y	N	LC NM+ Specific Regulation
PATZ1	SMOX	1.49812	0.624354	0.87377	Y	N	LC NM+ Specific Regulation
PATZ1	SOX2	1.65043	0.810963	0.839466	Y	N	LC NM+ Specific Regulation
PATZ1	SPP1	2.06653	1.11989	0.946634	Y	N	LC NM+ Specific Regulation
PATZ1	SSPN	2.00723	0.979841	1.02739	Y	N	LC NM+ Specific Regulation
PATZ1	TF	1.74198	0.893052	0.848932	Y	N	LC NM+ Specific Regulation
PATZ1	TNIK	2.03815	1.11296	0.925187	Y	N	LC NM+ Specific Regulation
PATZ1	ZFP36L1	1.49762	0.63176	0.865862	Y	N	LC NM+ Specific Regulation
PBX1	ANKRD28	5.65427	4.97668	0.677586	Y	N	LC NM+ Specific Regulation
PBX1	AQP4	5.30885	6.05927	0.750413	N	Y	LC NM- Specific Regulation
PBX1	CTDSPL	4.56356	5.31035	0.74679	N	Y	LC NM- Specific Regulation
PBX1	DAAM2	5.12596	6.02187	0.895907	N	Y	LC NM- Specific Regulation
PBX1	FUT11	7.2196	6.43831	0.781288	Y	N	LC NM+ Specific Regulation
PBX1	KLK6	4.41426	5.2168	0.802537	N	Y	LC NM- Specific Regulation
PBX1	LIX1L	4.9044	5.57931	0.674911	N	Y	LC NM- Specific Regulation
PBX1	MOBP	3.67654	4.45027	0.773733	N	Y	LC NM- Specific Regulation
PBX1	MYBPC1	6.76339	7.57055	0.807155	N	Y	LC NM- Specific Regulation
PBX1	NFIA	2.89347	3.61459	0.721125	N	Y	LC NM- Specific Regulation
PBX1	NFIB	3.26175	4.25072	0.988973	N	Y	LC NM- Specific Regulation
PBX1	NR2F2	2.92596	3.66205	0.736085	N	Y	LC NM- Specific Regulation
PBX1	NRP2	4.08996	4.96208	0.872121	N	Y	LC NM- Specific Regulation
PBX1	PLP1	3.40148	4.35626	0.95478	N	Y	LC NM- Specific Regulation
PBX1	RAB36	5.9328	5.0623	0.870503	Y	N	LC NM+ Specific Regulation
PBX1	RRP1	8.41686	7.42217	0.994687	Y	N	LC NM+ Specific Regulation
PBX1	SNRNP35	10.7277	9.8194	0.908304	Y	N	LC NM+ Specific Regulation
PBX1	SPARCL1	5.47158	6.51058	1.03901	N	Y	LC NM- Specific Regulation
PBX1	SPX	6.35406	7.09779	0.743733	N	Y	LC NM- Specific Regulation
PBX1	SSPN	3.3502	4.47342	1.12322	N	Y	LC NM- Specific Regulation
PBX1	SYTL2	5.4052	4.56841	0.836795	Y	N	LC NM+ Specific Regulation
PBX1	TIMP3	4.62081	5.38612	0.765309	N	Y	LC NM- Specific Regulation
PBX1	TLCD5	10.6542	9.83954	0.814683	Y	N	LC NM+ Specific Regulation
PBX1	TRPM3	4.21484	4.96448	0.749637	N	Y	LC NM- Specific Regulation
PBX1	UPP1	6.84272	5.88194	0.960779	Y	N	LC NM+ Specific Regulation
PBX1	WLS	6.02551	6.75062	0.725101	N	Y	LC NM- Specific Regulation
PRDM4	ANKRD39	1.34269	0.286987	1.0557	Y	N	LC NM+ Specific Regulation
PRDM4	BBIP1	0.964462	-0.508958	1.47342	Y	N	LC NM+ Specific Regulation
PRDM4	CEBPG	8.22752	7.47154	0.755972	Y	N	LC NM+ Specific Regulation
PRDM4	CETN3	1.13636	-0.182135	1.3185	Y	N	LC NM+ Specific Regulation
PRDM4	CLN8	1.0693	-0.179066	1.24836	Y	N	LC NM+ Specific Regulation
PRDM4	CTCF	5.52512	4.83735	0.687763	Y	N	LC NM+ Specific Regulation
PRDM4	DESI1	1.34976	0.231119	1.11865	Y	N	LC NM+ Specific Regulation
PRDM4	FEM1A	0.915244	-0.570696	1.48594	Y	N	LC NM+ Specific Regulation
PRDM4	IFT43	0.867937	-0.666337	1.53427	Y	N	LC NM+ Specific Regulation
PRDM4	LRP2	1.19048	-0.238664	1.42915	Y	N	LC NM+ Specific Regulation
PRDM4	LZTR1	1.48241	0.151078	1.33133	Y	N	LC NM+ Specific Regulation
PRDM4	MFSD10	1.30113	0.106166	1.19497	Y	N	LC NM+ Specific Regulation
PRDM4	NELL2	0.865617	-0.758651	1.62427	Y	N	LC NM+ Specific Regulation
PRDM4	PBRM1	5.93432	5.15585	0.77847	Y	N	LC NM+ Specific Regulation
PRDM4	PIK3C3	7.42271	6.59615	0.826564	Y	N	LC NM+ Specific Regulation
PRDM4	SDF2	1.39533	0.453758	0.941575	Y	N	LC NM+ Specific Regulation
PRDM4	TBC1D19	1.23819	0.168192	1.07	Y	N	LC NM+ Specific Regulation
PRDM4	THEM4	1.36926	0.401486	0.967772	Y	N	LC NM+ Specific Regulation
PRDM4	TP53BP2	6.45584	7.1713	0.715458	N	Y	LC NM- Specific Regulation
PRDM4	UXS1	1.33844	-0.0690663	1.40751	Y	N	LC NM+ Specific Regulation
PRDM4	ZNF518B	7.38924	6.34997	1.03927	Y	N	LC NM+ Specific Regulation
RFX3	ADRA1B	0.249022	1.32293	1.07391	N	Y	LC NM- Specific Regulation
RFX3	AQP1	1.47961	0.549521	0.930088	Y	N	LC NM+ Specific Regulation
RFX3	ATP1B2	1.25268	0.0943412	1.15834	Y	N	LC NM+ Specific Regulation
RFX3	AXL	1.66625	0.728786	0.937462	Y	N	LC NM+ Specific Regulation
RFX3	C1QTNF4	1.47545	0.493042	0.982404	Y	N	LC NM+ Specific Regulation
RFX3	CAT	2.1068	1.30646	0.800337	Y	N	LC NM+ Specific Regulation
RFX3	CRABP1	1.77507	0.908123	0.866948	Y	N	LC NM+ Specific Regulation
RFX3	CYFIP1	1.53198	0.45419	1.07779	Y	N	LC NM+ Specific Regulation
RFX3	EFEMP1	1.67481	0.781351	0.893461	Y	N	LC NM+ Specific Regulation
RFX3	EHBP1L1	2.11818	1.35618	0.761997	Y	N	LC NM+ Specific Regulation
RFX3	ETNPPL	1.56634	0.590899	0.975444	Y	N	LC NM+ Specific Regulation
RFX3	FGFR3	1.58546	0.537591	1.04787	Y	N	LC NM+ Specific Regulation
RFX3	HEYL	2.09445	1.35638	0.738064	Y	N	LC NM+ Specific Regulation
RFX3	IFITM3	1.58671	0.706497	0.880208	Y	N	LC NM+ Specific Regulation
RFX3	ITPKB	1.71476	0.731484	0.98328	Y	N	LC NM+ Specific Regulation
RFX3	JAM2	1.95221	0.97058	0.981628	Y	N	LC NM+ Specific Regulation
RFX3	KCNJ10	1.60354	0.753599	0.849938	Y	N	LC NM+ Specific Regulation
RFX3	KCNQ2	1.49606	0.622633	0.87343	Y	N	LC NM+ Specific Regulation
RFX3	LGI4	1.83388	0.817848	1.01603	Y	N	LC NM+ Specific Regulation
RFX3	MALAT1	1.10062	-0.262812	1.36343	Y	N	LC NM+ Specific Regulation
RFX3	MEGF10	1.86164	1.07539	0.78625	Y	N	LC NM+ Specific Regulation
RFX3	NFIB	1.93641	1.00329	0.933124	Y	N	LC NM+ Specific Regulation
RFX3	NRP2	1.98748	1.15379	0.833688	Y	N	LC NM+ Specific Regulation
RFX3	PDK4	2.22065	1.42712	0.793524	Y	N	LC NM+ Specific Regulation
RFX3	PENK	2.15779	1.12287	1.03492	Y	N	LC NM+ Specific Regulation
RFX3	POLR2J3	1.92183	1.14804	0.77379	Y	N	LC NM+ Specific Regulation
RFX3	PREX1	2.28285	1.21375	1.0691	Y	N	LC NM+ Specific Regulation
RFX3	PTPRZ1	1.61999	0.680908	0.939083	Y	N	LC NM+ Specific Regulation
RFX3	RASGRP3	2.4227	1.53164	0.891064	Y	N	LC NM+ Specific Regulation
RFX3	RGS10	2.12652	1.37791	0.748611	Y	N	LC NM+ Specific Regulation
RFX3	S1PR1	1.97247	1.20337	0.769097	Y	N	LC NM+ Specific Regulation
RFX3	SCRG1	1.52822	0.44501	1.08321	Y	N	LC NM+ Specific Regulation
RFX3	SDC4	1.77929	0.904977	0.87431	Y	N	LC NM+ Specific Regulation
RFX3	SELENOP	1.72094	0.930873	0.790065	Y	N	LC NM+ Specific Regulation
RFX3	SH3KBP1	1.94472	1.10477	0.839946	Y	N	LC NM+ Specific Regulation
RFX3	SLC1A3	1.72396	0.882935	0.841027	Y	N	LC NM+ Specific Regulation
RFX3	SMOX	1.62878	0.679342	0.949439	Y	N	LC NM+ Specific Regulation
RFX3	SOX2	2.06595	1.05862	1.00733	Y	N	LC NM+ Specific Regulation
RFX3	SPP1	2.37488	1.26757	1.10731	Y	N	LC NM+ Specific Regulation
RFX3	SSPN	2.09747	1.03897	1.05851	Y	N	LC NM+ Specific Regulation
RFX3	TF	1.78029	0.898814	0.88148	Y	N	LC NM+ Specific Regulation
RFX3	TNIK	1.97187	1.15881	0.81306	Y	N	LC NM+ Specific Regulation
RFX3	TNS3	1.89058	0.904227	0.986356	Y	N	LC NM+ Specific Regulation
RFX3	TTYH2	1.83693	0.998391	0.838543	Y	N	LC NM+ Specific Regulation
RFX3	ZFP36L1	1.64193	0.802277	0.839658	Y	N	LC NM+ Specific Regulation
RORA	AASS	5.02496	5.80375	0.77879	N	Y	LC NM- Specific Regulation
RORA	CCND2	2.61445	3.40847	0.794022	N	Y	LC NM- Specific Regulation
RORA	CES2	7.92923	7.1082	0.821035	Y	N	LC NM+ Specific Regulation
RORA	CNDP1	5.27114	6.04927	0.778131	N	Y	LC NM- Specific Regulation
RORA	CRB2	3.74825	4.52237	0.774114	N	Y	LC NM- Specific Regulation
RORA	ERAL1	8.03695	7.34073	0.696217	Y	N	LC NM+ Specific Regulation
RORA	FGFR2	4.09286	5.13477	1.04191	N	Y	LC NM- Specific Regulation
RORA	FLNA	4.64673	3.64082	1.00591	Y	N	LC NM+ Specific Regulation
RORA	GKAP1	7.21948	6.52208	0.697395	Y	N	LC NM+ Specific Regulation
RORA	LZTR1	1.10006	-0.381546	1.4816	Y	N	LC NM+ Specific Regulation
RORA	MBD3	8.92347	8.00112	0.922347	Y	N	LC NM+ Specific Regulation
RORA	MT-ATP8	-0.826139	0.875908	1.70205	N	Y	LC NM- Specific Regulation
RORA	NDRG2	4.73114	5.5254	0.794269	N	Y	LC NM- Specific Regulation
RORA	PLP1	3.31832	4.33496	1.01664	N	Y	LC NM- Specific Regulation
RORA	REV3L	5.68919	4.9113	0.777893	Y	N	LC NM+ Specific Regulation
RORA	RHOBTB3	6.77904	7.90751	1.12847	N	Y	LC NM- Specific Regulation
RORA	RNF144A	8.64583	7.75953	0.886304	Y	N	LC NM+ Specific Regulation
RORA	SLC6A9	4.34435	5.16704	0.822686	N	Y	LC NM- Specific Regulation
RORA	SMCHD1	6.51551	5.68007	0.835442	Y	N	LC NM+ Specific Regulation
RORA	TENT4A	7.07565	6.38695	0.688699	Y	N	LC NM+ Specific Regulation
RORA	UXS1	1.09266	-0.359692	1.45235	Y	N	LC NM+ Specific Regulation
RORA	ZFP36L1	2.41092	3.48703	1.07611	N	Y	LC NM- Specific Regulation
SCRT1	ADRA1B	0.23156	1.34359	1.11203	N	Y	LC NM- Specific Regulation
SCRT1	ARHGEF26	1.67542	0.83445	0.840971	Y	N	LC NM+ Specific Regulation
SCRT1	AXL	1.66944	0.69049	0.978951	Y	N	LC NM+ Specific Regulation
SCRT1	CRABP1	1.66214	0.774586	0.887558	Y	N	LC NM+ Specific Regulation
SCRT1	CYFIP1	1.42778	0.428905	0.998878	Y	N	LC NM+ Specific Regulation
SCRT1	FGFR3	1.26984	0.241711	1.02813	Y	N	LC NM+ Specific Regulation
SCRT1	FXYD1	1.01418	-0.233481	1.24767	Y	N	LC NM+ Specific Regulation
SCRT1	ITPKB	1.48158	0.483991	0.997591	Y	N	LC NM+ Specific Regulation
SCRT1	JAM2	1.8781	0.984209	0.893894	Y	N	LC NM+ Specific Regulation
SCRT1	KIAA1671	1.45748	0.507936	0.949544	Y	N	LC NM+ Specific Regulation
SCRT1	LGI4	1.37872	0.293418	1.08531	Y	N	LC NM+ Specific Regulation
SCRT1	LRRCC1	0.819922	1.69925	0.87933	N	Y	LC NM- Specific Regulation
SCRT1	MALAT1	1.10601	-0.558547	1.66455	Y	N	LC NM+ Specific Regulation
SCRT1	MLH3	0.461389	1.41024	0.948849	N	Y	LC NM- Specific Regulation
SCRT1	NFIB	1.74847	0.868704	0.87977	Y	N	LC NM+ Specific Regulation
SCRT1	NKAIN4	1.59459	0.702432	0.892161	Y	N	LC NM+ Specific Regulation
SCRT1	PDE1C	2.12583	1.40909	0.716734	Y	N	LC NM+ Specific Regulation
SCRT1	PDK4	2.25906	1.4456	0.813461	Y	N	LC NM+ Specific Regulation
SCRT1	PENK	2.05643	0.850897	1.20553	Y	N	LC NM+ Specific Regulation
SCRT1	PREX1	1.92645	0.945314	0.981137	Y	N	LC NM+ Specific Regulation
SCRT1	RASGRP3	2.67096	1.81766	0.853305	Y	N	LC NM+ Specific Regulation
SCRT1	RFX4	2.14599	1.40238	0.743608	Y	N	LC NM+ Specific Regulation
SCRT1	SCRG1	1.40582	0.319667	1.08616	Y	N	LC NM+ Specific Regulation
SCRT1	SDC4	1.59021	0.744429	0.845785	Y	N	LC NM+ Specific Regulation
SCRT1	SH3KBP1	1.65685	0.786788	0.870067	Y	N	LC NM+ Specific Regulation
SCRT1	SMOX	1.58715	0.696659	0.89049	Y	N	LC NM+ Specific Regulation
SCRT1	SOX2	1.65007	0.784335	0.865738	Y	N	LC NM+ Specific Regulation
SCRT1	SPP1	2.21971	1.17102	1.04869	Y	N	LC NM+ Specific Regulation
SCRT1	SSPN	1.99717	0.964284	1.03288	Y	N	LC NM+ Specific Regulation
SCRT1	TCN2	0.767453	1.59969	0.832232	N	Y	LC NM- Specific Regulation
SCRT1	TNIK	1.79826	0.868973	0.929286	Y	N	LC NM+ Specific Regulation
SCRT1	TNS3	1.48978	0.305775	1.18401	Y	N	LC NM+ Specific Regulation
TFE3	ABL1	6.12101	5.22137	0.899633	Y	N	LC NM+ Specific Regulation
TFE3	ADCY1	0.724063	-1.3319	2.05596	Y	N	LC NM+ Specific Regulation
TFE3	AGPAT2	0.813617	-0.810889	1.62451	Y	N	LC NM+ Specific Regulation
TFE3	AGPAT4	1.57823	0.484107	1.09412	Y	N	LC NM+ Specific Regulation
TFE3	ANKRD39	1.27918	0.147737	1.13144	Y	N	LC NM+ Specific Regulation
TFE3	ARFIP2	1.49641	0.514581	0.981828	Y	N	LC NM+ Specific Regulation
TFE3	ARHGEF10	2.81897	3.65362	0.834654	N	Y	LC NM- Specific Regulation
TFE3	ARHGEF2	2.87356	3.5693	0.69574	N	Y	LC NM- Specific Regulation
TFE3	ARHGEF26	4.08185	5.55208	1.47022	N	Y	LC NM- Specific Regulation
TFE3	ARID1A	1.14334	0.0526336	1.0907	Y	N	LC NM+ Specific Regulation
TFE3	ATF5	1.43313	0.42036	1.01277	Y	N	LC NM+ Specific Regulation
TFE3	AXL	2.66792	4.21918	1.55127	N	Y	LC NM- Specific Regulation
TFE3	BBIP1	1.04522	-0.610539	1.65576	Y	N	LC NM+ Specific Regulation
TFE3	C1QTNF1	4.21589	5.2243	1.00841	N	Y	LC NM- Specific Regulation
TFE3	C3	3.11134	4.16781	1.05647	N	Y	LC NM- Specific Regulation
TFE3	CAPN2	1.27592	-0.377869	1.65379	Y	N	LC NM+ Specific Regulation
TFE3	CCDC112	6.45792	5.25	1.20793	Y	N	LC NM+ Specific Regulation
TFE3	CDC26	10.6612	9.7912	0.869994	Y	N	LC NM+ Specific Regulation
TFE3	CDC42EP4	4.79467	5.81206	1.01739	N	Y	LC NM- Specific Regulation
TFE3	CDR2L	6.19978	5.49154	0.708238	Y	N	LC NM+ Specific Regulation
TFE3	CETN3	1.15461	-0.377344	1.53195	Y	N	LC NM+ Specific Regulation
TFE3	CLN8	0.983924	-0.474141	1.45806	Y	N	LC NM+ Specific Regulation
TFE3	CRTC1	1.36079	0.303056	1.05773	Y	N	LC NM+ Specific Regulation
TFE3	CRYAB	4.9026	5.97132	1.06873	N	Y	LC NM- Specific Regulation
TFE3	DCK	9.27726	8.47622	0.801038	Y	N	LC NM+ Specific Regulation
TFE3	DENND4B	8.39107	7.5016	0.889468	Y	N	LC NM+ Specific Regulation
TFE3	DESI1	1.86694	0.12768	1.73926	Y	N	LC NM+ Specific Regulation
TFE3	DNAAF1	7.40608	6.34726	1.05883	Y	N	LC NM+ Specific Regulation
TFE3	DOP1B	11.3384	10.5137	0.824698	Y	N	LC NM+ Specific Regulation
TFE3	DPF1	1.02124	-0.312659	1.3339	Y	N	LC NM+ Specific Regulation
TFE3	DROSHA	1.11813	0.0115419	1.10658	Y	N	LC NM+ Specific Regulation
TFE3	EHBP1L1	2.58417	3.77359	1.18943	N	Y	LC NM- Specific Regulation
TFE3	EHD2	3.12243	4.07436	0.951932	N	Y	LC NM- Specific Regulation
TFE3	ENKUR	5.11992	5.91784	0.797919	N	Y	LC NM- Specific Regulation
TFE3	ERICH1	1.06307	-0.269545	1.33261	Y	N	LC NM+ Specific Regulation
TFE3	FAM124A	8.46877	9.21539	0.746629	N	Y	LC NM- Specific Regulation
TFE3	FAM161B	1.3391	0.227301	1.1118	Y	N	LC NM+ Specific Regulation
TFE3	FAM172A	1.19353	-0.0725767	1.26611	Y	N	LC NM+ Specific Regulation
TFE3	FEM1A	0.864159	-0.712253	1.57641	Y	N	LC NM+ Specific Regulation
TFE3	FIBCD1	0.893455	1.71061	0.817154	N	Y	LC NM- Specific Regulation
TFE3	FLNA	4.37247	3.29488	1.07759	Y	N	LC NM+ Specific Regulation
TFE3	FNIP2	0.896891	-0.883368	1.78026	Y	N	LC NM+ Specific Regulation
TFE3	FUT11	7.41358	6.54461	0.868971	Y	N	LC NM+ Specific Regulation
TFE3	GNA12	4.87243	3.85568	1.01675	Y	N	LC NM+ Specific Regulation
TFE3	GPC1	8.0117	7.22546	0.786233	Y	N	LC NM+ Specific Regulation
TFE3	GPR108	8.8136	7.83162	0.981974	Y	N	LC NM+ Specific Regulation
TFE3	GPRIN1	1.07105	-0.40601	1.47706	Y	N	LC NM+ Specific Regulation
TFE3	HGSNAT	1.69627	0.895747	0.800528	Y	N	LC NM+ Specific Regulation
TFE3	HINT2	1.33501	0.30824	1.02677	Y	N	LC NM+ Specific Regulation
TFE3	HLA-E	4.22674	5.44701	1.22027	N	Y	LC NM- Specific Regulation
TFE3	IFITM3	4.86428	6.54581	1.68152	N	Y	LC NM- Specific Regulation
TFE3	IFT43	0.748284	-1.15196	1.90024	Y	N	LC NM+ Specific Regulation
TFE3	IGFBP6	0.950427	-1.10482	2.05525	Y	N	LC NM+ Specific Regulation
TFE3	ITGB5	4.39184	5.72436	1.33252	N	Y	LC NM- Specific Regulation
TFE3	JMJD4	1.85469	0.951512	0.90318	Y	N	LC NM+ Specific Regulation
TFE3	KLF6	6.05698	5.26137	0.795613	Y	N	LC NM+ Specific Regulation
TFE3	KSR1	4.01247	3.24798	0.764488	Y	N	LC NM+ Specific Regulation
TFE3	LITAF	3.96806	4.99658	1.02852	N	Y	LC NM- Specific Regulation
TFE3	LRFN1	-0.596883	1.17038	1.76726	N	Y	LC NM- Specific Regulation
TFE3	LRP2	1.16865	-0.845155	2.01381	Y	N	LC NM+ Specific Regulation
TFE3	LZTR1	1.88022	-0.0523859	1.93261	Y	N	LC NM+ Specific Regulation
TFE3	MALAT1	-1.56211	0.75019	2.3123	N	Y	LC NM- Specific Regulation
TFE3	MAN2C1	0.948471	-0.802671	1.75114	Y	N	LC NM+ Specific Regulation
TFE3	MAP3K12	8.43164	7.67989	0.751747	Y	N	LC NM+ Specific Regulation
TFE3	MAP4K4	5.05797	4.31404	0.743937	Y	N	LC NM+ Specific Regulation
TFE3	MAX	1.57256	0.580067	0.992492	Y	N	LC NM+ Specific Regulation
TFE3	MBD1	1.26539	0.220055	1.04534	Y	N	LC NM+ Specific Regulation
TFE3	MFGE8	4.88864	5.86711	0.97847	N	Y	LC NM- Specific Regulation
TFE3	MFHAS1	6.88747	6.15038	0.737089	Y	N	LC NM+ Specific Regulation
TFE3	MFSD10	1.48244	0.343122	1.13932	Y	N	LC NM+ Specific Regulation
TFE3	MFSD8	1.00816	-0.363911	1.37207	Y	N	LC NM+ Specific Regulation
TFE3	MGAT1	7.52838	6.79912	0.729255	Y	N	LC NM+ Specific Regulation
TFE3	MGAT3	1.55049	0.705682	0.844811	Y	N	LC NM+ Specific Regulation
TFE3	MGST1	4.13912	5.02521	0.886089	N	Y	LC NM- Specific Regulation
TFE3	MICAL3	5.94312	5.04374	0.899388	Y	N	LC NM+ Specific Regulation
TFE3	MRPL43	1.50562	0.648879	0.856736	Y	N	LC NM+ Specific Regulation
TFE3	MT-ATP8	-0.772911	1.16641	1.93932	N	Y	LC NM- Specific Regulation
TFE3	MTHFR	5.21187	4.50649	0.70538	Y	N	LC NM+ Specific Regulation
TFE3	NCBP2AS2	1.56404	0.284484	1.27956	Y	N	LC NM+ Specific Regulation
TFE3	NCEH1	1.70848	0.834516	0.87396	Y	N	LC NM+ Specific Regulation
TFE3	NDUFAF6	1.12545	-0.349269	1.47472	Y	N	LC NM+ Specific Regulation
TFE3	NELL2	0.841106	-1.17139	2.0125	Y	N	LC NM+ Specific Regulation
TFE3	NUP62	0.932682	-0.67071	1.60339	Y	N	LC NM+ Specific Regulation
TFE3	OSBPL1A	4.94861	4.19227	0.756339	Y	N	LC NM+ Specific Regulation
TFE3	PDLIM4	7.44079	6.56503	0.875753	Y	N	LC NM+ Specific Regulation
TFE3	PGBD5	1.80028	0.910796	0.889486	Y	N	LC NM+ Specific Regulation
TFE3	PIK3C3	1.16883	-0.0329619	1.20179	Y	N	LC NM+ Specific Regulation
TFE3	PIM2	1.49589	0.42784	1.06805	Y	N	LC NM+ Specific Regulation
TFE3	PITPNC1	-0.490295	0.947286	1.43758	N	Y	LC NM- Specific Regulation
TFE3	PKIG	7.5221	6.23279	1.28931	Y	N	LC NM+ Specific Regulation
TFE3	PORCN	1.09043	-0.475486	1.56592	Y	N	LC NM+ Specific Regulation
TFE3	PPP1R9B	6.75904	5.85038	0.908659	Y	N	LC NM+ Specific Regulation
TFE3	RAB26	4.50112	5.28297	0.781846	N	Y	LC NM- Specific Regulation
TFE3	RAB36	6.42364	4.8248	1.59883	Y	N	LC NM+ Specific Regulation
TFE3	RASGEF1A	0.913085	-0.488112	1.4012	Y	N	LC NM+ Specific Regulation
TFE3	RASSF2	3.38652	4.1485	0.761985	N	Y	LC NM- Specific Regulation
TFE3	RBBP6	7.456	6.73857	0.717427	Y	N	LC NM+ Specific Regulation
TFE3	RFXANK	8.26277	7.3353	0.927474	Y	N	LC NM+ Specific Regulation
TFE3	RGMA	6.28609	7.55961	1.27352	N	Y	LC NM- Specific Regulation
TFE3	RING1	1.19227	0.0772392	1.11503	Y	N	LC NM+ Specific Regulation
TFE3	RTBDN	1.58533	0.585084	1.00025	Y	N	LC NM+ Specific Regulation
TFE3	SDF2	1.45405	0.35852	1.09553	Y	N	LC NM+ Specific Regulation
TFE3	SETD3	1.18038	0.00771287	1.17267	Y	N	LC NM+ Specific Regulation
TFE3	SH3KBP1	0.974495	2.30482	1.33032	N	Y	LC NM- Specific Regulation
TFE3	SKI	3.92417	4.82231	0.898133	N	Y	LC NM- Specific Regulation
TFE3	SLC12A4	2.36005	3.55167	1.19162	N	Y	LC NM- Specific Regulation
TFE3	SLC18B1	4.71466	5.85955	1.14489	N	Y	LC NM- Specific Regulation
TFE3	SRPX	5.68309	6.42621	0.743125	N	Y	LC NM- Specific Regulation
TFE3	SSBP4	6.77088	5.95407	0.816812	Y	N	LC NM+ Specific Regulation
TFE3	STAT2	1.22233	-0.0616679	1.28399	Y	N	LC NM+ Specific Regulation
TFE3	SULT1A1	1.1318	-0.0552396	1.18704	Y	N	LC NM+ Specific Regulation
TFE3	SYNPO	6.29879	5.5912	0.707586	Y	N	LC NM+ Specific Regulation
TFE3	TBC1D19	1.22138	-0.278879	1.50026	Y	N	LC NM+ Specific Regulation
TFE3	TCN2	4.04954	3.20889	0.840655	Y	N	LC NM+ Specific Regulation
TFE3	TELO2	0.967192	-0.431048	1.39824	Y	N	LC NM+ Specific Regulation
TFE3	TENT4A	7.00292	6.07928	0.923641	Y	N	LC NM+ Specific Regulation
TFE3	THEM4	1.54833	0.345323	1.20301	Y	N	LC NM+ Specific Regulation
TFE3	TMCO3	1.78346	1.00024	0.783216	Y	N	LC NM+ Specific Regulation
TFE3	TNFRSF1A	3.67016	4.59866	0.928493	N	Y	LC NM- Specific Regulation
TFE3	TNS2	2.07849	3.35974	1.28125	N	Y	LC NM- Specific Regulation
TFE3	TOMM40L	8.99358	8.19706	0.796518	Y	N	LC NM+ Specific Regulation
TFE3	TPM4	6.26321	5.50301	0.760203	Y	N	LC NM+ Specific Regulation
TFE3	TRIP6	3.36239	4.53046	1.16806	N	Y	LC NM- Specific Regulation
TFE3	TSEN34	1.07594	-0.251207	1.32715	Y	N	LC NM+ Specific Regulation
TFE3	USP31	8.60409	7.72844	0.875642	Y	N	LC NM+ Specific Regulation
TFE3	UXS1	1.50101	-0.216323	1.71734	Y	N	LC NM+ Specific Regulation
TFE3	VAMP5	4.74209	6.10397	1.36188	N	Y	LC NM- Specific Regulation
TFE3	VGF	-0.0563248	1.14951	1.20584	N	Y	LC NM- Specific Regulation
TFE3	WSB1	9.1135	8.33966	0.773844	Y	N	LC NM+ Specific Regulation
TFE3	WWTR1	1.12912	1.93139	0.80227	N	Y	LC NM- Specific Regulation
TFE3	YEATS2	1.84667	1.08412	0.762551	Y	N	LC NM+ Specific Regulation
TFE3	ZCCHC24	3.30318	4.31036	1.00718	N	Y	LC NM- Specific Regulation
TFEB	HLA-E	5.46931	6.21423	0.744913	N	Y	LC NM- Specific Regulation
TFEB	LZTR1	1.09799	-0.0491947	1.14719	Y	N	LC NM+ Specific Regulation
TFEB	PKIG	7.86872	7.18747	0.681248	Y	N	LC NM+ Specific Regulation
TFEB	PLTP	5.39834	6.14989	0.75155	N	Y	LC NM- Specific Regulation
TFEB	SLC12A4	4.10254	4.82558	0.723033	N	Y	LC NM- Specific Regulation
TFEB	TRIP6	5.16474	5.84248	0.67774	N	Y	LC NM- Specific Regulation
TFEB	TSC22D4	7.58048	8.53117	0.950692	N	Y	LC NM- Specific Regulation
TFEB	TSPAN9	6.60641	5.9009	0.705511	Y	N	LC NM+ Specific Regulation
TFEB	VGF	7.46004	8.19629	0.736258	N	Y	LC NM- Specific Regulation
THRA	ATP1A2	5.23062	6.02395	0.793329	N	Y	LC NM- Specific Regulation
THRA	CAT	4.17939	4.8614	0.682007	N	Y	LC NM- Specific Regulation
THRA	FXYD1	5.34158	6.27183	0.930246	N	Y	LC NM- Specific Regulation
THRA	MDM2	5.82801	5.06245	0.765557	Y	N	LC NM+ Specific Regulation
THRA	NCAN	4.42489	5.11426	0.689369	N	Y	LC NM- Specific Regulation
THRA	RNF185	11.3564	10.5084	0.848002	Y	N	LC NM+ Specific Regulation
THRA	SCRG1	6.05716	7.0636	1.00645	N	Y	LC NM- Specific Regulation
THRA	TNS2	3.75435	4.44333	0.688979	N	Y	LC NM- Specific Regulation
THRA	TNS3	4.60202	5.611	1.00898	N	Y	LC NM- Specific Regulation
VEZF1	ADIPOR2	7.278	6.51269	0.765315	Y	N	LC NM+ Specific Regulation
VEZF1	AMOTL1	7.81622	6.83609	0.980122	Y	N	LC NM+ Specific Regulation
VEZF1	ARID1A	5.70364	4.8809	0.822747	Y	N	LC NM+ Specific Regulation
VEZF1	CACNB2	5.62802	4.73233	0.89569	Y	N	LC NM+ Specific Regulation
VEZF1	CRIM1	3.99191	4.73638	0.74447	N	Y	LC NM- Specific Regulation
VEZF1	CRYAB	5.72489	6.65474	0.929846	N	Y	LC NM- Specific Regulation
VEZF1	IGF1R	5.47248	4.71544	0.757035	Y	N	LC NM+ Specific Regulation
VEZF1	ITPRID2	5.97427	6.81626	0.841993	N	Y	LC NM- Specific Regulation
VEZF1	KCNQ2	3.15112	4.49327	1.34215	N	Y	LC NM- Specific Regulation
VEZF1	LZTR1	1.09329	-0.324718	1.41801	Y	N	LC NM+ Specific Regulation
VEZF1	MALAT1	-0.920914	0.913984	1.8349	N	Y	LC NM- Specific Regulation
VEZF1	MT-ATP8	-0.141095	1.40742	1.54851	N	Y	LC NM- Specific Regulation
VEZF1	PALLD	4.5757	3.69316	0.882538	Y	N	LC NM+ Specific Regulation
VEZF1	PAQR6	4.27681	4.95822	0.681409	N	Y	LC NM- Specific Regulation
VEZF1	PHF2	7.18727	7.91688	0.729604	N	Y	LC NM- Specific Regulation
VEZF1	PHGDH	6.32407	7.05468	0.730612	N	Y	LC NM- Specific Regulation
VEZF1	PRICKLE2	3.73761	4.4194	0.681797	N	Y	LC NM- Specific Regulation
VEZF1	SLC12A2	11.6692	10.9917	0.677567	Y	N	LC NM+ Specific Regulation
VEZF1	TP53BP2	6.35075	7.05593	0.705187	N	Y	LC NM- Specific Regulation
VEZF1	TSC22D4	7.3403	8.49035	1.15005	N	Y	LC NM- Specific Regulation
VEZF1	UXS1	0.937516	-0.575689	1.51321	Y	N	LC NM+ Specific Regulation
VEZF1	WLS	5.72423	6.67291	0.948682	N	Y	LC NM- Specific Regulation
VEZF1	WWTR1	1.99385	2.72639	0.732542	N	Y	LC NM- Specific Regulation
VEZF1	ZCCHC24	4.39175	5.21635	0.824598	N	Y	LC NM- Specific Regulation
VEZF1	ZNF518B	6.73834	6.05272	0.685618	Y	N	LC NM+ Specific Regulation
ZBTB18	PENK	1.68916	0.854929	0.834226	Y	N	LC NM+ Specific Regulation
ZNF146	ABCD3	1.46599	0.593486	0.872504	Y	N	LC NM+ Specific Regulation
ZNF146	ACADS	6.25729	7.11201	0.854722	N	Y	LC NM- Specific Regulation
ZNF146	ADCY1	0.828617	-1.01037	1.83898	Y	N	LC NM+ Specific Regulation
ZNF146	ADD3	6.06991	5.27207	0.797846	Y	N	LC NM+ Specific Regulation
ZNF146	AEBP2	8.47594	7.68374	0.792205	Y	N	LC NM+ Specific Regulation
ZNF146	AMOTL1	1.09872	-0.37006	1.46878	Y	N	LC NM+ Specific Regulation
ZNF146	ANKRD13C	7.59919	6.89376	0.705431	Y	N	LC NM+ Specific Regulation
ZNF146	ANKRD39	1.59203	0.483714	1.10831	Y	N	LC NM+ Specific Regulation
ZNF146	ARID1A	1.10528	-0.0980359	1.20332	Y	N	LC NM+ Specific Regulation
ZNF146	ATF5	1.39178	0.288293	1.10349	Y	N	LC NM+ Specific Regulation
ZNF146	ATF6	6.82052	5.91671	0.903805	Y	N	LC NM+ Specific Regulation
ZNF146	BBIP1	1.23381	-0.518965	1.75278	Y	N	LC NM+ Specific Regulation
ZNF146	BTBD7	3.72725	4.61716	0.889914	N	Y	LC NM- Specific Regulation
ZNF146	CACNB2	0.986755	-0.295846	1.2826	Y	N	LC NM+ Specific Regulation
ZNF146	CAPN2	1.07759	-0.467763	1.54536	Y	N	LC NM+ Specific Regulation
ZNF146	CETN3	1.42361	-0.163346	1.58696	Y	N	LC NM+ Specific Regulation
ZNF146	CLN8	1.30337	-0.292607	1.59597	Y	N	LC NM+ Specific Regulation
ZNF146	CREB1	5.81812	4.97751	0.840611	Y	N	LC NM+ Specific Regulation
ZNF146	DCP2	1.05575	-0.31662	1.37237	Y	N	LC NM+ Specific Regulation
ZNF146	DCUN1D2	1.23639	0.172192	1.0642	Y	N	LC NM+ Specific Regulation
ZNF146	DDX21	7.58032	6.81381	0.766505	Y	N	LC NM+ Specific Regulation
ZNF146	DESI1	1.61365	0.503697	1.10995	Y	N	LC NM+ Specific Regulation
ZNF146	EFEMP1	4.04841	5.34736	1.29895	N	Y	LC NM- Specific Regulation
ZNF146	FAM161B	1.51023	0.252082	1.25815	Y	N	LC NM+ Specific Regulation
ZNF146	FEM1A	0.918896	-0.720998	1.63989	Y	N	LC NM+ Specific Regulation
ZNF146	FNIP2	1.0408	-0.546438	1.58724	Y	N	LC NM+ Specific Regulation
ZNF146	GPRIN1	0.959633	-0.450104	1.40974	Y	N	LC NM+ Specific Regulation
ZNF146	GTF3C3	1.03549	-0.355582	1.39107	Y	N	LC NM+ Specific Regulation
ZNF146	HAPLN2	5.94055	7.24676	1.30622	N	Y	LC NM- Specific Regulation
ZNF146	IFT43	0.917722	-0.77337	1.69109	Y	N	LC NM+ Specific Regulation
ZNF146	IFT80	0.93157	-0.537622	1.46919	Y	N	LC NM+ Specific Regulation
ZNF146	IGFBP6	0.970085	-0.841544	1.81163	Y	N	LC NM+ Specific Regulation
ZNF146	IGSF3	1.03332	-0.375035	1.40835	Y	N	LC NM+ Specific Regulation
ZNF146	IPO11	7.07179	6.33086	0.740933	Y	N	LC NM+ Specific Regulation
ZNF146	ITIH5	5.5969	6.79931	1.20241	N	Y	LC NM- Specific Regulation
ZNF146	JMJD4	1.62638	0.65504	0.971336	Y	N	LC NM+ Specific Regulation
ZNF146	LRFN1	-0.335616	1.06302	1.39864	N	Y	LC NM- Specific Regulation
ZNF146	LRP2	1.38253	-0.165993	1.54852	Y	N	LC NM+ Specific Regulation
ZNF146	LYSMD3	8.88448	8.16076	0.723719	Y	N	LC NM+ Specific Regulation
ZNF146	LZTR1	1.65525	0.0479366	1.60731	Y	N	LC NM+ Specific Regulation
ZNF146	MAN2C1	0.867902	-0.756277	1.62418	Y	N	LC NM+ Specific Regulation
ZNF146	MAX	1.72288	0.697846	1.02503	Y	N	LC NM+ Specific Regulation
ZNF146	MCUR1	1.67006	0.818543	0.851514	Y	N	LC NM+ Specific Regulation
ZNF146	METTL2B	7.66558	8.3687	0.703123	N	Y	LC NM- Specific Regulation
ZNF146	MFHAS1	6.95821	6.18202	0.776188	Y	N	LC NM+ Specific Regulation
ZNF146	MFSD10	1.48574	0.0359887	1.44975	Y	N	LC NM+ Specific Regulation
ZNF146	MFSD8	1.14448	-0.066823	1.2113	Y	N	LC NM+ Specific Regulation
ZNF146	MRPS14	0.918797	-0.484713	1.40351	Y	N	LC NM+ Specific Regulation
ZNF146	MT-ATP8	-0.834488	1.1496	1.98408	N	Y	LC NM- Specific Regulation
ZNF146	NBPF1	1.25652	0.0373547	1.21917	Y	N	LC NM+ Specific Regulation
ZNF146	NCBP2AS2	1.29408	0.267813	1.02627	Y	N	LC NM+ Specific Regulation
ZNF146	NCEH1	1.75794	0.942129	0.815815	Y	N	LC NM+ Specific Regulation
ZNF146	NDUFAF6	1.12946	-0.0604485	1.18991	Y	N	LC NM+ Specific Regulation
ZNF146	NELL2	1.04712	-0.896807	1.94393	Y	N	LC NM+ Specific Regulation
ZNF146	NOL8	6.70501	5.85514	0.849872	Y	N	LC NM+ Specific Regulation
ZNF146	NOS1	7.86403	6.45299	1.41103	Y	N	LC NM+ Specific Regulation
ZNF146	OLIG1	4.12103	5.22725	1.10622	N	Y	LC NM- Specific Regulation
ZNF146	PCMTD2	1.73522	0.914126	0.821095	Y	N	LC NM+ Specific Regulation
ZNF146	PGBD5	1.52841	0.667378	0.861028	Y	N	LC NM+ Specific Regulation
ZNF146	PIM2	1.27644	0.172864	1.10358	Y	N	LC NM+ Specific Regulation
ZNF146	PORCN	1.15198	-0.0999638	1.25194	Y	N	LC NM+ Specific Regulation
ZNF146	PPIL4	6.41392	7.17047	0.756543	N	Y	LC NM- Specific Regulation
ZNF146	RBMX	-0.43583	0.939723	1.37555	N	Y	LC NM- Specific Regulation
ZNF146	RCN1	6.74687	5.90962	0.837253	Y	N	LC NM+ Specific Regulation
ZNF146	RNPEPL1	4.1668	5.17559	1.00879	N	Y	LC NM- Specific Regulation
ZNF146	RPE	9.30851	8.47607	0.832433	Y	N	LC NM+ Specific Regulation
ZNF146	SCRG1	5.11921	6.67968	1.56048	N	Y	LC NM- Specific Regulation
ZNF146	SDF2	1.61474	0.438897	1.17585	Y	N	LC NM+ Specific Regulation
ZNF146	SEPTIN9	5.68096	4.96675	0.714213	Y	N	LC NM+ Specific Regulation
ZNF146	SLC12A2	1.18517	0.115737	1.06943	Y	N	LC NM+ Specific Regulation
ZNF146	SP3	5.22798	4.47922	0.748762	Y	N	LC NM+ Specific Regulation
ZNF146	SPG7	1.95181	1.07682	0.874993	Y	N	LC NM+ Specific Regulation
ZNF146	SPRED1	6.37636	5.21111	1.16525	Y	N	LC NM+ Specific Regulation
ZNF146	STAT2	1.03436	-0.25155	1.28591	Y	N	LC NM+ Specific Regulation
ZNF146	SULT1A1	1.27877	0.131759	1.14701	Y	N	LC NM+ Specific Regulation
ZNF146	TBC1D19	1.46497	0.0891654	1.3758	Y	N	LC NM+ Specific Regulation
ZNF146	TERF1	1.21657	0.0844415	1.13213	Y	N	LC NM+ Specific Regulation
ZNF146	THEM4	1.69906	0.471258	1.22781	Y	N	LC NM+ Specific Regulation
ZNF146	TMEM123	8.93551	9.72772	0.79221	N	Y	LC NM- Specific Regulation
ZNF146	TMEM163	8.34926	7.49834	0.850926	Y	N	LC NM+ Specific Regulation
ZNF146	TSEN34	1.05146	-0.573087	1.62455	Y	N	LC NM+ Specific Regulation
ZNF146	UGT8	2.74685	3.93804	1.19119	N	Y	LC NM- Specific Regulation
ZNF146	UXS1	1.6309	-0.207233	1.83813	Y	N	LC NM+ Specific Regulation
ZNF146	VWC2	1.23141	0.0547389	1.17667	Y	N	LC NM+ Specific Regulation
ZNF146	YAF2	1.6561	0.741088	0.915017	Y	N	LC NM+ Specific Regulation
ZNF146	YES1	5.22565	4.54978	0.675876	Y	N	LC NM+ Specific Regulation
ZNF146	YIF1A	1.23988	0.231366	1.00851	Y	N	LC NM+ Specific Regulation
ZNF146	ZCCHC10	11.527	10.8199	0.707159	Y	N	LC NM+ Specific Regulation
ZNF146	ZSWIM7	1.48039	0.615962	0.864425	Y	N	LC NM+ Specific Regulation
ZNF281	ABCA1	2.0661	1.21556	0.850533	Y	N	LC NM+ Specific Regulation
ZNF281	ADCY1	-0.369397	0.964982	1.33438	N	Y	LC NM- Specific Regulation
ZNF281	ADRA1B	0.21866	1.50034	1.28168	N	Y	LC NM- Specific Regulation
ZNF281	ARHGEF26	2.03206	1.14137	0.890693	Y	N	LC NM+ Specific Regulation
ZNF281	AXL	1.82478	0.80155	1.02323	Y	N	LC NM+ Specific Regulation
ZNF281	C1QTNF4	1.61196	0.533292	1.07867	Y	N	LC NM+ Specific Regulation
ZNF281	CAT	2.33474	1.53026	0.804477	Y	N	LC NM+ Specific Regulation
ZNF281	CCDC144A	2.16397	1.45078	0.713186	Y	N	LC NM+ Specific Regulation
ZNF281	CDH4	2.27866	1.47697	0.80169	Y	N	LC NM+ Specific Regulation
ZNF281	CRABP1	2.04076	1.04661	0.994154	Y	N	LC NM+ Specific Regulation
ZNF281	CYFIP1	1.60693	0.393294	1.21363	Y	N	LC NM+ Specific Regulation
ZNF281	CYGB	0.827105	1.67062	0.843519	N	Y	LC NM- Specific Regulation
ZNF281	DENND11	1.5163	0.666542	0.849754	Y	N	LC NM+ Specific Regulation
ZNF281	EFEMP1	1.73163	0.787098	0.944527	Y	N	LC NM+ Specific Regulation
ZNF281	EHBP1L1	2.11252	1.26832	0.844197	Y	N	LC NM+ Specific Regulation
ZNF281	ETNPPL	1.60682	0.604863	1.00196	Y	N	LC NM+ Specific Regulation
ZNF281	FBXO41	-0.162526	1.06218	1.2247	N	Y	LC NM- Specific Regulation
ZNF281	FGFR3	1.67491	0.651434	1.02347	Y	N	LC NM+ Specific Regulation
ZNF281	FMNL2	1.68468	0.831992	0.852686	Y	N	LC NM+ Specific Regulation
ZNF281	FXYD1	1.28953	-0.00292266	1.29245	Y	N	LC NM+ Specific Regulation
ZNF281	GNB4	0.679143	1.53337	0.854222	N	Y	LC NM- Specific Regulation
ZNF281	IFITM3	1.48674	0.551886	0.934849	Y	N	LC NM+ Specific Regulation
ZNF281	ITGB5	1.73634	0.845947	0.890388	Y	N	LC NM+ Specific Regulation
ZNF281	ITIH5	2.07741	1.15976	0.917654	Y	N	LC NM+ Specific Regulation
ZNF281	ITPKB	1.84269	0.963639	0.879054	Y	N	LC NM+ Specific Regulation
ZNF281	JAM2	2.12741	1.10657	1.02084	Y	N	LC NM+ Specific Regulation
ZNF281	LGI4	1.70589	0.569356	1.13653	Y	N	LC NM+ Specific Regulation
ZNF281	MALAT1	1.28222	-0.445167	1.72739	Y	N	LC NM+ Specific Regulation
ZNF281	MEGF10	1.87114	1.08469	0.786443	Y	N	LC NM+ Specific Regulation
ZNF281	MLH3	0.615942	1.69504	1.0791	N	Y	LC NM- Specific Regulation
ZNF281	NDP	2.29483	1.56586	0.728968	Y	N	LC NM+ Specific Regulation
ZNF281	NFIB	2.0498	1.0924	0.957402	Y	N	LC NM+ Specific Regulation
ZNF281	NKAIN4	1.89162	1.02876	0.862861	Y	N	LC NM+ Specific Regulation
ZNF281	NRP2	2.09355	1.25984	0.833713	Y	N	LC NM+ Specific Regulation
ZNF281	OLIG2	2.25423	1.49608	0.758152	Y	N	LC NM+ Specific Regulation
ZNF281	PDE1C	2.29334	1.52873	0.764605	Y	N	LC NM+ Specific Regulation
ZNF281	PDK4	2.52412	1.6257	0.898412	Y	N	LC NM+ Specific Regulation
ZNF281	PENK	2.33578	1.06991	1.26587	Y	N	LC NM+ Specific Regulation
ZNF281	POLR2J3	2.11255	1.33599	0.776557	Y	N	LC NM+ Specific Regulation
ZNF281	PREX1	2.29894	1.08262	1.21633	Y	N	LC NM+ Specific Regulation
ZNF281	PTPRZ1	1.72479	0.74801	0.976782	Y	N	LC NM+ Specific Regulation
ZNF281	RASGRP3	2.66629	1.77883	0.887454	Y	N	LC NM+ Specific Regulation
ZNF281	RGS10	2.34919	1.63228	0.716916	Y	N	LC NM+ Specific Regulation
ZNF281	S1PR1	2.14629	1.37395	0.772343	Y	N	LC NM+ Specific Regulation
ZNF281	SCRG1	1.69309	0.518146	1.17494	Y	N	LC NM+ Specific Regulation
ZNF281	SDC4	1.91618	1.00595	0.910233	Y	N	LC NM+ Specific Regulation
ZNF281	SELENOP	1.73208	0.924064	0.808014	Y	N	LC NM+ Specific Regulation
ZNF281	SFSWAP	0.151467	1.32996	1.17849	N	Y	LC NM- Specific Regulation
ZNF281	SH3KBP1	2.08355	1.21006	0.873487	Y	N	LC NM+ Specific Regulation
ZNF281	SLC18B1	1.59458	0.717839	0.876741	Y	N	LC NM+ Specific Regulation
ZNF281	SLC1A3	1.68348	0.769491	0.913992	Y	N	LC NM+ Specific Regulation
ZNF281	SLC6A9	1.62604	0.810428	0.815614	Y	N	LC NM+ Specific Regulation
ZNF281	SMOX	2.02927	0.885429	1.14384	Y	N	LC NM+ Specific Regulation
ZNF281	SOX2	1.93816	1.0005	0.937656	Y	N	LC NM+ Specific Regulation
ZNF281	SPP1	1.9215	0.771575	1.14993	Y	N	LC NM+ Specific Regulation
ZNF281	SSPN	2.29574	1.15779	1.13795	Y	N	LC NM+ Specific Regulation
ZNF281	TF	1.7111	0.801711	0.909389	Y	N	LC NM+ Specific Regulation
ZNF281	THOC3	1.07285	-0.102437	1.17529	Y	N	LC NM+ Specific Regulation
ZNF281	TMEM63A	2.32166	1.54738	0.774281	Y	N	LC NM+ Specific Regulation
ZNF281	TNIK	1.97572	0.996478	0.979243	Y	N	LC NM+ Specific Regulation
ZNF281	TNS3	1.83567	0.745882	1.08979	Y	N	LC NM+ Specific Regulation
ZNF281	UGT8	1.95239	1.20718	0.74521	Y	N	LC NM+ Specific Regulation
ZNF281	ZFP36L1	1.74956	0.844834	0.904729	Y	N	LC NM+ Specific Regulation
ZNF281	ZNF540	-0.271685	1.00476	1.27644	N	Y	LC NM- Specific Regulation
ZNF770	ABCD3	12.2927	11.4339	0.858786	Y	N	LC NM+ Specific Regulation
ZNF770	ABI1	2.03352	1.3063	0.727215	Y	N	LC NM+ Specific Regulation
ZNF770	ADAM17	5.44747	4.51743	0.930038	Y	N	LC NM+ Specific Regulation
ZNF770	ADCY1	1.04076	-1.22538	2.26615	Y	N	LC NM+ Specific Regulation
ZNF770	AFF3	1.22528	0.133058	1.09223	Y	N	LC NM+ Specific Regulation
ZNF770	AGPAT4	1.7679	0.706224	1.06168	Y	N	LC NM+ Specific Regulation
ZNF770	AKAP13	5.73045	4.9515	0.778943	Y	N	LC NM+ Specific Regulation
ZNF770	AMOTL1	1.08868	-0.546588	1.63527	Y	N	LC NM+ Specific Regulation
ZNF770	ANKRD36	2.41659	3.39185	0.975258	N	Y	LC NM- Specific Regulation
ZNF770	ANKRD39	1.84545	0.367634	1.47781	Y	N	LC NM+ Specific Regulation
ZNF770	AP5S1	0.880486	-0.744855	1.62534	Y	N	LC NM+ Specific Regulation
ZNF770	APPBP2	1.72367	0.829356	0.894314	Y	N	LC NM+ Specific Regulation
ZNF770	ARFIP2	1.71617	0.644109	1.07207	Y	N	LC NM+ Specific Regulation
ZNF770	ARHGAP26	1.86272	0.901782	0.960937	Y	N	LC NM+ Specific Regulation
ZNF770	ARID1A	1.43048	0.0922842	1.3382	Y	N	LC NM+ Specific Regulation
ZNF770	ARRDC2	3.63837	2.85473	0.78364	Y	N	LC NM+ Specific Regulation
ZNF770	ATAT1	1.62472	0.667364	0.957354	Y	N	LC NM+ Specific Regulation
ZNF770	ATE1	8.67543	7.96761	0.707828	Y	N	LC NM+ Specific Regulation
ZNF770	ATF5	1.65095	0.397711	1.25323	Y	N	LC NM+ Specific Regulation
ZNF770	ATF6	6.87706	5.79887	1.07819	Y	N	LC NM+ Specific Regulation
ZNF770	ATP11A	4.02841	2.69856	1.32985	Y	N	LC NM+ Specific Regulation
ZNF770	ATP1A2	3.84707	5.47533	1.62826	N	Y	LC NM- Specific Regulation
ZNF770	AXL	2.2418	4.07844	1.83665	N	Y	LC NM- Specific Regulation
ZNF770	B3GNT2	2.38515	1.63566	0.749487	Y	N	LC NM+ Specific Regulation
ZNF770	BBIP1	1.39054	-0.684794	2.07534	Y	N	LC NM+ Specific Regulation
ZNF770	BBS4	1.71063	0.809414	0.901214	Y	N	LC NM+ Specific Regulation
ZNF770	BICD2	6.39828	5.66999	0.728294	Y	N	LC NM+ Specific Regulation
ZNF770	BRAP	7.5743	6.83161	0.742694	Y	N	LC NM+ Specific Regulation
ZNF770	BRF2	1.68306	0.775274	0.907789	Y	N	LC NM+ Specific Regulation
ZNF770	BTBD6	9.92307	9.23889	0.684183	Y	N	LC NM+ Specific Regulation
ZNF770	BTBD7	3.35755	4.37375	1.01621	N	Y	LC NM- Specific Regulation
ZNF770	C1QTNF1	3.93206	4.90379	0.971728	N	Y	LC NM- Specific Regulation
ZNF770	C7orf50	1.30911	0.252177	1.05693	Y	N	LC NM+ Specific Regulation
ZNF770	CACNB2	1.05576	-0.41397	1.46973	Y	N	LC NM+ Specific Regulation
ZNF770	CALU	1.47085	0.603383	0.867467	Y	N	LC NM+ Specific Regulation
ZNF770	CAPN2	1.22431	-0.555176	1.77948	Y	N	LC NM+ Specific Regulation
ZNF770	CARMIL2	12.2198	11.3394	0.880431	Y	N	LC NM+ Specific Regulation
ZNF770	CASP8AP2	4.81791	3.9298	0.888111	Y	N	LC NM+ Specific Regulation
ZNF770	CCDC106	1.43935	0.492015	0.947334	Y	N	LC NM+ Specific Regulation
ZNF770	CCDC12	0.979218	-0.569298	1.54852	Y	N	LC NM+ Specific Regulation
ZNF770	CCDC59	0.782723	-1.12675	1.90948	Y	N	LC NM+ Specific Regulation
ZNF770	CD82	4.71851	5.77635	1.05784	N	Y	LC NM- Specific Regulation
ZNF770	CDC37L1	2.12688	1.38471	0.74217	Y	N	LC NM+ Specific Regulation
ZNF770	CERS1	1.49358	0.501919	0.991666	Y	N	LC NM+ Specific Regulation
ZNF770	CES2	0.89296	-0.531825	1.42478	Y	N	LC NM+ Specific Regulation
ZNF770	CETN3	1.5596	-0.217179	1.77678	Y	N	LC NM+ Specific Regulation
ZNF770	CGGBP1	2.20241	1.40993	0.792475	Y	N	LC NM+ Specific Regulation
ZNF770	CIZ1	1.08458	-0.301269	1.38585	Y	N	LC NM+ Specific Regulation
ZNF770	CLN8	1.55788	-0.321673	1.87956	Y	N	LC NM+ Specific Regulation
ZNF770	CMTM4	1.94353	1.03224	0.911294	Y	N	LC NM+ Specific Regulation
ZNF770	CPLX1	0.922612	-0.673347	1.59596	Y	N	LC NM+ Specific Regulation
ZNF770	CPT1C	2.30399	1.40313	0.900863	Y	N	LC NM+ Specific Regulation
ZNF770	CRTC1	1.4315	0.223751	1.20775	Y	N	LC NM+ Specific Regulation
ZNF770	CWC25	7.22239	6.232	0.990397	Y	N	LC NM+ Specific Regulation
ZNF770	DCP2	1.24105	-0.281888	1.52294	Y	N	LC NM+ Specific Regulation
ZNF770	DCUN1D2	1.33738	0.237313	1.10007	Y	N	LC NM+ Specific Regulation
ZNF770	DDX21	7.44927	6.55576	0.893512	Y	N	LC NM+ Specific Regulation
ZNF770	DDX27	1.32304	0.313275	1.00977	Y	N	LC NM+ Specific Regulation
ZNF770	DENND2A	4.79087	3.99382	0.797054	Y	N	LC NM+ Specific Regulation
ZNF770	DESI1	1.97382	0.431027	1.5428	Y	N	LC NM+ Specific Regulation
ZNF770	DOK5	1.79188	0.927085	0.864793	Y	N	LC NM+ Specific Regulation
ZNF770	DPF1	1.06906	-0.558187	1.62725	Y	N	LC NM+ Specific Regulation
ZNF770	DROSHA	1.34079	0.165292	1.17549	Y	N	LC NM+ Specific Regulation
ZNF770	EARS2	5.58241	4.79028	0.792136	Y	N	LC NM+ Specific Regulation
ZNF770	EIF2B4	1.78339	0.750782	1.0326	Y	N	LC NM+ Specific Regulation
ZNF770	EIF5A2	1.64805	0.839696	0.808351	Y	N	LC NM+ Specific Regulation
ZNF770	EP300	4.44413	3.6366	0.807536	Y	N	LC NM+ Specific Regulation
ZNF770	ERAL1	1.12948	-0.215667	1.34514	Y	N	LC NM+ Specific Regulation
ZNF770	ERICH1	1.27099	-0.173139	1.44413	Y	N	LC NM+ Specific Regulation
ZNF770	FAM161B	1.74616	0.289245	1.45691	Y	N	LC NM+ Specific Regulation
ZNF770	FAM172A	1.29642	0.0299712	1.26645	Y	N	LC NM+ Specific Regulation
ZNF770	FAM174B	1.38845	0.360691	1.02775	Y	N	LC NM+ Specific Regulation
ZNF770	FAM234A	11.4767	10.4746	1.00208	Y	N	LC NM+ Specific Regulation
ZNF770	FAM234B	1.9247	1.10254	0.822165	Y	N	LC NM+ Specific Regulation
ZNF770	FARP2	0.962253	-0.340369	1.30262	Y	N	LC NM+ Specific Regulation
ZNF770	FEM1A	1.16617	-0.840353	2.00652	Y	N	LC NM+ Specific Regulation
ZNF770	FNBP1	1.7352	0.949621	0.785575	Y	N	LC NM+ Specific Regulation
ZNF770	FNIP2	1.13354	-0.791528	1.92507	Y	N	LC NM+ Specific Regulation
ZNF770	FSCN1	6.15679	5.43548	0.721315	Y	N	LC NM+ Specific Regulation
ZNF770	GAS8	11.0712	9.5678	1.50339	Y	N	LC NM+ Specific Regulation
ZNF770	GNE	7.69039	6.94334	0.747046	Y	N	LC NM+ Specific Regulation
ZNF770	GOLGA3	1.61733	0.782145	0.835182	Y	N	LC NM+ Specific Regulation
ZNF770	GPRIN1	1.19898	-0.424408	1.62339	Y	N	LC NM+ Specific Regulation
ZNF770	GSTK1	1.76748	0.952792	0.814685	Y	N	LC NM+ Specific Regulation
ZNF770	GTF2A1	8.85098	8.12062	0.730355	Y	N	LC NM+ Specific Regulation
ZNF770	GTF3C3	7.61707	6.06768	1.54939	Y	N	LC NM+ Specific Regulation
ZNF770	GUF1	6.9164	6.01101	0.905388	Y	N	LC NM+ Specific Regulation
ZNF770	GXYLT1	0.87469	-0.896336	1.77103	Y	N	LC NM+ Specific Regulation
ZNF770	HACE1	1.67655	0.850222	0.826329	Y	N	LC NM+ Specific Regulation
ZNF770	HGSNAT	2.00619	1.2027	0.803489	Y	N	LC NM+ Specific Regulation
ZNF770	HINT2	1.5059	0.347751	1.15815	Y	N	LC NM+ Specific Regulation
ZNF770	HMGB2	1.349	0.265813	1.08318	Y	N	LC NM+ Specific Regulation
ZNF770	HNRNPF	5.71105	4.93023	0.780823	Y	N	LC NM+ Specific Regulation
ZNF770	HOMER3	1.94161	2.82627	0.884667	N	Y	LC NM- Specific Regulation
ZNF770	IFITM3	4.27737	6.01632	1.73894	N	Y	LC NM- Specific Regulation
ZNF770	IFT27	1.6396	0.766818	0.872784	Y	N	LC NM+ Specific Regulation
ZNF770	IFT43	1.07675	-1.09356	2.17031	Y	N	LC NM+ Specific Regulation
ZNF770	IFT80	1.07678	-0.542997	1.61978	Y	N	LC NM+ Specific Regulation
ZNF770	IGF1R	1.15115	0.00227004	1.14888	Y	N	LC NM+ Specific Regulation
ZNF770	IGFBP6	1.16308	-1.00501	2.16809	Y	N	LC NM+ Specific Regulation
ZNF770	IGLON5	1.45152	0.485139	0.966378	Y	N	LC NM+ Specific Regulation
ZNF770	IGSF3	1.21046	-0.469713	1.68017	Y	N	LC NM+ Specific Regulation
ZNF770	INSIG2	2.03162	1.24949	0.782129	Y	N	LC NM+ Specific Regulation
ZNF770	JMJD4	2.03888	0.855252	1.18363	Y	N	LC NM+ Specific Regulation
ZNF770	KCNJ9	1.42951	0.42447	1.00504	Y	N	LC NM+ Specific Regulation
ZNF770	LETMD1	1.82684	0.983461	0.843381	Y	N	LC NM+ Specific Regulation
ZNF770	LMBR1	6.81407	6.01198	0.802084	Y	N	LC NM+ Specific Regulation
ZNF770	LRFN1	-0.444106	1.33414	1.77825	N	Y	LC NM- Specific Regulation
ZNF770	LRP2	1.53969	-0.562457	2.10215	Y	N	LC NM+ Specific Regulation
ZNF770	LTN1	7.17733	6.19433	0.982996	Y	N	LC NM+ Specific Regulation
ZNF770	LYSMD3	8.71406	7.73974	0.974315	Y	N	LC NM+ Specific Regulation
ZNF770	LYST	5.80012	5.09205	0.708066	Y	N	LC NM+ Specific Regulation
ZNF770	LZIC	11.8463	10.58	1.26634	Y	N	LC NM+ Specific Regulation
ZNF770	LZTR1	2.03234	0.0248682	2.00747	Y	N	LC NM+ Specific Regulation
ZNF770	MALAT1	-1.82102	0.77096	2.59198	N	Y	LC NM- Specific Regulation
ZNF770	MAN2C1	1.05744	-0.870767	1.9282	Y	N	LC NM+ Specific Regulation
ZNF770	MAP3K11	4.03141	3.19773	0.833677	Y	N	LC NM+ Specific Regulation
ZNF770	MAPK11	6.66782	5.88021	0.787614	Y	N	LC NM+ Specific Regulation
ZNF770	MARK4	1.83853	1.03399	0.804541	Y	N	LC NM+ Specific Regulation
ZNF770	MAX	2.04951	0.824181	1.22533	Y	N	LC NM+ Specific Regulation
ZNF770	MBD1	1.53414	0.501065	1.03308	Y	N	LC NM+ Specific Regulation
ZNF770	MBD3	0.854945	-0.849014	1.70396	Y	N	LC NM+ Specific Regulation
ZNF770	MCUR1	1.83449	0.818419	1.01607	Y	N	LC NM+ Specific Regulation
ZNF770	MED13	4.72694	3.85336	0.873574	Y	N	LC NM+ Specific Regulation
ZNF770	MED25	1.88056	1.12717	0.753386	Y	N	LC NM+ Specific Regulation
ZNF770	MFSD10	1.83081	0.119024	1.71179	Y	N	LC NM+ Specific Regulation
ZNF770	MFSD8	1.23297	-0.249196	1.48216	Y	N	LC NM+ Specific Regulation
ZNF770	MGAT1	1.16745	0.0290869	1.13837	Y	N	LC NM+ Specific Regulation
ZNF770	MGAT3	1.71715	0.789728	0.927425	Y	N	LC NM+ Specific Regulation
ZNF770	MGMT	8.96363	7.85021	1.11342	Y	N	LC NM+ Specific Regulation
ZNF770	MMP17	7.29413	5.91897	1.37516	Y	N	LC NM+ Specific Regulation
ZNF770	MOB1A	6.52607	5.83363	0.692436	Y	N	LC NM+ Specific Regulation
ZNF770	MRPL43	1.70181	0.780921	0.920888	Y	N	LC NM+ Specific Regulation
ZNF770	MRPS14	1.06542	-0.64128	1.7067	Y	N	LC NM+ Specific Regulation
ZNF770	MT-ATP8	-0.841724	1.6279	2.46962	N	Y	LC NM- Specific Regulation
ZNF770	MT1M	4.23515	4.9777	0.742556	N	Y	LC NM- Specific Regulation
ZNF770	MTA3	2.51871	1.80934	0.709368	Y	N	LC NM+ Specific Regulation
ZNF770	MTRR	9.20692	8.53076	0.676156	Y	N	LC NM+ Specific Regulation
ZNF770	MYADM	6.47593	5.56903	0.906896	Y	N	LC NM+ Specific Regulation
ZNF770	MYO16	0.999284	-0.51817	1.51745	Y	N	LC NM+ Specific Regulation
ZNF770	NAT9	0.96968	-0.853639	1.82332	Y	N	LC NM+ Specific Regulation
ZNF770	NBPF1	1.43978	-0.035654	1.47543	Y	N	LC NM+ Specific Regulation
ZNF770	NCAM2	1.17148	-0.265199	1.43667	Y	N	LC NM+ Specific Regulation
ZNF770	NCBP2AS2	1.58208	0.279111	1.30297	Y	N	LC NM+ Specific Regulation
ZNF770	NCEH1	2.04857	1.11785	0.930717	Y	N	LC NM+ Specific Regulation
ZNF770	NDUFAF5	1.06459	-0.474549	1.53914	Y	N	LC NM+ Specific Regulation
ZNF770	NDUFAF6	1.31757	-0.156114	1.47368	Y	N	LC NM+ Specific Regulation
ZNF770	NELFB	1.6219	0.792737	0.829164	Y	N	LC NM+ Specific Regulation
ZNF770	NELL2	1.19771	-1.13619	2.3339	Y	N	LC NM+ Specific Regulation
ZNF770	NFAT5	6.12714	5.28191	0.845225	Y	N	LC NM+ Specific Regulation
ZNF770	NOP9	8.5993	7.80443	0.794866	Y	N	LC NM+ Specific Regulation
ZNF770	NQO1	1.39968	0.306413	1.09327	Y	N	LC NM+ Specific Regulation
ZNF770	NUCB2	1.32246	-0.0584778	1.38094	Y	N	LC NM+ Specific Regulation
ZNF770	NUDT10	2.28573	1.4975	0.788229	Y	N	LC NM+ Specific Regulation
ZNF770	NUP62	0.962952	-0.498391	1.46134	Y	N	LC NM+ Specific Regulation
ZNF770	PALLD	4.28296	2.86673	1.41623	Y	N	LC NM+ Specific Regulation
ZNF770	PBRM1	5.67727	4.65701	1.02026	Y	N	LC NM+ Specific Regulation
ZNF770	PCMTD2	2.01332	1.01532	0.997998	Y	N	LC NM+ Specific Regulation
ZNF770	PDCD7	7.1807	6.35237	0.828335	Y	N	LC NM+ Specific Regulation
ZNF770	PDS5B	1.83248	1.03361	0.79887	Y	N	LC NM+ Specific Regulation
ZNF770	PELP1	1.79408	1.02048	0.773599	Y	N	LC NM+ Specific Regulation
ZNF770	PEX10	1.07259	-0.105388	1.17798	Y	N	LC NM+ Specific Regulation
ZNF770	PGBD5	1.9893	0.897415	1.09188	Y	N	LC NM+ Specific Regulation
ZNF770	PGM3	0.95852	-0.502962	1.46148	Y	N	LC NM+ Specific Regulation
ZNF770	PIK3C3	1.46231	0.254157	1.20816	Y	N	LC NM+ Specific Regulation
ZNF770	PIK3CA	1.52918	0.579221	0.949956	Y	N	LC NM+ Specific Regulation
ZNF770	PIK3R4	6.64555	5.74117	0.904372	Y	N	LC NM+ Specific Regulation
ZNF770	PIM2	1.66028	0.303871	1.35641	Y	N	LC NM+ Specific Regulation
ZNF770	PMPCB	2.25245	1.4927	0.759753	Y	N	LC NM+ Specific Regulation
ZNF770	POFUT2	0.890351	-0.67094	1.56129	Y	N	LC NM+ Specific Regulation
ZNF770	POLD2	1.07549	-0.2736	1.34909	Y	N	LC NM+ Specific Regulation
ZNF770	POLR2J3	3.61615	5.11498	1.49883	N	Y	LC NM- Specific Regulation
ZNF770	PORCN	1.35778	-0.294806	1.65258	Y	N	LC NM+ Specific Regulation
ZNF770	PPM1F	1.77849	0.99546	0.783032	Y	N	LC NM+ Specific Regulation
ZNF770	PPP1R14A	4.21145	5.1604	0.948944	N	Y	LC NM- Specific Regulation
ZNF770	PPP1R15A	1.32778	0.349751	0.978026	Y	N	LC NM+ Specific Regulation
ZNF770	PPP1R3F	1.6916	0.697809	0.993787	Y	N	LC NM+ Specific Regulation
ZNF770	PRDM4	8.89867	8.18626	0.71241	Y	N	LC NM+ Specific Regulation
ZNF770	PRR5	6.59967	5.62401	0.975655	Y	N	LC NM+ Specific Regulation
ZNF770	PURA	7.23093	6.41726	0.813669	Y	N	LC NM+ Specific Regulation
ZNF770	PYCR3	1.02778	-0.554218	1.582	Y	N	LC NM+ Specific Regulation
ZNF770	RAB28	1.07954	-0.328412	1.40795	Y	N	LC NM+ Specific Regulation
ZNF770	RAB36	0.833591	-1.1045	1.93809	Y	N	LC NM+ Specific Regulation
ZNF770	RAB40C	1.39325	0.296566	1.09668	Y	N	LC NM+ Specific Regulation
ZNF770	RABGEF1	7.17116	6.37447	0.796685	Y	N	LC NM+ Specific Regulation
ZNF770	RAD17	1.31691	0.200964	1.11595	Y	N	LC NM+ Specific Regulation
ZNF770	RANBP2	7.78339	7.10817	0.675224	Y	N	LC NM+ Specific Regulation
ZNF770	RASGEF1A	1.03077	-0.5794	1.61018	Y	N	LC NM+ Specific Regulation
ZNF770	RBMX	-0.54756	1.02658	1.57414	N	Y	LC NM- Specific Regulation
ZNF770	RGS2	1.67557	0.862072	0.813502	Y	N	LC NM+ Specific Regulation
ZNF770	RGS3	2.11128	1.32309	0.788194	Y	N	LC NM+ Specific Regulation
ZNF770	RING1	0.978255	-0.436636	1.41489	Y	N	LC NM+ Specific Regulation
ZNF770	RMDN1	1.72341	0.858134	0.865274	Y	N	LC NM+ Specific Regulation
ZNF770	RP9	1.55005	0.520932	1.02912	Y	N	LC NM+ Specific Regulation
ZNF770	RPRD1B	6.20107	5.06149	1.13958	Y	N	LC NM+ Specific Regulation
ZNF770	RRP1B	4.23137	4.97206	0.740687	N	Y	LC NM- Specific Regulation
ZNF770	RTBDN	1.69068	0.680818	1.00987	Y	N	LC NM+ Specific Regulation
ZNF770	S100PBP	1.31378	0.301395	1.01239	Y	N	LC NM+ Specific Regulation
ZNF770	SAMD4A	1.15768	-0.0254672	1.18315	Y	N	LC NM+ Specific Regulation
ZNF770	SCP2	2.29701	1.56341	0.733594	Y	N	LC NM+ Specific Regulation
ZNF770	SDF2	1.90795	0.561486	1.34646	Y	N	LC NM+ Specific Regulation
ZNF770	SENP2	1.6164	0.689405	0.926996	Y	N	LC NM+ Specific Regulation
ZNF770	SETD3	1.35935	0.213584	1.14576	Y	N	LC NM+ Specific Regulation
ZNF770	SGPP2	11.106	9.90757	1.19842	Y	N	LC NM+ Specific Regulation
ZNF770	SLC12A2	1.35107	0.104915	1.24615	Y	N	LC NM+ Specific Regulation
ZNF770	SLC12A4	1.85259	2.99442	1.14183	N	Y	LC NM- Specific Regulation
ZNF770	SLC16A8	1.64971	0.785763	0.863951	Y	N	LC NM+ Specific Regulation
ZNF770	SLC18B1	4.41391	5.91969	1.50578	N	Y	LC NM- Specific Regulation
ZNF770	SLC35B4	1.64847	0.809314	0.839158	Y	N	LC NM+ Specific Regulation
ZNF770	SMAD1	7.04676	5.8855	1.16126	Y	N	LC NM+ Specific Regulation
ZNF770	SMC2	8.86001	7.39708	1.46293	Y	N	LC NM+ Specific Regulation
ZNF770	SMYD3	2.00556	1.23016	0.775405	Y	N	LC NM+ Specific Regulation
ZNF770	SP3	5.07099	4.32166	0.749326	Y	N	LC NM+ Specific Regulation
ZNF770	SPG11	5.57696	4.82366	0.753304	Y	N	LC NM+ Specific Regulation
ZNF770	SPG7	2.37477	1.41985	0.954921	Y	N	LC NM+ Specific Regulation
ZNF770	SPIRE1	6.85917	5.99182	0.867349	Y	N	LC NM+ Specific Regulation
ZNF770	SRRM2	1.97359	1.13582	0.837775	Y	N	LC NM+ Specific Regulation
ZNF770	SRSF4	1.56851	0.730684	0.837822	Y	N	LC NM+ Specific Regulation
ZNF770	SSBP4	1.13591	-0.0307094	1.16662	Y	N	LC NM+ Specific Regulation
ZNF770	STAT2	1.19192	-0.256333	1.44825	Y	N	LC NM+ Specific Regulation
ZNF770	STIM2	0.895212	-0.753468	1.64868	Y	N	LC NM+ Specific Regulation
ZNF770	STT3A	9.98326	9.2425	0.740763	Y	N	LC NM+ Specific Regulation
ZNF770	STXBP5	8.60707	7.80198	0.805091	Y	N	LC NM+ Specific Regulation
ZNF770	SULT1A1	1.54023	0.129181	1.41105	Y	N	LC NM+ Specific Regulation
ZNF770	TBC1D19	1.6787	-0.00696749	1.68567	Y	N	LC NM+ Specific Regulation
ZNF770	TBL1XR1	1.38227	0.461788	0.920483	Y	N	LC NM+ Specific Regulation
ZNF770	TBL3	1.232	-0.127773	1.35978	Y	N	LC NM+ Specific Regulation
ZNF770	TELO2	0.991791	-0.508347	1.50014	Y	N	LC NM+ Specific Regulation
ZNF770	TERF1	1.41759	0.162434	1.25516	Y	N	LC NM+ Specific Regulation
ZNF770	THEM4	1.99789	0.542468	1.45542	Y	N	LC NM+ Specific Regulation
ZNF770	TMCC3	1.10876	-0.302715	1.41148	Y	N	LC NM+ Specific Regulation
ZNF770	TMCO3	2.10419	1.26379	0.840407	Y	N	LC NM+ Specific Regulation
ZNF770	TMEM163	1.29291	0.179576	1.11333	Y	N	LC NM+ Specific Regulation
ZNF770	TMEM184C	8.0806	7.33779	0.742807	Y	N	LC NM+ Specific Regulation
ZNF770	TMEM19	1.95429	1.21395	0.740341	Y	N	LC NM+ Specific Regulation
ZNF770	TMTC4	1.11906	-0.322929	1.44199	Y	N	LC NM+ Specific Regulation
ZNF770	TNS2	1.41547	2.4941	1.07863	N	Y	LC NM- Specific Regulation
ZNF770	TPGS1	1.18096	-0.34364	1.5246	Y	N	LC NM+ Specific Regulation
ZNF770	TRAK2	1.40025	0.361976	1.03828	Y	N	LC NM+ Specific Regulation
ZNF770	TRAM1	10.0116	9.28887	0.722736	Y	N	LC NM+ Specific Regulation
ZNF770	TRAPPC2	1.54626	0.623488	0.922776	Y	N	LC NM+ Specific Regulation
ZNF770	TRIM24	7.61218	6.41584	1.19634	Y	N	LC NM+ Specific Regulation
ZNF770	TRIP11	6.31509	5.22667	1.08841	Y	N	LC NM+ Specific Regulation
ZNF770	TRRAP	5.39212	6.40438	1.01226	N	Y	LC NM- Specific Regulation
ZNF770	TSEN34	1.2268	-0.650939	1.87774	Y	N	LC NM+ Specific Regulation
ZNF770	TTC4	1.15873	-0.272059	1.43079	Y	N	LC NM+ Specific Regulation
ZNF770	TUBGCP5	1.50122	0.393871	1.10735	Y	N	LC NM+ Specific Regulation
ZNF770	TUFT1	1.08029	-0.0797078	1.15999	Y	N	LC NM+ Specific Regulation
ZNF770	UPF1	7.70394	6.98507	0.718873	Y	N	LC NM+ Specific Regulation
ZNF770	UPRT	9.23015	8.42421	0.805937	Y	N	LC NM+ Specific Regulation
ZNF770	URGCP	7.2152	6.27452	0.94068	Y	N	LC NM+ Specific Regulation
ZNF770	USP38	6.43476	5.73387	0.700891	Y	N	LC NM+ Specific Regulation
ZNF770	UXS1	1.9133	-0.312703	2.226	Y	N	LC NM+ Specific Regulation
ZNF770	VAC14	1.45465	0.357966	1.09669	Y	N	LC NM+ Specific Regulation
ZNF770	VAMP5	4.50027	5.92222	1.42195	N	Y	LC NM- Specific Regulation
ZNF770	VPS45	1.49682	0.627773	0.869049	Y	N	LC NM+ Specific Regulation
ZNF770	VWC2	1.41567	-0.102188	1.51785	Y	N	LC NM+ Specific Regulation
ZNF770	WDFY3	1.55865	0.553593	1.00506	Y	N	LC NM+ Specific Regulation
ZNF770	YAF2	1.97619	0.942741	1.03345	Y	N	LC NM+ Specific Regulation
ZNF770	YEATS2	2.08726	1.26278	0.824482	Y	N	LC NM+ Specific Regulation
ZNF770	YES1	4.71346	3.98178	0.731685	Y	N	LC NM+ Specific Regulation
ZNF770	YIF1A	1.42207	0.259121	1.16295	Y	N	LC NM+ Specific Regulation
ZNF770	YY1	2.00027	1.26397	0.736297	Y	N	LC NM+ Specific Regulation
ZNF770	ZFP91	6.97388	6.14263	0.83125	Y	N	LC NM+ Specific Regulation
ZNF770	ZFYVE1	1.02341	-0.186819	1.21023	Y	N	LC NM+ Specific Regulation
ZNF770	ZFYVE9	8.06637	7.06069	1.00568	Y	N	LC NM+ Specific Regulation
ZNF770	ZMAT4	1.69647	0.896471	0.800003	Y	N	LC NM+ Specific Regulation
ZNF770	ZNF148	6.74606	6.04924	0.696819	Y	N	LC NM+ Specific Regulation
ZNF770	ZNF281	8.36321	7.49162	0.871588	Y	N	LC NM+ Specific Regulation
ZNF770	ZNF655	1.23206	0.130504	1.10155	Y	N	LC NM+ Specific Regulation
ZNF770	ZSWIM7	1.73476	0.727712	1.00704	Y	N	LC NM+ Specific Regulation
BHLHE41	A1BG	1.38445	1.36018	0.0242703	N	N
BHLHE41	A2M	1.10557	0.823215	0.282352	N	N
BHLHE41	AACS	-0.622217	-0.253972	0.368245	N	N
BHLHE41	AAGAB	-0.788874	-0.778785	0.0100884	N	N
BHLHE41	AAK1	-0.937773	-0.850553	0.0872194	N	N
BHLHE41	AAMDC	0.484564	0.0949264	0.389637	N	N
BHLHE41	AAMP	-0.720595	-0.761135	0.0405401	N	N
BHLHE41	AARSD1	-0.964729	-0.878339	0.0863904	N	N
BHLHE41	AASDHPPT	-1.02041	-1.02631	0.00590107	N	N
BHLHE41	AASS	1.44706	1.04819	0.398878	N	N
BHLHE41	AATF	0.00818167	0.037813	0.0296314	N	N
BHLHE41	AATK	-0.616641	-0.492039	0.124602	N	N
BHLHE41	ABAT	-1.08614	-1.12659	0.0404456	N	N
BHLHE41	ABCA1	1.04901	0.540891	0.508121	N	N
BHLHE41	ABCA2	-0.637352	-0.756849	0.119497	N	N
BHLHE41	ABCA3	-0.982501	-0.95897	0.0235304	N	N
BHLHE41	ABCA5	-0.635434	-0.527826	0.107609	N	N
BHLHE41	ABCA7	-0.12195	0.0265468	0.148496	N	N
BHLHE41	ABCA8	1.43922	1.16614	0.273076	N	N
BHLHE41	ABCB1	1.69576	1.56809	0.127667	N	N
BHLHE41	ABCB6	-1.03307	-0.983793	0.0492785	N	N
BHLHE41	ABCB8	-0.538662	-0.403972	0.13469	N	N
BHLHE41	ABCB9	-0.029409	0.115584	0.144993	N	N
BHLHE41	ABCC5	-0.846709	-0.818411	0.0282988	N	N
BHLHE41	ABCC8	-0.0710929	-0.167614	0.0965213	N	N
BHLHE41	ABCD1	-0.145957	-0.00685451	0.139102	N	N
BHLHE41	ABCD3	-0.709706	-0.252355	0.457351	N	N
BHLHE41	ABCD4	0.395508	0.411361	0.015853	N	N
BHLHE41	ABCE1	-0.82787	-0.793447	0.0344234	N	N
BHLHE41	ABCF1	-0.742511	-0.452017	0.290494	N	N
BHLHE41	ABCF2	-0.650367	-0.658707	0.00833982	N	N
BHLHE41	ABCF3	-0.670183	-0.6784	0.00821689	N	N
BHLHE41	ABCG2	1.17927	0.934932	0.244334	N	N
BHLHE41	ABHD10	-0.887867	-0.78448	0.103387	N	N
BHLHE41	ABHD11	-0.131714	-0.0883952	0.0433183	N	N
BHLHE41	ABHD12	-0.983325	-1.04108	0.0577525	N	N
BHLHE41	ABHD14A	-1.02297	-0.910746	0.112223	N	N
BHLHE41	ABHD16A	-0.82311	-0.746135	0.0769745	N	N
BHLHE41	ABHD17A	-0.624665	-0.483822	0.140844	N	N
BHLHE41	ABHD17C	0.778256	0.842068	0.063812	N	N
BHLHE41	ABHD2	-0.427341	-0.268419	0.158922	N	N
BHLHE41	ABHD3	-0.356449	-0.53055	0.174101	N	N
BHLHE41	ABHD5	0.862471	0.853435	0.00903603	N	N
BHLHE41	ABHD6	0.812324	0.97925	0.166926	N	N
BHLHE41	ABHD8	-0.954855	-1.04562	0.0907624	N	N
BHLHE41	ABI1	-0.926254	-0.666235	0.260018	N	N
BHLHE41	ABI2	-0.897166	-0.635682	0.261485	N	N
BHLHE41	ABL1	0.0441588	0.395218	0.351059	N	N
BHLHE41	ABL2	-0.334071	-0.152701	0.181369	N	N
BHLHE41	ABLIM1	-0.949457	-1.0274	0.0779425	N	N
BHLHE41	ABLIM2	-0.686886	-0.540222	0.146664	N	N
BHLHE41	ABLIM3	0.201834	0.458702	0.256868	N	N
BHLHE41	ABR	-0.98043	-0.875639	0.104791	N	N
BHLHE41	ABRACL	-0.515417	-0.601587	0.0861698	N	N
BHLHE41	ABRAXAS2	-0.396363	-0.162931	0.233432	N	N
BHLHE41	ABTB1	0.472647	0.437665	0.0349825	N	N
BHLHE41	AC007106.1	1.48846	1.40785	0.0806039	N	N
BHLHE41	ACAA1	-0.718185	-0.464759	0.253425	N	N
BHLHE41	ACAA2	-0.228106	-0.194612	0.0334934	N	N
BHLHE41	ACACA	-0.745496	-0.70649	0.0390062	N	N
BHLHE41	ACAD8	-0.229311	0.428692	0.658003	N	N
BHLHE41	ACAD9	-0.56836	-0.407888	0.160472	N	N
BHLHE41	ACADM	-0.626114	-0.616652	0.00946249	N	N
BHLHE41	ACADS	0.468374	-0.0221149	0.490489	N	N
BHLHE41	ACADSB	-0.224318	-0.219133	0.00518507	N	N
BHLHE41	ACADVL	-0.840896	-0.921961	0.0810652	N	N
BHLHE41	ACAP1	0.712826	0.870745	0.157919	N	N
BHLHE41	ACAP2	-0.219955	-0.199538	0.020417	N	N
BHLHE41	ACAP3	-0.297106	-0.181454	0.115652	N	N
BHLHE41	ACAT1	-0.795296	-0.772567	0.022729	N	N
BHLHE41	ACAT2	-1.0071	-0.942927	0.0641775	N	N
BHLHE41	ACBD3	-0.756647	-0.608719	0.147927	N	N
BHLHE41	ACBD5	-0.863431	-0.781419	0.082012	N	N
BHLHE41	ACBD6	0.364249	0.0642126	0.300036	N	N
BHLHE41	ACBD7	1.11173	0.805666	0.306066	N	N
BHLHE41	ACD	-0.334296	-0.243132	0.0911631	N	N
BHLHE41	ACER3	-1.04336	-0.846201	0.197163	N	N
BHLHE41	ACHE	-1.08029	-1.06303	0.0172605	N	N
BHLHE41	ACIN1	-0.378395	-0.341544	0.0368508	N	N
BHLHE41	ACKR1	0.825477	0.867608	0.0421306	N	N
BHLHE41	ACLY	-1.12084	-1.14146	0.0206188	N	N
BHLHE41	ACO1	-0.617816	-0.404974	0.212841	N	N
BHLHE41	ACO2	-1.09515	-1.03456	0.0605918	N	N
BHLHE41	ACOT13	-0.909562	-0.873644	0.0359185	N	N
BHLHE41	ACOT7	-1.21187	-1.24133	0.0294598	N	N
BHLHE41	ACOT8	-0.878749	-0.77678	0.101969	N	N
BHLHE41	ACOT9	-0.44555	-0.327925	0.117625	N	N
BHLHE41	ACOX1	-8.22391	-8.06415	0.15976	N	N
BHLHE41	ACP1	-0.97112	-0.757683	0.213437	N	N
BHLHE41	ACP2	-0.873406	-0.759514	0.113892	N	N
BHLHE41	ACSBG1	1.16921	0.916299	0.25291	N	N
BHLHE41	ACSL1	-0.400615	-0.292411	0.108204	N	N
BHLHE41	ACSL3	-1.03465	-1.03975	0.00509664	N	N
BHLHE41	ACSL4	-1.01542	-1.07024	0.0548185	N	N
BHLHE41	ACSL6	-0.803981	-0.863303	0.0593215	N	N
BHLHE41	ACSS1	1.51539	1.0805	0.434897	N	N
BHLHE41	ACSS2	-0.767874	-0.586471	0.181403	N	N
BHLHE41	ACTA2	1.46412	1.24958	0.214545	N	N
BHLHE41	ACTB	-1.29779	-1.39711	0.0993167	N	N
BHLHE41	ACTG1	-1.19942	-1.27392	0.0745015	N	N
BHLHE41	ACTL6B	-0.590348	-0.420675	0.169673	N	N
BHLHE41	ACTN1	-0.364508	-0.293154	0.0713544	N	N
BHLHE41	ACTN2	0.888627	1.04033	0.151698	N	N
BHLHE41	ACTN4	-0.750551	-0.831069	0.0805182	N	N
BHLHE41	ACTR10	-1.15929	-1.20785	0.048568	N	N
BHLHE41	ACTR1A	-1.11124	-1.12043	0.00919698	N	N
BHLHE41	ACTR1B	-1.00995	-1.02153	0.0115849	N	N
BHLHE41	ACTR2	-0.991073	-0.973583	0.0174894	N	N
BHLHE41	ACTR3	-1.00762	-0.998222	0.00939815	N	N
BHLHE41	ACTR3B	-0.583551	-0.531815	0.0517369	N	N
BHLHE41	ACTR6	-1.0786	-1.09011	0.0115154	N	N
BHLHE41	ACVR1B	-0.792882	-0.650656	0.142226	N	N
BHLHE41	ACYP1	-0.553149	-0.393437	0.159712	N	N
BHLHE41	ACYP2	-1.08469	-1.09715	0.0124634	N	N
BHLHE41	ADA2	0.815804	0.768771	0.047033	N	N
BHLHE41	ADAM10	-0.0730621	-0.0499875	0.0230746	N	N
BHLHE41	ADAM11	1.27503	1.019	0.256031	N	N
BHLHE41	ADAM15	-8.22489	-8.20378	0.0211048	N	N
BHLHE41	ADAM17	0.0421975	0.432047	0.389849	N	N
BHLHE41	ADAM22	-0.839749	-0.681949	0.1578	N	N
BHLHE41	ADAM23	-0.895279	-0.84483	0.0504484	N	N
BHLHE41	ADAM9	-0.255967	-0.178618	0.0773487	N	N
BHLHE41	ADAMTS1	1.49135	1.2838	0.207548	N	N
BHLHE41	ADAMTS2	-0.190928	-0.445654	0.254726	N	N
BHLHE41	ADAMTS4	1.39101	1.04941	0.341603	N	N
BHLHE41	ADAP1	-0.852502	-0.532675	0.319827	N	N
BHLHE41	ADAR	-1.09212	-1.03456	0.0575683	N	N
BHLHE41	ADARB1	-0.703493	-0.43033	0.273163	N	N
BHLHE41	ADARB2	1.26484	1.23066	0.0341855	N	N
BHLHE41	ADCK2	-0.460787	-0.341712	0.119075	N	N
BHLHE41	ADCY1	-0.346674	0.548559	0.895233	N	N
BHLHE41	ADCY2	-0.962891	-0.96716	0.00426858	N	N
BHLHE41	ADCY3	-0.687311	-0.70476	0.0174489	N	N
BHLHE41	ADCY5	-0.581168	-0.455699	0.125469	N	N
BHLHE41	ADCY6	0.169693	0.0783315	0.0913611	N	N
BHLHE41	ADCYAP1R1	-0.793428	-0.689626	0.103802	N	N
BHLHE41	ADD1	-1.25106	-1.16966	0.0813978	N	N
BHLHE41	ADD2	-1.13642	-1.16434	0.0279253	N	N
BHLHE41	ADD3	-0.505079	-0.240068	0.265011	N	N
BHLHE41	ADGRA1	-0.680808	-0.554094	0.126714	N	N
BHLHE41	ADGRA3	1.03184	0.829695	0.202146	N	N
BHLHE41	ADGRB1	-0.520421	-0.243774	0.276646	N	N
BHLHE41	ADGRB2	-0.589192	-0.435114	0.154078	N	N
BHLHE41	ADGRB3	-0.472498	-0.301388	0.17111	N	N
BHLHE41	ADGRF5	1.41415	1.30581	0.108348	N	N
BHLHE41	ADGRG1	-0.327789	-0.371819	0.0440299	N	N
BHLHE41	ADGRL1	-0.778659	-0.640567	0.138093	N	N
BHLHE41	ADGRL3	-0.631525	-0.62444	0.0070853	N	N
BHLHE41	ADH5	-1.02156	-1.02126	0.000302987	N	N
BHLHE41	ADI1	-0.56642	-0.530263	0.036157	N	N
BHLHE41	ADIPOR1	-0.89415	-0.889847	0.00430336	N	N
BHLHE41	ADIPOR2	-0.141894	0.438427	0.580321	N	N
BHLHE41	ADIRF	1.09121	0.623895	0.467318	N	N
BHLHE41	ADK	-0.945756	-0.830273	0.115483	N	N
BHLHE41	ADM	0.396144	0.254617	0.141527	N	N
BHLHE41	ADNP	-0.426947	-0.405585	0.0213627	N	N
BHLHE41	ADNP2	-0.0646469	0.520849	0.585496	N	N
BHLHE41	ADO	-0.0262942	-0.0978854	0.0715912	N	N
BHLHE41	ADORA1	0.665946	0.523602	0.142345	N	N
BHLHE41	ADPGK	-0.858185	-0.731791	0.126394	N	N
BHLHE41	ADRA1B	0.188872	1.04873	0.859857	N	N
BHLHE41	ADRA2A	-1.00138	-0.981762	0.0196214	N	N
BHLHE41	ADRM1	-1.10118	-1.05654	0.0446413	N	N
BHLHE41	ADSL	-0.681145	-0.499729	0.181416	N	N
BHLHE41	AEBP1	1.29416	0.975215	0.318944	N	N
BHLHE41	AEBP2	0.167017	0.4455	0.278483	N	N
BHLHE41	AFDN	-0.825526	-0.782388	0.0431379	N	N
BHLHE41	AFF1	0.00331257	0.0564937	0.0531811	N	N
BHLHE41	AFF2	-0.628119	-0.401273	0.226846	N	N
BHLHE41	AFF3	-8.56941	-8.18882	0.380587	N	N
BHLHE41	AFF4	-1.04825	-0.948912	0.0993345	N	N
BHLHE41	AFG3L2	-0.977527	-0.942714	0.034813	N	N
BHLHE41	AFMID	0.33222	0.431709	0.0994891	N	N
BHLHE41	AFTPH	-0.517825	-0.330879	0.186946	N	N
BHLHE41	AGAP1	-0.770903	-0.623068	0.147835	N	N
BHLHE41	AGAP2	0.868359	0.573902	0.294457	N	N
BHLHE41	AGAP3	-0.983098	-1.01407	0.030975	N	N
BHLHE41	AGFG1	-0.492514	-0.310852	0.181662	N	N
BHLHE41	AGFG2	0.361168	0.561888	0.200719	N	N
BHLHE41	AGGF1	-0.573296	-0.408204	0.165092	N	N
BHLHE41	AGK	-0.333342	-0.372208	0.0388662	N	N
BHLHE41	AGL	-0.527053	-0.177918	0.349135	N	N
BHLHE41	AGO1	0.618385	0.812816	0.194432	N	N
BHLHE41	AGO2	-0.386774	-0.148447	0.238328	N	N
BHLHE41	AGO3	0.00408622	0.11404	0.109953	N	N
BHLHE41	AGPAT1	-1.00153	-0.962411	0.0391165	N	N
BHLHE41	AGPAT2	-0.199095	0.477726	0.676821	N	N
BHLHE41	AGPAT3	-0.350293	-0.479062	0.128769	N	N
BHLHE41	AGPAT4	-0.726823	-0.220867	0.505956	N	N
BHLHE41	AGPAT5	-0.806349	-0.740078	0.0662702	N	N
BHLHE41	AGPS	-0.544272	-0.412132	0.13214	N	N
BHLHE41	AGT	1.14506	0.570013	0.575046	N	N
BHLHE41	AGTPBP1	-0.97919	-0.990638	0.011448	N	N
BHLHE41	AGTRAP	-7.09262	-7.09661	0.00398518	N	N
BHLHE41	AHCTF1	0.328041	0.550791	0.22275	N	N
BHLHE41	AHCY	-1.04259	-0.934524	0.108069	N	N
BHLHE41	AHCYL1	-0.326956	-0.487848	0.160892	N	N
BHLHE41	AHCYL2	-0.547886	-0.496816	0.0510693	N	N
BHLHE41	AHDC1	-0.310428	0.0307272	0.341155	N	N
BHLHE41	AHI1	-1.08269	-0.981018	0.101677	N	N
BHLHE41	AHNAK	1.17903	0.783365	0.395669	N	N
BHLHE41	AHNAK2	-1.03069	-0.998383	0.0323086	N	N
BHLHE41	AHSA1	-1.16812	-1.17922	0.0110971	N	N
BHLHE41	AIDA	-8.52008	-8.51788	0.00220042	N	N
BHLHE41	AIF1L	1.19274	0.982223	0.210515	N	N
BHLHE41	AIFM1	0.0377068	-0.153648	0.191354	N	N
BHLHE41	AIFM3	1.18191	1.0057	0.176207	N	N
BHLHE41	AIG1	-1.13997	-1.10078	0.0391899	N	N
BHLHE41	AIMP1	-0.533107	-0.677001	0.143894	N	N
BHLHE41	AIP	-0.780034	-0.634926	0.145108	N	N
BHLHE41	AJAP1	0.70201	0.873648	0.171638	N	N
BHLHE41	AJM1	0.236958	0.351875	0.114917	N	N
BHLHE41	AK1	-1.06749	-0.951161	0.116331	N	N
BHLHE41	AK2	-0.412477	-0.322151	0.0903259	N	N
BHLHE41	AK3	-0.807234	-0.854293	0.0470587	N	N
BHLHE41	AK4	-0.955521	-0.897448	0.0580727	N	N
BHLHE41	AK5	0.0724386	0.496453	0.424014	N	N
BHLHE41	AK6	-0.321679	-0.31456	0.00711922	N	N
BHLHE41	AK9	0.731807	0.317387	0.41442	N	N
BHLHE41	AKAP1	0.0865337	0.332108	0.245574	N	N
BHLHE41	AKAP10	-0.608796	-0.443943	0.164853	N	N
BHLHE41	AKAP11	-0.973693	-0.954689	0.0190038	N	N
BHLHE41	AKAP12	-1.28808	-1.34829	0.0602116	N	N
BHLHE41	AKAP13	-0.556742	-0.194823	0.361919	N	N
BHLHE41	AKAP6	-1.06299	-1.08697	0.0239809	N	N
BHLHE41	AKAP7	0.61147	0.533121	0.0783486	N	N
BHLHE41	AKAP8L	-0.679845	-0.447608	0.232237	N	N
BHLHE41	AKAP9	-0.860562	-0.871123	0.0105606	N	N
BHLHE41	AKIP1	0.330703	0.208658	0.122045	N	N
BHLHE41	AKIRIN1	-0.969308	-0.968981	0.000326633	N	N
BHLHE41	AKIRIN2	-0.808452	-0.780884	0.0275673	N	N
BHLHE41	AKR1A1	-0.545964	-0.325991	0.219973	N	N
BHLHE41	AKR1B1	-1.11849	-1.17514	0.0566466	N	N
BHLHE41	AKR1C1	-0.641763	-0.683429	0.0416669	N	N
BHLHE41	AKR1C2	-0.563324	-0.341037	0.222286	N	N
BHLHE41	AKR7A2	-0.757795	-0.772247	0.0144518	N	N
BHLHE41	AKT1	-0.503494	-0.589821	0.0863269	N	N
BHLHE41	AKT1S1	-0.614851	-0.365431	0.249421	N	N
BHLHE41	AKT2	0.68413	0.600938	0.0831919	N	N
BHLHE41	AKT3	-0.663586	-0.736954	0.0733686	N	N
BHLHE41	AKTIP	-0.971493	-0.930735	0.040758	N	N
BHLHE41	ALAD	-0.445374	-0.463276	0.0179021	N	N
BHLHE41	ALAS1	-0.905101	-0.914847	0.00974651	N	N
BHLHE41	ALCAM	-0.328418	-0.435162	0.106744	N	N
BHLHE41	ALDH18A1	-0.168834	0.191627	0.36046	N	N
BHLHE41	ALDH1A1	1.25846	1.06597	0.192492	N	N
BHLHE41	ALDH1L1	1.16208	0.857437	0.304645	N	N
BHLHE41	ALDH2	-1.05801	-1.10581	0.047799	N	N
BHLHE41	ALDH3A2	-0.52199	-0.48659	0.0354004	N	N
BHLHE41	ALDH4A1	-0.550226	-0.372289	0.177937	N	N
BHLHE41	ALDH5A1	-0.335828	-0.31527	0.0205572	N	N
BHLHE41	ALDH6A1	-7.83844	-7.99172	0.153276	N	N
BHLHE41	ALDH7A1	-0.367674	-0.267805	0.0998694	N	N
BHLHE41	ALDH9A1	-0.715225	-0.597867	0.117357	N	N
BHLHE41	ALDOA	-0.592428	-0.849983	0.257555	N	N
BHLHE41	ALDOC	-1.11028	-1.23009	0.119813	N	N
BHLHE41	ALG1	-7.67257	-7.46145	0.211119	N	N
BHLHE41	ALG14	-0.391373	-0.0848801	0.306493	N	N
BHLHE41	ALG2	-0.440618	-0.162561	0.278056	N	N
BHLHE41	ALG5	-0.624118	-0.375125	0.248993	N	N
BHLHE41	ALG9	-0.000813995	0.391429	0.392243	N	N
BHLHE41	ALK	-0.589623	-0.484081	0.105542	N	N
BHLHE41	ALKBH5	-1.11634	-1.11058	0.00576058	N	N
BHLHE41	ALKBH6	-1.00967	-0.905786	0.103887	N	N
BHLHE41	ALKBH7	-0.833813	-0.802523	0.0312902	N	N
BHLHE41	ALOX5AP	1.22171	0.953526	0.268186	N	N
BHLHE41	AMACR	-0.517962	-0.558407	0.0404448	N	N
BHLHE41	AMD1	-0.845788	-0.866791	0.0210024	N	N
BHLHE41	AMER2	0.363819	0.178982	0.184836	N	N
BHLHE41	AMER3	0.0359747	0.048918	0.0129433	N	N
BHLHE41	AMFR	-1.07668	-1.12122	0.0445416	N	N
BHLHE41	AMIGO1	-0.632635	-0.52833	0.104304	N	N
BHLHE41	AMIGO2	-1.08649	-1.05721	0.0292833	N	N
BHLHE41	AMN1	-0.674588	-0.564608	0.10998	N	N
BHLHE41	AMOT	0.850825	0.700591	0.150233	N	N
BHLHE41	AMOTL1	-0.488343	0.186616	0.674959	N	N
BHLHE41	AMOTL2	1.08016	0.946036	0.134124	N	N
BHLHE41	AMPD2	-1.16913	-1.12385	0.0452725	N	N
BHLHE41	AMPH	-0.796558	-0.582015	0.214543	N	N
BHLHE41	AMZ2	-1.12762	-1.13705	0.00943015	N	N
BHLHE41	ANAPC1	-0.117156	-0.0310968	0.0860595	N	N
BHLHE41	ANAPC11	-0.953035	-0.845511	0.107524	N	N
BHLHE41	ANAPC13	-0.980599	-0.93226	0.0483385	N	N
BHLHE41	ANAPC15	-0.209242	-0.230378	0.0211362	N	N
BHLHE41	ANAPC16	-0.338348	-0.204576	0.133773	N	N
BHLHE41	ANAPC5	-0.820606	-0.723668	0.0969376	N	N
BHLHE41	ANAPC7	-0.906787	-0.821069	0.0857181	N	N
BHLHE41	ANGEL1	-0.306321	0.0597484	0.366069	N	N
BHLHE41	ANGPTL4	1.77765	1.46428	0.31337	N	N
BHLHE41	ANK1	0.744505	0.654965	0.0895402	N	N
BHLHE41	ANK2	-1.1137	-1.16118	0.0474839	N	N
BHLHE41	ANK3	-1.0298	-0.934673	0.0951224	N	N
BHLHE41	ANKFY1	-0.182947	-0.224609	0.0416613	N	N
BHLHE41	ANKH	-1.12202	-1.1167	0.00531849	N	N
BHLHE41	ANKHD1	-0.343538	-0.117578	0.22596	N	N
BHLHE41	ANKIB1	-0.315104	-0.1076	0.207505	N	N
BHLHE41	ANKLE2	-0.511754	-0.290543	0.221211	N	N
BHLHE41	ANKMY2	-9.00922	-9.20875	0.199535	N	N
BHLHE41	ANKRD10	-0.351889	0.0913515	0.44324	N	N
BHLHE41	ANKRD11	-0.797381	-0.789017	0.00836339	N	N
BHLHE41	ANKRD12	-0.730446	-0.894742	0.164296	N	N
BHLHE41	ANKRD13C	-0.121366	0.309377	0.430743	N	N
BHLHE41	ANKRD13D	-0.608052	-0.512209	0.095843	N	N
BHLHE41	ANKRD17	-0.954746	-0.885463	0.0692824	N	N
BHLHE41	ANKRD26	0.595686	0.7899	0.194215	N	N
BHLHE41	ANKRD27	-0.703091	-0.549065	0.154026	N	N
BHLHE41	ANKRD28	0.0455431	0.514609	0.469066	N	N
BHLHE41	ANKRD34A	-0.438336	-0.559302	0.120966	N	N
BHLHE41	ANKRD35	0.371454	0.469514	0.0980596	N	N
BHLHE41	ANKRD36	1.00652	0.595919	0.410603	N	N
BHLHE41	ANKRD36C	1.13181	0.963856	0.167951	N	N
BHLHE41	ANKRD39	-0.698866	-0.0920648	0.606801	N	N
BHLHE41	ANKRD40	-0.483208	-0.430679	0.0525282	N	N
BHLHE41	ANKRD42	-0.325541	0.0547078	0.380249	N	N
BHLHE41	ANKRD44	1.22274	1.17729	0.0454516	N	N
BHLHE41	ANKRD46	-1.11374	-1.13343	0.0196951	N	N
BHLHE41	ANKRD50	-0.474803	-0.474534	0.000269499	N	N
BHLHE41	ANKRD52	-0.766038	-0.505957	0.26008	N	N
BHLHE41	ANKRD54	-0.371588	-0.469181	0.097593	N	N
BHLHE41	ANKRD6	-0.452047	-0.242184	0.209863	N	N
BHLHE41	ANKRD9	-0.274466	0.0482608	0.322726	N	N
BHLHE41	ANKS1A	-0.725431	-0.790632	0.0652011	N	N
BHLHE41	ANKS1B	-0.20782	-0.279349	0.0715292	N	N
BHLHE41	ANLN	0.766483	0.601759	0.164723	N	N
BHLHE41	ANO10	-0.906952	-0.917915	0.0109624	N	N
BHLHE41	ANO5	-0.326426	0.0765977	0.403024	N	N
BHLHE41	ANO6	-0.241162	-0.46397	0.222807	N	N
BHLHE41	ANO8	0.336627	0.650538	0.313911	N	N
BHLHE41	ANOS1	-0.922685	-0.971067	0.0483825	N	N
[truncated: 145,668 more rows]

## Sheet: NM GRNs-TFs with NM+ or - bias
TF	Over 80% of edges called specific for TF were specific to:
BHLHE41	NM+
FEV	NM+
KLF12	NM+
MLX	NM+
PATZ1	NM+
PRDM4	NM+
RFX3	NM+
SCRT1	NM+
ZBTB18	NM+
ZNF146	NM+
ZNF281	NM+
ZNF770	NM+
DBP	NM-
ESRRG	NM-
ETV5	NM-
HLF	NM-
HSF2	NM-
MEF2D	NM-
