# Supplementary material for: Impact of Alzheimer’s disease risk factors and local neuromelanin content on the transcriptomic landscape of the human locus coeruleus
Source: bioRxiv. 2025 Oct 29:2025.10.29.685354. Preprint. [Version 1] doi: 10.1101/2025.10.29.685354 (PMC12636595; doi:10.1101/2025.10.29.685354)
Supplement: Supplement 11 — Table S9. Genes unique to one-few LC NMF factors and Enrichr analysis of NMF factor-specific genes. Genes identified as uniquely upweighted in 1–3 NMF factors are listed, with a row for each factor-gene pair. Enrichr results with an adjusted p-value<0.05 are provided alongside details to aid in table interpretation. The background gene list used for enrichment testing in this analysis is also included. [file media-11.xlsx]

## Sheet: LC NMF Factor-Specific Genes
NMF Factor Specific to Gene	Gene Symbol	Factor's Gene Loading	Gene ID
LCnmf1	ENPP4	0.000299185	ENSG00000001561
LCnmf1	KDM1A	1.23335e-05	ENSG00000004487
LCnmf1	CAMKK1	2.18084e-06	ENSG00000004660
LCnmf1	RPAP3	0.000205614	ENSG00000005175
LCnmf1	FBXL3	0.000345054	ENSG00000005812
LCnmf1	ITGA3	0.000149391	ENSG00000005884
LCnmf1	CACNG3	0.000227975	ENSG00000006116
LCnmf1	ELAC2	0.000159121	ENSG00000006744
LCnmf1	PKD1	1.95928e-05	ENSG00000008710
LCnmf1	VTA1	0.000125662	ENSG00000009844
LCnmf1	CEP68	0.000119901	ENSG00000011523
LCnmf1	NUB1	0.000190664	ENSG00000013374
LCnmf1	MAMLD1	5.40146e-06	ENSG00000013619
LCnmf1	AGPS	0.000163575	ENSG00000018510
LCnmf1	GRAMD1B	5.67257e-05	ENSG00000023171
LCnmf1	GLRX2	0.000167024	ENSG00000023572
LCnmf1	TOMM34	0.000176315	ENSG00000025772
LCnmf1	IFNGR1	2.25656e-06	ENSG00000027697
LCnmf1	B4GALT7	0.000107511	ENSG00000027847
LCnmf1	VEZT	0.0003156	ENSG00000028203
LCnmf1	RANBP3	1.96303e-05	ENSG00000031823
LCnmf1	ABCF2	1.74806e-06	ENSG00000033050
LCnmf1	RNF19A	2.65296e-05	ENSG00000034677
LCnmf1	VCL	0.000258603	ENSG00000035403
LCnmf1	TRIO	0.000102511	ENSG00000038382
LCnmf1	RIPOR1	0.000123758	ENSG00000039523
LCnmf1	RAB27B	2.55777e-06	ENSG00000041353
LCnmf1	WDR37	3.39131e-05	ENSG00000047056
LCnmf1	GOPC	0.000128593	ENSG00000047932
LCnmf1	FAM120A	7.76714e-05	ENSG00000048828
LCnmf1	HEXB	6.84834e-05	ENSG00000049860
LCnmf1	MCUR1	0.000158874	ENSG00000050393
LCnmf1	BCAR1	8.00402e-05	ENSG00000050820
LCnmf1	HERPUD1	0.000270648	ENSG00000051108
LCnmf1	GALC	0.000165054	ENSG00000054983
LCnmf1	TAB2	1.75195e-05	ENSG00000055208
LCnmf1	RC3H2	2.4317e-05	ENSG00000056586
LCnmf1	APPBP2	0.000181335	ENSG00000062725
LCnmf1	SPHK2	5.64274e-05	ENSG00000063176
LCnmf1	ANKS1A	0.000150807	ENSG00000064999
LCnmf1	ASB1	0.000102114	ENSG00000065802
LCnmf1	ATG2B	0.000125421	ENSG00000066739
LCnmf1	TRAM1	0.00018	ENSG00000067167
LCnmf1	IARS2	0.000195298	ENSG00000067704
LCnmf1	EIF2B3	9.31316e-05	ENSG00000070785
LCnmf1	SNX13	8.22646e-05	ENSG00000071189
LCnmf1	HLTF	0.000115784	ENSG00000071794
LCnmf1	ALDH3A2	0.000142789	ENSG00000072210
LCnmf1	UBE2D1	0.000266363	ENSG00000072401
LCnmf1	LMAN1	1.22688e-05	ENSG00000074695
LCnmf1	SLC25A40	0.000211046	ENSG00000075303
LCnmf1	PLXNA2	4.20544e-05	ENSG00000076356
LCnmf1	PLOD1	0.000267966	ENSG00000083444
LCnmf1	ITGAE	3.73497e-05	ENSG00000083457
LCnmf1	ZMPSTE24	0.000277817	ENSG00000084073
LCnmf1	SEH1L	2.70999e-05	ENSG00000085415
LCnmf1	WDFY1	0.000161498	ENSG00000085449
LCnmf1	MAST2	0.000130595	ENSG00000086015
LCnmf1	NLK	2.22307e-05	ENSG00000087095
LCnmf1	LPCAT2	0.000488255	ENSG00000087253
LCnmf1	OGFOD1	0.000267431	ENSG00000087263
LCnmf1	DOCK3	0.000260446	ENSG00000088538
LCnmf1	C20orf194	0.000290047	ENSG00000088854
LCnmf1	GRAMD1A	3.50864e-05	ENSG00000089351
LCnmf1	MUL1	6.90132e-06	ENSG00000090432
LCnmf1	MCOLN1	2.24594e-05	ENSG00000090674
LCnmf1	FH	6.28581e-05	ENSG00000091483
LCnmf1	SPAG7	5.98952e-05	ENSG00000091640
LCnmf1	SCFD1	0.000274813	ENSG00000092108
LCnmf1	MFSD11	0.000113902	ENSG00000092931
LCnmf1	NANS	0.000220123	ENSG00000095380
LCnmf1	WHRN	0.00015977	ENSG00000095397
LCnmf1	MED15	2.01552e-06	ENSG00000099917
LCnmf1	SLC7A4	0.000277909	ENSG00000099960
LCnmf1	SPECC1L	0.000170936	ENSG00000100014
LCnmf1	PPM1F	1.72753e-05	ENSG00000100034
LCnmf1	PIK3IP1	0.000261414	ENSG00000100100
LCnmf1	PPP6R2	5.43254e-05	ENSG00000100239
LCnmf1	CBX7	7.58306e-05	ENSG00000100307
LCnmf1	SGSM3	0.000203226	ENSG00000100359
LCnmf1	PRMT5	0.000163155	ENSG00000100462
LCnmf1	PIGH	9.65322e-05	ENSG00000100564
LCnmf1	SPTLC2	8.93773e-06	ENSG00000100596
LCnmf1	LGMN	0.000161565	ENSG00000100600
LCnmf1	CINP	6.3714e-05	ENSG00000100865
LCnmf1	SRP54	0.000313889	ENSG00000100883
LCnmf1	GMPR2	7.09651e-05	ENSG00000100938
LCnmf1	ADNP	4.62346e-05	ENSG00000101126
LCnmf1	PRELID3B	7.11301e-05	ENSG00000101166
LCnmf1	MIB1	0.000111449	ENSG00000101752
LCnmf1	NAA10	7.09123e-05	ENSG00000102030
LCnmf1	CDK16	0.000101852	ENSG00000102225
LCnmf1	NALCN	0.000217976	ENSG00000102452
LCnmf1	FGF14	4.59918e-05	ENSG00000102466
LCnmf1	HTR2A	9.04475e-05	ENSG00000102468
LCnmf1	NDFIP2	4.76477e-05	ENSG00000102471
LCnmf1	KPNA3	0.000138815	ENSG00000102753
LCnmf1	KATNAL1	0.000100431	ENSG00000102781
LCnmf1	PHKB	0.000139094	ENSG00000102893
LCnmf1	LYRM1	0.000174266	ENSG00000102897
LCnmf1	NUP93	3.11351e-05	ENSG00000102900
LCnmf1	COG4	6.71697e-05	ENSG00000103051
LCnmf1	DNAJA3	0.000117277	ENSG00000103423
LCnmf1	BCKDK	0.000137598	ENSG00000103507
LCnmf1	CCP110	2.54811e-06	ENSG00000103540
LCnmf1	AAGAB	0.000194259	ENSG00000103591
LCnmf1	CSK	3.32089e-05	ENSG00000103653
LCnmf1	VPS18	1.56788e-05	ENSG00000104142
LCnmf1	ZFAND1	5.50355e-06	ENSG00000104231
LCnmf1	ZC2HC1A	0.000163324	ENSG00000104427
LCnmf1	SNX16	2.50361e-05	ENSG00000104497
LCnmf1	PPP6R1	7.52801e-05	ENSG00000105063
LCnmf1	ANKRD27	2.82746e-05	ENSG00000105186
LCnmf1	TIMM50	5.34964e-05	ENSG00000105197
LCnmf1	NUMBL	0.000412849	ENSG00000105245
LCnmf1	KDELR1	0.00029335	ENSG00000105438
LCnmf1	SMG9	1.93094e-05	ENSG00000105771
LCnmf1	DNAJC2	1.44212e-05	ENSG00000105821
LCnmf1	MRPL32	3.2924e-05	ENSG00000106591
LCnmf1	SLC1A1	0.000303499	ENSG00000106688
LCnmf1	TBC1D13	6.58886e-05	ENSG00000107021
LCnmf1	TESK1	1.8899e-05	ENSG00000107140
LCnmf1	MAPK8	0.000322298	ENSG00000107643
LCnmf1	ATE1	6.52479e-05	ENSG00000107669
LCnmf1	GBF1	4.68671e-05	ENSG00000107862
LCnmf1	LARP4B	1.64363e-05	ENSG00000107929
LCnmf1	GTPBP4	1.04893e-05	ENSG00000107937
LCnmf1	CUL2	0.000101515	ENSG00000108094
LCnmf1	MED31	5.75698e-05	ENSG00000108590
LCnmf1	DRG2	3.6542e-05	ENSG00000108591
LCnmf1	EFTUD2	0.000134651	ENSG00000108883
LCnmf1	TMEM97	0.000212745	ENSG00000109084
LCnmf1	SUPT6H	0.000122113	ENSG00000109111
LCnmf1	KLHL2	3.76748e-05	ENSG00000109466
LCnmf1	GRPEL1	9.97063e-05	ENSG00000109519
LCnmf1	FRG1	2.02789e-07	ENSG00000109536
LCnmf1	DHX15	0.000323431	ENSG00000109606
LCnmf1	OSBP	0.000264088	ENSG00000110048
LCnmf1	CHORDC1	9.56785e-05	ENSG00000110172
LCnmf1	CEP126	8.18246e-05	ENSG00000110318
LCnmf1	BIRC2	1.77963e-05	ENSG00000110330
LCnmf1	HIPK3	0.000134962	ENSG00000110422
LCnmf1	PITPNM1	0.000139356	ENSG00000110697
LCnmf1	PSMD9	4.6898e-05	ENSG00000110801
LCnmf1	CORO1C	0.00020225	ENSG00000110880
LCnmf1	CHPT1	6.75543e-05	ENSG00000111666
LCnmf1	GNPTAB	1.38883e-06	ENSG00000111670
LCnmf1	NT5DC3	0.000200753	ENSG00000111696
LCnmf1	SUDS3	6.91503e-05	ENSG00000111707
LCnmf1	GOLT1B	0.000151699	ENSG00000111711
LCnmf1	KCTD20	9.4133e-05	ENSG00000112078
LCnmf1	MRPL18	5.41993e-05	ENSG00000112110
LCnmf1	PHACTR1	0.000230301	ENSG00000112137
LCnmf1	CCNC	3.50853e-05	ENSG00000112237
LCnmf1	PERP	0.000166995	ENSG00000112378
LCnmf1	HECA	7.159e-05	ENSG00000112406
LCnmf1	PHACTR2	0.000113855	ENSG00000112419
LCnmf1	SLC39A7	0.000114853	ENSG00000112473
LCnmf1	FAM120B	8.92486e-05	ENSG00000112584
LCnmf1	DUSP22	0.000150267	ENSG00000112679
LCnmf1	EXOC2	0.000125202	ENSG00000112685
LCnmf1	ENPP5	9.28288e-05	ENSG00000112796
LCnmf1	RASGRF2	4.35246e-05	ENSG00000113319
LCnmf1	NR3C1	6.1704e-05	ENSG00000113580
LCnmf1	C5orf15	0.000134146	ENSG00000113583
LCnmf1	TRIM23	0.000346023	ENSG00000113595
LCnmf1	RARS	0.000256543	ENSG00000113643
LCnmf1	DBN1	0.000136103	ENSG00000113758
LCnmf1	KPNA1	0.000105155	ENSG00000114030
LCnmf1	ARMC8	3.22427e-05	ENSG00000114098
LCnmf1	PDCD10	2.922e-05	ENSG00000114209
LCnmf1	SNX4	0.000190269	ENSG00000114520
LCnmf1	WDR48	0.000299359	ENSG00000114742
LCnmf1	ITGA4	8.14679e-05	ENSG00000115232
LCnmf1	PPM1G	6.13731e-05	ENSG00000115241
LCnmf1	TACR1	0.000542799	ENSG00000115353
LCnmf1	FANCL	0.000136314	ENSG00000115392
LCnmf1	TXNDC9	4.58461e-05	ENSG00000115514
LCnmf1	ABCB6	0.000430971	ENSG00000115657
LCnmf1	ID2	5.22383e-05	ENSG00000115738
LCnmf1	MARK1	0.000132645	ENSG00000116141
LCnmf1	FAM20B	0.000200543	ENSG00000116199
LCnmf1	ICMT	0.000154603	ENSG00000116237
LCnmf1	PHTF1	0.000362734	ENSG00000116793
LCnmf1	TMED5	0.000307716	ENSG00000117500
LCnmf1	PLPPR4	4.05197e-05	ENSG00000117600
LCnmf1	RCAN3	0.000145147	ENSG00000117602
LCnmf1	RPA2	7.60454e-05	ENSG00000117748
LCnmf1	B4GALT6	0.000173315	ENSG00000118276
LCnmf1	RNF146	1.08197e-06	ENSG00000118518
LCnmf1	MFSD1	0.000306651	ENSG00000118855
LCnmf1	GDA	0.000163492	ENSG00000119125
LCnmf1	PIGZ	0.000200371	ENSG00000119227
LCnmf1	PPP6C	0.000392215	ENSG00000119414
LCnmf1	PPP4R4	0.000392457	ENSG00000119698
LCnmf1	SUPT7L	0.000363942	ENSG00000119760
LCnmf1	SLC17A5	4.01206e-05	ENSG00000119899
LCnmf1	PRLHR	0.00033635	ENSG00000119973
LCnmf1	PANK3	0.000186034	ENSG00000120137
LCnmf1	SIL1	4.81212e-06	ENSG00000120725
LCnmf1	PDLIM2	7.19998e-05	ENSG00000120913
LCnmf1	RNF170	0.000165065	ENSG00000120925
LCnmf1	TARDBP	4.40743e-05	ENSG00000120948
LCnmf1	SLC35B1	1.88366e-05	ENSG00000121073
LCnmf1	PSPC1	2.28772e-05	ENSG00000121390
LCnmf1	TBC1D15	0.000118954	ENSG00000121749
LCnmf1	FYTTD1	0.000396046	ENSG00000122068
LCnmf1	CIT	4.99406e-05	ENSG00000122966
LCnmf1	WWP1	0.000220109	ENSG00000123124
LCnmf1	SPATS2	0.000136242	ENSG00000123352
LCnmf1	LPGAT1	0.000151757	ENSG00000123684
LCnmf1	PLA2G12A	5.73448e-05	ENSG00000123739
LCnmf1	TTPAL	6.06296e-05	ENSG00000124120
LCnmf1	GDAP1L1	8.91339e-05	ENSG00000124194
LCnmf1	ARFGEF2	0.000107834	ENSG00000124198
LCnmf1	CHST8	5.01723e-05	ENSG00000124302
LCnmf1	MPHOSPH10	6.96996e-05	ENSG00000124383
LCnmf1	UPF3B	3.56328e-05	ENSG00000125351
LCnmf1	INSIG2	0.000212756	ENSG00000125629
LCnmf1	GTF2F1	5.56453e-05	ENSG00000125651
LCnmf1	RTN2	0.00017801	ENSG00000125744
LCnmf1	PANK2	0.000185596	ENSG00000125779
LCnmf1	NECAB3	0.000152838	ENSG00000125967
LCnmf1	TMEM115	6.60944e-05	ENSG00000126062
LCnmf1	MCF2L	1.83976e-05	ENSG00000126217
LCnmf1	RBM42	6.18259e-05	ENSG00000126254
LCnmf1	BECN1	0.000249639	ENSG00000126581
LCnmf1	PCNX4	3.24308e-05	ENSG00000126773
LCnmf1	SGPP1	0.000182064	ENSG00000126821
LCnmf1	RHOT1	0.000110991	ENSG00000126858
LCnmf1	ABHD8	0.000129686	ENSG00000127220
LCnmf1	EMC1	6.15805e-05	ENSG00000127463
LCnmf1	RNF6	3.11721e-06	ENSG00000127870
LCnmf1	SGCE	0.000135698	ENSG00000127990
LCnmf1	DGCR6L	5.42545e-05	ENSG00000128185
LCnmf1	COPB1	0.000572756	ENSG00000129083
LCnmf1	TXNDC17	0.000233565	ENSG00000129235
LCnmf1	EAPP	7.12983e-05	ENSG00000129518
LCnmf1	CDO1	7.07969e-05	ENSG00000129596
LCnmf1	ASH2L	0.000316998	ENSG00000129691
LCnmf1	GALNT8	4.13041e-05	ENSG00000130035
LCnmf1	ARPC1B	0.000140382	ENSG00000130429
LCnmf1	TRIM28	0.000101409	ENSG00000130726
LCnmf1	PLXNA3	7.52358e-05	ENSG00000130827
LCnmf1	GSE1	9.30353e-05	ENSG00000131149
LCnmf1	TUBG1	1.49341e-05	ENSG00000131462
LCnmf1	PEX11B	6.91531e-05	ENSG00000131779
LCnmf1	LRRC41	2.44682e-06	ENSG00000132128
LCnmf1	PRKAA1	0.000103497	ENSG00000132356
LCnmf1	RAP1GAP2	0.000217592	ENSG00000132359
LCnmf1	TBC1D14	3.34953e-05	ENSG00000132405
LCnmf1	GPS2	2.55624e-05	ENSG00000132522
LCnmf1	KANK4	2.58239e-07	ENSG00000132854
LCnmf1	LARGE1	0.000287831	ENSG00000133424
LCnmf1	KRAS	0.000234711	ENSG00000133703
LCnmf1	EIF2S1	7.90681e-05	ENSG00000134001
LCnmf1	IER3IP1	0.000214196	ENSG00000134049
LCnmf1	ELP2	0.000115609	ENSG00000134759
LCnmf1	TMEM165	0.000170568	ENSG00000134851
LCnmf1	RNFT2	5.54027e-05	ENSG00000135119
LCnmf1	ADGRB3	0.000113459	ENSG00000135298
LCnmf1	MRAP2	0.000437637	ENSG00000135324
LCnmf1	AKIRIN2	0.000248167	ENSG00000135334
LCnmf1	ORC3	5.30063e-05	ENSG00000135336
LCnmf1	ACVR1B	0.000186116	ENSG00000135503
LCnmf1	MPHOSPH6	3.14532e-05	ENSG00000135698
LCnmf1	SCYL2	5.18439e-05	ENSG00000136021
LCnmf1	PWP1	6.15557e-05	ENSG00000136045
LCnmf1	ZDHHC4	9.05727e-05	ENSG00000136247
LCnmf1	DGKB	0.000187372	ENSG00000136267
LCnmf1	KAT7	0.000375889	ENSG00000136504
LCnmf1	CCDC115	4.91137e-05	ENSG00000136710
LCnmf1	STAM	0.000291124	ENSG00000136738
LCnmf1	NIPSNAP3A	0.000199905	ENSG00000136783
LCnmf1	SLC2A8	3.67999e-05	ENSG00000136856
LCnmf1	GARNL3	0.000278134	ENSG00000136895
LCnmf1	DERL1	0.000410524	ENSG00000136986
LCnmf1	TMEM8B	0.000116615	ENSG00000137103
LCnmf1	DCUN1D5	0.00028276	ENSG00000137692
LCnmf1	FDX1	0.000179436	ENSG00000137714
LCnmf1	SEMA6D	0.000405812	ENSG00000137872
LCnmf1	RABGGTB	3.35637e-05	ENSG00000137955
LCnmf1	ADCY3	0.000208397	ENSG00000138031
LCnmf1	ATIC	0.000156632	ENSG00000138363
LCnmf1	SLC35A5	0.000276726	ENSG00000138459
LCnmf1	ARHGAP24	0.000255307	ENSG00000138639
LCnmf1	AP1AR	5.24132e-05	ENSG00000138660
LCnmf1	BBS7	0.000246222	ENSG00000138686
LCnmf1	USO1	0.000345469	ENSG00000138768
LCnmf1	LGR5	5.02935e-05	ENSG00000139292
LCnmf1	TMTC3	6.95767e-05	ENSG00000139324
LCnmf1	CUL4A	0.000107574	ENSG00000139842
LCnmf1	NIPA2	0.000193568	ENSG00000140157
LCnmf1	UBE2Q2	0.000174549	ENSG00000140367
LCnmf1	BBS4	5.02981e-05	ENSG00000140463
LCnmf1	SH3GL3	4.30442e-05	ENSG00000140600
LCnmf1	PARN	0.000181002	ENSG00000140694
LCnmf1	MBTPS1	0.000202169	ENSG00000140943
LCnmf1	PRPSAP2	4.68138e-05	ENSG00000141127
LCnmf1	GNAL	0.000197501	ENSG00000141404
LCnmf1	DYM	0.00011384	ENSG00000141627
LCnmf1	NT5C3B	0.000122826	ENSG00000141698
LCnmf1	IFNAR1	0.000274343	ENSG00000142166
LCnmf1	SCYL1	7.87739e-05	ENSG00000142186
LCnmf1	LMTK3	7.20338e-05	ENSG00000142235
LCnmf1	STRIP1	7.93774e-05	ENSG00000143093
LCnmf1	MRPL24	7.37056e-06	ENSG00000143314
LCnmf1	RGL1	3.03148e-05	ENSG00000143344
LCnmf1	SNAP47	2.01808e-05	ENSG00000143740
LCnmf1	CNIH4	1.93663e-05	ENSG00000143771
LCnmf1	SNRNP200	9.21769e-05	ENSG00000144028
LCnmf1	SLC20A1	0.000311225	ENSG00000144136
LCnmf1	SLC4A10	0.000254	ENSG00000144290
LCnmf1	EAF1	0.000142199	ENSG00000144597
LCnmf1	POMGNT2	0.000167028	ENSG00000144647
LCnmf1	SLC25A38	0.000185892	ENSG00000144659
LCnmf1	UBA3	0.000121942	ENSG00000144744
LCnmf1	NXPE3	0.000291263	ENSG00000144815
LCnmf1	ATG3	1.77372e-05	ENSG00000144848
LCnmf1	TMEM108	0.000219164	ENSG00000144868
LCnmf1	NCEH1	0.000218051	ENSG00000144959
LCnmf1	TCTA	0.000370863	ENSG00000145022
LCnmf1	MANF	0.000111446	ENSG00000145050
LCnmf1	EPHA5	0.000112655	ENSG00000145242
LCnmf1	CBR4	4.47405e-07	ENSG00000145439
LCnmf1	RASA1	0.000247364	ENSG00000145715
LCnmf1	PPIP5K2	0.000358741	ENSG00000145725
LCnmf1	ARHGAP26	8.15852e-05	ENSG00000145819
LCnmf1	PCYOX1L	0.00015278	ENSG00000145882
LCnmf1	FAXC	2.56514e-05	ENSG00000146267
LCnmf1	WTAP	0.000190931	ENSG00000146457
LCnmf1	EBP	0.000269878	ENSG00000147155
LCnmf1	RADX	0.000154003	ENSG00000147231
LCnmf1	NSDHL	0.00027524	ENSG00000147383
LCnmf1	CHMP7	0.000133818	ENSG00000147457
LCnmf1	C9orf72	0.000423438	ENSG00000147894
LCnmf1	UGCG	0.000167369	ENSG00000148154
LCnmf1	SLC25A25	0.000170309	ENSG00000148339
LCnmf1	LRSAM1	3.16084e-05	ENSG00000148356
LCnmf1	RSU1	0.000141884	ENSG00000148484
LCnmf1	PTPRJ	0.000400287	ENSG00000149177
LCnmf1	HIKESHI	3.13752e-05	ENSG00000149196
LCnmf1	CCDC82	0.000151897	ENSG00000149231
LCnmf1	CDH22	0.000168496	ENSG00000149654
LCnmf1	LSM14B	6.21752e-05	ENSG00000149657
LCnmf1	CNKSR2	0.000145064	ENSG00000149970
LCnmf1	TMCO3	0.000114541	ENSG00000150403
LCnmf1	CSNK1G3	0.000181048	ENSG00000151292
LCnmf1	TMEM18	9.15907e-05	ENSG00000151353
LCnmf1	ME3	7.14178e-05	ENSG00000151376
LCnmf1	ANKRD50	3.38447e-05	ENSG00000151458
LCnmf1	PTPRO	0.000589074	ENSG00000151490
LCnmf1	EPS8	0.000274769	ENSG00000151491
LCnmf1	ASAP2	4.89445e-05	ENSG00000151693
LCnmf1	NBAS	4.38645e-05	ENSG00000151779
LCnmf1	USP12	0.000160019	ENSG00000152484
LCnmf1	IFIT5	0.000121544	ENSG00000152778
LCnmf1	PTPRK	0.000295789	ENSG00000152894
LCnmf1	PTPRR	0.000186355	ENSG00000153233
LCnmf1	FAM49B	0.00019455	ENSG00000153310
LCnmf1	LPCAT1	0.000342786	ENSG00000153395
LCnmf1	FBXL2	6.31523e-05	ENSG00000153558
LCnmf1	SPHKAP	2.85201e-06	ENSG00000153820
LCnmf1	NUS1	5.47747e-05	ENSG00000153989
LCnmf1	UBASH3B	1.30491e-06	ENSG00000154127
LCnmf1	ABCA5	6.10882e-05	ENSG00000154265
LCnmf1	DPH3	1.16319e-05	ENSG00000154813
LCnmf1	MMS19	9.73819e-05	ENSG00000155229
LCnmf1	RNF20	0.000139762	ENSG00000155827
LCnmf1	RAB39B	0.000182209	ENSG00000155961
LCnmf1	ADK	8.81497e-05	ENSG00000156110
LCnmf1	UBE2L6	2.94757e-06	ENSG00000156587
LCnmf1	MFSD14A	0.000118033	ENSG00000156875
LCnmf1	MALSU1	8.75126e-06	ENSG00000156928
LCnmf1	VPS8	9.03135e-05	ENSG00000156931
LCnmf1	LRP8	0.000163874	ENSG00000157193
LCnmf1	HTR5A	0.000140537	ENSG00000157219
LCnmf1	CACNA2D3	0.000437475	ENSG00000157445
LCnmf1	APPL1	0.00024055	ENSG00000157500
LCnmf1	DYRK1A	0.000162074	ENSG00000157540
LCnmf1	SLC38A10	7.19673e-05	ENSG00000157637
LCnmf1	TSPAN33	5.90629e-05	ENSG00000158457
LCnmf1	GPAT4	5.02741e-05	ENSG00000158669
LCnmf1	NIT1	0.000102353	ENSG00000158793
LCnmf1	UBR1	0.000172679	ENSG00000159459
LCnmf1	NAE1	0.000280461	ENSG00000159593
LCnmf1	CHCHD6	0.000144983	ENSG00000159685
LCnmf1	NR2F6	1.28729e-05	ENSG00000160113
LCnmf1	SPTBN4	1.61826e-05	ENSG00000160460
LCnmf1	DEDD2	0.000114475	ENSG00000160570
LCnmf1	CHTOP	0.000118297	ENSG00000160679
LCnmf1	SHC1	2.90853e-05	ENSG00000160691
LCnmf1	SLC25A44	3.1773e-05	ENSG00000160785
LCnmf1	ABCF3	5.64842e-05	ENSG00000161204
LCnmf1	JOSD2	8.32514e-05	ENSG00000161677
LCnmf1	TBC1D24	3.16714e-05	ENSG00000162065
LCnmf1	SLC45A1	0.000153354	ENSG00000162426
LCnmf1	TM2D1	0.000197886	ENSG00000162604
LCnmf1	FUBP1	2.33999e-05	ENSG00000162613
LCnmf1	FAM102B	0.000400215	ENSG00000162636
LCnmf1	PPP1R21	2.10547e-05	ENSG00000162869
LCnmf1	KLHDC8A	0.000132395	ENSG00000162873
LCnmf1	RNF149	0.000150552	ENSG00000163162
LCnmf1	BOLA3	3.77622e-05	ENSG00000163170
LCnmf1	EIF4E3	0.000244443	ENSG00000163412
LCnmf1	EIF5A2	2.97171e-05	ENSG00000163577
LCnmf1	APBB2	0.000115674	ENSG00000163697
LCnmf1	RCHY1	0.000259335	ENSG00000163743
LCnmf1	SNRK	5.51419e-05	ENSG00000163788
LCnmf1	PIGX	8.34224e-05	ENSG00000163964
LCnmf1	ABCE1	0.000331715	ENSG00000164163
LCnmf1	STARD4	5.95352e-06	ENSG00000164211
LCnmf1	AGGF1	0.000173563	ENSG00000164252
LCnmf1	KIAA1324L	0.000303736	ENSG00000164659
LCnmf1	YWHAZ	9.55158e-05	ENSG00000164924
LCnmf1	SLC25A32	4.26686e-05	ENSG00000164933
LCnmf1	PDP1	0.000111696	ENSG00000164951
LCnmf1	ATP7A	0.000334159	ENSG00000165240
LCnmf1	LRFN5	0.00031401	ENSG00000165379
LCnmf1	GTF2A1	2.69672e-05	ENSG00000165417
LCnmf1	MICU2	0.000123545	ENSG00000165487
LCnmf1	BMS1	4.41791e-05	ENSG00000165733
LCnmf1	TTC7B	0.00011376	ENSG00000165914
LCnmf1	IFI27	0.000212282	ENSG00000165949
LCnmf1	GPR176	0.000259359	ENSG00000166073
LCnmf1	DPCD	7.02236e-05	ENSG00000166171
LCnmf1	CUL5	0.000185686	ENSG00000166266
LCnmf1	CYB5A	7.13736e-06	ENSG00000166347
LCnmf1	TUB	0.000401334	ENSG00000166402
LCnmf1	RIC3	6.73297e-05	ENSG00000166405
LCnmf1	TMEM41B	0.000161595	ENSG00000166471
LCnmf1	AP1G1	4.99944e-05	ENSG00000166747
LCnmf1	LDHD	2.32522e-05	ENSG00000166816
LCnmf1	DIS3L	1.4201e-05	ENSG00000166938
LCnmf1	MARS	0.000152976	ENSG00000166986
LCnmf1	RRM1	1.26362e-05	ENSG00000167325
LCnmf1	ZNF226	4.99656e-05	ENSG00000167380
LCnmf1	VKORC1	6.96322e-05	ENSG00000167397
LCnmf1	CYB5D2	0.000136566	ENSG00000167740
LCnmf1	SDHAF2	0.000100572	ENSG00000167985
LCnmf1	COA6	2.80318e-05	ENSG00000168275
LCnmf1	PCMTD1	2.91905e-05	ENSG00000168300
LCnmf1	TMUB2	4.30064e-05	ENSG00000168591
LCnmf1	STAT3	7.08008e-05	ENSG00000168610
LCnmf1	LDLRAD4	0.0002266	ENSG00000168675
LCnmf1	SLC35G2	0.0002419	ENSG00000168917
LCnmf1	GSG1L	0.000238212	ENSG00000169181
LCnmf1	NSMCE1	1.62731e-05	ENSG00000169189
LCnmf1	TM2D2	0.000271101	ENSG00000169490
LCnmf1	TPST1	0.000509261	ENSG00000169902
LCnmf1	MYRIP	0.000259457	ENSG00000170011
LCnmf1	RNF150	0.000426277	ENSG00000170153
LCnmf1	GLB1	0.000224903	ENSG00000170266
LCnmf1	B3GNT2	0.000241084	ENSG00000170340
LCnmf1	LRRN2	0.000441086	ENSG00000170382
LCnmf1	USP32	7.81485e-06	ENSG00000170832
LCnmf1	AC093323.1	0.000228597	ENSG00000170846
LCnmf1	KBTBD2	1.36617e-05	ENSG00000170852
LCnmf1	TANC2	0.000142974	ENSG00000170921
LCnmf1	MORN4	7.2883e-05	ENSG00000171160
LCnmf1	BCL2L1	5.36975e-05	ENSG00000171552
LCnmf1	TRAPPC12	0.000112058	ENSG00000171853
LCnmf1	LRRN3	0.000154138	ENSG00000173114
LCnmf1	ADCY5	7.1084e-05	ENSG00000173175
LCnmf1	NAA20	0.000173745	ENSG00000173418
LCnmf1	NWD2	0.000176002	ENSG00000174145
LCnmf1	TRMT10C	2.60472e-05	ENSG00000174173
LCnmf1	RALGAPA1	0.000416603	ENSG00000174373
LCnmf1	SNAPC5	0.000138578	ENSG00000174446
LCnmf1	PELI3	8.714e-05	ENSG00000174516
LCnmf1	ZDHHC14	3.88809e-05	ENSG00000175048
LCnmf1	VCPIP1	2.58556e-05	ENSG00000175073
LCnmf1	PPM1E	0.000269592	ENSG00000175175
LCnmf1	DDIT3	0.000198809	ENSG00000175197
LCnmf1	C11orf68	3.10075e-05	ENSG00000175573
LCnmf1	PAAF1	5.95042e-05	ENSG00000175575
LCnmf1	ZDHHC21	0.000293082	ENSG00000175893
LCnmf1	MBLAC2	5.39181e-05	ENSG00000176055
LCnmf1	RNF152	4.43032e-05	ENSG00000176641
LCnmf1	FAM91A1	4.82132e-05	ENSG00000176853
LCnmf1	RIMKLA	0.000105139	ENSG00000177181
LCnmf1	ZBTB38	7.716e-05	ENSG00000177311
LCnmf1	TIMM22	2.64933e-05	ENSG00000177370
LCnmf1	MAGEF1	0.000245911	ENSG00000177383
LCnmf1	SLC25A22	9.40775e-05	ENSG00000177542
LCnmf1	FAM20C	0.000169492	ENSG00000177706
LCnmf1	FLII	0.000151025	ENSG00000177731
LCnmf1	ZFAND2A	0.000171289	ENSG00000178381
LCnmf1	PLEKHM3	6.8125e-06	ENSG00000178385
LCnmf1	NT5DC1	1.2054e-05	ENSG00000178425
LCnmf1	GPC5	3.89456e-05	ENSG00000179399
LCnmf1	PDXDC1	0.000144296	ENSG00000179889
LCnmf1	SEPHS2	3.83211e-05	ENSG00000179918
LCnmf1	C14orf119	0.00016536	ENSG00000179933
LCnmf1	FAHD1	4.17795e-05	ENSG00000180185
LCnmf1	PRKRA	2.08486e-06	ENSG00000180228
LCnmf1	TMIE	0.000106021	ENSG00000181585
LCnmf1	AMIGO1	3.56895e-05	ENSG00000181754
LCnmf1	LSM10	2.9094e-05	ENSG00000181817
LCnmf1	NPLOC4	0.000204255	ENSG00000182446
LCnmf1	ACBD3	0.000163004	ENSG00000182827
LCnmf1	FAM43B	1.72423e-05	ENSG00000183114
LCnmf1	NUDT14	3.73325e-06	ENSG00000183828
LCnmf1	IRAK1	0.00010878	ENSG00000184216
LCnmf1	ATL3	4.90539e-05	ENSG00000184743
LCnmf1	JAG2	0.000193771	ENSG00000184916
LCnmf1	AP3M1	0.00012657	ENSG00000185009
LCnmf1	BRF1	0.000107001	ENSG00000185024
LCnmf1	FLRT2	2.50525e-05	ENSG00000185070
LCnmf1	FAF1	5.83836e-05	ENSG00000185104
LCnmf1	NSMCE3	0.000159344	ENSG00000185115
LCnmf1	MRPL30	5.54554e-06	ENSG00000185414
LCnmf1	SMYD3	4.89882e-05	ENSG00000185420
LCnmf1	YTHDF3	0.000222843	ENSG00000185728
LCnmf1	C11orf87	0.000606727	ENSG00000185742
LCnmf1	PIGP	3.58941e-05	ENSG00000185808
LCnmf1	ZNRF1	0.000154718	ENSG00000186187
LCnmf1	NKRF	0.000119967	ENSG00000186416
LCnmf1	MYT1L	0.00025663	ENSG00000186487
LCnmf1	PDE2A	0.000206575	ENSG00000186642
LCnmf1	TMEM17	6.02183e-05	ENSG00000186889
LCnmf1	AKR1C1	4.12881e-05	ENSG00000187134
LCnmf1	TRPV2	0.000313249	ENSG00000187688
LCnmf1	SRSF10	0.000115141	ENSG00000188529
LCnmf1	MSL1	0.000127343	ENSG00000188895
LCnmf1	BTBD8	4.52757e-05	ENSG00000189195
LCnmf1	TSC22D2	0.000103101	ENSG00000196428
LCnmf1	ANAPC7	6.02044e-05	ENSG00000196510
LCnmf1	MAN2A2	5.96745e-05	ENSG00000196547
LCnmf1	TRAPPC4	0.000144223	ENSG00000196655
LCnmf1	KPNA5	0.000129446	ENSG00000196911
LCnmf1	WDR45	3.88686e-05	ENSG00000196998
LCnmf1	DACT3	8.93392e-05	ENSG00000197380
LCnmf1	HTT	3.89813e-05	ENSG00000197386
LCnmf1	GSTK1	7.89964e-05	ENSG00000197448
LCnmf1	HNRNPAB	0.000167326	ENSG00000197451
LCnmf1	PDGFA	4.40427e-05	ENSG00000197461
LCnmf1	NKIRAS1	0.000112436	ENSG00000197885
LCnmf1	DDRGK1	1.55976e-05	ENSG00000198171
LCnmf1	EIF1AY	7.37915e-05	ENSG00000198692
LCnmf1	PPP1R14C	2.38274e-05	ENSG00000198729
LCnmf1	CTR9	0.000105123	ENSG00000198730
LCnmf1	MTOR	6.8674e-05	ENSG00000198793
LCnmf1	FOXJ3	0.000209899	ENSG00000198815
LCnmf1	OSTC	0.000107858	ENSG00000198856
LCnmf1	SMG5	0.000109198	ENSG00000198952
LCnmf1	KIF1BP	0.00024486	ENSG00000198954
LCnmf1	SAMD5	2.56212e-05	ENSG00000203727
LCnmf1	CHIC1	0.000121571	ENSG00000204116
LCnmf1	RUFY2	0.000257003	ENSG00000204130
LCnmf1	ZDHHC18	0.000170039	ENSG00000204160
LCnmf1	RXRB	2.38697e-05	ENSG00000204231
LCnmf1	NEU1	0.000121456	ENSG00000204386
LCnmf1	TRIM27	5.41855e-05	ENSG00000204713
LCnmf1	FAM216A	0.000135037	ENSG00000204856
LCnmf1	UQCC3	1.62726e-05	ENSG00000204922
LCnmf1	SNX2	0.000207144	ENSG00000205302
LCnmf1	TECPR1	7.85483e-05	ENSG00000205356
LCnmf1	KRT222	1.61928e-05	ENSG00000213424
LCnmf1	SRA1	0.000105097	ENSG00000213523
LCnmf1	SLC35F6	1.35611e-05	ENSG00000213699
LCnmf1	GALT	4.51852e-05	ENSG00000213930
LCnmf1	UMAD1	4.16486e-05	ENSG00000219545
LCnmf1	LINC00205	0.000230065	ENSG00000223768
LCnmf1	LYRM9	0.000142076	ENSG00000232859
LCnmf1	CTXN2	3.77804e-05	ENSG00000233932
LCnmf1	CDKN2AIPNL	9.13798e-05	ENSG00000237190
LCnmf1	TMEM189	0.00018752	ENSG00000240849
LCnmf1	PISD	0.000161625	ENSG00000241878
LCnmf1	TWF2	0.00027058	ENSG00000247596
LCnmf1	GPR162	8.55409e-05	ENSG00000250510
LCnmf1	MAGEL2	0.000319478	ENSG00000254585
LCnmf1	COA8	4.84058e-05	ENSG00000256053
LCnmf1	LINC00641	4.49493e-05	ENSG00000258441
LCnmf1	AL035071.1	0.000142039	ENSG00000260257
LCnmf1	RNF115	2.49692e-05	ENSG00000265491
LCnmf1	ARHGAP23	9.86715e-05	ENSG00000275832
LCnmf1	PNMA8C	0.000140382	ENSG00000277531
LCnmf1	CISD3	4.05939e-06	ENSG00000277972
LCnmf1	AL161772.1	7.43221e-05	ENSG00000278291
LCnmf1	GATD3B	6.14112e-05	ENSG00000280071
LCnmf2	ARF5	0.000182492	ENSG00000004059
LCnmf2	VTA1	6.32509e-05	ENSG00000009844
LCnmf2	GLRX2	0.000489648	ENSG00000023572
LCnmf2	MCUR1	0.00021617	ENSG00000050393
LCnmf2	MRPL43	0.000108803	ENSG00000055950
LCnmf2	CTNNA2	0.000278856	ENSG00000066032
LCnmf2	IARS2	9.2798e-05	ENSG00000067704
LCnmf2	GAL	8.69908e-05	ENSG00000069482
LCnmf2	HLTF	2.26338e-05	ENSG00000071794
LCnmf2	PAFAH1B3	0.000125941	ENSG00000079462
LCnmf2	PGM1	0.000167275	ENSG00000079739
LCnmf2	MRPL22	1.4153e-05	ENSG00000082515
LCnmf2	LYRM2	4.89622e-05	ENSG00000083099
LCnmf2	ITGAE	0.000236396	ENSG00000083457
LCnmf2	FH	0.000341798	ENSG00000091483
LCnmf2	SPAG7	0.000363577	ENSG00000091640
LCnmf2	PSME1	0.000251975	ENSG00000092010
LCnmf2	SCFD1	3.26933e-05	ENSG00000092108
LCnmf2	DHPS	0.000188136	ENSG00000095059
LCnmf2	NANS	0.000194234	ENSG00000095380
LCnmf2	MRPS18A	2.9514e-05	ENSG00000096080
LCnmf2	PIK3IP1	2.31719e-05	ENSG00000100100
LCnmf2	EIF3L	0.000230165	ENSG00000100129
LCnmf2	PIGH	3.77742e-05	ENSG00000100564
LCnmf2	SRP54	9.062e-05	ENSG00000100883
LCnmf2	GMPR2	7.64951e-05	ENSG00000100938
LCnmf2	NAA10	0.00022432	ENSG00000102030
LCnmf2	CDK16	4.51709e-05	ENSG00000102225
LCnmf2	PIN4	0.000351565	ENSG00000102309
LCnmf2	CMC2	9.59849e-05	ENSG00000103121
LCnmf2	ZC2HC1A	6.45679e-05	ENSG00000104427
LCnmf2	TIMM50	3.53538e-05	ENSG00000105197
LCnmf2	TFPT	8.18302e-06	ENSG00000105619
LCnmf2	LSM5	0.000211598	ENSG00000106355
LCnmf2	RPA3	0.000296099	ENSG00000106399
LCnmf2	BLVRA	0.000256676	ENSG00000106605
LCnmf2	CUL2	5.06366e-05	ENSG00000108094
LCnmf2	MED31	0.000123061	ENSG00000108590
LCnmf2	FRG1	0.00010571	ENSG00000109536
LCnmf2	DHX15	2.31288e-05	ENSG00000109606
LCnmf2	BIRC2	2.00607e-05	ENSG00000110330
LCnmf2	COMMD9	2.0032e-05	ENSG00000110442
LCnmf2	PTPMT1	6.74387e-05	ENSG00000110536
LCnmf2	CHPT1	0.000137361	ENSG00000111666
LCnmf2	MRPL18	0.000294634	ENSG00000112110
LCnmf2	RARS	1.54911e-05	ENSG00000113643
LCnmf2	PDCD10	0.000118773	ENSG00000114209
LCnmf2	PHTF1	2.83901e-07	ENSG00000116793
LCnmf2	MRPS15	0.000593729	ENSG00000116898
LCnmf2	GNPAT	0.000199686	ENSG00000116906
LCnmf2	EBNA1BP2	0.000328706	ENSG00000117395
LCnmf2	TMED5	5.40972e-05	ENSG00000117500
LCnmf2	MFSD1	3.45303e-05	ENSG00000118855
LCnmf2	YLPM1	1.73466e-05	ENSG00000119596
LCnmf2	ACYP1	6.7707e-05	ENSG00000119640
LCnmf2	SUPT7L	0.000154232	ENSG00000119760
LCnmf2	PRLHR	9.7671e-05	ENSG00000119973
LCnmf2	DENND10	1.487e-05	ENSG00000119979
LCnmf2	DNAJC15	0.00047003	ENSG00000120675
LCnmf2	PDLIM2	5.61608e-05	ENSG00000120913
LCnmf2	SLC35B1	4.20755e-05	ENSG00000121073
LCnmf2	FYTTD1	0.000166012	ENSG00000122068
LCnmf2	PLA2G12A	0.000103922	ENSG00000123739
LCnmf2	DTD1	0.000274573	ENSG00000125821
LCnmf2	MKKS	8.56311e-06	ENSG00000125863
LCnmf2	ABHD8	0.000111949	ENSG00000127220
LCnmf2	SGCE	6.95132e-05	ENSG00000127990
LCnmf2	DGCR6L	7.81821e-05	ENSG00000128185
LCnmf2	RPAIN	0.000156924	ENSG00000129197
LCnmf2	TXNDC17	0.000937844	ENSG00000129235
LCnmf2	EAPP	8.39128e-05	ENSG00000129518
LCnmf2	CDO1	0.00027068	ENSG00000129596
LCnmf2	TRIM28	1.38232e-05	ENSG00000130726
LCnmf2	PDHA1	0.000148434	ENSG00000131828
LCnmf2	RIDA	8.60059e-05	ENSG00000132541
LCnmf2	HSPBP1	4.60579e-05	ENSG00000133265
LCnmf2	EIF2S1	2.8919e-05	ENSG00000134001
LCnmf2	IER3IP1	0.000117333	ENSG00000134049
LCnmf2	MRPS36	0.000372358	ENSG00000134056
LCnmf2	AKIRIN2	8.35659e-05	ENSG00000135334
LCnmf2	MPHOSPH6	2.24741e-05	ENSG00000135698
LCnmf2	ZDHHC4	4.20796e-05	ENSG00000136247
LCnmf2	CCDC115	6.89834e-05	ENSG00000136710
LCnmf2	NIPSNAP3A	0.000170648	ENSG00000136783
LCnmf2	HMGA1	5.31365e-05	ENSG00000137309
LCnmf2	FDX1	7.07398e-05	ENSG00000137714
LCnmf2	LRRC49	2.66489e-05	ENSG00000137821
LCnmf2	RABGGTB	0.000256614	ENSG00000137955
LCnmf2	ATIC	2.03753e-05	ENSG00000138363
LCnmf2	METTL5	0.000409008	ENSG00000138382
LCnmf2	USO1	0.000143361	ENSG00000138768
LCnmf2	PPA2	0.000195177	ENSG00000138777
LCnmf2	NIPA2	0.000144966	ENSG00000140157
LCnmf2	UBE2Q2	6.12356e-06	ENSG00000140367
LCnmf2	ARRB2	1.33227e-06	ENSG00000141480
LCnmf2	SAT2	0.00019111	ENSG00000141504
LCnmf2	NT5C3B	0.000404826	ENSG00000141698
LCnmf2	MIEN1	0.000321833	ENSG00000141741
LCnmf2	SCYL1	7.15227e-05	ENSG00000142186
LCnmf2	NOSIP	2.93895e-06	ENSG00000142546
LCnmf2	ZNF593	4.35575e-05	ENSG00000142684
LCnmf2	MRPL24	0.000188086	ENSG00000143314
LCnmf2	POMGNT2	0.000289925	ENSG00000144647
LCnmf2	UBA3	0.000113684	ENSG00000144744
LCnmf2	ATG3	0.000221713	ENSG00000144848
LCnmf2	MANF	0.000101747	ENSG00000145050
LCnmf2	RASA1	4.58067e-05	ENSG00000145715
LCnmf2	WTAP	0.000200093	ENSG00000146457
LCnmf2	NSDHL	2.26067e-05	ENSG00000147383
LCnmf2	TATDN1	3.23231e-05	ENSG00000147687
LCnmf2	SLC25A25	2.45333e-05	ENSG00000148339
LCnmf2	HIKESHI	0.000305733	ENSG00000149196
LCnmf2	ALDOA	0.00218258	ENSG00000149925
LCnmf2	TMEM18	6.38337e-05	ENSG00000151353
LCnmf2	ME3	0.000198569	ENSG00000151376
LCnmf2	NBAS	9.79302e-06	ENSG00000151779
LCnmf2	BEND6	9.36425e-05	ENSG00000151917
LCnmf2	FAM49B	0.000125904	ENSG00000153310
LCnmf2	NUS1	3.65499e-05	ENSG00000153989
LCnmf2	DPH3	5.65891e-05	ENSG00000154813
LCnmf2	GTF3C6	0.000354933	ENSG00000155115
LCnmf2	ADK	4.76952e-05	ENSG00000156110
LCnmf2	UBE2L6	0.000125077	ENSG00000156587
LCnmf2	MALSU1	0.000157969	ENSG00000156928
LCnmf2	MRPL17	1.58297e-05	ENSG00000158042
LCnmf2	CHCHD6	0.000496883	ENSG00000159685
LCnmf2	JOSD2	0.000166391	ENSG00000161677
LCnmf2	TM2D1	0.000251341	ENSG00000162604
LCnmf2	FAM102B	2.66711e-05	ENSG00000162636
LCnmf2	BOLA3	0.000714685	ENSG00000163170
LCnmf2	MRPS18C	0.000834921	ENSG00000163319
LCnmf2	RCHY1	0.00015964	ENSG00000163743
LCnmf2	PIGX	0.000106548	ENSG00000163964
LCnmf2	NDUFS4	0.000643649	ENSG00000164258
LCnmf2	CRYL1	0.000352968	ENSG00000165475
LCnmf2	TTC7B	1.87557e-05	ENSG00000165914
LCnmf2	DPCD	0.000293256	ENSG00000166171
LCnmf2	COX11	0.000322449	ENSG00000166260
LCnmf2	CYB5A	2.05572e-05	ENSG00000166347
LCnmf2	TUB	0.000122491	ENSG00000166402
LCnmf2	MARS	0.000420106	ENSG00000166986
LCnmf2	COQ4	3.5072e-05	ENSG00000167113
LCnmf2	ZNF226	6.45403e-05	ENSG00000167380
LCnmf2	CYB5D2	1.26375e-05	ENSG00000167740
LCnmf2	COA6	0.000548989	ENSG00000168275
LCnmf2	SLC35G2	0.000337265	ENSG00000168917
LCnmf2	NSMCE1	0.000178172	ENSG00000169189
LCnmf2	NFU1	0.000268093	ENSG00000169599
LCnmf2	TPST1	4.36885e-05	ENSG00000169902
LCnmf2	MYRIP	4.58322e-05	ENSG00000170011
LCnmf2	AC093323.1	0.000394971	ENSG00000170846
LCnmf2	MRPL13	0.00026557	ENSG00000172172
LCnmf2	POP7	1.99101e-05	ENSG00000172336
LCnmf2	CHCHD1	0.000224155	ENSG00000172586
LCnmf2	NAA20	0.000117947	ENSG00000173418
LCnmf2	RALGAPA1	1.83161e-05	ENSG00000174373
LCnmf2	SNAPC5	0.000354552	ENSG00000174446
LCnmf2	TTC9B	0.00027394	ENSG00000174521
LCnmf2	DDIT3	0.000373681	ENSG00000175197
LCnmf2	SSNA1	0.000177029	ENSG00000176101
LCnmf2	RBIS	0.000828814	ENSG00000176731
LCnmf2	MAGEF1	0.000279096	ENSG00000177383
LCnmf2	ZFAND2A	0.000206425	ENSG00000178381
LCnmf2	C14orf119	0.000126334	ENSG00000179933
LCnmf2	TCEAL8	0.000585638	ENSG00000180964
LCnmf2	LSM10	0.000164108	ENSG00000181817
LCnmf2	SNRPE	0.00104912	ENSG00000182004
LCnmf2	COA5	5.27681e-05	ENSG00000183513
LCnmf2	MRPL54	0.000123013	ENSG00000183617
LCnmf2	NUDT14	2.49403e-06	ENSG00000183828
LCnmf2	BTBD6	5.30133e-05	ENSG00000184887
LCnmf2	C11orf87	7.29723e-05	ENSG00000185742
LCnmf2	PIGP	0.000299374	ENSG00000185808
LCnmf2	AKR1C1	0.000333435	ENSG00000187134
LCnmf2	TRPV2	0.000164587	ENSG00000187688
LCnmf2	SRSF10	7.16244e-05	ENSG00000188529
LCnmf2	MSL1	1.95793e-05	ENSG00000188895
LCnmf2	TRAPPC4	0.000337441	ENSG00000196655
LCnmf2	LAGE3	0.000101965	ENSG00000196976
LCnmf2	C1D	0.000276019	ENSG00000197223
LCnmf2	NMB	0.000237287	ENSG00000197696
LCnmf2	NKIRAS1	0.000360211	ENSG00000197885
LCnmf2	DDRGK1	0.000277799	ENSG00000198171
LCnmf2	EIF1AY	0.000111148	ENSG00000198692
LCnmf2	ECI2	9.13399e-05	ENSG00000198721
LCnmf2	MTOR	2.21587e-06	ENSG00000198793
LCnmf2	OSTC	0.000279255	ENSG00000198856
LCnmf2	TSEN15	7.67071e-05	ENSG00000198860
LCnmf2	KIF1BP	0.000223432	ENSG00000198954
LCnmf2	SDHD	0.000268493	ENSG00000204370
LCnmf2	FAM216A	5.11488e-05	ENSG00000204856
LCnmf2	UQCC3	7.04963e-05	ENSG00000204922
LCnmf2	PSENEN	0.000250167	ENSG00000205155
LCnmf2	SNX2	0.000233401	ENSG00000205302
LCnmf2	ETFRF1	0.000137749	ENSG00000205707
LCnmf2	CRYZL1	5.68367e-05	ENSG00000205758
LCnmf2	SUPT4H1	0.000484256	ENSG00000213246
LCnmf2	KRT222	0.000212557	ENSG00000213424
LCnmf2	MRPL23	0.000252084	ENSG00000214026
LCnmf2	SMIM7	6.70205e-05	ENSG00000214046
LCnmf2	EPB41L4A-AS1	0.000165356	ENSG00000224032
LCnmf2	SMIM26	0.00069554	ENSG00000232388
LCnmf2	LINC02802	6.05394e-07	ENSG00000232527
LCnmf2	LYRM9	9.37451e-05	ENSG00000232859
LCnmf2	CTXN2	0.000128838	ENSG00000233932
LCnmf2	FAM200B	7.40928e-05	ENSG00000237765
LCnmf2	RPP21	1.35465e-05	ENSG00000241370
LCnmf2	MRPL33	0.000981706	ENSG00000243147
LCnmf2	COA8	0.000180576	ENSG00000256053
LCnmf2	INAFM1	0.000100709	ENSG00000257704
LCnmf2	GTF2H5	0.000158766	ENSG00000272047
LCnmf2	ZNHIT3	0.000408952	ENSG00000273611
LCnmf2	CISD3	0.000319318	ENSG00000277972
LCnmf2	GATD3B	0.000146575	ENSG00000280071
LCnmf2	LINC00294	6.91976e-06	ENSG00000280798
LCnmf3	KDM1A	5.76094e-05	ENSG00000004487
LCnmf3	ITGA3	0.000244728	ENSG00000005884
LCnmf3	CACNG3	0.000166398	ENSG00000006116
LCnmf3	PIGQ	0.000151519	ENSG00000007541
LCnmf3	PHF20	2.46599e-05	ENSG00000025293
LCnmf3	RANBP3	0.000192411	ENSG00000031823
LCnmf3	VCL	2.25571e-05	ENSG00000035403
LCnmf3	RIPOR1	0.000123655	ENSG00000039523
LCnmf3	GOPC	7.35844e-05	ENSG00000047932
LCnmf3	BCAR1	0.000364844	ENSG00000050820
LCnmf3	TRAM1	9.94339e-05	ENSG00000067167
LCnmf3	COASY	0.000439638	ENSG00000068120
LCnmf3	SMARCE1	3.9345e-05	ENSG00000073584
LCnmf3	PLXNA2	5.69304e-05	ENSG00000076356
LCnmf3	PAFAH1B3	0.000101417	ENSG00000079462
LCnmf3	OGFOD1	6.82621e-05	ENSG00000087263
LCnmf3	GRAMD1A	9.05229e-05	ENSG00000089351
LCnmf3	PCBP4	0.000170748	ENSG00000090097
LCnmf3	PABPC4	8.31706e-05	ENSG00000090621
LCnmf3	MCOLN1	4.05617e-05	ENSG00000090674
LCnmf3	HDAC6	7.19055e-05	ENSG00000094631
LCnmf3	WHRN	5.50914e-05	ENSG00000095397
LCnmf3	MARCH2	9.60179e-06	ENSG00000099785
LCnmf3	ZDHHC8	3.44209e-05	ENSG00000099904
LCnmf3	MED15	0.000109526	ENSG00000099917
LCnmf3	PPP6R2	5.36696e-05	ENSG00000100239
LCnmf3	SGSM3	0.000106693	ENSG00000100359
LCnmf3	PRMT5	2.66496e-06	ENSG00000100462
LCnmf3	CHD8	0.000155023	ENSG00000100888
LCnmf3	NELFCD	0.000269271	ENSG00000101158
LCnmf3	PRELID3B	9.55437e-05	ENSG00000101166
LCnmf3	EMD	0.000153638	ENSG00000102119
LCnmf3	LYRM1	7.51078e-05	ENSG00000102897
LCnmf3	COG4	0.000136678	ENSG00000103051
LCnmf3	AAGAB	8.87036e-05	ENSG00000103591
LCnmf3	CSK	7.94894e-05	ENSG00000103653
LCnmf3	SNX16	5.01785e-05	ENSG00000104497
LCnmf3	NUMBL	0.000270944	ENSG00000105245
LCnmf3	HNRNPUL1	1.2842e-05	ENSG00000105323
LCnmf3	MYH14	0.000289875	ENSG00000105357
LCnmf3	KDELR1	7.45292e-05	ENSG00000105438
LCnmf3	TBC1D13	0.000159434	ENSG00000107021
LCnmf3	TESK1	0.000165021	ENSG00000107140
LCnmf3	DVL1	2.82142e-05	ENSG00000107404
LCnmf3	MAPK8	0.000137015	ENSG00000107643
LCnmf3	GBF1	0.000100503	ENSG00000107862
LCnmf3	UBTF	3.01863e-05	ENSG00000108312
LCnmf3	DRG2	0.00010442	ENSG00000108591
LCnmf3	EFTUD2	0.000611479	ENSG00000108883
LCnmf3	EFNB3	0.000201612	ENSG00000108947
LCnmf3	GRPEL1	0.000216426	ENSG00000109519
LCnmf3	OSBP	0.000142992	ENSG00000110048
LCnmf3	CEP126	4.82291e-05	ENSG00000110318
LCnmf3	COMMD9	0.000103558	ENSG00000110442
LCnmf3	PITPNM1	0.000259834	ENSG00000110697
LCnmf3	CORO1C	6.47168e-06	ENSG00000110880
LCnmf3	SLC11A2	1.00659e-05	ENSG00000110911
LCnmf3	SUDS3	0.000156393	ENSG00000111707
LCnmf3	KCTD20	0.000279081	ENSG00000112078
LCnmf3	PERP	4.84955e-05	ENSG00000112378
LCnmf3	NR3C1	7.96536e-05	ENSG00000113580
LCnmf3	DBN1	6.63949e-05	ENSG00000113758
LCnmf3	KPNA1	5.10308e-05	ENSG00000114030
LCnmf3	WDR48	0.000116721	ENSG00000114742
LCnmf3	ITGA4	0.000213206	ENSG00000115232
LCnmf3	PPM1G	5.50211e-05	ENSG00000115241
LCnmf3	TACR1	0.000389001	ENSG00000115353
LCnmf3	PHTF1	0.000174193	ENSG00000116793
LCnmf3	MRPS15	0.000462869	ENSG00000116898
LCnmf3	GNPAT	0.000517567	ENSG00000116906
LCnmf3	RCAN3	0.000155165	ENSG00000117602
LCnmf3	C19orf25	0.000214495	ENSG00000119559
LCnmf3	SIL1	0.000312237	ENSG00000120725
LCnmf3	PDLIM2	1.11292e-05	ENSG00000120913
LCnmf3	CIT	5.64627e-06	ENSG00000122966
LCnmf3	GDAP1L1	0.000173584	ENSG00000124194
LCnmf3	MPHOSPH10	1.36588e-05	ENSG00000124383
LCnmf3	UPF3B	0.000119483	ENSG00000125351
LCnmf3	RTN2	0.000440918	ENSG00000125744
LCnmf3	NECAB3	0.000138858	ENSG00000125967
LCnmf3	RBM42	0.000252671	ENSG00000126254
LCnmf3	RHOT1	3.68814e-05	ENSG00000126858
LCnmf3	GALNT8	9.96689e-05	ENSG00000130035
LCnmf3	ARPC1B	3.24935e-05	ENSG00000130429
LCnmf3	UBAC1	0.000203701	ENSG00000130560
LCnmf3	ZNF331	2.30053e-05	ENSG00000130844
LCnmf3	NR1H2	9.22091e-05	ENSG00000131408
LCnmf3	LRRC41	0.00022857	ENSG00000132128
LCnmf3	RAP1GAP2	0.000114145	ENSG00000132359
LCnmf3	KANK4	8.68071e-05	ENSG00000132854
LCnmf3	HSPBP1	8.07785e-05	ENSG00000133265
LCnmf3	MRAP2	0.000204532	ENSG00000135324
LCnmf3	MPHOSPH6	3.7669e-05	ENSG00000135698
LCnmf3	ZDHHC4	8.42753e-05	ENSG00000136247
LCnmf3	TBRG4	0.000340864	ENSG00000136270
LCnmf3	KAT7	7.43923e-05	ENSG00000136504
LCnmf3	USP20	5.84126e-05	ENSG00000136878
LCnmf3	DERL1	6.04201e-05	ENSG00000136986
LCnmf3	HMGA1	3.50856e-05	ENSG00000137309
LCnmf3	ARHGAP24	5.59851e-05	ENSG00000138639
LCnmf3	NIPA2	9.71635e-05	ENSG00000140157
LCnmf3	UNC45A	5.91333e-05	ENSG00000140553
LCnmf3	SGSM2	5.87667e-05	ENSG00000141258
LCnmf3	RHBDL3	0.000189161	ENSG00000141314
LCnmf3	NT5C3B	0.000132614	ENSG00000141698
LCnmf3	LMTK3	0.000380708	ENSG00000142235
LCnmf3	XPR1	0.000314952	ENSG00000143324
LCnmf3	SNRNP200	1.93125e-05	ENSG00000144028
LCnmf3	RALB	4.34798e-05	ENSG00000144118
LCnmf3	SLC20A1	9.00645e-05	ENSG00000144136
LCnmf3	TCTA	0.000257262	ENSG00000145022
LCnmf3	MANF	0.000186924	ENSG00000145050
LCnmf3	PCYOX1L	8.85086e-05	ENSG00000145882
LCnmf3	C9orf72	0.00025903	ENSG00000147894
LCnmf3	SSRP1	0.000103268	ENSG00000149136
LCnmf3	CDH22	0.000207365	ENSG00000149654
LCnmf3	LSM14B	8.72097e-06	ENSG00000149657
LCnmf3	CSNK1G3	0.00012122	ENSG00000151292
LCnmf3	PTPRO	0.000174507	ENSG00000151490
LCnmf3	PTPRK	5.77313e-05	ENSG00000152894
LCnmf3	MMS19	1.7099e-05	ENSG00000155229
LCnmf3	UBE2L6	9.02812e-05	ENSG00000156587
LCnmf3	MFSD14A	4.02002e-05	ENSG00000156875
LCnmf3	VPS8	0.000123726	ENSG00000156931
LCnmf3	LRP8	1.00136e-05	ENSG00000157193
LCnmf3	CUL4B	0.000325095	ENSG00000158290
LCnmf3	TSPAN33	0.000316672	ENSG00000158457
LCnmf3	NPM2	0.000188	ENSG00000158806
LCnmf3	DEDD2	9.78109e-05	ENSG00000160570
LCnmf3	CHTOP	9.40902e-05	ENSG00000160679
LCnmf3	ANO10	0.000125908	ENSG00000160746
LCnmf3	SLC25A44	7.92162e-05	ENSG00000160785
LCnmf3	NACC1	0.000206793	ENSG00000160877
LCnmf3	ABCF3	0.000203051	ENSG00000161204
LCnmf3	FLYWCH2	0.000197593	ENSG00000162076
LCnmf3	ABCE1	2.79174e-06	ENSG00000164163
LCnmf3	SLC29A4	0.000184094	ENSG00000164638
LCnmf3	FASTK	0.000491242	ENSG00000164896
LCnmf3	LRFN5	3.37439e-05	ENSG00000165379
LCnmf3	IFI27	0.000768786	ENSG00000165949
LCnmf3	LDHD	0.000180943	ENSG00000166816
LCnmf3	STIM1	6.56463e-05	ENSG00000167323
LCnmf3	IRGQ	0.000463548	ENSG00000167378
LCnmf3	SDHAF2	1.67737e-05	ENSG00000167985
LCnmf3	MECP2	3.61829e-05	ENSG00000169057
LCnmf3	GSG1L	0.000115784	ENSG00000169181
LCnmf3	TBC1D10B	0.00020238	ENSG00000169221
LCnmf3	LMAN2	0.000103749	ENSG00000169223
LCnmf3	RNF150	1.87723e-05	ENSG00000170153
LCnmf3	GLB1	0.000306095	ENSG00000170266
LCnmf3	MORN4	8.88579e-06	ENSG00000171160
LCnmf3	JUNB	0.000251295	ENSG00000171223
LCnmf3	CSDC2	9.49217e-05	ENSG00000172346
LCnmf3	DCAKD	2.79396e-05	ENSG00000172992
LCnmf3	LRRN3	0.000141723	ENSG00000173114
LCnmf3	PELI3	3.11e-05	ENSG00000174516
LCnmf3	DDIT3	9.5716e-05	ENSG00000175197
LCnmf3	BAIAP2	7.4258e-05	ENSG00000175866
LCnmf3	ZDHHC21	5.10655e-05	ENSG00000175893
LCnmf3	SSNA1	0.00085771	ENSG00000176101
LCnmf3	DNAJC30	4.3632e-05	ENSG00000176410
LCnmf3	FLII	0.000666067	ENSG00000177731
LCnmf3	ZFAND2A	9.76007e-05	ENSG00000178381
LCnmf3	MROH1	9.87097e-05	ENSG00000179832
LCnmf3	TMIE	0.000143922	ENSG00000181585
LCnmf3	NPLOC4	0.000173389	ENSG00000182446
LCnmf3	ACBD3	0.00027094	ENSG00000182827
LCnmf3	FAM43B	5.61369e-05	ENSG00000183114
LCnmf3	PRR36	8.23492e-05	ENSG00000183248
LCnmf3	BRF1	6.74218e-05	ENSG00000185024
LCnmf3	DMWD	1.2159e-05	ENSG00000185800
LCnmf3	TRAPPC4	5.59406e-05	ENSG00000196655
LCnmf3	PDLIM7	3.38751e-05	ENSG00000196923
LCnmf3	HNRNPAB	0.000222718	ENSG00000197451
LCnmf3	PDGFA	0.000122654	ENSG00000197461
LCnmf3	PARVA	6.3059e-05	ENSG00000197702
LCnmf3	FOXJ3	9.09494e-05	ENSG00000198815
LCnmf3	ZDHHC18	0.000222893	ENSG00000204160
LCnmf3	SDHD	0.000322247	ENSG00000204370
LCnmf3	ABCF1	7.02221e-05	ENSG00000204574
LCnmf3	TECPR1	9.99687e-05	ENSG00000205356
LCnmf3	NRAS	0.000346864	ENSG00000213281
LCnmf3	SRA1	0.000149464	ENSG00000213523
LCnmf3	SLC35F6	0.000206657	ENSG00000213699
LCnmf3	MRPL23	3.71466e-05	ENSG00000214026
LCnmf3	LINC00205	1.83265e-05	ENSG00000223768
LCnmf3	TMEM189	0.000150623	ENSG00000240849
LCnmf3	TWF2	0.000154252	ENSG00000247596
LCnmf3	MAGEL2	6.64336e-05	ENSG00000254585
LCnmf3	COA8	0.000144753	ENSG00000256053
LCnmf3	AARSD1	4.88762e-05	ENSG00000266967
LCnmf3	USP27X	0.000446315	ENSG00000273820
LCnmf3	SYNRG	0.000133838	ENSG00000275066
LCnmf3	CISD3	0.000434804	ENSG00000277972
LCnmf4	ENPP4	4.01657e-05	ENSG00000001561
LCnmf4	FBXL3	5.4426e-05	ENSG00000005812
LCnmf4	TOMM34	9.21609e-05	ENSG00000025772
LCnmf4	VEZT	9.77435e-06	ENSG00000028203
LCnmf4	RIPOR1	5.96578e-05	ENSG00000039523
LCnmf4	ATG2B	0.000112252	ENSG00000066739
LCnmf4	TRAM1	9.07655e-05	ENSG00000067167
LCnmf4	SMARCE1	1.7929e-05	ENSG00000073584
LCnmf4	DPP8	6.45204e-06	ENSG00000074603
LCnmf4	LPCAT2	0.000143679	ENSG00000087253
LCnmf4	DOCK3	0.000156391	ENSG00000088538
LCnmf4	C20orf194	9.49985e-05	ENSG00000088854
LCnmf4	SPECC1L	5.7013e-05	ENSG00000100014
LCnmf4	MIB1	0.000140197	ENSG00000101752
LCnmf4	KATNAL1	0.000364897	ENSG00000102781
LCnmf4	NUP93	5.0602e-06	ENSG00000102900
LCnmf4	MYEF2	5.50374e-06	ENSG00000104177
LCnmf4	FZD3	4.14452e-05	ENSG00000104290
LCnmf4	SNX16	0.000120518	ENSG00000104497
LCnmf4	RUNDC3B	7.13067e-06	ENSG00000105784
LCnmf4	TBC1D13	0.000321759	ENSG00000107021
LCnmf4	TESK1	1.1518e-05	ENSG00000107140
LCnmf4	NT5DC3	0.000176109	ENSG00000111696
LCnmf4	KCTD20	0.000273603	ENSG00000112078
LCnmf4	DUSP22	9.49988e-06	ENSG00000112679
LCnmf4	NR3C1	6.96636e-05	ENSG00000113580
LCnmf4	WDR48	5.99352e-05	ENSG00000114742
LCnmf4	RCAN3	0.00064522	ENSG00000117602
LCnmf4	B4GALT6	0.000467172	ENSG00000118276
LCnmf4	RNF146	0.000298613	ENSG00000118518
LCnmf4	GDA	0.000317842	ENSG00000119125
LCnmf4	C19orf25	5.88448e-06	ENSG00000119559
LCnmf4	PPP4R4	1.65892e-05	ENSG00000119698
LCnmf4	PANK3	0.000309318	ENSG00000120137
LCnmf4	CIT	0.000141427	ENSG00000122966
LCnmf4	LPGAT1	0.000122755	ENSG00000123684
LCnmf4	GALNT8	5.00289e-05	ENSG00000130035
LCnmf4	RAP1GAP2	0.000131716	ENSG00000132359
LCnmf4	ACVR1B	5.03189e-06	ENSG00000135503
LCnmf4	TBRG4	7.73709e-05	ENSG00000136270
LCnmf4	DCUN1D5	0.000108281	ENSG00000137692
LCnmf4	RNF157	3.73084e-05	ENSG00000141576
LCnmf4	XPR1	0.000399917	ENSG00000143324
LCnmf4	EAF1	9.20703e-05	ENSG00000144597
LCnmf4	PPIP5K2	0.000241162	ENSG00000145725
LCnmf4	ARHGAP26	9.28885e-05	ENSG00000145819
LCnmf4	RADX	2.30564e-05	ENSG00000147231
LCnmf4	C9orf72	0.000254961	ENSG00000147894
LCnmf4	MINDY3	0.000314039	ENSG00000148481
LCnmf4	CCDC82	1.61335e-05	ENSG00000149231
LCnmf4	CSNK1G3	7.35315e-05	ENSG00000151292
LCnmf4	ASAP2	6.18168e-05	ENSG00000151693
LCnmf4	RAB39B	1.16594e-05	ENSG00000155961
LCnmf4	MFSD14A	0.000183628	ENSG00000156875
LCnmf4	LRP8	2.20258e-05	ENSG00000157193
LCnmf4	DYRK1A	3.68003e-05	ENSG00000157540
LCnmf4	CUL4B	0.000272263	ENSG00000158290
LCnmf4	FAM102B	0.000255988	ENSG00000162636
LCnmf4	EIF4E3	0.000256886	ENSG00000163412
LCnmf4	APBB2	0.00011798	ENSG00000163697
LCnmf4	AGGF1	1.65689e-05	ENSG00000164252
LCnmf4	KIAA1324L	0.00017098	ENSG00000164659
LCnmf4	FASTK	8.00123e-05	ENSG00000164896
LCnmf4	ATP7A	2.47418e-05	ENSG00000165240
LCnmf4	GTF2A1	0.000221889	ENSG00000165417
LCnmf4	GPR176	0.000219121	ENSG00000166073
LCnmf4	TUB	0.000251296	ENSG00000166402
LCnmf4	IRGQ	0.000138449	ENSG00000167378
LCnmf4	MECP2	6.23652e-05	ENSG00000169057
LCnmf4	GSG1L	6.06726e-05	ENSG00000169181
LCnmf4	RNF150	0.000195933	ENSG00000170153
LCnmf4	MORN4	7.2768e-05	ENSG00000171160
LCnmf4	ADCY5	6.9608e-05	ENSG00000173175
LCnmf4	NWD2	2.06181e-05	ENSG00000174145
LCnmf4	CTDNEP1	0.000177459	ENSG00000175826
LCnmf4	ZDHHC21	2.55206e-05	ENSG00000175893
LCnmf4	RNF152	0.000333887	ENSG00000176641
LCnmf4	PLEKHM3	5.80935e-05	ENSG00000178385
LCnmf4	TMIE	1.86477e-05	ENSG00000181585
LCnmf4	AMIGO1	0.000172649	ENSG00000181754
LCnmf4	C11orf87	0.00010936	ENSG00000185742
LCnmf4	MYT1L	0.000110016	ENSG00000186487
LCnmf4	PDE2A	8.14306e-05	ENSG00000186642
LCnmf4	ZBTB44	4.73768e-05	ENSG00000196323
LCnmf4	TSC22D2	6.01266e-05	ENSG00000196428
LCnmf4	HTT	8.79672e-05	ENSG00000197386
LCnmf4	PARVA	1.7722e-05	ENSG00000197702
LCnmf4	FOXJ3	0.000328229	ENSG00000198815
LCnmf4	CHIC1	9.84813e-05	ENSG00000204116
LCnmf4	NRAS	0.000791886	ENSG00000213281
LCnmf4	UMAD1	0.000236811	ENSG00000219545
LCnmf4	PNMA8C	9.20987e-05	ENSG00000277531
LCnmf5	NUB1	2.81362e-05	ENSG00000013374
LCnmf5	TOMM34	0.000148283	ENSG00000025772
LCnmf5	CTNNA2	0.000263774	ENSG00000066032
LCnmf5	COASY	0.000202961	ENSG00000068120
LCnmf5	PLOD1	0.000265003	ENSG00000083444
LCnmf5	LPCAT2	0.000132499	ENSG00000087253
LCnmf5	FH	0.000513042	ENSG00000091483
LCnmf5	DHPS	0.000151576	ENSG00000095059
LCnmf5	NANS	0.000209209	ENSG00000095380
LCnmf5	SLC7A4	0.000103535	ENSG00000099960
LCnmf5	SRP54	0.0001619	ENSG00000100883
LCnmf5	LYRM1	0.000167368	ENSG00000102897
LCnmf5	DRG2	0.000134325	ENSG00000108591
LCnmf5	EFTUD2	0.000422143	ENSG00000108883
LCnmf5	TMEM97	6.05097e-05	ENSG00000109084
LCnmf5	GRPEL1	1.50923e-05	ENSG00000109519
LCnmf5	DHX15	0.000297897	ENSG00000109606
LCnmf5	MRPL18	5.76149e-05	ENSG00000112110
LCnmf5	ENPP5	0.000224433	ENSG00000112796
LCnmf5	MFSD1	0.00023697	ENSG00000118855
LCnmf5	PIGZ	4.87144e-05	ENSG00000119227
LCnmf5	PPP6C	5.1124e-05	ENSG00000119414
LCnmf5	SUPT7L	0.000150882	ENSG00000119760
LCnmf5	TARDBP	4.65178e-05	ENSG00000120948
LCnmf5	SGPP1	5.61804e-05	ENSG00000126821
LCnmf5	PDHA1	0.000213262	ENSG00000131828
LCnmf5	MRAP2	8.6278e-05	ENSG00000135324
LCnmf5	NIPSNAP3A	8.70417e-05	ENSG00000136783
LCnmf5	DERL1	6.21968e-06	ENSG00000136986
LCnmf5	MRPL24	0.0002051	ENSG00000143314
LCnmf5	RADX	0.00020003	ENSG00000147231
LCnmf5	GPC3	3.21797e-05	ENSG00000147257
LCnmf5	NSDHL	2.78138e-05	ENSG00000147383
LCnmf5	RSU1	1.63482e-05	ENSG00000148484
LCnmf5	PTPRO	1.87775e-05	ENSG00000151490
LCnmf5	VPS8	4.5845e-05	ENSG00000156931
LCnmf5	CACNA2D3	0.00027787	ENSG00000157445
LCnmf5	NAE1	0.000122715	ENSG00000159593
LCnmf5	CHCHD6	0.000181891	ENSG00000159685
LCnmf5	VPS11	0.000135533	ENSG00000160695
LCnmf5	SLC45A1	1.22441e-05	ENSG00000162426
LCnmf5	TM2D1	0.000102537	ENSG00000162604
LCnmf5	FUBP1	7.6346e-05	ENSG00000162613
LCnmf5	CRYL1	0.000100547	ENSG00000165475
LCnmf5	MICU2	0.000459752	ENSG00000165487
LCnmf5	LDHD	6.23505e-05	ENSG00000166816
LCnmf5	CYB5D2	1.29855e-05	ENSG00000167740
LCnmf5	MAGEF1	1.6773e-05	ENSG00000177383
LCnmf5	NKIRAS1	0.00010647	ENSG00000197885
LCnmf5	FAM216A	8.78852e-05	ENSG00000204856
LCnmf5	MRPL23	0.000195018	ENSG00000214026
LCnmf6	PIGQ	0.000122272	ENSG00000007541
LCnmf6	GPC1	9.99363e-05	ENSG00000063660
LCnmf6	PPM1F	0.000170705	ENSG00000100034
LCnmf6	SGSM3	0.000224574	ENSG00000100359
LCnmf6	CINP	9.0863e-05	ENSG00000100865
LCnmf6	PPP6R1	4.50644e-05	ENSG00000105063
LCnmf6	TIMM50	2.26825e-05	ENSG00000105197
LCnmf6	NUMBL	0.000237878	ENSG00000105245
LCnmf6	MEGF8	0.000146808	ENSG00000105429
LCnmf6	EFNB3	0.000102066	ENSG00000108947
LCnmf6	TACR1	0.000113991	ENSG00000115353
LCnmf6	RTN2	0.000177643	ENSG00000125744
LCnmf6	TMEM115	1.20778e-05	ENSG00000126062
LCnmf6	ABHD8	0.000326604	ENSG00000127220
LCnmf6	DGCR6L	0.00040812	ENSG00000128185
LCnmf6	TMEM8B	0.000159155	ENSG00000137103
LCnmf6	ALDOA	9.0871e-05	ENSG00000149925
LCnmf6	LPCAT1	0.000561099	ENSG00000153395
LCnmf6	GPAT4	0.000151686	ENSG00000158669
LCnmf6	SLC45A1	0.000113849	ENSG00000162426
LCnmf6	SLC29A4	0.000404647	ENSG00000164638
LCnmf6	FASTK	0.000259222	ENSG00000164896
LCnmf6	GPR176	6.78334e-05	ENSG00000166073
LCnmf6	SEMA6B	9.44548e-05	ENSG00000167680
LCnmf6	CSDC2	0.000475693	ENSG00000172346
LCnmf6	PELI3	6.6814e-05	ENSG00000174516
LCnmf6	C11orf68	9.42464e-05	ENSG00000175573
LCnmf6	SLC25A22	0.000230621	ENSG00000177542
LCnmf6	AMIGO1	0.000169818	ENSG00000181754
LCnmf6	NPLOC4	4.06805e-05	ENSG00000182446
LCnmf6	BRF1	5.9515e-05	ENSG00000185024
LCnmf6	PDE2A	0.000159435	ENSG00000186642
LCnmf6	SMG5	0.000440539	ENSG00000198952
LCnmf6	ZDHHC18	0.00026136	ENSG00000204160
LCnmf6	TECPR1	0.000400741	ENSG00000205356
LCnmf6	GPR162	0.000222245	ENSG00000250510
LCnmf7	ARID4A	6.4098e-07	ENSG00000032219
LCnmf7	NNAT	0.000561005	ENSG00000053438
LCnmf7	FAM234B	7.57343e-05	ENSG00000084444
LCnmf7	DOCK3	0.000134706	ENSG00000088538
LCnmf7	CBX7	0.000276401	ENSG00000100307
LCnmf7	ADNP	0.000217768	ENSG00000101126
LCnmf7	SYT17	0.000256065	ENSG00000103528
LCnmf7	CALB1	0.000369231	ENSG00000104327
LCnmf7	MEGF8	0.000203981	ENSG00000105429
LCnmf7	SLC6A4	0.000804005	ENSG00000108576
LCnmf7	USP46	3.02896e-05	ENSG00000109189
LCnmf7	OSBP	5.25901e-05	ENSG00000110048
LCnmf7	PITPNM1	7.16769e-05	ENSG00000110697
LCnmf7	CD83	0.00039512	ENSG00000112149
LCnmf7	TRIM23	0.000132404	ENSG00000113595
LCnmf7	ARID1A	6.50174e-05	ENSG00000117713
LCnmf7	YLPM1	4.22492e-05	ENSG00000119596
LCnmf7	LPGAT1	8.6917e-06	ENSG00000123684
LCnmf7	SRSF6	0.0001628	ENSG00000124193
LCnmf7	PCSK2	0.00102594	ENSG00000125851
LCnmf7	MGAT3	4.77517e-05	ENSG00000128268
LCnmf7	GAD1	0.000120094	ENSG00000128683
LCnmf7	KCNC1	0.000241445	ENSG00000129159
LCnmf7	MLLT1	0.000201338	ENSG00000130382
LCnmf7	VSTM2L	0.000272481	ENSG00000132821
LCnmf7	TMCC2	0.000146831	ENSG00000133069
LCnmf7	HSPBP1	0.000107945	ENSG00000133265
LCnmf7	SPX	0.000556397	ENSG00000134548
LCnmf7	AKIRIN2	2.45182e-05	ENSG00000135334
LCnmf7	GAD2	0.000222005	ENSG00000136750
LCnmf7	SEMA6D	2.14876e-05	ENSG00000137872
LCnmf7	SH3GL3	0.000197412	ENSG00000140600
LCnmf7	GNAL	0.000147977	ENSG00000141404
LCnmf7	RNF157	0.00043792	ENSG00000141576
LCnmf7	CACNA1A	2.95101e-05	ENSG00000141837
LCnmf7	LMTK3	0.000346798	ENSG00000142235
LCnmf7	PLEKHA6	4.20046e-05	ENSG00000143850
LCnmf7	SCN1A	0.000573503	ENSG00000144285
LCnmf7	SLC4A10	4.26797e-05	ENSG00000144290
LCnmf7	RNF145	0.000256581	ENSG00000145860
LCnmf7	GABRB2	0.000532912	ENSG00000145864
LCnmf7	CACNA2D1	0.00139308	ENSG00000153956
LCnmf7	APPL1	5.03734e-05	ENSG00000157500
LCnmf7	CHTOP	9.96364e-05	ENSG00000160679
LCnmf7	DIRAS3	0.00207681	ENSG00000162595
LCnmf7	FUBP1	0.000138113	ENSG00000162613
LCnmf7	SYNPR	0.000185527	ENSG00000163630
LCnmf7	PRKCB	0.000147012	ENSG00000166501
LCnmf7	PRRT2	0.000335512	ENSG00000167371
LCnmf7	CPLX1	0.00048438	ENSG00000168993
LCnmf7	SDC2	0.000446756	ENSG00000169439
LCnmf7	PCDH7	0.000304573	ENSG00000169851
LCnmf7	CHD3	4.87413e-05	ENSG00000170004
LCnmf7	VSTM2A	3.35234e-05	ENSG00000170419
LCnmf7	RSRC1	0.000159401	ENSG00000174891
LCnmf7	C11orf68	2.84226e-05	ENSG00000175573
LCnmf7	KCNA2	0.000326278	ENSG00000177301
LCnmf7	PENK	0.000447744	ENSG00000181195
LCnmf7	B4GALNT4	0.000249865	ENSG00000182272
LCnmf7	PCP4	0.0006938	ENSG00000183036
LCnmf7	KIAA2026	9.52392e-05	ENSG00000183354
LCnmf7	NELL2	0.000374356	ENSG00000184613
LCnmf7	BRI3BP	2.52697e-05	ENSG00000184992
LCnmf7	MYT1L	0.000644068	ENSG00000186487
LCnmf7	CCK	0.000254544	ENSG00000187094
LCnmf7	ARL4C	0.000735653	ENSG00000188042
LCnmf7	MSL1	0.000337502	ENSG00000188895
LCnmf7	SCN8A	6.60351e-05	ENSG00000196876
LCnmf7	KPNA5	0.000148019	ENSG00000196911
LCnmf7	IFITM10	4.54015e-05	ENSG00000244242
LCnmf7	INAFM1	0.000109622	ENSG00000257704
LCnmf7	PNMA8C	2.3712e-05	ENSG00000277531
LCnmf8	NFIX	0.000477262	ENSG00000008441
LCnmf8	HHATL	6.61778e-05	ENSG00000010282
LCnmf8	CD44	0.000251575	ENSG00000026508
LCnmf8	TAB2	4.96444e-05	ENSG00000055208
LCnmf8	GPC1	0.000474691	ENSG00000063660
LCnmf8	SREBF1	0.00120012	ENSG00000072310
LCnmf8	TRPM3	0.000653605	ENSG00000083067
LCnmf8	PHGDH	0.0012652	ENSG00000092621
LCnmf8	EZR	0.0013587	ENSG00000092820
LCnmf8	TIMP3	0.00421367	ENSG00000100234
LCnmf8	NKAIN4	0.00152002	ENSG00000101198
LCnmf8	ACSBG1	0.00155204	ENSG00000103740
LCnmf8	TJP1	0.000383622	ENSG00000104067
LCnmf8	ITGB8	0.000682894	ENSG00000105855
LCnmf8	LSM5	2.51357e-05	ENSG00000106355
LCnmf8	SLC9A3R1	0.00100276	ENSG00000109062
LCnmf8	PMP22	0.000493237	ENSG00000109099
LCnmf8	USP46	0.000182601	ENSG00000109189
LCnmf8	PTPMT1	5.02184e-05	ENSG00000110536
LCnmf8	CHPT1	0.000226718	ENSG00000111666
LCnmf8	LIFR	0.000754136	ENSG00000113594
LCnmf8	EFEMP1	0.00111244	ENSG00000115380
LCnmf8	EFHD1	0.000105595	ENSG00000115468
LCnmf8	ID2	0.00126204	ENSG00000115738
LCnmf8	NFE2L2	0.000403936	ENSG00000116044
LCnmf8	WLS	0.00104273	ENSG00000116729
LCnmf8	PADI2	0.00111282	ENSG00000117115
LCnmf8	MXI1	0.000198144	ENSG00000119950
LCnmf8	GJB6	0.00121488	ENSG00000121742
LCnmf8	SDC4	0.00224776	ENSG00000124145
LCnmf8	DEK	9.43529e-05	ENSG00000124795
LCnmf8	SOX9	0.000213267	ENSG00000125398
LCnmf8	NCAN	0.00282369	ENSG00000130287
LCnmf8	ANKHD1	2.96786e-05	ENSG00000131503
LCnmf8	SLC6A11	0.00386069	ENSG00000132164
LCnmf8	RIDA	0.00137501	ENSG00000132541
LCnmf8	SPIRE1	0.00021394	ENSG00000134278
LCnmf8	PSAT1	0.00143947	ENSG00000135069
LCnmf8	TMBIM1	0.000197231	ENSG00000135926
LCnmf8	EDNRB	0.00651159	ENSG00000136160
LCnmf8	SCAF11	0.000127204	ENSG00000139218
LCnmf8	MFGE8	3.77302e-05	ENSG00000140545
LCnmf8	SAT2	0.00016187	ENSG00000141504
LCnmf8	MAPK4	0.000266378	ENSG00000141639
LCnmf8	MCL1	3.25481e-05	ENSG00000143384
LCnmf8	KCNN3	0.00206592	ENSG00000143603
LCnmf8	SFXN5	0.00128364	ENSG00000144040
LCnmf8	LRIG1	0.00170765	ENSG00000144749
LCnmf8	MYO10	0.000905037	ENSG00000145555
LCnmf8	CXCL14	0.000222798	ENSG00000145824
LCnmf8	DAAM2	0.00102556	ENSG00000146122
LCnmf8	GNA12	6.84757e-05	ENSG00000146535
LCnmf8	NFIB	0.000717529	ENSG00000147862
LCnmf8	EIF4EBP2	0.000386129	ENSG00000148730
LCnmf8	SLC7A11	0.000591212	ENSG00000151012
LCnmf8	ASTN1	0.00029773	ENSG00000152092
LCnmf8	ZFP36L2	1.07433e-05	ENSG00000152518
LCnmf8	FARP1	0.000355855	ENSG00000152767
LCnmf8	PITPNC1	0.000313468	ENSG00000154217
LCnmf8	GTF3C6	8.60183e-05	ENSG00000155115
LCnmf8	RHOC	0.000731335	ENSG00000155366
LCnmf8	ZFAND3	9.69421e-05	ENSG00000156639
LCnmf8	FMNL2	0.000506329	ENSG00000157827
LCnmf8	AGPAT3	0.000762338	ENSG00000160216
LCnmf8	ZNF385A	0.000549281	ENSG00000161642
LCnmf8	PLPP3	0.00542959	ENSG00000162407
LCnmf8	PDLIM5	0.000909195	ENSG00000163110
LCnmf8	GABRG1	0.00138436	ENSG00000163285
LCnmf8	ETNPPL	0.00553058	ENSG00000164089
LCnmf8	RHOBTB3	0.000183679	ENSG00000164292
LCnmf8	ALDH7A1	0.000375114	ENSG00000164904
LCnmf8	ZCCHC24	0.000466268	ENSG00000165424
LCnmf8	HEPACAM	0.00172909	ENSG00000165478
LCnmf8	AMER2	0.000457191	ENSG00000165566
LCnmf8	CRABP1	0.00184555	ENSG00000166426
LCnmf8	SCARA3	0.00134291	ENSG00000168077
LCnmf8	SDC2	0.000623107	ENSG00000169439
LCnmf8	CLIC4	6.87956e-05	ENSG00000169504
LCnmf8	PCDH7	0.000361227	ENSG00000169851
LCnmf8	DCLK2	0.000238677	ENSG00000170390
LCnmf8	S1PR1	0.000955885	ENSG00000170989
LCnmf8	TRIM8	0.000168762	ENSG00000171206
LCnmf8	HOPX	0.00151177	ENSG00000171476
LCnmf8	MAL	0.000111704	ENSG00000172005
LCnmf8	CSDC2	5.7871e-06	ENSG00000172346
LCnmf8	DAG1	8.94734e-05	ENSG00000173402
LCnmf8	RSRC1	4.11774e-05	ENSG00000174891
LCnmf8	NR2F1	0.000839101	ENSG00000175745
LCnmf8	ACBD7	0.000903035	ENSG00000176244
LCnmf8	KCNJ10	0.0014597	ENSG00000177807
LCnmf8	KCTD12	0.000256987	ENSG00000178695
LCnmf8	CDC42EP4	0.0011808	ENSG00000179604
LCnmf8	SOX2	0.00340743	ENSG00000181449
LCnmf8	IDH2	0.00120965	ENSG00000182054
LCnmf8	RGMA	0.000752569	ENSG00000182175
LCnmf8	B4GALNT4	0.000224638	ENSG00000182272
LCnmf8	SLC25A18	0.0010193	ENSG00000182902
LCnmf8	SNN	0.000471207	ENSG00000184602
LCnmf8	ZFP36L1	0.00209862	ENSG00000185650
LCnmf8	SHISA6	0.000917391	ENSG00000188803
LCnmf8	MYBPC1	0.000139474	ENSG00000196091
LCnmf8	METTL9	0.00036468	ENSG00000197006
LCnmf8	MT1F	0.000522761	ENSG00000198417
LCnmf8	C2orf72	4.96711e-05	ENSG00000204128
LCnmf8	LINC00844	0.0011474	ENSG00000237949
LCnmf8	HBB	4.03848e-05	ENSG00000244734
LCnmf8	TRIL	0.0041275	ENSG00000255690
LCnmf8	SPON1	2.65373e-06	ENSG00000262655
LCnmf8	AL161772.1	0.000243289	ENSG00000278291
LCnmf13	ENPP4	9.41056e-05	ENSG00000001561
LCnmf13	SOX8	0.000525872	ENSG00000005513
LCnmf13	FBXL3	0.000240863	ENSG00000005812
LCnmf13	SYPL1	0.00140241	ENSG00000008282
LCnmf13	NFIX	0.000953578	ENSG00000008441
LCnmf13	HHATL	0.000585898	ENSG00000010282
LCnmf13	ANLN	0.00112605	ENSG00000011426
LCnmf13	CLDN11	0.00520824	ENSG00000013297
LCnmf13	AGPAT4	1.61255e-05	ENSG00000026652
LCnmf13	PLEKHH1	0.000110727	ENSG00000054690
LCnmf13	APPBP2	0.000214321	ENSG00000062725
LCnmf13	FAM107B	0.00016563	ENSG00000065809
LCnmf13	ELOVL1	0.000514186	ENSG00000066322
LCnmf13	FGFR2	0.00110681	ENSG00000066468
LCnmf13	DLG1	0.000116779	ENSG00000075711
LCnmf13	EPB41L2	0.000447639	ENSG00000079819
LCnmf13	PSEN1	0.000315571	ENSG00000080815
LCnmf13	PABPC4	0.000289473	ENSG00000090621
LCnmf13	CAPN3	0.000257225	ENSG00000092529
LCnmf13	PHGDH	0.000534056	ENSG00000092621
LCnmf13	SPTLC2	0.000150272	ENSG00000100596
LCnmf13	RASSF2	0.00263542	ENSG00000101265
LCnmf13	SAMHD1	0.000325941	ENSG00000101347
LCnmf13	PLLP	0.00061554	ENSG00000102934
LCnmf13	FA2H	0.00041724	ENSG00000103089
LCnmf13	CCP110	0.000211706	ENSG00000103540
LCnmf13	CORO2B	3.83331e-05	ENSG00000103647
LCnmf13	TJP1	0.000202734	ENSG00000104067
LCnmf13	CA2	0.0010565	ENSG00000104267
LCnmf13	MAG	0.00632636	ENSG00000105695
LCnmf13	PMP22	0.00287942	ENSG00000109099
LCnmf13	B3GAT1	0.000451187	ENSG00000109956
LCnmf13	EFHD1	0.00104487	ENSG00000115468
LCnmf13	NFE2L2	0.000402374	ENSG00000116044
LCnmf13	PADI2	0.0018394	ENSG00000117115
LCnmf13	CDK18	0.000864757	ENSG00000117266
LCnmf13	PPP6C	0.000467288	ENSG00000119414
LCnmf13	MXI1	0.000414004	ENSG00000119950
LCnmf13	BAZ2B	1.18154e-05	ENSG00000123636
LCnmf13	PREX1	0.00112141	ENSG00000124126
LCnmf13	DEK	0.000242606	ENSG00000124795
LCnmf13	MYRF	0.00123597	ENSG00000124920
LCnmf13	C3	5.58943e-05	ENSG00000125730
LCnmf13	CENPB	0.000191733	ENSG00000125817
LCnmf13	BECN1	1.2826e-05	ENSG00000126581
LCnmf13	HSPA2	0.00307894	ENSG00000126803
LCnmf13	AIF1L	0.000653518	ENSG00000126878
LCnmf13	KIF1C	0.000199397	ENSG00000129250
LCnmf13	RNASE1	0.00445662	ENSG00000129538
LCnmf13	CDKN1C	0.00116028	ENSG00000129757
LCnmf13	TRIM28	0.00011666	ENSG00000130726
LCnmf13	HIP1R	0.000225523	ENSG00000130787
LCnmf13	HAPLN2	0.00100579	ENSG00000132702
LCnmf13	TMEM165	0.000895287	ENSG00000134851
LCnmf13	PSAT1	0.000241237	ENSG00000135069
LCnmf13	RAPGEF5	0.00132077	ENSG00000136237
LCnmf13	ERMN	0.0048258	ENSG00000136541
LCnmf13	ENPP2	0.00339489	ENSG00000136960
LCnmf13	SLC35A5	5.25788e-05	ENSG00000138459
LCnmf13	SCAF11	0.000419883	ENSG00000139218
LCnmf13	SLAIN1	0.00240683	ENSG00000139737
LCnmf13	SH3GL3	0.00015528	ENSG00000140600
LCnmf13	TTYH2	0.00138256	ENSG00000141540
LCnmf13	CELSR2	0.000268818	ENSG00000143126
LCnmf13	ATG3	0.000237357	ENSG00000144848
LCnmf13	PIK3R1	3.96528e-05	ENSG00000145675
LCnmf13	DAAM2	0.000553148	ENSG00000146122
LCnmf13	RBMX	0.00010795	ENSG00000147274
LCnmf13	CNDP1	0.00411975	ENSG00000150656
LCnmf13	SAR1B	0.000295367	ENSG00000152700
LCnmf13	CNTNAP4	0.000398509	ENSG00000152910
LCnmf13	FMNL2	0.00266271	ENSG00000157827
LCnmf13	AGPAT3	0.000333308	ENSG00000160216
LCnmf13	WDFY3	2.83459e-05	ENSG00000163625
LCnmf13	APBB2	0.000212014	ENSG00000163697
LCnmf13	TMEM144	0.0032414	ENSG00000164124
LCnmf13	ZCCHC24	0.00110127	ENSG00000165424
LCnmf13	HEPACAM	0.000635025	ENSG00000165478
LCnmf13	AMER2	0.00179014	ENSG00000165566
LCnmf13	JAM3	3.43579e-05	ENSG00000166086
LCnmf13	FAM102A	4.94879e-05	ENSG00000167106
LCnmf13	CERCAM	0.000126074	ENSG00000167123
LCnmf13	PPP1R14A	0.00366343	ENSG00000167641
LCnmf13	KLK6	0.000212648	ENSG00000167755
LCnmf13	PXK	0.000827528	ENSG00000168297
LCnmf13	LDLRAD4	9.1884e-05	ENSG00000168675
LCnmf13	PTK2	0.000716007	ENSG00000169398
LCnmf13	ZEB2	0.00219066	ENSG00000169554
LCnmf13	GPR37	0.00120278	ENSG00000170775
LCnmf13	INSR	1.40086e-05	ENSG00000171105
LCnmf13	MAL	0.00137084	ENSG00000172005
LCnmf13	CARNS1	0.00252407	ENSG00000172508
LCnmf13	UGT8	0.000804324	ENSG00000174607
LCnmf13	GNG7	0.00107474	ENSG00000176533
LCnmf13	KCNJ10	0.000770843	ENSG00000177807
LCnmf13	ZBTB20	2.65228e-07	ENSG00000181722
LCnmf13	PCP4	0.000391172	ENSG00000183036
LCnmf13	PDE4B	1.50188e-05	ENSG00000184588
LCnmf13	LITAF	0.00023627	ENSG00000189067
LCnmf13	MAN2A2	0.000229046	ENSG00000196547
LCnmf13	HNRNPAB	1.92939e-05	ENSG00000197451
LCnmf13	LPAR1	0.000382724	ENSG00000198121
LCnmf13	HLA-DRA	6.43946e-05	ENSG00000204287
LCnmf13	SUPT4H1	0.000311366	ENSG00000213246
LCnmf13	SMIM26	4.72605e-05	ENSG00000232388
LCnmf13	FAM200B	0.000265334	ENSG00000237765
LCnmf13	LINC00844	0.000671072	ENSG00000237949
LCnmf13	MRPL33	0.000428413	ENSG00000243147
LCnmf13	ARHGAP23	0.000645558	ENSG00000275832
LCnmf17	SYPL1	0.000311828	ENSG00000008282
LCnmf17	DCN	0.00180433	ENSG00000011465
LCnmf17	IFNGR1	0.000376922	ENSG00000027697
LCnmf17	FAM120A	8.02244e-05	ENSG00000048828
LCnmf17	HERPUD1	0.000930769	ENSG00000051108
LCnmf17	YBX1	0.000547987	ENSG00000065978
LCnmf17	ITM2A	0.00349871	ENSG00000078596
LCnmf17	DDX18	7.60922e-05	ENSG00000088205
LCnmf17	PABPC4	0.000593082	ENSG00000090621
LCnmf17	PSME1	0.000122275	ENSG00000092010
LCnmf17	TIMP3	0.00434664	ENSG00000100234
LCnmf17	MYH9	0.000465395	ENSG00000100345
LCnmf17	SAMHD1	0.000158833	ENSG00000101347
LCnmf17	VWF	0.00146961	ENSG00000110799
LCnmf17	FN1	0.00204303	ENSG00000115414
LCnmf17	ID2	0.000105768	ENSG00000115738
LCnmf17	EPAS1	0.00591866	ENSG00000116016
LCnmf17	NFE2L2	0.000659132	ENSG00000116044
LCnmf17	ID3	0.000312818	ENSG00000117318
LCnmf17	SLC2A1	0.00694906	ENSG00000117394
LCnmf17	PANK3	0.000330456	ENSG00000120137
LCnmf17	DNAJC15	6.09909e-06	ENSG00000120675
LCnmf17	CALD1	0.000706153	ENSG00000122786
LCnmf17	SRGN	3.90118e-05	ENSG00000122862
LCnmf17	DEK	0.000515958	ENSG00000124795
LCnmf17	AHNAK	0.001347	ENSG00000124942
LCnmf17	C3	0.000249278	ENSG00000125730
LCnmf17	ID1	0.000602375	ENSG00000125968
LCnmf17	NSRP1	0.000393349	ENSG00000126653
LCnmf17	RNASE1	0.00325314	ENSG00000129538
LCnmf17	MLLT1	5.20602e-05	ENSG00000130382
LCnmf17	SCAF11	9.13819e-05	ENSG00000139218
LCnmf17	MFGE8	3.11764e-05	ENSG00000140545
LCnmf17	RGS5	0.00320707	ENSG00000143248
LCnmf17	MCL1	0.0010444	ENSG00000143384
LCnmf17	EIF4EBP2	0.000147086	ENSG00000148730
LCnmf17	RHOC	0.00168714	ENSG00000155366
LCnmf17	ANAPC16	0.000433661	ENSG00000166295
LCnmf17	STAT3	0.000458522	ENSG00000168610
LCnmf17	JUNB	0.00220774	ENSG00000171223
LCnmf17	HOPX	0.000262083	ENSG00000171476
LCnmf17	A2M	0.0154073	ENSG00000175899
LCnmf17	KCTD12	0.0010554	ENSG00000178695
LCnmf17	APOLD1	0.00122992	ENSG00000178878
LCnmf17	CLDN5	0.0101606	ENSG00000184113
LCnmf17	IFITM2	0.000275403	ENSG00000185201
LCnmf17	ZFP36L1	0.00149057	ENSG00000185650
LCnmf17	HLA-DRB1	0.000148274	ENSG00000196126
LCnmf17	PRPF40A	4.96741e-05	ENSG00000196504
LCnmf17	HLA-DRA	0.00261479	ENSG00000204287
LCnmf17	HLA-E	0.00932599	ENSG00000204592
LCnmf21	TAC1	0.0235448	ENSG00000006128
LCnmf21	GRAMD1B	0.000309026	ENSG00000023171
LCnmf21	ABCF2	0.000315522	ENSG00000033050
LCnmf21	TNC	0.000113468	ENSG00000041982
LCnmf21	CELF2	5.64005e-05	ENSG00000048740
LCnmf21	GPC1	0.000409955	ENSG00000063660
LCnmf21	OGFOD1	0.000170684	ENSG00000087263
LCnmf21	RPH3A	0.0006342	ENSG00000089169
LCnmf21	NOS1	0.00289511	ENSG00000089250
LCnmf21	RAPGEF4	0.000245378	ENSG00000091428
LCnmf21	PACSIN2	0.000339237	ENSG00000100266
LCnmf21	COCH	0.000530259	ENSG00000100473
LCnmf21	PHKB	2.24847e-05	ENSG00000102893
LCnmf21	SCN1B	7.93868e-05	ENSG00000105711
LCnmf21	MAPK8	0.00037628	ENSG00000107643
LCnmf21	SLC6A4	1.04081e-05	ENSG00000108576
LCnmf21	CPSF6	1.53525e-05	ENSG00000111605
LCnmf21	ENPP5	0.000521272	ENSG00000112796
LCnmf21	NNT	0.000112213	ENSG00000112992
LCnmf21	SLC5A7	0.00200525	ENSG00000115665
LCnmf21	FAM20B	0.000188621	ENSG00000116199
LCnmf21	IQSEC3	0.000223238	ENSG00000120645
LCnmf21	PCSK2	0.00476886	ENSG00000125851
LCnmf21	MCF2L	9.039e-05	ENSG00000126217
LCnmf21	ANKHD1	8.74356e-05	ENSG00000131503
LCnmf21	SPIRE1	0.000143001	ENSG00000134278
LCnmf21	STAM	0.000340763	ENSG00000136738
LCnmf21	GAD2	0.000285528	ENSG00000136750
LCnmf21	ENPP2	0.000777974	ENSG00000136960
LCnmf21	ADCY3	0.000337697	ENSG00000138031
LCnmf21	ZFHX3	2.82034e-05	ENSG00000140836
LCnmf21	GNAL	0.000282934	ENSG00000141404
LCnmf21	OSBPL1A	0.000459505	ENSG00000141447
LCnmf21	RNF157	0.000896932	ENSG00000141576
LCnmf21	MIEN1	9.12897e-05	ENSG00000141741
LCnmf21	CELSR2	0.000333144	ENSG00000143126
LCnmf21	PLEKHA6	0.000322355	ENSG00000143850
LCnmf21	SCN1A	0.00018711	ENSG00000144285
LCnmf21	GABRB2	0.000712356	ENSG00000145864
LCnmf21	TENM2	8.75043e-05	ENSG00000145934
LCnmf21	CRH	0.00333277	ENSG00000147571
LCnmf21	GUCY1A2	0.000392629	ENSG00000152402
LCnmf21	SAR1B	5.45447e-06	ENSG00000152700
LCnmf21	SPHKAP	0.00130993	ENSG00000153820
LCnmf21	AK5	0.000258878	ENSG00000154027
LCnmf21	CA10	0.000359524	ENSG00000154975
LCnmf21	GRIA1	0.000958026	ENSG00000155511
LCnmf21	RNF20	0.000146061	ENSG00000155827
LCnmf21	FMNL2	0.000107332	ENSG00000157827
LCnmf21	CYGB	0.0128907	ENSG00000161544
LCnmf21	STARD4	1.15819e-05	ENSG00000164211
LCnmf21	AGGF1	5.0866e-05	ENSG00000164252
LCnmf21	HEY1	3.7381e-05	ENSG00000164683
LCnmf21	ZCCHC24	0.000363155	ENSG00000165424
LCnmf21	CRABP1	0.000980958	ENSG00000166426
LCnmf21	CPLX1	0.00229448	ENSG00000168993
LCnmf21	SDC2	0.000298464	ENSG00000169439
LCnmf21	ZEB2	0.000679513	ENSG00000169554
LCnmf21	PCDH7	0.00147552	ENSG00000169851
LCnmf21	TRIM8	0.000166723	ENSG00000171206
LCnmf21	KCND3	0.00100314	ENSG00000171385
LCnmf21	PAAF1	6.68409e-05	ENSG00000175575
LCnmf21	NR2F1	0.00184464	ENSG00000175745
LCnmf21	PRIMA1	0.00012064	ENSG00000175785
LCnmf21	DIRAS1	0.000680291	ENSG00000176490
LCnmf21	ZDHHC22	0.000183418	ENSG00000177108
LCnmf21	RIMKLA	0.000283247	ENSG00000177181
LCnmf21	KCNA2	0.000537868	ENSG00000177301
LCnmf21	TCEAL8	0.000144992	ENSG00000180964
LCnmf21	SNRPE	2.61199e-06	ENSG00000182004
LCnmf21	B4GALNT4	5.9703e-05	ENSG00000182272
LCnmf21	OPCML	0.000223238	ENSG00000183715
LCnmf21	NELL2	0.00132391	ENSG00000184613
LCnmf21	NR2F2	0.000409449	ENSG00000185551
LCnmf21	HEXIM1	0.0003546	ENSG00000186834
LCnmf21	HAPLN4	2.04526e-05	ENSG00000187664
LCnmf21	SLC18A3	0.0017245	ENSG00000187714
LCnmf21	MAN2A2	6.78321e-05	ENSG00000196547
LCnmf21	SCN8A	0.000105582	ENSG00000196876
LCnmf21	METTL9	3.39325e-06	ENSG00000197006
LCnmf21	SNHG5	0.000111155	ENSG00000203875
LCnmf21	SLC35B4	5.62966e-05	ENSG00000205060
LCnmf21	SILC1	4.69006e-05	ENSG00000232044
LCnmf21	IFITM10	4.49738e-05	ENSG00000244242
LCnmf21	INAFM1	0.000348743	ENSG00000257704
LCnmf21	AL365361.1	0.000825471	ENSG00000259834
LCnmf21	AL161772.1	4.80342e-05	ENSG00000278291
LCnmf103	KIAA0100	0.000189801	ENSG00000007202
LCnmf103	DCN	0.000465391	ENSG00000011465
LCnmf103	MRPL43	0.000367615	ENSG00000055950
LCnmf103	YBX1	0.00210914	ENSG00000065978
LCnmf103	NUCB2	0.000312678	ENSG00000070081
LCnmf103	RPH3A	5.24466e-05	ENSG00000089169
LCnmf103	PSME1	0.000144149	ENSG00000092010
LCnmf103	MRPS18A	0.000214053	ENSG00000096080
LCnmf103	TIMP3	0.00118208	ENSG00000100234
LCnmf103	MYH9	0.000107722	ENSG00000100345
LCnmf103	CHD8	5.11619e-05	ENSG00000100888
LCnmf103	TJP1	0.000340155	ENSG00000104067
LCnmf103	HNRNPUL1	0.000117149	ENSG00000105323
LCnmf103	MEGF8	7.41448e-05	ENSG00000105429
LCnmf103	AEBP1	0.000410042	ENSG00000106624
LCnmf103	CEP126	2.27955e-05	ENSG00000110318
LCnmf103	VWF	0.000615345	ENSG00000110799
LCnmf103	EPAS1	9.61654e-05	ENSG00000116016
LCnmf103	SLC2A1	1.76914e-05	ENSG00000117394
LCnmf103	MXI1	3.19487e-05	ENSG00000119950
LCnmf103	CALD1	0.000172346	ENSG00000122786
LCnmf103	AHNAK	0.000404846	ENSG00000124942
LCnmf103	BECN1	1.72297e-05	ENSG00000126581
LCnmf103	APLNR	0.000549908	ENSG00000134817
LCnmf103	MBTPS1	8.21818e-05	ENSG00000140943
LCnmf103	PELP1	4.82557e-05	ENSG00000141456
LCnmf103	BDP1	0.000321445	ENSG00000145734
LCnmf103	ARHGAP26	0.000152942	ENSG00000145819
LCnmf103	NBAS	2.90312e-05	ENSG00000151779
LCnmf103	CWF19L2	2.53202e-05	ENSG00000152404
LCnmf103	FARP1	2.35148e-05	ENSG00000152767
LCnmf103	ZFAND3	5.78892e-05	ENSG00000156639
LCnmf103	SLC38A10	0.000213292	ENSG00000157637
LCnmf103	BOLA3	0.000125213	ENSG00000163170
LCnmf103	TK2	0.000153461	ENSG00000166548
LCnmf103	MIDN	3.78319e-05	ENSG00000167470
LCnmf103	PPP1R14A	6.61364e-05	ENSG00000167641
LCnmf103	SLC43A2	0.00013797	ENSG00000167703
LCnmf103	PCMTD1	3.69999e-05	ENSG00000168300
LCnmf103	SLC20A2	5.07479e-05	ENSG00000168575
LCnmf103	STAT3	0.000325805	ENSG00000168610
LCnmf103	NR2F1	0.000327834	ENSG00000175745
LCnmf103	CTDNEP1	0.000153663	ENSG00000175826
LCnmf103	CLDN5	0.001443	ENSG00000184113
LCnmf103	ZFP36L1	0.000462336	ENSG00000185650
LCnmf103	HBA2	0.0806117	ENSG00000188536
LCnmf103	PRPF40A	6.63439e-05	ENSG00000196504
LCnmf103	HLA-E	0.00189457	ENSG00000204592
LCnmf103	HBA1	0.0541876	ENSG00000206172
LCnmf103	HBB	0.0781533	ENSG00000244734
LCnmf103	TXNIP	0.000274217	ENSG00000265972
LCnmf103	MTRNR2L6	4.88846e-05	ENSG00000270672
LCnmf156	SPPL2B	0.00136256	ENSG00000005206
LCnmf156	TAC1	0.00305035	ENSG00000006128
LCnmf156	LUC7L	0.00153823	ENSG00000007392
LCnmf156	MAP4K3	0.00158756	ENSG00000011566
LCnmf156	AGA	0.00118792	ENSG00000038002
LCnmf156	TNC	0.00140478	ENSG00000041982
LCnmf156	TDP1	0.00116933	ENSG00000042088
LCnmf156	ARAP2	0.00127658	ENSG00000047365
LCnmf156	MAP4	0.00249575	ENSG00000047849
LCnmf156	THOC3	0.00134477	ENSG00000051596
LCnmf156	WAPL	0.00132732	ENSG00000062650
LCnmf156	EVI5	0.00154833	ENSG00000067208
LCnmf156	NDST1	0.00155767	ENSG00000070614
LCnmf156	GRAMD4	0.00128153	ENSG00000075240
LCnmf156	MAST2	0.00164535	ENSG00000086015
LCnmf156	DNAJB11	0.00151934	ENSG00000090520
LCnmf156	PDPR	0.00123156	ENSG00000090857
LCnmf156	GGA1	0.00248348	ENSG00000100083
LCnmf156	REC8	0.00139541	ENSG00000100918
LCnmf156	SETD6	0.00119935	ENSG00000103037
LCnmf156	CIAO3	0.00137633	ENSG00000103245
LCnmf156	ARMC1	0.00164257	ENSG00000104442
LCnmf156	FKBP14	0.00116647	ENSG00000106080
LCnmf156	HPS1	0.0014217	ENSG00000107521
LCnmf156	RAPGEFL1	0.00126802	ENSG00000108352
LCnmf156	CDK5RAP3	0.00164339	ENSG00000108465
LCnmf156	HECA	0.00158726	ENSG00000112406
LCnmf156	DUSP22	9.41628e-07	ENSG00000112679
LCnmf156	FAF2	0.00239967	ENSG00000113194
LCnmf156	TARS	0.00156001	ENSG00000113407
LCnmf156	SLC5A7	0.00149073	ENSG00000115665
LCnmf156	DNAJC16	0.00141463	ENSG00000116138
LCnmf156	STK11	0.0016879	ENSG00000118046
LCnmf156	CNR1	0.00150077	ENSG00000118432
LCnmf156	FAM53C	0.00165739	ENSG00000120709
LCnmf156	RNF170	0.00167968	ENSG00000120925
LCnmf156	KCNJ8	0.00113165	ENSG00000121361
LCnmf156	TMEM39B	0.00123371	ENSG00000121775
LCnmf156	ZC3H7A	0.00211172	ENSG00000122299
LCnmf156	USP45	0.00203259	ENSG00000123552
LCnmf156	TMEM115	0.00173435	ENSG00000126062
LCnmf156	TMEM53	0.00137414	ENSG00000126106
LCnmf156	EPS15L1	0.00149137	ENSG00000127527
LCnmf156	CAMSAP1	0.00163955	ENSG00000130559
LCnmf156	MAP3K10	0.00139399	ENSG00000130758
LCnmf156	ZNF227	0.00117029	ENSG00000131115
LCnmf156	PDHA1	0.00175158	ENSG00000131828
LCnmf156	TERF2	0.00168718	ENSG00000132604
LCnmf156	SARAF	0.00174542	ENSG00000133872
LCnmf156	MED6	0.0026682	ENSG00000133997
LCnmf156	PRPF38B	0.0014995	ENSG00000134186
LCnmf156	BIVM	0.00127031	ENSG00000134897
LCnmf156	BICDL1	0.00129859	ENSG00000135127
LCnmf156	TMEM243	0.00117645	ENSG00000135185
LCnmf156	SEMA4F	0.0015414	ENSG00000135622
LCnmf156	WASHC4	0.00166821	ENSG00000136051
LCnmf156	EDNRB	0.00173069	ENSG00000136160
LCnmf156	TTC5	0.00137207	ENSG00000136319
LCnmf156	SCN7A	0.00154937	ENSG00000136546
LCnmf156	SLC31A2	0.00121378	ENSG00000136867
LCnmf156	PARP6	0.00150466	ENSG00000137817
LCnmf156	DNAJC13	0.00158441	ENSG00000138246
LCnmf156	SLAIN1	0.00180548	ENSG00000139737
LCnmf156	RTN1	0.00172711	ENSG00000139970
LCnmf156	IGF1R	0.00242323	ENSG00000140443
LCnmf156	ZCCHC14	0.00124802	ENSG00000140948
LCnmf156	SGSM2	0.00170423	ENSG00000141258
LCnmf156	MIEN1	0.00259121	ENSG00000141741
LCnmf156	TUFT1	0.00132803	ENSG00000143367
LCnmf156	POLR2D	0.0013108	ENSG00000144231
LCnmf156	METTL21A	0.00125402	ENSG00000144401
LCnmf156	RUBCN	0.00158473	ENSG00000145016
LCnmf156	TENM2	0.00177176	ENSG00000145934
LCnmf156	CHST7	0.00124822	ENSG00000147119
LCnmf156	ATP6V1B2	0.00241142	ENSG00000147416
LCnmf156	SURF6	0.00174417	ENSG00000148296
LCnmf156	HERC4	0.00156827	ENSG00000148634
LCnmf156	BTBD11	0.00129458	ENSG00000151136
LCnmf156	ANO4	0.00132595	ENSG00000151572
LCnmf156	NRGN	0.00133265	ENSG00000154146
LCnmf156	FAM126B	0.00166758	ENSG00000155744
LCnmf156	LSM11	0.00137748	ENSG00000155858
LCnmf156	SAMD8	0.00161774	ENSG00000156671
LCnmf156	GALK2	0.00125852	ENSG00000156958
LCnmf156	VPS26C	0.00128053	ENSG00000157538
LCnmf156	ZNF618	0.00119586	ENSG00000157657
LCnmf156	SNX22	0.00123017	ENSG00000157734
LCnmf156	IFNGR2	0.00153425	ENSG00000159128
LCnmf156	ALDH4A1	0.00146982	ENSG00000159423
LCnmf156	RDH13	0.0013412	ENSG00000160439
LCnmf156	CCDC12	0.00142057	ENSG00000160799
LCnmf156	CYGB	0.00139684	ENSG00000161544
LCnmf156	SCNN1D	0.00116096	ENSG00000162572
LCnmf156	BPNT1	0.0012787	ENSG00000162813
LCnmf156	CCNL1	0.00125788	ENSG00000163660
LCnmf156	MFSD8	0.00132046	ENSG00000164073
LCnmf156	PEX2	0.00149765	ENSG00000164751
LCnmf156	FOXK1	0.0014885	ENSG00000164916
LCnmf156	ILK	0.00160249	ENSG00000166333
LCnmf156	RIC3	0.00159782	ENSG00000166405
LCnmf156	TK2	0.00244807	ENSG00000166548
LCnmf156	MRPL16	0.00131858	ENSG00000166902
LCnmf156	SEMA6B	0.00164093	ENSG00000167680
LCnmf156	TRPV3	0.00115414	ENSG00000167723
LCnmf156	BSCL2	0.00257687	ENSG00000168000
LCnmf156	PCMTD1	0.00162242	ENSG00000168300
LCnmf156	MECP2	0.00171215	ENSG00000169057
LCnmf156	DUS1L	0.00140439	ENSG00000169718
LCnmf156	NLGN1	0.00127404	ENSG00000169760
LCnmf156	TSEN34	0.00139859	ENSG00000170892
LCnmf156	DCAKD	6.23838e-05	ENSG00000172992
LCnmf156	GALNTL6	0.00112127	ENSG00000174473
LCnmf156	PDE12	0.00214384	ENSG00000174840
LCnmf156	SH3BP5L	0.00126492	ENSG00000175137
LCnmf156	PRIMA1	0.00120102	ENSG00000175785
LCnmf156	RNF152	0.00176528	ENSG00000176641
LCnmf156	SAMD12	0.00134308	ENSG00000177570
LCnmf156	THBD	0.00124444	ENSG00000178726
LCnmf156	CYBC1	0.00137762	ENSG00000178927
LCnmf156	TCAIM	0.00142876	ENSG00000179152
LCnmf156	MROH1	0.00172756	ENSG00000179832
LCnmf156	ZNF154	0.00118171	ENSG00000179909
LCnmf156	SOCS4	0.00138579	ENSG00000180008
LCnmf156	FBXL6	0.00114201	ENSG00000182325
LCnmf156	RWDD4	0.00132223	ENSG00000182552
LCnmf156	SRPRA	0.001577	ENSG00000182934
LCnmf156	MTA1	0.00137255	ENSG00000182979
LCnmf156	PCBP3	0.00154629	ENSG00000183570
LCnmf156	SLC35F3	0.00125343	ENSG00000183780
LCnmf156	PLA2G6	0.00146288	ENSG00000184381
LCnmf156	TMEM121	0.00132641	ENSG00000184986
LCnmf156	MORN2	0.00145633	ENSG00000188010
LCnmf156	NOXA1	0.00121545	ENSG00000188747
LCnmf156	ZNF699	0.00111378	ENSG00000196110
LCnmf156	TECPR2	0.00144164	ENSG00000196663
LCnmf156	ZSCAN26	0.0011939	ENSG00000197062
LCnmf156	GSTK1	0.00177917	ENSG00000197448
LCnmf156	GRK6	0.00146787	ENSG00000198055
LCnmf156	HELZ	0.00152472	ENSG00000198265
LCnmf156	ANKRD28	0.0012794	ENSG00000206560
LCnmf156	NRAS	0.0017195	ENSG00000213281
LCnmf156	AP4M1	0.00124984	ENSG00000221838
LCnmf156	PLXNA4	0.0013537	ENSG00000221866
LCnmf156	MIAT	0.00182602	ENSG00000225783
LCnmf156	WDR46	0.00144726	ENSG00000227057
LCnmf156	HCG18	0.00164974	ENSG00000231074
LCnmf156	LINC02609	0.00150327	ENSG00000233593
LCnmf156	ARHGEF25	0.00142641	ENSG00000240771
LCnmf156	ZNF512	0.00163705	ENSG00000243943
LCnmf156	FAM13A-AS1	0.00113724	ENSG00000248019
LCnmf156	UBA6-AS1	0.00125329	ENSG00000248049
LCnmf156	AC008771.1	0.00128739	ENSG00000249042
LCnmf156	AP002360.1	0.00118732	ENSG00000255135
LCnmf156	AL049838.1	0.00125965	ENSG00000259969
LCnmf156	AL022313.4	0.0013228	ENSG00000261675
LCnmf156	DGCR9	0.00123849	ENSG00000273032
LCnmf156	TMEM271	0.00161301	ENSG00000273238
LCnmf157	RPAP3	0.00147765	ENSG00000005175
LCnmf157	GCFC2	0.000587721	ENSG00000005436
LCnmf157	POMT2	0.00057721	ENSG00000009830
LCnmf157	DYRK4	0.000628056	ENSG00000010219
LCnmf157	HHATL	0.000647331	ENSG00000010282
LCnmf157	AKAP8L	0.000675946	ENSG00000011243
LCnmf157	RWDD2A	0.000580581	ENSG00000013392
LCnmf157	CLK1	0.00115765	ENSG00000013441
LCnmf157	CHDH	0.00056134	ENSG00000016391
LCnmf157	MRE11	0.000571193	ENSG00000020922
LCnmf157	SLC66A1	0.000583656	ENSG00000040487
LCnmf157	CNTLN	0.000565557	ENSG00000044459
LCnmf157	PPP1R3F	0.000690949	ENSG00000049769
LCnmf157	NEXMIF	0.000597315	ENSG00000050030
LCnmf157	NNAT	0.00129347	ENSG00000053438
LCnmf157	GALC	0.000646975	ENSG00000054983
LCnmf157	SZRD1	0.000629666	ENSG00000055070
LCnmf157	FAM114A2	0.000559453	ENSG00000055147
LCnmf157	HDAC7	0.000584855	ENSG00000061273
LCnmf157	ELMO2	0.000608688	ENSG00000062598
LCnmf157	SPA17	0.000588572	ENSG00000064199
LCnmf157	ANKS1A	0.000677086	ENSG00000064999
LCnmf157	THUMPD1	0.000643658	ENSG00000066654
LCnmf157	KIF26A	0.000530822	ENSG00000066735
LCnmf157	IFI35	0.000577524	ENSG00000068079
LCnmf157	POLB	0.000585684	ENSG00000070501
LCnmf157	ST6GALNAC1	0.000552828	ENSG00000070526
LCnmf157	RAD18	0.000534479	ENSG00000070950
LCnmf157	MAP3K13	0.000729084	ENSG00000073803
LCnmf157	ZNF532	0.000684639	ENSG00000074657
LCnmf157	MKNK1	0.000570017	ENSG00000079277
LCnmf157	CIC	0.00062964	ENSG00000079432
LCnmf157	SLC35C2	0.000677312	ENSG00000080189
LCnmf157	TUT7	0.000538929	ENSG00000083223
LCnmf157	PLOD1	0.000643905	ENSG00000083444
LCnmf157	FOLH1	0.000570709	ENSG00000086205
LCnmf157	TRIP6	0.000608969	ENSG00000087077
LCnmf157	SNX5	0.000691853	ENSG00000089006
LCnmf157	CFAP61	0.000537545	ENSG00000089101
LCnmf157	SLC22A17	0.00174651	ENSG00000092096
LCnmf157	ADA2	0.00105824	ENSG00000093072
LCnmf157	MSH2	0.000664403	ENSG00000095002
LCnmf157	SH3GLB1	0.000648077	ENSG00000097033
LCnmf157	SCD	0.00117335	ENSG00000099194
LCnmf157	PPIL2	0.000594587	ENSG00000100023
LCnmf157	ESS2	0.000580945	ENSG00000100056
LCnmf157	SOX10	0.000631957	ENSG00000100146
LCnmf157	THOC5	0.00056498	ENSG00000100296
LCnmf157	ZMAT5	0.000593905	ENSG00000100319
LCnmf157	PRMT5	0.000662936	ENSG00000100462
LCnmf157	CCNB1IP1	0.000621294	ENSG00000100814
LCnmf157	CHD8	0.000687009	ENSG00000100888
LCnmf157	GMPR2	0.000652974	ENSG00000100938
LCnmf157	ISM1	0.00100453	ENSG00000101230
LCnmf157	MYL9	0.000676393	ENSG00000101335
LCnmf157	MAPRE1	0.000691703	ENSG00000101367
LCnmf157	CST3	0.00218548	ENSG00000101439
LCnmf157	DNTTIP1	0.00104901	ENSG00000101457
LCnmf157	RBFA	0.00055479	ENSG00000101546
LCnmf157	NOL4	0.000590218	ENSG00000101746
LCnmf157	MCF2	0.00109692	ENSG00000101977
LCnmf157	PGK1	0.00115459	ENSG00000102144
LCnmf157	NALCN	0.000665029	ENSG00000102452
LCnmf157	FGF9	0.000622237	ENSG00000102678
LCnmf157	KATNAL1	0.00065977	ENSG00000102781
LCnmf157	PHKB	0.000695475	ENSG00000102893
LCnmf157	EARS2	0.000572856	ENSG00000103356
LCnmf157	CPPED1	0.00060943	ENSG00000103381
LCnmf157	FZD3	0.000703408	ENSG00000104290
LCnmf157	DYRK1B	0.000629519	ENSG00000105204
LCnmf157	CARD8	0.000542773	ENSG00000105483
LCnmf157	PRPF31	0.00076006	ENSG00000105618
LCnmf157	LSR	0.000563034	ENSG00000105699
LCnmf157	CDK6	0.000550507	ENSG00000105810
LCnmf157	COBL	0.00057989	ENSG00000106078
LCnmf157	LHX2	0.000999084	ENSG00000106689
LCnmf157	CCL2	0.000528348	ENSG00000108691
LCnmf157	PPP1R9B	0.000705069	ENSG00000108819
LCnmf157	MFSD10	0.0011346	ENSG00000109736
LCnmf157	LRP2BP	0.00101054	ENSG00000109771
LCnmf157	DNAJC4	0.000640148	ENSG00000110011
LCnmf157	BTN3A3	0.000559353	ENSG00000111801
LCnmf157	ASF1A	0.000655926	ENSG00000111875
LCnmf157	PHACTR1	0.000694414	ENSG00000112137
LCnmf157	CNOT6	0.000548227	ENSG00000113300
LCnmf157	NUP155	0.0005858	ENSG00000113569
LCnmf157	PEX5L	0.000641851	ENSG00000114757
LCnmf157	ZBTB47	0.000591544	ENSG00000114853
LCnmf157	ASB3	0.000666276	ENSG00000115239
LCnmf157	PECR	0.000561693	ENSG00000115425
LCnmf157	BIRC6	0.00058124	ENSG00000115760
LCnmf157	SOS1	0.000669799	ENSG00000115904
LCnmf157	WIPF1	0.000563789	ENSG00000115935
LCnmf157	WRAP73	0.000564601	ENSG00000116213
LCnmf157	PRDM2	0.00116792	ENSG00000116731
LCnmf157	OSCP1	0.000579994	ENSG00000116885
LCnmf157	GNPAT	0.000667159	ENSG00000116906
LCnmf157	STMN1	0.000668112	ENSG00000117632
LCnmf157	LTBP2	0.00100799	ENSG00000119681
LCnmf157	TMEM214	0.000665873	ENSG00000119777
LCnmf157	NUP43	0.000566553	ENSG00000120253
LCnmf157	SNX19	0.000710064	ENSG00000120451
LCnmf157	TARDBP	0.000735713	ENSG00000120948
LCnmf157	TBX2	0.000537998	ENSG00000121068
LCnmf157	LIAS	0.000586028	ENSG00000121897
LCnmf157	NAA60	0.00065279	ENSG00000122390
LCnmf157	PMS2	0.000677334	ENSG00000122512
LCnmf157	ACO1	0.000638801	ENSG00000122729
LCnmf157	MED13L	0.000620252	ENSG00000123066
LCnmf157	SPATS2	0.000612845	ENSG00000123352
LCnmf157	DDX27	0.000642987	ENSG00000124228
LCnmf157	CNOT1	0.000700708	ENSG00000125107
LCnmf157	CHCHD5	0.00068213	ENSG00000125611
LCnmf157	PRR12	0.000621643	ENSG00000126464
LCnmf157	RAB3IP	0.000644715	ENSG00000127328
LCnmf157	PTPN12	0.000595293	ENSG00000127947
LCnmf157	FLNC	0.000570085	ENSG00000128591
LCnmf157	SUMF2	0.000679301	ENSG00000129103
LCnmf157	ARHGEF6	0.000663657	ENSG00000129675
LCnmf157	LDLR	0.000633112	ENSG00000130164
LCnmf157	ELOF1	0.00064879	ENSG00000130165
LCnmf157	APOE	0.000676519	ENSG00000130203
LCnmf157	DKC1	0.00060524	ENSG00000130826
LCnmf157	C1QL1	0.00062551	ENSG00000131094
LCnmf157	SLC41A1	0.000598519	ENSG00000133065
LCnmf157	LRRCC1	0.000582627	ENSG00000133739
LCnmf157	E2F5	0.000547	ENSG00000133740
LCnmf157	DGLUCY	0.000597271	ENSG00000133943
LCnmf157	RBM17	0.00120163	ENSG00000134453
LCnmf157	TMEM165	0.00067642	ENSG00000134851
LCnmf157	MDM2	0.000603454	ENSG00000135679
LCnmf157	MRPS9	0.000619533	ENSG00000135972
LCnmf157	SCYL2	0.00070753	ENSG00000136021
LCnmf157	KCTD3	0.00058894	ENSG00000136636
LCnmf157	RALGPS1	0.000613796	ENSG00000136828
LCnmf157	TMOD1	0.000614204	ENSG00000136842
LCnmf157	USP20	0.000682898	ENSG00000136878
LCnmf157	TEX10	0.000566302	ENSG00000136891
LCnmf157	IL11RA	0.00055695	ENSG00000137070
LCnmf157	CNPY3	0.000672474	ENSG00000137161
LCnmf157	MTCH1	0.00113786	ENSG00000137409
LCnmf157	SLC5A6	0.000613128	ENSG00000138074
LCnmf157	DBR1	0.000564829	ENSG00000138231
LCnmf157	IDH1	0.000607331	ENSG00000138413
LCnmf157	CIR1	0.000694697	ENSG00000138433
LCnmf157	CD27	0.000525811	ENSG00000139193
LCnmf157	DUSP6	0.000537975	ENSG00000139318
LCnmf157	RTN1	0.000687069	ENSG00000139970
LCnmf157	SCAPER	3.13543e-06	ENSG00000140386
LCnmf157	SEC11A	0.000675342	ENSG00000140612
LCnmf157	PARN	0.00068122	ENSG00000140694
LCnmf157	ADCYAP1	0.000617543	ENSG00000141433
LCnmf157	EIF4A3	0.000635554	ENSG00000141543
LCnmf157	CELSR2	0.00114292	ENSG00000143126
LCnmf157	CREG1	0.000658928	ENSG00000143162
LCnmf157	S100A8	0.00101777	ENSG00000143546
LCnmf157	INTS3	0.000644646	ENSG00000143624
LCnmf157	SNRNP200	0.000681633	ENSG00000144028
LCnmf157	SFXN5	0.00119681	ENSG00000144040
LCnmf157	TMEFF2	0.00116048	ENSG00000144339
LCnmf157	NBEAL1	0.000544617	ENSG00000144426
LCnmf157	STK11IP	0.000574114	ENSG00000144589
LCnmf157	RBMS3	0.000626132	ENSG00000144642
LCnmf157	CAND2	0.00059229	ENSG00000144712
LCnmf157	TMF1	0.000633916	ENSG00000144747
LCnmf157	NXPE3	0.000651928	ENSG00000144815
LCnmf157	RABL3	0.00116757	ENSG00000144840
LCnmf157	NCEH1	0.000625982	ENSG00000144959
LCnmf157	SETD7	0.000672963	ENSG00000145391
LCnmf157	PIK3R1	0.000666951	ENSG00000145675
LCnmf157	FARS2	0.000554411	ENSG00000145982
LCnmf157	ZMYM4	0.000631238	ENSG00000146463
LCnmf157	MEPCE	0.000667019	ENSG00000146834
LCnmf157	ATP6V1B2	0.000669505	ENSG00000147416
LCnmf157	STAR	0.00056743	ENSG00000147465
LCnmf157	RSPO2	0.000539942	ENSG00000147655
LCnmf157	RSU1	0.00119766	ENSG00000148484
LCnmf157	MTA2	0.000544388	ENSG00000149480
LCnmf157	KLHL1	0.000582405	ENSG00000150361
LCnmf157	LYPD1	0.000684395	ENSG00000150551
LCnmf157	GGPS1	0.00074695	ENSG00000152904
LCnmf157	ING1	0.000569792	ENSG00000153487
LCnmf157	SPHKAP	0.000653881	ENSG00000153820
LCnmf157	KCNJ16	0.000641676	ENSG00000153822
LCnmf157	CEBPG	0.00106971	ENSG00000153879
LCnmf157	NRGN	0.00065818	ENSG00000154146
LCnmf157	ABCA5	0.000643236	ENSG00000154265
LCnmf157	TTC39B	0.000673601	ENSG00000155158
LCnmf157	RHOC	0.000678397	ENSG00000155366
LCnmf157	FAM122B	0.00062653	ENSG00000156504
LCnmf157	WDYHV1	0.000600595	ENSG00000156795
LCnmf157	DGKI	0.000563056	ENSG00000157680
LCnmf157	CABP1	0.000670997	ENSG00000157782
[truncated: 988 more rows]

## Sheet: Enrichr on Factor-Spec Genesets
Factor-Specific Geneset	Enrichr Database	Term	Rank (within Database)	p value	Adjusted p value (<0.05 only)	Odds Ratio	Combined Score	Genes in Term and Factor-Specific Geneset	# shared genes between Term and Factor-Specific Geneset
LCnmf158	ENCODE_Histone_Modifications_2015	H3K4me3 cardiac mesoderm hg19	1	5.88131e-05	0.0241722	1.70687	16.6268	ACVRL1;SRPX;CNTFR;C17ORF75;AHCYL2;CPNE5;MAST2;DIS3L;IFIT5;CPOX;WDR83;ARRB2;SMC3;NUDT5;BMI1;ANTXR1;PHF8;EFEMP1;LBH;SLC39A9;RASSF4;BASP1;CWC22;MFSD3;TCTN1;KIF13B;NUDT19;LUC7L;SNRNP35;ZNF566;VSTM5;POLG;CCDC160;CDKL3;ZNF484;SEMA6A;BTN3A1;EXOC8;NSUN4;CHPF2;ANXA3;HAUS6;PEX2;CDYL2;SCAMP2;TGFBR2;ST7L;THAP3;KAT2B;GPR161;RASA1;PADI2;LRRC3B;CTXN2;PTMA;PPIA;DGKH;SLC41A1;OAZ1;JPX;FAM184B;SLITRK2;PDCD10;ZNF747…	82
LCnmf158	ENCODE_Histone_Modifications_2015	H3K4me3 SK-N-SH hg19	2	0.000120433	0.0247491	1.87543	16.9246	C17ORF75;MAST2;POGK;DIS3L;CPOX;SMC3;PHF8;EFEMP1;LBH;RASSF4;KIF13B;NUDT19;LUC7L;VSTM5;POLG;CCDC160;ZNF484;TLE1;CDYL2;SCAMP2;TGFBR2;GNL3;KAT2B;CDC42EP5;GPR161;RASA1;PADI2;LRRC3B;CTXN2;PTMA;SFT2D1;BIRC2;DGKH;SLC41A1;PDCD10;ZNF747;MAP4;MDH1B;HEXIM1;NMB;GFPT2;MICAL3;ERAL1;GPN1;TARBP1;DLG1;PEX5L;MMS19;IL17D;ZNF354C	50
LCnmf158	Kinase_Perturbations_from_GEO_up	NTRK2 drugactivation 66 GSE20358	1	0.000266856	0.0378935	2.95174	24.2893	DCUN1D5;NSUN4;USO1;PRKAG1;CPOX;UBR1;DYNLL1;KCTD4;PIK3C2A;WDR77;CST3;RAB32;HHEX;LTA4H;TRMT1L;ITM2B	16
LCnmf158	Kinase_Perturbations_from_GEO_up	NTRK3 drugactivation 67 GSE20358	2	0.000266856	0.0378935	2.95174	24.2893	DCUN1D5;NSUN4;USO1;PRKAG1;CPOX;UBR1;DYNLL1;KCTD4;PIK3C2A;WDR77;CST3;RAB32;HHEX;LTA4H;TRMT1L;ITM2B	16
LCnmf158	ARCHS4_Cell-lines	HACAT	1	0.000160419	0.0200524	2.00244	17.4968	IFIT5;CROT;UBR1;PIK3C2A;APCDD1;SPATA7;VSIR;CCDC144A;SEC14L2;GOLGA7B;FGD4;ZNF709;EFEMP1;SLITRK2;ANKRD2;SKIL;VSTM5;ZNF484;RSAD2;ANXA3;TIPARP;WWP1;TDRD7;DLG1;PTPRB;ZNF91;SCD;GPR161;PPP1R3D;SSPN;PDCD4;AAGAB;CCSER1;CTXN3;ERCC6;BIRC2;ITM2B;ZNF354C;DGKH	39
LCnmf158	CellMarker_Augmented_2021	Astrocyte:Embryonic Prefrontal Cortex	1	8.34615e-05	0.0266102	2.93703	27.5821	BCHE;JUN;SEMA6A;CPNE5;TUBB;TRIL;DIO2;RGMA;CST3;EDNRB;SLITRK2;SCD;RASSF4;ATP13A4;DAG1;PHGDH;ACSBG1;LRRC3B;PTMA	19
LCnmf158	CellMarker_Augmented_2021	Astrocyte:Brain	2	9.55482e-05	0.0266102	4.07885	37.7534	CST3;SRPX;JUN;EDNRB;EFEMP1;SEMA6A;PRRT2;CPNE5;RASSF4;TRIL;ATP13A4;RGMA	12
LCnmf158	ChEA_2022	TAF15 26573619 Chip-Seq HEK293 Human	1	3.77244e-05	0.0275388	4.52952	46.1341	GOLGA7B;RYR2;BCHE;PTPRB;SFMBT1;RPS6KC1;CWC22;KLHL1;CPOX;LRRC3B;ANAPC10;ZNF354C	12
LCnmf158	CellMarker_2024	Astrocyte Brain Human	1	3.01071e-06	0.000894181	4.4132	56.1065	SRPX;JUN;PRRT2;SEMA6A;CPNE5;TRIL;DIO2;IRAG1;RGMA;CST3;IQCK;EDNRB;EFEMP1;ATP13A4;ACSBG1;LRRC3B	16
LCnmf158	CellMarker_2024	Natural Killer Cell Stomach Human	2	9.55677e-05	0.0141918	13.2066	122.236	MCM3AP;TCTN2;ZNF747;B3GAT1;LDB3	5
LCnmf1	Drug_Perturbations_from_GEO_2014	valproic acid homo sapiens gpl6883 gse26940 chdir up	1	7.04122e-08	4.07687e-05	1.65953	27.3306	SH3GL3;PANK2;GOLT1B;TMEM41B;KDELR1;DGKB;TESK1;CCNC;UBE2L6;PLOD1;CYB5D2;TXNDC17;LSM10;PSMD9;NSDHL;OGFOD1;CHCHD6;OSBP;SLC39A7;ANKS1A;KPNA3;SLC35A5;SLC25A44;TRIM23;TMEM8B;CSNK1G3;GSTK1;C5ORF15;LMTK3;CACNA2D3;DYRK1A;TPST1;GPR162;ZC2HC1A;DDIT3;WDFY1;HECA;ADNP;TCTA;VCL;KANK4;IFNAR1;RTN2;INSIG2;SHC1;MRPL18;CUL2;PEX11B;ABHD8;TMTC3;SLC38A10;ZMPSTE24;DEDD2;VCPIP1;SCFD1;RHOT1;PRPSAP2;SNX2;FLRT2;PDCD10;HLTF;…	178
LCnmf1	Drug_Perturbations_from_GEO_2014	sirolimus mus musculus gpl1261 gse21755 chdir down	2	4.85273e-07	0.000140486	2.04998	29.8037	PANK3;TMEM41B;SNX13;CCNC;TMEM97;SMG5;EPS8;NSDHL;ATIC;GNPTAB;NKRF;NKIRAS1;CHORDC1;SLC25A40;MFSD1;SLC25A44;TMED5;NXPE3;VPS18;ATG3;STARD4;WDR37;CCDC115;MFSD11;TUBG1;GTPBP4;PISD;DNAJC2;MBLAC2;DDIT3;CINP;TBC1D24;FAM20C;SEH1L;TXNDC9;CUL5;SLC20A1;NAA20;EIF5A2;DERL1;LRP8;SNX2;PERP;ORC3;NT5DC3;NEU1;ABCF2;SRSF10;ARFGEF2;TRMT10C;EAF1;KLHL2;STAM;MCOLN1;EIF2S1;ARHGAP24;MANF;GALC;NCEH1;SNX16;MPHOSPH10;GOPC;SLC…	68
LCnmf1	Drug_Perturbations_from_GEO_2014	imatinib homo sapiens gpl96 gds3045 chdir up	3	1.08269e-06	0.00020896	1.57503	21.6347	SH3GL3;TRIO;PANK3;GOLT1B;TMEM41B;SLC35B1;UBE2D1;CCNC;PLOD1;TMEM97;PWP1;FAM216A;NSDHL;OGFOD1;OSBP;CHORDC1;TRIM27;SLC35A5;SLC25A44;SEPHS2;KPNA1;ATG3;CSNK1G3;TOMM34;AP1AR;LARP4B;ARMC8;GTPBP4;NUP93;TPST1;DDIT3;FDX1;RUFY2;AAGAB;SNRNP200;VCL;RTN2;SEH1L;TXNDC9;INSIG2;SHC1;MRPL18;CUL2;PEX11B;TWF2;PDGFA;RPAP3;ZMPSTE24;TIMM50;EBP;GRPEL1;IRAK1;FLRT2;PDCD10;ORC3;CDH22;RSU1;NAE1;SMYD3;JAG2;NUS1;EIF2B3;CHTOP;I…	178
LCnmf1	Drug_Perturbations_from_GEO_2014	decitabine homo sapiens gpl570 gse30985 chdir up	4	1.70709e-06	0.000247101	1.64295	21.8195	VEZT;PANK3;GOLT1B;TMEM41B;GDA;SLC35B1;UBE2D1;PWP1;CYB5D2;TXNDC17;LSM10;PSMD9;NSDHL;GPR176;RNF115;UBASH3B;RNF19A;OGFOD1;TRIM27;SLC25A44;SEPHS2;ATG3;CSNK1G3;STARD4;MFSD11;FAM91A1;RC3H2;GTPBP4;SUPT7L;TPST1;KATNAL1;IFI27;PSPC1;BOLA3;DDIT3;FDX1;NUMBL;TXNDC9;ABCB6;DCUN1D5;MRPL18;COPB1;UBR1;ZMPSTE24;TIMM50;CORO1C;DEDD2;UGCG;PRPSAP2;PDCD10;DDRGK1;MED31;DPH3;NEU1;RSU1;AKIRIN2;NDFIP2;TRAPPC4;EAF1;STAM;EIF2…	133
LCnmf1	Drug_Perturbations_from_GEO_2014	imatinib homo sapiens gpl96 gds3042 chdir up	5	8.12788e-06	0.000838627	1.56844	18.3824	TRIO;PANK3;GOLT1B;TMEM41B;SLC35B1;TESK1;IFIT5;UBE2D1;CCP110;CCNC;TMEM97;PWP1;FAM216A;NSDHL;OGFOD1;OSBP;CHORDC1;TRIM27;SLC25A44;SEPHS2;KPNA1;EIF1AY;SEMA6D;ZBTB38;TOMM34;AP1AR;LARP4B;GTPBP4;ALDH3A2;NUP93;TPST1;DDIT3;SPECC1L;FDX1;AAGAB;VCL;RTN2;SEH1L;INSIG2;MRPL18;PEX11B;TWF2;PDGFA;ZMPSTE24;EBP;GRPEL1;IRAK1;PDCD10;RSU1;NAE1;SMYD3;JAG2;NUS1;EIF2B3;CHTOP;ICMT;TRAPPC4;PDE2A;TRPV2;UPF3B;EIF2S1;MRPL24;MA…	140
LCnmf1	Drug_Perturbations_from_GEO_2014	vitamin c homo sapiens gpl570 gse11919 chdir up	6	8.69044e-06	0.000838627	1.55457	18.1159	VEZT;TRIO;LPGAT1;CHIC1;TMEM41B;TESK1;PLOD1;PWP1;CYB5D2;TXNDC17;NUB1;GPR176;CHORDC1;KPNA3;SLC35A5;SEPHS2;CSNK1G3;DYRK1A;LARP4B;GTF2F1;ALDH3A2;TPST1;KATNAL1;PSPC1;DDIT3;RUFY2;WDFY1;HECA;VCL;NUMBL;NECAB3;ABCB6;DCUN1D5;INSIG2;SHC1;COPB1;NLK;NALCN;SUPT6H;CORO1C;SCFD1;GRPEL1;FLRT2;PDCD10;DPH3;RNF170;GSE1;RSU1;NAE1;PLXNA3;CBX7;AKIRIN2;NUS1;VTA1;STAM;ARHGAP24;NR2F6;MRPL30;FGF14;NPLOC4;ID2;MPHOSPH10;FBXL3…	146
LCnmf1	Drug_Perturbations_from_GEO_2014	methotrexate homo sapiens gpl570 gse11440 chdir up	7	1.59252e-05	0.00118283	1.6731	18.4838	TRAM1;GOLT1B;TMEM41B;HEXB;ARPC1B;FAF1;PTPRO;PIGP;UBE2L6;PTPRK;PWP1;MRPL32;TXNDC17;ZDHHC4;FAM216A;EFTUD2;SNAPC5;PPP6C;NUB1;NSDHL;ATIC;UBE2Q2;CHORDC1;DHX15;PHACTR2;ANKS1A;SCYL2;PAAF1;ATG3;GSTK1;ANAPC7;IFNGR1;ZBTB38;TOMM34;LARP4B;NIPA2;TUBG1;FAM91A1;YWHAZ;RC3H2;GTPBP4;NUP93;IFI27;AGPS;FDX1;AAGAB;ADNP;VCL;MRPL18;SLC1A1;CTR9;DERL1;UBR1;LRP8;ZMPSTE24;CORO1C;TMEM165;UGCG;AP3M1;GRPEL1;IRAK1;PERP;ORC3;FAM…	94
LCnmf1	Drug_Perturbations_from_GEO_2014	deferasirox homo sapiens gpl570 gds3558 chdir up	8	1.63431e-05	0.00118283	1.6894	18.6201	MCUR1;KDM1A;LPCAT1;ADK;CCNC;PWP1;MRPL32;TXNDC17;FAM216A;EFTUD2;SNAPC5;LSM10;PPP6C;ATIC;PPIP5K2;OGFOD1;CHORDC1;DHX15;PHACTR2;MFSD1;NANS;SEPHS2;TMED5;COA6;PRMT5;ATG3;GSTK1;PLA2G12A;ANAPC7;ELAC2;GLRX2;NIPA2;TUBG1;GTPBP4;MSL1;NUP93;DNAJC2;NT5C3B;BOLA3;AGPS;FDX1;SNRNP200;FH;SEH1L;TXNDC9;DCUN1D5;TM2D2;NAA20;MRPL18;CTR9;MALSU1;RCHY1;ZMPSTE24;TIMM50;TMEM165;UGCG;GRPEL1;IRAK1;PDCD10;EMC1;BMS1;FAM120A;DPH3…	90
LCnmf1	Drug_Perturbations_from_GEO_2014	imatinib homo sapiens gpl96 gds3043 chdir up	9	1.9388e-05	0.0012473	1.45108	15.7454	TRIO;PANK3;TMEM41B;SLC35B1;CCP110;CCNC;TMEM97;PWP1;NSDHL;GPR176;OGFOD1;CHORDC1;TRIM27;SIL1;SLC35A5;SEPHS2;EPHA5;ATG3;C5ORF15;CACNA2D3;AP1AR;ARMC8;RC3H2;GTPBP4;NUP93;DDIT3;FDX1;SEH1L;ABCB6;MRPL18;FLII;PEX11B;EIF5A2;TWF2;PDGFA;NLK;RPAP3;ZMPSTE24;GRPEL1;FLRT2;PDCD10;GSE1;RSU1;JAG2;NUS1;ICMT;LRRN3;LRRN2;PDE2A;UPF3B;MRPL24;MANF;NR2F6;FUBP1;MPHOSPH10;ATG2B;TRAM1;PTPRR;WDR48;ARPC1B;FAF1;PTPRO;MAGEF1;SRP…	214
LCnmf1	Drug_Perturbations_from_GEO_2014	sirolimus mus musculus gpl1261 gse5332 chdir up	10	2.20731e-05	0.00127804	1.46642	15.7217	TRIO;TMEM41B;SLC35B1;CCP110;CCNC;TMEM97;NR3C1;PWP1;EFTUD2;EPS8;PSMD9;NSDHL;RNF115;GNPTAB;TRIM28;OGFOD1;CHORDC1;SLC25A40;SLC39A7;TRIM27;KPNA3;SLC25A44;SEPHS2;KPNA1;ATG3;CSNK1G3;STARD4;ANAPC7;SEMA6D;TOMM34;DYRK1A;NSMCE1;LARP4B;MFSD11;GTF2F1;GTPBP4;TANC2;PISD;NUP93;TPST1;GPR162;PSPC1;BOLA3;DDIT3;WDFY1;AAGAB;SNRNP200;SEH1L;ABCB6;DCUN1D5;CUL5;MRPL18;CUL2;CTR9;ABHD8;TMTC3;SUPT6H;RPAP3;ZMPSTE24;TIMM50;C…	189
LCnmf1	Drug_Perturbations_from_GEO_2014	imatinib homo sapiens gpl96 gds3049 chdir up	11	2.45179e-05	0.00128121	1.58191	16.7938	VEZT;PANK3;GOLT1B;TMEM41B;SLC35B1;UBE2D1;TMEM97;PWP1;FAM216A;NSDHL;OGFOD1;CHORDC1;TRIM27;SLC25A44;KPNA1;TOMM34;LARP4B;ARMC8;GTPBP4;NUP93;DDIT3;FDX1;AAGAB;VCL;RTN2;SEH1L;INSIG2;MRPL18;PDGFA;RPAP3;ZMPSTE24;EBP;GRPEL1;IRAK1;ORC3;NAE1;SMYD3;JAG2;NUS1;EIF2B3;LRRN3;TRAPPC4;PDE2A;TRPV2;UPF3B;EIF2S1;MRPL24;MANF;NR2F6;APPBP2;FUBP1;MPHOSPH10;ACBD3;CNIH4;BCL2L1;MCUR1;TRAM1;ARPC1B;SRP54;ITGAE;WDR45;PHTF1;HER…	115
LCnmf1	Drug_Perturbations_from_GEO_2014	trovafloxacin homo sapiens gpl96 gse9166 chdir up	12	2.65536e-05	0.00128121	1.48978	15.6968	TRIO;PANK3;LPGAT1;TMEM41B;MYT1L;SLC35B1;TESK1;ZFAND1;PWP1;FAM216A;EPS8;PSMD9;NSDHL;GPR176;GNPTAB;OGFOD1;OSBP;CHORDC1;ENPP4;TRIM27;KPNA3;SLC35A5;SLC25A44;KPNA1;ATG3;C5ORF15;MUL1;LARP4B;ARMC8;SUPT7L;ALDH3A2;NUP93;FDX1;HECA;VCL;SEH1L;TXNDC9;ABCB6;PDXDC1;INSIG2;SHC1;MRPL18;COPB1;FLII;SLC1A1;PEX11B;ABHD8;PDGFA;RPAP3;CORO1C;SNX4;EBP;PRPSAP2;SNX2;MAN2A2;PDCD10;HLTF;NEU1;RNF170;RSU1;NAE1;JAG2;ANKRD27;ICM…	162
LCnmf1	Drug_Perturbations_from_GEO_2014	deferasirox homo sapiens gpl570 gds3558 chdir down	13	2.91456e-05	0.0012981	1.71374	17.897	TRAM1;PANK3;GOLT1B;TMEM41B;KDELR1;GDA;HEXB;ARPC1B;FAF1;PTPRO;PIGP;SRA1;ASH2L;ZFAND1;TMEM97;NR3C1;WDR45;MED15;HERPUD1;NUB1;RNF19A;OSBP;SLC25A40;SCYL2;PCMTD1;STARD4;IFNGR1;CCDC115;ZBTB38;DYRK1A;YWHAZ;RASA1;DDIT3;WDFY1;FAM20B;B3GNT2;HECA;VCL;BIRC2;RTN2;NBAS;PDXDC1;SLC20A1;SHC1;TM2D1;COPB1;USO1;PDGFA;RNF6;ACVR1B;CORO1C;LMAN1;EBP;SNX2;KCTD20;MAN2A2;NEU1;SLC17A5;SMYD3;TBC1D15;NDFIP2;CHTOP;PPP1R14C;STAT…	79
LCnmf1	Drug_Perturbations_from_GEO_2014	doxorubicin homo sapiens gpl570 gse46493 chdir up	14	4.86849e-05	0.00201347	1.41795	14.0805	VEZT;PANK2;SLC35B1;TESK1;CCP110;UBE2L6;TXNDC17;EPS8;PSMD9;NSDHL;UBASH3B;OGFOD1;TRIM27;ANKS1A;SEPHS2;TRIM23;TMEM8B;VPS18;ATG3;GSTK1;C5ORF15;COG4;RC3H2;GTPBP4;PISD;ZC2HC1A;DDIT3;FDX1;HECA;CCDC82;NUMBL;NECAB3;ABCB6;MRPL18;EIF5A2;CTR9;PDGFA;NLK;C9ORF72;RPAP3;DEDD2;PRPSAP2;SNX2;GRPEL1;FLRT2;PDCD10;DPH3;VPS8;NEU1;GSE1;FAM43B;JAG2;ABCA5;PPP1R21;EAF1;PDE2A;RAB39B;NCEH1;ID2;FBXL3;FBXL2;RGL1;MRAP2;ATG2B;LG…	222
LCnmf1	Drug_Perturbations_from_GEO_2014	dactinomycin mus musculus gpl6246 gse21233 chdir up	15	5.44638e-05	0.0021023	1.54944	15.2124	PANK3;KDM1A;TMEM41B;KDELR1;TESK1;UBE2D1;ZFAND1;TMEM97;TXNDC17;EFTUD2;TRIM28;RNF19A;TRIM27;SEPHS2;STARD4;ANAPC7;ZBTB38;DYRK1A;NSMCE1;LARP4B;GTPBP4;NUP93;SPECC1L;RTN2;TXNDC9;ABCB6;DCUN1D5;MRPL18;CTR9;PDGFA;CORO1C;VCPIP1;GRPEL1;FLRT2;MED31;GSE1;AKIRIN2;EIF2B3;NDFIP2;CHTOP;VTA1;TRAPPC4;STAM;EIF2S1;MANF;ARHGAP23;APPBP2;ID2;FUBP1;OSTC;UBA3;FBXL3;TAB2;ACBD3;CNIH4;BCL2L1;MAST2;LPCAT1;SNX13;ASH2L;IER3IP1;…	114
LCnmf1	Drug_Perturbations_from_GEO_2014	imatinib homo sapiens gpl96 gds3048 chdir up	16	9.1167e-05	0.00329911	1.46919	13.6676	PANK2;LPGAT1;KDM1A;UBE2D1;UBE2L6;ZFAND1;LDLRAD4;NR3C1;PSMD9;GPR176;PPIP5K2;RNF19A;TRAPPC12;KAT7;KPNA5;KPNA3;SLC35A5;TRIM23;KPNA1;TMEM8B;C11ORF68;GSTK1;RALGAPA1;COG4;DYRK1A;ARMC8;MFSD11;GTF2F1;SUPT7L;TANC2;PISD;IFI27;PSPC1;ADNP;TCTA;TTPAL;IFNAR1;ABCB6;CUL5;COPB1;ABHD8;SLC38A10;SUPT6H;SNX4;UGCG;SCFD1;RHOT1;PRPSAP2;SNX2;MAN2A2;HLTF;VPS8;NEU1;PLXNA2;TBC1D13;RNF170;PLXNA3;CBX7;CHTOP;ANKRD27;ABCA5;LRRN…	144
LCnmf1	Drug_Perturbations_from_GEO_2014	cisplatin mus musculus gpl339 gds3099 chdir up	17	0.000107095	0.00364751	1.42415	13.0193	SH3GL3;TRIO;LPGAT1;GOLT1B;TMEM41B;KDELR1;SLC35B1;TESK1;UBE2D1;PLOD1;TMEM97;LDLRAD4;TXNDC17;LSM10;NSDHL;RNF115;GNPTAB;CHCHD6;OSBP;TRAPPC12;KAT7;SLC39A7;KPNA3;SIL1;SLC25A44;KPNA1;STARD4;RALGAPA1;COG4;DYRK1A;TTC7B;AP1AR;LARP4B;RC3H2;NUP93;DDIT3;RUFY2;WDFY1;TCTA;VCL;IFNAR1;RTN2;NUMBL;PDXDC1;INSIG2;COPB1;SLC1A1;CUL2;PEX11B;CTR9;SLC38A10;NLK;ZMPSTE24;CORO1C;UGCG;SCFD1;EBP;RHOT1;SNX2;ORC3;HLTF;NEU1;PLXN…	177
LCnmf1	Drug_Perturbations_from_GEO_2014	imatinib homo sapiens gpl96 gds3047 chdir up	18	0.00016109	0.00492071	1.69992	14.8463	MCUR1;PANK3;GOLT1B;SLC35B1;ARPC1B;TMEM97;MED15;PWP1;HERPUD1;FAM216A;ATIC;OGFOD1;CHORDC1;PHACTR2;PHACTR1;TRIM27;TMED5;KPNA1;PRMT5;TSC22D2;TOMM34;SLC35G2;NIPA2;TUBG1;RABGGTB;GTPBP4;NUP93;DNAJC2;FDX1;B3GNT2;VCL;DBN1;RTN2;SEH1L;SLC20A1;PDGFA;ACVR1B;RCHY1;LRP8;ZMPSTE24;PPM1G;EBP;GRPEL1;IRAK1;BMS1;SMYD3;ABCF2;STAT3;TRPV2;EIF2S1;MRPL24;HNRNPAB;MANF;NR2F6;BCKDK;DNAJA3;FUBP1;KBTBD2;RBM42;SLC25A32;ABCE1;CN…	64
LCnmf1	Drug_Perturbations_from_GEO_2014	cisplatin mus musculus gpl339 gse6206 chdir up	19	0.000161474	0.00492071	1.41422	12.3478	SH3GL3;TRIO;LPGAT1;GOLT1B;TMEM41B;KDELR1;SLC35B1;TESK1;UBE2D1;PLOD1;TMEM97;TXNDC17;LSM10;NSDHL;RNF115;GNPTAB;CHCHD6;OSBP;SLC39A7;KPNA3;SIL1;SLC25A44;KPNA1;STARD4;RALGAPA1;COG4;DYRK1A;TTC7B;AP1AR;LARP4B;RC3H2;NUP93;DDIT3;RUFY2;WDFY1;TCTA;VCL;IFNAR1;RTN2;NUMBL;PDXDC1;INSIG2;COPB1;SLC1A1;CUL2;PEX11B;CTR9;SLC38A10;NLK;ZMPSTE24;CORO1C;UGCG;SCFD1;EBP;RHOT1;SNX2;ORC3;HLTF;NEU1;PLXNA2;DYM;SUDS3;RSU1;MARK…	172
LCnmf1	Drug_Perturbations_from_GEO_2014	imatinib homo sapiens gpl96 gds3046 chdir up	20	0.000171705	0.00497085	1.63523	14.177	MCUR1;TRAM1;PANK3;GOLT1B;SLC35B1;ARPC1B;TMEM97;WDR45;PWP1;HERPUD1;FAM216A;SNAPC5;NSDHL;ATIC;OGFOD1;CHORDC1;DHX15;PHACTR2;PHACTR1;TRIM27;TMED5;PRMT5;TSC22D2;SLC35G2;GLRX2;LARP4B;NIPA2;RABGGTB;YWHAZ;GTPBP4;NUP93;DNAJC2;DDIT3;FDX1;VCL;RTN2;FH;SEH1L;INSIG2;SLC20A1;DERL1;PDGFA;ACVR1B;RCHY1;LRP8;RPAP3;ZMPSTE24;EBP;GRPEL1;IRAK1;NAE1;SMYD3;ABCF2;SRSF10;EIF2B3;TRAPPC4;STAT3;PDE2A;TRPV2;UPF3B;EIF2S1;MRPL24…	74
LCnmf1	Drug_Perturbations_from_GEO_2014	vitamin c homo sapiens gpl570 gds3635 chdir up	21	0.000219855	0.00606172	1.41285	11.8998	VEZT;PANK2;PANK3;GOLT1B;SLC35B1;IFIT5;UBE2D1;CCP110;UBE2L6;ZFAND1;TMEM97;NR3C1;PWP1;EFTUD2;EPS8;LSM10;PSMD9;RNF115;PPIP5K2;OGFOD1;TRAPPC12;SLC25A40;TRIM27;KPNA3;SLC25A44;KPNA1;C11ORF68;ATG3;GSTK1;STARD4;C5ORF15;ANAPC7;EIF1AY;ZBTB38;MFSD11;RC3H2;GTPBP4;SUPT7L;NUP93;PSPC1;BOLA3;SPECC1L;FDX1;ADNP;SNRNP200;SEH1L;TXNDC9;MRPL18;FLII;PEX11B;TMTC3;TWF2;UBR1;UGCG;EBP;SNX2;IRAK1;ORC3;HLTF;DPH3;VPS8;NEU1;SM…	162
LCnmf1	Drug_Perturbations_from_GEO_2014	bortezomib homo sapiens gpl10558 gds4089 chdir up	22	0.000324945	0.00855197	2.7207	21.8522	VEZT;ABCB6;MRPL18;ZFAND2A;SPATS2;RAB39B;CCNC;RABGGTB;LRP8;PHTF1;DEDD2;DNAJC2;NKRF;DDIT3;ORC3;CHORDC1;MED31;MPHOSPH10	18
LCnmf1	Drug_Perturbations_from_GEO_2014	tretinoin homo sapiens gpl6244 gds4180 chdir up	23	0.000462082	0.0116324	1.34399	10.3215	VEZT;PANK3;TMEM41B;SLC35B1;TESK1;CCP110;CCNC;TMEM97;PWP1;TXNDC17;EPS8;PSMD9;NSDHL;GPR176;RNF115;CHORDC1;KAT7;TRIM27;ANKS1A;SLC35A5;ATG3;C5ORF15;NSMCE1;AP1AR;RC3H2;NUP93;BOLA3;RUFY2;SEH1L;PEX11B;EIF5A2;TMTC3;PDGFA;NLK;RPAP3;ZMPSTE24;DEDD2;UGCG;SCFD1;RHOT1;PRPSAP2;SNX2;GRPEL1;HLTF;DPH3;DYM;RSU1;NUS1;NDFIP2;ICMT;EAF1;UPF3B;RAB27B;STAM;MRPL30;NCEH1;NPLOC4;FUBP1;ATG2B;CDK16;SLC35F6;HEXB;ARPC1B;ZFAND2A…	225
LCnmf1	Drug_Perturbations_from_GEO_2014	vorinostat homo sapiens gpl10558 gse35242 chdir up	24	0.000669338	0.0161478	1.51818	11.0967	TMEM41B;HEXB;ADK;UBE2L6;PLOD1;TMEM97;MRPL32;SMG5;SLC2A8;FAM216A;NUB1;NSDHL;RNF115;UBASH3B;OSBP;DHX15;DGCR6L;NUDT14;TMED5;SCYL1;PRMT5;ATG3;GSTK1;C5ORF15;TOMM34;LARP4B;TUBG1;RC3H2;GTPBP4;LRRC41;IFI27;SDHAF2;DDIT3;WDFY1;VCL;GRAMD1A;PDXDC1;INSIG2;SHC1;NAA20;MRPL18;CUL2;USO1;ADCY3;TSPAN33;RPAP3;PPM1F;ZMPSTE24;PPM1G;DEDD2;RXRB;UGCG;RHOT1;SNX2;FAM120B;BMS1;NEU1;TBC1D14;IARS2;CSK;NAE1;SLC25A22;AKIRIN2;SP…	82
LCnmf1	Drug_Perturbations_from_GEO_2014	diethylstilbestrol rattus norvegicus gpl1355 brown norway gds2913 chdir up	25	0.000701334	0.0162429	1.45053	10.5345	SH3GL3;PANK2;TRIO;GOLT1B;KDELR1;GDA;SLC35B1;PLOD1;TMEM97;CISD3;GPR176;OSBP;TRAPPC12;SLC39A7;TRIM27;SIL1;TTC7B;GTF2F1;IFI27;BOLA3;TCTA;RTN2;COPB1;SLC38A10;SUPT6H;ZMPSTE24;SCFD1;IRAK1;DDRGK1;CDH22;DPH3;NEU1;SUDS3;TBC1D15;NUS1;EIF2B3;NDFIP2;LRRN3;EAF1;PDE2A;EIF2S1;ARHGAP24;MANF;NR2F6;TMEM115;ID2;OSTC;FBXL3;NIT1;ACBD3;LGMN;TRAM1;EIF4E3;MAST2;FAF1;PIGP;SRP54;LPCAT1;SRA1;WDR45;PIGX;PPP6R1;AP1G1;PPP6R2;…	105
LCnmf1	Drug_Perturbations_from_GEO_2014	estradiol homo sapiens gpl570 gse23610 chdir up	26	0.00202525	0.0451007	1.3514	8.3815	GOLT1B;SLC35B1;IFIT5;ZFAND1;TMEM97;PWP1;TXNDC17;FAM216A;EFTUD2;TRIM28;OGFOD1;SLC25A40;TRIM27;ANKS1A;KPNA3;KPNA1;ATG3;ANAPC7;ZBTB38;RC3H2;GTPBP4;PISD;ALDH3A2;NUP93;IFI27;BOLA3;TBC1D24;SEH1L;DCUN1D5;MRPL18;CTR9;ZMPSTE24;TIMM50;CORO1C;UGCG;SCFD1;EBP;GRPEL1;IRAK1;ORC3;HLTF;GSE1;NAE1;EIF2B3;ICMT;FANCL;TRAPPC4;EAF1;UPF3B;EIF2S1;MRPL24;ARHGAP24;MRPL30;APPBP2;FUBP1;OSTC;MPHOSPH10;TMEM18;USP32;MAST2;FAF1;…	135
LCnmf1	Drug_Perturbations_from_GEO_2014	cetuximab homo sapiens gpl570 gse21483 chdir up	27	0.00230431	0.0494147	1.33301	8.09532	VEZT;TRIO;PANK3;LPGAT1;KDM1A;TMEM41B;GDA;SLC35B1;TESK1;CCP110;CISD3;LSM10;PSMD9;RNF115;TRIM28;CHORDC1;KPNA5;TRIM27;SLC35A5;SLC25A44;NUDT14;TRIM23;KPNA1;STARD4;EIF1AY;TOMM34;GTF2F1;TANC2;PISD;KATNAL1;DDIT3;RUFY2;TBC1D24;ADNP;CCDC82;ABCB6;DCUN1D5;SHC1;MRPL18;SLC1A1;EIF5A2;ABHD8;TMTC3;PDGFA;C9ORF72;RPAP3;TIMM50;CORO1C;DEDD2;UGCG;GRPEL1;IRAK1;NEU1;PLXNA2;GSE1;RSU1;SMYD3;PLXNA3;NUS1;EIF2B3;ICMT;LRRN3;…	147
LCnmf1	Disease_Signatures_from_GEO_up_2014	Appendicitis GSE9579	1	1.11241e-05	0.00157963	2.75456	31.4195	TXNDC9;TMEM41B;MRPL18;COPB1;SRP54;DERL1;SLC38A10;WDR45;PWP1;LRP8;FAM216A;NSDHL;NKRF;AP1G1;CHORDC1;TMED5;KPNA1;SPAG7;RABGGTB;EIF2S1;PISD;MPHOSPH10;AAGAB;SLC25A32;RGL1;TARDBP;ABCE1	27
LCnmf1	Disease_Signatures_from_GEO_up_2014	Adenoma GSE4183	2	0.000617669	0.0438545	2.26267	16.7201	FYTTD1;RTN2;RNF20;SNAP47;NBAS;TXNDC9;TM2D2;KDELR1;TRAPPC4;USO1;STAT3;SRP54;PARN;LSM10;BCKDK;NT5DC1;AP1G1;TBC1D14;APBB2;TRIM27;ATG2B;KPNA1;IFNAR1	23
LCnmf1	TF-LOF_Expression_from_GEO	gata3 21892208 mda mb 231 gof human gpl570 gds4080 up	1	1.67384e-06	0.000236898	1.55132	20.6332	CHIC1;TMEM41B;TESK1;IFIT5;UBE2L6;PLOD1;NR3C1;NSDHL;GPR176;RNF115;GNPTAB;UBASH3B;OGFOD1;CHORDC1;ENPP4;TRIM27;ANKS1A;KPNA3;SLC25A44;NUDT14;KPNA1;C11ORF68;ATG3;CSNK1G3;GSTK1;TOMM34;MUL1;TANC2;ALDH3A2;IFI27;PSPC1;BOLA3;SPECC1L;TBC1D24;AAGAB;ADNP;VCL;NECAB3;ABCB6;PDXDC1;SHC1;COPB1;SLC1A1;EIF5A2;TMTC3;SLC38A10;UBR1;NLK;C9ORF72;TIMM50;DEDD2;SNX4;SCFD1;EBP;GRPEL1;IRAK1;MAN2A2;PDCD10;MED31;DPH3;NEU1;TBC1D…	186
LCnmf1	TF-LOF_Expression_from_GEO	pcgf2 17452456 medulloblastoma lof human gpl570 gds2724 up	2	2.43083e-06	0.000236898	1.48692	19.2218	PANK2;TRIO;CHIC1;TMEM41B;KDELR1;IFIT5;CCP110;CCNC;UBE2L6;TMEM97;LDLRAD4;TXNDC17;EPS8;RNF115;OGFOD1;TRIM27;SIL1;SLC35A5;SEPHS2;TRIM23;ATG3;GSTK1;C5ORF15;COG4;NSMCE1;AP1AR;ARMC8;MFSD11;RC3H2;PISD;GPR162;ZC2HC1A;IFI27;FDX1;RUFY2;HECA;SEH1L;ABCB6;MRPL18;PEX11B;EIF5A2;CTR9;TMTC3;TWF2;PDGFA;NLK;RPAP3;ZMPSTE24;UGCG;RHOT1;PRPSAP2;SNX2;PDCD10;HLTF;DPH3;VPS8;RSU1;JAG2;NUS1;NDFIP2;ICMT;PPP1R21;RAB39B;STAM;M…	263
LCnmf1	TF-LOF_Expression_from_GEO	tardbp 19910924 hek293e lof human gpl570 gds3730 up	3	2.77615e-06	0.000236898	1.50561	19.2634	PANK3;LPGAT1;TMEM41B;SLC35B1;IFIT5;CCP110;CCNC;UBE2L6;TMEM97;PWP1;CISD3;TXNDC17;LSM10;PSMD9;NUB1;NSDHL;GPR176;RNF115;TRIM27;ANKS1A;TRIM23;C5ORF15;ARMC8;MFSD11;RC3H2;GTPBP4;NUP93;ZC2HC1A;BOLA3;FDX1;RUFY2;SEH1L;PDXDC1;MRPL18;EIF5A2;TMTC3;C9ORF72;RPAP3;UGCG;PRPSAP2;SNX2;GRPEL1;DPH3;GSE1;NUS1;ICMT;ABCA5;PPP1R21;EAF1;STAM;MANF;NR2F6;MRPL30;FBXL3;FBXL2;SLC35F6;WDR48;ARPC1B;FAF1;PTPRO;ADK;SNX13;SRA1;SMG…	219
LCnmf1	TF-LOF_Expression_from_GEO	gata1 15895080 e12dot5 liver megakaryocyte lof mouse gpl1261 gds1316 down	4	3.8174e-05	0.00244314	2.30458	23.4453	SAMD5;FYTTD1;LPGAT1;CUL5;TMEM41B;DGKB;USP32;ZFAND2A;LPCAT1;TMTC3;HTT;UBE2D1;CCNC;ASAP2;TXNDC17;CHORDC1;PLXNA2;TBC1D13;APBB2;ENPP4;NAE1;KRT222;ITGA4;SEMA6D;MCOLN1;MFSD11;RC3H2;SGPP1;NR2F6;RASA1;PCYOX1L;KRAS;ACBD3	33
LCnmf1	TF-LOF_Expression_from_GEO	rnf2 20805357 megakaryocytic l8057 lof mouse gpl1261 gse33659 up	5	0.00012118	0.00620443	1.53371	13.8314	VEZT;TRIO;SLC35B1;CCP110;NUB1;GNPTAB;CHCHD6;OSBP;ENPP4;TRIM27;SLC25A44;KPNA1;TTC7B;LARP4B;SUPT7L;TANC2;TBC1D24;SNRNP200;CTXN2;IFNAR1;TXNDC9;DCUN1D5;MRPL18;SLC1A1;TMTC3;SLC38A10;UBR1;RPAP3;TIMM50;DEDD2;SNX4;IRAK1;DDRGK1;DPH3;NEU1;PLXNA2;RNF170;SMYD3;RAP1GAP2;CBX7;NDFIP2;EAF1;RAB27B;EIF2S1;FGF14;APPBP2;OSTC;RGL1;LSM14B;NIT1;CNIH4;TECPR1;CDK16;LPCAT1;ADK;SNX13;PTPRJ;WDR45;HERPUD1;SPTLC2;AP1G1;TMEM10…	106
LCnmf1	TF-LOF_Expression_from_GEO	nod2 21335489 hek293 lof human gpl570 gds4416 up	6	0.000165697	0.00687463	1.8853	16.4122	TRAM1;LPGAT1;CUL5;USO1;PIGP;IER3IP1;NALCN;C9ORF72;CYB5D2;HERPUD1;PIGX;FAM216A;SNX4;EBP;RHOT1;AP1G1;OGFOD1;CHCHD6;RNF170;GSE1;BBS7;NAE1;VKORC1;MBTPS1;CSNK1G3;NDFIP2;NIPSNAP3A;PPP1R14C;WTAP;COG4;RPA2;RAB39B;PHKB;RABGGTB;ZDHHC14;TMEM17;LPCAT2;TBC1D24;AGGF1;SLC25A32;TMEM18;LGR5;CNIH4;MPHOSPH6;IFNAR1	45
LCnmf1	TF-LOF_Expression_from_GEO	rnf2 20805357 u2os osteosarcoma lof human gpl570 gse23035 up	7	0.000187978	0.00687463	1.38221	11.8582	PANK2;PANK3;LPGAT1;CHIC1;TMEM41B;TXNDC17;ZDHHC4;LSM10;PSMD9;NUB1;NSDHL;GPR176;RNF115;UBASH3B;OGFOD1;CHORDC1;ANKS1A;SLC35A5;TRIM23;ATG3;GSTK1;STARD4;COG4;ARMC8;RC3H2;ZC2HC1A;RUFY2;SEH1L;DCUN1D5;FLII;EIF5A2;TMTC3;PDGFA;NLK;RPAP3;SNX4;UGCG;GRPEL1;NEU1;RSU1;NUS1;NDFIP2;UPF3B;MRPL30;NCEH1;NPLOC4;FBXL2;RGL1;TECPR1;CDK16;TRAM1;PTPRR;WDR48;ZFAND2A;PTPRO;PIGP;LPCAT1;SNX13;ASH2L;PTPRJ;PTPRK;IER3IP1;SMG5;AT…	208
LCnmf1	TF-LOF_Expression_from_GEO	bmi1 17452456 medulloblastoma lof human gpl570 gds2724 up	8	0.000416099	0.0133152	1.3425	10.4508	VEZT;PANK2;TRIO;PANK3;LPGAT1;TMEM41B;CCNC;UBE2L6;TMEM97;LDLRAD4;CISD3;EPS8;NUB1;NSDHL;RNF115;PPP4R4;CHORDC1;TRIM27;ANKS1A;SIL1;SEPHS2;TRIM23;GSTK1;COG4;NSMCE1;ARMC8;MFSD11;RC3H2;PISD;GPR162;IFI27;HECA;CCDC82;SEH1L;ABCB6;DCUN1D5;PDXDC1;MRPL18;PEX11B;CTR9;TMTC3;TWF2;PDGFA;RPAP3;ZMPSTE24;DEDD2;SNX4;UGCG;SCFD1;RHOT1;SNX2;PDCD10;DPH3;VPS8;RSU1;JAG2;NDFIP2;ICMT;ABCA5;PPP1R21;LRRN2;RAB39B;MANF;MRPL30;NC…	239
LCnmf1	TF-LOF_Expression_from_GEO	gata1 15860665 megakaryocytes lof mouse gpl1261 gds1245 up	9	0.000505258	0.0143718	1.36816	10.3849	PANK2;LPGAT1;CHIC1;KDM1A;TMEM41B;GDA;SLC35B1;CISD3;TXNDC17;FAM216A;EFTUD2;NUB1;NSDHL;GPR176;RNF115;TRIM28;UBASH3B;RNF19A;KAT7;TRIM27;SEPHS2;CSNK1G3;STARD4;ANAPC7;SEMA6D;TOMM34;DYRK1A;TTC7B;LARP4B;MFSD11;RC3H2;GTPBP4;TANC2;PISD;BOLA3;DDIT3;WDFY1;TCTA;VCL;SEH1L;TXNDC9;ABCB6;FLII;EIF5A2;CTR9;TWF2;SLC38A10;NLK;CORO1C;UGCG;SCFD1;EBP;RHOT1;FLRT2;MAN2A2;PDCD10;PLXNA2;GSE1;SUDS3;NAE1;TBC1D15;RAP1GAP2;JAG…	177
LCnmf1	TF-LOF_Expression_from_GEO	hnf4a 21852396 wao9 lof human gpl570 gds3926 up	10	0.000893125	0.022864	1.90392	13.367	SAMD5;ATL3;TM2D1;IFIT5;UBE2L6;WDR45;PWP1;SLC2A8;NUB1;MFSD1;RSU1;TBC1D15;NXPE3;ARFGEF2;ZBTB38;STAT3;MUL1;RAB27B;TIMM22;LARP4B;MSL1;PDP1;ZC2HC1A;TMEM17;APPBP2;PSPC1;RNF149;B3GNT2;FBXL3;HECA;TCTA;TTPAL;IFNAR1	33
LCnmf1	TF-LOF_Expression_from_GEO	sin3a 22783022 mcf7 lof human gpl570 gds4388 up	11	0.0010872	0.0253021	1.33022	9.07761	SH3GL3;TRIO;PANK3;LPGAT1;GOLT1B;TMEM41B;TESK1;IFIT5;PWP1;TXNDC17;ZDHHC4;FAM216A;EPS8;LSM10;RNF115;PPIP5K2;OGFOD1;CHCHD6;SLC35A5;NUDT14;GSTK1;STARD4;ANAPC7;ZBTB38;DYRK1A;NSMCE1;MUL1;RC3H2;PISD;DDIT3;AAGAB;HECA;ADNP;TCTA;TTPAL;CCDC82;VCL;RTN2;DCUN1D5;CUL5;MRPL18;COPB1;FLII;EIF5A2;TMTC3;SLC38A10;PDGFA;UBR1;ZMPSTE24;TIMM50;CORO1C;SNX4;SCFD1;GRPEL1;IRAK1;DPH3;NEU1;GSE1;DYM;SUDS3;RSU1;NAE1;MARK1;RAP1GA…	191
LCnmf1	TF-LOF_Expression_from_GEO	ets 00000000 2008 ovarian cancer cells gof human gpl6244 gse21129 up	12	0.00149913	0.0319815	1.32471	8.61444	PANK2;LPGAT1;GDA;SLC35B1;CCP110;UBE2L6;TMEM97;NR3C1;CYB5D2;TXNDC17;ZDHHC4;EFTUD2;EPS8;NSDHL;GPR176;UBASH3B;TRAPPC12;KAT7;TRIM27;ANKS1A;SLC35A5;KPNA1;C11ORF68;VPS18;CSNK1G3;COG4;ZBTB38;NSMCE1;TANC2;PISD;ALDH3A2;NUP93;KATNAL1;PSPC1;BOLA3;DDIT3;FDX1;WDFY1;AAGAB;TCTA;TTPAL;NECAB3;ABCB6;DCUN1D5;PDXDC1;INSIG2;SHC1;COPB1;PEX11B;CTR9;TWF2;PDGFA;NALCN;SUPT6H;RPAP3;ZMPSTE24;TIMM50;UGCG;RHOT1;SNX2;IRAK1;FLR…	180
LCnmf1	TF-LOF_Expression_from_GEO	ahr 19454665 epidermal langerhans cell lof mouse gpl339 gds3575 up	13	0.00224726	0.0442538	2.98631	18.2107	VPS18;RNF115;STARD4;CHIC1;PITPNM1;CUL2;ADK;MMS19;TIMM22;KRAS;CORO1C	11
LCnmf1	Epigenomics_Roadmap_HM_ChIP-seq	H3K27ac CD4 Naive Primary Cells	1	2.77567e-16	1.01867e-13	2.03819	73.0089	CHIC1;TESK1;TMEM97;EPS8;LSM10;PSMD9;NUB1;NSDHL;GPR176;RNF115;UBASH3B;PPP4R4;ANKS1A;TMEM8B;VPS18;ATG3;GSTK1;STARD4;C5ORF15;ARMC8;GTPBP4;NUP93;DDIT3;FDX1;RUFY2;SEH1L;ABCB6;PDXDC1;MRPL18;FLII;C9ORF72;DEDD2;RHOT1;PRPSAP2;GRPEL1;RSU1;NDFIP2;ICMT;ABCA5;UPF3B;MRPL30;NPLOC4;MMS19;ATG2B;LGMN;CDK16;LRSAM1;WDR48;HEXB;ARPC1B;DIS3L;PIGP;SRP54;LPCAT1;ADK;SNX13;SMG9;ASH2L;WDR45;MRPL32;SMG5;PIGX;ATIC;NKRF;APPL1;…	388
LCnmf1	Epigenomics_Roadmap_HM_ChIP-seq	H3K4me3 CD8 Naive Primary Cells	2	6.94176e-12	1.27381e-09	1.87326	48.1305	TRIO;CHIC1;TESK1;TMEM97;EPS8;LSM10;PSMD9;NUB1;NSDHL;GPR176;RNF115;UBASH3B;PPP4R4;ANKS1A;TMEM8B;VPS18;ATG3;GSTK1;STARD4;C5ORF15;ARMC8;GTPBP4;NUP93;DDIT3;FDX1;RUFY2;SEH1L;ABCB6;PDXDC1;MRPL18;FLII;PDGFA;C9ORF72;DEDD2;RHOT1;PRPSAP2;GRPEL1;RSU1;NDFIP2;ICMT;ABCA5;UPF3B;MRPL24;NR2F6;MRPL30;NPLOC4;MMS19;ATG2B;LGMN;CDK16;LRSAM1;WDR48;HEXB;ARPC1B;DIS3L;PIGP;SRP54;LPCAT1;ADK;SNX13;PIGZ;SMG9;ASH2L;WDR45;MED1…	427
LCnmf1	Epigenomics_Roadmap_HM_ChIP-seq	H3K4me2 H9	3	1.49863e-11	1.83332e-09	1.84371	45.9525	TRIO;CHIC1;MYT1L;TESK1;TMEM97;EPS8;PSMD9;NUB1;NSDHL;GPR176;RNF115;UBASH3B;ANKS1A;VPS18;ATG3;GSTK1;STARD4;C5ORF15;CACNA2D3;ARMC8;GTPBP4;NUP93;FDX1;RUFY2;SEH1L;PDXDC1;MRPL18;FLII;PDGFA;C9ORF72;DEDD2;RHOT1;PRPSAP2;GRPEL1;LDHD;GSG1L;RSU1;JAG2;NDFIP2;ABCA5;UPF3B;MRPL24;NR2F6;MRPL30;NPLOC4;MMS19;ATG2B;LGMN;CDK16;WDR48;HEXB;ARPC1B;DIS3L;PIGP;SRP54;LPCAT1;ADK;SNX13;PIGZ;SMG9;WDR45;MRPL32;SMG5;PIGX;ATIC;N…	421
LCnmf1	Epigenomics_Roadmap_HM_ChIP-seq	H4K5ac IMR90	4	2.76063e-11	2.32921e-09	1.75279	42.6156	VEZT;PANK2;PANK3;LPGAT1;CHIC1;TMEM41B;SLC35B1;TESK1;IFIT5;CCP110;CCNC;UBE2L6;PWP1;CYB5D2;CISD3;TXNDC17;ZDHHC4;EPS8;LSM10;PSMD9;NUB1;RNF115;TRIM28;OGFOD1;CHORDC1;KAT7;ANKS1A;SIL1;SLC35A5;SEPHS2;TRIM23;TMEM8B;VPS18;ATG3;GSTK1;STARD4;C5ORF15;COG4;NSMCE1;AP1AR;ARMC8;RC3H2;PISD;NUP93;KATNAL1;BOLA3;DDIT3;FDX1;RUFY2;CCDC82;NUMBL;SEH1L;NECAB3;DCUN1D5;PDXDC1;MRPL18;FLII;EIF5A2;CTR9;TMTC3;TWF2;C9ORF72;RPAP…	320
LCnmf1	Epigenomics_Roadmap_HM_ChIP-seq	H3K4me3 iPS DF 6.9	5	3.17331e-11	2.32921e-09	1.90526	46.0572	TRIO;CHIC1;TESK1;TMEM97;EPS8;LSM10;PSMD9;NUB1;NSDHL;GPR176;RNF115;UBASH3B;PPP4R4;ANKS1A;TMEM8B;VPS18;ATG3;GSTK1;STARD4;C5ORF15;CACNA2D3;ARMC8;GTPBP4;NUP93;GPR162;FDX1;RUFY2;SEH1L;PDXDC1;MRPL18;PDGFA;C9ORF72;RHOT1;PRPSAP2;GRPEL1;LDHD;GSG1L;RSU1;JAG2;NDFIP2;ABCA5;UPF3B;NR2F6;MRPL30;NPLOC4;MMS19;ATG2B;LGMN;CDK16;LRSAM1;WDR48;HEXB;ARPC1B;DIS3L;PIGP;SRP54;LPCAT1;ADK;SNX13;PIGZ;SMG9;ASH2L;WDR45;MED15;M…	456
LCnmf1	Epigenomics_Roadmap_HM_ChIP-seq	H3K23me2 H9	6	8.41146e-11	5.14501e-09	1.7308	40.1525	VEZT;TRIO;PANK3;TMEM41B;CCNC;UBE2L6;TMEM97;CYB5D2;ZDHHC4;EPS8;PSMD9;GPR176;RNF115;UBASH3B;OGFOD1;CHORDC1;KAT7;SLC35A5;SEPHS2;TRIM23;TMEM8B;EPHA5;VPS18;ATG3;GSTK1;STARD4;C5ORF15;COG4;CACNA2D3;NSMCE1;AP1AR;ARMC8;MFSD11;GTPBP4;NUP93;BOLA3;FDX1;RUFY2;CTXN2;CCDC82;SEH1L;ABCB6;PDXDC1;MRPL18;PEX11B;EIF5A2;TMTC3;C9ORF72;RPAP3;ZMPSTE24;SCFD1;RHOT1;PRPSAP2;SNX2;PDCD10;HLTF;DPH3;VPS8;NEU1;GSG1L;FAM43B;NUS1;…	293
LCnmf1	Epigenomics_Roadmap_HM_ChIP-seq	H3K27ac Brain Hippocampus Middle	7	1.34636e-10	7.05878e-09	1.73861	39.516	VEZT;PANK2;TRIO;PANK3;CHIC1;TMEM41B;MYT1L;TESK1;CCNC;UBE2L6;TMEM97;PWP1;CYB5D2;TXNDC17;ZDHHC4;LSM10;PSMD9;NUB1;NSDHL;GPR176;RNF115;TRIM28;UBASH3B;OGFOD1;PPP4R4;KAT7;ANKS1A;SIL1;SLC35A5;SEPHS2;TRIM23;TMEM8B;EPHA5;VPS18;ATG3;GSTK1;STARD4;C5ORF15;COG4;CACNA2D3;NSMCE1;AP1AR;ARMC8;MFSD11;GTPBP4;NUP93;KATNAL1;BOLA3;FDX1;RUFY2;HECA;CTXN2;CCDC82;SPTBN4;NUMBL;SEH1L;DCUN1D5;PDXDC1;MRPL18;FLII;EIF5A2;CTR9;T…	376
LCnmf1	Epigenomics_Roadmap_HM_ChIP-seq	H3K23me2 H1	8	2.93127e-10	1.34472e-08	1.72292	37.8188	VEZT;PANK2;TRIO;PANK3;LPGAT1;CHIC1;TMEM41B;SLC35B1;TESK1;IFIT5;UBE2L6;TMEM97;PWP1;CYB5D2;TXNDC17;EPS8;NUB1;GPR176;RNF115;UBASH3B;OGFOD1;PPP4R4;CHORDC1;KAT7;ANKS1A;SIL1;SLC35A5;SEPHS2;TMEM8B;EPHA5;VPS18;ATG3;GSTK1;STARD4;C5ORF15;CACNA2D3;NSMCE1;AP1AR;ARMC8;MFSD11;GTPBP4;PISD;NUP93;GPR162;KATNAL1;BOLA3;FDX1;RUFY2;HECA;CTXN2;CCDC82;SEH1L;DCUN1D5;PDXDC1;MRPL18;FLII;EIF5A2;CTR9;TMTC3;NLK;C9ORF72;RPAP3…	379
LCnmf1	Epigenomics_Roadmap_HM_ChIP-seq	H3K4me3 H9	9	3.74068e-10	1.37777e-08	1.81838	39.4709	TRIO;CHIC1;MYT1L;TESK1;TMEM97;EPS8;PSMD9;NUB1;NSDHL;GPR176;RNF115;UBASH3B;PPP4R4;ANKS1A;TMEM8B;VPS18;ATG3;GSTK1;STARD4;C5ORF15;CACNA2D3;ARMC8;GTPBP4;NUP93;GPR162;FDX1;RUFY2;SEH1L;PDXDC1;MRPL18;PDGFA;C9ORF72;RHOT1;PRPSAP2;GRPEL1;LDHD;GSG1L;RSU1;JAG2;NDFIP2;ABCA5;UPF3B;MRPL24;NR2F6;MRPL30;NPLOC4;MMS19;ATG2B;LGMN;CDK16;LRSAM1;WDR48;HEXB;ARPC1B;DIS3L;PIGP;SRP54;LPCAT1;ADK;SNX13;PIGZ;SMG9;ASH2L;WDR45;…	448
LCnmf1	Epigenomics_Roadmap_HM_ChIP-seq	H3K4me3 H1 Derived Neuronal Progenitor Cultured Cells	10	3.75414e-10	1.37777e-08	1.7562	38.1147	TRIO;CHIC1;TESK1;TMEM97;EPS8;PSMD9;NUB1;NSDHL;GPR176;RNF115;UBASH3B;PPP4R4;ANKS1A;VPS18;ATG3;GSTK1;STARD4;C5ORF15;CACNA2D3;ARMC8;GTPBP4;FDX1;RUFY2;SEH1L;ABCB6;PDXDC1;MRPL18;FLII;PDGFA;C9ORF72;DEDD2;RHOT1;PRPSAP2;GRPEL1;RSU1;JAG2;NDFIP2;ABCA5;UPF3B;NR2F6;MRPL30;NPLOC4;MMS19;ATG2B;LGMN;CDK16;LRSAM1;WDR48;HEXB;ARPC1B;DIS3L;PIGP;SRP54;LPCAT1;ADK;SNX13;SMG9;ASH2L;WDR45;MRPL32;PIGX;ATIC;NKRF;RNF150;RNF…	415
LCnmf1	Epigenomics_Roadmap_HM_ChIP-seq	H3K4me2 H1 BMP4 Derived Trophoblast Cultured Cells	11	4.43518e-10	1.47974e-08	1.70212	36.6573	VEZT;PANK2;PANK3;LPGAT1;CHIC1;SLC35B1;TESK1;IFIT5;CCNC;UBE2L6;PWP1;TXNDC17;ZDHHC4;EPS8;PSMD9;NUB1;NSDHL;GPR176;RNF115;OGFOD1;PPP4R4;KAT7;ANKS1A;SLC35A5;SEPHS2;TRIM23;TMEM8B;EPHA5;VPS18;ATG3;GSTK1;STARD4;C5ORF15;CACNA2D3;NSMCE1;AP1AR;ARMC8;MFSD11;KATNAL1;BOLA3;DDIT3;RUFY2;HECA;CTXN2;CCDC82;SPTBN4;SEH1L;NECAB3;DCUN1D5;PDXDC1;MRPL18;FLII;PEX11B;EIF5A2;CTR9;TMTC3;PDGFA;NLK;C9ORF72;RPAP3;ZMPSTE24;DEDD…	362
LCnmf1	Epigenomics_Roadmap_HM_ChIP-seq	H3K27ac CD4 Memory Primary Cells	12	1.65022e-09	5.04693e-08	1.66908	33.7528	VEZT;PANK3;LPGAT1;CHIC1;TMEM41B;TESK1;IFIT5;CCP110;CCNC;TMEM97;PWP1;CYB5D2;CISD3;TXNDC17;ZDHHC4;EPS8;LSM10;PSMD9;NUB1;NSDHL;GPR176;RNF115;TRIM28;UBASH3B;OGFOD1;PPP4R4;CHORDC1;KAT7;ANKS1A;SIL1;SLC35A5;SEPHS2;TRIM23;TMEM8B;VPS18;ATG3;GSTK1;STARD4;C5ORF15;COG4;NSMCE1;AP1AR;ARMC8;MFSD11;GTPBP4;PISD;GPR162;KATNAL1;IFI27;BOLA3;DDIT3;FDX1;RUFY2;CCDC82;NUMBL;SEH1L;DCUN1D5;PDXDC1;MRPL18;FLII;EIF5A2;CTR9;T…	357
LCnmf1	Epigenomics_Roadmap_HM_ChIP-seq	H3K27ac Mobilized CD34 Primary Cells	13	3.33717e-09	9.42109e-08	1.64963	32.1978	VEZT;PANK2;TRIO;LPGAT1;CHIC1;TMEM41B;KDELR1;TESK1;IFIT5;CCNC;PWP1;CYB5D2;TXNDC17;ZDHHC4;LSM10;PSMD9;NUB1;NSDHL;RNF115;UBASH3B;OGFOD1;CHORDC1;KAT7;ANKS1A;SIL1;SLC35A5;SEPHS2;TRIM23;TMEM8B;VPS18;ATG3;GSTK1;STARD4;C5ORF15;COG4;NSMCE1;AP1AR;ARMC8;MFSD11;GTPBP4;NUP93;KATNAL1;BOLA3;DDIT3;FDX1;RUFY2;HECA;CCDC82;NUMBL;SEH1L;DCUN1D5;PDXDC1;MRPL18;FLII;CTR9;TMTC3;NLK;C9ORF72;RPAP3;ZMPSTE24;DEDD2;SNX4;SCFD1…	350
LCnmf1	Epigenomics_Roadmap_HM_ChIP-seq	H3K4me3 Brain Substantia Nigra	14	4.16573e-09	1.02845e-07	1.67457	32.3131	TRIO;CHIC1;MYT1L;TESK1;TMEM97;LSM10;PSMD9;NUB1;NSDHL;GPR176;UBASH3B;PPP4R4;ANKS1A;VPS18;ATG3;GSTK1;STARD4;C5ORF15;CACNA2D3;ARMC8;GTPBP4;NUP93;GPR162;DDIT3;FDX1;RUFY2;SEH1L;PDXDC1;MRPL18;FLII;PDGFA;C9ORF72;RHOT1;PRPSAP2;GRPEL1;LDHD;RSU1;NDFIP2;ICMT;ABCA5;UPF3B;MRPL24;NR2F6;MRPL30;NPLOC4;MMS19;ATG2B;LGMN;CDK16;LRSAM1;WDR48;HEXB;ARPC1B;DIS3L;PIGP;SRP54;LPCAT1;ADK;SNX13;PIGZ;SMG9;ASH2L;WDR45;MRPL32;P…	396
LCnmf1	Epigenomics_Roadmap_HM_ChIP-seq	H3K4me3 Brain Inferior Temporal Lobe	15	4.20349e-09	1.02845e-07	1.65782	31.975	VEZT;TRIO;PANK3;CHIC1;TMEM41B;KDELR1;SLC35B1;TESK1;IFIT5;CCP110;CCNC;UBE2L6;TMEM97;PWP1;CYB5D2;TXNDC17;ZDHHC4;LSM10;PSMD9;NUB1;NSDHL;GPR176;RNF115;TRIM28;UBASH3B;OGFOD1;PPP4R4;ANKS1A;SIL1;SLC35A5;SEPHS2;TRIM23;EPHA5;VPS18;ATG3;GSTK1;STARD4;C5ORF15;COG4;CACNA2D3;NSMCE1;AP1AR;ARMC8;GTPBP4;PISD;NUP93;KATNAL1;BOLA3;DDIT3;FDX1;HECA;CTXN2;CCDC82;SEH1L;NECAB3;ABCB6;DCUN1D5;PDXDC1;MRPL18;FLII;EIF5A2;CTR9…	376
LCnmf1	Epigenomics_Roadmap_HM_ChIP-seq	H3K4me3 H1 BMP4 Derived Trophoblast Cultured Cells	16	4.69125e-09	1.07606e-07	1.71395	32.8693	TRIO;CHIC1;TESK1;TMEM97;EPS8;PSMD9;NUB1;NSDHL;GPR176;RNF115;UBASH3B;PPP4R4;ANKS1A;TMEM8B;VPS18;ATG3;GSTK1;STARD4;C5ORF15;CACNA2D3;ARMC8;GTPBP4;NUP93;FDX1;RUFY2;SEH1L;ABCB6;PDXDC1;MRPL18;C9ORF72;RHOT1;PRPSAP2;GRPEL1;FLRT2;GSG1L;RSU1;JAG2;NDFIP2;ABCA5;UPF3B;NR2F6;MRPL30;MMS19;ATG2B;LGMN;CDK16;LRSAM1;WDR48;HEXB;ARPC1B;DIS3L;PIGP;SRP54;LPCAT1;ADK;SNX13;PIGZ;SMG9;ASH2L;WDR45;MED15;MRPL32;PIGX;ATIC;NKR…	429
LCnmf1	Epigenomics_Roadmap_HM_ChIP-seq	H3K4me3 CD4+ CD25+ CD127- Treg Primary Cells	17	5.22049e-09	1.12701e-07	1.64645	31.3989	VEZT;TRIO;PANK3;LPGAT1;CHIC1;TMEM41B;SLC35B1;TESK1;IFIT5;CCNC;TMEM97;PWP1;CYB5D2;TXNDC17;ZDHHC4;EPS8;LSM10;PSMD9;NUB1;NSDHL;GPR176;RNF115;OGFOD1;PPP4R4;KAT7;ANKS1A;SIL1;SLC35A5;SEPHS2;TRIM23;TMEM8B;VPS18;ATG3;GSTK1;STARD4;C5ORF15;COG4;NSMCE1;AP1AR;ARMC8;MFSD11;GTPBP4;PISD;NUP93;KATNAL1;BOLA3;FDX1;RUFY2;CCDC82;NUMBL;SEH1L;NECAB3;DCUN1D5;PDXDC1;MRPL18;FLII;EIF5A2;CTR9;TMTC3;PDGFA;NLK;C9ORF72;RPAP3;…	366
LCnmf1	Epigenomics_Roadmap_HM_ChIP-seq	H4K8ac IMR90	18	6.35141e-09	1.29498e-07	1.64722	31.0906	VEZT;PANK2;PANK3;LPGAT1;CHIC1;TMEM41B;KDELR1;SLC35B1;TESK1;IFIT5;CCP110;CCNC;UBE2L6;TMEM97;PWP1;CYB5D2;CISD3;TXNDC17;ZDHHC4;EPS8;LSM10;PSMD9;NUB1;NSDHL;GPR176;RNF115;TRIM28;OGFOD1;CHORDC1;KAT7;ANKS1A;SIL1;SLC35A5;SEPHS2;TRIM23;TMEM8B;VPS18;ATG3;GSTK1;STARD4;C5ORF15;COG4;NSMCE1;AP1AR;ARMC8;MFSD11;RC3H2;NUP93;GPR162;BOLA3;DDIT3;FDX1;RUFY2;HECA;CCDC82;NUMBL;SEH1L;NECAB3;DCUN1D5;PDXDC1;MRPL18;FLII;EI…	375
LCnmf1	Epigenomics_Roadmap_HM_ChIP-seq	H3K27ac H1 BMP4 Derived Trophoblast Cultured Cells	19	7.86767e-09	1.47907e-07	1.62997	30.4161	VEZT;PANK2;TRIO;PANK3;TMEM41B;SLC35B1;TESK1;CCP110;CCNC;TMEM97;CYB5D2;TXNDC17;ZDHHC4;PSMD9;GPR176;RNF115;TRIM28;OGFOD1;KAT7;ANKS1A;SLC35A5;SEPHS2;TRIM23;VPS18;ATG3;STARD4;C5ORF15;COG4;AP1AR;ARMC8;GTPBP4;PISD;KATNAL1;BOLA3;FDX1;RUFY2;HECA;CCDC82;NECAB3;ABCB6;DCUN1D5;MRPL18;CTR9;TMTC3;RPAP3;ZMPSTE24;UGCG;SCFD1;RHOT1;PRPSAP2;SNX2;GRPEL1;PDCD10;DPH3;RSU1;NDFIP2;ABCA5;EAF1;STAM;MANF;NR2F6;MRPL30;FUBP1…	274
LCnmf1	Epigenomics_Roadmap_HM_ChIP-seq	H3K27ac IMR90	20	8.06032e-09	1.47907e-07	1.64792	30.7112	VEZT;PANK2;PANK3;LPGAT1;CHIC1;TMEM41B;KDELR1;SLC35B1;TESK1;IFIT5;CCNC;UBE2L6;TMEM97;PWP1;CYB5D2;CISD3;TXNDC17;ZDHHC4;EPS8;LSM10;PSMD9;NUB1;NSDHL;GPR176;RNF115;TRIM28;UBASH3B;OGFOD1;PPP4R4;CHORDC1;KAT7;ANKS1A;SIL1;SLC35A5;SEPHS2;TRIM23;TMEM8B;VPS18;ATG3;GSTK1;STARD4;C5ORF15;COG4;NSMCE1;AP1AR;ARMC8;MFSD11;GTPBP4;NUP93;GPR162;KATNAL1;BOLA3;DDIT3;FDX1;RUFY2;HECA;CCDC82;NUMBL;SEH1L;NECAB3;DCUN1D5;PDXD…	384
LCnmf1	Epigenomics_Roadmap_HM_ChIP-seq	H3K56ac H1	21	8.74387e-09	1.52809e-07	1.62039	30.0662	VEZT;PANK2;TRIO;PANK3;TMEM41B;CCNC;UBE2L6;TMEM97;PWP1;CYB5D2;CISD3;TXNDC17;PSMD9;NUB1;GPR176;RNF115;UBASH3B;OGFOD1;CHORDC1;KAT7;ANKS1A;SLC35A5;TRIM23;TMEM8B;VPS18;ATG3;STARD4;COG4;AP1AR;ARMC8;MFSD11;RC3H2;GTPBP4;NUP93;KATNAL1;BOLA3;DDIT3;RUFY2;CCDC82;NUMBL;SEH1L;ABCB6;PDXDC1;MRPL18;CTR9;TWF2;NLK;C9ORF72;ZMPSTE24;UGCG;SCFD1;PRPSAP2;GRPEL1;FLRT2;PDCD10;HLTF;DPH3;VPS8;NEU1;DYM;RSU1;NDFIP2;ICMT;PPP1R…	306
LCnmf1	Epigenomics_Roadmap_HM_ChIP-seq	H3K4me3 H1	22	9.17648e-09	1.5308e-07	1.76565	32.6762	TRIO;CHIC1;TESK1;TMEM97;EPS8;PSMD9;NUB1;NSDHL;GPR176;RNF115;UBASH3B;PPP4R4;ANKS1A;TMEM8B;VPS18;ATG3;GSTK1;STARD4;C5ORF15;CACNA2D3;ARMC8;GTPBP4;NUP93;GPR162;DDIT3;FDX1;RUFY2;SEH1L;PDXDC1;MRPL18;PDGFA;C9ORF72;RHOT1;PRPSAP2;GRPEL1;FLRT2;LDHD;GSG1L;RSU1;JAG2;NDFIP2;ABCA5;UPF3B;NR2F6;MRPL30;NPLOC4;MMS19;ATG2B;LGMN;CDK16;LRSAM1;WDR48;HEXB;ARPC1B;DIS3L;PIGP;SRP54;LPCAT1;ADK;SNX13;PIGZ;SMG9;ASH2L;WDR45;M…	462
LCnmf1	Epigenomics_Roadmap_HM_ChIP-seq	H3K4me3 H1 BMP4 Derived Mesendoderm Cultured Cells	23	9.87705e-09	1.57603e-07	1.66583	30.7064	TRIO;CHIC1;TESK1;TMEM97;EPS8;LSM10;PSMD9;NUB1;NSDHL;GPR176;RNF115;UBASH3B;PPP4R4;ANKS1A;TMEM8B;VPS18;ATG3;GSTK1;STARD4;C5ORF15;CACNA2D3;ARMC8;GTPBP4;NUP93;GPR162;DDIT3;RUFY2;SEH1L;PDXDC1;MRPL18;FLII;PDGFA;C9ORF72;DEDD2;RHOT1;PRPSAP2;GRPEL1;NDFIP2;ICMT;ABCA5;UPF3B;NR2F6;MRPL30;NPLOC4;MMS19;ATG2B;LGMN;CDK16;WDR48;HEXB;ARPC1B;DIS3L;PIGP;SRP54;LPCAT1;ADK;SNX13;PIGZ;SMG9;ASH2L;WDR45;MED15;MRPL32;SMG5;…	408
LCnmf1	Epigenomics_Roadmap_HM_ChIP-seq	H3K27ac iPS DF 19.11	24	1.13568e-08	1.6742e-07	1.61524	29.5483	VEZT;TRIO;PANK3;LPGAT1;CHIC1;MYT1L;IFIT5;CCP110;CCNC;TMEM97;CYB5D2;TXNDC17;ZDHHC4;EPS8;PSMD9;NUB1;NSDHL;RNF115;UBASH3B;OGFOD1;PPP4R4;CHORDC1;KAT7;SLC35A5;SEPHS2;TRIM23;TMEM8B;EPHA5;GSTK1;STARD4;C5ORF15;CACNA2D3;NSMCE1;AP1AR;ARMC8;MFSD11;RC3H2;GTPBP4;PISD;NUP93;KATNAL1;FDX1;RUFY2;HECA;CCDC82;SEH1L;DCUN1D5;MRPL18;EIF5A2;CTR9;NLK;C9ORF72;ZMPSTE24;SNX4;UGCG;SCFD1;PRPSAP2;SNX2;PDCD10;HLTF;DPH3;DYM;GSG…	296
LCnmf1	Epigenomics_Roadmap_HM_ChIP-seq	H3K4me3 Penis Foreskin Keratinocyte Primary Cells	25	1.14908e-08	1.6742e-07	1.68281	30.7646	TRIO;CHIC1;TESK1;TMEM97;EPS8;LSM10;NUB1;NSDHL;GPR176;RNF115;UBASH3B;PPP4R4;TMEM8B;VPS18;ATG3;GSTK1;STARD4;C5ORF15;ARMC8;GTPBP4;NUP93;GPR162;FDX1;RUFY2;SEH1L;PDXDC1;MRPL18;FLII;PDGFA;C9ORF72;RHOT1;PRPSAP2;GRPEL1;FLRT2;LDHD;RSU1;JAG2;NDFIP2;ABCA5;UPF3B;NR2F6;MRPL30;NPLOC4;MMS19;ATG2B;LGMN;CDK16;LRSAM1;WDR48;HEXB;ARPC1B;DIS3L;PIGP;SRP54;LPCAT1;ADK;SNX13;PIGZ;SMG9;ASH2L;WDR45;MRPL32;PIGX;ATIC;NKRF;RN…	424
LCnmf1	Epigenomics_Roadmap_HM_ChIP-seq	H3K9ac H1	26	1.18608e-08	1.6742e-07	1.66966	30.4713	TRIO;CHIC1;MYT1L;TESK1;TMEM97;EPS8;PSMD9;NUB1;NSDHL;GPR176;RNF115;UBASH3B;PPP4R4;ANKS1A;TMEM8B;VPS18;ATG3;GSTK1;C5ORF15;CACNA2D3;ARMC8;GTPBP4;NUP93;DDIT3;FDX1;RUFY2;SEH1L;ABCB6;PDXDC1;MRPL18;C9ORF72;DEDD2;RHOT1;PRPSAP2;GRPEL1;GSG1L;RSU1;NDFIP2;ABCA5;UPF3B;NR2F6;MRPL30;NPLOC4;MMS19;ATG2B;LGMN;CDK16;LRSAM1;WDR48;ARPC1B;DIS3L;PIGP;SRP54;LPCAT1;ADK;SNX13;PIGZ;SMG9;ASH2L;WDR45;MRPL32;SMG5;PIGX;ATIC;NK…	415
LCnmf1	Epigenomics_Roadmap_HM_ChIP-seq	H3K4me3 Brain Hippocampus Middle	27	1.3084e-08	1.77846e-07	1.66714	30.2617	TRIO;CHIC1;MYT1L;TESK1;TMEM97;EPS8;PSMD9;NUB1;NSDHL;GPR176;RNF115;UBASH3B;PPP4R4;ANKS1A;TMEM8B;VPS18;ATG3;GSTK1;STARD4;C5ORF15;CACNA2D3;ARMC8;GTPBP4;NUP93;DDIT3;FDX1;RUFY2;SEH1L;ABCB6;PDXDC1;MRPL18;FLII;PDGFA;C9ORF72;DEDD2;RHOT1;GRPEL1;LDHD;GSG1L;RSU1;NDFIP2;ICMT;ABCA5;UPF3B;MRPL24;NR2F6;MRPL30;NPLOC4;MMS19;ATG2B;LGMN;CDK16;LRSAM1;WDR48;HEXB;ARPC1B;DIS3L;PIGP;SRP54;LPCAT1;ADK;SNX13;PIGZ;SMG9;ASH2…	415
LCnmf1	Epigenomics_Roadmap_HM_ChIP-seq	H3K4me3 Neurosphere Cultured Cells Cortex Derived	28	1.42167e-08	1.82109e-07	1.66009	29.9959	CHIC1;TESK1;TMEM97;LSM10;PSMD9;NUB1;NSDHL;GPR176;RNF115;UBASH3B;ANKS1A;TMEM8B;VPS18;ATG3;GSTK1;STARD4;C5ORF15;CACNA2D3;ARMC8;GTPBP4;NUP93;GPR162;DDIT3;FDX1;RUFY2;SEH1L;PDXDC1;MRPL18;C9ORF72;RHOT1;PRPSAP2;GRPEL1;FLRT2;LDHD;GSG1L;RSU1;JAG2;NDFIP2;ABCA5;UPF3B;NR2F6;MRPL30;NPLOC4;MMS19;ATG2B;LGMN;CDK16;LRSAM1;WDR48;HEXB;ARPC1B;DIS3L;PIGP;SRP54;LPCAT1;ADK;SNX13;PIGZ;SMG9;ASH2L;WDR45;MED15;MRPL32;PIGX;…	411
LCnmf1	Epigenomics_Roadmap_HM_ChIP-seq	H4K5ac H1	29	1.43901e-08	1.82109e-07	1.61768	29.2101	PANK2;TRIO;PANK3;CHIC1;TMEM41B;SLC35B1;TESK1;CCP110;UBE2L6;TMEM97;PWP1;CYB5D2;TXNDC17;ZDHHC4;EPS8;LSM10;PSMD9;NUB1;NSDHL;GPR176;RNF115;UBASH3B;OGFOD1;PPP4R4;CHORDC1;KAT7;ANKS1A;SIL1;SEPHS2;TRIM23;TMEM8B;VPS18;GSTK1;STARD4;C5ORF15;COG4;NSMCE1;AP1AR;ARMC8;GTPBP4;NUP93;KATNAL1;BOLA3;DDIT3;FDX1;RUFY2;CCDC82;NUMBL;SEH1L;PDXDC1;MRPL18;FLII;PEX11B;CTR9;TWF2;PDGFA;C9ORF72;RPAP3;ZMPSTE24;DEDD2;SNX4;UGCG;S…	357
LCnmf1	Epigenomics_Roadmap_HM_ChIP-seq	H3K9ac IMR90	30	1.81556e-08	2.22103e-07	1.61207	28.734	VEZT;PANK2;PANK3;LPGAT1;CHIC1;TMEM41B;SLC35B1;TESK1;IFIT5;CCNC;UBE2L6;TMEM97;PWP1;CYB5D2;CISD3;TXNDC17;ZDHHC4;EPS8;LSM10;PSMD9;NUB1;NSDHL;GPR176;RNF115;TRIM28;UBASH3B;OGFOD1;KAT7;ANKS1A;SIL1;SLC35A5;SEPHS2;TRIM23;TMEM8B;VPS18;ATG3;GSTK1;STARD4;C5ORF15;COG4;NSMCE1;AP1AR;ARMC8;MFSD11;GTPBP4;NUP93;GPR162;KATNAL1;BOLA3;DDIT3;FDX1;RUFY2;CCDC82;NUMBL;SEH1L;NECAB3;DCUN1D5;PDXDC1;MRPL18;FLII;EIF5A2;CTR9;…	357
LCnmf1	Epigenomics_Roadmap_HM_ChIP-seq	H3K27ac CD4+ CD25int CD127+ Tmem Primary Cells	31	1.9588e-08	2.31897e-07	1.60478	28.4822	VEZT;PANK3;LPGAT1;CHIC1;TMEM41B;KDELR1;TESK1;CCP110;UBE2L6;PWP1;CYB5D2;TXNDC17;ZDHHC4;EPS8;LSM10;PSMD9;NUB1;NSDHL;RNF115;UBASH3B;OGFOD1;CHORDC1;KAT7;ANKS1A;SIL1;SLC35A5;SEPHS2;TRIM23;TMEM8B;VPS18;ATG3;STARD4;C5ORF15;COG4;NSMCE1;AP1AR;ARMC8;GTPBP4;NUP93;KATNAL1;BOLA3;DDIT3;FDX1;RUFY2;CCDC82;NUMBL;SEH1L;DCUN1D5;PDXDC1;MRPL18;FLII;EIF5A2;TMTC3;C9ORF72;RPAP3;ZMPSTE24;SNX4;UGCG;SCFD1;RHOT1;PRPSAP2;GRP…	283
LCnmf1	Epigenomics_Roadmap_HM_ChIP-seq	H3K27ac CD4+ CD25- IL17+ PMA-Ionomcyin stimulated Th17 Primary Cells	32	2.87236e-08	3.29423e-07	1.59538	27.7046	VEZT;TRIO;PANK3;CHIC1;TESK1;IFIT5;CCP110;CCNC;UBE2L6;TMEM97;PWP1;CISD3;ZDHHC4;EPS8;LSM10;PSMD9;NUB1;NSDHL;UBASH3B;KAT7;SIL1;SLC35A5;SEPHS2;TRIM23;TMEM8B;VPS18;ATG3;COG4;AP1AR;ARMC8;MFSD11;NUP93;KATNAL1;BOLA3;DDIT3;RUFY2;CCDC82;NUMBL;SEH1L;DCUN1D5;PDXDC1;FLII;EIF5A2;TMTC3;TWF2;NLK;C9ORF72;RPAP3;ZMPSTE24;SNX4;UGCG;SCFD1;RHOT1;PRPSAP2;SNX2;PDCD10;HLTF;DPH3;VPS8;NEU1;DYM;RSU1;NDFIP2;ICMT;ABCA5;PPP1R2…	283
LCnmf1	Epigenomics_Roadmap_HM_ChIP-seq	H3K4me3 Colon Smooth Muscle	33	3.4298e-08	3.81436e-07	1.62676	27.9611	CHIC1;TESK1;TMEM97;EPS8;LSM10;PSMD9;NUB1;NSDHL;GPR176;UBASH3B;PPP4R4;ANKS1A;VPS18;ATG3;GSTK1;STARD4;C5ORF15;CACNA2D3;ARMC8;GTPBP4;NUP93;GPR162;DDIT3;RUFY2;SEH1L;ABCB6;PDXDC1;MRPL18;FLII;PDGFA;C9ORF72;DEDD2;RHOT1;GRPEL1;LDHD;RSU1;JAG2;NDFIP2;ICMT;ABCA5;UPF3B;MRPL24;NR2F6;MRPL30;NPLOC4;MMS19;ATG2B;LGMN;CDK16;LRSAM1;WDR48;HEXB;ARPC1B;DIS3L;PIGP;SRP54;LPCAT1;ADK;SNX13;PIGZ;SMG9;ASH2L;WDR45;MRPL32;PIG…	401
LCnmf1	Epigenomics_Roadmap_HM_ChIP-seq	H3K4me3 CD4+ CD25int CD127+ Tmem Primary Cells	34	4.23065e-08	4.56662e-07	1.58548	26.9188	VEZT;TRIO;PANK3;CHIC1;TMEM41B;TESK1;CCP110;CCNC;TMEM97;PWP1;CYB5D2;CISD3;TXNDC17;ZDHHC4;EPS8;LSM10;PSMD9;NUB1;NSDHL;GPR176;UBASH3B;OGFOD1;PPP4R4;KAT7;ANKS1A;SIL1;SLC35A5;SEPHS2;TRIM23;TMEM8B;VPS18;ATG3;STARD4;C5ORF15;NSMCE1;AP1AR;ARMC8;PISD;NUP93;KATNAL1;BOLA3;RUFY2;CCDC82;NUMBL;SEH1L;DCUN1D5;PDXDC1;MRPL18;FLII;EIF5A2;CTR9;TMTC3;TWF2;PDGFA;C9ORF72;RPAP3;DEDD2;SNX4;UGCG;SCFD1;RHOT1;SNX2;GRPEL1;PDC…	339
LCnmf1	Epigenomics_Roadmap_HM_ChIP-seq	H2BK5ac H1	35	5.78564e-08	6.06666e-07	1.5757	26.2595	PANK2;TRIO;PANK3;TMEM41B;MYT1L;SLC35B1;TESK1;CCP110;CCNC;UBE2L6;TMEM97;PWP1;CYB5D2;CISD3;ZDHHC4;EPS8;PSMD9;NUB1;GPR176;RNF115;UBASH3B;OGFOD1;CHORDC1;KAT7;ANKS1A;SIL1;SLC35A5;SEPHS2;TRIM23;VPS18;ATG3;STARD4;C5ORF15;CACNA2D3;AP1AR;ARMC8;GTPBP4;PISD;NUP93;IFI27;BOLA3;RUFY2;CCDC82;SPTBN4;SEH1L;DCUN1D5;MRPL18;FLII;CTR9;TMTC3;NLK;C9ORF72;ZMPSTE24;SNX4;UGCG;SCFD1;RHOT1;SNX2;GRPEL1;PDCD10;HLTF;VPS8;RSU1;…	295
LCnmf1	Epigenomics_Roadmap_HM_ChIP-seq	H3K18ac H1	36	7.48918e-08	7.59321e-07	1.57407	25.8261	VEZT;PANK2;TRIO;PANK3;LPGAT1;CHIC1;TMEM41B;MYT1L;TESK1;IFIT5;CCP110;CCNC;UBE2L6;TMEM97;PWP1;CYB5D2;TXNDC17;ZDHHC4;EPS8;PSMD9;NUB1;RNF115;TRIM28;UBASH3B;PPP4R4;CHORDC1;KAT7;ANKS1A;SLC35A5;SEPHS2;TRIM23;TMEM8B;EPHA5;VPS18;ATG3;GSTK1;STARD4;C5ORF15;COG4;AP1AR;ARMC8;MFSD11;RC3H2;GTPBP4;NUP93;GPR162;KATNAL1;BOLA3;FDX1;RUFY2;CCDC82;SPTBN4;NUMBL;SEH1L;NECAB3;ABCB6;DCUN1D5;PDXDC1;MRPL18;FLII;EIF5A2;CTR9;…	348
LCnmf1	Epigenomics_Roadmap_HM_ChIP-seq	H3K27ac CD4+ CD25- CD45RO+ Memory Primary Cells	37	7.65528e-08	7.59321e-07	1.58043	25.8958	VEZT;PANK3;LPGAT1;CHIC1;TMEM41B;TESK1;IFIT5;CCNC;CYB5D2;ZDHHC4;EPS8;LSM10;PSMD9;NUB1;RNF115;OGFOD1;ANKS1A;SIL1;SLC35A5;SEPHS2;TRIM23;TMEM8B;ATG3;GSTK1;STARD4;COG4;NSMCE1;AP1AR;ARMC8;GTPBP4;NUP93;KATNAL1;DDIT3;RUFY2;CCDC82;NUMBL;SEH1L;DCUN1D5;PDXDC1;FLII;EIF5A2;TMTC3;NLK;C9ORF72;RPAP3;SNX4;UGCG;SCFD1;RHOT1;PRPSAP2;SNX2;PDCD10;HLTF;DPH3;VPS8;NEU1;DYM;RSU1;NUS1;NDFIP2;ICMT;ABCA5;EAF1;UPF3B;RAB27B;MR…	257
LCnmf1	Epigenomics_Roadmap_HM_ChIP-seq	H3K4me3 Duodenum Smooth Muscle	38	8.48401e-08	8.19376e-07	1.56522	25.4858	VEZT;CHIC1;TMEM41B;SLC35B1;TESK1;IFIT5;CCP110;CCNC;UBE2L6;TMEM97;PWP1;CISD3;TXNDC17;ZDHHC4;LSM10;PSMD9;NUB1;NSDHL;GPR176;RNF115;TRIM28;PPP4R4;CHORDC1;ANKS1A;SIL1;SEPHS2;TRIM23;TMEM8B;EPHA5;VPS18;ATG3;STARD4;C5ORF15;COG4;NSMCE1;AP1AR;ARMC8;GTPBP4;GPR162;KATNAL1;BOLA3;DDIT3;RUFY2;HECA;CTXN2;CCDC82;SEH1L;NECAB3;DCUN1D5;PDXDC1;MRPL18;FLII;PEX11B;EIF5A2;CTR9;NLK;RPAP3;DEDD2;SNX4;SCFD1;RHOT1;GRPEL1;PDC…	306
LCnmf1	Epigenomics_Roadmap_HM_ChIP-seq	H3K4me3 iPS DF 19.11	39	9.58209e-08	9.017e-07	1.66556	26.9168	TRIO;CHIC1;TESK1;TMEM97;EPS8;PSMD9;NUB1;NSDHL;GPR176;RNF115;UBASH3B;PPP4R4;ANKS1A;TMEM8B;VPS18;ATG3;GSTK1;STARD4;C5ORF15;CACNA2D3;ARMC8;GTPBP4;NUP93;FDX1;RUFY2;SEH1L;ABCB6;PDXDC1;MRPL18;PDGFA;C9ORF72;RHOT1;PRPSAP2;GRPEL1;FLRT2;LDHD;GSG1L;RSU1;JAG2;NDFIP2;ABCA5;UPF3B;NR2F6;MRPL30;NPLOC4;MMS19;ATG2B;LGMN;CDK16;LRSAM1;WDR48;HEXB;ARPC1B;DIS3L;PIGP;SRP54;LPCAT1;ADK;SNX13;PIGZ;SMG9;ASH2L;WDR45;MED15;MR…	448
LCnmf1	Epigenomics_Roadmap_HM_ChIP-seq	H3K9ac Breast Myoepithelial Cells	40	9.85518e-08	9.04213e-07	1.57793	25.4563	VEZT;PANK2;PANK3;LPGAT1;CHIC1;TMEM41B;SLC35B1;TESK1;IFIT5;CCNC;TMEM97;PWP1;CYB5D2;CISD3;ZDHHC4;LSM10;PSMD9;NUB1;NSDHL;GPR176;RNF115;OGFOD1;PPP4R4;CHORDC1;KAT7;SIL1;SLC35A5;SEPHS2;TRIM23;TMEM8B;EPHA5;VPS18;ATG3;GSTK1;STARD4;C5ORF15;CACNA2D3;NSMCE1;AP1AR;ARMC8;MFSD11;GTPBP4;PISD;NUP93;GPR162;KATNAL1;FDX1;RUFY2;CCDC82;SPTBN4;NUMBL;SEH1L;NECAB3;DCUN1D5;EIF5A2;CTR9;TMTC3;PDGFA;NLK;C9ORF72;RPAP3;ZMPSTE…	372
LCnmf1	Epigenomics_Roadmap_HM_ChIP-seq	H3K27ac H1	41	1.28586e-07	1.12632e-06	1.55747	24.7119	TRIO;PANK3;LPGAT1;TMEM41B;SLC35B1;TESK1;CCP110;CCNC;UBE2L6;TMEM97;PWP1;CYB5D2;CISD3;TXNDC17;ZDHHC4;EPS8;PSMD9;NUB1;NSDHL;RNF115;TRIM28;UBASH3B;OGFOD1;PPP4R4;CHORDC1;KAT7;ANKS1A;SIL1;SEPHS2;TRIM23;VPS18;GSTK1;STARD4;C5ORF15;COG4;AP1AR;ARMC8;MFSD11;GTPBP4;PISD;NUP93;KATNAL1;BOLA3;FDX1;RUFY2;CCDC82;NUMBL;SEH1L;DCUN1D5;PDXDC1;MRPL18;FLII;CTR9;TMTC3;TWF2;C9ORF72;RPAP3;ZMPSTE24;SNX4;UGCG;SCFD1;RHOT1;PR…	336
LCnmf1	Epigenomics_Roadmap_HM_ChIP-seq	H3K9ac Colonic Mucosa	42	1.28898e-07	1.12632e-06	1.55559	24.6782	VEZT;PANK2;LPGAT1;CHIC1;TMEM41B;KDELR1;SLC35B1;TESK1;IFIT5;CCNC;UBE2L6;TMEM97;PWP1;ZDHHC4;EPS8;PSMD9;NUB1;NSDHL;OGFOD1;PPP4R4;CHORDC1;KAT7;ANKS1A;SIL1;SLC35A5;SEPHS2;TRIM23;VPS18;ATG3;STARD4;C5ORF15;COG4;NSMCE1;AP1AR;GTPBP4;KATNAL1;BOLA3;FDX1;RUFY2;HECA;CCDC82;SEH1L;NECAB3;DCUN1D5;FLII;PEX11B;EIF5A2;CTR9;NLK;C9ORF72;RPAP3;ZMPSTE24;SNX4;SCFD1;RHOT1;GRPEL1;PDCD10;HLTF;DPH3;NEU1;DYM;RSU1;RIMKLA;NUS1…	325
LCnmf1	Epigenomics_Roadmap_HM_ChIP-seq	H3K4me3 CD34 Cultured Cells	43	1.34246e-07	1.14296e-06	1.56288	24.7304	VEZT;TRIO;LPGAT1;CHIC1;TMEM41B;SLC35B1;TESK1;IFIT5;CCNC;PWP1;CYB5D2;CISD3;TXNDC17;ZDHHC4;EPS8;LSM10;PSMD9;NUB1;GPR176;UBASH3B;OGFOD1;PPP4R4;CHORDC1;KAT7;ANKS1A;SIL1;SLC35A5;TRIM23;TMEM8B;VPS18;ATG3;GSTK1;STARD4;C5ORF15;NSMCE1;AP1AR;MFSD11;GTPBP4;NUP93;GPR162;KATNAL1;BOLA3;FDX1;RUFY2;CCDC82;NUMBL;SEH1L;PDXDC1;MRPL18;EIF5A2;CTR9;TMTC3;PDGFA;NLK;C9ORF72;RPAP3;ZMPSTE24;SNX4;UGCG;SCFD1;RHOT1;PRPSAP2;S…	357
LCnmf1	Epigenomics_Roadmap_HM_ChIP-seq	H3K4me3 Colonic Mucosa	44	1.37031e-07	1.14296e-06	1.60555	25.3726	CHIC1;TESK1;TMEM97;EPS8;LSM10;PSMD9;NUB1;NSDHL;GPR176;RNF115;UBASH3B;PPP4R4;ANKS1A;TMEM8B;VPS18;ATG3;GSTK1;STARD4;C5ORF15;CACNA2D3;ARMC8;GTPBP4;NUP93;GPR162;DDIT3;RUFY2;SEH1L;ABCB6;PDXDC1;MRPL18;FLII;PDGFA;C9ORF72;RHOT1;PRPSAP2;GRPEL1;FLRT2;LDHD;GSG1L;RSU1;NDFIP2;ICMT;ABCA5;UPF3B;MRPL24;NR2F6;MRPL30;NPLOC4;MMS19;ATG2B;LGMN;CDK16;LRSAM1;WDR48;HEXB;ARPC1B;DIS3L;PIGP;SRP54;LPCAT1;ADK;SNX13;PIGZ;SMG9…	415
LCnmf1	Epigenomics_Roadmap_HM_ChIP-seq	H3K4me3 CD4 Memory Primary Cells	45	1.41728e-07	1.15587e-06	1.56153	24.6243	VEZT;TRIO;PANK3;LPGAT1;CHIC1;TMEM41B;SLC35B1;TESK1;CCNC;UBE2L6;TMEM97;PWP1;CYB5D2;CISD3;TXNDC17;ZDHHC4;EPS8;LSM10;PSMD9;NUB1;NSDHL;GPR176;RNF115;UBASH3B;OGFOD1;PPP4R4;CHORDC1;KAT7;ANKS1A;SIL1;SLC35A5;SEPHS2;TRIM23;TMEM8B;VPS18;ATG3;GSTK1;STARD4;C5ORF15;NSMCE1;AP1AR;ARMC8;MFSD11;GTPBP4;PISD;NUP93;KATNAL1;BOLA3;DDIT3;FDX1;RUFY2;CCDC82;NUMBL;SEH1L;NECAB3;DCUN1D5;PDXDC1;MRPL18;FLII;EIF5A2;CTR9;TMTC3;…	357
LCnmf1	Epigenomics_Roadmap_HM_ChIP-seq	H3K4me3 Breast vHMEC	46	1.46182e-07	1.16628e-06	1.56337	24.6049	VEZT;TRIO;LPGAT1;CHIC1;TMEM41B;SLC35B1;TESK1;IFIT5;CCNC;TMEM97;PWP1;CYB5D2;CISD3;TXNDC17;ZDHHC4;EPS8;LSM10;PSMD9;NUB1;NSDHL;GPR176;RNF115;TRIM28;OGFOD1;PPP4R4;KAT7;ANKS1A;SIL1;SLC35A5;SEPHS2;TRIM23;TMEM8B;VPS18;GSTK1;C5ORF15;COG4;NSMCE1;AP1AR;ARMC8;MFSD11;GTPBP4;PISD;NUP93;KATNAL1;BOLA3;FDX1;RUFY2;HECA;CCDC82;NUMBL;SEH1L;PDXDC1;MRPL18;EIF5A2;CTR9;TMTC3;TWF2;NLK;C9ORF72;RPAP3;ZMPSTE24;SNX4;UGCG;SC…	363
LCnmf1	Epigenomics_Roadmap_HM_ChIP-seq	H3K4me3 Brain Cingulate Gyrus	47	1.98236e-07	1.54793e-06	1.56138	24.0981	VEZT;PANK3;CHIC1;TMEM41B;MYT1L;SLC35B1;TESK1;IFIT5;CCP110;CCNC;UBE2L6;TMEM97;PWP1;CYB5D2;CISD3;TXNDC17;ZDHHC4;PSMD9;NUB1;NSDHL;GPR176;UBASH3B;OGFOD1;KAT7;ANKS1A;SIL1;SLC35A5;SEPHS2;TRIM23;TMEM8B;EPHA5;VPS18;ATG3;GSTK1;STARD4;C5ORF15;COG4;CACNA2D3;NSMCE1;AP1AR;ARMC8;GTPBP4;PISD;NUP93;KATNAL1;BOLA3;DDIT3;FDX1;RUFY2;HECA;CTXN2;CCDC82;SPTBN4;SEH1L;NECAB3;DCUN1D5;PDXDC1;MRPL18;FLII;EIF5A2;CTR9;TMTC3;T…	374
LCnmf1	Epigenomics_Roadmap_HM_ChIP-seq	H3K4me3 H1 Derived Mesenchymal Stem Cells	48	2.13754e-07	1.63433e-06	1.61708	24.8358	TRIO;CHIC1;TESK1;TMEM97;EPS8;PSMD9;NUB1;NSDHL;GPR176;RNF115;UBASH3B;PPP4R4;ANKS1A;TMEM8B;VPS18;ATG3;GSTK1;STARD4;C5ORF15;CACNA2D3;ARMC8;GTPBP4;NUP93;FDX1;RUFY2;SEH1L;ABCB6;PDXDC1;MRPL18;PDGFA;C9ORF72;RHOT1;PRPSAP2;GRPEL1;FLRT2;GSG1L;RSU1;NDFIP2;ABCA5;UPF3B;NR2F6;MRPL30;NPLOC4;MMS19;ATG2B;LGMN;LRSAM1;WDR48;HEXB;ARPC1B;DIS3L;PIGP;SRP54;LPCAT1;ADK;SNX13;PIGZ;SMG9;ASH2L;WDR45;MED15;MRPL32;PIGX;ATIC;N…	433
LCnmf1	Epigenomics_Roadmap_HM_ChIP-seq	H3K27ac CD8 Naive Primary Cells	49	2.29683e-07	1.72028e-06	1.54141	23.5628	VEZT;PANK2;PANK3;LPGAT1;CHIC1;TMEM41B;TESK1;IFIT5;CCP110;CCNC;UBE2L6;TMEM97;PWP1;CYB5D2;TXNDC17;ZDHHC4;EPS8;PSMD9;NUB1;NSDHL;OGFOD1;KAT7;ANKS1A;SIL1;SLC35A5;SEPHS2;TRIM23;TMEM8B;VPS18;ATG3;GSTK1;STARD4;C5ORF15;NSMCE1;AP1AR;ARMC8;MFSD11;GTPBP4;NUP93;KATNAL1;DDIT3;FDX1;RUFY2;CCDC82;SEH1L;ABCB6;PDXDC1;MRPL18;FLII;PEX11B;EIF5A2;CTR9;TMTC3;NLK;C9ORF72;RPAP3;DEDD2;UGCG;SCFD1;RHOT1;SNX2;GRPEL1;PDCD10;HL…	294
LCnmf1	Epigenomics_Roadmap_HM_ChIP-seq	H3K4me3 CD4+ CD25- CD45RO+ Memory Primary Cells	50	2.527e-07	1.85482e-06	1.53913	23.381	VEZT;TRIO;PANK3;CHIC1;TMEM41B;TESK1;CCP110;CCNC;TMEM97;PWP1;CYB5D2;CISD3;TXNDC17;ZDHHC4;EPS8;LSM10;PSMD9;NUB1;NSDHL;GPR176;TRIM28;UBASH3B;OGFOD1;PPP4R4;KAT7;ANKS1A;SIL1;SLC35A5;SEPHS2;TRIM23;TMEM8B;VPS18;ATG3;STARD4;C5ORF15;COG4;NSMCE1;AP1AR;ARMC8;GTPBP4;PISD;KATNAL1;BOLA3;DDIT3;RUFY2;CCDC82;NUMBL;SEH1L;NECAB3;DCUN1D5;PDXDC1;FLII;EIF5A2;TMTC3;C9ORF72;DEDD2;SNX4;SCFD1;RHOT1;SNX2;PDCD10;HLTF;VPS8;N…	293
LCnmf1	Epigenomics_Roadmap_HM_ChIP-seq	H3K4me3 CD4+ CD25- IL17+ PMA-Ionomcyin stimulated Th17 Primary Cells	51	2.59911e-07	1.87034e-06	1.53726	23.3094	VEZT;TRIO;LPGAT1;CHIC1;TMEM41B;SLC35B1;TESK1;CCP110;CCNC;TMEM97;PWP1;CYB5D2;TXNDC17;ZDHHC4;EPS8;LSM10;PSMD9;NUB1;NSDHL;GPR176;OGFOD1;PPP4R4;KAT7;ANKS1A;SIL1;SLC35A5;SEPHS2;TRIM23;TMEM8B;VPS18;ATG3;GSTK1;C5ORF15;COG4;NSMCE1;AP1AR;ARMC8;GTPBP4;PISD;NUP93;GPR162;KATNAL1;BOLA3;DDIT3;RUFY2;CCDC82;SPTBN4;NUMBL;SEH1L;DCUN1D5;PDXDC1;FLII;EIF5A2;TMTC3;PDGFA;NLK;C9ORF72;RPAP3;ZMPSTE24;DEDD2;SNX4;SCFD1;RHOT…	307
LCnmf1	Epigenomics_Roadmap_HM_ChIP-seq	H3K27ac H1 Derived Mesenchymal Stem Cells	52	2.81324e-07	1.94819e-06	1.54901	23.3649	VEZT;PANK3;CHIC1;TMEM41B;SLC35B1;TESK1;IFIT5;CCP110;CCNC;UBE2L6;PWP1;CYB5D2;TXNDC17;PSMD9;GPR176;RNF115;OGFOD1;CHORDC1;KAT7;SIL1;SLC35A5;SEPHS2;TRIM23;EPHA5;VPS18;ATG3;GSTK1;STARD4;COG4;AP1AR;ARMC8;GTPBP4;PISD;NUP93;KATNAL1;BOLA3;RUFY2;CCDC82;SPTBN4;NUMBL;SEH1L;DCUN1D5;PDXDC1;CTR9;TMTC3;C9ORF72;RPAP3;ZMPSTE24;DEDD2;SNX4;SCFD1;RHOT1;SNX2;GRPEL1;PDCD10;HLTF;DPH3;NEU1;RSU1;ABCA5;PPP1R21;EAF1;UPF3B;S…	252
LCnmf1	Epigenomics_Roadmap_HM_ChIP-seq	H3K9ac H9	53	2.81346e-07	1.94819e-06	1.54238	23.2647	VEZT;TRIO;PANK3;CHIC1;TMEM41B;SLC35B1;IFIT5;CCP110;CCNC;UBE2L6;TMEM97;PWP1;CYB5D2;CISD3;TXNDC17;ZDHHC4;EPS8;LSM10;NUB1;NSDHL;GPR176;RNF115;TRIM28;UBASH3B;OGFOD1;CHORDC1;KAT7;ANKS1A;SLC35A5;TRIM23;VPS18;ATG3;GSTK1;STARD4;C5ORF15;COG4;CACNA2D3;NSMCE1;AP1AR;ARMC8;MFSD11;GTPBP4;PISD;NUP93;KATNAL1;BOLA3;RUFY2;HECA;CCDC82;SPTBN4;SEH1L;ABCB6;DCUN1D5;MRPL18;EIF5A2;CTR9;TMTC3;TWF2;C9ORF72;RPAP3;ZMPSTE24;S…	352
LCnmf1	Epigenomics_Roadmap_HM_ChIP-seq	H3K4me2 H1	54	3.3972e-07	2.30884e-06	1.55052	23.0953	LPGAT1;CHIC1;MYT1L;SLC35B1;TESK1;IFIT5;CCP110;CCNC;UBE2L6;TMEM97;PWP1;CYB5D2;CISD3;TXNDC17;ZDHHC4;EPS8;PSMD9;NUB1;NSDHL;GPR176;RNF115;UBASH3B;OGFOD1;CHORDC1;KAT7;ANKS1A;SIL1;SLC35A5;TRIM23;TMEM8B;EPHA5;VPS18;GSTK1;STARD4;C5ORF15;CACNA2D3;NSMCE1;AP1AR;ARMC8;MFSD11;GTPBP4;PISD;NUP93;KATNAL1;BOLA3;DDIT3;FDX1;RUFY2;CTXN2;CCDC82;NUMBL;SEH1L;ABCB6;DCUN1D5;PDXDC1;MRPL18;FLII;EIF5A2;CTR9;TWF2;PDGFA;C9ORF…	379
LCnmf1	Epigenomics_Roadmap_HM_ChIP-seq	H3K18ac H9	55	3.74994e-07	2.50223e-06	1.52802	22.6092	VEZT;PANK2;PANK3;MYT1L;SLC35B1;TESK1;IFIT5;CCP110;CCNC;UBE2L6;TMEM97;PWP1;CYB5D2;CISD3;ZDHHC4;EPS8;PSMD9;NUB1;RNF115;UBASH3B;OGFOD1;CHORDC1;KAT7;ANKS1A;SEPHS2;TRIM23;TMEM8B;VPS18;GSTK1;STARD4;C5ORF15;COG4;CACNA2D3;NSMCE1;AP1AR;ARMC8;MFSD11;RC3H2;GTPBP4;NUP93;KATNAL1;BOLA3;DDIT3;FDX1;RUFY2;HECA;CCDC82;SPTBN4;SEH1L;NECAB3;DCUN1D5;MRPL18;FLII;PEX11B;EIF5A2;CTR9;TMTC3;PDGFA;C9ORF72;RPAP3;ZMPSTE24;DED…	314
LCnmf1	Epigenomics_Roadmap_HM_ChIP-seq	H3K4me3 Adult Liver	56	4.01462e-07	2.63101e-06	1.52725	22.4935	VEZT;TRIO;LPGAT1;CHIC1;TMEM41B;SLC35B1;TESK1;CCP110;CCNC;UBE2L6;TMEM97;PWP1;CYB5D2;CISD3;TXNDC17;ZDHHC4;LSM10;PSMD9;NUB1;NSDHL;GPR176;RNF115;UBASH3B;OGFOD1;PPP4R4;KAT7;ANKS1A;SIL1;SLC35A5;SEPHS2;TMEM8B;EPHA5;VPS18;ATG3;STARD4;C5ORF15;COG4;NSMCE1;AP1AR;ARMC8;MFSD11;GTPBP4;PISD;KATNAL1;IFI27;BOLA3;DDIT3;FDX1;RUFY2;CCDC82;NUMBL;SEH1L;NECAB3;DCUN1D5;PDXDC1;MRPL18;FLII;CTR9;TMTC3;C9ORF72;ZMPSTE24;DEDD…	326
LCnmf1	Epigenomics_Roadmap_HM_ChIP-seq	H3K4me3 CD8 Memory Primary Cells	57	4.52326e-07	2.91234e-06	1.52839	22.3281	VEZT;TRIO;PANK3;LPGAT1;CHIC1;TMEM41B;SLC35B1;TESK1;IFIT5;CCP110;CCNC;UBE2L6;TMEM97;PWP1;CYB5D2;CISD3;TXNDC17;ZDHHC4;EPS8;LSM10;PSMD9;NUB1;NSDHL;GPR176;UBASH3B;PPP4R4;KAT7;ANKS1A;SIL1;SLC35A5;SEPHS2;TRIM23;TMEM8B;VPS18;ATG3;STARD4;C5ORF15;COG4;NSMCE1;AP1AR;ARMC8;MFSD11;GTPBP4;PISD;NUP93;KATNAL1;BOLA3;DDIT3;RUFY2;CCDC82;SPTBN4;NUMBL;SEH1L;NECAB3;DCUN1D5;PDXDC1;MRPL18;FLII;EIF5A2;TMTC3;TWF2;NLK;C9OR…	346
LCnmf1	Epigenomics_Roadmap_HM_ChIP-seq	H3K4me3 CD3 Primary Cells	58	6.89266e-07	4.36139e-06	1.52708	21.6657	VEZT;TRIO;PANK3;LPGAT1;CHIC1;TMEM41B;SLC35B1;TESK1;IFIT5;CCNC;TMEM97;PWP1;CYB5D2;TXNDC17;ZDHHC4;EPS8;LSM10;PSMD9;NUB1;NSDHL;GPR176;RNF115;UBASH3B;OGFOD1;PPP4R4;CHORDC1;KAT7;ANKS1A;SIL1;SLC35A5;SEPHS2;TRIM23;TMEM8B;EPHA5;VPS18;ATG3;GSTK1;STARD4;C5ORF15;COG4;AP1AR;ARMC8;MFSD11;GTPBP4;PISD;NUP93;GPR162;KATNAL1;BOLA3;FDX1;RUFY2;CCDC82;SPTBN4;NUMBL;SEH1L;ABCB6;DCUN1D5;PDXDC1;MRPL18;EIF5A2;TMTC3;PDGFA;…	370
LCnmf1	Epigenomics_Roadmap_HM_ChIP-seq	H3K4me3 CD4+ CD25- CD45RA+ Naive Primary Cells	59	8.54285e-07	5.31394e-06	1.51908	21.2261	VEZT;TRIO;PANK3;LPGAT1;CHIC1;TMEM41B;SLC35B1;TESK1;IFIT5;CCNC;TMEM97;PWP1;CYB5D2;CISD3;TXNDC17;ZDHHC4;EPS8;LSM10;PSMD9;NSDHL;GPR176;RNF115;UBASH3B;OGFOD1;PPP4R4;CHORDC1;KAT7;ANKS1A;SIL1;SLC35A5;SEPHS2;TRIM23;TMEM8B;VPS18;ATG3;STARD4;C5ORF15;COG4;NSMCE1;AP1AR;ARMC8;GTPBP4;PISD;NUP93;KATNAL1;BOLA3;DDIT3;FDX1;RUFY2;CCDC82;NUMBL;SEH1L;DCUN1D5;PDXDC1;MRPL18;EIF5A2;CTR9;TMTC3;TWF2;NLK;C9ORF72;RPAP3;ZMP…	365
LCnmf1	Epigenomics_Roadmap_HM_ChIP-seq	H3K4me3 IMR90	60	9.20007e-07	5.62738e-06	1.54022	21.4074	CHIC1;TESK1;TMEM97;EPS8;LSM10;PSMD9;NUB1;NSDHL;RNF115;UBASH3B;PPP4R4;ANKS1A;TMEM8B;VPS18;ATG3;GSTK1;STARD4;C5ORF15;CACNA2D3;ARMC8;GTPBP4;NUP93;GPR162;FDX1;RUFY2;SEH1L;PDXDC1;MRPL18;C9ORF72;RHOT1;PRPSAP2;GRPEL1;LDHD;GSG1L;RSU1;JAG2;ICMT;ABCA5;UPF3B;NR2F6;MRPL30;NPLOC4;MMS19;ATG2B;LGMN;CDK16;LRSAM1;WDR48;HEXB;ARPC1B;DIS3L;PIGP;SRP54;LPCAT1;ADK;SNX13;PIGZ;SMG9;ASH2L;WDR45;MED15;MRPL32;PIGX;ATIC;NKRF…	401
LCnmf1	Epigenomics_Roadmap_HM_ChIP-seq	H3K9ac Penis Foreskin Keratinocyte Primary Cells	61	1.16607e-06	7.01551e-06	1.49887	20.4774	PANK2;TRIO;LPGAT1;CHIC1;TMEM41B;SLC35B1;IFIT5;CCNC;UBE2L6;TMEM97;EPS8;NSDHL;GPR176;RNF115;UBASH3B;OGFOD1;CHORDC1;SIL1;TRIM23;TMEM8B;EPHA5;ATG3;GSTK1;STARD4;C5ORF15;CACNA2D3;NSMCE1;AP1AR;ARMC8;RC3H2;GTPBP4;NUP93;KATNAL1;FDX1;RUFY2;HECA;CCDC82;SEH1L;DCUN1D5;EIF5A2;CTR9;TMTC3;NLK;C9ORF72;SNX4;UGCG;SCFD1;RHOT1;PRPSAP2;SNX2;PDCD10;HLTF;DPH3;VPS8;NEU1;DYM;RSU1;FAM43B;RIMKLA;NUS1;NDFIP2;ABCA5;PPP1R21;LR…	310
LCnmf1	Epigenomics_Roadmap_HM_ChIP-seq	H3K4me3 CD4+ CD25- Th Primary Cells	62	1.21406e-06	7.18646e-06	1.50899	20.5548	VEZT;PANK3;LPGAT1;CHIC1;TMEM41B;SLC35B1;TESK1;CCNC;UBE2L6;TMEM97;PWP1;CYB5D2;CISD3;TXNDC17;ZDHHC4;EPS8;LSM10;PSMD9;NUB1;NSDHL;GPR176;RNF115;OGFOD1;PPP4R4;CHORDC1;KAT7;ANKS1A;SIL1;SLC35A5;SEPHS2;TRIM23;TMEM8B;VPS18;ATG3;STARD4;C5ORF15;NSMCE1;AP1AR;ARMC8;MFSD11;GTPBP4;PISD;NUP93;KATNAL1;BOLA3;FDX1;RUFY2;CCDC82;NUMBL;SEH1L;NECAB3;DCUN1D5;PDXDC1;MRPL18;EIF5A2;CTR9;TMTC3;NLK;C9ORF72;RPAP3;ZMPSTE24;SNX…	363
LCnmf1	Epigenomics_Roadmap_HM_ChIP-seq	H3K27ac H9	63	1.48561e-06	8.65426e-06	1.51246	20.2967	VEZT;PANK2;PANK3;CHIC1;TMEM41B;MYT1L;SLC35B1;TESK1;CCP110;CCNC;PWP1;CYB5D2;TXNDC17;ZDHHC4;EPS8;PSMD9;GPR176;TRIM28;KAT7;ANKS1A;SLC35A5;SEPHS2;TRIM23;VPS18;ATG3;STARD4;COG4;AP1AR;ARMC8;RC3H2;BOLA3;DDIT3;FDX1;RUFY2;SEH1L;ABCB6;DCUN1D5;MRPL18;CTR9;C9ORF72;ZMPSTE24;DEDD2;SCFD1;RHOT1;PRPSAP2;SNX2;PDCD10;DPH3;NEU1;RSU1;PPP1R21;EAF1;STAM;MRPL24;MRPL30;NPLOC4;KLHDC8A;FUBP1;MPHOSPH10;FBXL3;MMS19;RGL1;TECP…	236
LCnmf1	Epigenomics_Roadmap_HM_ChIP-seq	H3K18ac IMR90	64	1.57711e-06	9.04373e-06	1.49487	19.9714	VEZT;PANK2;PANK3;CHIC1;TMEM41B;SLC35B1;TESK1;IFIT5;CCNC;UBE2L6;PWP1;CYB5D2;CISD3;TXNDC17;ZDHHC4;EPS8;LSM10;PSMD9;GPR176;RNF115;TRIM28;CHORDC1;KAT7;ANKS1A;SIL1;SLC35A5;SEPHS2;TRIM23;TMEM8B;VPS18;ATG3;GSTK1;STARD4;C5ORF15;COG4;NSMCE1;AP1AR;ARMC8;RC3H2;GTPBP4;NUP93;GPR162;KATNAL1;BOLA3;DDIT3;FDX1;RUFY2;HECA;CCDC82;NECAB3;DCUN1D5;PDXDC1;MRPL18;EIF5A2;CTR9;TWF2;C9ORF72;RPAP3;ZMPSTE24;DEDD2;SNX4;SCFD1;…	276
LCnmf1	Epigenomics_Roadmap_HM_ChIP-seq	H3K4me2 H1 BMP4 Derived Mesendoderm Cultured Cells	65	1.70921e-06	9.65047e-06	1.49834	19.8972	PANK3;LPGAT1;CHIC1;SLC35B1;TESK1;IFIT5;CCP110;UBE2L6;PWP1;CYB5D2;TXNDC17;ZDHHC4;EPS8;PSMD9;NUB1;NSDHL;GPR176;RNF115;UBASH3B;OGFOD1;KAT7;ANKS1A;SIL1;SLC35A5;SEPHS2;TRIM23;TMEM8B;EPHA5;VPS18;ATG3;GSTK1;STARD4;C5ORF15;CACNA2D3;NSMCE1;AP1AR;MFSD11;GTPBP4;PISD;KATNAL1;BOLA3;DDIT3;RUFY2;HECA;CTXN2;CCDC82;SPTBN4;NUMBL;SEH1L;DCUN1D5;PDXDC1;FLII;EIF5A2;CTR9;TWF2;PDGFA;C9ORF72;ZMPSTE24;UGCG;RHOT1;PRPSAP2;S…	359
LCnmf1	Epigenomics_Roadmap_HM_ChIP-seq	H3K4me3 CD19 Primary Cells	66	1.88623e-06	1.04886e-05	1.50827	19.8804	VEZT;TRIO;PANK3;LPGAT1;CHIC1;TMEM41B;SLC35B1;TESK1;IFIT5;CCNC;TMEM97;PWP1;CYB5D2;CISD3;TXNDC17;ZDHHC4;EPS8;LSM10;PSMD9;NUB1;NSDHL;GPR176;RNF115;UBASH3B;OGFOD1;PPP4R4;CHORDC1;KAT7;ANKS1A;SIL1;SLC35A5;SEPHS2;TRIM23;TMEM8B;VPS18;ATG3;GSTK1;STARD4;C5ORF15;COG4;NSMCE1;AP1AR;ARMC8;MFSD11;GTPBP4;NUP93;GPR162;KATNAL1;BOLA3;DDIT3;FDX1;RUFY2;CCDC82;SPTBN4;NUMBL;SEH1L;NECAB3;DCUN1D5;PDXDC1;MRPL18;EIF5A2;TMT…	384
LCnmf1	Epigenomics_Roadmap_HM_ChIP-seq	H3K4me3 Stomach Mucosa	67	3.0757e-06	1.68475e-05	1.47363	18.7032	VEZT;LPGAT1;CHIC1;SLC35B1;TESK1;IFIT5;CCP110;CCNC;TMEM97;PWP1;CISD3;TXNDC17;ZDHHC4;EPS8;LSM10;PSMD9;NUB1;NSDHL;GPR176;UBASH3B;OGFOD1;KAT7;ANKS1A;SIL1;SLC35A5;SEPHS2;TRIM23;EPHA5;VPS18;ATG3;STARD4;C5ORF15;COG4;NSMCE1;AP1AR;ARMC8;MFSD11;PISD;NUP93;KATNAL1;BOLA3;DDIT3;RUFY2;CCDC82;SEH1L;DCUN1D5;PDXDC1;MRPL18;FLII;EIF5A2;CTR9;TMTC3;PDGFA;NLK;C9ORF72;RPAP3;ZMPSTE24;DEDD2;SNX4;SCFD1;RHOT1;PRPSAP2;SNX2;…	316
LCnmf1	Epigenomics_Roadmap_HM_ChIP-seq	H3K56ac H9	68	3.23905e-06	1.74813e-05	1.50402	19.0112	VEZT;PANK2;PANK3;SLC35B1;CCP110;CCNC;TMEM97;PWP1;CYB5D2;CISD3;TXNDC17;RNF115;OGFOD1;KAT7;SLC35A5;TRIM23;VPS18;ATG3;STARD4;COG4;NSMCE1;AP1AR;ARMC8;MFSD11;GTPBP4;NUP93;BOLA3;HECA;CCDC82;SPTBN4;SEH1L;MRPL18;PEX11B;TMTC3;C9ORF72;ZMPSTE24;SCFD1;PDCD10;DPH3;VPS8;ICMT;PPP1R21;EAF1;PDE2A;STAM;MRPL24;MANF;NPLOC4;FUBP1;MPHOSPH10;RGL1;TECPR1;ATG2B;LRSAM1;PTPRR;WDR48;HEXB;DIS3L;MAGEF1;PIGP;SRP54;ADK;SNX13;SM…	215
LCnmf1	Epigenomics_Roadmap_HM_ChIP-seq	H3K4me3 Brain Mid Frontal Lobe	69	3.30998e-06	1.76053e-05	1.48	18.6755	VEZT;TRIO;PANK3;CHIC1;SLC35B1;TESK1;CCNC;UBE2L6;TMEM97;PWP1;CYB5D2;CISD3;TXNDC17;ZDHHC4;PSMD9;NUB1;NSDHL;GPR176;RNF115;TRIM28;UBASH3B;OGFOD1;PPP4R4;KAT7;ANKS1A;SIL1;SLC35A5;SEPHS2;TRIM23;EPHA5;VPS18;ATG3;GSTK1;C5ORF15;COG4;NSMCE1;AP1AR;ARMC8;GTPBP4;PISD;NUP93;GPR162;KATNAL1;BOLA3;DDIT3;FDX1;RUFY2;HECA;CTXN2;CCDC82;SPTBN4;NUMBL;SEH1L;NECAB3;DCUN1D5;PDXDC1;MRPL18;EIF5A2;CTR9;TMTC3;PDGFA;C9ORF72;RPA…	357
LCnmf1	Epigenomics_Roadmap_HM_ChIP-seq	H3K4ac IMR90	70	3.7831e-06	1.98343e-05	1.47687	18.4386	VEZT;PANK2;PANK3;CHIC1;TMEM41B;KDELR1;SLC35B1;IFIT5;CCP110;UBE2L6;PWP1;CYB5D2;CISD3;TXNDC17;ZDHHC4;EPS8;PSMD9;RNF115;TRIM28;OGFOD1;KAT7;ANKS1A;SIL1;SLC35A5;SEPHS2;TRIM23;TMEM8B;VPS18;ATG3;GSTK1;STARD4;C5ORF15;COG4;NSMCE1;AP1AR;ARMC8;MFSD11;RC3H2;NUP93;DDIT3;RUFY2;CCDC82;NUMBL;NECAB3;DCUN1D5;PDXDC1;MRPL18;FLII;EIF5A2;CTR9;TWF2;NLK;RPAP3;ZMPSTE24;SNX4;UGCG;SCFD1;SNX2;HLTF;DPH3;VPS8;RSU1;NDFIP2;ICMT…	257
LCnmf1	Epigenomics_Roadmap_HM_ChIP-seq	H3K4me3 CD4 Naive Primary Cells	71	4.2112e-06	2.17678e-05	1.46956	18.1899	VEZT;TRIO;PANK3;LPGAT1;CHIC1;TMEM41B;SLC35B1;TESK1;IFIT5;CCP110;CCNC;UBE2L6;TMEM97;PWP1;CYB5D2;CISD3;TXNDC17;ZDHHC4;EPS8;LSM10;PSMD9;NUB1;NSDHL;GPR176;TRIM28;OGFOD1;PPP4R4;KAT7;ANKS1A;SIL1;SLC35A5;SEPHS2;TRIM23;TMEM8B;VPS18;ATG3;STARD4;C5ORF15;COG4;NSMCE1;AP1AR;ARMC8;GTPBP4;PISD;NUP93;KATNAL1;BOLA3;DDIT3;FDX1;RUFY2;CCDC82;NUMBL;SEH1L;NECAB3;DCUN1D5;PDXDC1;MRPL18;FLII;EIF5A2;TMTC3;C9ORF72;RPAP3;ZM…	344
LCnmf1	Epigenomics_Roadmap_HM_ChIP-seq	H3K4me3 Rectal Smooth Muscle	72	4.42523e-06	2.25564e-05	1.46439	18.0533	VEZT;PANK3;LPGAT1;CHIC1;TMEM41B;SLC35B1;TESK1;CCNC;UBE2L6;TMEM97;PWP1;CISD3;TXNDC17;ZDHHC4;PSMD9;NUB1;NSDHL;GPR176;OGFOD1;PPP4R4;ANKS1A;SIL1;SLC35A5;TRIM23;EPHA5;VPS18;ATG3;GSTK1;STARD4;C5ORF15;COG4;CACNA2D3;NSMCE1;AP1AR;ARMC8;MFSD11;GTPBP4;NUP93;GPR162;KATNAL1;BOLA3;DDIT3;RUFY2;HECA;CTXN2;CCDC82;SPTBN4;SEH1L;ABCB6;DCUN1D5;PDXDC1;MRPL18;FLII;EIF5A2;CTR9;TMTC3;NLK;C9ORF72;RPAP3;ZMPSTE24;DEDD2;SNX4…	322
LCnmf1	Epigenomics_Roadmap_HM_ChIP-seq	H3K27ac CD8 Memory Primary Cells	73	4.58808e-06	2.30661e-05	1.46755	18.0393	VEZT;PANK3;LPGAT1;CHIC1;TMEM41B;KDELR1;SLC35B1;TESK1;IFIT5;CCNC;UBE2L6;TMEM97;PWP1;CYB5D2;CISD3;TXNDC17;ZDHHC4;LSM10;PSMD9;NUB1;NSDHL;RNF115;OGFOD1;ANKS1A;SIL1;SLC35A5;TRIM23;TMEM8B;VPS18;ATG3;STARD4;C5ORF15;NSMCE1;AP1AR;ARMC8;GTPBP4;NUP93;KATNAL1;BOLA3;FDX1;CCDC82;NUMBL;SEH1L;PDXDC1;EIF5A2;TMTC3;C9ORF72;RPAP3;ZMPSTE24;DEDD2;SNX4;SCFD1;RHOT1;PRPSAP2;SNX2;GRPEL1;DPH3;VPS8;NEU1;DYM;RSU1;NUS1;NDFIP2…	270
LCnmf1	Epigenomics_Roadmap_HM_ChIP-seq	H3K4me3 Pancreatic Islets	74	5.04995e-06	2.5045e-05	1.46059	17.8136	PANK2;PANK3;LPGAT1;CHIC1;TMEM41B;KDELR1;SLC35B1;IFIT5;UBE2L6;TMEM97;PWP1;TXNDC17;ZDHHC4;EPS8;LSM10;PSMD9;NUB1;NSDHL;GPR176;RNF115;TRIM28;OGFOD1;PPP4R4;KAT7;SIL1;SLC35A5;SEPHS2;TRIM23;TMEM8B;EPHA5;VPS18;ATG3;GSTK1;STARD4;C5ORF15;COG4;NSMCE1;AP1AR;ARMC8;MFSD11;GTPBP4;PISD;GPR162;KATNAL1;BOLA3;FDX1;RUFY2;CTXN2;CCDC82;SPTBN4;NECAB3;DCUN1D5;PDXDC1;PEX11B;CTR9;TMTC3;TWF2;C9ORF72;RPAP3;ZMPSTE24;SNX4;UGC…	319
LCnmf1	Epigenomics_Roadmap_HM_ChIP-seq	H3K9ac Duodenum Mucosa	75	6.52509e-06	3.19294e-05	1.45377	17.3578	VEZT;LPGAT1;CHIC1;TMEM41B;SLC35B1;TESK1;IFIT5;CCNC;UBE2L6;PWP1;CISD3;TXNDC17;ZDHHC4;LSM10;PSMD9;NUB1;NSDHL;GPR176;RNF115;OGFOD1;KAT7;ANKS1A;SIL1;SLC35A5;TRIM23;VPS18;ATG3;C5ORF15;NSMCE1;AP1AR;ARMC8;GTPBP4;NUP93;KATNAL1;IFI27;BOLA3;DDIT3;RUFY2;HECA;CCDC82;SEH1L;DCUN1D5;MRPL18;FLII;EIF5A2;CTR9;TMTC3;ZMPSTE24;DEDD2;SNX4;SCFD1;RHOT1;SNX2;GRPEL1;PDCD10;HLTF;NEU1;DYM;RSU1;ICMT;ABCA5;PPP1R21;UPF3B;RAB27…	320
LCnmf1	Epigenomics_Roadmap_HM_ChIP-seq	H3K9ac Brain Mid Frontal Lobe	76	6.75787e-06	3.26334e-05	1.50236	17.8853	VEZT;SH3GL3;LPGAT1;KDM1A;TMEM41B;SLC35B1;TESK1;UBE2D1;CCP110;CCNC;ZFAND1;NUB1;NSDHL;GPR176;OGFOD1;CHCHD6;TRAPPC12;ENPP4;KPNA5;ANKS1A;SIL1;SLC35A5;SEPHS2;TRIM23;TMEM8B;C11ORF68;EPHA5;VPS18;CSNK1G3;GSTK1;SEMA6D;TOMM34;NSMCE1;AP1AR;FAM91A1;NUP93;PSPC1;BOLA3;SPECC1L;AAGAB;CTXN2;CCDC82;VCL;IFNAR1;TXNDC9;DCUN1D5;PDXDC1;INSIG2;COPB1;FLII;CUL2;UBR1;ZMPSTE24;UGCG;VCPIP1;RHOT1;PRPSAP2;SNX2;ORC3;HLTF;SMYD3;…	191
LCnmf1	Epigenomics_Roadmap_HM_ChIP-seq	H3K4me3 Skeletal Muscle	77	1.05666e-05	5.03628e-05	1.44042	16.5041	CHIC1;SLC35B1;TESK1;IFIT5;CCP110;CCNC;UBE2L6;TMEM97;PWP1;CISD3;ZDHHC4;LSM10;PSMD9;NUB1;NSDHL;GPR176;RNF115;UBASH3B;OGFOD1;ANKS1A;SIL1;SLC35A5;SEPHS2;TRIM23;EPHA5;VPS18;ATG3;GSTK1;STARD4;C5ORF15;CACNA2D3;NSMCE1;AP1AR;ARMC8;GTPBP4;PISD;NUP93;GPR162;KATNAL1;BOLA3;DDIT3;FDX1;RUFY2;CCDC82;SEH1L;NECAB3;DCUN1D5;PDXDC1;MRPL18;FLII;EIF5A2;CTR9;NLK;C9ORF72;RPAP3;ZMPSTE24;DEDD2;SNX4;RHOT1;PRPSAP2;GRPEL1;PDC…	297
LCnmf1	Epigenomics_Roadmap_HM_ChIP-seq	H3K56ac IMR90	78	1.1946e-05	5.62076e-05	1.45836	16.5307	VEZT;PANK2;PANK3;TMEM41B;KDELR1;SLC35B1;IFIT5;CCNC;PWP1;CYB5D2;TXNDC17;ZDHHC4;EPS8;PSMD9;GPR176;RNF115;OGFOD1;KAT7;ANKS1A;SIL1;SLC35A5;TRIM23;TMEM8B;ATG3;STARD4;C5ORF15;COG4;NSMCE1;AP1AR;ARMC8;MFSD11;RC3H2;GTPBP4;NUP93;BOLA3;DDIT3;FDX1;RUFY2;CCDC82;SEH1L;DCUN1D5;PDXDC1;MRPL18;FLII;EIF5A2;CTR9;TMTC3;C9ORF72;RPAP3;ZMPSTE24;SCFD1;RHOT1;PRPSAP2;SNX2;DPH3;VPS8;RSU1;PPP1R21;EAF1;UPF3B;STAM;MANF;MRPL30;…	226
LCnmf1	Epigenomics_Roadmap_HM_ChIP-seq	H3K14ac H9	79	1.36742e-05	6.35243e-05	1.43359	16.0562	PANK2;PANK3;CHIC1;SLC35B1;TESK1;IFIT5;CCP110;CCNC;UBE2L6;TMEM97;PWP1;CYB5D2;CISD3;TXNDC17;ZDHHC4;EPS8;PSMD9;GPR176;RNF115;UBASH3B;OGFOD1;CHORDC1;KAT7;ANKS1A;SEPHS2;TRIM23;TMEM8B;VPS18;GSTK1;STARD4;C5ORF15;COG4;CACNA2D3;NSMCE1;AP1AR;ARMC8;GTPBP4;NUP93;KATNAL1;BOLA3;FDX1;RUFY2;CCDC82;NUMBL;SEH1L;DCUN1D5;PDXDC1;MRPL18;FLII;PEX11B;CTR9;C9ORF72;RPAP3;ZMPSTE24;DEDD2;SNX4;SCFD1;RHOT1;GRPEL1;PDCD10;HLTF;…	293
LCnmf1	Epigenomics_Roadmap_HM_ChIP-seq	H3K4me3 Stomach Smooth Muscle	80	1.45146e-05	6.65857e-05	1.44733	16.1237	VEZT;PANK3;CHIC1;TMEM41B;SLC35B1;TESK1;IFIT5;CCNC;UBE2L6;TMEM97;PWP1;CYB5D2;CISD3;TXNDC17;ZDHHC4;LSM10;PSMD9;NUB1;NSDHL;GPR176;RNF115;TRIM28;UBASH3B;OGFOD1;PPP4R4;ANKS1A;SIL1;SLC35A5;SEPHS2;TRIM23;TMEM8B;EPHA5;VPS18;ATG3;GSTK1;STARD4;C5ORF15;COG4;CACNA2D3;NSMCE1;AP1AR;ARMC8;MFSD11;GTPBP4;PISD;NUP93;GPR162;KATNAL1;IFI27;BOLA3;DDIT3;RUFY2;HECA;CTXN2;CCDC82;SPTBN4;SEH1L;NECAB3;DCUN1D5;PDXDC1;MRPL18;…	376
LCnmf1	Epigenomics_Roadmap_HM_ChIP-seq	H4K5ac H9	81	1.87036e-05	8.47435e-05	1.46731	15.9743	VEZT;PANK2;PANK3;CHIC1;TMEM41B;MYT1L;CCNC;UBE2L6;TMEM97;TXNDC17;ZDHHC4;PSMD9;RNF115;OGFOD1;KAT7;SLC35A5;VPS18;ATG3;STARD4;C5ORF15;COG4;NSMCE1;AP1AR;ARMC8;MFSD11;RC3H2;GTPBP4;PISD;BOLA3;SEH1L;ABCB6;MRPL18;TWF2;C9ORF72;ZMPSTE24;DEDD2;PDCD10;HLTF;DPH3;NEU1;GSG1L;RSU1;JAG2;PPP1R21;EAF1;STAM;MANF;NR2F6;FUBP1;MPHOSPH10;MMS19;WDR48;HEXB;DIS3L;MAGEF1;PIGP;SRP54;LPCAT1;ADK;SNX13;SMG9;ASH2L;PTPRK;MRPL32;HE…	194
LCnmf1	Epigenomics_Roadmap_HM_ChIP-seq	H3K4me3 Breast Myoepithelial Cells	82	1.90871e-05	8.54264e-05	1.44773	15.7318	CHIC1;TESK1;TMEM97;LSM10;PSMD9;NUB1;NSDHL;GPR176;RNF115;PPP4R4;ANKS1A;TMEM8B;VPS18;ATG3;GSTK1;STARD4;C5ORF15;CACNA2D3;ARMC8;GTPBP4;NUP93;GPR162;DDIT3;FDX1;RUFY2;SEH1L;PDXDC1;FLII;C9ORF72;RHOT1;PRPSAP2;GRPEL1;LDHD;GSG1L;RSU1;NDFIP2;ICMT;ABCA5;UPF3B;MRPL24;NR2F6;MRPL30;NPLOC4;MMS19;ATG2B;LGMN;CDK16;WDR48;HEXB;ARPC1B;DIS3L;PIGP;SRP54;LPCAT1;ADK;SNX13;PIGZ;SMG9;ASH2L;WDR45;MRPL32;PIGX;ATIC;NKRF;RNF15…	391
LCnmf1	Epigenomics_Roadmap_HM_ChIP-seq	H3K9ac Pancreatic Islets	83	2.50458e-05	0.000110382	1.41614	15.0037	VEZT;PANK3;CHIC1;TMEM41B;MYT1L;CCNC;UBE2L6;TMEM97;PWP1;EPS8;LSM10;NUB1;NSDHL;GPR176;UBASH3B;OGFOD1;PPP4R4;CHORDC1;KAT7;ANKS1A;SIL1;SLC35A5;SEPHS2;TRIM23;TMEM8B;VPS18;ATG3;GSTK1;STARD4;COG4;CACNA2D3;NSMCE1;AP1AR;ARMC8;MFSD11;GPR162;KATNAL1;RUFY2;HECA;CTXN2;CCDC82;SPTBN4;SEH1L;NECAB3;DCUN1D5;MRPL18;FLII;EIF5A2;TMTC3;NLK;C9ORF72;ZMPSTE24;SNX4;UGCG;SCFD1;RHOT1;PRPSAP2;SNX2;FLRT2;PDCD10;HLTF;DPH3;VPS8…	308
LCnmf1	Epigenomics_Roadmap_HM_ChIP-seq	H3K27ac CD4+ CD25- CD45RA+ Naive Primary Cells	84	2.55579e-05	0.000110382	1.42852	15.1059	VEZT;TRIO;PANK3;LPGAT1;TMEM41B;TESK1;CCP110;CCNC;TMEM97;PWP1;CISD3;ZDHHC4;EPS8;LSM10;PSMD9;NUB1;NSDHL;RNF115;PPP4R4;CHORDC1;KAT7;SIL1;SLC35A5;TRIM23;TMEM8B;VPS18;ATG3;GSTK1;STARD4;C5ORF15;ARMC8;GTPBP4;NUP93;KATNAL1;BOLA3;RUFY2;NUMBL;SEH1L;DCUN1D5;PDXDC1;FLII;EIF5A2;TMTC3;NLK;C9ORF72;ZMPSTE24;UGCG;SCFD1;RHOT1;PRPSAP2;SNX2;PDCD10;HLTF;NEU1;DYM;RSU1;NUS1;NDFIP2;ICMT;ABCA5;UPF3B;RAB27B;MRPL30;NCEH1;M…	241
LCnmf1	Epigenomics_Roadmap_HM_ChIP-seq	H3K4me1 Mobilized CD34 Primary Cells	85	2.55654e-05	0.000110382	1.43307	15.1537	VEZT;PANK2;PANK3;LPGAT1;CHIC1;TMEM41B;TESK1;IFIT5;CCP110;CCNC;UBE2L6;TMEM97;PWP1;CYB5D2;CISD3;TXNDC17;ZDHHC4;EPS8;PSMD9;NUB1;NSDHL;GPR176;RNF115;TRIM28;UBASH3B;OGFOD1;CHORDC1;ANKS1A;SLC35A5;SEPHS2;TRIM23;TMEM8B;EPHA5;VPS18;ATG3;STARD4;C5ORF15;CACNA2D3;NSMCE1;AP1AR;ARMC8;RC3H2;GTPBP4;PISD;GPR162;BOLA3;FDX1;RUFY2;HECA;CTXN2;CCDC82;SPTBN4;NUMBL;SEH1L;NECAB3;ABCB6;DCUN1D5;PDXDC1;MRPL18;FLII;PEX11B;EI…	380
LCnmf1	Epigenomics_Roadmap_HM_ChIP-seq	H3K4me3 Brain Anterior Caudate	86	2.75261e-05	0.000117466	1.42053	14.9161	VEZT;PANK3;CHIC1;TMEM41B;SLC35B1;TESK1;CCP110;CCNC;UBE2L6;TMEM97;PWP1;CYB5D2;CISD3;ZDHHC4;LSM10;PSMD9;NUB1;NSDHL;GPR176;RNF115;TRIM28;UBASH3B;OGFOD1;KAT7;ANKS1A;SIL1;SLC35A5;SEPHS2;TRIM23;EPHA5;VPS18;ATG3;GSTK1;C5ORF15;COG4;NSMCE1;AP1AR;ARMC8;GTPBP4;PISD;KATNAL1;BOLA3;FDX1;RUFY2;HECA;CTXN2;CCDC82;SPTBN4;NUMBL;SEH1L;NECAB3;DCUN1D5;PDXDC1;MRPL18;FLII;EIF5A2;CTR9;PDGFA;C9ORF72;RPAP3;ZMPSTE24;DEDD2;S…	354
LCnmf1	Epigenomics_Roadmap_HM_ChIP-seq	H3K4me3 Adult Kidney	87	2.83452e-05	0.000119571	1.41553	14.8221	TRIO;PANK3;LPGAT1;CHIC1;TMEM41B;KDELR1;SLC35B1;TESK1;CCP110;CCNC;UBE2L6;TMEM97;PWP1;CYB5D2;CISD3;TXNDC17;ZDHHC4;LSM10;PSMD9;NUB1;NSDHL;GPR176;RNF115;UBASH3B;OGFOD1;PPP4R4;KAT7;ANKS1A;SIL1;SLC35A5;SEPHS2;TRIM23;TMEM8B;EPHA5;VPS18;ATG3;STARD4;C5ORF15;COG4;CACNA2D3;NSMCE1;AP1AR;ARMC8;MFSD11;GTPBP4;PISD;NUP93;GPR162;KATNAL1;BOLA3;DDIT3;RUFY2;CTXN2;CCDC82;SEH1L;NECAB3;DCUN1D5;PDXDC1;MRPL18;FLII;EIF5A2…	337
LCnmf1	Epigenomics_Roadmap_HM_ChIP-seq	H3K4me3 Neurosphere Cultured Cells Ganglionic Eminence Derived	88	3.7705e-05	0.000157247	1.41343	14.3968	VEZT;LPGAT1;CHIC1;TMEM41B;SLC35B1;TESK1;IFIT5;CCNC;UBE2L6;TMEM97;PWP1;CYB5D2;TXNDC17;ZDHHC4;LSM10;PSMD9;NUB1;NSDHL;GPR176;RNF115;OGFOD1;CHORDC1;KAT7;ANKS1A;SIL1;SLC35A5;SEPHS2;TRIM23;TMEM8B;EPHA5;VPS18;ATG3;GSTK1;STARD4;CACNA2D3;NSMCE1;AP1AR;ARMC8;GTPBP4;PISD;NUP93;GPR162;KATNAL1;BOLA3;FDX1;RUFY2;CTXN2;CCDC82;SPTBN4;NUMBL;SEH1L;PDXDC1;MRPL18;EIF5A2;CTR9;TMTC3;NLK;C9ORF72;RPAP3;ZMPSTE24;SNX4;UGCG;…	360
LCnmf1	Epigenomics_Roadmap_HM_ChIP-seq	H3K9ac Brain Hippocampus Middle	89	3.94282e-05	0.000162586	1.45006	14.7051	PANK3;CHIC1;KDM1A;GOLT1B;KDELR1;MYT1L;UBE2D1;UBE2L6;TMEM97;ZDHHC4;PSMD9;NSDHL;GPR176;OGFOD1;PPP4R4;CHORDC1;SLC25A40;ENPP4;KPNA5;SEPHS2;TRIM23;KPNA1;EPHA5;VPS18;STARD4;ANAPC7;RALGAPA1;SEMA6D;DYRK1A;NSMCE1;AP1AR;ARMC8;GTPBP4;ALDH3A2;NUP93;PSPC1;BOLA3;WDFY1;AAGAB;HECA;ADNP;CCDC82;VCL;IFNAR1;SPTBN4;MAGEL2;PDXDC1;MRPL18;COPB1;CUL2;PEX11B;EIF5A2;CTR9;TMTC3;UBR1;ZMPSTE24;SNX4;SCFD1;GRPEL1;MAN2A2;HLTF;DP…	186
LCnmf1	Epigenomics_Roadmap_HM_ChIP-seq	H3K27ac iPS DF 6.9	90	4.25592e-05	0.000173547	1.55779	15.6785	VEZT;PANK2;PANK3;GOLT1B;MYT1L;CCP110;CCNC;TXNDC17;PSMD9;CHORDC1;SLC25A40;KPNA5;KPNA3;SLC35A5;VPS18;ATG3;ANAPC7;COG4;AP1AR;GTF2F1;SUPT7L;PSPC1;DDIT3;RUFY2;ADNP;SNRNP200;CCDC82;IFNAR1;NUMBL;SEH1L;TXNDC9;DCUN1D5;CUL5;MRPL18;CTR9;SUPT6H;C9ORF72;ZMPSTE24;SCFD1;EBP;RHOT1;PDCD10;HLTF;DPH3;RSU1;RAP1GAP2;AKIRIN2;CHTOP;FANCL;PHKB;STAM;EIF2S1;BTBD8;MANF;NR2F6;MRPL30;LRFN5;NPLOC4;FUBP1;RCAN3;MPHOSPH10;WDR48;…	115
LCnmf1	Epigenomics_Roadmap_HM_ChIP-seq	H2BK120ac H9	91	4.82423e-05	0.00019456	1.40445	13.9592	PANK2;TRIO;PANK3;TMEM41B;MYT1L;SLC35B1;IFIT5;CCNC;UBE2L6;TMEM97;PWP1;CYB5D2;TXNDC17;ZDHHC4;EPS8;PSMD9;NUB1;TRIM28;KAT7;ANKS1A;SIL1;SLC35A5;SEPHS2;VPS18;ATG3;STARD4;C5ORF15;COG4;AP1AR;ARMC8;GTPBP4;NUP93;IFI27;BOLA3;DDIT3;RUFY2;CCDC82;NUMBL;SEH1L;NECAB3;DCUN1D5;MRPL18;FLII;PEX11B;C9ORF72;ZMPSTE24;DEDD2;UGCG;SCFD1;SNX2;GRPEL1;PDCD10;HLTF;DPH3;LDHD;DYM;RSU1;PPP1R21;LRRN2;EAF1;PDE2A;STAM;MANF;MRPL30;F…	256
LCnmf1	Epigenomics_Roadmap_HM_ChIP-seq	H3K23ac IMR90	92	5.16434e-05	0.000206012	1.48063	14.6156	CHIC1;GOLT1B;TMEM41B;UBE2D1;ZFAND1;PWP1;EFTUD2;EPS8;RNF115;TRIM28;OGFOD1;KAT7;KPNA5;ANKS1A;SIL1;TRIM23;STARD4;RALGAPA1;COG4;DYRK1A;NSMCE1;ARMC8;GTF2F1;FAM91A1;PSPC1;BOLA3;DDIT3;FDX1;WDFY1;HECA;TCTA;TTPAL;SNRNP200;CCDC82;CUL5;COPB1;FLII;PEX11B;CTR9;TWF2;UBR1;ZMPSTE24;DEDD2;UGCG;VCPIP1;SCFD1;RHOT1;SNX2;ORC3;HLTF;MED31;DPH3;RNF170;NAE1;AKIRIN2;NDFIP2;CHTOP;LRRN3;TRAPPC4;EAF1;RAB27B;PHKB;STAM;EIF2S1;…	151
LCnmf1	Epigenomics_Roadmap_HM_ChIP-seq	H3K9ac Bone Marrow Derived Mesenchymal Stem Cell Cultured Cells	93	6.36346e-05	0.000248617	1.39438	13.473	VEZT;PANK3;LPGAT1;CHIC1;TMEM41B;SLC35B1;TESK1;IFIT5;UBE2L6;TMEM97;CYB5D2;CISD3;TXNDC17;ZDHHC4;LSM10;PSMD9;NUB1;NSDHL;GPR176;RNF115;TRIM28;UBASH3B;OGFOD1;CHORDC1;SIL1;SLC35A5;SEPHS2;TRIM23;TMEM8B;VPS18;ATG3;GSTK1;STARD4;NSMCE1;AP1AR;ARMC8;GTPBP4;NUP93;GPR162;KATNAL1;BOLA3;RUFY2;HECA;SEH1L;NECAB3;PDXDC1;FLII;EIF5A2;CTR9;TMTC3;NLK;C9ORF72;RPAP3;ZMPSTE24;SCFD1;RHOT1;SNX2;GRPEL1;PDCD10;NEU1;DYM;ICMT;A…	263
LCnmf1	Epigenomics_Roadmap_HM_ChIP-seq	H3K4me3 Adipose Nuclei	94	6.36785e-05	0.000248617	1.39006	13.4303	VEZT;PANK3;CHIC1;TMEM41B;SLC35B1;TESK1;IFIT5;CCP110;CCNC;UBE2L6;TMEM97;PWP1;CYB5D2;CISD3;TXNDC17;ZDHHC4;PSMD9;NUB1;NSDHL;GPR176;RNF115;UBASH3B;OGFOD1;PPP4R4;KAT7;ANKS1A;SIL1;SLC35A5;SEPHS2;TRIM23;TMEM8B;EPHA5;VPS18;ATG3;GSTK1;STARD4;C5ORF15;COG4;CACNA2D3;NSMCE1;AP1AR;ARMC8;GTPBP4;NUP93;GPR162;BOLA3;DDIT3;FDX1;RUFY2;CCDC82;SEH1L;NECAB3;DCUN1D5;PDXDC1;MRPL18;FLII;EIF5A2;CTR9;TMTC3;PDGFA;C9ORF72;ZMP…	320
LCnmf1	Epigenomics_Roadmap_HM_ChIP-seq	H3K4me3 Brain Germinal Matrix	95	7.37718e-05	0.000283039	1.3938	13.2613	VEZT;TRIO;PANK3;LPGAT1;CHIC1;TMEM41B;SLC35B1;TESK1;CCNC;TMEM97;PWP1;CYB5D2;CISD3;TXNDC17;ZDHHC4;EPS8;LSM10;PSMD9;NUB1;NSDHL;GPR176;RNF115;UBASH3B;OGFOD1;PPP4R4;CHORDC1;KAT7;ANKS1A;SIL1;SLC35A5;SEPHS2;TRIM23;TMEM8B;EPHA5;VPS18;ATG3;GSTK1;STARD4;C5ORF15;COG4;CACNA2D3;NSMCE1;AP1AR;ARMC8;GTPBP4;PISD;NUP93;GPR162;KATNAL1;BOLA3;FDX1;RUFY2;CTXN2;CCDC82;SPTBN4;NUMBL;SEH1L;DCUN1D5;PDXDC1;MRPL18;FLII;EIF5A…	360
LCnmf1	Epigenomics_Roadmap_HM_ChIP-seq	H3K27ac H1 BMP4 Derived Mesendoderm Cultured Cells	96	7.40376e-05	0.000283039	1.39845	13.3006	VEZT;PANK3;LPGAT1;CHIC1;TMEM41B;KDELR1;SLC35B1;TESK1;CCNC;PWP1;CYB5D2;CISD3;TXNDC17;PSMD9;PPP4R4;KAT7;ANKS1A;SIL1;SLC35A5;TRIM23;EPHA5;VPS18;ATG3;GSTK1;STARD4;C5ORF15;AP1AR;ARMC8;MFSD11;GTPBP4;NUP93;KATNAL1;RUFY2;HECA;CCDC82;NUMBL;SEH1L;NECAB3;DCUN1D5;MRPL18;CTR9;C9ORF72;ZMPSTE24;DEDD2;SNX4;UGCG;RHOT1;SNX2;GRPEL1;PDCD10;HLTF;DPH3;ICMT;SPHKAP;EAF1;UPF3B;RAB27B;STAM;NR2F6;MRPL30;NPLOC4;MPHOSPH10;TE…	236
LCnmf1	Epigenomics_Roadmap_HM_ChIP-seq	H3K14ac IMR90	97	7.76415e-05	0.000293757	1.43832	13.6114	CHIC1;IFIT5;UBE2L6;ZFAND1;PWP1;CYB5D2;CISD3;TXNDC17;ZDHHC4;EPS8;LSM10;PSMD9;RNF115;TRIM28;OGFOD1;KAT7;KPNA5;ANKS1A;SIL1;SLC35A5;TRIM23;TMEM8B;ATG3;STARD4;ANAPC7;DYRK1A;MUL1;GTF2F1;FAM91A1;SUPT7L;NUP93;PSPC1;BOLA3;DDIT3;FDX1;RUFY2;AAGAB;ADNP;TCTA;TTPAL;SNRNP200;CCDC82;SEH1L;TXNDC9;NECAB3;DCUN1D5;PDXDC1;COPB1;CUL2;CTR9;TWF2;UBR1;SUPT6H;RPAP3;ZMPSTE24;DEDD2;SNX4;SCFD1;RHOT1;PRPSAP2;SNX2;IRAK1;MED31;…	174
LCnmf1	Epigenomics_Roadmap_HM_ChIP-seq	H3K4me3 Mesenchymal Stem Cell Derived Adipocyte Cultured Cells	98	8.04858e-05	0.000301411	1.38478	13.055	VEZT;LPGAT1;CHIC1;TMEM41B;SLC35B1;TESK1;IFIT5;UBE2L6;TMEM97;PWP1;CISD3;TXNDC17;ZDHHC4;PSMD9;NUB1;NSDHL;GPR176;RNF115;TRIM28;UBASH3B;OGFOD1;PPP4R4;KAT7;ANKS1A;SIL1;SLC35A5;SEPHS2;TRIM23;TMEM8B;EPHA5;VPS18;ATG3;GSTK1;STARD4;C5ORF15;COG4;CACNA2D3;NSMCE1;AP1AR;GTPBP4;NUP93;GPR162;KATNAL1;IFI27;BOLA3;DDIT3;RUFY2;HECA;CTXN2;CCDC82;SEH1L;NECAB3;PDXDC1;FLII;EIF5A2;CTR9;TMTC3;NLK;C9ORF72;RPAP3;ZMPSTE24;SN…	333
LCnmf1	Epigenomics_Roadmap_HM_ChIP-seq	H3K27ac Brain Inferior Temporal Lobe	99	8.67144e-05	0.000321456	1.44388	13.5044	SH3GL3;PANK2;PANK3;LPGAT1;KDM1A;GOLT1B;TESK1;UBE2D1;CCNC;UBE2L6;ZFAND1;TMEM97;PWP1;PSMD9;NUB1;NSDHL;GPR176;TRAPPC12;SLC25A40;ENPP4;KAT7;ANKS1A;ENPP5;SEPHS2;KPNA1;C11ORF68;VPS18;CSNK1G3;C11ORF87;ANAPC7;EIF1AY;RALGAPA1;LMTK3;CACNA2D3;NSMCE1;ARMC8;GTF2F1;PSPC1;SPECC1L;FDX1;TBC1D24;AAGAB;ADNP;CTXN2;VCL;SPTBN4;TXNDC9;ABCB6;DCUN1D5;CUL5;INSIG2;CUL2;CTR9;TMTC3;SLC38A10;RPAP3;UGCG;SNX2;MAN2A2;ORC3;HLTF;V…	165
LCnmf1	Epigenomics_Roadmap_HM_ChIP-seq	H3K4me1 Colonic Mucosa	100	9.17596e-05	0.000336758	1.3816	12.8439	VEZT;LPGAT1;SLC35B1;TESK1;UBE2L6;TMEM97;PWP1;ZDHHC4;EPS8;LSM10;NUB1;GPR176;UBASH3B;OGFOD1;PPP4R4;ANKS1A;SIL1;SLC35A5;TRIM23;EPHA5;VPS18;ATG3;STARD4;C5ORF15;CACNA2D3;NSMCE1;AP1AR;MFSD11;GTPBP4;PISD;NUP93;GPR162;KATNAL1;BOLA3;DDIT3;RUFY2;HECA;CCDC82;SEH1L;DCUN1D5;FLII;EIF5A2;C9ORF72;ZMPSTE24;DEDD2;RHOT1;PRPSAP2;GRPEL1;PDCD10;DPH3;NEU1;DYM;GSG1L;RSU1;RIMKLA;JAG2;ABCA5;LRRN2;EAF1;UPF3B;RAB27B;STAM;NP…	272
LCnmf1	Epigenomics_Roadmap_HM_ChIP-seq	H3K4me3 Fetal Brain	101	0.000112254	0.000407894	1.38364	12.5839	VEZT;CHIC1;SLC35B1;TESK1;IFIT5;CCP110;CCNC;UBE2L6;TMEM97;PWP1;CYB5D2;CISD3;TXNDC17;ZDHHC4;LSM10;PSMD9;NUB1;NSDHL;GPR176;RNF115;UBASH3B;PPP4R4;CHORDC1;KAT7;ANKS1A;SIL1;SLC35A5;SEPHS2;TRIM23;TMEM8B;VPS18;ATG3;GSTK1;STARD4;C5ORF15;CACNA2D3;NSMCE1;ARMC8;MFSD11;GTPBP4;PISD;NUP93;GPR162;BOLA3;FDX1;RUFY2;CTXN2;CCDC82;SPTBN4;SEH1L;DCUN1D5;PDXDC1;MRPL18;EIF5A2;CTR9;TMTC3;PDGFA;NLK;C9ORF72;RPAP3;ZMPSTE24;D…	367
LCnmf1	Epigenomics_Roadmap_HM_ChIP-seq	H3K4ac H9	102	0.000160558	0.000577695	1.39107	12.1535	VEZT;TRIO;PANK3;SLC35B1;TESK1;CCNC;TMEM97;CISD3;TXNDC17;ZDHHC4;EPS8;PSMD9;GPR176;OGFOD1;CHORDC1;KAT7;ANKS1A;SLC35A5;ATG3;STARD4;C5ORF15;COG4;AP1AR;ARMC8;RC3H2;GTPBP4;NUP93;GPR162;BOLA3;DDIT3;CCDC82;SPTBN4;NUMBL;SEH1L;DCUN1D5;MRPL18;C9ORF72;ZMPSTE24;SCFD1;PDCD10;DPH3;RSU1;EAF1;STAM;MRPL24;MANF;NR2F6;MRPL30;FUBP1;MPHOSPH10;ATG2B;WDR48;HEXB;ZFAND2A;DIS3L;MAGEF1;PIGP;SRP54;ADK;SNX13;SMG9;ASH2L;PTPRK;…	202
LCnmf1	Epigenomics_Roadmap_HM_ChIP-seq	H3K27ac H1 Derived Neuronal Progenitor Cultured Cells	103	0.000163506	0.000582589	1.38099	12.0404	VEZT;PANK2;PANK3;TMEM41B;TESK1;CCNC;UBE2L6;CYB5D2;TXNDC17;PSMD9;RNF115;UBASH3B;OGFOD1;PPP4R4;KAT7;SLC35A5;TMEM8B;VPS18;ATG3;STARD4;AP1AR;ARMC8;MFSD11;FDX1;RUFY2;CCDC82;NUMBL;SEH1L;NECAB3;DCUN1D5;MRPL18;CTR9;C9ORF72;RPAP3;ZMPSTE24;DEDD2;SNX4;UGCG;SCFD1;PDCD10;HLTF;NEU1;DYM;PPP1R21;STAM;MRPL30;FUBP1;MPHOSPH10;FBXL3;MMS19;RGL1;ATG2B;CDK16;TRAM1;WDR48;FAF1;PIGP;SRP54;ADK;SNX13;SMG9;ASH2L;PTPRK;PIGX;D…	219
LCnmf1	Epigenomics_Roadmap_HM_ChIP-seq	H3K4me3 Adipose Derived Mesenchymal Stem Cell Cultured Cells	104	0.000175307	0.000618631	1.36626	11.8168	VEZT;LPGAT1;CHIC1;SLC35B1;TESK1;IFIT5;CCNC;UBE2L6;TMEM97;PWP1;CYB5D2;CISD3;TXNDC17;ZDHHC4;PSMD9;NUB1;NSDHL;GPR176;RNF115;UBASH3B;OGFOD1;PPP4R4;CHORDC1;KAT7;ANKS1A;SIL1;SLC35A5;SEPHS2;TRIM23;TMEM8B;EPHA5;VPS18;ATG3;GSTK1;STARD4;C5ORF15;CACNA2D3;NSMCE1;AP1AR;ARMC8;GTPBP4;PISD;NUP93;GPR162;KATNAL1;BOLA3;DDIT3;RUFY2;HECA;CTXN2;CCDC82;SEH1L;NECAB3;PDXDC1;MRPL18;FLII;EIF5A2;CTR9;TMTC3;PDGFA;NLK;C9ORF72…	355
LCnmf1	Epigenomics_Roadmap_HM_ChIP-seq	H3K9ac Rectal Smooth Muscle	105	0.000187555	0.000655549	1.37464	11.7964	VEZT;TRIO;LPGAT1;CHIC1;TMEM41B;KDELR1;TESK1;IFIT5;CCP110;CCNC;EPS8;PSMD9;NUB1;NSDHL;GPR176;CHORDC1;ANKS1A;SIL1;SLC35A5;SEPHS2;TRIM23;VPS18;ATG3;GSTK1;STARD4;C5ORF15;COG4;NSMCE1;AP1AR;ARMC8;GTPBP4;NUP93;KATNAL1;RUFY2;DCUN1D5;PDXDC1;MRPL18;CTR9;TMTC3;PDGFA;NLK;C9ORF72;ZMPSTE24;RHOT1;GRPEL1;PDCD10;HLTF;VPS8;NEU1;DYM;RSU1;NUS1;ICMT;ABCA5;PPP1R21;LRRN2;EAF1;UPF3B;RAB27B;MRPL30;NCEH1;ID2;MPHOSPH10;TECP…	223
LCnmf1	Epigenomics_Roadmap_HM_ChIP-seq	H3K9ac Muscle Satellite Cultured Cells	106	0.000236006	0.000817115	1.35389	11.3072	VEZT;PANK3;LPGAT1;CHIC1;TMEM41B;SLC35B1;TESK1;IFIT5;CCP110;CCNC;UBE2L6;TMEM97;PWP1;CYB5D2;CISD3;TXNDC17;ZDHHC4;LSM10;PSMD9;NUB1;NSDHL;GPR176;RNF115;UBASH3B;OGFOD1;PPP4R4;CHORDC1;ANKS1A;SIL1;SLC35A5;SEPHS2;TRIM23;TMEM8B;EPHA5;VPS18;ATG3;GSTK1;STARD4;C5ORF15;NSMCE1;AP1AR;ARMC8;MFSD11;GTPBP4;PISD;NUP93;GPR162;KATNAL1;BOLA3;DDIT3;FDX1;RUFY2;CCDC82;NUMBL;SEH1L;NECAB3;DCUN1D5;PDXDC1;MRPL18;FLII;EIF5A2;…	341
LCnmf1	Epigenomics_Roadmap_HM_ChIP-seq	H4K91ac H1	107	0.000245724	0.000842811	1.37161	11.3999	VEZT;PANK2;PANK3;MYT1L;TESK1;CCP110;TMEM97;PWP1;CISD3;TXNDC17;EPS8;PSMD9;UBASH3B;OGFOD1;CHORDC1;KAT7;ANKS1A;SLC35A5;SEPHS2;TRIM23;TMEM8B;COG4;NSMCE1;AP1AR;ARMC8;MFSD11;GTPBP4;NUP93;KATNAL1;BOLA3;FDX1;RUFY2;SPTBN4;NUMBL;NECAB3;ABCB6;MRPL18;FLII;PEX11B;PDGFA;ZMPSTE24;DEDD2;UGCG;SCFD1;GRPEL1;PDCD10;HLTF;NEU1;DYM;FAM43B;NDFIP2;EAF1;STAM;MANF;MRPL30;FUBP1;MPHOSPH10;CDK16;TRAM1;LRSAM1;HEXB;DIS3L;PIGP;S…	211
LCnmf1	Epigenomics_Roadmap_HM_ChIP-seq	H4K91ac IMR90	108	0.000282768	0.000960888	1.36587	11.1603	VEZT;PANK2;PANK3;CHIC1;TMEM41B;KDELR1;SLC35B1;IFIT5;UBE2L6;PWP1;CYB5D2;CISD3;TXNDC17;ZDHHC4;EPS8;PSMD9;RNF115;CHORDC1;KAT7;SIL1;SLC35A5;SEPHS2;TRIM23;TMEM8B;ATG3;C5ORF15;COG4;NSMCE1;AP1AR;ARMC8;MFSD11;RC3H2;PISD;NUP93;RUFY2;CCDC82;NUMBL;NECAB3;DCUN1D5;PDXDC1;MRPL18;FLII;EIF5A2;TWF2;ZMPSTE24;DEDD2;SNX4;SCFD1;PRPSAP2;SNX2;HLTF;RSU1;ABCA5;PPP1R21;EAF1;STAM;MANF;NR2F6;NCEH1;FUBP1;MPHOSPH10;FBXL3;MMS1…	213
LCnmf1	Epigenomics_Roadmap_HM_ChIP-seq	H3K4me3 Mobilized CD34 Primary Cells	109	0.000286328	0.000964058	1.3818	11.2732	TRIO;CHIC1;TESK1;TMEM97;EPS8;LSM10;PSMD9;NUB1;NSDHL;GPR176;RNF115;UBASH3B;PPP4R4;ANKS1A;TMEM8B;VPS18;ATG3;GSTK1;STARD4;C5ORF15;CACNA2D3;ARMC8;GTPBP4;NUP93;GPR162;DDIT3;FDX1;RUFY2;SEH1L;PDXDC1;MRPL18;FLII;PDGFA;C9ORF72;RHOT1;PRPSAP2;GRPEL1;LDHD;GSG1L;RSU1;NDFIP2;ICMT;ABCA5;UPF3B;NR2F6;MRPL30;NPLOC4;MMS19;ATG2B;LGMN;CDK16;LRSAM1;WDR48;HEXB;ARPC1B;DIS3L;PIGP;SRP54;LPCAT1;ADK;SNX13;PIGZ;SMG9;ASH2L;WD…	418
LCnmf1	Epigenomics_Roadmap_HM_ChIP-seq	H3K4me3 Treg Primary Cells	110	0.000298975	0.00099749	1.34899	10.9473	VEZT;TRIO;PANK3;LPGAT1;CHIC1;TMEM41B;TESK1;CCP110;TMEM97;PWP1;TXNDC17;ZDHHC4;EPS8;LSM10;PSMD9;NUB1;NSDHL;GPR176;RNF115;TRIM28;PPP4R4;KAT7;ANKS1A;SIL1;SLC35A5;SEPHS2;TRIM23;TMEM8B;VPS18;ATG3;C5ORF15;NSMCE1;AP1AR;MFSD11;GTPBP4;PISD;NUP93;KATNAL1;BOLA3;RUFY2;CCDC82;SEH1L;NECAB3;PDXDC1;EIF5A2;TMTC3;C9ORF72;RPAP3;ZMPSTE24;UGCG;SCFD1;RHOT1;PRPSAP2;HLTF;DPH3;NEU1;RSU1;NDFIP2;ICMT;ABCA5;PPP1R21;UPF3B;RAB…	254
LCnmf1	Epigenomics_Roadmap_HM_ChIP-seq	H3K4me3 Duodenum Mucosa	111	0.000351762	0.00116303	1.33977	10.6546	VEZT;LPGAT1;CHIC1;TESK1;IFIT5;CCNC;UBE2L6;TMEM97;PWP1;TXNDC17;ZDHHC4;LSM10;PSMD9;NUB1;NSDHL;GPR176;RNF115;UBASH3B;PPP4R4;KAT7;ANKS1A;SIL1;SLC35A5;SEPHS2;TRIM23;TMEM8B;EPHA5;VPS18;ATG3;C5ORF15;CACNA2D3;NSMCE1;AP1AR;ARMC8;MFSD11;GTPBP4;NUP93;GPR162;KATNAL1;BOLA3;DDIT3;RUFY2;HECA;CTXN2;CCDC82;SEH1L;NECAB3;DCUN1D5;MRPL18;FLII;EIF5A2;CTR9;TWF2;C9ORF72;RPAP3;ZMPSTE24;DEDD2;SNX4;SCFD1;RHOT1;SNX2;GRPEL1;…	330
LCnmf1	Epigenomics_Roadmap_HM_ChIP-seq	H3K79me1 H1	112	0.000544775	0.00178511	1.39278	10.4669	SH3GL3;PANK2;PANK3;GOLT1B;KDELR1;TESK1;UBE2D1;PLOD1;ZFAND1;PWP1;ZDHHC4;GPR176;PPP4R4;CHCHD6;OSBP;CHORDC1;TRAPPC12;NUDT14;TMEM8B;C11ORF68;VPS18;ATG3;CSNK1G3;C5ORF15;DYRK1A;NSMCE1;MFSD11;RC3H2;SUPT7L;ALDH3A2;GPR162;KATNAL1;PSPC1;BOLA3;RUFY2;AAGAB;TTPAL;SNRNP200;SPTBN4;NUMBL;ABCB6;CUL5;SLC45A1;MRPL18;CTR9;UBR1;NLK;C9ORF72;RPAP3;ZMPSTE24;CORO1C;UGCG;PRPSAP2;ORC3;DPH3;VPS8;NEU1;DYM;RSU1;SMYD3;TBC1D15;…	148
LCnmf1	Epigenomics_Roadmap_HM_ChIP-seq	H3K23ac H9	113	0.000625888	0.00203275	1.40897	10.393	VEZT;PANK2;UBE2D1;CCNC;ZFAND1;TMEM97;CISD3;LSM10;GPR176;OGFOD1;CHCHD6;CHORDC1;SLC25A40;KAT7;KPNA3;CSNK1G3;STARD4;C5ORF15;ANAPC7;COG4;LMTK3;AP1AR;MFSD11;GTF2F1;GTPBP4;SUPT7L;NUP93;TPST1;GPR162;PSPC1;DDIT3;TCTA;SNRNP200;VCL;TXNDC9;CUL5;MRPL18;ZMPSTE24;CORO1C;DEDD2;VCPIP1;SCFD1;PRPSAP2;ORC3;TBC1D15;RAP1GAP2;CBX7;AKIRIN2;CHTOP;FANCL;TRAPPC4;EAF1;SLC4A10;STAM;ARHGAP26;EIF2S1;MRPL24;BTBD8;LRFN5;FUBP1;O…	131
LCnmf1	Epigenomics_Roadmap_HM_ChIP-seq	H3K4me3 Chondrocytes from Bone Marrow Derived Mesenchymal Stem Cell Cultured Cells	114	0.000716289	0.00230595	1.31554	9.5264	VEZT;PANK3;LPGAT1;CHIC1;TMEM41B;SLC35B1;TESK1;CCP110;CCNC;UBE2L6;TMEM97;PWP1;CYB5D2;CISD3;TXNDC17;ZDHHC4;PSMD9;NUB1;NSDHL;GPR176;RNF115;UBASH3B;OGFOD1;PPP4R4;ANKS1A;SIL1;SLC35A5;SEPHS2;TRIM23;TMEM8B;EPHA5;VPS18;ATG3;GSTK1;STARD4;C5ORF15;CACNA2D3;NSMCE1;ARMC8;GTPBP4;NUP93;GPR162;KATNAL1;BOLA3;DDIT3;RUFY2;CTXN2;SEH1L;NECAB3;PDXDC1;FLII;EIF5A2;CTR9;TMTC3;NLK;C9ORF72;RPAP3;ZMPSTE24;DEDD2;RHOT1;GRPEL1…	296
LCnmf1	Epigenomics_Roadmap_HM_ChIP-seq	H3K9ac CD8 Naive Primary Cells	115	0.000737084	0.00235226	1.36542	9.84848	LPGAT1;CHIC1;KDM1A;KDELR1;TESK1;CCP110;TMEM97;NR3C1;PWP1;TXNDC17;PSMD9;NUB1;NSDHL;RNF115;UBASH3B;RNF19A;TRAPPC12;ENPP4;KAT7;KPNA5;ENPP5;SLC35A5;SLC25A44;SEPHS2;TRIM23;TMEM8B;C11ORF68;VPS18;ATG3;CSNK1G3;GSTK1;ANAPC7;EIF1AY;DYRK1A;NSMCE1;MUL1;MFSD11;GTF2F1;GTPBP4;PISD;ALDH3A2;PSPC1;DDIT3;FDX1;RUFY2;TCTA;TTPAL;SPTBN4;SEH1L;TXNDC9;DCUN1D5;PEX11B;SLC38A10;UBR1;SUPT6H;RPAP3;CORO1C;DEDD2;EBP;GRPEL1;MAN2…	163
LCnmf1	Epigenomics_Roadmap_HM_ChIP-seq	H3K4me1 Penis Foreskin Keratinocyte Primary Cells	116	0.000926294	0.0029306	1.3241	9.24792	VEZT;PANK2;TMEM41B;SLC35B1;IFIT5;UBE2L6;EPS8;NUB1;GPR176;OGFOD1;SIL1;TMEM8B;EPHA5;VPS18;ATG3;GSTK1;C5ORF15;CACNA2D3;NSMCE1;AP1AR;GTPBP4;KATNAL1;FDX1;RUFY2;HECA;CTXN2;EIF5A2;NLK;ZMPSTE24;SNX4;UGCG;SCFD1;PRPSAP2;SNX2;FLRT2;HLTF;VPS8;DYM;RIMKLA;NDFIP2;SPHKAP;ABCA5;LRRN2;RAB39B;RAB27B;NCEH1;KLHDC8A;FBXL3;RGL1;MRAP2;ATG2B;TRAM1;PTPRR;HEXB;FAF1;PTPRO;DIS3L;PIGP;SNX13;PIGZ;IER3IP1;WDR45;PIGX;ATIC;SPTLC2…	215
LCnmf1	Epigenomics_Roadmap_HM_ChIP-seq	H3K36me3 iPS DF 6.9	117	0.000977013	0.00306465	1.38016	9.56587	SH3GL3;PANK2;TRIO;KDM1A;KDELR1;IFIT5;UBE2L6;PLOD1;TMEM97;CYB5D2;ZDHHC4;GPR176;RNF19A;CHCHD6;TRAPPC12;ANKS1A;KPNA3;SEPHS2;KPNA1;C11ORF68;EPHA5;DYRK1A;TTC7B;MFSD11;GTPBP4;SUPT7L;NUP93;TPST1;PSPC1;BOLA3;SPECC1L;RUFY2;WDFY1;HECA;TCTA;SNRNP200;KANK4;IFNAR1;SPTBN4;SEH1L;CUL5;PDXDC1;MRPL18;SLC1A1;PEX11B;EIF5A2;SLC38A10;SNX4;UGCG;ORC3;CDH22;DPH3;RNF170;DYM;RSU1;MARK1;AKIRIN2;ARHGAP26;CNIH4;TECPR1;ATG2B;D…	138
LCnmf1	Epigenomics_Roadmap_HM_ChIP-seq	H3K23ac H1	118	0.00110748	0.00344446	1.54405	10.5083	VEZT;WDR48;KDM1A;MAST2;MAGEF1;PIGP;SRP54;SNX13;PLOD1;PHTF1;CISD3;TXNDC17;SLC2A8;SGCE;NKIRAS1;OGFOD1;DHX15;ME3;BBS4;PAAF1;CSNK1G3;ITGA4;C14ORF119;SPATS2;TOMM34;LMTK3;DYRK1A;AP1AR;MYRIP;GTF2F1;ZDHHC14;ALDH3A2;GPR162;PSPC1;TCTA;GTF2A1;NUMBL;NBAS;TM2D2;SLC20A1;TM2D1;MRPL18;SLC1A1;USO1;USP12;TWF2;HTT;ACVR1B;SUPT6H;C9ORF72;PDCD10;ORC3;TBC1D15;AKIRIN2;NDFIP2;ANKRD27;NIPSNAP3A;TRAPPC4;ARHGAP26;HIPK3;MIB1…	68
LCnmf1	Epigenomics_Roadmap_HM_ChIP-seq	H2BK12ac H1	119	0.00168556	0.00519833	1.30378	8.32549	VEZT;PANK2;TMEM41B;MYT1L;IFIT5;CCP110;CCNC;UBE2L6;TMEM97;PWP1;TXNDC17;LSM10;UBASH3B;KAT7;SIL1;SLC35A5;SEPHS2;TRIM23;TMEM8B;EPHA5;VPS18;ATG3;STARD4;COG4;CACNA2D3;NSMCE1;AP1AR;ARMC8;MFSD11;BOLA3;DDIT3;SPTBN4;NUMBL;ABCB6;DCUN1D5;MRPL18;FLII;PEX11B;EIF5A2;ZMPSTE24;SCFD1;FLRT2;PDCD10;DPH3;NEU1;FAM43B;NUS1;NDFIP2;SPHKAP;RAB27B;STAM;MRPL24;MRPL30;ID2;FUBP1;MPHOSPH10;MMS19;CDK16;LRSAM1;PTPRR;WDR48;HEXB;D…	212
LCnmf1	Epigenomics_Roadmap_HM_ChIP-seq	H3K9ac Rectal Mucosa	120	0.00187562	0.00573626	1.29793	8.14948	LPGAT1;CHIC1;TMEM41B;TESK1;UBE2L6;TMEM97;PWP1;CISD3;TXNDC17;ZDHHC4;PSMD9;NUB1;NSDHL;GPR176;RNF115;UBASH3B;PPP4R4;CHORDC1;KAT7;SIL1;SLC35A5;TRIM23;VPS18;ATG3;STARD4;C5ORF15;COG4;ARMC8;GTPBP4;KATNAL1;DDIT3;RUFY2;CCDC82;SPTBN4;NECAB3;MRPL18;FLII;CTR9;TMTC3;TWF2;NLK;RPAP3;DEDD2;SCFD1;SNX2;PDCD10;HLTF;LDHD;NEU1;RSU1;NUS1;ICMT;ABCA5;LRRN2;UPF3B;RAB27B;STAM;NCEH1;NPLOC4;ID2;MPHOSPH10;MRAP2;TECPR1;ATG2B;…	217
LCnmf1	Epigenomics_Roadmap_HM_ChIP-seq	H3K14ac H1	121	0.00203124	0.00616086	1.35012	8.36953	CCP110;UBE2L6;PLOD1;CYB5D2;TXNDC17;EPS8;GPR176;RNF115;OGFOD1;PPP4R4;CHORDC1;TRAPPC12;KAT7;KPNA5;KPNA3;VPS18;ANAPC7;COG4;CACNA2D3;AP1AR;GTF2F1;TPST1;GPR162;BOLA3;SPECC1L;ADNP;TCTA;SNRNP200;SEH1L;ABCB6;CUL5;MRPL18;FLII;SLC1A1;CUL2;DEDD2;UGCG;PDCD10;VPS8;TBC1D13;TBC1D14;MARK1;RAP1GAP2;CBX7;AKIRIN2;ANKRD27;FANCL;TRAPPC4;STAM;NR2F6;MRPL30;LRFN5;APPBP2;TMEM115;FUBP1;MPHOSPH10;FBXL3;TAB2;MMS19;RGL1;ACBD…	136
LCnmf1	Epigenomics_Roadmap_HM_ChIP-seq	H3K27ac Brain Cingulate Gyrus	122	0.00222617	0.00669675	1.31853	8.05291	SH3GL3;TRIO;CHIC1;KDM1A;GOLT1B;TESK1;CCNC;ZFAND1;PWP1;PSMD9;NSDHL;GPR176;RNF19A;CHCHD6;TRAPPC12;SLC25A40;ENPP4;ANKS1A;KPNA3;SLC35A5;SEPHS2;C11ORF68;EPHA5;VPS18;ATG3;CSNK1G3;C11ORF87;EIF1AY;RALGAPA1;NSMCE1;MUL1;AP1AR;SUPT7L;PSPC1;BOLA3;FDX1;AAGAB;SNRNP200;CCDC82;RTN2;DCUN1D5;INSIG2;COPB1;SLC1A1;CUL2;EIF5A2;CTR9;TMTC3;C9ORF72;UGCG;SCFD1;EBP;SNX2;ORC3;HLTF;VPS8;TBC1D13;RSU1;NAE1;RIMKLA;TBC1D15;MARK1…	166
LCnmf1	Epigenomics_Roadmap_HM_ChIP-seq	H3K9me3 Brain Germinal Matrix	123	0.00224879	0.00670981	4.32213	26.3536	SGCE;MAGEL2;SNX16;HLTF;TSC22D2;TBC1D13;RPA2	7
LCnmf1	Epigenomics_Roadmap_HM_ChIP-seq	H3K79me2 H1	124	0.00228716	0.00672916	1.58802	9.65585	GOLT1B;ZFAND2A;PIGP;SRP54;ADK;ZFAND1;PWP1;MRPL32;SGCE;NKIRAS1;TRAPPC12;PAAF1;PRMT5;SPHK2;C14ORF119;MFSD11;FAM91A1;SUPT7L;LRRC41;PSPC1;BOLA3;SPECC1L;EAPP;SNRNP200;GRAMD1B;GRAMD1A;SLC20A1;SHC1;MRPL18;FLII;TWF2;ACVR1B;VCPIP1;AP3M1;BMS1;MED31;DPH3;RNF170;SUDS3;FAHD1;ELP2;EIF2S1;HNRNPAB;MTOR;CDKN2AIPNL;ID2;MPHOSPH10;TARDBP;TMEM18;ABCE1;LGMN	51
LCnmf1	Epigenomics_Roadmap_HM_ChIP-seq	H3K9ac Peripheral Blood Mononuclear Primary Cells	125	0.00229195	0.00672916	1.27871	7.77244	VEZT;LPGAT1;CHIC1;TESK1;IFIT5;CCNC;TMEM97;PWP1;CISD3;TXNDC17;ZDHHC4;EPS8;PSMD9;NUB1;NSDHL;GPR176;RNF115;TRIM28;PPP4R4;CHORDC1;SIL1;SEPHS2;TMEM8B;VPS18;ATG3;STARD4;AP1AR;ARMC8;GTPBP4;NUP93;GPR162;KATNAL1;BOLA3;DDIT3;HECA;CCDC82;SPTBN4;NUMBL;NECAB3;DCUN1D5;PDXDC1;FLII;EIF5A2;CTR9;PDGFA;SNX4;SCFD1;RHOT1;GRPEL1;HLTF;NEU1;RSU1;RIMKLA;NDFIP2;ICMT;ABCA5;UPF3B;RAB27B;MRPL24;MANF;NR2F6;MRPL30;NCEH1;ID2;FU…	267
LCnmf1	Epigenomics_Roadmap_HM_ChIP-seq	H3K4me3 Bone Marrow Derived Mesenchymal Stem Cell Cultured Cells	126	0.00273247	0.00795887	1.27048	7.4991	VEZT;PANK3;CHIC1;TMEM41B;SLC35B1;TESK1;IFIT5;UBE2L6;TMEM97;PWP1;CYB5D2;CISD3;TXNDC17;ZDHHC4;PSMD9;NUB1;NSDHL;RNF115;OGFOD1;PPP4R4;CHORDC1;ANKS1A;SIL1;SLC35A5;SEPHS2;TRIM23;EPHA5;VPS18;ATG3;GSTK1;STARD4;CACNA2D3;NSMCE1;AP1AR;ARMC8;MFSD11;GTPBP4;NUP93;GPR162;BOLA3;DDIT3;RUFY2;CTXN2;CCDC82;SEH1L;NECAB3;PDXDC1;EIF5A2;CTR9;TMTC3;NLK;C9ORF72;RPAP3;ZMPSTE24;SNX4;SCFD1;RHOT1;GRPEL1;PDCD10;HLTF;VPS8;LDHD;…	296
LCnmf1	Epigenomics_Roadmap_HM_ChIP-seq	H3K4me2 IMR90	127	0.0029035	0.00839043	1.26858	7.41083	VEZT;PANK3;LPGAT1;CHIC1;SLC35B1;TESK1;IFIT5;CCNC;UBE2L6;TMEM97;PWP1;CYB5D2;CISD3;TXNDC17;ZDHHC4;LSM10;PSMD9;NUB1;NSDHL;RNF115;TRIM28;OGFOD1;ANKS1A;SIL1;SLC35A5;SEPHS2;TRIM23;TMEM8B;EPHA5;VPS18;ATG3;STARD4;COG4;CACNA2D3;NSMCE1;AP1AR;ARMC8;MFSD11;NUP93;GPR162;BOLA3;DDIT3;RUFY2;HECA;CTXN2;CCDC82;SEH1L;NECAB3;PDXDC1;MRPL18;FLII;CTR9;TMTC3;PDGFA;C9ORF72;RPAP3;ZMPSTE24;SNX4;SCFD1;RHOT1;PRPSAP2;SNX2;GRP…	312
LCnmf1	Epigenomics_Roadmap_HM_ChIP-seq	H3K4me1 H1 BMP4 Derived Mesendoderm Cultured Cells	128	0.00306246	0.00878065	1.29874	7.51781	SH3GL3;PANK2;PANK3;LPGAT1;GOLT1B;MYT1L;SLC35B1;TESK1;UBE2D1;PLOD1;NR3C1;CYB5D2;CISD3;EPS8;LSM10;PSMD9;GPR176;GNPTAB;OGFOD1;CHCHD6;OSBP;TRAPPC12;KAT7;ENPP5;SEPHS2;TRIM23;TMEM8B;C11ORF68;EPHA5;VPS18;CSNK1G3;STARD4;C11ORF87;ANAPC7;LMTK3;ARMC8;GTF2F1;FAM91A1;GTPBP4;SUPT7L;GPR162;BOLA3;DDIT3;WDFY1;AAGAB;TTPAL;SNRNP200;CTXN2;KANK4;NUMBL;TXNDC9;NECAB3;FLII;PEX11B;UBR1;C9ORF72;RPAP3;TIMM50;PRPSAP2;SNX2;G…	176
LCnmf1	Epigenomics_Roadmap_HM_ChIP-seq	H4K8ac H9	129	0.00346913	0.00986955	1.30814	7.4091	VEZT;PANK2;PANK3;KDM1A;GOLT1B;TMEM41B;TESK1;ZFAND1;PWP1;ZDHHC4;EFTUD2;RNF115;UBASH3B;OGFOD1;OSBP;TRAPPC12;KAT7;KPNA5;ANKS1A;KPNA3;SEPHS2;NUDT14;TRIM23;CSNK1G3;ANAPC7;COG4;NSMCE1;MUL1;AP1AR;MFSD11;SUPT7L;ALDH3A2;NUP93;IFI27;PSPC1;ADNP;TCTA;VCL;IFNAR1;CUL5;MRPL18;SLC1A1;CUL2;PEX11B;C9ORF72;ZMPSTE24;SCFD1;PDCD10;ORC3;MED31;DPH3;NEU1;TBC1D14;SUDS3;RSU1;NAE1;SMYD3;TBC1D15;MARK1;AKIRIN2;EIF2B3;LRRN2;TR…	155
LCnmf1	Epigenomics_Roadmap_HM_ChIP-seq	H3K4ac H1	130	0.0037791	0.0106687	1.31466	7.33354	PANK2;KDM1A;TMEM97;CISD3;TXNDC17;EFTUD2;LSM10;PSMD9;GPR176;CHORDC1;TRAPPC12;VPS18;STARD4;ANAPC7;TOMM34;LMTK3;DYRK1A;NSMCE1;AP1AR;MFSD11;GTF2F1;GTPBP4;PISD;ALDH3A2;GPR162;PSPC1;BOLA3;ADNP;TCTA;TTPAL;SNRNP200;VCL;NUMBL;SEH1L;NECAB3;ABCB6;CUL5;SLC45A1;MRPL18;ABHD8;PDGFA;C9ORF72;CORO1C;DEDD2;UGCG;SCFD1;GRPEL1;ORC3;CDH22;NEU1;RNF170;TBC1D14;NAE1;SMYD3;TBC1D15;MARK1;AKIRIN2;LRRN2;TRAPPC4;PDE2A;TRPV2;ST…	143
LCnmf1	Epigenomics_Roadmap_HM_ChIP-seq	H3K36me3 Fetal Lung	131	0.00388888	0.0108948	1.87873	10.4263	GTF2A1;VEZT;TM2D1;USO1;SNX13;PTPRK;SGCE;NSDHL;SNX2;RNF19A;TRAPPC12;KPNA5;PAAF1;ATE1;WTAP;EAF1;DYRK1A;HIPK3;SUPT7L;PSPC1;SPECC1L;AGGF1;CCDC82;EXOC2;ATG2B	25
LCnmf1	Epigenomics_Roadmap_HM_ChIP-seq	H3K27ac Brain Anterior Caudate	132	0.00423002	0.0117607	1.29223	7.06275	SH3GL3;KDM1A;TESK1;UBE2D1;CCNC;ZFAND1;TMEM97;PWP1;CYB5D2;PSMD9;NSDHL;GPR176;TRAPPC12;SLC25A40;ENPP4;KPNA5;ANKS1A;KPNA3;SEPHS2;TRIM23;C11ORF68;EPHA5;VPS18;ANAPC7;EIF1AY;SEMA6D;LMTK3;MUL1;AP1AR;MFSD11;FAM91A1;SUPT7L;PSPC1;WDFY1;AAGAB;HECA;CTXN2;CCDC82;VCL;SEH1L;TXNDC9;DCUN1D5;INSIG2;SLC45A1;MRPL18;COPB1;FLII;SLC1A1;EIF5A2;CTR9;EBP;SNX2;ORC3;HLTF;VPS8;RSU1;SMYD3;RIMKLA;TBC1D15;MARK1;NUS1;EIF2B3;NDFI…	165
LCnmf1	Epigenomics_Roadmap_HM_ChIP-seq	H3K4me1 H1 Derived Mesenchymal Stem Cells	133	0.00440622	0.0121585	1.27499	6.91651	SLC35B1;TESK1;UBE2L6;TMEM97;PWP1;TXNDC17;ZDHHC4;NUB1;GPR176;UBASH3B;PPP4R4;ANKS1A;SEPHS2;TMEM8B;EPHA5;VPS18;CACNA2D3;GTPBP4;PISD;BOLA3;HECA;CTXN2;SEH1L;PEX11B;EIF5A2;TMTC3;NLK;C9ORF72;UGCG;RHOT1;VPS8;NEU1;DYM;FAM43B;RIMKLA;NUS1;ABCA5;LRRN2;EAF1;RAB27B;MRPL24;MANF;NR2F6;RGL1;MRAP2;TECPR1;ATG2B;LGMN;TRAM1;PTPRR;HEXB;ARPC1B;PTPRO;DIS3L;SRP54;PIGZ;ASH2L;PTPRJ;IER3IP1;WDR45;MRPL32;HERPUD1;ATIC;RNF150;…	193
LCnmf1	Epigenomics_Roadmap_HM_ChIP-seq	H3K27ac Brain Mid Frontal Lobe	134	0.00537432	0.0147192	1.28059	6.6925	VEZT;SH3GL3;LPGAT1;CHIC1;KDM1A;GOLT1B;TESK1;CCNC;UBE2L6;ZFAND1;NR3C1;PWP1;PSMD9;NUB1;GPR176;RNF19A;OGFOD1;CHCHD6;OSBP;TRAPPC12;SLC25A40;ENPP4;ANKS1A;KPNA3;ENPP5;SEPHS2;NUDT14;TRIM23;C11ORF68;EPHA5;VPS18;CSNK1G3;C11ORF87;EIF1AY;CACNA2D3;DYRK1A;NSMCE1;MUL1;AP1AR;ARMC8;FAM91A1;SUPT7L;PSPC1;FDX1;ADNP;TCTA;CTXN2;VCL;SEH1L;DCUN1D5;INSIG2;COPB1;EIF5A2;CTR9;TMTC3;SCFD1;EBP;ORC3;HLTF;VPS8;NEU1;RNF170;RSU1…	167
LCnmf1	Epigenomics_Roadmap_HM_ChIP-seq	H3K9ac Brain Substantia Nigra	135	0.00552426	0.0150178	1.27147	6.60986	CHIC1;KDM1A;GOLT1B;KDELR1;SLC35B1;UBE2D1;UBE2L6;ZFAND1;TMEM97;PWP1;ZDHHC4;PSMD9;NSDHL;GNPTAB;UBASH3B;PPP4R4;CHCHD6;CHORDC1;TRAPPC12;SLC25A40;ENPP4;KPNA3;SIL1;SEPHS2;TRIM23;EPHA5;CSNK1G3;GSTK1;LMTK3;CACNA2D3;NSMCE1;MUL1;GTF2F1;SUPT7L;ALDH3A2;NUP93;PSPC1;BOLA3;SPECC1L;WDFY1;AAGAB;HECA;TTPAL;CCDC82;VCL;IFNAR1;MAGEL2;TXNDC9;DCUN1D5;PDXDC1;INSIG2;COPB1;SLC1A1;EIF5A2;TMTC3;UBR1;DEDD2;EBP;PRPSAP2;GRPEL1…	181
LCnmf1	Epigenomics_Roadmap_HM_ChIP-seq	H3K9ac Adipose Derived Mesenchymal Stem Cell Cultured Cells	136	0.00565887	0.0152706	1.24443	6.43935	VEZT;PANK3;LPGAT1;CHIC1;TMEM41B;KDELR1;SLC35B1;TESK1;IFIT5;CCP110;CCNC;TMEM97;PWP1;CISD3;TXNDC17;ZDHHC4;PSMD9;NUB1;NSDHL;TRIM28;UBASH3B;PPP4R4;CHORDC1;ANKS1A;SIL1;SLC35A5;SEPHS2;TRIM23;TMEM8B;EPHA5;VPS18;ATG3;GSTK1;STARD4;NSMCE1;ARMC8;RC3H2;GTPBP4;NUP93;KATNAL1;BOLA3;FDX1;RUFY2;HECA;SEH1L;NECAB3;ABCB6;PDXDC1;MRPL18;FLII;PEX11B;EIF5A2;CTR9;TMTC3;PDGFA;NLK;C9ORF72;RPAP3;DEDD2;SNX4;SCFD1;RHOT1;PDCD1…	288
LCnmf1	Epigenomics_Roadmap_HM_ChIP-seq	H3K4me1 CD34 Cultured Cells	137	0.00598191	0.0160245	1.25537	6.42627	VEZT;LPGAT1;CHIC1;SLC35B1;IFIT5;PWP1;CYB5D2;CISD3;TXNDC17;EPS8;NUB1;PPP4R4;TRIM23;VPS18;STARD4;COG4;MFSD11;GTPBP4;DDIT3;RUFY2;CTXN2;CCDC82;NUMBL;SEH1L;PDXDC1;FLII;EIF5A2;CTR9;TMTC3;PDGFA;C9ORF72;DEDD2;SNX4;UGCG;SCFD1;SNX2;GRPEL1;PDCD10;DPH3;VPS8;NEU1;FAM43B;RIMKLA;EAF1;NR2F6;MRPL30;ID2;FBXL2;MRAP2;TECPR1;ATG2B;CDK16;LRSAM1;WDR48;HEXB;PTPRO;SRP54;LPCAT1;PIGZ;SMG9;PTPRK;WDR45;SMG5;ATIC;NKIRAS1;DGCR…	212
LCnmf1	Epigenomics_Roadmap_HM_ChIP-seq	H2BK120ac IMR90	138	0.0063812	0.0169703	1.36325	6.89042	VEZT;CHIC1;USP32;MAST2;DIS3L;PIGP;IFIT5;SRA1;UBE2L6;PLOD1;PWP1;PHTF1;TXNDC17;EPS8;GPR176;RNF115;AP1G1;ME3;ATP7A;PAAF1;TRIM23;TMEM8B;STARD4;C5ORF15;ANAPC7;ITGA3;SPATS2;TSC22D2;DYRK1A;ARMC8;GTF2F1;SUPT7L;NUP93;RASA1;DDIT3;AGPS;ADNP;GTF2A1;PRKAA1;NBAS;CUL5;TM2D1;GMPR2;COPB1;PEX11B;USO1;EIF5A2;TWF2;UBR1;ACVR1B;RCHY1;NALCN;SUPT6H;TMEM165;DEDD2;UGCG;SCFD1;RHOT1;KCTD20;FLRT2;PERP;ORC3;VPS8;APBB2;SRSF10;…	89
LCnmf1	Epigenomics_Roadmap_HM_ChIP-seq	H3K4me1 Neurosphere Cultured Cells Cortex Derived	139	0.0070858	0.0187085	1.24184	6.14669	VEZT;MYT1L;TESK1;IFIT5;CCP110;CCNC;UBE2L6;PWP1;TXNDC17;ZDHHC4;LSM10;NUB1;NSDHL;GPR176;RNF115;OGFOD1;PPP4R4;ANKS1A;SIL1;SLC35A5;SEPHS2;TRIM23;TMEM8B;VPS18;ATG3;GSTK1;STARD4;C5ORF15;CACNA2D3;NSMCE1;AP1AR;GTPBP4;BOLA3;DDIT3;HECA;CTXN2;CCDC82;NUMBL;SEH1L;NECAB3;MRPL18;FLII;EIF5A2;CTR9;TMTC3;PDGFA;SNX4;RHOT1;GRPEL1;PDCD10;DPH3;VPS8;NEU1;GSG1L;RSU1;RIMKLA;JAG2;NDFIP2;SPHKAP;ABCA5;EAF1;UPF3B;RAB39B;RAB2…	238
LCnmf1	Epigenomics_Roadmap_HM_ChIP-seq	H3K9ac Colon Smooth Muscle	140	0.00793818	0.0208094	1.2507	6.04846	VEZT;PANK3;LPGAT1;CHIC1;TMEM41B;TESK1;UBE2L6;TMEM97;PWP1;CISD3;ZDHHC4;LSM10;PSMD9;NUB1;NSDHL;GPR176;UBASH3B;OGFOD1;ANKS1A;SEPHS2;TRIM23;EPHA5;VPS18;STARD4;C5ORF15;NSMCE1;NUP93;BOLA3;RUFY2;CCDC82;PDXDC1;FLII;CTR9;DEDD2;SNX4;UGCG;RHOT1;PRPSAP2;SNX2;GRPEL1;PDCD10;HLTF;VPS8;NEU1;RSU1;ABCA5;LRRN2;EAF1;UPF3B;RAB27B;NR2F6;NCEH1;MPHOSPH10;FBXL2;TECPR1;ATG2B;LRSAM1;ZFAND2A;DIS3L;PIGP;SRP54;ADK;SNX13;PIGZ;…	193
LCnmf1	Epigenomics_Roadmap_HM_ChIP-seq	H3K9ac Fetal Lung	141	0.00840351	0.021873	1.24951	5.97156	SH3GL3;LPGAT1;CHIC1;GOLT1B;TMEM41B;SLC35B1;TESK1;UBE2D1;CCNC;PLOD1;CISD3;ZDHHC4;EPS8;NUB1;NSDHL;GPR176;GNPTAB;UBASH3B;ENPP4;ENPP5;SIL1;SLC35A5;KPNA1;TMEM8B;C11ORF68;EPHA5;VPS18;STARD4;C5ORF15;ANAPC7;RALGAPA1;SEMA6D;TTC7B;NSMCE1;MUL1;ARMC8;MFSD11;GTF2F1;SUPT7L;NUP93;TPST1;PSPC1;TTPAL;MAGEL2;SEH1L;TXNDC9;INSIG2;MRPL18;COPB1;FLII;SLC1A1;PEX11B;EIF5A2;CTR9;ABHD8;SLC38A10;UBR1;ZMPSTE24;TIMM50;CORO1C;D…	190
LCnmf1	Epigenomics_Roadmap_HM_ChIP-seq	H3K4me1 Skeletal Muscle	142	0.00893537	0.0230935	1.28004	6.03888	SH3GL3;LPGAT1;GOLT1B;TESK1;UBE2L6;ZFAND1;TMEM97;NR3C1;PWP1;CISD3;EFTUD2;LSM10;NUB1;GPR176;OGFOD1;CHCHD6;TRAPPC12;SLC25A40;KPNA5;SIL1;TRIM23;EPHA5;VPS18;STARD4;EIF1AY;SEMA6D;LMTK3;NSMCE1;AP1AR;GTF2F1;GTPBP4;SUPT7L;ALDH3A2;NUP93;TPST1;BOLA3;DDIT3;AAGAB;CCDC82;SLC45A1;MRPL18;FLII;EIF5A2;CTR9;PDGFA;RPAP3;DEDD2;VCPIP1;EBP;GRPEL1;ORC3;NEU1;TBC1D13;SMYD3;RIMKLA;MARK1;JAG2;LRRN2;EAF1;RAB27B;BTBD8;MRPL30;…	136
LCnmf1	Epigenomics_Roadmap_HM_ChIP-seq	H3K4me1 Brain Hippocampus Middle	143	0.00999481	0.025651	1.22837	5.65748	PANK2;PANK3;TMEM41B;KDELR1;MYT1L;TESK1;CCP110;UBE2L6;TMEM97;PWP1;CYB5D2;TXNDC17;ZDHHC4;LSM10;PSMD9;NSDHL;GPR176;OGFOD1;PPP4R4;ANKS1A;SIL1;SEPHS2;EPHA5;VPS18;NSMCE1;AP1AR;ARMC8;GTPBP4;NUP93;GPR162;BOLA3;DDIT3;CTXN2;SPTBN4;NUMBL;SEH1L;ABCB6;FLII;PEX11B;EIF5A2;CTR9;TMTC3;ZMPSTE24;DEDD2;PRPSAP2;SNX2;GRPEL1;PDCD10;DPH3;NEU1;RSU1;RIMKLA;NDFIP2;SPHKAP;LRRN2;EAF1;UPF3B;RAB27B;MRPL24;NR2F6;MRPL30;KLHDC8A;…	237
LCnmf1	Epigenomics_Roadmap_HM_ChIP-seq	H3K9ac Brain Inferior Temporal Lobe	144	0.0106184	0.0270621	1.24236	5.64674	VEZT;PANK3;CHIC1;KDM1A;GOLT1B;KDELR1;SLC35B1;TESK1;CCNC;UBE2L6;ZFAND1;PWP1;EFTUD2;PSMD9;NSDHL;GPR176;UBASH3B;PPP4R4;TRAPPC12;SLC25A40;KAT7;KPNA5;KPNA3;SLC35A5;SEPHS2;ATG3;CSNK1G3;GSTK1;STARD4;SEMA6D;CACNA2D3;ARMC8;NUP93;PSPC1;BOLA3;SPECC1L;FDX1;WDFY1;AAGAB;ADNP;TTPAL;CTXN2;VCL;SPTBN4;MAGEL2;TXNDC9;PDXDC1;INSIG2;COPB1;SLC1A1;EIF5A2;CTR9;DEDD2;VCPIP1;SCFD1;EBP;RHOT1;MAN2A2;HLTF;MED31;VPS8;NEU1;DYM;…	183
LCnmf1	Epigenomics_Roadmap_HM_ChIP-seq	H3K9ac Mesenchymal Stem Cell Derived Adipocyte Cultured Cells	145	0.0109663	0.0276437	1.2207	5.50893	VEZT;TRIO;PANK3;LPGAT1;CHIC1;TMEM41B;KDELR1;UBE2L6;TMEM97;PWP1;CYB5D2;ZDHHC4;LSM10;NSDHL;UBASH3B;OGFOD1;PPP4R4;CHORDC1;ANKS1A;SIL1;SLC35A5;SEPHS2;TRIM23;ATG3;GSTK1;STARD4;NSMCE1;ARMC8;MFSD11;NUP93;GPR162;IFI27;RUFY2;HECA;CCDC82;SEH1L;PDXDC1;FLII;PEX11B;EIF5A2;CTR9;TMTC3;TWF2;NLK;C9ORF72;ZMPSTE24;SCFD1;RHOT1;GRPEL1;PDCD10;HLTF;DPH3;VPS8;NEU1;RSU1;ICMT;ABCA5;LRRN3;PPP1R21;EAF1;UPF3B;STAM;NR2F6;MRPL…	264
LCnmf1	Epigenomics_Roadmap_HM_ChIP-seq	H3K4me1 Neurosphere Cultured Cells Ganglionic Eminence Derived	146	0.0109972	0.0276437	1.23072	5.55069	VEZT;TMEM41B;MYT1L;TESK1;IFIT5;CCP110;CCNC;UBE2L6;PWP1;ZDHHC4;LSM10;NUB1;NSDHL;GPR176;OGFOD1;PPP4R4;ANKS1A;SEPHS2;TMEM8B;VPS18;GSTK1;CACNA2D3;NSMCE1;GTPBP4;PISD;BOLA3;HECA;CTXN2;CCDC82;SPTBN4;NUMBL;SEH1L;NECAB3;FLII;EIF5A2;CTR9;TMTC3;PDGFA;SNX4;RHOT1;GRPEL1;PDCD10;DPH3;NEU1;RIMKLA;JAG2;SPHKAP;PPP1R21;EAF1;UPF3B;RAB27B;STAM;NR2F6;MRPL30;ID2;MPHOSPH10;FBXL2;MRAP2;TECPR1;ATG2B;LGMN;CDK16;LRSAM1;PTPR…	211
LCnmf1	Epigenomics_Roadmap_HM_ChIP-seq	H3K4me1 Adult Kidney	147	0.0115044	0.0287218	1.24104	5.54127	SH3GL3;KDM1A;GOLT1B;KDELR1;SLC35B1;UBE2L6;TMEM97;NR3C1;PWP1;TXNDC17;LSM10;NSDHL;GPR176;TRIM28;UBASH3B;OGFOD1;CHCHD6;TRAPPC12;SLC25A40;ENPP4;ENPP5;SLC35A5;SEPHS2;NUDT14;TRIM23;C11ORF68;EPHA5;VPS18;ATG3;ANAPC7;SEMA6D;LMTK3;CACNA2D3;NSMCE1;AP1AR;GTF2F1;FAM91A1;GTPBP4;SUPT7L;PISD;NUP93;BOLA3;DDIT3;AAGAB;TCTA;TTPAL;SNRNP200;CCDC82;RTN2;SEH1L;TXNDC9;DCUN1D5;MRPL18;FLII;EIF5A2;TIMM50;DEDD2;VCPIP1;GRPEL1…	178
LCnmf1	Epigenomics_Roadmap_HM_ChIP-seq	H3K9me3 Fetal Heart	148	0.0122895	0.030336	1.51632	6.67031	VEZT;GOLT1B;TMEM41B;TM2D2;TM2D1;COPB1;EIF5A2;SRP54;NLK;RCHY1;SUPT6H;C9ORF72;MRPL32;NT5DC1;SCFD1;SNX2;NKIRAS1;PERP;ORC3;FAM120A;SLC35A5;ANKRD50;TBC1D15;PAAF1;TRIM23;ATG3;WTAP;PPP1R21;COG4;WWP1;STAM;MFSD11;LYRM1;DNAJC2;APPBP2;ID2;MPHOSPH10;SLC25A32;RGL1	39
LCnmf1	Epigenomics_Roadmap_HM_ChIP-seq	H3K4me1 Brain Substantia Nigra	149	0.0123163	0.030336	1.23452	5.42796	SH3GL3;KDM1A;MYT1L;SLC35B1;TESK1;UBE2L6;ZFAND1;TMEM97;PWP1;TXNDC17;EFTUD2;LSM10;NSDHL;GPR176;PPP4R4;CHCHD6;TRAPPC12;SLC25A40;ENPP4;ENPP5;SIL1;SEPHS2;TRIM23;EPHA5;VPS18;CSNK1G3;GSTK1;STARD4;ANAPC7;LMTK3;CACNA2D3;AP1AR;ARMC8;GTF2F1;GTPBP4;SUPT7L;PISD;ALDH3A2;NUP93;BOLA3;DDIT3;HECA;TTPAL;CTXN2;VCL;RTN2;SEH1L;COPB1;FLII;SLC1A1;EIF5A2;CTR9;UBR1;RPAP3;ZMPSTE24;TIMM50;DEDD2;SNX4;GRPEL1;MED31;DPH3;LDHD;N…	186
LCnmf1	Epigenomics_Roadmap_HM_ChIP-seq	H3K79me2 IMR90	150	0.0125603	0.0307309	1.36697	5.98352	LRSAM1;GOLT1B;HEXB;MAST2;RASGRF2;ZFAND1;PWP1;MRPL32;NUB1;RNF115;NKIRAS1;OGFOD1;DGCR6L;ANKS1A;SIL1;SEPHS2;SCYL2;PAAF1;TRIM23;APPL1;PCMTD1;VPS18;ATG3;WDR37;NSMCE1;AP1AR;GTF2F1;GTPBP4;SUPT7L;LRRC41;TPST1;PSPC1;BOLA3;SNRNP200;CCDC82;SLC20A1;TM2D1;MRPL18;FLII;CTR9;TMTC3;SUPT6H;RPAP3;ZMPSTE24;DEDD2;LMAN1;VCPIP1;AP3M1;IRAK1;MAN2A2;DPH3;NEU1;TBC1D13;RNF20;ATE1;LRRN3;TRAPPC4;EAF1;FOXJ3;UPF3B;ELP2;PHKB;EIF…	69
LCnmf1	Epigenomics_Roadmap_HM_ChIP-seq	H3K4me1 Brain Cingulate Gyrus	151	0.0137413	0.0333978	1.23576	5.29812	VEZT;KDM1A;GOLT1B;KDELR1;MYT1L;UBE2L6;ZFAND1;TMEM97;PWP1;CYB5D2;ZDHHC4;EFTUD2;PSMD9;NUB1;NSDHL;GPR176;OGFOD1;CHCHD6;TRAPPC12;SLC25A40;ENPP4;ANKS1A;ENPP5;SIL1;SEPHS2;NUDT14;C11ORF68;EPHA5;VPS18;CSNK1G3;GSTK1;C11ORF87;SEMA6D;LMTK3;NSMCE1;MUL1;AP1AR;FAM91A1;GTPBP4;PISD;NUP93;PSPC1;BOLA3;AAGAB;HECA;TTPAL;CTXN2;CCDC82;VCL;RTN2;NUMBL;SEH1L;TXNDC9;ABCB6;FLII;SLC1A1;EIF5A2;TMTC3;RPAP3;DEDD2;VCPIP1;SNX2;G…	172
LCnmf1	Epigenomics_Roadmap_HM_ChIP-seq	H3K9ac Brain Anterior Caudate	152	0.0139243	0.03362	1.24085	5.30352	VEZT;SH3GL3;CHIC1;KDM1A;UBE2D1;UBE2L6;EFTUD2;LSM10;NUB1;NSDHL;GPR176;GNPTAB;TRIM28;UBASH3B;RNF19A;PPP4R4;CHORDC1;SLC25A40;ENPP4;KAT7;ENPP5;SEPHS2;TRIM23;C11ORF68;STARD4;ANAPC7;RALGAPA1;NSMCE1;MUL1;ARMC8;GTF2F1;ALDH3A2;NUP93;PSPC1;AAGAB;HECA;TTPAL;RTN2;SPTBN4;MAGEL2;SEH1L;NECAB3;PDXDC1;MRPL18;COPB1;EIF5A2;CTR9;DEDD2;VCPIP1;GRPEL1;MAN2A2;HLTF;VPS8;LDHD;NEU1;TBC1D13;TBC1D14;NUS1;EIF2B3;ABCA5;FANCL;V…	161
LCnmf1	Epigenomics_Roadmap_HM_ChIP-seq	H3K9ac Adult Liver	153	0.0146949	0.0352485	1.22947	5.18868	VEZT;CHIC1;TMEM41B;TESK1;UBE2D1;PWP1;CYB5D2;ZDHHC4;EFTUD2;LSM10;NUB1;GPR176;GNPTAB;TRIM28;UBASH3B;OGFOD1;CHCHD6;CHORDC1;KPNA5;ENPP5;SIL1;SEPHS2;TRIM23;C11ORF68;VPS18;GSTK1;C5ORF15;ANAPC7;EIF1AY;RALGAPA1;DYRK1A;GTF2F1;GTPBP4;SUPT7L;NUP93;TPST1;PSPC1;DDIT3;RUFY2;TBC1D24;ADNP;TCTA;SEH1L;NECAB3;DCUN1D5;PDXDC1;COPB1;FLII;PEX11B;TMTC3;SLC38A10;UBR1;SUPT6H;ZMPSTE24;TIMM50;DEDD2;SNX4;VCPIP1;SCFD1;RHOT1;G…	179
LCnmf1	Epigenomics_Roadmap_HM_ChIP-seq	H3K4me1 Duodenum Mucosa	154	0.0149369	0.0355964	1.23141	5.17673	LPGAT1;CHIC1;KDM1A;GOLT1B;TMEM41B;KDELR1;TESK1;UBE2L6;NR3C1;PWP1;TXNDC17;GPR176;PPP4R4;CHCHD6;CHORDC1;TRAPPC12;SLC25A40;ENPP4;KPNA5;ANKS1A;ENPP5;SIL1;NUDT14;TRIM23;VPS18;EIF1AY;LMTK3;AP1AR;GTF2F1;FAM91A1;GTPBP4;SUPT7L;ALDH3A2;KATNAL1;DDIT3;RUFY2;AAGAB;TTPAL;CCDC82;VCL;RTN2;SEH1L;INSIG2;COPB1;FLII;EIF5A2;CTR9;TIMM50;DEDD2;RHOT1;SNX2;GRPEL1;FLRT2;MAN2A2;HLTF;DPH3;NEU1;DYM;NAE1;SMYD3;MARK1;PLXNA3;RA…	173
LCnmf1	Epigenomics_Roadmap_HM_ChIP-seq	H3K9ac Stomach Smooth Muscle	155	0.0160583	0.0380218	1.20896	4.99484	VEZT;LPGAT1;CHIC1;KDELR1;TESK1;UBE2L6;TMEM97;PWP1;CYB5D2;TXNDC17;PSMD9;NSDHL;GPR176;UBASH3B;SIL1;SEPHS2;EPHA5;VPS18;STARD4;CACNA2D3;NSMCE1;ARMC8;RC3H2;GTPBP4;NUP93;IFI27;RUFY2;HECA;CCDC82;NECAB3;DCUN1D5;PDXDC1;MRPL18;EIF5A2;CTR9;NLK;DEDD2;PRPSAP2;SNX2;PDCD10;HLTF;DPH3;LDHD;NEU1;DYM;RIMKLA;NUS1;ABCA5;UPF3B;RAB27B;NR2F6;MRPL30;NCEH1;NPLOC4;ID2;MPHOSPH10;FBXL2;TECPR1;LGMN;CDK16;LRSAM1;WDR48;ARPC1B;Z…	236
LCnmf1	Epigenomics_Roadmap_HM_ChIP-seq	H3K27ac Duodenum Smooth Muscle	156	0.0167873	0.0394932	1.22639	5.01241	VEZT;CHIC1;GOLT1B;TMEM41B;TESK1;UBE2D1;UBE2L6;PLOD1;NR3C1;PWP1;CISD3;ZDHHC4;EFTUD2;LSM10;PSMD9;NSDHL;GPR176;RNF115;TRIM28;CHORDC1;TRAPPC12;SLC25A40;ENPP4;KPNA5;ANKS1A;VPS18;STARD4;ANAPC7;EIF1AY;RALGAPA1;MUL1;GTF2F1;GTPBP4;SUPT7L;ALDH3A2;NUP93;KATNAL1;PSPC1;BOLA3;DDIT3;FDX1;RUFY2;AAGAB;ADNP;TTPAL;SNRNP200;SEH1L;TXNDC9;NECAB3;DCUN1D5;INSIG2;MRPL18;COPB1;FLII;PEX11B;CTR9;TWF2;SUPT6H;C9ORF72;TIMM50;D…	172
LCnmf1	Epigenomics_Roadmap_HM_ChIP-seq	H2AK5ac IMR90	157	0.0206445	0.0482582	1.24731	4.83996	PANK2;TMEM41B;KDELR1;UBE2L6;PLOD1;ZFAND1;PWP1;CYB5D2;CISD3;TXNDC17;ZDHHC4;PSMD9;GPR176;SIL1;ANAPC7;COG4;TOMM34;DYRK1A;MUL1;GTF2F1;NUP93;KATNAL1;DDIT3;ADNP;TCTA;TTPAL;SNRNP200;CCDC82;VCL;NUMBL;CUL5;COPB1;FLII;EIF5A2;TWF2;SLC38A10;UBR1;SUPT6H;ZMPSTE24;DEDD2;SNX4;UGCG;SCFD1;IRAK1;ORC3;RNF170;RSU1;TBC1D15;ICMT;VTA1;TRAPPC4;EAF1;STAM;MRPL24;MANF;ARHGAP23;NCEH1;APPBP2;FUBP1;MPHOSPH10;FBXL3;NIT1;ACBD3;T…	123
LCnmf1	Epigenomics_Roadmap_HM_ChIP-seq	H3K4me1 Duodenum Smooth Muscle	158	0.0208579	0.0484483	1.29415	5.00838	LRSAM1;WDR48;LPGAT1;TMEM41B;SLC35B1;ZFAND2A;TESK1;SMG9;NR3C1;TXNDC17;PSMD9;NKIRAS1;OGFOD1;TRAPPC12;SLC25A40;DACT3;ENPP4;KAT7;RNF152;SEPHS2;TRIM23;SCYL1;APPL1;PRMT5;VPS18;PLA2G12A;STARD4;SPHK2;GTF2F1;FAM91A1;YWHAZ;ALDH3A2;NUP93;TPST1;BOLA3;DDIT3;WDFY1;TTPAL;EAPP;CCDC82;BIRC2;RNFT2;SNAP47;FH;TXNDC9;NECAB3;SLC20A1;FLII;PEX11B;ZDHHC21;RCHY1;SUPT6H;DEDD2;LMAN1;GRPEL1;KCTD20;PERP;MED31;NT5DC3;NEU1;NAE1…	85
LCnmf1	Disease_Signatures_from_GEO_down_2014	Uterine leiomyoma GSE2724	1	8.8743e-05	0.0118067	2.50951	23.4131	FH;GALT;PIGP;IFIT5;ABHD8;PTPRK;WDR45;FLRT2;BMS1;PHACTR2;ENPP4;ANKS1A;ABCA5;KLHL2;PHKB;MSL1;GALC;FRG1;SPECC1L;FAM20B;RGL1;ACBD3;CNIH4;BIRC2;MPHOSPH6	25
LCnmf1	Disease_Signatures_from_GEO_down_2014	Uterine leiomyoma GSE593	2	0.000167472	0.0118067	2.39931	20.8612	GALT;PDXDC1;SHC1;FLII;ADCY3;HTT;UBE2L6;MCF2L;BMS1;ENPP4;TMED5;JAG2;CSNK1G3;PLA2G12A;WDR37;IFNGR1;KLHL2;GTF2F1;ALDH3A2;IFI27;PITPNM1;GLB1;AGPS;FAM20B;BIRC2	25
LCnmf1	Disease_Signatures_from_GEO_down_2014	Bipolar Disorder GSE12649	3	0.000283313	0.0133157	2.35563	19.243	GRAMD1B;CYB5A;PANK3;WDR48;LRRN3;MRPL18;FLII;FOXJ3;TMEM97;ASAP2;NR3C1;ZMPSTE24;HERPUD1;BCKDK;PPP6C;GLB1;PPP6R2;DHX15;B3GNT2;MFSD1;PHACTR2;NAE1;SEPHS2;BIRC2	24
LCnmf1	Disease_Signatures_from_GEO_down_2014	Schizophrenia GSE4036	4	0.000876138	0.0274626	2.19942	15.4839	PRMT5;PANK3;SPHKAP;C14ORF119;GMPR2;PEX11B;MAGEF1;TWF2;UBE2L6;SMG9;STAM;MRPL32;SUPT7L;CORO1C;ATIC;KCTD20;DDRGK1;UBE2Q2;SLC17A5;TBC1D14;IARS2;TTPAL;COA6	23
LCnmf1	Disease_Signatures_from_GEO_down_2014	Monoclonal gammopathy of undetermined significance (MGUS) GSE5900	5	0.00097385	0.0274626	2.27278	15.7601	NAA20;FLII;VTA1;PEX11B;EAF1;FOXJ3;ADCY3;EIF2S1;TMUB2;MRPL30;GALC;ZNRF1;ZDHHC18;AP1G1;WDFY1;MMS19;NAE1;ABCE1;CCDC82;KPNA3;CNIH4	21
LCnmf1	ENCODE_TF_ChIP-seq_2015	POLR2A HCT116 hg19	1	2.32106e-08	1.89166e-05	1.89686	33.3442	UBE2D1;CCNC;PLOD1;ZFAND1;TMEM97;ZDHHC4;RNF115;UBASH3B;TRAPPC12;SLC25A40;ENPP4;SLC25A44;SEPHS2;GSTK1;C5ORF15;RALGAPA1;TOMM34;NSMCE1;ARMC8;NUP93;PSPC1;DDIT3;FDX1;TCTA;CCDC82;VCL;IFNAR1;SEH1L;TXNDC9;NECAB3;DCUN1D5;PDXDC1;COPB1;TWF2;SLC38A10;UBR1;RPAP3;ZMPSTE24;SCFD1;PRPSAP2;SNX2;ORC3;NAE1;SMYD3;TBC1D15;ICMT;FANCL;TRAPPC4;EAF1;MANF;MRPL30;NPLOC4;APPBP2;FBXL3;TMEM18;NIT1;TRAM1;WDR48;PIGZ;ASH2L;PTPRK;M…	110
LCnmf1	ENCODE_TF_ChIP-seq_2015	POLR2A MEL cell line mm9	2	1.04928e-07	4.27582e-05	1.61064	25.883	TMEM41B;TESK1;CCP110;UBE2L6;TMEM97;CYB5D2;EPS8;LSM10;PSMD9;NSDHL;PPP4R4;KAT7;SEPHS2;VPS18;GSTK1;STARD4;NSMCE1;AP1AR;RC3H2;GTPBP4;PISD;NUP93;GPR162;ZC2HC1A;KATNAL1;DDIT3;FDX1;HECA;NUMBL;NECAB3;ABCB6;DCUN1D5;PDXDC1;FLII;TMTC3;TWF2;NLK;RPAP3;SNX4;UGCG;SCFD1;GRPEL1;PDCD10;HLTF;DPH3;NEU1;RSU1;NDFIP2;ABCA5;PPP1R21;MANF;NCEH1;NPLOC4;MPHOSPH10;MMS19;FBXL2;RGL1;CDK16;SLC35F6;WDR48;HEXB;ZFAND2A;FAF1;LPCAT1…	206
LCnmf1	ENCODE_TF_ChIP-seq_2015	MYC MCF 10A hg19	3	5.4268e-07	0.000147428	1.64528	23.736	TRIO;TMEM41B;KDELR1;CCP110;CCNC;UBE2L6;ZFAND1;PWP1;ZDHHC4;LSM10;UBASH3B;OGFOD1;CHCHD6;OSBP;TRAPPC12;KPNA1;C11ORF68;VPS18;CSNK1G3;C5ORF15;RALGAPA1;MUL1;AP1AR;GTF2F1;RC3H2;GTPBP4;SUPT7L;ALDH3A2;NUP93;BOLA3;DDIT3;SPECC1L;FDX1;RUFY2;WDFY1;AAGAB;HECA;TCTA;IFNAR1;SEH1L;TXNDC9;NECAB3;DCUN1D5;COPB1;CUL2;PEX11B;ABHD8;SLC38A10;UBR1;NALCN;C9ORF72;SNX4;UGCG;SCFD1;EBP;SNX2;IRAK1;PDCD10;DDRGK1;ORC3;MED31;DPH3;…	150
LCnmf1	ENCODE_TF_ChIP-seq_2015	POLR2A K562 hg19	4	1.15254e-06	0.000234831	1.50635	20.5971	VEZT;CHIC1;TMEM41B;IFIT5;PWP1;ZDHHC4;LSM10;PSMD9;NUB1;NSDHL;RNF115;OGFOD1;KAT7;ANKS1A;SIL1;SEPHS2;TRIM23;TMEM8B;GSTK1;STARD4;C5ORF15;NSMCE1;AP1AR;ARMC8;RC3H2;GTPBP4;PISD;NUP93;KATNAL1;IFI27;BOLA3;DDIT3;RUFY2;HECA;CCDC82;SEH1L;ABCB6;PDXDC1;MRPL18;PEX11B;EIF5A2;TMTC3;TWF2;RPAP3;ZMPSTE24;DEDD2;SNX4;UGCG;RHOT1;PRPSAP2;SNX2;HLTF;DPH3;NEU1;DYM;RSU1;ICMT;ABCA5;PPP1R21;EAF1;UPF3B;STAM;MANF;MRPL30;NPLOC4;…	265
LCnmf1	ENCODE_TF_ChIP-seq_2015	IRF1 K562 hg19	5	1.4534e-06	0.000236904	1.55108	20.849	VEZT;TMEM41B;KDELR1;IFIT5;UBE2D1;CCP110;UBE2L6;PLOD1;ZFAND1;PWP1;CISD3;ZDHHC4;EFTUD2;LSM10;PSMD9;NUB1;RNF115;RNF19A;OGFOD1;TRAPPC12;SLC25A40;KAT7;KPNA5;SLC25A44;SEPHS2;KPNA1;TMEM8B;VPS18;C5ORF15;NSMCE1;MUL1;AP1AR;GTF2F1;GTPBP4;PISD;NUP93;PSPC1;BOLA3;SPECC1L;WDFY1;AAGAB;TCTA;TTPAL;CCDC82;SEH1L;TXNDC9;NECAB3;ABCB6;DCUN1D5;PDXDC1;SHC1;COPB1;CUL2;PEX11B;CTR9;ABHD8;TWF2;SLC38A10;RPAP3;DEDD2;SCFD1;EBP;…	190
LCnmf1	ENCODE_TF_ChIP-seq_2015	YY1 ECC-1 hg19	6	2.65997e-06	0.000331666	1.76659	22.6781	PANK3;KDM1A;SNX13;SMG9;ZFAND1;TMEM97;IER3IP1;MED15;MRPL32;TXNDC17;ZDHHC4;EPS8;SNAPC5;RNF115;GNPTAB;PPP6R2;NANS;SLC25A44;TMED5;BBS4;PAAF1;APPL1;C11ORF68;PRMT5;CSNK1G3;IFNGR1;SPHK2;RALGAPA1;TIMM22;NUP93;RASA1;BOLA3;AAGAB;TCTA;B4GALT7;EXOC2;PIGH;GTF2A1;TXNDC9;GALT;INSIG2;SLC20A1;MRPL18;CTR9;GPS2;HTT;RNF6;ZDHHC21;RCHY1;C9ORF72;PPM1G;SNX4;AP3M1;EBP;GRPEL1;IRAK1;ORC3;HLTF;MED31;LDHD;TBC1D13;ZNF226;ATE1…	93
LCnmf1	ENCODE_TF_ChIP-seq_2015	POLR2A olfactory bulb mm9	7	3.14762e-06	0.000331666	1.72158	21.8105	VEZT;SH3GL3;PANK2;TRIO;KDM1A;TMEM41B;KDELR1;SLC35B1;PPP4R4;OSBP;TRAPPC12;KPNA1;STARD4;TOMM34;PISD;ALDH3A2;GPR162;PSPC1;DDIT3;FDX1;HECA;TCTA;VCL;DCUN1D5;COPB1;SLC1A1;NLK;RPAP3;TIMM50;VCPIP1;SCFD1;HLTF;PLXNA2;TBC1D13;DYM;RSU1;SMYD3;PLXNA3;CBX7;AKIRIN2;CHTOP;SPHKAP;VTA1;PDE2A;RAB39B;STAM;BTBD8;MANF;NCEH1;KLHDC8A;ID2;MPHOSPH10;LSM14B;ACBD3;LGMN;CDK16;HEXB;PTPRO;MRPL32;SPTLC2;PPP6R1;UBE2Q2;DACT3;ATP7A…	101
LCnmf1	ENCODE_TF_ChIP-seq_2015	ZMIZ1 CH12.LX mm9	8	3.30745e-06	0.000331666	1.72785	21.8043	PANK2;LPGAT1;UBE2D1;CCNC;PLOD1;TMEM97;CYB5D2;ZDHHC4;NSDHL;RNF115;TRIM28;SLC25A40;SLC39A7;TRIM27;KPNA3;SLC25A44;SEPHS2;STARD4;TOMM34;PISD;ALDH3A2;BOLA3;PDXDC1;COPB1;FLII;ABHD8;SLC38A10;PDGFA;UBR1;RPAP3;TIMM50;CORO1C;STRIP1;SCFD1;RHOT1;ORC3;VPS8;RNF170;SMYD3;RIMKLA;EIF2B3;NDFIP2;CHTOP;ANKRD27;ICMT;PPP1R21;TRAPPC4;ARHGAP26;NPLOC4;ID2;FBXL3;NIT1;SLC35F6;WDR48;EIF4E3;HEXB;ASH2L;PTPRJ;PKD1;MED15;PHTF1;…	99
LCnmf1	ENCODE_TF_ChIP-seq_2015	POLR2A HEK293 hg19	9	3.66257e-06	0.000331666	1.71041	21.4098	VEZT;GOLT1B;TMEM41B;SLC35B1;PLOD1;EFTUD2;PSMD9;RNF115;OGFOD1;TRAPPC12;ENPP4;ANKS1A;SIL1;SLC25A44;RALGAPA1;NSMCE1;RC3H2;GTPBP4;ALDH3A2;TPST1;PSPC1;BOLA3;DDIT3;AAGAB;TCTA;SNRNP200;CCDC82;IFNAR1;SEH1L;PDXDC1;UBR1;ZMPSTE24;SNX4;SCFD1;EBP;PRPSAP2;GRPEL1;IRAK1;HLTF;MED31;DPH3;VPS8;TBC1D13;DYM;SMYD3;TBC1D15;PLXNA3;EIF2B3;PPP1R21;TRAPPC4;EAF1;NPLOC4;TMEM115;UBA3;CNIH4;PLEKHM3;LGMN;CDK16;USP32;ADK;PTPRJ;M…	102
LCnmf1	ENCODE_TF_ChIP-seq_2015	MYC MCF-7 hg19	10	5.31431e-06	0.000433117	1.4988	18.2031	VEZT;PANK3;CCNC;UBE2L6;TMEM97;PWP1;CYB5D2;CISD3;ZDHHC4;EPS8;LSM10;PSMD9;NUB1;OGFOD1;SIL1;SLC35A5;TRIM23;ATG3;STARD4;C5ORF15;NSMCE1;GTPBP4;BOLA3;FDX1;CCDC82;NUMBL;DCUN1D5;TMTC3;C9ORF72;RPAP3;SCFD1;RHOT1;PRPSAP2;SNX2;GRPEL1;PDCD10;HLTF;DPH3;VPS8;LDHD;DYM;RSU1;RIMKLA;NDFIP2;UPF3B;RAB39B;RAB27B;STAM;MRPL24;NCEH1;NPLOC4;MPHOSPH10;FBXL2;TECPR1;ATG2B;TRAM1;WDR48;HEXB;ARPC1B;ZFAND2A;FAF1;PIGP;LPCAT1;SNX1…	203
LCnmf1	ENCODE_TF_ChIP-seq_2015	USF2 MEL cell line mm9	11	6.11407e-06	0.000442721	1.70296	20.4439	PANK3;SLC35B1;TMEM97;EFTUD2;PSMD9;RNF115;SLC25A40;KAT7;ENPP5;SLC35A5;SLC25A44;SEPHS2;TMEM8B;VPS18;ATG3;STARD4;TOMM34;DYRK1A;NSMCE1;MUL1;MFSD11;GTF2F1;RC3H2;ALDH3A2;NUP93;DDIT3;WDFY1;TBC1D24;ADNP;SEH1L;TXNDC9;ABCB6;CUL5;PDXDC1;FLII;EIF5A2;SNX2;DPH3;VPS8;NEU1;TBC1D13;DYM;RSU1;TBC1D15;EIF2S1;BTBD8;MANF;RCAN3;MMS19;FBXL2;NIT1;ATG2B;LGMN;SLC35F6;USP32;FAF1;PIGP;SNX13;IER3IP1;SNAPC5;ATIC;AP1G1;MFSD1;DA…	98
LCnmf1	ENCODE_TF_ChIP-seq_2015	CEBPB HepG2 hg19	12	6.5186e-06	0.000442721	1.55965	18.6235	VEZT;PANK2;PANK3;GOLT1B;TMEM41B;CCP110;ZFAND1;PWP1;CYB5D2;TXNDC17;ZDHHC4;EPS8;PSMD9;NSDHL;OGFOD1;TRAPPC12;KAT7;KPNA3;SLC35A5;SEPHS2;TRIM23;KPNA1;ATG3;CSNK1G3;STARD4;C5ORF15;LMTK3;NSMCE1;MUL1;AP1AR;ARMC8;GTF2F1;RC3H2;SUPT7L;NUP93;DDIT3;WDFY1;TBC1D24;AAGAB;TCTA;VCL;KANK4;IFNAR1;TXNDC9;DCUN1D5;COPB1;CUL2;EIF5A2;CTR9;ABHD8;C9ORF72;ZMPSTE24;TIMM50;DDRGK1;DPH3;LDHD;PLXNA2;TBC1D13;DYM;RSU1;AKIRIN2;CHTOP…	149
LCnmf1	ENCODE_TF_ChIP-seq_2015	POLR2A HepG2 hg19	13	1.09951e-05	0.00068931	1.45364	16.5978	VEZT;PANK3;TMEM41B;SLC35B1;CCNC;TMEM97;PWP1;TXNDC17;ZDHHC4;EPS8;LSM10;PSMD9;NUB1;NSDHL;RNF115;OGFOD1;KAT7;SIL1;SLC35A5;SEPHS2;TRIM23;C5ORF15;NSMCE1;AP1AR;GTPBP4;PISD;NUP93;GPR162;KATNAL1;BOLA3;RUFY2;CCDC82;SEH1L;NECAB3;ABCB6;DCUN1D5;EIF5A2;CTR9;TWF2;RPAP3;SNX4;UGCG;SCFD1;PRPSAP2;GRPEL1;DPH3;LDHD;NEU1;RSU1;FAM43B;RIMKLA;NUS1;PPP1R21;EAF1;UPF3B;STAM;MRPL24;MANF;MRPL30;NCEH1;NPLOC4;ID2;FUBP1;FBXL3;F…	240
LCnmf1	ENCODE_TF_ChIP-seq_2015	KAT2A CH12.LX mm9	14	1.56868e-05	0.000913196	1.66967	18.4711	VEZT;LPGAT1;ADK;UBE2D1;CCP110;CYB5D2;ZDHHC4;SNAPC5;PSMD9;NUB1;RNF115;AP1G1;OGFOD1;TRAPPC12;SLC25A40;MFSD1;ENPP4;TRIM27;SIL1;SLC35A5;SEPHS2;TMED5;SCYL2;CSNK1G3;ITGA4;IFNGR1;SPHK2;ELAC2;MUL1;TIMM22;ARMC8;NIPA2;TUBG1;SUPT7L;LRRC41;PISD;ALDH3A2;NUP93;KATNAL1;RASA1;BOLA3;FRG1;SNRNP200;BECN1;GTF2A1;NBAS;TM2D1;NAA20;FLII;TWF2;SLC38A10;HTT;ZDHHC21;MALSU1;UBR1;DPCD;PPM1F;PPM1G;LMAN1;STRIP1;IRAK1;EMC1;ORC3…	95
LCnmf1	ENCODE_TF_ChIP-seq_2015	POLR2A endothelial cell of umbilical vein hg19	15	2.11617e-05	0.00114979	1.47453	15.8708	VEZT;PANK3;KDM1A;GOLT1B;UBE2D1;PLOD1;ZFAND1;TMEM97;TXNDC17;ZDHHC4;PSMD9;NUB1;RNF115;GNPTAB;RNF19A;CHCHD6;OSBP;KAT7;ANKS1A;KPNA3;SIL1;SLC35A5;SLC25A44;SEPHS2;KPNA1;ATG3;CSNK1G3;GSTK1;RALGAPA1;COG4;AP1AR;FAM91A1;RC3H2;GTPBP4;PISD;NUP93;TPST1;IFI27;PSPC1;BOLA3;SPECC1L;WDFY1;AAGAB;HECA;TCTA;TTPAL;SNRNP200;VCL;SEH1L;TXNDC9;NECAB3;DCUN1D5;EIF5A2;CTR9;TWF2;UBR1;NLK;SUPT6H;RPAP3;SNX4;UGCG;SCFD1;PRPSAP2;S…	182
LCnmf1	ENCODE_TF_ChIP-seq_2015	GATA2 SH-SY5Y hg19	16	2.26332e-05	0.00115288	1.65964	17.7517	SH3GL3;TRAM1;KDM1A;TMEM41B;USP32;MYT1L;SRP54;ADK;CCNC;MED15;EPS8;PSMD9;RNF115;ATIC;NKIRAS1;OGFOD1;SLC25A40;BBS7;RNF150;SIL1;RNF152;BBS4;APPL1;PRMT5;GSTK1;ITGA3;SPHK2;ELAC2;SPATS2;TOMM34;NSMCE1;MUL1;TIMM22;ARMC8;NIPA2;JOSD2;MFSD11;RABGGTB;RC3H2;SUPT7L;PISD;ALDH3A2;TPST1;KATNAL1;SDHAF2;PSPC1;AGPS;SPECC1L;FDX1;AAGAB;BIRC2;IFNAR1;RNFT2;GRAMD1B;TXNDC9;DCUN1D5;INSIG2;SLC20A1;TM2D1;USP12;TMTC3;RNF6;UBR1…	93
LCnmf1	ENCODE_TF_ChIP-seq_2015	CTCF GM12878 hg19	17	3.11396e-05	0.00141371	1.47793	15.3365	VEZT;PANK2;LPGAT1;KDM1A;TMEM41B;KDELR1;SLC35B1;CCP110;UBE2L6;TMEM97;NR3C1;PWP1;CISD3;TXNDC17;ZDHHC4;EPS8;PSMD9;GPR176;CHORDC1;SLC25A40;ENPP4;KAT7;SLC25A44;VPS18;STARD4;C5ORF15;RALGAPA1;COG4;TOMM34;TTC7B;NSMCE1;MFSD11;GTF2F1;RC3H2;GTPBP4;PISD;TPST1;BOLA3;SPECC1L;FDX1;RUFY2;AAGAB;TCTA;TTPAL;SNRNP200;NECAB3;DCUN1D5;CUL5;MRPL18;CTR9;ABHD8;SLC38A10;TIMM50;SCFD1;RHOT1;PRPSAP2;GRPEL1;IRAK1;PDCD10;ORC3;H…	167
LCnmf1	ENCODE_TF_ChIP-seq_2015	USF1 C2C12 mm9	18	3.12231e-05	0.00141371	1.64743	17.091	SLC35F6;PANK3;CHIC1;USP32;MAST2;SLC35B1;FAF1;PIGP;ADK;TMEM97;EFTUD2;PSMD9;ATIC;AP1G1;OSBP;MFSD1;DACT3;KAT7;BBS7;ATP7A;SLC35A5;SLC25A44;SEPHS2;SCYL1;VPS18;ATG3;PLA2G12A;SPHK2;CCDC115;DYRK1A;MUL1;MFSD11;GTF2F1;RC3H2;TANC2;ALDH3A2;NUP93;DDIT3;WDFY1;TBC1D24;FAM20C;ADNP;RNFT2;GTF2A1;SEH1L;TXNDC9;GALT;ABCB6;CUL5;PDXDC1;SLC20A1;FAXC;USO1;EIF5A2;DERL1;RCHY1;CAMKK1;AP3M1;SNX2;DPH3;VPS8;NEU1;TBC1D13;SLC17A…	92
LCnmf1	ENCODE_TF_ChIP-seq_2015	GATA1 G1E-ER4 mm9	19	3.46145e-05	0.00142881	1.50007	15.4076	PANK2;PANK3;GOLT1B;SLC35B1;UBE2L6;NR3C1;CISD3;FAM216A;EFTUD2;PSMD9;NUB1;NSDHL;GNPTAB;TRIM28;PPIP5K2;TRAPPC12;KAT7;SLC25A44;TRIM23;VPS18;STARD4;NSMCE1;MFSD11;RC3H2;ALDH3A2;PSPC1;BOLA3;DDIT3;TBC1D24;AAGAB;TCTA;TTPAL;SPTBN4;NUMBL;TXNDC9;ABCB6;SHC1;PEX11B;CTR9;ABHD8;SLC38A10;UBR1;NLK;ZMPSTE24;DEDD2;UGCG;VCPIP1;SCFD1;EBP;PRPSAP2;MAN2A2;HLTF;RNF170;GSE1;DYM;TBC1D15;AKIRIN2;ANKRD27;ICMT;LRRN3;EAF1;TRPV2…	148
LCnmf1	ENCODE_TF_ChIP-seq_2015	SETDB1 K562 hg19	20	3.60566e-05	0.00142881	1.5265	15.6167	PANK3;KDM1A;ZFAND1;PWP1;CYB5D2;LSM10;GPR176;RNF19A;OGFOD1;TRAPPC12;SLC25A40;ANKS1A;KPNA3;SIL1;SLC25A44;C5ORF15;TOMM34;NSMCE1;MUL1;AP1AR;RC3H2;KATNAL1;RUFY2;AAGAB;ADNP;TCTA;SNRNP200;IFNAR1;SEH1L;TXNDC9;DCUN1D5;MRPL18;COPB1;EIF5A2;CTR9;ABHD8;UBR1;RPAP3;ZMPSTE24;CORO1C;EBP;HLTF;MED31;VPS8;TBC1D13;RSU1;NAE1;TBC1D15;AKIRIN2;EIF2B3;CHTOP;ABCA5;FANCL;VTA1;TRAPPC4;EAF1;NPLOC4;CDK16;TRAM1;WDR48;MAST2;FAF1…	132
LCnmf1	ENCODE_TF_ChIP-seq_2015	WHSC1 K562 hg19	21	3.68159e-05	0.00142881	1.65595	16.9065	TRAM1;WDR48;GOLT1B;KDELR1;MAST2;PIGP;UBE2D1;CCNC;MRPL32;TXNDC17;PIGX;EFTUD2;PSMD9;RNF115;AP1G1;NKIRAS1;OSBP;SLC25A40;DACT3;BBS7;KPNA5;SLC35A5;BBS4;TRIM23;APPL1;CSNK1G3;ITGA3;RALGAPA1;TOMM34;MUL1;AP1AR;NIPA2;JOSD2;SUPT7L;NUP93;DNAJC2;FRG1;HECA;EXOC2;NBAS;DCUN1D5;PDXDC1;INSIG2;COPB1;CUL2;PEX11B;DERL1;HTT;RNF6;PPM1G;NT5DC1;SCFD1;PRPSAP2;ORC3;BMS1;HLTF;DPH3;SLC17A5;IARS2;ZNF226;ANKRD50;SRSF10;CBR4;AT…	88
LCnmf1	ENCODE_TF_ChIP-seq_2015	USF1 myocyte mm9	22	4.01025e-05	0.00148562	1.63459	16.5488	SLC35F6;PANK3;CHIC1;USP32;MAST2;SLC35B1;FAF1;PIGP;TMEM97;IER3IP1;EFTUD2;PSMD9;RNF115;ATIC;AP1G1;OSBP;MFSD1;DACT3;KAT7;BBS7;ATP7A;SLC35A5;SLC25A44;SEPHS2;SCYL1;VPS18;ATG3;PLA2G12A;SPHK2;CCDC115;DYRK1A;MUL1;GLRX2;MFSD11;GTF2F1;RC3H2;TANC2;ALDH3A2;NUP93;DDIT3;WDFY1;TBC1D24;FAM20C;ADNP;RNFT2;GTF2A1;SEH1L;TXNDC9;ABCB6;CUL5;PDXDC1;SLC20A1;FAXC;USO1;EIF5A2;DERL1;GPS2;RCHY1;CAMKK1;SNX2;DPH3;VPS8;NEU1;TBC…	92
LCnmf1	ENCODE_TF_ChIP-seq_2015	MXI1 HeLa-S3 hg19	23	4.39901e-05	0.00155878	1.63387	16.3902	TRAM1;GOLT1B;TMEM41B;ARPC1B;MAGEF1;IFIT5;ADK;SMG9;PWP1;PHTF1;ZDHHC4;NSDHL;SPTLC2;UBASH3B;PPP6R2;ANKS1A;KPNA3;PRMT5;PLA2G12A;WDR37;ANAPC7;SPHK2;NSMCE1;FAM91A1;ALDH3A2;TPST1;PSPC1;RASA1;BOLA3;AGPS;SPECC1L;FRG1;FDX1;SNRNP200;CCDC82;BECN1;PRKAA1;NBAS;NECAB3;DCUN1D5;PDXDC1;ABHD8;PARN;SLC38A10;UBR1;RCHY1;PPM1F;ZMPSTE24;DEDD2;ZNRF1;IRAK1;FAM120B;ORC3;MED31;DPH3;LDHD;TBC1D14;DYM;CSK;APBB2;RSU1;SMYD3;ABCF…	91
LCnmf1	ENCODE_TF_ChIP-seq_2015	GATA1 MEL cell line mm9	24	4.81178e-05	0.001634	1.53792	15.2898	TMEM41B;UBE2D1;UBE2L6;CYB5D2;CISD3;ZDHHC4;PSMD9;NUB1;NSDHL;RNF115;PPIP5K2;OGFOD1;CHORDC1;TRIM27;ENPP5;SIL1;SLC25A44;SEPHS2;VPS18;GSTK1;NSMCE1;ARMC8;GTPBP4;SUPT7L;PISD;ALDH3A2;KATNAL1;DDIT3;SPECC1L;AAGAB;TCTA;SNRNP200;TXNDC9;CUL5;PDXDC1;SHC1;MRPL18;ABHD8;UBR1;ZMPSTE24;VCPIP1;SCFD1;RHOT1;PRPSAP2;DPH3;NEU1;SUDS3;SMYD3;NUS1;NDFIP2;CHTOP;ANKRD27;VTA1;PDE2A;UPF3B;ARHGAP26;BTBD8;MANF;MRPL30;TMEM115;OSTC…	121
LCnmf1	ENCODE_TF_ChIP-seq_2015	TAF1 ECC-1 hg19	25	5.04317e-05	0.00164407	1.73587	17.1763	GOLT1B;FAF1;SMG9;ASH2L;PLOD1;TMEM97;PWP1;MRPL32;PIGX;LSM10;ATIC;DGCR6L;KPNA5;NANS;BBS4;CSNK1G3;IFNGR1;SPHK2;NSMCE1;RABGGTB;GTPBP4;NUP93;TPST1;BOLA3;FRG1;WDFY1;AAGAB;TTPAL;B4GALT7;BIRC2;IFNAR1;FH;DCUN1D5;SLC20A1;SHC1;NAA20;COPB1;EIF5A2;CTR9;SLC38A10;HTT;UBR1;CORO1C;PPM1G;SNX4;AP3M1;SCFD1;ORC3;TBC1D13;ABCF3;ARFGEF2;MBTPS1;CYB5A;FAHD1;ABCA5;YTHDF3;PPP1R21;VTA1;EAF1;MRPL24;MRPL30;CDKN2AIPNL;RNF149;DN…	70
LCnmf1	ENCODE_TF_ChIP-seq_2015	MYC K562 hg19	26	5.41882e-05	0.00165585	1.40188	13.7708	VEZT;PANK2;PANK3;TMEM41B;KDELR1;IFIT5;UBE2L6;TMEM97;PWP1;CYB5D2;CISD3;TXNDC17;ZDHHC4;LSM10;PSMD9;NUB1;GPR176;OGFOD1;KAT7;SLC35A5;SEPHS2;TMEM8B;VPS18;COG4;NSMCE1;AP1AR;MFSD11;GTPBP4;PISD;NUP93;KATNAL1;IFI27;BOLA3;DDIT3;HECA;CCDC82;NUMBL;SEH1L;NECAB3;ABCB6;MRPL18;PEX11B;EIF5A2;TMTC3;C9ORF72;ZMPSTE24;SNX4;SCFD1;RHOT1;PRPSAP2;SNX2;GRPEL1;PDCD10;HLTF;DPH3;VPS8;LDHD;NEU1;DYM;RSU1;JAG2;NUS1;PPP1R21;EAF1…	253
LCnmf1	ENCODE_TF_ChIP-seq_2015	E2F6 K562 hg19	27	5.4989e-05	0.00165585	1.54157	15.1203	VEZT;PANK3;KDM1A;GDA;PLOD1;TMEM97;CISD3;ZDHHC4;PSMD9;NUB1;NSDHL;RNF115;OSBP;KAT7;KPNA3;SIL1;NUDT14;C11ORF68;VPS18;ANAPC7;TOMM34;AP1AR;RC3H2;PISD;KATNAL1;DDIT3;CCDC82;IFNAR1;TXNDC9;NECAB3;CTR9;TMTC3;RPAP3;ZMPSTE24;CORO1C;SNX2;ORC3;HLTF;DPH3;VPS8;TBC1D13;RNF170;DYM;TBC1D15;PLXNA3;CBX7;EIF2B3;NDFIP2;ANKRD27;ABCA5;FANCL;VTA1;TRAPPC4;EAF1;STAM;EIF2S1;MRPL24;MANF;FUBP1;OSTC;UBA3;MPHOSPH10;ACBD3;PLEKHM3…	117
LCnmf1	ENCODE_TF_ChIP-seq_2015	HCFC1 ES-E14 mm9	28	5.68881e-05	0.00165585	1.60899	15.7269	PANK2;PANK3;SMG9;ZFAND1;TMEM97;LDLRAD4;MED15;CYB5D2;SMG5;PIGX;EFTUD2;OGFOD1;PPP6R2;SLC39A7;ATP7A;SIL1;SEPHS2;NUDT14;PRMT5;PLA2G12A;ITGA4;SPHK2;NIPA2;JOSD2;PISD;NUP93;SDHAF2;BOLA3;FRG1;AAGAB;HECA;SNRNP200;VCL;EXOC2;DCUN1D5;COPB1;USO1;EIF5A2;GPS2;SLC38A10;PDGFA;RNF6;ASAP2;UBR1;DPCD;TIMM50;CORO1C;TMEM165;STRIP1;NT5DC1;AP3M1;SCFD1;RHOT1;GRPEL1;PDCD10;PERP;FAM120B;HLTF;SUDS3;ABCF2;RNF20;ARFGEF2;AKIRIN…	94
LCnmf1	ENCODE_TF_ChIP-seq_2015	USF1 ECC-1 hg19	29	6.11344e-05	0.00171809	1.56891	15.2222	VEZT;PANK3;CHIC1;KDM1A;CCNC;TMEM97;PWP1;EFTUD2;LSM10;PSMD9;GPR176;RNF115;RNF19A;OSBP;SLC25A40;KAT7;KPNA3;ENPP5;SIL1;SLC35A5;SEPHS2;NUDT14;VPS18;ATG3;ANAPC7;MFSD11;RC3H2;ALDH3A2;DDIT3;WDFY1;HECA;TXNDC9;ABCB6;ABHD8;C9ORF72;RPAP3;ZMPSTE24;EBP;PRPSAP2;VPS8;NEU1;TBC1D13;DYM;TBC1D15;NUS1;EIF2B3;UPF3B;PHKB;MRPL24;MRPL30;NPLOC4;TMEM17;FBXL2;RGL1;CNIH4;USP32;HEXB;FAF1;PIGP;SRP54;ADK;SNX13;HERPUD1;SNAPC5;A…	105
LCnmf1	ENCODE_TF_ChIP-seq_2015	POLR2A limb mm9	30	7.18275e-05	0.00193983	1.60452	15.3091	TRIO;KDM1A;GOLT1B;CCP110;SRA1;PTPRJ;ZFAND1;IER3IP1;PWP1;SLC2A8;PIGX;SNAPC5;PPP6C;SPTLC2;PPP6R1;PPP4R4;OSBP;TRAPPC12;PHACTR2;ENPP5;SEPHS2;TMED5;SCYL2;SCYL1;VPS18;PLA2G12A;TOMM34;LMTK3;TUBG1;RABGGTB;RC3H2;LRRC41;ALDH3A2;DNAJC2;PSPC1;DDIT3;ADNP;TCTA;TTPAL;EXOC2;SNAP47;DCUN1D5;COPB1;FLII;CUL2;ABHD8;DERL1;PARN;ADCY3;NLK;ACVR1B;TIMM50;RXRB;STRIP1;VCPIP1;SCFD1;ZDHHC18;GRPEL1;IRAK1;EMC1;BMS1;HLTF;NEU1;SL…	92
LCnmf1	ENCODE_TF_ChIP-seq_2015	NRF1 H1-hESC hg19	31	7.3785e-05	0.00193983	1.59573	15.1823	TRAM1;PTPRR;CHIC1;KDM1A;TMEM41B;MAGEF1;PIGP;LPCAT1;SMG9;PLOD1;ZFAND1;WDR45;PWP1;EFTUD2;PSMD9;DHX15;ENPP4;KAT7;BBS7;ENPP5;SIL1;NUDT14;TMED5;TRIM23;KPNA1;PCMTD1;VPS18;GSTK1;PLA2G12A;STARD4;TOMM34;ARMC8;NIPA2;RABGGTB;SDHAF2;PSPC1;SPECC1L;TCTA;EAPP;PIGH;IFNAR1;RNFT2;PRKAA1;ATL3;INSIG2;AMIGO1;CTR9;PARN;TWF2;HTT;RPAP3;PPM1F;PPM1G;SNX4;ZNRF1;GRPEL1;NT5DC3;VPS8;TBC1D13;RNF170;DYM;CSK;APBB2;NAE1;FAM43B;SM…	94
LCnmf1	ENCODE_TF_ChIP-seq_2015	MAZ HepG2 hg19	32	7.89644e-05	0.00199242	1.5996	15.1106	KDM1A;KDELR1;HEXB;PIGP;UBE2D1;PIGZ;UBE2L6;ZFAND1;CYB5D2;TXNDC17;PIGX;LSM10;PPP6C;NUB1;NSDHL;SPTLC2;AP1G1;NKRF;MCF2L;OSBP;DHX15;DGCR6L;ATP7A;KPNA3;SIL1;SLC35A5;SEPHS2;BBS4;GSTK1;C5ORF15;ELAC2;NIPA2;MFSD11;RABGGTB;CIT;NUP93;GPR162;SPECC1L;CINP;FDX1;RUFY2;WDFY1;AAGAB;TTPAL;BECN1;GTF2A1;FH;GALT;DCUN1D5;SHC1;EIF5A2;SUPT6H;C9ORF72;LRP8;PPM1F;ZMPSTE24;CORO1C;PPM1G;SCFD1;EBP;PRPSAP2;GRPEL1;ORC3;MED31;DPH…	92
LCnmf1	ENCODE_TF_ChIP-seq_2015	NELFE CH12.LX mm9	33	8.06746e-05	0.00199242	1.60226	15.1015	SLC35F6;EIF4E3;HEXB;TESK1;SRA1;PLOD1;MED15;PWP1;SMG5;CISD3;TXNDC17;ZDHHC4;SLC2A8;EFTUD2;SNAPC5;PPP6C;RNF115;TRIM28;AP1G1;RNF19A;CHORDC1;DHX15;MFSD1;KAT7;TRIM27;SEPHS2;NUDT14;SCYL2;COA6;SCYL1;CEP68;NXPE3;PRMT5;ATG3;CSNK1G3;PLA2G12A;CCDC115;ELAC2;NSMCE1;MUL1;ARMC8;RC3H2;SLC7A4;NUP93;KATNAL1;BOLA3;FRG1;RUFY2;FAM20B;B4GALT6;BECN1;PDXDC1;TM2D1;NAA20;MRPL18;USO1;USP12;ABHD8;SLC38A10;DPCD;CORO1C;VCPIP1;…	91
LCnmf1	ENCODE_TF_ChIP-seq_2015	RELA GM10847 hg19	34	8.48287e-05	0.00203339	1.5922	14.9266	PANK2;LRSAM1;PANK3;GOLT1B;PIGP;SRP54;ADK;SNX13;UBE2D1;SMG9;UBE2L6;MRPL32;PIGX;PSMD9;AP1G1;NKIRAS1;RNF19A;OGFOD1;OSBP;TRAPPC12;SLC25A40;KAT7;KPNA5;TMED5;CSNK1G3;STARD4;ITGA4;IFNGR1;SPHK2;CCDC115;ELAC2;COG4;AP1AR;TUBG1;RABGGTB;SUPT7L;TPST1;RASA1;FRG1;B3GNT2;AAGAB;TCTA;SNRNP200;B4GALT7;CCDC82;IFNAR1;RNFT2;GTF2A1;SLC20A1;TM2D1;NAA20;CTR9;PARN;ZMPSTE24;PPM1G;TMEM165;LMAN1;VCPIP1;NT5DC1;AP3M1;SCFD1;KCT…	93
LCnmf1	ENCODE_TF_ChIP-seq_2015	MAX MCF-7 hg19	35	9.08122e-05	0.00205278	1.73954	16.1894	TRAM1;WDR48;KDM1A;TMEM41B;ASH2L;MRPL32;HERPUD1;TXNDC17;NUB1;ATIC;AP1G1;NKIRAS1;OGFOD1;DGCR6L;CSNK1G3;SPHK2;NSMCE1;NIPA2;FAM91A1;RC3H2;SDHAF2;BOLA3;WDFY1;TCTA;SNRNP200;VCL;IFNAR1;RNFT2;GTF2A1;FH;TXNDC9;GALT;DCUN1D5;ATL3;EIF5A2;CTR9;PARN;ZDHHC21;DPCD;ZMPSTE24;PPM1G;SNX4;AP3M1;ORC3;TBC1D13;DYM;APBB2;RSU1;ABCF2;EIF2B3;CHTOP;RANBP3;PPP1R21;VTA1;EAF1;RPA2;MRPL24;CDKN2AIPNL;ID2;PCYOX1L;DRG2;MPHOSPH10;PL…	64
LCnmf1	ENCODE_TF_ChIP-seq_2015	HCFC1 HeLa-S3 hg19	36	9.09055e-05	0.00205278	1.59227	14.8172	WDR48;GOLT1B;SLC35B1;ADK;ASH2L;PLOD1;PWP1;MRPL32;CYB5D2;SMG5;TXNDC17;PIGX;PSMD9;PPP6C;TRIM28;NKIRAS1;MFSD1;KPNA5;TRIM23;VKORC1;ATG3;SPHK2;COG4;NSMCE1;MUL1;AP1AR;TIMM22;ARMC8;NIPA2;JOSD2;GTF2F1;TUBG1;PISD;BOLA3;AGPS;FAM20B;BECN1;INSIG2;NAA20;GMPR2;PEX11B;USO1;CTR9;TMTC3;GPS2;SLC38A10;UBR1;SUPT6H;ZMPSTE24;DEDD2;LMAN1;VCPIP1;AP3M1;GRPEL1;FAM120B;ORC3;APBB2;ZNF226;SMYD3;ABCF2;SRSF10;RNF20;MBTPS1;CHTO…	92
LCnmf1	ENCODE_TF_ChIP-seq_2015	POLR2AphosphoS5 PFSK-1 hg19	37	9.31939e-05	0.00205278	1.68444	15.633	TMEM41B;SNX13;PLOD1;TMEM97;WDR45;MED15;PWP1;SLC2A8;PIGX;LSM10;PSMD9;PPP6C;RNF115;ATIC;OSBP;SLC25A40;MFSD1;DGCR6L;NANS;KPNA3;BBS4;CEP68;PRMT5;CSNK1G3;RALGAPA1;NSMCE1;MUL1;AP1AR;PISD;ALDH3A2;NUP93;PSPC1;AGPS;SPECC1L;CINP;WDFY1;B3GNT2;TCTA;TTPAL;CCDC82;PIGH;NBAS;TXNDC9;COPB1;HTT;UBR1;RPAP3;PPM1G;SNX4;SNX2;ORC3;MED31;TBC1D13;SMYD3;PLXNA3;RNF20;NUS1;CHTOP;RRM1;RANBP3;VTA1;EAF1;BCKDK;MRPL30;SNRK;TMEM11…	72
LCnmf1	ENCODE_TF_ChIP-seq_2015	UBTF MEL cell line mm9	38	9.74937e-05	0.00207238	1.58501	14.6387	VEZT;TRAM1;PANK2;PANK3;KDELR1;GDA;ARPC1B;FAF1;DIS3L;SNX13;UBE2D1;CCNC;LDLRAD4;SLC2A8;FAM216A;SPTLC2;GNPTAB;UBE2Q2;RNF19A;DHX15;SLC25A40;DACT3;ENPP4;KPNA3;SCYL1;PCMTD1;PLA2G12A;IFNGR1;RALGAPA1;TSC22D2;DYRK1A;TTC7B;AP1AR;NIPA2;LRRC41;ZDHHC14;MSL1;ZC2HC1A;SDHAF2;RASA1;FDX1;RUFY2;ADNP;GRAMD1A;NUMBL;PEX11B;USP12;RNF6;ZDHHC21;PPM1E;CORO1C;TMEM165;NT5DC1;ZNRF1;ZDHHC18;RHOT1;KCTD20;MAN2A2;FAM120A;IARS2;C…	93
LCnmf1	ENCODE_TF_ChIP-seq_2015	KDM5A H1-hESC hg19	39	0.000104896	0.00207238	1.61227	14.7725	WDR48;KDELR1;USP32;SLC35B1;ZFAND2A;FAF1;SRP54;ADK;PIGZ;ASH2L;UBE2L6;ZFAND1;PWP1;CYB5D2;SMG5;SNAPC5;LSM10;PSMD9;NSDHL;NKIRAS1;MFSD1;BBS7;PAAF1;VPS18;ATG3;WDR37;EIF1AY;RALGAPA1;ELAC2;NSMCE1;RABGGTB;CIT;RASA1;DDIT3;FRG1;B4GALT6;EAPP;CTXN2;RNFT2;GRAMD1B;NBAS;TXNDC9;DCUN1D5;NAA20;MRPL18;CUL2;TMTC3;GPS2;HTT;RCHY1;ZMPSTE24;VCPIP1;AP3M1;EBP;GRPEL1;KCTD20;FLRT2;DPH3;VPS8;TBC1D13;TBC1D14;DYM;CBR4;ARFGEF2;V…	85
LCnmf1	ENCODE_TF_ChIP-seq_2015	MBD4 HepG2 hg19	40	0.00010546	0.00207238	1.60778	14.7228	VEZT;PANK2;LRSAM1;WDR48;KDM1A;FAF1;CCNC;PTPRK;PWP1;SMG5;HERPUD1;TXNDC17;EPS8;SNAPC5;PSMD9;PPP6C;ATIC;AP1G1;NKIRAS1;SLC25A40;KAT7;KPNA5;SEPHS2;PCMTD1;C5ORF15;IFNGR1;SPHK2;RALGAPA1;TOMM34;TUBG1;RABGGTB;SUPT7L;NUP93;DNAJC2;BOLA3;DDIT3;AGPS;WDFY1;TCTA;SNRNP200;BIRC2;EXOC2;BECN1;GTF2A1;NBAS;TM2D1;NAA20;COPB1;PARN;ZMPSTE24;VCPIP1;NT5DC1;SCFD1;KCTD20;BMS1;HLTF;LDHD;SUDS3;NAE1;TBC1D15;AKIRIN2;NUS1;EIF2B3…	86
LCnmf1	ENCODE_TF_ChIP-seq_2015	POLR2AphosphoS5 MEL cell line mm9	41	0.000105762	0.00207238	1.52704	13.979	SLC35B1;TMEM97;TXNDC17;EFTUD2;PSMD9;NUB1;TRIM28;PPIP5K2;RNF19A;SLC25A40;KAT7;SLC39A7;TRIM27;SIL1;SEPHS2;STARD4;TOMM34;MUL1;ARMC8;GTF2F1;RC3H2;GTPBP4;PISD;ALDH3A2;PSPC1;TCTA;SNRNP200;VCL;SEH1L;ABCB6;DCUN1D5;SHC1;MRPL18;PEX11B;TWF2;DEDD2;SCFD1;PRPSAP2;SNX2;ORC3;DPH3;DYM;SMYD3;CHTOP;EAF1;EIF2S1;MANF;NCEH1;APPBP2;ID2;FUBP1;NIT1;CDK16;HEXB;FAF1;ADK;SRA1;SMG9;ASH2L;IER3IP1;MRPL32;PHTF1;SMG5;HERPUD1;SNA…	111
LCnmf1	ENCODE_TF_ChIP-seq_2015	CTCF K562 hg19	42	0.000109673	0.00207238	1.42711	13.0124	VEZT;SH3GL3;PANK2;LPGAT1;KDM1A;TMEM41B;KDELR1;SLC35B1;UBE2D1;CCNC;UBE2L6;PLOD1;PWP1;CISD3;LSM10;PSMD9;GPR176;GNPTAB;OGFOD1;OSBP;SLC25A44;KPNA1;VPS18;CSNK1G3;C5ORF15;ANAPC7;RALGAPA1;TOMM34;TTC7B;NSMCE1;ARMC8;MFSD11;GTF2F1;GTPBP4;PISD;TPST1;KATNAL1;PSPC1;BOLA3;SPECC1L;FDX1;RUFY2;TTPAL;SNRNP200;IFNAR1;NECAB3;CUL5;PDXDC1;INSIG2;FLII;EIF5A2;CTR9;ABHD8;CORO1C;SNX4;SCFD1;EBP;RHOT1;SNX2;IRAK1;MAN2A2;PDCD…	173
LCnmf1	ENCODE_TF_ChIP-seq_2015	CTCF limb mm9	43	0.000110644	0.00207238	1.60515	14.6216	LPGAT1;KDM1A;KDELR1;GDA;HEXB;PTPRO;TESK1;SNX13;SRA1;MED15;SGCE;EPS8;PPP6R1;CHORDC1;DHX15;PHACTR2;RNF150;ATP7A;VKORC1;VPS18;GSTK1;ITGA4;COG4;TTC7B;NSMCE1;AP1AR;ARMC8;ALDH3A2;DNAJC2;BOLA3;FRG1;RUFY2;B4GALT6;TTPAL;VCL;FYTTD1;BECN1;PRKAA1;CUL5;NAA20;FLII;SLC1A1;PEX11B;GPS2;RNF6;ASAP2;NALCN;RPAP3;PPM1F;CORO1C;VCPIP1;ZDHHC18;RHOT1;IRAK1;MAN2A2;EMC1;ORC3;CDH22;DPH3;NEU1;DYM;GSG1L;APBB2;NAE1;SMYD3;NUS1;S…	86
LCnmf1	ENCODE_TF_ChIP-seq_2015	TCF7L2 HCT116 hg19	44	0.000111883	0.00207238	1.57787	14.3556	DOCK3;USP32;ZFAND2A;SMG9;TXNDC17;PIGX;LSM10;PSMD9;PPP6C;RNF115;SPTLC2;AP1G1;MCF2L;MFSD1;DGCR6L;SIL1;SLC25A44;BBS4;PAAF1;APPL1;CEP68;PRMT5;CSNK1G3;STARD4;C5ORF15;SPHK2;SPATS2;GTPBP4;CIT;DNAJC2;TPST1;AGPS;FRG1;WDFY1;AAGAB;SNRNP200;B4GALT7;EXOC2;IFNAR1;GRAMD1A;PRKAA1;TXNDC9;GALT;PDXDC1;ATL3;NAA20;USP12;EIF5A2;TWF2;GPS2;SLC38A10;RNF6;ASAP2;ZMPSTE24;PPM1G;DEDD2;UGCG;NT5DC1;AP3M1;RHOT1;DDRGK1;HLTF;NEU1…	93
LCnmf1	ENCODE_TF_ChIP-seq_2015	HCFC1 CH12.LX mm9	45	0.000119956	0.00211785	1.5851	14.3109	SLC35F6;TRAM1;HEXB;ZFAND2A;FAF1;TESK1;SRA1;ZFAND1;TMEM97;CYB5D2;SMG5;ZDHHC4;SLC2A8;EFTUD2;SNAPC5;GNPTAB;CHCHD6;TRAPPC12;ENPP4;BBS7;SLC35A5;SLC25A44;SEPHS2;COA6;VPS18;CSNK1G3;SPHK2;CCDC115;RALGAPA1;MUL1;TIMM22;JOSD2;RC3H2;PISD;NUP93;KATNAL1;PITPNM1;RASA1;BOLA3;DDIT3;SPECC1L;DCUN1D5;GMPR2;FLII;CUL2;CTR9;ABHD8;DERL1;TWF2;HTT;PDGFA;MALSU1;UBR1;DPCD;RPAP3;VCPIP1;IRAK1;FAM120B;HLTF;DPH3;NEU1;RNF170;SUD…	90
LCnmf1	ENCODE_TF_ChIP-seq_2015	TRIM28 U2OS hg19	46	0.00011999	0.00211785	1.58139	14.277	LRSAM1;MAGEF1;ADK;SMG9;CCNC;ASH2L;UBE2L6;TMEM97;IER3IP1;MED15;PWP1;LSM10;PSMD9;PPP6C;UBASH3B;AP1G1;NKIRAS1;CHORDC1;TRAPPC12;SLC25A40;KAT7;SLC25A44;KPNA1;SPHK2;RALGAPA1;C14ORF119;SPATS2;TOMM34;GTF2F1;RABGGTB;YWHAZ;DNAJC2;MBLAC2;PSPC1;FRG1;FDX1;WDFY1;B4GALT7;FYTTD1;BECN1;GALT;ATL3;TM2D1;FLII;CUL2;PEX11B;UBR1;C9ORF72;ZMPSTE24;NT5DC1;AP3M1;PRPSAP2;KCTD20;PDCD10;DDRGK1;ORC3;HLTF;VPS8;NAE1;SRSF10;ARFGE…	91
LCnmf1	ENCODE_TF_ChIP-seq_2015	EZH2 T-cell acute lymphoblastic leukemia hg19	47	0.000122133	0.00211785	1.5957	14.3779	KDM1A;SLC35B1;IFIT5;UBE2D1;SMG9;ASH2L;PLOD1;MED15;MRPL32;PIGX;PSMD9;PPP6R1;OSBP;CHORDC1;PHACTR2;BBS4;VPS18;STARD4;WDR37;EIF1AY;SPHK2;COG4;SPATS2;LMTK3;NSMCE1;TIMM22;CIT;PISD;PITPNM1;AGPS;SPECC1L;HECA;B4GALT7;EXOC2;GTF2A1;GALT;TM2D2;PDXDC1;ATL3;TM2D1;PELI3;CUL2;TMTC3;TWF2;GPS2;RPAP3;PPM1G;TMEM165;DEDD2;VCPIP1;EBP;ORC3;TBC1D13;IARS2;RSU1;NAE1;ANKRD50;ARFGEF2;EIF2B3;NIPSNAP3A;FAHD1;WTAP;BRF1;VTA1;EA…	87
LCnmf1	ENCODE_TF_ChIP-seq_2015	POLR2A HeLa-S3 hg19	48	0.000129849	0.00220472	1.4292	12.7901	VEZT;KDM1A;GOLT1B;TMEM41B;SLC35B1;PLOD1;PSMD9;NUB1;RNF115;GNPTAB;UBASH3B;KPNA5;SIL1;SLC25A44;C11ORF68;STARD4;TOMM34;NSMCE1;AP1AR;ARMC8;GTF2F1;FAM91A1;GTPBP4;NUP93;TPST1;KATNAL1;WDFY1;HECA;TTPAL;CCDC82;RTN2;NUMBL;SEH1L;PDXDC1;COPB1;PEX11B;EIF5A2;CTR9;ABHD8;TMTC3;TWF2;UBR1;NALCN;RPAP3;DEDD2;SNX4;UGCG;VCPIP1;SCFD1;EBP;PRPSAP2;GRPEL1;IRAK1;PDCD10;ORC3;MED31;DPH3;VPS8;PLXNA2;TBC1D13;DYM;SUDS3;RSU1;SMY…	165
LCnmf1	ENCODE_TF_ChIP-seq_2015	YY1 GM12892 hg19	49	0.000134568	0.00223822	1.82868	16.2998	VEZT;WDR48;SNX13;ZFAND1;IER3IP1;PWP1;SMG5;TXNDC17;PPP6C;GPR176;RNF115;SLC25A44;BBS4;PCMTD1;C11ORF68;WDR37;SPHK2;RALGAPA1;LRRC41;RASA1;BOLA3;AGPS;SNRNP200;B4GALT7;EXOC2;IFNAR1;INSIG2;SLC20A1;NAA20;C9ORF72;SCFD1;GRPEL1;IRAK1;ORC3;VPS8;ZNF226;ABCF3;ATE1;ARFGEF2;RRM1;FAHD1;YTHDF3;VTA1;UPF3B;GNAL;CDKN2AIPNL;DRG2;MPHOSPH10;ACBD3;PLEKHM3;ASB1	51
LCnmf1	ENCODE_TF_ChIP-seq_2015	POLR2A erythroblast hg19	50	0.000140587	0.00229157	1.56947	13.9207	PANK3;IFIT5;UBE2D1;SMG9;PLOD1;MRPL32;ZDHHC4;PIGX;EPS8;NSDHL;SPTLC2;OGFOD1;DHX15;DGCR6L;KAT7;BBS7;KPNA5;NANS;SLC25A44;SEPHS2;BBS4;PAAF1;KPNA1;PCMTD1;EIF1AY;TOMM34;AP1AR;TIMM22;CIT;ALDH3A2;SDHAF2;AGPS;FRG1;B3GNT2;AAGAB;HECA;EAPP;SNRNP200;BIRC2;GTF2A1;FH;PRKAA1;DCUN1D5;PDXDC1;ATL3;NAA20;CUL2;EIF5A2;CTR9;TMTC3;GPS2;HTT;LMAN1;SNX4;NT5DC1;EBP;RHOT1;FAM120B;ORC3;MED31;LDHD;TBC1D13;RNF170;RSU1;SRSF10;CBR…	92
LCnmf1	ENCODE_TF_ChIP-seq_2015	POLR2A liver mm9	51	0.00014416	0.00230374	1.57531	13.9329	TRAM1;PANK2;WDR48;KDM1A;TMEM41B;KDELR1;ZFAND1;MED15;MRPL32;HERPUD1;SLC2A8;SGCE;SNAPC5;PPP6C;SPTLC2;PPP6R1;AP1G1;KAT7;BBS7;NANS;ATP7A;SLC35A5;SLC25A44;SEPHS2;SCYL2;BBS4;KPNA1;STARD4;TOMM34;LARP4B;TUBG1;RABGGTB;PISD;ALDH3A2;DNAJC2;PSPC1;BOLA3;FDX1;HECA;EAPP;SNRNP200;B4GALT7;VCL;BECN1;GRAMD1A;DCUN1D5;TM2D1;COPB1;DERL1;PDGFA;NLK;TSPAN33;SNX4;VCPIP1;AP3M1;SCFD1;MAPK8;PRPSAP2;SNX2;GRPEL1;BMS1;LDHD;PLXN…	90
LCnmf1	ENCODE_TF_ChIP-seq_2015	BHLHE40 HepG2 hg19	52	0.000169291	0.00265331	1.53728	13.3496	PANK3;KDM1A;TMEM41B;TMEM97;LSM10;PSMD9;RNF115;SLC25A40;ANKS1A;SIL1;SLC35A5;SEPHS2;VPS18;ATG3;TOMM34;DYRK1A;AP1AR;GTPBP4;SUPT7L;ALDH3A2;TPST1;WDFY1;HECA;TCTA;VCL;PDXDC1;PEX11B;EIF5A2;CTR9;C9ORF72;ZMPSTE24;EBP;SNX2;VPS8;TBC1D13;DYM;RSU1;NAE1;SMYD3;TBC1D15;EIF2B3;ABCA5;VTA1;STAM;MRPL24;NCEH1;MPHOSPH10;FBXL2;RGL1;LSM14B;PLEKHM3;TECPR1;ATG2B;CDK16;USP32;SRP54;ADK;SMG9;PPP6C;ATIC;AP1G1;DHX15;BBS4;CEP68…	99
LCnmf1	ENCODE_TF_ChIP-seq_2015	POLR2A thymus mm9	53	0.000180707	0.0027788	1.56322	13.4728	PANK2;TRIO;CHIC1;KDM1A;KDELR1;SLC35B1;ZFAND1;IER3IP1;WDR45;SLC2A8;SNAPC5;ATIC;SPTLC2;PPP6R1;UBE2Q2;CHCHD6;TRAPPC12;MFSD1;BBS7;NANS;SIL1;SLC35A5;SEPHS2;TMED5;CEP68;ANAPC7;TOMM34;AP1AR;TUBG1;LRRC41;PISD;ALDH3A2;NUP93;DNAJC2;PSPC1;FDX1;WDFY1;FAM20C;TCTA;SNRNP200;B4GALT7;DCUN1D5;COPB1;USO1;TMTC3;RNF6;LRP8;RPAP3;TIMM50;RXRB;STRIP1;VCPIP1;SCFD1;ZDHHC18;SNX2;GRPEL1;PDCD10;ORC3;BMS1;VPS8;PLXNA2;SLC17A5;D…	90
LCnmf1	ENCODE_TF_ChIP-seq_2015	FLI1 megakaryocyte mm9	54	0.000191233	0.00287501	1.5499	13.2703	WDR48;GOLT1B;TMEM41B;ZFAND2A;TESK1;CCP110;SRA1;SMG9;MED15;PHTF1;ZDHHC4;PPP6C;SPTLC2;PPIP5K2;NKIRAS1;OGFOD1;CHORDC1;TRAPPC12;KAT7;SLC39A7;TRIM27;ATP7A;SLC25A44;SCYL2;BBS4;COA6;STARD4;WDR37;ANAPC7;SPHK2;CCDC115;ELAC2;NSMCE1;MUL1;AP1AR;GTF2F1;GTPBP4;LRRC41;DNAJC2;DDIT3;CINP;EAPP;SNRNP200;IFNAR1;RNFT2;GTF2A1;SEH1L;DCUN1D5;SHC1;NAA20;MRPL18;CTR9;DERL1;PARN;GPS2;SLC38A10;MALSU1;UBR1;RCHY1;TIMM50;CORO1C…	93
LCnmf1	ENCODE_TF_ChIP-seq_2015	NCOR1 K562 hg19	55	0.000194019	0.00287501	1.57416	13.4552	LRSAM1;KDM1A;ADK;CCP110;SRA1;SMG9;UBE2L6;MED15;PHTF1;HERPUD1;PPP6C;PPP6R1;UBE2Q2;NKIRAS1;RNF19A;DHX15;TRAPPC12;DGCR6L;ATP7A;SEPHS2;APPL1;PCMTD1;IFNGR1;SPHK2;C14ORF119;TSC22D2;TOMM34;DYRK1A;NSMCE1;LARP4B;NIPA2;MFSD11;RABGGTB;RC3H2;SLC7A4;PITPNM1;FRG1;RUFY2;FAM20B;ADNP;TCTA;CCDC82;VCL;IFNAR1;FYTTD1;SNAP47;NUMBL;SLC20A1;TM2D1;USO1;CTR9;ABHD8;PARN;PPM1F;ZMPSTE24;VCPIP1;AP3M1;RHOT1;FAM120A;TBC1D13;RNF…	86
LCnmf1	ENCODE_TF_ChIP-seq_2015	CHD2 CH12.LX mm9	56	0.000198323	0.00288631	1.56542	13.3461	VEZT;PANK3;USP32;ZFAND2A;CCP110;SRA1;LDLRAD4;NR3C1;PKD1;SNAPC5;NSDHL;TRIM28;AP1G1;ENPP4;SLC39A7;NANS;ENPP5;SLC35A5;SLC25A44;SEPHS2;SCYL2;COA6;SCYL1;PCMTD1;CEP68;NXPE3;ATG3;CCDC115;SPATS2;TOMM34;NSMCE1;MUL1;ARMC8;JOSD2;RC3H2;SUPT7L;TANC2;DNAJC2;GPR162;PITPNM1;BOLA3;AGPS;FDX1;RUFY2;B3GNT2;SNRNP200;RNFT2;SNAP47;GTF2A1;SLC20A1;NAA20;ABHD8;TWF2;SLC38A10;HTT;PDGFA;MALSU1;CAMKK1;TIMM50;STRIP1;SCFD1;HLTF…	88
LCnmf1	ENCODE_TF_ChIP-seq_2015	MAFK HeLa-S3 hg19	57	0.000202004	0.0028883	1.55723	13.2477	TRAM1;KDELR1;LPCAT1;UBE2D1;CCNC;PLOD1;TMEM97;PTPRK;IER3IP1;WDR45;MRPL32;CISD3;HERPUD1;ZDHHC4;SNAPC5;PSMD9;NSDHL;ATIC;AP1G1;OSBP;DHX15;TRAPPC12;SLC25A40;SIL1;SLC35A5;SLC25A44;BBS4;PAAF1;KPNA1;VPS18;WDR37;TOMM34;NSMCE1;MUL1;RABGGTB;GTPBP4;PSPC1;AGPS;FDX1;AAGAB;TCTA;SNRNP200;B4GALT7;VCL;PIGH;BECN1;GTF2A1;PRKAA1;ABCB6;ATL3;NAA20;ABHD8;TMTC3;PARN;GPS2;DEDD2;SNX4;AP3M1;PRPSAP2;ORC3;MED31;NT5DC3;DPH3;VP…	90
LCnmf1	ENCODE_TF_ChIP-seq_2015	TAF1 SK-N-SH hg19	58	0.000231147	0.00324801	1.68162	14.0793	WDR48;ARPC1B;FAF1;SNX13;UBE2D1;SMG5;SLC2A8;LSM10;PSMD9;ATIC;PPP4R4;DGCR6L;RNF150;RALGAPA1;NSMCE1;MUL1;RABGGTB;ALDH3A2;BOLA3;SPECC1L;CINP;RUFY2;WDFY1;B3GNT2;TCTA;SNRNP200;CCDC82;VCL;EXOC2;PIGH;BECN1;NBAS;ABCB6;DCUN1D5;NAA20;COPB1;PARN;HTT;ASAP2;UBR1;RCHY1;RPAP3;AP3M1;SCFD1;ORC3;TBC1D13;ZNF226;AKIRIN2;MBTPS1;FANCL;VTA1;EAF1;TMEM115;CDKN2AIPNL;RNF149;PRKRA;UBA3;DRG2;AGGF1;GOPC;KRAS;TARDBP;PLEKHM3	63
LCnmf1	ENCODE_TF_ChIP-seq_2015	POLR2A testis mm9	59	0.00023672	0.00325866	1.58303	13.2161	WDR48;KDM1A;KDELR1;SNX13;CCP110;ZFAND1;MED15;MRPL32;CYB5D2;SLC2A8;PPP6C;SPTLC2;AP1G1;OSBP;MFSD1;ATP7A;SEPHS2;VPS18;STARD4;RALGAPA1;TOMM34;NSMCE1;LRRC41;PISD;ALDH3A2;SLC7A4;DNAJC2;FDX1;HECA;TCTA;TTPAL;EXOC2;SNAP47;NBAS;ABCB6;DCUN1D5;TM2D1;COPB1;SLC1A1;DERL1;TMTC3;NLK;PPM1E;TIMM50;RXRB;SNX4;VCPIP1;AP3M1;MAPK8;GRPEL1;BMS1;LDHD;DYM;SMYD3;ABCF3;CBR4;CBX7;ARFGEF2;RIC3;TRMT10C;LRRN2;VTA1;GBF1;LYRM9;MCOL…	81
LCnmf1	ENCODE_TF_ChIP-seq_2015	POLR2A GM18951 hg19	60	0.000239901	0.00325866	1.54456	12.8744	TMEM41B;USP32;PIGP;ASH2L;TMEM97;MRPL32;CISD3;PIGX;NSDHL;RNF115;SPTLC2;GNPTAB;DGCR6L;KPNA5;ANKS1A;ATP7A;SIL1;SLC25A44;BBS4;CEP68;STARD4;ANAPC7;SPHK2;NSMCE1;AP1AR;TIMM22;MSL1;AGPS;FRG1;ADNP;TCTA;VCL;RNFT2;GRAMD1A;NBAS;SEH1L;PDXDC1;INSIG2;SLC20A1;COPB1;EIF5A2;CTR9;ABHD8;TMTC3;TWF2;GPS2;RPAP3;TMEM165;AP3M1;EBP;ZDHHC18;RHOT1;PRPSAP2;IRAK1;FAM120B;ORC3;MED31;DPH3;NEU1;TBC1D13;SUDS3;ZNF226;SMYD3;RIMKLA;…	91
LCnmf1	ENCODE_TF_ChIP-seq_2015	SIRT6 H1-hESC hg19	61	0.000259715	0.00346996	1.55424	12.8317	VEZT;PANK2;WDR48;KDM1A;GOLT1B;TMEM41B;SNX13;SMG9;ASH2L;UBE2L6;TMEM97;MED15;PSMD9;PPP6C;RNF115;NKIRAS1;CHORDC1;DHX15;SLC25A40;DGCR6L;KAT7;SLC35A5;BBS4;PAAF1;PCMTD1;CHST8;EPHA5;WDR37;C5ORF15;CCDC115;COG4;SPATS2;TIMM22;TACR1;RC3H2;GTPBP4;MBLAC2;SPECC1L;FRG1;EAPP;CCDC82;BIRC2;IFNAR1;BECN1;GTF2A1;TM2D2;ATL3;TM2D1;USO1;UBR1;RCHY1;SUPT6H;C9ORF72;ZMPSTE24;PPM1G;VCPIP1;SNX2;PDCD10;ORC3;BMS1;TBC1D13;ZNF226…	87
LCnmf1	ENCODE_TF_ChIP-seq_2015	USF2 GM12878 hg19	62	0.000295372	0.00384284	1.54356	12.545	TRAM1;KDM1A;PIGP;ADK;SMG9;MRPL32;SLC2A8;EFTUD2;EPS8;SNAPC5;LSM10;PSMD9;NSDHL;RNF115;TRAPPC12;DGCR6L;KPNA3;ENPP5;SLC35A5;SEPHS2;NUDT14;PAAF1;TRIM23;PCMTD1;CSNK1G3;GSTK1;C5ORF15;IFNGR1;ELAC2;TOMM34;AP1AR;ARMC8;SUPT7L;ALDH3A2;WDFY1;TCTA;FH;GALT;ABCB6;DCUN1D5;ATL3;SHC1;PELI3;CTR9;ABHD8;DERL1;GPS2;SLC38A10;RCHY1;C9ORF72;RPAP3;NT5DC1;EBP;FAM120B;NT5DC3;DPH3;NEU1;TBC1D13;TBC1D14;IARS2;RSU1;ZNF226;ABCF3;…	88
LCnmf1	ENCODE_TF_ChIP-seq_2015	POLR2A GM18526 hg19	63	0.000297487	0.00384284	1.53301	12.4482	VEZT;KDM1A;MAST2;ASH2L;PLOD1;WDR45;PIGX;PSMD9;NUB1;NSDHL;RNF115;GNPTAB;AP1G1;OGFOD1;PPP6R2;DGCR6L;KAT7;ANKS1A;SLC25A44;BBS4;PRMT5;C5ORF15;SPHK2;ELAC2;TOMM34;NSMCE1;AP1AR;FAM91A1;GTPBP4;LRRC41;PISD;BOLA3;AGPS;FRG1;AAGAB;CCDC82;VCL;IFNAR1;BECN1;PRKAA1;SEH1L;PDXDC1;INSIG2;SLC20A1;NAA20;COPB1;EIF5A2;CTR9;TWF2;SLC38A10;RNF6;RPAP3;SNX4;AP3M1;PRPSAP2;FAM120B;ORC3;NT5DC3;TBC1D13;ANKRD50;ABCF3;SRSF10;PLXN…	91
LCnmf1	ENCODE_TF_ChIP-seq_2015	CHD1 K562 hg19	64	0.000302794	0.00384284	1.58141	12.8133	PANK2;TRIO;MAST2;TESK1;SMG9;PLOD1;PWP1;PIGX;SNAPC5;GPR176;OSBP;SLC25A40;DACT3;KPNA5;SLC25A44;SCYL2;PRMT5;CSNK1G3;STARD4;WDR37;ITGA4;ITGA3;C14ORF119;SPATS2;LMTK3;NSMCE1;MUL1;AP1AR;TIMM22;GTF2F1;TPST1;MBLAC2;KATNAL1;AGPS;AAGAB;HECA;B4GALT7;CCDC82;SEH1L;CUL2;PEX11B;USO1;USP12;TMTC3;TWF2;HTT;PDGFA;UBR1;SUPT6H;PPM1E;NT5DC1;GRPEL1;SUDS3;ZNF226;MBTPS1;EIF2B3;NDFIP2;LRRN3;YTHDF3;PPP1R21;TRPV2;KLHL2;MIB1;…	78
LCnmf1	ENCODE_TF_ChIP-seq_2015	CTCF MEL cell line mm9	65	0.000306484	0.00384284	1.39083	11.2523	VEZT;KDM1A;TMEM41B;KDELR1;GDA;SLC35B1;TESK1;CCNC;UBE2L6;PLOD1;EFTUD2;LSM10;GNPTAB;PPIP5K2;OSBP;SLC35A5;NUDT14;TRIM23;VPS18;ANAPC7;RALGAPA1;COG4;LMTK3;TTC7B;AP1AR;RC3H2;GTPBP4;PISD;GPR162;ZC2HC1A;KATNAL1;BOLA3;RUFY2;WDFY1;AAGAB;ADNP;TTPAL;RTN2;TXNDC9;CUL5;PDXDC1;FLII;PEX11B;EIF5A2;ABHD8;TWF2;NLK;CORO1C;RHOT1;SNX2;IRAK1;MAN2A2;HLTF;DPH3;VPS8;NEU1;PLXNA2;TBC1D13;SUDS3;NAE1;SMYD3;PLXNA3;CBX7;NUS1;EIF…	172
LCnmf1	ENCODE_TF_ChIP-seq_2015	ZNF384 GM12878 hg19	66	0.000329137	0.00406434	1.53759	12.33	TRAM1;PANK2;LPGAT1;KDM1A;TMEM41B;FAF1;SRP54;IFIT5;IER3IP1;PHTF1;CYB5D2;ZDHHC4;EPS8;PSMD9;PPP6C;AP1G1;NKIRAS1;DHX15;TRAPPC12;SLC25A40;SLC25A44;PAAF1;VPS18;CSNK1G3;C5ORF15;IFNGR1;SPHK2;ELAC2;SPATS2;ARMC8;RABGGTB;RC3H2;NUP93;DNAJC2;TPST1;MBLAC2;FRG1;TTPAL;EAPP;SNRNP200;B4GALT7;CHMP7;CCDC82;RNFT2;GALT;DCUN1D5;ATL3;NAA20;PEX11B;CTR9;TMTC3;PARN;RNF6;C9ORF72;ZMPSTE24;CORO1C;GRPEL1;PDCD10;FAM120B;BMS1;NE…	88
LCnmf1	ENCODE_TF_ChIP-seq_2015	EP300 K562 hg19	67	0.000358087	0.00431248	1.37772	10.9318	KDM1A;TMEM41B;SLC35B1;IFIT5;CCP110;CCNC;UBE2L6;PLOD1;ZDHHC4;EFTUD2;LSM10;PSMD9;RNF19A;TRAPPC12;SLC25A40;KAT7;KPNA5;ANKS1A;KPNA3;SIL1;SLC25A44;CSNK1G3;STARD4;C5ORF15;ANAPC7;NSMCE1;MUL1;ARMC8;GTF2F1;GTPBP4;SUPT7L;PISD;NUP93;TPST1;PSPC1;DDIT3;FDX1;AAGAB;TCTA;TTPAL;SNRNP200;VCL;NUMBL;ABCB6;DCUN1D5;SHC1;COPB1;CUL2;PEX11B;CTR9;TWF2;UBR1;C9ORF72;ZMPSTE24;TIMM50;CORO1C;DEDD2;VCPIP1;GRPEL1;MAN2A2;ORC3;HLT…	181
LCnmf1	ENCODE_TF_ChIP-seq_2015	GABPA CH12.LX mm9	68	0.000359815	0.00431248	1.52274	12.0752	PANK3;KDM1A;GOLT1B;ZFAND2A;FAF1;UBE2D1;CCP110;MED15;PWP1;CYB5D2;HERPUD1;ZDHHC4;LSM10;PPP6C;PPIP5K2;AP1G1;NKIRAS1;RNF19A;OGFOD1;CHCHD6;SLC25A40;MFSD1;KAT7;TRIM27;KPNA3;SIL1;SLC25A44;TMED5;COA6;VPS18;SPHK2;CCDC115;RALGAPA1;MUL1;JOSD2;RABGGTB;GTPBP4;SUPT7L;PISD;KATNAL1;SDHAF2;BOLA3;AGPS;CINP;SNRNP200;CHMP7;EXOC2;PIGH;FYTTD1;NAA20;GMPR2;FLII;CUL2;CTR9;DERL1;SLC38A10;HTT;MALSU1;RPAP3;RXRB;RHOT1;EMC1;D…	91
LCnmf1	ENCODE_TF_ChIP-seq_2015	CHD2 K562 hg19	69	0.000374276	0.00439076	1.53048	12.0763	VEZT;SH3GL3;KDELR1;GDA;UBE2D1;CCP110;PTPRJ;ZFAND1;TMEM97;SMG5;LSM10;PSMD9;PPP6C;NUB1;ATIC;AP1G1;RNF19A;OSBP;TRAPPC12;MFSD1;BBS7;SIL1;SEPHS2;PAAF1;APPL1;CSNK1G3;ELAC2;MUL1;AP1AR;FAM91A1;ZDHHC14;PISD;NUP93;TPST1;RASA1;AGPS;AAGAB;TCTA;VCL;EXOC2;GTF2A1;FH;PRKAA1;TXNDC9;GALT;ATL3;TMTC3;TWF2;SLC38A10;RCHY1;LMAN1;UGCG;NT5DC1;SCFD1;EBP;GRPEL1;MAN2A2;FAM120B;ORC3;VPS8;DYM;APBB2;GPC5;ZNF226;RNF20;ATE1;EIF2…	88
LCnmf1	ENCODE_TF_ChIP-seq_2015	POLR2A GM12878 hg19	70	0.000377382	0.00439076	1.36192	10.735	VEZT;PANK3;TMEM41B;IFIT5;UBE2L6;TMEM97;PWP1;ZDHHC4;EPS8;LSM10;PSMD9;NSDHL;RNF115;ANKS1A;SIL1;SLC35A5;TMEM8B;GSTK1;C5ORF15;NSMCE1;AP1AR;NUP93;KATNAL1;RUFY2;CCDC82;SEH1L;NECAB3;PDXDC1;PEX11B;CTR9;TMTC3;TWF2;RPAP3;SNX4;PRPSAP2;GRPEL1;HLTF;DPH3;NEU1;RSU1;NUS1;NDFIP2;ICMT;ABCA5;PPP1R21;EAF1;UPF3B;MRPL30;NPLOC4;ID2;MPHOSPH10;WDR48;ZFAND2A;FAF1;ADK;PIGZ;ASH2L;WDR45;MED15;MRPL32;PIGX;DHX15;DGCR6L;BBS7;NA…	202
LCnmf1	ENCODE_TF_ChIP-seq_2015	YY1 SK-N-SH hg19	71	0.000382508	0.00439076	1.44011	11.3319	PANK3;LPGAT1;GOLT1B;TMEM41B;KDELR1;MYT1L;UBE2D1;CCP110;ZFAND1;LSM10;RNF115;GNPTAB;UBASH3B;OGFOD1;CHCHD6;KAT7;KPNA5;KPNA3;SLC25A44;CSNK1G3;GSTK1;ANAPC7;NSMCE1;GTPBP4;BOLA3;RUFY2;WDFY1;AAGAB;TTPAL;TXNDC9;COPB1;SUPT6H;C9ORF72;RPAP3;ZMPSTE24;SNX4;SCFD1;IRAK1;DDRGK1;ORC3;VPS8;TBC1D13;TBC1D14;NAE1;TBC1D15;NUS1;EIF2B3;VTA1;TRAPPC4;UPF3B;RAB39B;GNAL;NPLOC4;UBA3;MPHOSPH10;FBXL3;FBXL2;TMEM18;ACBD3;CNIH4;PL…	125
LCnmf1	ENCODE_TF_ChIP-seq_2015	CHD7 K562 hg19	72	0.000390529	0.00442057	1.52812	11.9927	TRAM1;WDR48;KDM1A;TMEM41B;KDELR1;FAF1;DIS3L;CCNC;ASH2L;UBE2L6;WDR45;MED15;PWP1;MRPL32;PHTF1;SMG5;SNAPC5;PSMD9;PPP6C;GNPTAB;AP1G1;OGFOD1;TRAPPC12;SLC25A40;MFSD1;KAT7;SLC25A44;PCMTD1;PLA2G12A;SPHK2;TOMM34;NSMCE1;MUL1;FAM91A1;GTPBP4;DNAJC2;KATNAL1;SDHAF2;RASA1;FRG1;RUFY2;HECA;SNRNP200;CCDC82;EXOC2;FYTTD1;FH;PDXDC1;ATL3;INSIG2;COPB1;CUL2;CTR9;RNF6;UBR1;RCHY1;SUPT6H;ZMPSTE24;VCPIP1;ORC3;TBC1D13;IARS2;…	88
LCnmf1	ENCODE_TF_ChIP-seq_2015	TBL1XR1 K562 hg19	73	0.000445681	0.00495129	1.41503	10.9182	LPGAT1;KDM1A;TMEM41B;KDELR1;UBE2D1;CCP110;UBE2L6;PLOD1;ZFAND1;TMEM97;LSM10;GPR176;OSBP;TRAPPC12;KAT7;KPNA5;SIL1;SLC35A5;SLC25A44;C5ORF15;TOMM34;ARMC8;FAM91A1;NUP93;TPST1;KATNAL1;BOLA3;SPECC1L;FDX1;RUFY2;WDFY1;AAGAB;TCTA;SNRNP200;CCDC82;VCL;IFNAR1;ABCB6;DCUN1D5;INSIG2;COPB1;CTR9;ABHD8;UBR1;C9ORF72;ZMPSTE24;SNX2;DDRGK1;ORC3;DPH3;VPS8;NEU1;TBC1D13;DYM;NAE1;SMYD3;TBC1D15;EIF2B3;CHTOP;ANKRD27;FANCL;VT…	137
LCnmf1	ENCODE_TF_ChIP-seq_2015	USF2 K562 hg19	74	0.000449565	0.00495129	1.51701	11.6919	VEZT;PANK3;CHIC1;USP32;MAST2;FAF1;PIGP;ADK;SNX13;ASH2L;MED15;HERPUD1;SLC2A8;EFTUD2;PSMD9;GPR176;RNF115;ATIC;SPTLC2;OSBP;TMEM108;SLC25A40;MFSD1;DACT3;KAT7;ATP7A;KPNA3;SLC35A5;SEPHS2;SCYL1;VPS18;ATG3;PLA2G12A;CCDC115;C14ORF119;MFSD11;YWHAZ;RC3H2;ALDH3A2;DNAJC2;DDIT3;FRG1;BIRC2;RNFT2;GTF2A1;GALT;ABCB6;CUL5;ATL3;SLC20A1;USO1;EIF5A2;ABHD8;RCHY1;PPM1G;AP3M1;EBP;PRPSAP2;SNX2;HLTF;DPH3;VPS8;NEU1;TBC1D13;…	89
LCnmf1	ENCODE_TF_ChIP-seq_2015	EP300 A549 hg19	75	0.000473956	0.00513405	1.61858	12.3892	VEZT;TRAM1;PANK2;LRSAM1;KDM1A;USP32;SMG9;CCNC;ASH2L;SMG5;EFTUD2;EPS8;SNAPC5;PSMD9;AP1G1;NKIRAS1;TRAPPC12;MFSD1;SLC35A5;SPHK2;TIMM22;ARMC8;GTPBP4;SUPT7L;DNAJC2;MBLAC2;DDIT3;FRG1;WDFY1;AAGAB;SNRNP200;VCL;GTF2A1;ABCB6;ATL3;NAA20;CUL2;CTR9;GPS2;SLC38A10;ZMPSTE24;DEDD2;BMS1;SUDS3;CHTOP;RRM1;FAHD1;WTAP;VTA1;TRAPPC4;MCOLN1;EIF2S1;MRPL24;ARHGAP24;CUL4A;MRPL30;NCEH1;NPLOC4;CDKN2AIPNL;ID2;DRG2;MPHOSPH10;SL…	65
LCnmf1	ENCODE_TF_ChIP-seq_2015	MYOG myocyte mm9	76	0.000478758	0.00513405	1.40537	10.7431	SH3GL3;PANK2;KDM1A;SLC35B1;TESK1;UBE2D1;CCNC;LDLRAD4;NUB1;RNF115;CHORDC1;SLC25A40;ENPP4;ENPP5;SIL1;KPNA1;VPS18;SEMA6D;NSMCE1;AP1AR;MFSD11;GTPBP4;TANC2;PISD;ALDH3A2;BOLA3;RUFY2;TBC1D24;AAGAB;HECA;TTPAL;CTXN2;VCL;KANK4;SPTBN4;NECAB3;CUL5;FLII;CUL2;ABHD8;NLK;DEDD2;SNX4;UGCG;SCFD1;MAN2A2;ORC3;VPS8;PLXNA2;TBC1D13;NAE1;RAP1GAP2;JAG2;CBX7;NUS1;EIF2B3;VTA1;EAF1;STAM;BTBD8;ARHGAP24;MANF;ARHGAP23;MRPL30;NC…	142
LCnmf1	ENCODE_TF_ChIP-seq_2015	GTF2F1 HeLa-S3 hg19	77	0.000545512	0.00570177	1.50948	11.3419	TRAM1;LRSAM1;GOLT1B;KDELR1;DIS3L;CCP110;SMG9;ZFAND1;TMEM97;IER3IP1;WDR45;TXNDC17;SGCE;SNAPC5;PSMD9;ATIC;UBASH3B;TRAPPC12;BBS7;ATP7A;SIL1;SLC25A44;BBS4;PAAF1;WDR37;C5ORF15;TOMM34;NSMCE1;GTF2F1;RABGGTB;GTPBP4;TPST1;PSPC1;BOLA3;FRG1;B3GNT2;SNRNP200;VCL;EXOC2;PIGH;BECN1;NBAS;DCUN1D5;PDXDC1;ATL3;COPB1;CTR9;TMTC3;PARN;SLC38A10;RPAP3;PPM1F;PERP;FAM120B;DPH3;VPS8;LDHD;DYM;RSU1;SMYD3;CBR4;RNF20;EIF2B3;CHT…	88
LCnmf1	ENCODE_TF_ChIP-seq_2015	CTCF cerebellum mm9	78	0.000545691	0.00570177	1.54173	11.5837	VEZT;TRAM1;PTPRR;TRIO;KDM1A;SLC35B1;TESK1;PIGZ;CCNC;UBE2L6;SGCE;EPS8;SNAPC5;GNPTAB;PRLHR;RNF150;ATP7A;VKORC1;VPS18;WDR37;ITGA4;ITGA3;TSC22D2;TIMM22;GTPBP4;PISD;PITPNM1;BOLA3;FRG1;RUFY2;ADNP;B4GALT6;TTPAL;RTN2;BECN1;TXNDC9;CUL5;TM2D2;PDXDC1;NAA20;FLII;ASAP2;LRP8;PPM1F;CORO1C;ADCY5;ZNRF1;ZDHHC18;RHOT1;IRAK1;MAN2A2;BMS1;CDH22;NEU1;PLXNA2;RNF170;CSK;APBB2;SUDS3;NAE1;SMYD3;SLC25A22;JAG2;NUS1;SPAG7;SPH…	79
LCnmf1	ENCODE_TF_ChIP-seq_2015	PHF8 K562 hg19	79	0.000576682	0.00594931	1.51293	11.2838	TRIO;WDR48;PANK3;GOLT1B;TMEM41B;GDA;USP32;FAF1;IFIT5;SMG9;PLOD1;PIGX;GPR176;NKIRAS1;OGFOD1;PPP6R2;SLC25A40;KAT7;ATP7A;PCMTD1;PLA2G12A;WDR37;ANAPC7;SPHK2;ELAC2;AP1AR;NIPA2;RABGGTB;CIT;MSL1;NUP93;AGPS;B3GNT2;ADNP;TCTA;RTN2;GRAMD1A;NUMBL;COPB1;AMIGO1;CTR9;GPS2;UBR1;TSPAN33;DPCD;CAMKK1;RPAP3;ZMPSTE24;AP3M1;EBP;RHOT1;PRPSAP2;KCTD20;PERP;MED31;SUDS3;RSU1;ZNF226;RNF20;ARFGEF2;MBTPS1;EIF2B3;YTHDF3;VTA1;T…	86
LCnmf1	ENCODE_TF_ChIP-seq_2015	TCF7L2 HeLa-S3 hg19	80	0.000586876	0.0059788	1.4386	10.7042	PANK2;TRIO;KDM1A;TMEM41B;IFIT5;PWP1;TXNDC17;ZDHHC4;RNF115;UBASH3B;OGFOD1;SLC25A44;KPNA1;VPS18;CSNK1G3;STARD4;C5ORF15;TOMM34;NSMCE1;AP1AR;GTF2F1;FAM91A1;GTPBP4;TPST1;BOLA3;DDIT3;AAGAB;TTPAL;CCDC82;PDXDC1;SHC1;COPB1;CUL2;EIF5A2;TMTC3;SLC38A10;UBR1;C9ORF72;ZMPSTE24;DDRGK1;ORC3;LDHD;NEU1;DYM;CHTOP;VTA1;EAF1;UPF3B;STAM;EIF2S1;MRPL24;ARHGAP24;ARHGAP23;GNAL;NPLOC4;APPBP2;TMEM115;ID2;OSTC;UBA3;CDK16;LRSA…	115
LCnmf1	ENCODE_TF_ChIP-seq_2015	UBTF CH12.LX mm9	81	0.000599232	0.00601387	1.50106	11.1376	PANK2;WDR48;GOLT1B;MAST2;LPCAT1;CCNC;PLOD1;LDLRAD4;PKD1;HERPUD1;SLC2A8;ATIC;GNPTAB;PPP6R1;PPIP5K2;AP1G1;NKIRAS1;PPP6R2;SLC25A40;PHACTR2;BBS7;SLC35A5;BBS4;COA6;APPL1;PCMTD1;CEP68;NXPE3;ATG3;ITGA3;DYRK1A;TTC7B;AP1AR;TANC2;ZDHHC14;GPR162;PITPNM1;BOLA3;AGPS;FAM20B;EAPP;SNRNP200;B4GALT7;EXOC2;IFNAR1;FYTTD1;GRAMD1B;SLC20A1;COPB1;AMIGO1;CUL2;TWF2;GPS2;HTT;RNF6;ZDHHC21;ASAP2;MALSU1;TSPAN33;RPAP3;RXRB;PER…	89
LCnmf1	ENCODE_TF_ChIP-seq_2015	CTCF testis mm9	82	0.000605077	0.00601387	1.51356	11.2157	PANK2;PANK3;KDM1A;KDELR1;TESK1;MRPL32;SGCE;EPS8;SNAPC5;NUB1;UBASH3B;PPP6R1;CHCHD6;OSBP;TRAPPC12;SLC25A40;ENPP4;NANS;KPNA3;SLC35A5;ATG3;ITGA4;SEMA6D;TOMM34;TUBG1;PISD;KATNAL1;SDHAF2;BOLA3;FRG1;RUFY2;AAGAB;B4GALT6;TTPAL;FYTTD1;RTN2;BECN1;MAGEL2;DCUN1D5;CUL5;NAA20;USP12;TMTC3;PARN;NLK;PPM1F;TIMM50;LMAN1;VCPIP1;RHOT1;IRAK1;MAN2A2;PDCD10;HLTF;VPS8;TBC1D13;NAE1;SMYD3;NUS1;RIC3;EIF2B3;RANBP3;TRMT10C;RPA…	85
LCnmf1	ENCODE_TF_ChIP-seq_2015	CEBPB HeLa-S3 hg19	83	0.000621671	0.00610436	1.50536	11.1142	TRAM1;CHIC1;TMEM41B;HEXB;ZFAND2A;FAF1;UBE2D1;CCP110;TMEM97;ZDHHC4;SNAPC5;PSMD9;PPP6C;NUB1;UBASH3B;PPP6R2;OSBP;SLC25A40;DGCR6L;KPNA5;SLC25A44;VPS18;C5ORF15;ITGA3;ELAC2;TOMM34;LMTK3;NSMCE1;SUPT7L;DNAJC2;TPST1;PSPC1;BOLA3;RUFY2;WDFY1;TCTA;EAPP;B4GALT7;PIGH;RNFT2;BECN1;GTF2A1;NECAB3;ABCB6;DCUN1D5;PDXDC1;ATL3;COPB1;CUL2;ABHD8;UBR1;RCHY1;C9ORF72;EBP;SNX2;PERP;ORC3;NT5DC3;DPH3;NEU1;APBB2;SMYD3;ABCF2;CBR…	87
LCnmf1	ENCODE_TF_ChIP-seq_2015	USF1 A549 hg19	84	0.000661867	0.00642169	1.43105	10.4759	VEZT;PANK3;CHIC1;KDM1A;CCNC;TMEM97;ZDHHC4;EFTUD2;LSM10;PSMD9;GPR176;RNF115;OSBP;SLC25A40;KAT7;KPNA3;SLC35A5;SLC25A44;SEPHS2;NUDT14;VPS18;ANAPC7;RALGAPA1;RC3H2;SUPT7L;ALDH3A2;DDIT3;WDFY1;HECA;TXNDC9;ABCB6;EIF5A2;ABHD8;C9ORF72;ZMPSTE24;CORO1C;EBP;PRPSAP2;SNX2;HLTF;VPS8;NEU1;TBC1D13;DYM;TBC1D15;NUS1;EIF2B3;UPF3B;MRPL24;MRPL30;NPLOC4;TMEM17;TMEM115;ID2;MMS19;FBXL2;RGL1;TMEM18;NIT1;PLEKHM3;USP32;HEXB;…	116
LCnmf1	ENCODE_TF_ChIP-seq_2015	YY1 A549 hg19	85	0.000700392	0.00671552	1.62792	11.825	WDR48;CCP110;ASH2L;MRPL32;SMG5;HERPUD1;TXNDC17;SNAPC5;PSMD9;PPP6C;KAT7;KPNA5;SLC25A44;PRMT5;ANAPC7;SPHK2;ELAC2;NSMCE1;TIMM22;BOLA3;AGPS;AAGAB;NBAS;TXNDC9;MRPL18;CTR9;C9ORF72;DPCD;ZMPSTE24;SCFD1;TBC1D14;ZNF226;ATE1;ARFGEF2;AKIRIN2;NUS1;EIF2B3;RRM1;FAHD1;YTHDF3;PPP1R21;VTA1;TRAPPC4;RPA2;UPF3B;ELP2;MRPL24;MRPL30;GNAL;CDKN2AIPNL;UBA3;DRG2;MPHOSPH10;AGGF1;GOPC;KRAS;NIT1;ACBD3;PLEKHM3	59
LCnmf1	ENCODE_TF_ChIP-seq_2015	SMARCB1 HeLa-S3 hg19	86	0.000710818	0.00673624	1.4885	10.7903	LRSAM1;ASH2L;PLOD1;MRPL32;SMG5;PIGX;PSMD9;NUB1;RNF115;OGFOD1;SLC25A40;BBS4;PCMTD1;CEP68;VPS18;PLA2G12A;STARD4;AP1AR;TIMM22;NIPA2;TUBG1;FAM91A1;GTPBP4;CIT;ALDH3A2;PITPNM1;RASA1;AGPS;FRG1;FAM20B;AAGAB;TCTA;BIRC2;PIGH;IFNAR1;RNFT2;PRKAA1;SEH1L;SLC20A1;SHC1;PEX11B;USO1;CTR9;TMTC3;TWF2;SLC38A10;PDGFA;ZMPSTE24;CORO1C;TMEM165;NT5DC1;GRPEL1;PERP;FAM120B;DPH3;TBC1D13;SLC17A5;SUDS3;ABCF2;ABCF3;SRSF10;ATE1;…	90
LCnmf1	ENCODE_TF_ChIP-seq_2015	CHD1 GM12878 hg19	87	0.000752466	0.00697709	1.49771	10.7718	WDR48;KDM1A;GOLT1B;FAF1;PIGP;SNX13;UBE2D1;ZFAND1;MRPL32;SMG5;SNAPC5;PSMD9;PPP6C;GNPTAB;KAT7;BBS7;ANKS1A;BBS4;KPNA1;CSNK1G3;SPATS2;TSC22D2;AP1AR;MFSD11;FAM91A1;MSL1;ALDH3A2;DNAJC2;TPST1;RASA1;BOLA3;AGPS;FRG1;RUFY2;WDFY1;FAM20B;B3GNT2;AAGAB;TCTA;BIRC2;DCUN1D5;PDXDC1;ATL3;PEX11B;TMTC3;HTT;ZMPSTE24;SCFD1;PDLIM2;RHOT1;FAM120B;ORC3;MED31;TBC1D13;SLC17A5;TBC1D14;ZNF226;CBR4;ARFGEF2;EIF2B3;RRM1;ICMT;PPP1…	86
LCnmf1	ENCODE_TF_ChIP-seq_2015	eGFP-GATA2 K562 hg19	88	0.000753937	0.00697709	1.50762	10.8401	WDR48;GOLT1B;SRP54;SNX13;ASH2L;UBE2L6;PLOD1;TXNDC17;SNAPC5;PSMD9;GPR176;AP1G1;OSBP;DHX15;TRAPPC12;MFSD1;KAT7;BBS7;RNF150;SIL1;SLC35A5;SLC25A44;PAAF1;PCMTD1;GSTK1;C5ORF15;IFNGR1;ELAC2;ZBTB38;NSMCE1;MUL1;SUPT7L;SDHAF2;PSPC1;AAGAB;TTPAL;EXOC2;IFNAR1;FYTTD1;DCUN1D5;ATL3;TM2D1;CTR9;TMTC3;UBR1;TIMM50;DEDD2;SCFD1;EBP;PRPSAP2;KCTD20;ORC3;HLTF;NAE1;ABCF2;ABCF3;AKIRIN2;CHTOP;RRM1;FAHD1;VTA1;TRAPPC4;RPA2;RA…	83
LCnmf1	ENCODE_TF_ChIP-seq_2015	POLR2A GM19099 hg19	89	0.000761916	0.00697709	1.48762	10.6807	WDR48;USP32;ADK;UBE2D1;PLOD1;PKD1;MRPL32;PIGX;SGCE;EPS8;PSMD9;NSDHL;RNF115;AP1G1;PPP6R2;DHX15;DGCR6L;ENPP4;KAT7;BBS7;ATP7A;BBS4;PAAF1;CEP68;TOMM34;NSMCE1;AP1AR;MSL1;TPST1;PITPNM1;AGPS;TCTA;PIGH;IFNAR1;RNFT2;GRAMD1A;PRKAA1;PDXDC1;SLC20A1;COPB1;SLC1A1;EIF5A2;CTR9;TWF2;GPS2;RNF6;UBR1;PPM1G;AP3M1;ZNRF1;EBP;ZDHHC18;IRAK1;FAM120B;ORC3;NT5DC3;DPH3;TBC1D13;RNF170;RSU1;SRSF10;RNF20;ARFGEF2;NUS1;RANBP3;ANK…	89
LCnmf1	ENCODE_TF_ChIP-seq_2015	POLR2A bone marrow macrophage mm9	90	0.000784831	0.00710708	1.489	10.6464	PANK2;TRIO;EIF4E3;TMEM41B;HEXB;LPCAT1;UBE2D1;SRA1;UBE2L6;PLOD1;HERPUD1;SLC2A8;UBE2Q2;MFSD1;NANS;KPNA3;SIL1;SLC35A5;SLC25A44;SEPHS2;TMEM8B;SCYL1;IFNGR1;TOMM34;NIPA2;TUBG1;RABGGTB;LRRC41;PISD;ALDH3A2;DNAJC2;PSPC1;AGPS;FDX1;RUFY2;FAM20C;AAGAB;HECA;EAPP;B4GALT7;VCL;EXOC2;GRAMD1B;DCUN1D5;SLC20A1;TM2D1;USO1;TMTC3;ZDHHC21;NLK;ACVR1B;TIMM50;DEDD2;STRIP1;ZDHHC18;SNX2;GRPEL1;BMS1;PLXNA2;RSU1;PLXNA3;CBX7;AR…	88
LCnmf1	ENCODE_TF_ChIP-seq_2015	FOSL2 A549 hg19	91	0.000815602	0.0073019	1.5918	11.3202	VEZT;PANK2;KDM1A;TMEM41B;HEXB;ZFAND2A;SRP54;CCNC;PWP1;EFTUD2;SNAPC5;LSM10;PSMD9;PPP6C;AP1G1;NKIRAS1;OSBP;MFSD1;KAT7;PRMT5;ELAC2;TIMM22;SUPT7L;LRRC41;DNAJC2;DDIT3;AAGAB;VCL;RNFT2;TXNDC9;ABCB6;SHC1;NAA20;CTR9;TMTC3;GPS2;SLC38A10;C9ORF72;RPAP3;ZMPSTE24;DEDD2;KCTD20;EIF2B3;RRM1;FAHD1;RAB39B;RAB27B;MCOLN1;MRPL24;HNRNPAB;ARHGAP24;CUL4A;MRPL30;NCEH1;NPLOC4;CDKN2AIPNL;GLB1;ID2;DRG2;MPHOSPH10;TMEM18;MAMLD…	63
LCnmf1	ENCODE_TF_ChIP-seq_2015	GABPA SK-N-SH hg19	92	0.000824264	0.0073019	1.46902	10.4315	LRSAM1;WDR48;TMEM41B;ZFAND2A;MAGEF1;SRP54;UBE2D1;CCP110;CCNC;MED15;SMG5;TXNDC17;SNAPC5;PSMD9;NUB1;ATIC;SPTLC2;DHX15;ANKS1A;ATP7A;BBS4;PAAF1;APPL1;VPS18;CSNK1G3;WDR37;IFNGR1;SPHK2;ELAC2;COG4;NSMCE1;MUL1;YWHAZ;GTPBP4;SDHAF2;AGPS;CINP;FRG1;AAGAB;EAPP;SNRNP200;B4GALT7;CCDC82;BIRC2;EXOC2;RNFT2;TXNDC9;DCUN1D5;SHC1;NAA20;CTR9;GPS2;ZDHHC21;UBR1;RCHY1;C9ORF72;DPCD;ZMPSTE24;PPM1G;VCPIP1;ORC3;MED31;DPH3;TBC…	94
LCnmf1	ENCODE_TF_ChIP-seq_2015	CTCF spleen mm9	93	0.00085629	0.00750405	1.49348	10.5483	TRAM1;DOCK3;LPGAT1;KDM1A;KDELR1;GDA;HEXB;TESK1;UBE2D1;SRA1;LDLRAD4;MED15;PHTF1;SGCE;EPS8;SNAPC5;NUB1;UBASH3B;PPP6R1;PPIP5K2;SLC39A7;RNF150;ATP7A;ENPP5;TMED5;APPL1;CSNK1G3;ITGA4;ANAPC7;RALGAPA1;TTC7B;NSMCE1;AP1AR;GTPBP4;GPR162;MBLAC2;BOLA3;FRG1;RUFY2;B4GALT6;TTPAL;FYTTD1;BECN1;GTF2A1;PRKAA1;CUL5;NAA20;FLII;CTR9;RNF6;PPM1F;CORO1C;RXRB;ZDHHC18;RHOT1;IRAK1;MAN2A2;PDCD10;FAM120A;CDH22;DPH3;VPS8;NEU1;I…	85
LCnmf1	ENCODE_TF_ChIP-seq_2015	CTCF thymus mm9	94	0.00093574	0.00811029	1.49155	10.4024	GDA;HEXB;ZFAND2A;SNX13;SRA1;CCNC;PLOD1;SMG5;ZDHHC4;PIGX;EFTUD2;SNAPC5;LSM10;PPP6C;SPTLC2;NKIRAS1;SLC25A40;PHACTR2;ME3;SLC39A7;ENPP5;SLC35A5;SCYL2;VKORC1;PLA2G12A;LMTK3;NSMCE1;MUL1;ARMC8;KATNAL1;SDHAF2;BOLA3;AAGAB;SNRNP200;FYTTD1;GRAMD1A;DCUN1D5;SLC45A1;NAA20;COPB1;FLII;USO1;SLC38A10;UBR1;RPAP3;PPM1F;TIMM50;TMEM165;AP3M1;MAPK8;IRAK1;MAN2A2;NEU1;DYM;GSG1L;NAE1;SMYD3;TBC1D15;SLC25A25;ARFGEF2;RRM1;IC…	84
LCnmf1	ENCODE_TF_ChIP-seq_2015	PML K562 hg19	95	0.000946088	0.00811029	1.55483	10.8266	WDR48;ARPC1B;UBE2D1;SMG9;ZFAND1;TMEM97;MRPL32;SMG5;ZDHHC4;PSMD9;PPP6C;UBE2Q2;OGFOD1;TRAPPC12;SLC25A44;BBS4;KPNA1;GSTK1;C5ORF15;SPATS2;NSMCE1;ARMC8;RABGGTB;GTPBP4;PSPC1;BOLA3;RUFY2;TCTA;B4GALT7;CCDC82;PIGH;BECN1;FH;ABCB6;ATL3;SLC20A1;USO1;CTR9;PARN;HTT;UBR1;RCHY1;RPAP3;LMAN1;SCFD1;DDRGK1;ORC3;TBC1D13;AKIRIN2;MBTPS1;RRM1;RANBP3;FAHD1;FANCL;VTA1;TRAPPC4;MRPL30;APPBP2;CDKN2AIPNL;RNF149;SGSM3;OSTC;DRG…	68
LCnmf1	ENCODE_TF_ChIP-seq_2015	POLR2A spleen mm9	96	0.000955323	0.00811029	1.47784	10.2761	SLC35F6;WDR48;KDELR1;SLC35B1;UBE2D1;PTPRJ;IER3IP1;WDR45;MED15;CYB5D2;EFTUD2;PPP6C;NSDHL;SPTLC2;UBE2Q2;CHORDC1;DHX15;TRAPPC12;MFSD1;ENPP4;NUDT14;TMED5;SCYL1;GSTK1;RALGAPA1;MUL1;GTPBP4;PISD;NUP93;DNAJC2;PSPC1;BOLA3;AGPS;FRG1;FDX1;RUFY2;HECA;ADNP;SNRNP200;VCL;EXOC2;COPB1;FLII;USO1;DERL1;PARN;ZDHHC21;MALSU1;NLK;DPCD;RPAP3;CORO1C;DEDD2;SNX4;NT5DC1;SCFD1;MAPK8;PRPSAP2;DDRGK1;BMS1;SLC17A5;DYM;SMYD3;ANKR…	88
LCnmf1	ENCODE_TF_ChIP-seq_2015	USF1 K562 hg19	97	0.000993521	0.00826459	1.48803	10.2886	VEZT;PANK3;CHIC1;TMEM41B;USP32;HEXB;FAF1;PIGP;ADK;SNX13;TMEM97;HERPUD1;EFTUD2;LSM10;PSMD9;GPR176;RNF115;ATIC;SPTLC2;OSBP;TMEM108;SLC25A40;MFSD1;KAT7;ATP7A;KPNA3;SIL1;SLC35A5;SEPHS2;NUDT14;TMED5;VPS18;CCDC115;TOMM34;MFSD11;LRRC41;ALDH3A2;DDIT3;WDFY1;HECA;RNFT2;GTF2A1;GALT;ABCB6;ATL3;GPS2;RCHY1;C9ORF72;ZMPSTE24;AP3M1;EBP;PRPSAP2;SNX2;NT5DC3;VPS8;NEU1;TBC1D13;DYM;ABCF2;ABCF3;TBC1D15;ARFGEF2;NUS1;EIF…	84
LCnmf1	ENCODE_TF_ChIP-seq_2015	POLR2A GM10847 hg19	98	0.000996599	0.00826459	1.46679	10.1372	VEZT;LRSAM1;WDR48;PANK3;KDM1A;GOLT1B;TMEM41B;MAST2;ASH2L;PLOD1;ZFAND1;TMEM97;IER3IP1;MED15;PWP1;TXNDC17;PIGX;LSM10;PSMD9;RNF115;ATIC;GNPTAB;DGCR6L;BBS7;KPNA5;NANS;SIL1;SLC25A44;BBS4;APPL1;PRMT5;STARD4;C5ORF15;NSMCE1;TIMM22;NIPA2;PISD;PSPC1;BOLA3;DDIT3;AGPS;FRG1;AAGAB;TCTA;TTPAL;B4GALT7;PIGH;IFNAR1;BECN1;NBAS;PDXDC1;NAA20;TWF2;SLC38A10;UBR1;PPM1G;AP3M1;EBP;ZDHHC18;GRPEL1;IRAK1;ORC3;NT5DC3;DPH3;TBC…	91
LCnmf1	ENCODE_TF_ChIP-seq_2015	TCF12 ECC-1 hg19	99	0.00101796	0.00826459	1.5873	10.9364	KDM1A;TMEM41B;SNX13;SMG9;ASH2L;PLOD1;ZFAND1;TMEM97;MED15;MRPL32;TXNDC17;SNAPC5;AP1G1;DGCR6L;KPNA5;ANKS1A;BBS4;PRMT5;STARD4;RABGGTB;GTPBP4;AGPS;FRG1;WDFY1;AAGAB;TTPAL;SNRNP200;CCDC82;IFNAR1;BECN1;DCUN1D5;TM2D2;ATL3;GPS2;UBR1;RCHY1;HLTF;MED31;DPH3;SLC17A5;ANKRD50;FAHD1;YTHDF3;TRAPPC4;GBF1;EAF1;RPA2;PHKB;MCOLN1;MRPL24;HNRNPAB;ARHGAP24;BCKDK;MRPL30;NPLOC4;DNAJA3;AGGF1;GOPC;BCAR1;CNIH4;PLEKHM3	61
LCnmf1	ENCODE_TF_ChIP-seq_2015	ELK4 HEK293 hg19	100	0.0010236	0.00826459	1.47689	10.1675	PANK2;GOLT1B;TMEM41B;USP32;ZFAND2A;MAGEF1;SRP54;TESK1;SRA1;SMG5;TXNDC17;ZDHHC4;PSMD9;ATIC;CHORDC1;DHX15;TRAPPC12;KAT7;SLC35A5;SLC25A44;TMED5;PAAF1;ATG3;CSNK1G3;WDR37;CCDC115;C14ORF119;ELAC2;COG4;MUL1;LRRC41;PISD;SDHAF2;FDX1;AAGAB;TTPAL;SNRNP200;VCL;EXOC2;PIGH;RNFT2;SNAP47;GTF2A1;SHC1;TM2D1;GMPR2;MRPL18;EIF5A2;CTR9;PARN;GPS2;SLC38A10;SUPT6H;ZMPSTE24;CORO1C;PPM1G;SCFD1;KCTD20;FAM120B;ORC3;DPH3;TBC1…	87
LCnmf1	ENCODE_TF_ChIP-seq_2015	POLR2A embryonic fibroblast mm9	101	0.0010242	0.00826459	1.48304	10.209	VEZT;TRAM1;TRIO;KDM1A;TMEM41B;KDELR1;SLC35B1;ZFAND1;WDR45;MED15;MRPL32;HERPUD1;SLC2A8;SNAPC5;SPTLC2;PPP6R1;MFSD1;BBS7;ENPP5;SEPHS2;SCYL2;KPNA1;STARD4;RALGAPA1;TOMM34;LMTK3;GTPBP4;LRRC41;SLC7A4;DNAJC2;PSPC1;BOLA3;FDX1;HECA;TCTA;SNRNP200;PIGH;SNAP47;ABCB6;DCUN1D5;COPB1;SLC1A1;PDGFA;ZDHHC21;NLK;TIMM50;CORO1C;SNX4;VCPIP1;SCFD1;MAPK8;SNX2;GRPEL1;BMS1;LDHD;SLC17A5;DYM;RSU1;SMYD3;CBR4;ARFGEF2;TRMT10C;FA…	85
LCnmf1	ENCODE_TF_ChIP-seq_2015	TAF1 MCF-7 hg19	102	0.0010594	0.00846479	1.50495	10.309	LRSAM1;KDM1A;MAGEF1;SNX13;CCNC;ASH2L;ZFAND1;MRPL32;SMG5;TXNDC17;ZDHHC4;RNF115;SPTLC2;AP1G1;NKIRAS1;DHX15;SLC25A40;KAT7;KPNA5;NANS;BBS4;PAAF1;PCMTD1;CSNK1G3;ITGA3;SPHK2;C14ORF119;COG4;SPATS2;TSC22D2;TIMM22;SUPT7L;LRRC41;ALDH3A2;MBLAC2;SDHAF2;PSPC1;RASA1;DDIT3;AAGAB;TCTA;EAPP;VCL;GTF2A1;SLC20A1;TM2D1;RNF6;ZMPSTE24;PPM1G;UGCG;SCFD1;GRPEL1;ORC3;BMS1;APBB2;AKIRIN2;MBTPS1;NUS1;CHTOP;RANBP3;WTAP;PPP1R21…	78
LCnmf1	ENCODE_TF_ChIP-seq_2015	MAX SK-N-SH hg19	103	0.0011069	0.00871601	1.52602	10.3864	LRSAM1;TMEM41B;ASH2L;MRPL32;SMG5;NUB1;AP1G1;CHCHD6;BBS4;PAAF1;PRMT5;CSNK1G3;C5ORF15;IFNGR1;SPHK2;NSMCE1;AP1AR;RABGGTB;GTPBP4;PISD;DDIT3;AGPS;FDX1;WDFY1;AAGAB;TTPAL;EXOC2;RNFT2;FH;NBAS;TXNDC9;DCUN1D5;TM2D2;ATL3;SLC20A1;COPB1;ABHD8;PARN;ZDHHC21;PPM1F;SNX4;SNX2;GRPEL1;IRAK1;PDCD10;FAM120B;ORC3;HLTF;NEU1;RSU1;ZNF226;ABCF2;ANKRD50;ABCF3;TBC1D15;AKIRIN2;RANBP3;FAHD1;PPP1R21;VTA1;GBF1;EAF1;RPA2;MRPL24;T…	72
LCnmf1	ENCODE_TF_ChIP-seq_2015	CTCF kidney mm9	104	0.00111968	0.00871601	1.49788	10.1777	VEZT;TRAM1;KDM1A;KDELR1;GDA;UBE2D1;SRA1;MED15;SGCE;EPS8;NUB1;PPP6R1;CHORDC1;DHX15;RNF150;ATP7A;RNF152;TMED5;NXPE3;VKORC1;ITGA4;RALGAPA1;TTC7B;NSMCE1;AP1AR;GLRX2;TUBG1;GTPBP4;PISD;ALDH3A2;BOLA3;FRG1;RUFY2;B3GNT2;B4GALT6;TTPAL;FYTTD1;BECN1;PRKAA1;CUL5;NAA20;FLII;PEX11B;RNF6;PPM1F;CORO1C;ZDHHC18;RHOT1;IRAK1;MAN2A2;CDH22;DPH3;LDHD;NEU1;APBB2;NAE1;SMYD3;SLC25A22;CBX7;NUS1;YTHDF3;VTA1;LYRM9;ARHGAP26;HI…	79
LCnmf1	ENCODE_TF_ChIP-seq_2015	POLR2AphosphoS5 GM12878 hg19	105	0.00112292	0.00871601	1.558	10.5816	WDR48;TMEM41B;MAST2;UBE2D1;ASH2L;IER3IP1;WDR45;SLC2A8;PSMD9;RNF115;KAT7;KPNA5;SLC25A44;BBS4;CEP68;CSNK1G3;NSMCE1;TIMM22;TACR1;TPST1;AGPS;WDFY1;B3GNT2;CHMP7;VCL;BIRC2;EXOC2;PIGH;GTF2A1;NBAS;GALT;TM2D2;NAA20;PEX11B;CTR9;HTT;UBR1;PPM1G;TMEM165;EBP;PRPSAP2;ORC3;HLTF;NT5DC3;NAE1;ABCF2;ABCF3;RNF20;ARFGEF2;CHTOP;RANBP3;FAHD1;ABCA5;VTA1;PHKB;STAM;EIF2S1;SGPP1;CDKN2AIPNL;RNF149;UBA3;DRG2;GOPC;CNIH4;ATG2B	65
LCnmf1	ENCODE_TF_ChIP-seq_2015	SAP30 K562 hg19	106	0.00114876	0.00883241	1.48933	10.0814	GOLT1B;MAGEF1;TESK1;IFIT5;ASH2L;PLOD1;WDR45;PWP1;MRPL32;PHTF1;ZDHHC4;PIGX;SNAPC5;NUB1;NSDHL;GNPTAB;ATP7A;BBS4;PRMT5;CSNK1G3;WDR37;C14ORF119;SPATS2;NSMCE1;AP1AR;JOSD2;MFSD11;GTF2F1;TUBG1;FAM91A1;CIT;KATNAL1;AGPS;TBC1D24;TTPAL;CCDC82;NECAB3;DCUN1D5;SHC1;PEX11B;USP12;EIF5A2;TMTC3;ASAP2;UBR1;NLK;RCHY1;ZMPSTE24;MAPK8;EBP;ZDHHC18;GRPEL1;IRAK1;ORC3;NT5DC3;LDHD;NEU1;RSU1;ZNF226;ANKRD50;CBX7;MBTPS1;BRF1;P…	81
LCnmf1	ENCODE_TF_ChIP-seq_2015	POLR2A bone marrow mm9	107	0.00121754	0.00925479	1.46687	9.84408	SLC35F6;KDM1A;KDELR1;ZFAND2A;CCP110;SRA1;CCNC;ZFAND1;IER3IP1;MRPL32;CYB5D2;TXNDC17;EFTUD2;ATIC;SPTLC2;NANS;SLC35A5;SLC25A44;NUDT14;KPNA1;CSNK1G3;GSTK1;STARD4;RALGAPA1;ELAC2;TIMM22;NIPA2;DNAJC2;BOLA3;RUFY2;TTPAL;EAPP;VCL;FYTTD1;BECN1;SNAP47;GTF2A1;ABCB6;DCUN1D5;CUL5;TM2D1;NAA20;FLII;CTR9;ABHD8;DERL1;RNF6;MALSU1;NLK;TIMM50;CORO1C;MAPK8;SNX2;BMS1;DPH3;GSE1;DYM;CSK;GPC5;RSU1;NAE1;SMYD3;RNF20;MBTPS1;A…	87
LCnmf1	ENCODE_TF_ChIP-seq_2015	NRF1 K562 hg19	108	0.0012264	0.00925479	1.46354	9.8111	TRAM1;KDM1A;MAGEF1;PIGP;UBE2D1;SMG9;PLOD1;WDR45;PWP1;MRPL32;DHX15;TRAPPC12;SLC25A40;DGCR6L;KAT7;SIL1;TMED5;TRIM23;KPNA1;PCMTD1;CEP68;VKORC1;VPS18;PLA2G12A;STARD4;IFNGR1;SPHK2;TOMM34;ARMC8;NIPA2;RABGGTB;GTPBP4;SDHAF2;PSPC1;SPECC1L;TBC1D24;TCTA;EAPP;PIGH;IFNAR1;RNFT2;GTF2A1;PRKAA1;TXNDC9;INSIG2;COPB1;TMTC3;TWF2;HTT;RPAP3;SNX4;VCPIP1;ZNRF1;PRPSAP2;GRPEL1;DPH3;VPS8;CSK;NAE1;SMYD3;ABCF3;SRSF10;TBC1D15…	88
LCnmf1	ENCODE_TF_ChIP-seq_2015	TCF7L2 Panc1 hg19	109	0.00129799	0.00970513	1.46028	9.70638	TRAM1;KDM1A;FAF1;UBE2D1;CCNC;UBE2L6;TMEM97;MED15;PWP1;CYB5D2;TXNDC17;PSMD9;PPP6C;NSDHL;RNF115;ATIC;UBASH3B;AP1G1;OSBP;TRAPPC12;SLC25A40;ENPP4;ATP7A;SIL1;SLC25A44;SEPHS2;PAAF1;CEP68;CSNK1G3;STARD4;C5ORF15;ELAC2;TOMM34;NSMCE1;TIMM22;MFSD11;GTF2F1;TUBG1;YWHAZ;GTPBP4;SUPT7L;ALDH3A2;DNAJC2;MBLAC2;PSPC1;DDIT3;FRG1;WDFY1;HECA;SNRNP200;EXOC2;FH;ABCB6;DCUN1D5;PDXDC1;ATL3;NAA20;EIF5A2;DERL1;GPS2;EBP;IRAK1;…	88
LCnmf1	ENCODE_TF_ChIP-seq_2015	CTCF kidney epithelial cell hg19	110	0.00133894	0.00987636	1.46136	9.66819	VEZT;TRAM1;PANK2;LPGAT1;KDM1A;TMEM41B;KDELR1;SLC35B1;UBE2L6;TMEM97;SLC2A8;SGCE;EPS8;SNAPC5;PPP6C;GNPTAB;UBASH3B;NKIRAS1;RNF150;ATP7A;SLC25A44;RNF152;VPS18;SPHK2;RALGAPA1;TTC7B;NSMCE1;TACR1;MFSD11;GTF2F1;TUBG1;GTPBP4;MSL1;PISD;TPST1;BOLA3;SPECC1L;FRG1;FDX1;RUFY2;TTPAL;CCDC82;BIRC2;PIGH;FYTTD1;BECN1;PRKAA1;GALT;CUL5;TM2D2;ATL3;INSIG2;NAA20;CTR9;ABHD8;PPM1F;CORO1C;ZDHHC18;RHOT1;SNX2;MAN2A2;VPS8;TBC1…	87
LCnmf1	ENCODE_TF_ChIP-seq_2015	TAF1 PFSK-1 hg19	111	0.00134512	0.00987636	1.51737	10.0317	WDR48;KDELR1;USP32;FAF1;MAGEF1;SNX13;UBE2D1;PLOD1;IER3IP1;MED15;SMG5;SLC2A8;LSM10;ATIC;UBASH3B;TRAPPC12;DGCR6L;CSNK1G3;GSTK1;SPHK2;RALGAPA1;TOMM34;CINP;B3GNT2;B4GALT7;VCL;EXOC2;PIGH;BECN1;FH;NBAS;NECAB3;DCUN1D5;COPB1;CUL2;PARN;TWF2;SLC38A10;HTT;UBR1;LRP8;RPAP3;SCFD1;PRPSAP2;FAM120B;ORC3;TBC1D13;NAE1;SMYD3;TBC1D15;CBR4;SLC25A25;ATE1;FAHD1;EAF1;ELP2;EIF2S1;CDKN2AIPNL;RNF149;GLB1;SGSM3;UBA3;DRG2;MPH…	71
LCnmf1	ENCODE_TF_ChIP-seq_2015	RAD21 MEL cell line mm9	112	0.00136299	0.00991815	1.4034	9.25976	VEZT;KDM1A;KDELR1;GDA;SLC35B1;TESK1;CCNC;UBE2L6;NR3C1;NUB1;RNF115;GNPTAB;PPIP5K2;CHORDC1;KPNA3;TRIM23;VPS18;ANAPC7;RALGAPA1;TTC7B;NSMCE1;AP1AR;GTF2F1;GTPBP4;ALDH3A2;BOLA3;RUFY2;ADNP;TTPAL;RTN2;MAGEL2;CUL5;PDXDC1;FLII;PEX11B;CORO1C;RHOT1;IRAK1;MAN2A2;DPH3;VPS8;NEU1;PLXNA2;RNF170;SUDS3;NAE1;SMYD3;NUS1;ICMT;PPP1R21;VTA1;TRPV2;ARHGAP26;EIF2S1;MRPL30;NCEH1;ID2;CDK16;BCL2L1;TRAM1;WDR48;HEXB;FAF1;PIGZ;S…	112
LCnmf1	ENCODE_TF_ChIP-seq_2015	E2F6 A549 hg19	113	0.00147378	0.0106295	1.53375	9.99993	VEZT;TRAM1;LRSAM1;KDM1A;HEXB;PIGP;SNX13;ASH2L;TMEM97;IER3IP1;HERPUD1;TXNDC17;ZDHHC4;EPS8;PSMD9;RNF115;ATIC;TRIM28;TMEM108;TRAPPC12;KPNA3;SIL1;VPS18;ELAC2;TOMM34;NIPA2;DNAJC2;AGPS;AAGAB;TTPAL;B4GALT7;GTF2A1;FH;NAA20;TMTC3;PARN;ZDHHC21;C9ORF72;PPM1G;HLTF;NT5DC3;NEU1;TBC1D13;DYM;ABCF3;SRSF10;TBC1D15;RIC3;EIF2B3;RANBP3;FAHD1;ABCA5;FANCL;RPA2;UPF3B;MRPL24;MRPL30;NPLOC4;CDKN2AIPNL;DNAJA3;UBA3;PCYOX1L;D…	66
LCnmf1	ENCODE_TF_ChIP-seq_2015	REST K562 hg19	114	0.00150357	0.0107492	1.39853	9.0903	KDELR1;SLC35B1;UBE2D1;CCNC;CISD3;TXNDC17;NSDHL;TRIM28;TRAPPC12;SLC25A40;GSTK1;STARD4;MUL1;MFSD11;RC3H2;SUPT7L;BOLA3;RUFY2;AAGAB;ADNP;CTXN2;VCL;ABCB6;CUL5;MRPL18;ZMPSTE24;GRPEL1;CDH22;NEU1;NAE1;SMYD3;RIMKLA;VTA1;PDE2A;UPF3B;EIF2S1;NPLOC4;APPBP2;FUBP1;UBA3;MPHOSPH10;TAB2;TMEM18;NIT1;LRSAM1;PTPRR;WDR48;USP32;ARPC1B;FAF1;MAGEF1;PIGP;SRA1;ASH2L;MED15;SMG5;SLC2A8;SNAPC5;AP1G1;NKRF;NKIRAS1;GDAP1L1;DHX15…	112
LCnmf1	ENCODE_TF_ChIP-seq_2015	GABPA HL-60 hg19	115	0.00152953	0.0108084	1.39254	9.02754	PANK2;PANK3;GOLT1B;TMEM41B;CCP110;CCNC;ZDHHC4;EFTUD2;LSM10;PSMD9;NUB1;RNF115;OGFOD1;OSBP;TRAPPC12;SLC25A44;SEPHS2;NSMCE1;MUL1;AP1AR;GTF2F1;FAM91A1;GTPBP4;SUPT7L;TTPAL;SNRNP200;CCDC82;TXNDC9;DCUN1D5;INSIG2;SHC1;CTR9;SLC38A10;UBR1;SUPT6H;ZMPSTE24;VCPIP1;SCFD1;EBP;PDCD10;ORC3;MED31;DPH3;TBC1D13;TBC1D15;NUS1;NDFIP2;VTA1;TRAPPC4;EAF1;EIF2S1;MRPL24;MANF;MRPL30;NPLOC4;TMEM115;MPHOSPH10;NIT1;ACBD3;PLEKHM…	115
LCnmf1	ENCODE_TF_ChIP-seq_2015	NFIC HepG2 hg19	116	0.00153837	0.0108084	1.52141	9.85421	VEZT;LRSAM1;GOLT1B;USP32;FAF1;MED15;SMG5;ZDHHC4;EPS8;AP1G1;MFSD1;SLC25A44;SEPHS2;BBS4;PAAF1;CSNK1G3;C5ORF15;IFNGR1;SPHK2;RALGAPA1;TOMM34;RABGGTB;GTPBP4;LRRC41;DNAJC2;SDHAF2;AGPS;FRG1;AAGAB;SNRNP200;EXOC2;IFNAR1;RNFT2;NAA20;COPB1;RCHY1;C9ORF72;ZMPSTE24;KCTD20;PDCD10;HLTF;DPH3;LDHD;NEU1;TBC1D13;ABCF3;SRSF10;CBR4;AKIRIN2;EIF2B3;FAHD1;VTA1;GBF1;EAF1;STAM;MRPL24;CUL4A;SLC25A38;NPLOC4;TMEM115;CDKN2AIPN…	68
LCnmf1	ENCODE_TF_ChIP-seq_2015	BHLHE40 GM12878 hg19	117	0.00168715	0.0117523	1.45361	9.28086	TRAM1;PANK3;LPGAT1;TMEM41B;ZFAND2A;MAGEF1;UBE2D1;CCP110;SRA1;ZDHHC4;PSMD9;PPP6C;NSDHL;ATIC;OGFOD1;DHX15;SLC25A40;DGCR6L;KAT7;BBS7;NUDT14;CEP68;CSNK1G3;C5ORF15;TOMM34;NIPA2;MFSD11;RABGGTB;RC3H2;NUP93;PSPC1;BOLA3;FRG1;FDX1;WDFY1;B3GNT2;AAGAB;HECA;EXOC2;BECN1;ABCB6;DCUN1D5;PDXDC1;ATL3;MRPL18;USO1;PARN;SLC38A10;UBR1;RCHY1;PPM1E;PPM1F;AP3M1;SCFD1;EBP;RHOT1;IRAK1;ORC3;HLTF;NT5DC3;NEU1;NAE1;ABCF3;SLC25A…	85
LCnmf1	ENCODE_TF_ChIP-seq_2015	FOS MCF 10A hg19	118	0.001751	0.0120937	1.34107	8.51254	VEZT;CCP110;CCNC;UBE2L6;TMEM97;PWP1;CYB5D2;TXNDC17;ZDHHC4;EFTUD2;LSM10;NSDHL;UBASH3B;OSBP;KAT7;ANKS1A;ENPP5;SIL1;SLC25A44;KPNA1;VPS18;C5ORF15;ANAPC7;COG4;NSMCE1;MUL1;ARMC8;GTPBP4;ALDH3A2;IFI27;PSPC1;BOLA3;DDIT3;AAGAB;TCTA;SNRNP200;IFNAR1;TXNDC9;DCUN1D5;MRPL18;COPB1;CUL2;ABHD8;SLC38A10;UBR1;SUPT6H;C9ORF72;RPAP3;ZMPSTE24;SCFD1;EBP;PRPSAP2;IRAK1;ORC3;HLTF;MED31;DPH3;VPS8;NEU1;DYM;TBC1D15;EIF2B3;NDFI…	151
LCnmf1	ENCODE_TF_ChIP-seq_2015	SP1 A549 hg19	119	0.0017853	0.0121762	1.4656	9.27458	TRAM1;WDR48;TMEM41B;FAF1;SNX13;CCP110;ASH2L;ZFAND1;SGCE;PPP6C;UBASH3B;OSBP;DHX15;DGCR6L;SLC35A5;BBS4;PCMTD1;CSNK1G3;C5ORF15;IFNGR1;TOMM34;NSMCE1;AP1AR;NIPA2;RABGGTB;GTPBP4;DDIT3;AGPS;CINP;FRG1;WDFY1;TCTA;SNRNP200;EXOC2;PIGH;RNFT2;FH;GALT;DCUN1D5;ATL3;COPB1;ABHD8;RCHY1;C9ORF72;AP3M1;EBP;PRPSAP2;SNX2;FAM120B;ORC3;HLTF;MED31;DPH3;VPS8;LDHD;TBC1D14;APBB2;TBC1D15;JAG2;AKIRIN2;MBTPS1;EIF2B3;CHTOP;RRM1;…	80
LCnmf1	ENCODE_TF_ChIP-seq_2015	ZKSCAN1 HeLa-S3 hg19	120	0.00180329	0.0121762	1.44397	9.1232	LRSAM1;PANK3;LPGAT1;HEXB;MAGEF1;PIGP;IFIT5;SMG9;ZFAND1;WDR45;PIGX;PSMD9;PPP6C;OSBP;DGCR6L;SLC35A5;SLC25A44;KPNA1;C11ORF68;GSTK1;TSC22D2;GTF2F1;SDHAF2;PSPC1;BOLA3;WDFY1;AAGAB;HECA;B4GALT6;TTPAL;B4GALT7;EXOC2;RNFT2;BECN1;GTF2A1;NBAS;ATL3;SHC1;NAA20;EIF5A2;ABHD8;TMTC3;PARN;GPS2;ZMPSTE24;PPM1G;SCFD1;PERP;FAM120B;ORC3;MED31;NT5DC3;NEU1;TBC1D14;DYM;IARS2;APBB2;SMYD3;RNF20;ATE1;AKIRIN2;MBTPS1;EIF2B3;RRM…	87
LCnmf1	ENCODE_TF_ChIP-seq_2015	GATA3 SH-SY5Y hg19	121	0.00180776	0.0121762	1.48579	9.38376	KDM1A;GOLT1B;MYT1L;IFIT5;SNX13;NR3C1;PWP1;EPS8;PSMD9;RNF115;GNPTAB;NKIRAS1;GDAP1L1;SLC25A40;PHACTR1;ANKS1A;RNF152;BBS4;KPNA1;GARNL3;PRMT5;C11ORF87;SPHK2;COG4;TOMM34;ARMC8;RABGGTB;FAM91A1;TANC2;CIT;ALDH3A2;SDHAF2;PSPC1;RASA1;FAM20B;AAGAB;TTPAL;EAPP;CCDC82;FYTTD1;GRAMD1B;SHC1;TM2D1;TMTC3;ACVR1B;C9ORF72;LMAN1;SCFD1;EBP;PRPSAP2;GPC5;ATE1;AKIRIN2;MBTPS1;RIC3;LRRN3;KLHL2;RPA2;UPF3B;ELP2;MRPL24;GALC;MRP…	74
LCnmf1	ENCODE_TF_ChIP-seq_2015	RELA GM19099 hg19	122	0.00182756	0.0122087	1.44598	9.11659	TRAM1;LRSAM1;TMEM41B;USP32;FAF1;IFIT5;ADK;UBE2L6;PWP1;SNAPC5;PSMD9;PPP6C;AP1G1;DHX15;TRAPPC12;KAT7;KPNA5;KPNA3;SLC25A44;SEPHS2;PAAF1;KPNA1;VPS18;C5ORF15;SPHK2;ELAC2;NSMCE1;AP1AR;RABGGTB;RC3H2;GTPBP4;PISD;DNAJC2;DDIT3;SPECC1L;FDX1;WDFY1;AAGAB;TCTA;TTPAL;CHMP7;CCDC82;FYTTD1;BECN1;GTF2A1;FH;GALT;ABCB6;TM2D2;PDXDC1;SLC20A1;CUL2;USO1;TMTC3;UBR1;C9ORF72;NT5DC1;KCTD20;FAM120B;ORC3;DPH3;NEU1;SRSF10;EIF2B…	86
LCnmf1	ENCODE_TF_ChIP-seq_2015	CTCF olfactory bulb mm9	123	0.00184974	0.0122564	1.45708	9.16897	VEZT;TRAM1;PANK2;LPGAT1;KDM1A;KDELR1;GDA;FAF1;TESK1;UBE2D1;MED15;SGCE;EPS8;SNAPC5;LSM10;NUB1;RNF115;GNPTAB;PPP6R1;RNF150;TRIM27;ATP7A;PCMTD1;NXPE3;VPS18;ITGA4;TTC7B;NSMCE1;GLRX2;TACR1;GTPBP4;KATNAL1;BOLA3;FRG1;RUFY2;B3GNT2;ADNP;B4GALT6;TTPAL;FYTTD1;BECN1;CUL5;SLC45A1;NAA20;FLII;PEX11B;ASAP2;PPM1F;CORO1C;ZDHHC18;RHOT1;IRAK1;MAN2A2;HLTF;NEU1;RNF170;GSG1L;APBB2;SUDS3;NAE1;SLC25A22;ARFGEF2;NUS1;NDFIP…	82
LCnmf1	ENCODE_TF_ChIP-seq_2015	PAX5 GM12878 hg19	124	0.00190353	0.0125111	1.4253	8.92811	KDM1A;ZFAND2A;FAF1;UBE2D1;WDR45;PWP1;MRPL32;SMG5;HERPUD1;ZDHHC4;PIGX;SGCE;SNAPC5;PSMD9;PPP6C;ATIC;RNF19A;TRAPPC12;MFSD1;ANKS1A;KPNA1;CEP68;IFNGR1;SPHK2;ELAC2;NSMCE1;MUL1;AP1AR;GTF2F1;GTPBP4;SUPT7L;NUP93;DNAJC2;TPST1;SDHAF2;DDIT3;AGPS;WDFY1;FAM20B;TCTA;TTPAL;SNRNP200;EXOC2;DCUN1D5;TM2D2;ATL3;NAA20;SLC1A1;USO1;USP12;CTR9;PARN;GPS2;RNF6;SUPT6H;DPCD;ZMPSTE24;PPM1G;GRPEL1;PDCD10;DPH3;VPS8;TBC1D13;SRSF…	93
LCnmf1	ENCODE_TF_ChIP-seq_2015	EP300 ES-Bruce4 mm9	125	0.00203181	0.0132307	1.45133	8.99652	TRAM1;PANK3;CHIC1;KDM1A;DGKB;HEXB;CCNC;ASH2L;PTPRK;WDR45;TXNDC17;SGCE;TRIM28;AP1G1;PPP6R2;MCF2L;CHORDC1;SLC25A40;KAT7;SLC39A7;ATP7A;SEPHS2;CHST8;VPS18;RALGAPA1;AP1AR;SLC35G2;RABGGTB;GTPBP4;MBLAC2;RASA1;AGPS;CINP;TBC1D24;CHMP7;DBN1;FYTTD1;SNAP47;SEH1L;COPB1;PARN;PDGFA;MALSU1;UBR1;RXRB;LMAN1;STRIP1;NT5DC1;SCFD1;MAN2A2;HLTF;DPH3;VPS8;TBC1D13;SLC17A5;DYM;APBB2;ANKRD50;TBC1D15;ARFGEF2;RRM1;YTHDF3;FANC…	82
LCnmf1	ENCODE_TF_ChIP-seq_2015	MAX HeLa-S3 hg19	126	0.00204622	0.0132307	1.34643	8.3368	PANK3;GOLT1B;TMEM41B;SLC35B1;IFIT5;CCP110;TMEM97;PWP1;TXNDC17;EFTUD2;PSMD9;NUB1;CHCHD6;SLC25A40;KPNA5;ANKS1A;KPNA3;SLC35A5;SLC25A44;SEPHS2;NUDT14;TMEM8B;C11ORF68;VPS18;ATG3;ANAPC7;COG4;TOMM34;NSMCE1;MUL1;AP1AR;RC3H2;GTPBP4;TPST1;DDIT3;WDFY1;TTPAL;CCDC82;SEH1L;DCUN1D5;PDXDC1;INSIG2;COPB1;CUL2;EIF5A2;TMTC3;ZMPSTE24;PRPSAP2;IRAK1;ORC3;MED31;LDHD;NEU1;TBC1D13;DYM;RSU1;TBC1D15;EIF2B3;VTA1;TRAPPC4;UPF3…	139
LCnmf1	ENCODE_TF_ChIP-seq_2015	ELF1 SK-N-SH hg19	127	0.00206172	0.0132307	1.43077	8.84816	LRSAM1;GOLT1B;TMEM41B;ZFAND2A;UBE2D1;MED15;PWP1;CYB5D2;SMG5;TXNDC17;EFTUD2;SNAPC5;RNF115;TRAPPC12;MFSD1;ANKS1A;ATP7A;SLC35A5;SLC25A44;BBS4;VPS18;CSNK1G3;GSTK1;WDR37;C5ORF15;SPHK2;CCDC115;ELAC2;MUL1;JOSD2;GTPBP4;DNAJC2;SDHAF2;DDIT3;FRG1;AAGAB;BIRC2;EXOC2;PIGH;BECN1;GTF2A1;SHC1;TM2D1;GMPR2;COPB1;CUL2;EIF5A2;CTR9;PARN;GPS2;SLC38A10;RNF6;ZDHHC21;UBR1;RCHY1;SUPT6H;C9ORF72;ZMPSTE24;VCPIP1;SCFD1;ORC3;BM…	89
LCnmf1	ENCODE_TF_ChIP-seq_2015	CTCF C2C12 mm9	128	0.00209482	0.0133381	1.44353	8.90413	VEZT;TRAM1;PANK2;TRIO;LPGAT1;KDM1A;KDELR1;GDA;FAF1;TESK1;PTPRJ;LDLRAD4;IER3IP1;MED15;SGCE;EPS8;SNAPC5;GPR176;RNF115;RNF150;ATP7A;TRIM23;APPL1;NXPE3;VKORC1;VPS18;ITGA4;RALGAPA1;ELAC2;TTC7B;AP1AR;TANC2;PISD;BOLA3;FRG1;RUFY2;FAM20C;B4GALT6;TTPAL;EAPP;FYTTD1;GRAMD1B;BECN1;PRKAA1;CUL5;NAA20;FLII;PPM1F;CORO1C;PPM1G;MAPK8;ZDHHC18;RHOT1;IRAK1;MAN2A2;DPH3;NEU1;PLXNA2;APBB2;NAE1;SMYD3;SLC25A22;JAG2;ARFGEF2…	84
LCnmf1	ENCODE_TF_ChIP-seq_2015	POLR2A NB4 hg19	129	0.00212307	0.0134132	1.43435	8.82825	GOLT1B;TMEM41B;FAF1;PLOD1;MED15;SMG5;CISD3;TXNDC17;PIGX;LSM10;PSMD9;PPP6C;NSDHL;GNPTAB;AP1G1;PPP6R2;DGCR6L;BBS7;KPNA5;SLC25A44;BBS4;PAAF1;PCMTD1;CEP68;PRMT5;VPS18;PLA2G12A;TSC22D2;NSMCE1;PITPNM1;RASA1;BOLA3;FDX1;WDFY1;B3GNT2;AAGAB;TTPAL;EAPP;BIRC2;IFNAR1;BECN1;PRKAA1;SLC20A1;GMPR2;PEX11B;EIF5A2;DERL1;GPS2;RNF6;RCHY1;TMEM165;AP3M1;ZNRF1;ZDHHC18;PRPSAP2;ORC3;VPS8;TBC1D13;RNF170;DYM;ABCF2;ABCF3;TBC1…	87
LCnmf1	ENCODE_TF_ChIP-seq_2015	JUND H1-hESC hg19	130	0.00217952	0.0136639	1.40423	8.60601	CHIC1;GOLT1B;TMEM41B;UBE2D1;CCP110;PLOD1;ZDHHC4;NUB1;GPR176;TRIM28;KPNA3;ENPP5;SIL1;SLC25A44;KPNA1;C11ORF68;C11ORF87;MFSD11;RC3H2;GTPBP4;NUP93;TPST1;WDFY1;AAGAB;DCUN1D5;PDXDC1;INSIG2;CUL2;SUPT6H;SCFD1;PRPSAP2;DDRGK1;ORC3;DPH3;NEU1;TBC1D13;TBC1D14;DYM;NAE1;EIF2B3;ANKRD27;FANCL;TRAPPC4;RAB39B;GNAL;NPLOC4;APPBP2;FBXL3;CNIH4;PLEKHM3;ATG2B;LRSAM1;WDR48;HEXB;PIGP;SRP54;ASH2L;PTPRJ;PTPRK;IER3IP1;SMG5;SN…	99
LCnmf1	ENCODE_TF_ChIP-seq_2015	HDAC6 H1-hESC hg19	131	0.00225711	0.0140423	1.44788	8.82291	KDM1A;TMEM41B;USP32;ARPC1B;MAGEF1;PIGP;TXNDC17;PIGX;EFTUD2;AP1G1;NKRF;NKIRAS1;TRAPPC12;SLC35A5;CHST8;PRMT5;ATG3;STARD4;WDR37;EIF1AY;COG4;SPATS2;DYRK1A;ARMC8;JOSD2;MYRIP;GTPBP4;ALDH3A2;TPST1;MBLAC2;SDHAF2;CINP;FRG1;TTPAL;EAPP;CHMP7;CCDC82;IFNAR1;RTN2;SNAP47;SEH1L;ATL3;USO1;PARN;ZMPSTE24;PPM1G;LMAN1;VCPIP1;SCFD1;ORC3;BMS1;HLTF;IARS2;APBB2;SUDS3;RIMKLA;ABCF3;ATE1;ARFGEF2;AKIRIN2;RIC3;FAHD1;WTAP;SPHK…	81
LCnmf1	ENCODE_TF_ChIP-seq_2015	MAZ GM12878 hg19	132	0.00229509	0.01413	1.438	8.73871	SNX13;UBE2D1;ZFAND1;TMEM97;MED15;PWP1;EPS8;PSMD9;PPP6C;ATIC;CHCHD6;TRAPPC12;DGCR6L;ENPP4;KAT7;BBS7;ANKS1A;ATP7A;SIL1;SLC25A44;BBS4;CSNK1G3;GSTK1;NSMCE1;MUL1;ARMC8;RABGGTB;GTPBP4;NUP93;RASA1;CINP;FRG1;FDX1;WDFY1;TBC1D24;HECA;CHMP7;PRKAA1;INSIG2;NAA20;AMIGO1;SLC1A1;USO1;PARN;TWF2;GPS2;ACVR1B;RCHY1;ZMPSTE24;TMEM165;VCPIP1;AP3M1;SNX2;PDCD10;PERP;DPH3;NEU1;TBC1D13;RSU1;NAE1;ABCF2;AKIRIN2;EIF2B3;NAA10;…	84
LCnmf1	ENCODE_TF_ChIP-seq_2015	POLR2AphosphoS5 SK-N-SH hg19	133	0.0023267	0.01413	1.5253	9.24834	FAF1;UBE2D1;PTPRJ;CYB5D2;SMG5;SLC2A8;DHX15;DGCR6L;CSNK1G3;C5ORF15;IFNGR1;RALGAPA1;NSMCE1;MUL1;TPST1;AGPS;CINP;TCTA;TTPAL;EAPP;B4GALT7;EXOC2;PIGH;IFNAR1;FH;NBAS;NECAB3;GALT;DCUN1D5;ATL3;COPB1;CUL2;PARN;TWF2;HTT;UBR1;RPAP3;PRPSAP2;IRAK1;MED31;CSK;SMYD3;TBC1D15;SLC25A25;PLXNA3;MBTPS1;EIF2B3;RRM1;FAHD1;VTA1;BCKDK;MRPL30;CDKN2AIPNL;RNF149;UBA3;DRG2;AGGF1;KRAS;LSM14B;CNIH4;PLEKHM3	61
LCnmf1	ENCODE_TF_ChIP-seq_2015	GABPA GM12878 hg19	134	0.0023387	0.01413	1.3849	8.38997	PANK3;TMEM41B;CCP110;CCNC;CYB5D2;TXNDC17;ZDHHC4;PSMD9;NUB1;RNF115;OGFOD1;TRAPPC12;ENPP4;KAT7;ANKS1A;SLC25A44;VPS18;COG4;NSMCE1;MUL1;GTF2F1;FAM91A1;GTPBP4;SUPT7L;TTPAL;SNRNP200;CCDC82;TXNDC9;DCUN1D5;INSIG2;MRPL18;CTR9;SLC38A10;UBR1;ZMPSTE24;VCPIP1;SCFD1;PDCD10;ORC3;MED31;DPH3;TBC1D13;TBC1D15;NUS1;VTA1;TRAPPC4;EAF1;MRPL24;MANF;MRPL30;NPLOC4;TMEM115;NIT1;ACBD3;PLEKHM3;TECPR1;ATG2B;WDR48;USP32;ZFAND2…	107
LCnmf1	ENCODE_TF_ChIP-seq_2015	CTCF fibroblast of skin of abdomen hg19	135	0.00234055	0.01413	1.41837	8.59162	VEZT;TRAM1;PANK2;LPGAT1;KDM1A;KDELR1;USP32;HEXB;SLC35B1;FAF1;SNX13;UBE2D1;UBE2L6;TMEM97;PTPRK;IER3IP1;CISD3;SGCE;EPS8;SNAPC5;PPP6C;GNPTAB;UBASH3B;NKIRAS1;OGFOD1;RNF150;ATP7A;SLC25A44;RNF152;VPS18;C5ORF15;ANAPC7;RALGAPA1;SPATS2;TTC7B;NSMCE1;MFSD11;GTF2F1;TUBG1;MSL1;TPST1;RASA1;BOLA3;FRG1;FDX1;RUFY2;TTPAL;BIRC2;PIGH;FYTTD1;BECN1;PRKAA1;GALT;CUL5;INSIG2;NAA20;CTR9;ABHD8;NLK;RCHY1;PPM1F;CORO1C;ZDHHC1…	91
LCnmf1	ENCODE_TF_ChIP-seq_2015	POLR2A A549 hg19	136	0.00236868	0.0141947	1.34426	8.1266	VEZT;PANK3;KDM1A;PLOD1;TMEM97;PWP1;LSM10;PSMD9;TRIM28;RNF19A;OGFOD1;ANKS1A;SLC35A5;TRIM23;TMEM8B;VPS18;CSNK1G3;GSTK1;STARD4;TOMM34;NSMCE1;MUL1;RC3H2;GTPBP4;TPST1;KATNAL1;BOLA3;AAGAB;HECA;TTPAL;IFNAR1;TXNDC9;NECAB3;DCUN1D5;CTR9;TWF2;SLC38A10;UBR1;ZMPSTE24;SNX4;SCFD1;RHOT1;IRAK1;ORC3;HLTF;DPH3;LDHD;TBC1D13;SUDS3;RIMKLA;TBC1D15;PLXNA3;CBX7;NUS1;ICMT;PPP1R21;VTA1;TRAPPC4;EAF1;UPF3B;STAM;MRPL24;NPLOC4…	135
LCnmf1	ENCODE_TF_ChIP-seq_2015	GTF2B K562 hg19	137	0.0023982	0.0142667	1.4298	8.62603	WDR48;HEXB;MAST2;FAF1;MAGEF1;ZFAND1;TMEM97;WDR45;MRPL32;ZDHHC4;LSM10;NSDHL;RNF19A;TRAPPC12;SLC25A40;BBS4;CEP68;CSNK1G3;IFNGR1;RALGAPA1;SPATS2;TOMM34;NSMCE1;AP1AR;ARMC8;MFSD11;RABGGTB;GTPBP4;SDHAF2;PSPC1;AGPS;FRG1;TCTA;VCL;BECN1;FH;TXNDC9;NECAB3;DCUN1D5;ATL3;SLC20A1;SHC1;MRPL18;CUL2;SLC38A10;UBR1;RCHY1;RPAP3;PPM1F;CORO1C;PPM1G;TMEM165;NT5DC1;AP3M1;SNX2;DDRGK1;FAM120B;HLTF;DPH3;NAE1;CBR4;ARFGEF2;MB…	86
LCnmf1	ENCODE_TF_ChIP-seq_2015	STAT3 MCF 10A hg19	138	0.00249235	0.0147193	1.33651	8.01173	VEZT;KDM1A;KDELR1;UBE2D1;CCP110;CCNC;UBE2L6;CYB5D2;TXNDC17;ZDHHC4;EFTUD2;PSMD9;UBASH3B;RNF19A;OGFOD1;OSBP;CHORDC1;TRAPPC12;ANKS1A;KPNA3;SLC25A44;VPS18;CSNK1G3;GSTK1;C5ORF15;ANAPC7;MUL1;MFSD11;GTPBP4;ALDH3A2;IFI27;PSPC1;DDIT3;SPECC1L;AAGAB;TCTA;SNRNP200;TXNDC9;DCUN1D5;CUL5;CUL2;PEX11B;EIF5A2;CTR9;ABHD8;TMTC3;SLC38A10;SUPT6H;ZMPSTE24;SCFD1;PDCD10;ORC3;HLTF;MED31;DPH3;TBC1D13;DYM;TBC1D15;CHTOP;FANCL…	140
LCnmf1	ENCODE_TF_ChIP-seq_2015	CEBPD HepG2 hg19	139	0.00251825	0.0147653	1.54104	9.22188	WDR48;PANK3;USP32;FAF1;MAGEF1;UBE2D1;TXNDC17;ZDHHC4;SLC2A8;EPS8;SNAPC5;AP1G1;NKIRAS1;RNF19A;TRAPPC12;DGCR6L;SIL1;SLC35A5;SEPHS2;CEP68;IFNGR1;AP1AR;NIPA2;RC3H2;ALDH3A2;BOLA3;AGPS;RUFY2;WDFY1;SNRNP200;B4GALT7;PRKAA1;ABCB6;DCUN1D5;TM2D2;NAA20;CUL2;TWF2;GPS2;RNF6;ZMPSTE24;PPM1G;LMAN1;SCFD1;FAM120B;VTA1;ARHGAP24;CUL4A;MRPL30;APPBP2;RNF149;UBA3;DRG2;GOPC;KRAS;NIT1;PLEKHM3	57
LCnmf1	ENCODE_TF_ChIP-seq_2015	POLR2A HGPS cell hg19	140	0.00254697	0.014827	1.4345	8.56804	WDR48;PANK3;TESK1;LPCAT1;PTPRJ;PLOD1;PWP1;CISD3;ZDHHC4;PIGX;LSM10;PSMD9;PPP6C;RNF115;GNPTAB;AP1G1;OSBP;DGCR6L;NANS;APPL1;PCMTD1;PRMT5;CSNK1G3;SPHK2;MUL1;AP1AR;TIMM22;NIPA2;RABGGTB;PITPNM1;RASA1;B3GNT2;AAGAB;SNRNP200;NBAS;DCUN1D5;PDXDC1;SLC20A1;AMIGO1;TMTC3;GPS2;HTT;LRP8;PPM1E;SNX4;NT5DC1;AP3M1;ZDHHC18;RHOT1;PRPSAP2;FAM120B;ORC3;FAM120A;MED31;DPH3;PLXNA2;TBC1D15;PLXNA3;JAG2;CBX7;ARFGEF2;ICMT;PPP1R…	83
LCnmf1	ENCODE_TF_ChIP-seq_2015	ZNF384 MEL cell line mm9	141	0.00256641	0.0148342	1.44918	8.64473	TRAM1;GOLT1B;TMEM41B;USP32;SLC35B1;PIGP;SRA1;SMG9;ASH2L;PTPRJ;ZFAND1;NR3C1;WDR45;MRPL32;CISD3;FAM216A;NUB1;SPTLC2;PPIP5K2;AP1G1;NKRF;PPP6R2;KPNA1;APPL1;KRT222;CSNK1G3;WDR37;CCDC115;RALGAPA1;DYRK1A;YWHAZ;MSL1;PISD;PSPC1;FRG1;WDFY1;B3GNT2;IFNAR1;GRAMD1A;ABCB6;NAA20;AMIGO1;PEX11B;PARN;RNF6;UBR1;NLK;DPCD;PPM1G;TMEM165;AP3M1;RHOT1;PRPSAP2;DPH3;NEU1;RNF170;GSE1;SMYD3;AKIRIN2;NDFIP2;RRM1;WTAP;VTA1;FOXJ3…	78
LCnmf1	ENCODE_TF_ChIP-seq_2015	NFE2 GM12878 hg19	142	0.00261293	0.0149725	1.42735	8.48886	VEZT;PANK3;CHIC1;FAF1;PIGP;ADK;SNX13;CCP110;HERPUD1;EFTUD2;PSMD9;GPR176;ATIC;GNPTAB;OSBP;SLC25A40;MFSD1;DGCR6L;KAT7;ATP7A;KPNA3;SLC35A5;SEPHS2;PRMT5;VPS18;PLA2G12A;ANAPC7;C14ORF119;ELAC2;RC3H2;LRRC41;ALDH3A2;DDIT3;SNRNP200;RNFT2;GTF2A1;TXNDC9;GALT;ABCB6;CUL5;SLC20A1;MRPL18;USO1;EIF5A2;ABHD8;UBR1;RCHY1;VCPIP1;EBP;PRPSAP2;SNX2;HLTF;DPH3;VPS8;NEU1;DYM;ABCF3;SRSF10;TBC1D15;ARFGEF2;NUS1;EIF2B3;RRM1;FA…	85
LCnmf1	ENCODE_TF_ChIP-seq_2015	GABPA MCF-7 hg19	143	0.00262708	0.0149725	1.42169	8.44753	LRSAM1;WDR48;PANK3;TMEM41B;FAF1;UBE2D1;CCP110;MED15;PWP1;LSM10;NUB1;ATIC;SPTLC2;AP1G1;MCF2L;DHX15;MFSD1;ATP7A;ENPP5;BBS4;APPL1;VPS18;CSNK1G3;WDR37;SPHK2;C14ORF119;ELAC2;NSMCE1;MUL1;NIPA2;GTF2F1;GTPBP4;CIT;SDHAF2;FRG1;AAGAB;SNRNP200;CCDC82;EXOC2;RNFT2;GTF2A1;DCUN1D5;CTR9;PARN;GPS2;ZDHHC21;UBR1;RCHY1;C9ORF72;ZMPSTE24;PPM1G;VCPIP1;ORC3;HLTF;MED31;DPH3;NEU1;TBC1D13;IARS2;ABCF2;TBC1D15;CBR4;RNF20;AKIR…	87
LCnmf1	ENCODE_TF_ChIP-seq_2015	GABPA HeLa-S3 hg19	144	0.00270055	0.0151849	1.39248	8.23552	TMEM41B;CCP110;TXNDC17;ZDHHC4;PSMD9;NUB1;OGFOD1;TRAPPC12;ANKS1A;SLC25A44;VPS18;COG4;NSMCE1;MUL1;GTF2F1;FAM91A1;GTPBP4;SUPT7L;AAGAB;TTPAL;SNRNP200;CCDC82;TXNDC9;DCUN1D5;INSIG2;MRPL18;CTR9;SLC38A10;UBR1;C9ORF72;ZMPSTE24;SCFD1;PDCD10;ORC3;MED31;DPH3;TBC1D13;TBC1D15;AKIRIN2;NUS1;FANCL;VTA1;TRAPPC4;EAF1;MRPL24;MRPL30;NPLOC4;TMEM115;NIT1;ACBD3;PLEKHM3;TECPR1;ATG2B;LRSAM1;WDR48;ZFAND2A;MAGEF1;SRP54;MED1…	99
LCnmf1	ENCODE_TF_ChIP-seq_2015	MAFK HepG2 hg19	145	0.0027016	0.0151849	1.35555	8.01662	VEZT;GOLT1B;CCP110;UBE2L6;PWP1;TXNDC17;ZDHHC4;EFTUD2;OGFOD1;OSBP;SEPHS2;KPNA1;VPS18;CSNK1G3;EIF1AY;MUL1;GTPBP4;TPST1;BOLA3;WDFY1;AAGAB;TCTA;TTPAL;SNRNP200;TXNDC9;ABCB6;DCUN1D5;COPB1;CUL2;CTR9;TMTC3;ZMPSTE24;EBP;PDCD10;DDRGK1;ORC3;MED31;DPH3;LDHD;NEU1;TBC1D13;TBC1D14;RSU1;SMYD3;TBC1D15;NUS1;EIF2B3;NDFIP2;ABCA5;FANCL;TRAPPC4;EAF1;RAB39B;MRPL24;BTBD8;GNAL;NPLOC4;FUBP1;ACBD3;ZFAND2A;MAGEF1;SRP54;SMG9…	121
LCnmf1	ENCODE_TF_ChIP-seq_2015	GABPA MEL cell line mm9	146	0.00276122	0.0154137	3.09472	18.2344	SPTBN4;NUMBL;RHOT1;KDM1A;ABCB6;CDKN2AIPNL;RALGAPA1;BOLA3;UBA3;HECA	10
LCnmf1	ENCODE_TF_ChIP-seq_2015	TAF1 GM12891 hg19	147	0.00282132	0.015642	1.41488	8.30614	WDR48;MAST2;SLC35B1;ARPC1B;FAF1;SNX13;UBE2D1;SMG9;MED15;SMG5;ZDHHC4;LSM10;ATIC;TRIM28;TRAPPC12;SLC25A40;SEPHS2;BBS4;CEP68;GSTK1;STARD4;C5ORF15;EIF1AY;SPHK2;RALGAPA1;ELAC2;NSMCE1;TIMM22;RABGGTB;GTPBP4;TPST1;MBLAC2;SDHAF2;PSPC1;BOLA3;DDIT3;AGPS;B3GNT2;AAGAB;TCTA;SNRNP200;B4GALT7;EXOC2;BECN1;GTF2A1;NBAS;SEH1L;DCUN1D5;PDXDC1;MRPL18;PARN;GPS2;SLC38A10;HTT;UBR1;RCHY1;DPCD;CORO1C;PPM1G;TMEM165;VCPIP1;SC…	88
LCnmf1	ENCODE_TF_ChIP-seq_2015	E2F4 myocyte mm9	148	0.00285439	0.0157184	1.42199	8.33127	WDR48;KDM1A;ZFAND2A;CCNC;PTPRK;IER3IP1;PKD1;SMG5;ZDHHC4;EFTUD2;LSM10;PSMD9;ATIC;PPIP5K2;AP1G1;OSBP;DHX15;SLC25A40;SLC39A7;NANS;SEPHS2;COA6;KPNA1;APPL1;VPS18;COG4;NSMCE1;TIMM22;LARP4B;NIPA2;RABGGTB;NUP93;DNAJC2;PSPC1;AGPS;SPECC1L;CINP;AAGAB;B4GALT7;FYTTD1;GTF2A1;GRAMD1A;SEH1L;SLC20A1;ABHD8;DERL1;CAMKK1;RPAP3;TMEM165;AP3M1;RHOT1;EMC1;DPH3;NEU1;SLC17A5;RNF170;DYM;APBB2;SMYD3;ABCF2;TBC1D15;SLC25A25;A…	85
LCnmf1	ENCODE_TF_ChIP-seq_2015	NFYB GM12878 hg19	149	0.00288756	0.0157944	1.42676	8.34278	SH3GL3;WDR48;TMEM41B;FAF1;SNX13;SMG9;TMEM97;NR3C1;IER3IP1;PWP1;MRPL32;CYB5D2;RNF115;AP1G1;DHX15;SLC25A40;MFSD1;KPNA3;ENPP5;SIL1;SLC25A44;SEPHS2;TMED5;TMEM8B;PCMTD1;PRMT5;VPS18;C5ORF15;TOMM34;NSMCE1;AP1AR;RABGGTB;GTPBP4;ALDH3A2;NUP93;TPST1;MBLAC2;FRG1;FDX1;FAM20B;B3GNT2;AAGAB;TCTA;RNFT2;TXNDC9;ATL3;SLC20A1;SHC1;SLC1A1;ABHD8;C9ORF72;TMEM165;LMAN1;SNX4;NT5DC1;PRPSAP2;SNX2;ORC3;HLTF;DPH3;NEU1;ZNF226;…	83
LCnmf1	ENCODE_TF_ChIP-seq_2015	CREB1 A549 hg19	150	0.00293699	0.0159577	1.55942	9.092	VEZT;WDR48;FAF1;TMEM97;MED15;SMG5;ZDHHC4;SNAPC5;LSM10;PSMD9;DHX15;BBS7;NANS;TMEM8B;VPS18;CSNK1G3;EIF1AY;NSMCE1;GTPBP4;CIT;BOLA3;WDFY1;AAGAB;TTPAL;SNRNP200;EXOC2;DCUN1D5;SLC20A1;NAA20;GMPR2;PARN;SLC38A10;UBR1;RCHY1;SCFD1;ORC3;DPH3;NEU1;SLC17A5;TBC1D15;CBR4;ARFGEF2;NUS1;GBF1;RPA2;ELP2;BCKDK;SNRK;CDKN2AIPNL;PRKRA;AGGF1;PLEKHM3	52
LCnmf1	ENCODE_TF_ChIP-seq_2015	CBX3 K562 hg19	151	0.00300155	0.0162004	1.38272	8.03171	VEZT;SH3GL3;TMEM41B;CCNC;UBE2L6;PSMD9;OGFOD1;TRAPPC12;SLC25A40;KAT7;C11ORF68;VPS18;CSNK1G3;GSTK1;AP1AR;MFSD11;RC3H2;GTPBP4;SUPT7L;RUFY2;WDFY1;AAGAB;HECA;SNRNP200;CCDC82;IFNAR1;TXNDC9;DCUN1D5;CUL2;TMTC3;ZMPSTE24;GRPEL1;PDCD10;TBC1D13;TBC1D14;NAE1;TBC1D15;JAG2;EIF2B3;NDFIP2;FANCL;VTA1;TRAPPC4;TRPV2;RAB39B;STAM;MRPL30;OSTC;RGL1;TMEM18;CNIH4;PLEKHM3;TRAM1;WDR48;USP32;FAF1;PIGP;ADK;MED15;PPP6C;MFSD1;N…	101
LCnmf1	ENCODE_TF_ChIP-seq_2015	CTCF fibroblast of pedal digit skin hg19	152	0.00302289	0.0162083	1.42962	8.29399	VEZT;TRAM1;PANK2;LPGAT1;KDM1A;KDELR1;SNX13;UBE2L6;TMEM97;PTPRK;IER3IP1;CISD3;SGCE;SNAPC5;PSMD9;PPP6C;GNPTAB;NKIRAS1;RNF150;SLC25A44;VPS18;C5ORF15;RALGAPA1;SPATS2;TTC7B;NSMCE1;TACR1;MFSD11;TUBG1;MSL1;ALDH3A2;TPST1;BOLA3;SPECC1L;FRG1;FDX1;RUFY2;TTPAL;BIRC2;PIGH;FYTTD1;BECN1;PRKAA1;GALT;CUL5;ATL3;INSIG2;NAA20;CTR9;ABHD8;RNF6;RCHY1;PPM1F;CORO1C;ZDHHC18;RHOT1;SNX2;VPS8;CSK;APBB2;NAE1;SLC25A22;SRSF10;C…	81
LCnmf1	ENCODE_TF_ChIP-seq_2015	MAX K562 hg19	153	0.00305978	0.0162179	1.32425	7.66661	VEZT;GDA;TESK1;CCP110;PLOD1;TMEM97;PWP1;TXNDC17;EFTUD2;PSMD9;NUB1;NSDHL;GPR176;TRIM28;CHCHD6;SLC25A40;KPNA3;SLC35A5;NUDT14;ATG3;CSNK1G3;ANAPC7;RALGAPA1;TOMM34;DYRK1A;NSMCE1;AP1AR;RC3H2;GTPBP4;ALDH3A2;TPST1;KATNAL1;DDIT3;WDFY1;HECA;ADNP;TCTA;SPTBN4;SEH1L;ABCB6;PDXDC1;SHC1;COPB1;EIF5A2;SLC38A10;UBR1;C9ORF72;SNX4;ORC3;HLTF;MED31;DPH3;VPS8;LDHD;NEU1;TBC1D13;DYM;RSU1;TBC1D15;NUS1;EIF2B3;ANKRD27;VTA1;E…	143
LCnmf1	ENCODE_TF_ChIP-seq_2015	MAX H1-hESC hg19	154	0.00306448	0.0162179	1.35072	7.81782	PANK2;KDM1A;TMEM41B;UBE2D1;CCP110;UBE2L6;ZFAND1;LSM10;TRAPPC12;ENPP5;SIL1;SLC25A44;TRIM23;C11ORF68;VPS18;STARD4;C5ORF15;ANAPC7;TOMM34;NSMCE1;AP1AR;RC3H2;TPST1;PSPC1;FDX1;WDFY1;AAGAB;TCTA;TTPAL;IFNAR1;TXNDC9;CTR9;ABHD8;RPAP3;VCPIP1;SCFD1;PRPSAP2;PDCD10;HLTF;DPH3;VPS8;NEU1;TBC1D13;RSU1;NAE1;SMYD3;TBC1D15;EIF2B3;CHTOP;SPHKAP;FANCL;VTA1;SLC4A10;RAB39B;MRPL24;NPLOC4;APPBP2;MPHOSPH10;FBXL2;RGL1;TMEM18;…	120
LCnmf1	ENCODE_TF_ChIP-seq_2015	THAP1 K562 hg19	155	0.00308756	0.0162346	1.43729	8.3081	LRSAM1;LPGAT1;FAF1;PIGP;ADK;ASH2L;MED15;SMG5;PIGX;TRIM28;PPP6R1;AP1G1;OSBP;SLC25A40;MFSD1;DGCR6L;KAT7;SLC25A44;TRIM23;VKORC1;GSTK1;WDR37;SPHK2;CCDC115;NIPA2;TUBG1;GTPBP4;MBLAC2;AGPS;FRG1;RUFY2;AAGAB;TTPAL;EAPP;B4GALT7;EXOC2;SNAP47;FLII;DERL1;GPS2;SLC38A10;C9ORF72;ZMPSTE24;CORO1C;TMEM165;DEDD2;LMAN1;AP3M1;FAM120B;DPH3;NEU1;TBC1D13;SLC17A5;TBC1D14;RSU1;SLC25A25;RNF20;ATE1;ARFGEF2;MBTPS1;CHTOP;RRM1;…	78
LCnmf1	ENCODE_TF_ChIP-seq_2015	CTCF B cell hg19	156	0.00325801	0.017021	1.42206	8.14363	LRSAM1;TMEM41B;IFIT5;LPCAT1;UBE2D1;UBE2L6;PTPRK;NR3C1;IER3IP1;PWP1;SGCE;PPP6C;GPR176;RNF115;NKIRAS1;MCF2L;DGCR6L;ENPP4;SLC25A44;BBS4;CSNK1G3;ANAPC7;SPHK2;RALGAPA1;NSMCE1;MFSD11;GTF2F1;GTPBP4;MSL1;ALDH3A2;TPST1;BOLA3;DDIT3;RUFY2;AAGAB;EAPP;CHMP7;CCDC82;BECN1;DCUN1D5;CUL5;SLC20A1;NAA20;CTR9;RNF6;C9ORF72;ZMPSTE24;VCPIP1;PDLIM2;KCTD20;ORC3;DPH3;VPS8;TBC1D14;CSK;APBB2;NAE1;CBR4;ATE1;AKIRIN2;NIPSNAP3A;…	82
LCnmf1	ENCODE_TF_ChIP-seq_2015	ATF1 K562 hg19	157	0.00331597	0.0172131	1.42096	8.11225	LRSAM1;WDR48;KDM1A;TMEM41B;ZFAND2A;CCP110;TMEM97;ZDHHC4;SNAPC5;LSM10;PPP6C;AP1G1;NKIRAS1;RNF19A;OGFOD1;OSBP;DGCR6L;BBS7;SLC25A44;SEPHS2;BBS4;PAAF1;TRIM23;TMEM8B;VPS18;C5ORF15;IFNGR1;SPHK2;TOMM34;NSMCE1;MUL1;NIPA2;GTPBP4;DNAJC2;MBLAC2;IFI27;CINP;TCTA;TTPAL;EAPP;RNFT2;BECN1;DCUN1D5;COPB1;PEX11B;ABHD8;PARN;GPS2;SLC38A10;UBR1;RCHY1;C9ORF72;RPAP3;ZMPSTE24;SCFD1;PRPSAP2;PDCD10;DDRGK1;ORC3;NEU1;CBR4;NUS…	82
LCnmf1	ENCODE_TF_ChIP-seq_2015	BHLHE40 MEL cell line mm9	158	0.00333702	0.0172131	1.42924	8.15049	FAF1;LPCAT1;PIGZ;UBE2L6;TMEM97;FAM216A;RNF115;GNPTAB;UBE2Q2;AP1G1;SLC25A40;MFSD1;ATP7A;ENPP5;SIL1;SLC35A5;SEPHS2;ATG3;PLA2G12A;STARD4;ITGA4;DYRK1A;TIMM22;GLRX2;GTF2F1;ZDHHC14;ALDH3A2;FAM20B;TBC1D24;ADNP;TCTA;IFNAR1;RNFT2;GALT;CUL5;FLII;AMIGO1;USP12;EIF5A2;ACVR1B;RCHY1;CAMKK1;DEDD2;UGCG;MAPK8;SNX2;KCTD20;EMC1;NT5DC3;VPS8;NEU1;TBC1D13;SLC17A5;GSE1;CSK;SMYD3;TBC1D15;ARFGEF2;FAHD1;WTAP;LRRN3;EAF1;KLH…	79
LCnmf1	ENCODE_TF_ChIP-seq_2015	YY1 NT2-D1 hg19	159	0.00346227	0.0177468	1.40266	7.94723	VEZT;LRSAM1;WDR48;USP32;CCP110;SMG9;ASH2L;PWP1;MRPL32;SMG5;LSM10;PSMD9;PPP6C;GPR176;RNF115;AP1G1;PPP6R2;KAT7;KPNA5;SLC25A44;BBS4;PCMTD1;C11ORF68;PRMT5;C5ORF15;ANAPC7;SPHK2;TIMM22;MFSD11;LRRC41;DNAJC2;BOLA3;AGPS;WDFY1;AAGAB;IFNAR1;GTF2A1;PRKAA1;NBAS;TM2D2;INSIG2;SLC20A1;CUL2;HTT;UBR1;RCHY1;SUPT6H;C9ORF72;DPCD;ZMPSTE24;LMAN1;SCFD1;EBP;SNX2;GRPEL1;VPS8;SLC17A5;TBC1D14;NAE1;ZNF226;ABCF3;TBC1D15;ATE1;…	88
LCnmf1	ENCODE_TF_ChIP-seq_2015	CTCF GM12875 hg19	160	0.00350378	0.0178474	1.41476	7.99894	TRAM1;PANK2;LPGAT1;KDM1A;TMEM41B;KDELR1;SLC35B1;SNX13;UBE2L6;PTPRK;IER3IP1;CISD3;SLC2A8;SGCE;SNAPC5;PPP6C;GPR176;UBASH3B;NKIRAS1;ENPP4;RNF150;ATP7A;SLC25A44;VPS18;RALGAPA1;SPATS2;TTC7B;NSMCE1;MFSD11;GTF2F1;TUBG1;GTPBP4;LRRC41;MSL1;ALDH3A2;TPST1;BOLA3;AGPS;FRG1;FDX1;RUFY2;B4GALT6;TTPAL;BIRC2;PIGH;BECN1;PRKAA1;CUL5;INSIG2;NAA20;CTR9;ABHD8;TWF2;RNF6;PPM1F;CORO1C;ZDHHC18;PDLIM2;RHOT1;SNX2;FAM120A;VPS…	83
LCnmf1	ENCODE_TF_ChIP-seq_2015	EP300 GM12878 hg19	161	0.0035615	0.0180287	1.29755	7.31505	PANK3;LPGAT1;KDM1A;TMEM41B;UBE2D1;CCP110;TMEM97;NR3C1;TXNDC17;ZDHHC4;PSMD9;OSBP;SLC25A40;KAT7;SIL1;SLC25A44;SEPHS2;VPS18;CSNK1G3;GSTK1;C5ORF15;TOMM34;NSMCE1;ARMC8;GTF2F1;RC3H2;NUP93;PSPC1;BOLA3;DDIT3;SPECC1L;FDX1;WDFY1;AAGAB;HECA;ADNP;TCTA;CCDC82;VCL;TXNDC9;DCUN1D5;PDXDC1;INSIG2;COPB1;CUL2;ABHD8;TMTC3;SLC38A10;UBR1;SUPT6H;ZMPSTE24;SNX4;SCFD1;GRPEL1;ORC3;TBC1D13;TBC1D14;DYM;TBC1D15;PLXNA3;EIF2B3;F…	168
LCnmf1	ENCODE_TF_ChIP-seq_2015	USF1 HepG2 hg19	162	0.00371092	0.0186691	1.47169	8.23629	PANK3;CHIC1;USP32;HEXB;FAF1;PIGP;SNX13;PWP1;HERPUD1;ZDHHC4;EFTUD2;LSM10;PSMD9;GPR176;RNF115;ATIC;SPTLC2;OSBP;SLC25A40;KAT7;ATP7A;KPNA3;SEPHS2;NUDT14;VPS18;TIMM22;MFSD11;LRRC41;ALDH3A2;WDFY1;RNFT2;GTF2A1;GALT;ABCB6;ABHD8;DERL1;GPS2;RCHY1;EBP;PRPSAP2;SNX2;NT5DC3;VPS8;NEU1;TBC1D13;SLC17A5;DYM;ABCF3;TBC1D15;ARFGEF2;NUS1;ANKRD27;FAHD1;WTAP;AKR1C1;MCOLN1;RNF146;SLC25A38;MRPL30;SNX16;GOPC;MMS19;SLC25A32…	65
LCnmf1	ENCODE_TF_ChIP-seq_2015	CTCF GM12873 hg19	163	0.00373844	0.0186922	1.41619	7.91522	VEZT;TRAM1;PANK2;LPGAT1;KDM1A;KDELR1;USP32;SLC35B1;FAF1;SNX13;UBE2L6;PTPRK;IER3IP1;CISD3;SGCE;SNAPC5;LSM10;PPP6C;GPR176;UBASH3B;NKIRAS1;ENPP4;RNF150;SLC25A44;C5ORF15;RALGAPA1;SPATS2;TOMM34;TTC7B;NSMCE1;MFSD11;GTF2F1;TUBG1;GTPBP4;LRRC41;MSL1;TPST1;BOLA3;AGPS;SPECC1L;FRG1;RUFY2;B4GALT6;TTPAL;BIRC2;PIGH;BECN1;PRKAA1;CUL5;NAA20;CTR9;ABHD8;SLC38A10;RNF6;PPM1F;NT5DC1;ZDHHC18;PDLIM2;RHOT1;VPS8;TBC1D14;C…	81
LCnmf1	ENCODE_TF_ChIP-seq_2015	CTCF GM12872 hg19	164	0.00376825	0.0187263	1.44377	8.05788	VEZT;TRAM1;PANK2;LPGAT1;KDM1A;KDELR1;HEXB;FAF1;SNX13;UBE2L6;TMEM97;PTPRK;CISD3;SLC2A8;SGCE;SNAPC5;PPP6C;SPTLC2;NKIRAS1;ENPP4;RNF150;ATP7A;SLC25A44;VPS18;RALGAPA1;SPATS2;NSMCE1;TUBG1;GTPBP4;LRRC41;ALDH3A2;TPST1;BOLA3;FRG1;RUFY2;TTPAL;BIRC2;PIGH;BECN1;PRKAA1;CUL5;NAA20;CTR9;ABHD8;PPM1F;ZDHHC18;RHOT1;SNX2;VPS8;TBC1D14;CSK;APBB2;NAE1;SMYD3;SLC25A22;SRSF10;CBR4;NUS1;CYB5A;VTA1;PHKB;ARHGAP26;EIF2S1;BTB…	72
LCnmf1	ENCODE_TF_ChIP-seq_2015	CTCF HepG2 hg19	165	0.00388961	0.0192123	1.35165	7.50089	VEZT;PANK2;LPGAT1;KDM1A;KDELR1;UBE2D1;UBE2L6;CISD3;EPS8;PSMD9;GNPTAB;UBASH3B;KPNA3;SLC25A44;VPS18;C5ORF15;EIF1AY;RALGAPA1;TOMM34;TTC7B;NSMCE1;MFSD11;GTF2F1;GTPBP4;PISD;ALDH3A2;TPST1;BOLA3;FDX1;RUFY2;ADNP;TTPAL;IFNAR1;NECAB3;CUL5;INSIG2;MRPL18;CTR9;ABHD8;RHOT1;SNX2;IRAK1;MAN2A2;VPS8;LDHD;TBC1D14;GSG1L;NAE1;SMYD3;NUS1;FANCL;PPP1R21;VTA1;TRAPPC4;EAF1;PHKB;EIF2S1;NCEH1;TMEM18;BCL2L1;TRAM1;HEXB;RASGRF…	111
LCnmf1	ENCODE_TF_ChIP-seq_2015	CEBPB K562 hg19	166	0.00395598	0.0194224	1.36569	7.55574	SH3GL3;TMEM41B;CCP110;UBE2L6;CYB5D2;ZDHHC4;EFTUD2;LSM10;NSDHL;SLC25A40;SIL1;SLC35A5;SLC25A44;SEPHS2;TRIM23;CSNK1G3;C5ORF15;ANAPC7;LMTK3;NSMCE1;MUL1;AP1AR;ARMC8;RC3H2;SUPT7L;DDIT3;WDFY1;TCTA;CCDC82;KANK4;IFNAR1;TXNDC9;DCUN1D5;SHC1;MRPL18;COPB1;CUL2;EIF5A2;CTR9;UBR1;C9ORF72;ZMPSTE24;EBP;GRPEL1;DDRGK1;ORC3;HLTF;DPH3;TBC1D13;RSU1;SMYD3;TBC1D15;CHTOP;FANCL;PHKB;STAM;ARHGAP24;MRPL30;NCEH1;APPBP2;RGL1;N…	102
LCnmf1	ENCODE_TF_ChIP-seq_2015	GATA1 erythroblast hg19	167	0.0040126	0.0195281	1.38914	7.6657	SH3GL3;USP32;SRP54;ADK;SNX13;CCNC;ASH2L;CYB5D2;EPS8;PSMD9;RNF115;RNF19A;OGFOD1;SLC25A40;DACT3;ENPP4;KAT7;BBS7;SIL1;SEPHS2;BBS4;TRIM23;PRMT5;ATG3;EIF1AY;SPHK2;ELAC2;COG4;MUL1;TIMM22;RABGGTB;SUPT7L;PISD;KATNAL1;SDHAF2;PSPC1;SPECC1L;WDFY1;AAGAB;B4GALT7;VCL;IFNAR1;FH;DCUN1D5;SLC20A1;PEX11B;USO1;CTR9;ABHD8;TMTC3;PARN;UBR1;ZMPSTE24;CORO1C;PPM1G;AP3M1;SCFD1;RHOT1;PRPSAP2;GRPEL1;MAN2A2;HLTF;TBC1D14;ABCF2…	90
LCnmf1	ENCODE_TF_ChIP-seq_2015	E2F1 HeLa-S3 hg19	168	0.00402542	0.0195281	1.40347	7.74034	TRAM1;TRIO;TMEM41B;USP32;MAST2;FAF1;MAGEF1;PIGP;SNX13;CCP110;PIGZ;SMG9;ASH2L;PTPRJ;TMEM97;IER3IP1;ZDHHC4;PIGX;GPR176;RNF115;ATIC;SPTLC2;RNF19A;DHX15;SLC25A40;KPNA3;TMED5;APPL1;COG4;SPATS2;CACNA2D3;AGPS;FRG1;WDFY1;FAM20B;AAGAB;ADNP;CCDC82;BIRC2;GTF2A1;FH;NECAB3;PDXDC1;ATL3;SLC20A1;USP12;PARN;GPS2;PDGFA;ASAP2;LRP8;CORO1C;NT5DC1;EBP;PERP;NT5DC3;DYM;SRSF10;TBC1D15;SLC25A25;MARK1;CBX7;RRM1;RANBP3;ICMT…	84
LCnmf1	ENCODE_TF_ChIP-seq_2015	CTCF epithelial cell of proximal tubule hg19	169	0.00405664	0.0195631	1.41664	7.80202	VEZT;TRAM1;PANK2;LPGAT1;KDM1A;TMEM41B;KDELR1;USP32;HEXB;FAF1;SNX13;UBE2L6;PTPRK;CISD3;SGCE;SNAPC5;PSMD9;PPP6C;GNPTAB;UBASH3B;NKIRAS1;RNF150;NANS;ATP7A;SLC25A44;RNF152;VPS18;C5ORF15;ITGA3;RALGAPA1;TTC7B;NSMCE1;TACR1;GTF2F1;TUBG1;TPST1;BOLA3;SPECC1L;FRG1;FDX1;RUFY2;TTPAL;BIRC2;PIGH;FYTTD1;BECN1;PRKAA1;CUL5;INSIG2;SLC20A1;NAA20;ABHD8;PPM1F;CORO1C;ZDHHC18;RHOT1;SNX2;MAN2A2;VPS8;TBC1D14;APBB2;NAE1;SLC…	79
LCnmf1	ENCODE_TF_ChIP-seq_2015	CTCF retinal pigment epithelial cell hg19	170	0.00408532	0.0195855	1.39035	7.64745	VEZT;TRAM1;PANK2;LPGAT1;KDELR1;RASGRF2;FAF1;UBE2L6;PTPRK;CISD3;SLC2A8;SGCE;SNAPC5;PSMD9;PPP6C;GNPTAB;UBASH3B;NKIRAS1;RNF150;ATP7A;SLC25A44;RNF152;VPS18;C5ORF15;ANAPC7;RALGAPA1;SPATS2;TTC7B;NSMCE1;TACR1;MFSD11;GTF2F1;TUBG1;GTPBP4;MSL1;PISD;ALDH3A2;TPST1;BOLA3;FRG1;FDX1;RUFY2;TTPAL;BIRC2;PIGH;FYTTD1;BECN1;PRKAA1;GALT;CUL5;INSIG2;SLC20A1;NAA20;CTR9;ABHD8;RNF6;PPM1F;CORO1C;ZDHHC18;RHOT1;SNX2;MAN2A2;F…	89
LCnmf1	ENCODE_TF_ChIP-seq_2015	MAX NB4 hg19	171	0.00415578	0.0198068	1.40674	7.7135	USP32;PIGP;TESK1;CCP110;IER3IP1;PIGX;EPS8;NUB1;AP1G1;DGCR6L;KAT7;BBS7;ANKS1A;SLC25A44;BBS4;CEP68;PRMT5;CSNK1G3;PLA2G12A;COG4;LMTK3;NSMCE1;MUL1;AP1AR;CIT;PISD;NUP93;FRG1;WDFY1;FAM20B;HECA;TCTA;TTPAL;PRKAA1;TM2D2;ATL3;CUL2;PEX11B;GPS2;SLC38A10;RNF6;UBR1;ACVR1B;DPCD;PPM1F;ZMPSTE24;VCPIP1;SCFD1;PRPSAP2;ORC3;HLTF;NEU1;PLXNA2;TBC1D13;APBB2;ABCF2;EIF2B3;RRM1;RANBP3;ICMT;VTA1;TRAPPC4;GBF1;EAF1;KLHL2;RPA2…	82
LCnmf1	ENCODE_TF_ChIP-seq_2015	CHD1 IMR-90 hg19	172	0.00423212	0.0199687	1.40294	7.66714	KDELR1;HEXB;PIGP;UBE2L6;UBASH3B;AP1G1;NKRF;NKIRAS1;PPP6R2;SLC25A40;ME3;NANS;SCYL1;C11ORF68;WDR37;C5ORF15;ITGA3;RALGAPA1;DYRK1A;MFSD11;FAM91A1;DNAJC2;TPST1;PITPNM1;SDHAF2;PSPC1;DDIT3;FDX1;FAM20B;AAGAB;ADNP;TCTA;EAPP;VCL;BIRC2;BECN1;GTF2A1;GRAMD1A;NBAS;SEH1L;ABCB6;PDXDC1;SLC20A1;SHC1;CUL2;USP12;EIF5A2;PARN;RNF6;ASAP2;ACVR1B;LMAN1;KCTD20;FAM120A;MED31;TBC1D15;PLXNA3;NUS1;CHTOP;YTHDF3;VTA1;FOXJ3;ELP2…	83
LCnmf1	ENCODE_TF_ChIP-seq_2015	EZH2 K562 hg19	173	0.00423877	0.0199687	1.4323	7.82535	KDM1A;TMEM41B;SRP54;ADK;CCNC;ASH2L;PLOD1;SMG5;EFTUD2;LSM10;PSMD9;SLC25A40;KAT7;RNF150;SEPHS2;BBS4;TRIM23;KRT222;GSTK1;WDR37;LMTK3;TACR1;RC3H2;SUPT7L;ALDH3A2;DNAJC2;MBLAC2;DDIT3;FRG1;FDX1;SNRNP200;EXOC2;FYTTD1;GTF2A1;TXNDC9;CUL2;DERL1;PARN;RNF6;PPM1E;ZMPSTE24;PPM1G;AP3M1;PRPSAP2;KCTD20;MAN2A2;HLTF;NEU1;ZNF226;ABCF3;SRSF10;MARK1;AKIRIN2;RIC3;EIF2B3;TRAPPC4;EAF1;STAT3;FOXJ3;RPA2;STAM;EIF2S1;MTOR;TMU…	73
LCnmf1	ENCODE_TF_ChIP-seq_2015	NRF1 HepG2 hg19	174	0.00430559	0.020167	1.39429	7.59586	TRAM1;DOCK3;TMEM41B;ZFAND2A;PIGP;SRP54;LPCAT1;SMG9;WDR45;PWP1;MRPL32;PIGX;PPP6C;GNPTAB;CHORDC1;DHX15;TRAPPC12;KAT7;NANS;SIL1;SLC35A5;PAAF1;TRIM23;KPNA1;PLA2G12A;ANAPC7;SPATS2;TOMM34;ARMC8;NIPA2;TUBG1;RABGGTB;PSPC1;SPECC1L;TBC1D24;TCTA;EAPP;PIGH;IFNAR1;GTF2A1;TXNDC9;PDXDC1;INSIG2;USO1;PARN;TWF2;DEDD2;SNX4;VCPIP1;DDRGK1;FAM120B;DPH3;RNF170;APBB2;RSU1;NAE1;FAM43B;SMYD3;ABCF3;SRSF10;CBR4;AKIRIN2;NDFI…	86
LCnmf1	ENCODE_TF_ChIP-seq_2015	RFX5 HepG2 hg19	175	0.00445367	0.0207414	1.39716	7.56428	TMEM41B;KDELR1;ZFAND2A;MAGEF1;PIGP;UBE2L6;TMEM97;IER3IP1;MED15;MRPL32;TXNDC17;EPS8;SNAPC5;PSMD9;PPP6C;NSDHL;ATIC;NKIRAS1;OSBP;DHX15;MFSD1;BBS7;APPL1;PCMTD1;C5ORF15;SPHK2;TOMM34;NSMCE1;MUL1;MFSD11;RABGGTB;GTPBP4;BOLA3;CINP;RUFY2;WDFY1;TTPAL;SNRNP200;PIGH;IFNAR1;DCUN1D5;INSIG2;SHC1;COPB1;CUL2;PARN;UBR1;C9ORF72;ZMPSTE24;ORC3;NT5DC3;VPS8;LDHD;NEU1;PLXNA2;TBC1D13;DYM;APBB2;RSU1;ZNF226;RIMKLA;TBC1D15;C…	84
LCnmf1	ENCODE_TF_ChIP-seq_2015	CTCF small intestine mm9	176	0.00452791	0.0209673	1.39868	7.54939	KDELR1;GDA;SRA1;IER3IP1;MED15;SGCE;EPS8;PPP6R1;PPIP5K2;CHCHD6;KAT7;SLC39A7;KPNA3;SLC25A44;SEPHS2;TMED5;CEP68;CHST8;VPS18;ANAPC7;IFNGR1;RALGAPA1;TTC7B;NSMCE1;LRRC41;ALDH3A2;PSPC1;BOLA3;FRG1;FDX1;RUFY2;HECA;B4GALT6;TTPAL;VCL;FYTTD1;RTN2;GRAMD1A;CUL5;NAA20;COPB1;FAXC;FLII;HTT;RNF6;NLK;PPM1F;TMEM165;SCFD1;RHOT1;IRAK1;MAN2A2;CDH22;DPH3;VPS8;NEU1;PLXNA2;GSG1L;APBB2;NAE1;SMYD3;CHTOP;ICMT;TRMT10C;WTAP;VT…	83
LCnmf1	ENCODE_TF_ChIP-seq_2015	STAT3 HeLa-S3 hg19	177	0.00455781	0.0209865	1.42733	7.6946	TRAM1;USP32;MAST2;FAF1;SMG9;UBE2L6;WDR45;CYB5D2;SMG5;SNAPC5;PSMD9;PPP6R1;RNF19A;NANS;SLC25A44;SEPHS2;PAAF1;TRIM23;APPL1;PRMT5;VPS18;GSTK1;IFNGR1;RALGAPA1;ELAC2;RABGGTB;LRRC41;ALDH3A2;DNAJC2;SPECC1L;FRG1;IFNAR1;RNFT2;GRAMD1A;FH;PRKAA1;SEH1L;ABCB6;ATL3;SLC20A1;SHC1;TM2D1;EIF5A2;ABHD8;UBR1;C9ORF72;CAMKK1;ZMPSTE24;TMEM165;UGCG;RHOT1;FLRT2;PERP;NAE1;TBC1D15;AKIRIN2;SPAG7;ICMT;LRRN3;VTA1;STAT3;FOXJ3;RA…	73
LCnmf1	ENCODE_TF_ChIP-seq_2015	MAFF HepG2 hg19	178	0.00460218	0.0210718	1.40026	7.53512	VEZT;LRSAM1;GOLT1B;FAF1;MAGEF1;CCNC;ASH2L;UBE2L6;IER3IP1;CYB5D2;ATIC;AP1G1;NKIRAS1;OSBP;TRAPPC12;KAT7;SLC25A44;CEP68;VPS18;EIF1AY;SPHK2;C14ORF119;NSMCE1;TUBG1;RABGGTB;GTPBP4;SUPT7L;DNAJC2;TPST1;RASA1;FRG1;AAGAB;TCTA;SNRNP200;EXOC2;RNFT2;NBAS;ABCB6;SHC1;NAA20;CUL2;PARN;RNF6;NT5DC1;AP3M1;EBP;PRPSAP2;GRPEL1;KCTD20;ORC3;MED31;DPH3;LDHD;TBC1D14;DYM;ZNF226;ABCF2;CBR4;EIF2B3;CHTOP;RRM1;WTAP;FANCL;GBF1;U…	82
LCnmf1	ENCODE_TF_ChIP-seq_2015	MAX endothelial cell of umbilical vein hg19	179	0.0048403	0.021957	1.39194	7.42015	VEZT;PANK3;KDM1A;GOLT1B;FAF1;PIGP;ADK;SMG9;ASH2L;TMEM97;PWP1;MRPL32;HERPUD1;SLC2A8;EFTUD2;PSMD9;GPR176;ATIC;UBE2Q2;TMEM108;MFSD1;KPNA3;SLC35A5;SEPHS2;PAAF1;CEP68;VPS18;ATG3;ANAPC7;TOMM34;AP1AR;TIMM22;RABGGTB;GTPBP4;LRRC41;PISD;ALDH3A2;RNFT2;GTF2A1;SEH1L;GALT;ABCB6;ATL3;SLC20A1;USO1;EIF5A2;RCHY1;TMEM165;AP3M1;PRPSAP2;SNX2;GRPEL1;HLTF;NT5DC3;VPS8;NEU1;TBC1D13;DYM;RSU1;ABCF3;SLC25A22;SRSF10;TBC1D15;…	84
LCnmf1	ENCODE_TF_ChIP-seq_2015	POLR2AphosphoS5 G1E mm9	180	0.0048564	0.021957	1.36729	7.28417	PANK2;WDR48;TMEM41B;SLC35B1;ZFAND2A;SRA1;SMG9;CCNC;ASH2L;ZFAND1;CYB5D2;SMG5;HERPUD1;SNAPC5;ATIC;SPTLC2;TRIM28;PPP6R1;PPIP5K2;AP1G1;NKIRAS1;OGFOD1;KAT7;TMED5;COA6;VKORC1;PRMT5;STARD4;CCDC115;ELAC2;TOMM34;NIPA2;GTF2F1;TUBG1;YWHAZ;GTPBP4;ALDH3A2;SLC7A4;SDHAF2;PSPC1;CINP;TBC1D24;B3GNT2;AAGAB;TCTA;TTPAL;EAPP;SNRNP200;B4GALT7;CHMP7;PIGH;GTF2A1;SEH1L;TXNDC9;SLC20A1;GMPR2;MRPL18;PEX11B;DERL1;PARN;ZMPSTE2…	95
LCnmf1	ENCODE_TF_ChIP-seq_2015	USF1 H1-hESC hg19	181	0.00487633	0.021957	1.35762	7.22709	VEZT;PANK3;CHIC1;EFTUD2;LSM10;PSMD9;GPR176;RNF115;OSBP;KAT7;ANKS1A;KPNA3;ENPP5;SLC25A44;SEPHS2;NUDT14;VPS18;ATG3;ANAPC7;SEMA6D;TOMM34;LMTK3;RC3H2;ALDH3A2;DDIT3;WDFY1;ABCB6;EIF5A2;ABHD8;RPAP3;SNX4;EBP;PRPSAP2;SNX2;CDH22;VPS8;NEU1;TBC1D13;DYM;TBC1D15;NUS1;EIF2B3;SLC4A10;MRPL24;MRPL30;TMEM17;OSTC;MMS19;FBXL2;RGL1;CNIH4;WDR48;USP32;HEXB;FAF1;PIGP;SRP54;SNX13;SRA1;HERPUD1;ATIC;SPTLC2;GDAP1L1;TMEM108;M…	100
LCnmf1	ENCODE_TF_ChIP-seq_2015	POLR2AphosphoS5 G1E-ER4 mm9	182	0.00493185	0.0220849	1.42852	7.58836	LRSAM1;WDR48;SLC35B1;ZFAND2A;ADK;SRA1;PHTF1;SMG5;HERPUD1;SNAPC5;TRIM28;PPP6R1;UBE2Q2;NKIRAS1;PCMTD1;SPHK2;CCDC115;ELAC2;LMTK3;GLRX2;MFSD11;GTF2F1;RABGGTB;RC3H2;LRRC41;DDIT3;TBC1D24;AAGAB;TCTA;EAPP;SNRNP200;BIRC2;SPTBN4;GTF2A1;TXNDC9;ABCB6;SLC45A1;TWF2;GPS2;RCHY1;DEDD2;VCPIP1;AP3M1;SCFD1;KCTD20;ORC3;TBC1D13;GSE1;RSU1;ABCF3;CBR4;RRM1;ANKRD27;FAHD1;FANCL;EAF1;MRPL24;HNRNPAB;MANF;ARHGAP23;CUL4A;SLC25…	71
LCnmf1	ENCODE_TF_ChIP-seq_2015	POU2F2 GM12878 hg19	183	0.00505251	0.0225016	1.457	7.70442	SH3GL3;ARPC1B;UBE2D1;MED15;SMG5;TXNDC17;ATIC;DHX15;TRAPPC12;SEPHS2;BBS4;PAAF1;PRMT5;VPS18;GSTK1;C5ORF15;ELAC2;NSMCE1;RABGGTB;GTPBP4;PSPC1;DDIT3;WDFY1;AAGAB;TCTA;TTPAL;SNRNP200;EXOC2;BECN1;DCUN1D5;SHC1;COPB1;CUL2;CTR9;SLC38A10;UBR1;RCHY1;CORO1C;TMEM165;GRPEL1;FAM120B;DPH3;VPS8;ZNF226;JAG2;ATE1;ARFGEF2;FAHD1;VTA1;TRAPPC4;GBF1;HNRNPAB;SGPP1;MRPL30;NPLOC4;PIK3IP1;CDKN2AIPNL;SGSM3;OSTC;DRG2;TMEM18;ACB…	63
LCnmf1	ENCODE_TF_ChIP-seq_2015	NELFE MEL cell line mm9	184	0.00508965	0.0225438	1.39384	7.36023	VEZT;WDR48;FAF1;SMG9;CCNC;ASH2L;PTPRJ;ZFAND1;PSMD9;PPP6C;TRIM28;AP1G1;NKIRAS1;KAT7;NANS;ATP7A;SLC35A5;NUDT14;TMED5;SCYL1;CEP68;CSNK1G3;ELAC2;TOMM34;MUL1;ZDHHC14;ALDH3A2;SLC7A4;NUP93;PSPC1;FAM20B;TTPAL;EXOC2;PIGH;IFNAR1;FYTTD1;BECN1;GTF2A1;NECAB3;DCUN1D5;PDXDC1;NAA20;GMPR2;CTR9;TMTC3;TWF2;MALSU1;UBR1;DPCD;STRIP1;AP3M1;PRPSAP2;FAM120B;EMC1;DPH3;NEU1;RNF170;NAE1;TBC1D15;CBX7;MBTPS1;NDFIP2;CHTOP;ANKR…	82
LCnmf1	ENCODE_TF_ChIP-seq_2015	E2F4 MCF 10A hg19	185	0.00534997	0.0235688	1.39323	7.28752	TRAM1;KDM1A;HEXB;FAF1;SRP54;UBE2D1;SRA1;SMG5;CISD3;TXNDC17;PPP6R2;PPP4R4;ENPP5;PAAF1;VPS18;GSTK1;C5ORF15;IFNGR1;TSC22D2;ARMC8;NIPA2;RABGGTB;GTPBP4;LRRC41;NUP93;DNAJC2;TPST1;IFI27;CINP;HECA;EAPP;BIRC2;SEH1L;TXNDC9;NECAB3;GALT;DCUN1D5;TM2D2;PDXDC1;ATL3;SLC20A1;TM2D1;CUL2;ABHD8;TWF2;PPM1F;PRPSAP2;FLRT2;DDRGK1;PERP;MED31;DPH3;TBC1D13;RNF170;DYM;SMYD3;CBR4;RNF20;JAG2;MBTPS1;EIF2B3;NDFIP2;BRF1;FANCL;KL…	81
LCnmf1	ENCODE_TF_ChIP-seq_2015	FOS endothelial cell of umbilical vein hg19	186	0.0054183	0.0237415	1.40336	7.32268	PANK3;TMEM41B;HEXB;ZFAND2A;MAGEF1;SRP54;SMG9;TMEM97;MED15;PHTF1;HERPUD1;EPS8;SNAPC5;LSM10;PSMD9;UBASH3B;AP1G1;NKIRAS1;RNF19A;OSBP;DGCR6L;NANS;SIL1;SLC25A44;GALNT8;EPHA5;WDR37;SPHK2;C14ORF119;MUL1;AP1AR;TIMM22;LRRC41;PISD;KATNAL1;SDHAF2;DDIT3;AAGAB;HECA;CCDC82;PRKAA1;SEH1L;SLC20A1;SHC1;CTR9;PARN;C9ORF72;DPCD;RPAP3;DEDD2;SCFD1;RHOT1;KCTD20;IRAK1;PERP;VPS8;NEU1;ABCF3;SLC25A25;ATE1;EIF2B3;NDFIP2;ABCA…	77
LCnmf1	ENCODE_TF_ChIP-seq_2015	TCF12 A549 hg19	187	0.00550661	0.0239994	1.5048	7.82769	WDR48;PANK3;CCNC;ASH2L;TMEM97;UBASH3B;OGFOD1;MFSD1;SEPHS2;BBS4;C5ORF15;ANAPC7;SPATS2;MUL1;GTPBP4;LRRC41;DNAJC2;WDFY1;AAGAB;SNRNP200;B4GALT7;GTF2A1;PDXDC1;NAA20;CUL2;GPS2;SUPT6H;PPM1G;MED31;DPH3;TBC1D14;ZNF226;ABCF2;TBC1D15;EIF2B3;RRM1;FAHD1;VTA1;RPA2;MRPL24;ARHGAP24;TMUB2;CUL4A;MRPL30;GNAL;APPBP2;CDKN2AIPNL;SGSM3;DNAJA3;TARDBP;ACBD3;PLEKHM3	52
LCnmf1	ENCODE_TF_ChIP-seq_2015	CTCF cardiac muscle cell hg19	188	0.00556425	0.0241216	1.42338	7.38935	SH3GL3;TRAM1;PANK2;LPGAT1;KDELR1;USP32;SNX13;UBE2L6;PTPRK;IER3IP1;CISD3;SGCE;SNAPC5;PPP6C;GNPTAB;UBASH3B;NKIRAS1;RNF150;SLC25A44;RNF152;VPS18;C5ORF15;ITGA4;RALGAPA1;TTC7B;NSMCE1;MFSD11;GTF2F1;TUBG1;TPST1;BOLA3;SPECC1L;FRG1;FDX1;RUFY2;TTPAL;BIRC2;PIGH;FYTTD1;BECN1;PRKAA1;GALT;CUL5;ATL3;SLC20A1;NAA20;CTR9;PPM1F;CORO1C;ZDHHC18;RHOT1;VPS8;APBB2;NAE1;SLC25A22;SRSF10;CBR4;NUS1;SGPP1;ARHGAP24;RNF146;SLC…	70
LCnmf1	ENCODE_TF_ChIP-seq_2015	MAZ CH12.LX mm9	189	0.00571524	0.0246238	1.39424	7.20074	VEZT;PANK2;EIF4E3;USP32;LPCAT1;ADK;SRA1;UBE2L6;TMEM97;TXNDC17;SNAPC5;NUB1;ATIC;TRIM28;UBASH3B;AP1G1;ENPP4;BBS7;TRIM27;NANS;NUDT14;SCYL1;CSNK1G3;IFNGR1;ELAC2;TOMM34;MUL1;JOSD2;PISD;ALDH3A2;GPR162;PITPNM1;RASA1;AGPS;FRG1;FDX1;HECA;EXOC2;FYTTD1;GRAMD1B;GTF2A1;PRKAA1;NBAS;CUL5;SLC20A1;SHC1;NAA20;FLII;TWF2;SLC38A10;MALSU1;UBR1;PPM1E;SNX4;PRPSAP2;HLTF;NEU1;IARS2;ABCF2;ANKRD50;ABCF3;ARFGEF2;MBTPS1;SPAG7…	79
LCnmf1	ENCODE_TF_ChIP-seq_2015	CTCF fibroblast of villous mesenchyme hg19	190	0.00574053	0.0246238	1.37193	7.07945	VEZT;TRAM1;PANK2;LPGAT1;KDELR1;SLC35B1;FAF1;ADK;SNX13;UBE2D1;UBE2L6;TMEM97;PTPRK;CISD3;SGCE;SNAPC5;PSMD9;PPP6C;GNPTAB;UBASH3B;NKIRAS1;TRAPPC12;RNF150;ATP7A;SLC25A44;RNF152;VPS18;C5ORF15;RALGAPA1;SPATS2;TTC7B;NSMCE1;TACR1;MFSD11;GTF2F1;TUBG1;MSL1;ALDH3A2;TPST1;BOLA3;AGPS;FRG1;FDX1;RUFY2;TTPAL;BIRC2;PIGH;FYTTD1;BECN1;PRKAA1;GALT;CUL5;ATL3;INSIG2;SLC20A1;NAA20;CTR9;ABHD8;PPM1F;CORO1C;ZDHHC18;RHOT1;S…	88
LCnmf1	ENCODE_TF_ChIP-seq_2015	CTCF embryonic fibroblast mm9	191	0.0058074	0.0247803	1.39592	7.18705	TRAM1;LPGAT1;KDM1A;KDELR1;GDA;TESK1;UBE2L6;MED15;SGCE;EPS8;GPR176;PPP6R1;RNF150;ATP7A;RNF152;TRIM23;NXPE3;VKORC1;VPS18;ITGA4;SPHK2;TTC7B;AP1AR;GTPBP4;MBLAC2;BOLA3;FRG1;RUFY2;B4GALT6;TTPAL;PIGH;FYTTD1;BECN1;SNAP47;PRKAA1;ABCB6;CUL5;SLC20A1;NAA20;FLII;PEX11B;DERL1;HTT;PPM1E;PPM1F;CORO1C;UGCG;MAPK8;ZDHHC18;RHOT1;IRAK1;MAN2A2;ORC3;CDH22;DPH3;NEU1;PLXNA2;TBC1D14;APBB2;NAE1;SMYD3;SLC25A22;NUS1;SPHKAP;V…	78
LCnmf1	ENCODE_TF_ChIP-seq_2015	CTCF astrocyte of the spinal cord hg19	192	0.00590452	0.0250635	1.3843	7.10428	VEZT;TRAM1;PANK2;LPGAT1;KDM1A;KDELR1;FAF1;SNX13;UBE2L6;TMEM97;PTPRK;CISD3;SGCE;SNAPC5;PSMD9;PPP6C;GNPTAB;NKIRAS1;RNF150;NANS;ATP7A;SLC25A44;RNF152;TRIM23;VPS18;C5ORF15;RALGAPA1;SPATS2;TTC7B;TACR1;MFSD11;TUBG1;MSL1;ALDH3A2;TPST1;BOLA3;FRG1;FDX1;RUFY2;TTPAL;BIRC2;PIGH;FYTTD1;BECN1;PRKAA1;GALT;CUL5;NAA20;CTR9;ABHD8;RNF6;PPM1F;CORO1C;ZDHHC18;RHOT1;SNX2;VPS8;TBC1D14;CSK;APBB2;NAE1;SLC25A22;SRSF10;CBR4…	82
LCnmf1	ENCODE_TF_ChIP-seq_2015	CREB1 ECC-1 hg19	193	0.00609388	0.0257332	1.39832	7.13207	VEZT;LRSAM1;WDR48;GOLT1B;ZFAND2A;FAF1;SRP54;SNX13;CCP110;ASH2L;TMEM97;PWP1;CYB5D2;ZDHHC4;SNAPC5;LSM10;PPP6C;AP1G1;OSBP;BBS7;ANKS1A;SLC35A5;VPS18;C5ORF15;IFNGR1;SPHK2;NSMCE1;MUL1;NIPA2;GTF2F1;GTPBP4;LRRC41;DNAJC2;SDHAF2;CINP;TTPAL;EAPP;BIRC2;RNFT2;BECN1;GTF2A1;MRPL18;USO1;DERL1;GPS2;SLC38A10;UBR1;RCHY1;SUPT6H;C9ORF72;SCFD1;PRPSAP2;DPH3;NEU1;ABCF2;TBC1D15;CBR4;RNF20;NUS1;CHTOP;RRM1;YTHDF3;TRAPPC4;G…	76
LCnmf1	ENCODE_TF_ChIP-seq_2015	POLR2A IMR-90 hg19	194	0.00620006	0.0259131	1.38115	7.02064	WDR48;KDM1A;PLOD1;PKD1;MED15;SLC2A8;SGCE;PSMD9;NUB1;RNF115;ATIC;RNF19A;PPP6R2;MFSD1;KAT7;RNF150;KPNA5;ATP7A;SLC25A44;TMEM8B;C11ORF68;ATG3;STARD4;ANAPC7;AP1AR;GTF2F1;GTPBP4;SUPT7L;NUP93;RASA1;BOLA3;FRG1;WDFY1;PIGH;GRAMD1A;PRKAA1;SLC20A1;EIF5A2;CTR9;DERL1;TWF2;SLC38A10;UBR1;DPCD;RPAP3;DEDD2;SNX4;UGCG;AP3M1;ZNRF1;SCFD1;PRPSAP2;GRPEL1;APBB2;ABCF2;ANKRD50;PLXNA3;ATE1;MBTPS1;NUS1;CHTOP;ICMT;FAHD1;VTA1;…	82
LCnmf1	ENCODE_TF_ChIP-seq_2015	HCFC1 MEL cell line mm9	195	0.00620006	0.0259131	1.38115	7.02064	VEZT;SLC35F6;HEXB;ZFAND2A;FAF1;SNX13;CCP110;SRA1;ZFAND1;TMEM97;IER3IP1;ZDHHC4;EFTUD2;TRIM28;PPP6R1;MFSD1;ENPP4;KAT7;SIL1;SLC35A5;SLC25A44;SEPHS2;TMED5;COA6;VKORC1;PRMT5;CSNK1G3;RALGAPA1;TIMM22;SUPT7L;ALDH3A2;NUP93;KATNAL1;BOLA3;RUFY2;FAM20B;TTPAL;PIGH;FYTTD1;FLII;CUL2;CTR9;ABHD8;GPS2;HTT;DPCD;RPAP3;VCPIP1;SCFD1;PDCD10;EMC1;ORC3;DPH3;NEU1;CBR4;ARFGEF2;EIF2B3;NDFIP2;RRM1;RANBP3;FAHD1;TRAPPC4;GBF1;R…	82
LCnmf1	ENCODE_TF_ChIP-seq_2015	MTA3 GM12878 hg19	196	0.00626108	0.0260346	1.49935	7.60683	PANK2;KDM1A;GOLT1B;ASH2L;WDR45;PSMD9;PPP6C;AP1G1;KPNA5;ATP7A;PCMTD1;RALGAPA1;COG4;TIMM22;GTPBP4;FRG1;B4GALT7;NBAS;DCUN1D5;COPB1;SLC1A1;CUL2;CTR9;UBR1;RPAP3;ZMPSTE24;PRPSAP2;ORC3;BMS1;MED31;RSU1;ZNF226;ABCF3;SRSF10;TBC1D15;ATE1;CHTOP;RRM1;FAHD1;VTA1;TRAPPC4;STAM;EIF2S1;CUL4A;NPLOC4;CDKN2AIPNL;DRG2;GOPC;SLC25A32;TMEM18;PLEKHM3	51
LCnmf1	ENCODE_TF_ChIP-seq_2015	MYBL2 HepG2 hg19	197	0.00670276	0.0275686	1.41678	7.09134	TRAM1;LRSAM1;TMEM41B;FAF1;SNX13;CCP110;SMG5;TXNDC17;ZDHHC4;SNAPC5;PPP6C;SPTLC2;OSBP;DHX15;MFSD1;SEPHS2;PCMTD1;CEP68;CSNK1G3;C5ORF15;IFNGR1;MUL1;AP1AR;YWHAZ;RC3H2;NUP93;TPST1;PSPC1;DDIT3;FRG1;RUFY2;WDFY1;AAGAB;TTPAL;RNFT2;GTF2A1;FH;GALT;DCUN1D5;PDXDC1;NAA20;COPB1;CUL2;PARN;GPS2;UBR1;C9ORF72;RPAP3;GRPEL1;ORC3;HLTF;LDHD;TBC1D15;EIF2B3;RANBP3;FAHD1;ABCA5;VTA1;EAF1;RPA2;HNRNPAB;ARHGAP24;BCKDK;PIK3IP1;…	68
LCnmf1	ENCODE_TF_ChIP-seq_2015	POLR2A GM12891 hg19	198	0.00672034	0.0275686	1.31334	6.57015	SLC35B1;IFIT5;UBE2D1;TMEM97;ZDHHC4;PSMD9;NSDHL;RNF115;ENPP4;KPNA5;KPNA3;SLC25A44;KPNA1;CSNK1G3;STARD4;C5ORF15;COG4;TOMM34;MUL1;GTPBP4;NUP93;TPST1;PSPC1;AAGAB;TTPAL;SNRNP200;CCDC82;VCL;ABCB6;DCUN1D5;MRPL18;COPB1;CUL2;PEX11B;CTR9;TMTC3;SLC38A10;UBR1;RPAP3;CORO1C;SNX4;PRPSAP2;GRPEL1;ORC3;MED31;NEU1;TBC1D13;SUDS3;RSU1;SMYD3;TBC1D15;EIF2B3;CHTOP;ICMT;ABCA5;PPP1R21;VTA1;TRAPPC4;UPF3B;STAM;MRPL24;MRPL30…	118
LCnmf1	ENCODE_TF_ChIP-seq_2015	RELA GM12891 hg19	199	0.00673146	0.0275686	1.37829	6.89278	WDR48;TMEM41B;PIGP;UBE2D1;SMG9;CCNC;NR3C1;MRPL32;HERPUD1;PIGX;PPP6R1;AP1G1;NKIRAS1;RNF19A;OSBP;CHORDC1;DHX15;SLC25A40;PAAF1;ITGA4;SPHK2;CCDC115;COG4;DYRK1A;NSMCE1;AP1AR;RC3H2;GTPBP4;SUPT7L;TPST1;SDHAF2;RASA1;AGPS;CINP;B3GNT2;ADNP;TCTA;B4GALT6;B4GALT7;CCDC82;BIRC2;IFNAR1;GRAMD1A;SEH1L;DCUN1D5;CUL5;SLC20A1;MRPL18;COPB1;USP12;PARN;LMAN1;UGCG;ZNRF1;DDRGK1;ORC3;BMS1;RSU1;ZNF226;ARFGEF2;AKIRIN2;NUS1;RA…	81
LCnmf1	ENCODE_TF_ChIP-seq_2015	CTCF fibroblast of lung hg19	200	0.00693157	0.0282461	1.29347	6.43072	VEZT;PANK2;LPGAT1;KDM1A;TMEM41B;KDELR1;SLC35B1;UBE2D1;UBE2L6;TMEM97;NR3C1;PWP1;CISD3;EPS8;PSMD9;GPR176;GNPTAB;UBASH3B;TRAPPC12;ENPP4;KAT7;KPNA3;SLC25A44;TRIM23;VPS18;CSNK1G3;C5ORF15;ANAPC7;RALGAPA1;TOMM34;TTC7B;NSMCE1;MFSD11;GTF2F1;RC3H2;GTPBP4;PISD;ALDH3A2;TPST1;BOLA3;SPECC1L;FDX1;RUFY2;TTPAL;CCDC82;CUL5;INSIG2;CTR9;ABHD8;NLK;CORO1C;RHOT1;SNX2;FLRT2;MAN2A2;DPH3;VPS8;NEU1;TBC1D14;NAE1;SMYD3;NUS1;…	135
LCnmf1	ENCODE_TF_ChIP-seq_2015	MAFK CH12.LX mm9	201	0.00697694	0.0282896	1.41046	7.00314	ZFAND2A;FAF1;DIS3L;PIGP;ADK;SNX13;ASH2L;TMEM97;PKD1;RNF115;ATIC;AP1G1;CHORDC1;SLC25A40;NXPE3;PRMT5;VPS18;ITGA4;ITGA3;IFNGR1;MFSD11;GTF2F1;RABGGTB;PISD;MBLAC2;KATNAL1;B3GNT2;TTPAL;GTF2A1;GRAMD1A;NUMBL;TXNDC9;ABCB6;CUL5;TM2D2;PDXDC1;ATL3;CTR9;TWF2;PDGFA;ZDHHC21;LRP8;PPM1F;TIMM50;AP3M1;EBP;SNX2;KCTD20;NT5DC3;SLC17A5;GSE1;IARS2;CSK;ABCF3;AKIRIN2;NDFIP2;FAHD1;WTAP;PPP1R21;EAF1;STAT3;UPF3B;MANF;TMEM17;…	69
LCnmf1	ENCODE_TF_ChIP-seq_2015	USF1 HCT116 hg19	202	0.00704124	0.028409	1.44384	7.15565	PANK3;USP32;FAF1;PIGP;SNX13;HERPUD1;EFTUD2;PSMD9;GPR176;RNF115;ATIC;MFSD1;KAT7;ATP7A;KPNA3;SLC35A5;SEPHS2;SCYL1;VPS18;ATG3;CCDC115;DYRK1A;MFSD11;RC3H2;ALDH3A2;ADNP;RNFT2;GTF2A1;GALT;ABCB6;CUL5;SLC20A1;EIF5A2;ABHD8;RCHY1;LRP8;PRPSAP2;SNX2;VPS8;NEU1;TBC1D13;SLC17A5;DYM;TBC1D15;ARFGEF2;NUS1;FAHD1;MCOLN1;RNF146;CUL4A;SLC25A38;MRPL30;SNX16;ID2;KBTBD2;MMS19;SLC25A32;FBXL2;RGL1;ATG2B	60
LCnmf1	ENCODE_TF_ChIP-seq_2015	RCOR1 K562 hg19	203	0.00714529	0.0286023	1.29887	6.41813	VEZT;KDM1A;KDELR1;UBE2L6;PWP1;CYB5D2;LSM10;PSMD9;NSDHL;GNPTAB;TRAPPC12;KAT7;SLC25A44;KPNA1;TMEM8B;CSNK1G3;GSTK1;STARD4;NSMCE1;MUL1;PISD;GPR162;IFI27;PSPC1;DDIT3;FDX1;WDFY1;AAGAB;HECA;TCTA;CCDC82;TXNDC9;ABCB6;DCUN1D5;SHC1;COPB1;CUL2;EIF5A2;TMTC3;ZMPSTE24;GRPEL1;ORC3;MED31;NEU1;TBC1D14;RSU1;SMYD3;EIF2B3;CHTOP;ANKRD27;ABCA5;PPP1R21;VTA1;TRAPPC4;UPF3B;STAM;EIF2S1;MANF;MRPL30;GNAL;OSTC;UBA3;MPHOSPH10;…	128
LCnmf1	ENCODE_TF_ChIP-seq_2015	CHD7 H1-hESC hg19	204	0.00718992	0.0286023	1.37647	6.79296	TRAM1;HEXB;ZFAND2A;FAF1;IFIT5;SMG9;CCNC;PLOD1;SMG5;PPP6C;ATIC;UBE2Q2;AP1G1;TRAPPC12;SLC35A5;BBS4;PAAF1;TRIM23;C5ORF15;SEMA6D;JOSD2;MYRIP;MFSD11;RABGGTB;YWHAZ;GTPBP4;CIT;DNAJC2;TPST1;PSPC1;DDIT3;AGPS;FRG1;AAGAB;TCTA;CCDC82;BIRC2;GTF2A1;DCUN1D5;SLC20A1;NAA20;COPB1;PELI3;CUL2;USO1;ABHD8;DERL1;RNF6;ZDHHC21;RCHY1;C9ORF72;PPM1E;ZMPSTE24;VCPIP1;SCFD1;MED31;SLC17A5;DYM;NAE1;ANKRD50;SRSF10;TBC1D15;ARFGEF2…	80
LCnmf1	ENCODE_TF_ChIP-seq_2015	EGR1 HCT116 hg19	205	0.00719444	0.0286023	1.39269	6.87216	SH3GL3;DOCK3;PANK3;KDM1A;TMEM41B;USP32;FAF1;PIGP;PKD1;CISD3;HERPUD1;PIGX;NUB1;ATIC;UBASH3B;AP1G1;RNF19A;KAT7;ANKS1A;KPNA3;ENPP5;NUDT14;KPNA1;C11ORF68;VPS18;STARD4;IFNGR1;C14ORF119;TSC22D2;TOMM34;RC3H2;LRRC41;ALDH3A2;DNAJC2;MBLAC2;RASA1;FRG1;FDX1;WDFY1;FAM20B;TTPAL;CCDC82;FH;NUMBL;SEH1L;PDGFA;C9ORF72;UGCG;ZNRF1;NT5DC3;PLXNA3;CBX7;SPAG7;NDFIP2;RRM1;PPP1R21;VTA1;EAF1;PHKB;ARHGAP26;TMCO3;BCKDK;LYRM1;…	74
LCnmf1	ENCODE_TF_ChIP-seq_2015	CTCF mammary epithelial cell hg19	206	0.00760793	0.0298244	1.34451	6.55928	VEZT;TRAM1;PANK2;LPGAT1;KDM1A;KDELR1;USP32;FAF1;ADK;UBE2L6;PTPRK;IER3IP1;CISD3;SLC2A8;SGCE;SNAPC5;PSMD9;PPP6C;GNPTAB;NKIRAS1;TRAPPC12;RNF150;ATP7A;SLC25A44;RNF152;VPS18;C5ORF15;RALGAPA1;SPATS2;TTC7B;NSMCE1;TACR1;GTF2F1;TUBG1;SUPT7L;PISD;TPST1;MBLAC2;BOLA3;AGPS;SPECC1L;FRG1;FDX1;RUFY2;TTPAL;BIRC2;PIGH;FYTTD1;BECN1;PRKAA1;GALT;CUL5;INSIG2;SLC20A1;NAA20;CTR9;ABHD8;RNF6;PPM1F;CORO1C;NT5DC1;ZDHHC18;RH…	93
LCnmf1	ENCODE_TF_ChIP-seq_2015	POLR2A GM18505 hg19	207	0.00761162	0.0298244	1.36545	6.66079	WDR48;PANK3;USP32;FAF1;PIGP;SNX13;SMG9;PLOD1;WDR45;ZDHHC4;PIGX;PSMD9;RNF115;GNPTAB;AP1G1;PPP6R2;DHX15;DGCR6L;KAT7;BBS4;PLA2G12A;ANAPC7;SPHK2;NSMCE1;AP1AR;TIMM22;MSL1;RASA1;AGPS;VCL;PIGH;BECN1;GRAMD1A;PRKAA1;PDXDC1;INSIG2;SLC20A1;PEX11B;ABHD8;TMTC3;UBR1;RPAP3;VCPIP1;AP3M1;EBP;ZDHHC18;RHOT1;PRPSAP2;ORC3;NT5DC3;TBC1D13;TBC1D14;RSU1;ZNF226;SMYD3;ABCF3;SRSF10;PLXNA3;ARFGEF2;CYB5A;ABCA5;YTHDF3;VTA1;GBF…	83
LCnmf1	ENCODE_TF_ChIP-seq_2015	TBL1XR1 GM12878 hg19	208	0.00761162	0.0298244	1.36545	6.66079	LPGAT1;TMEM41B;ARPC1B;FAF1;SNX13;UBE2D1;CCP110;ASH2L;ZFAND1;IER3IP1;CYB5D2;PSMD9;PPP6C;NUB1;DGCR6L;KPNA5;KPNA3;SLC25A44;PAAF1;GSTK1;SPHK2;TOMM34;NSMCE1;AP1AR;RABGGTB;YWHAZ;NUP93;DNAJC2;BOLA3;AGPS;CINP;FRG1;WDFY1;B4GALT6;SNRNP200;CCDC82;EXOC2;PIGH;IFNAR1;GALT;ABCB6;TM2D2;SLC20A1;CUL2;USO1;PARN;SUPT6H;PPM1G;SNX4;PDLIM2;PRPSAP2;IRAK1;FAM120B;ORC3;DPH3;NEU1;TBC1D13;RNF170;APBB2;RSU1;ABCF2;TBC1D15;ATE…	83
LCnmf1	ENCODE_TF_ChIP-seq_2015	SMC3 HepG2 hg19	209	0.00769656	0.0300129	1.38515	6.7415	TRAM1;PANK2;KDM1A;KDELR1;SNX13;UBE2L6;PTPRK;MRPL32;CISD3;HERPUD1;TXNDC17;SLC2A8;EFTUD2;SGCE;PSMD9;TRAPPC12;KAT7;BBS7;RNF150;SLC25A44;SEPHS2;VPS18;CSNK1G3;CCDC115;RALGAPA1;RABGGTB;GTPBP4;TPST1;PSPC1;BOLA3;FRG1;WDFY1;TTPAL;EAPP;SNRNP200;BIRC2;PIGH;BECN1;CUL5;NAA20;CUL2;RNF6;C9ORF72;PPM1F;AP3M1;DDRGK1;ORC3;LDHD;TBC1D13;TBC1D14;NAE1;ZNF226;ABCF2;SLC25A22;CBR4;ATE1;SPAG7;CHTOP;FANCL;VTA1;AKR1C1;TRAPPC…	75
LCnmf1	ENCODE_TF_ChIP-seq_2015	POLR2AphosphoS2 CH12.LX mm9	210	0.00778927	0.0301601	1.37115	6.65695	SLC35F6;ZFAND2A;ADK;ASH2L;PLOD1;PKD1;CISD3;SLC2A8;RNF115;RNF19A;KAT7;KPNA3;SIL1;SLC25A44;APPL1;CSNK1G3;CCDC115;TOMM34;MUL1;LARP4B;ARMC8;TUBG1;GTPBP4;PISD;ALDH3A2;PSPC1;RASA1;SPECC1L;TBC1D24;SNRNP200;VCL;BIRC2;PIGH;IFNAR1;FYTTD1;BECN1;GRAMD1A;NUMBL;TXNDC9;GMPR2;FLII;USO1;CTR9;ABHD8;SLC38A10;PDGFA;RNF6;UBR1;PPM1G;VCPIP1;AP3M1;PRPSAP2;IRAK1;PDCD10;FAM120B;ORC3;HLTF;NEU1;CSK;SMYD3;PLXNA3;EIF2B3;SPAG7…	80
LCnmf1	ENCODE_TF_ChIP-seq_2015	EGR1 GM12878 hg19	211	0.00780833	0.0301601	1.31038	6.3587	TRIO;KDM1A;UBE2D1;CCP110;CCNC;PLOD1;NUB1;RNF115;GNPTAB;RNF19A;SLC25A40;KAT7;KPNA1;C11ORF68;VPS18;C5ORF15;MFSD11;GTPBP4;ALDH3A2;NUP93;BOLA3;FDX1;TTPAL;SNRNP200;CCDC82;RTN2;TXNDC9;NECAB3;ABCB6;INSIG2;MRPL18;SLC1A1;CUL2;EIF5A2;TWF2;UBR1;SUPT6H;C9ORF72;VCPIP1;SNX2;MAN2A2;PDCD10;TBC1D13;CBX7;NUS1;EIF2B3;CHTOP;PPP1R21;VTA1;EAF1;PHKB;MRPL30;NPLOC4;APPBP2;UBA3;TAB2;LSM14B;NIT1;USP32;ARPC1B;FAF1;LPCAT1;SN…	114
LCnmf1	ENCODE_TF_ChIP-seq_2015	ZNF263 HEK293 hg19	212	0.00833155	0.0320293	1.37167	6.56717	KDM1A;ADK;PLOD1;WDR45;SGCE;SNAPC5;PSMD9;RNF115;SPTLC2;NKIRAS1;RNF19A;OSBP;MFSD1;NANS;PAAF1;KPNA1;PRMT5;CSNK1G3;STARD4;ANAPC7;SPHK2;PISD;TPST1;RASA1;AGPS;FRG1;RUFY2;AAGAB;TCTA;B4GALT6;CCDC82;FYTTD1;NUMBL;NBAS;ATL3;SLC20A1;CUL2;USO1;TMTC3;SUPT6H;ZMPSTE24;CORO1C;PPM1G;AP3M1;PERP;DPH3;PLXNA2;TBC1D13;APBB2;NAE1;ABCF2;SRSF10;TBC1D15;ATE1;FANCL;GBF1;EAF1;PDE2A;RPA2;RAB27B;STAM;MRPL24;TMCO3;HNRNPAB;MRPL3…	78
LCnmf1	ENCODE_TF_ChIP-seq_2015	IRF3 GM12878 hg19	213	0.00840874	0.0321743	1.36364	6.51611	VEZT;GOLT1B;USP32;ZFAND2A;FAF1;SRP54;SNX13;TMEM97;NR3C1;WDR45;SMG5;NSDHL;NKIRAS1;OGFOD1;CHCHD6;OSBP;DHX15;ENPP4;SLC25A44;SEPHS2;PAAF1;APPL1;CEP68;PRMT5;ELAC2;NSMCE1;SUPT7L;CIT;ALDH3A2;NUP93;TPST1;DDIT3;AGPS;FRG1;RNFT2;FH;TXNDC9;GALT;DCUN1D5;TM2D2;SHC1;MRPL18;ABHD8;DERL1;TMTC3;SLC38A10;HTT;UBR1;C9ORF72;CORO1C;EBP;PRPSAP2;GRPEL1;PDCD10;ORC3;HLTF;DPH3;NEU1;ZNF226;ABCF2;CYB5A;EIF2B3;ANKRD27;FAHD1;NAA…	81
LCnmf1	ENCODE_TF_ChIP-seq_2015	SIRT6 K562 hg19	214	0.00846563	0.0322406	1.37059	6.5401	TRAM1;WDR48;KDELR1;MAGEF1;SRP54;ADK;SRA1;SMG9;CCNC;WDR45;PWP1;MRPL32;TXNDC17;LSM10;PSMD9;PPP6C;ANKS1A;SLC35A5;TMED5;BBS4;STARD4;C5ORF15;CCDC115;MUL1;AP1AR;GTF2F1;TUBG1;RABGGTB;RC3H2;AGPS;FRG1;AAGAB;VCL;IFNAR1;NBAS;PDXDC1;ATL3;INSIG2;COPB1;TMTC3;UBR1;RCHY1;SUPT6H;TSPAN33;ZMPSTE24;VCPIP1;AP3M1;SCFD1;RHOT1;KCTD20;ORC3;HLTF;DPH3;NEU1;SRSF10;ARFGEF2;NUS1;EIF2B3;SPAG7;CHTOP;VTA1;TRAPPC4;PHKB;TMCO3;HIPK…	78
LCnmf1	ENCODE_TF_ChIP-seq_2015	SMARCC1 HeLa-S3 hg19	215	0.00858454	0.0325414	1.36713	6.5045	VEZT;TRIO;HEXB;SLC35B1;MAGEF1;SNX13;CCNC;ASH2L;PTPRK;MRPL32;PHTF1;SMG5;EFTUD2;SGCE;EPS8;AP1G1;TRAPPC12;SLC25A40;MFSD1;SEPHS2;TMED5;BBS4;PAAF1;APPL1;VPS18;CSNK1G3;GSTK1;STARD4;SPATS2;TSC22D2;ARMC8;JOSD2;SUPT7L;ALDH3A2;MBLAC2;PITPNM1;SDHAF2;BOLA3;FDX1;B3GNT2;AAGAB;VCL;IFNAR1;PRKAA1;TXNDC9;ATL3;CTR9;TMTC3;DPCD;RPAP3;SNX4;KCTD20;HLTF;PLXNA2;SLC17A5;APBB2;AKIRIN2;NDFIP2;CHTOP;ABCA5;PPP1R21;STAT3;FOXJ3…	79
LCnmf1	ENCODE_TF_ChIP-seq_2015	YY1 HepG2 hg19	216	0.00873781	0.032893	1.52112	7.21027	VEZT;GTF2A1;WDR48;GALT;SLC20A1;HTT;ZFAND1;RCHY1;SMG5;ZMPSTE24;LSM10;EBP;RNF115;IRAK1;ORC3;ZNF226;SLC25A44;TBC1D15;PCMTD1;PRMT5;ATE1;NUS1;WDR37;ICMT;YTHDF3;VTA1;TRAPPC4;GBF1;NSMCE1;UPF3B;MRPL24;NUP93;CDKN2AIPNL;RASA1;AGPS;DRG2;MPHOSPH10;AAGAB;SNRNP200;NIT1;B4GALT7;PLEKHM3;ASB1	43
LCnmf1	ENCODE_TF_ChIP-seq_2015	ATF3 GM12878 hg19	217	0.00881256	0.032893	1.42578	6.7462	PANK3;ZFAND2A;FAF1;PIGP;PWP1;CYB5D2;EFTUD2;SNAPC5;ATIC;MFSD1;DGCR6L;KAT7;ANKS1A;KPNA3;SLC35A5;NUDT14;ATG3;PLA2G12A;SPHK2;DYRK1A;MUL1;MFSD11;ALDH3A2;NUP93;DDIT3;RNFT2;GALT;ABCB6;SLC20A1;EIF5A2;TMTC3;RCHY1;PRPSAP2;SNX2;DPH3;VPS8;NEU1;TBC1D13;DYM;ABCF2;ARFGEF2;RRM1;FAHD1;PHKB;MCOLN1;MRPL24;GALC;RNF146;SLC25A38;PDP1;MRPL30;SNX16;TMEM115;DNAJA3;RBM42;MMS19;SLC25A32;RGL1;ABCE1;ATG2B	60
LCnmf1	ENCODE_TF_ChIP-seq_2015	POLR2A GM12892 hg19	218	0.00885824	0.032893	1.3128	6.20484	GOLT1B;TMEM41B;UBE2D1;PSMD9;NUB1;NSDHL;RNF115;GNPTAB;ENPP4;KAT7;ANKS1A;SLC25A44;TMEM8B;CSNK1G3;GSTK1;C5ORF15;ANAPC7;NSMCE1;AP1AR;FAM91A1;GTPBP4;TPST1;CCDC82;VCL;IFNAR1;PDXDC1;PEX11B;CTR9;ABHD8;TWF2;SLC38A10;RPAP3;ZMPSTE24;EBP;PRPSAP2;GRPEL1;IRAK1;ORC3;DPH3;TBC1D13;SUDS3;RSU1;TBC1D15;ANKRD27;PPP1R21;VTA1;TRAPPC4;UPF3B;MRPL30;NCEH1;NPLOC4;FUBP1;OSTC;UBA3;FBXL3;TMEM18;CNIH4;USP32;MAST2;ADK;SMG9;ASH2…	107
LCnmf1	ENCODE_TF_ChIP-seq_2015	GTF2F1 H1-hESC hg19	219	0.00885954	0.032893	1.365	6.45133	TRAM1;LRSAM1;LPGAT1;TMEM41B;MAST2;RASGRF2;UBE2L6;PLOD1;IER3IP1;MED15;MRPL32;ZDHHC4;SNAPC5;LSM10;SPTLC2;AP1G1;ENPP4;KAT7;NANS;SLC25A44;SEPHS2;BBS4;PCMTD1;CHST8;WDR37;C5ORF15;IFNGR1;RALGAPA1;ELAC2;TOMM34;TUBG1;RABGGTB;DNAJC2;PSPC1;WDFY1;FAM20B;TCTA;TTPAL;NBAS;TXNDC9;DCUN1D5;ATL3;NAA20;MRPL18;ABHD8;TWF2;SLC38A10;HTT;UBR1;RCHY1;RPAP3;ZMPSTE24;CORO1C;PPM1G;NT5DC3;DPH3;CBR4;ATE1;MBTPS1;EIF2B3;ICMT;VTA1…	79
LCnmf1	ENCODE_TF_ChIP-seq_2015	RFX5 GM12878 hg19	220	0.00891892	0.032893	1.35739	6.40632	TMEM41B;ZFAND2A;SNX13;CCP110;TMEM97;NR3C1;IER3IP1;CYB5D2;ZDHHC4;EPS8;SNAPC5;PPP6C;RNF115;SPTLC2;AP1G1;NKIRAS1;CHORDC1;DHX15;MFSD1;BBS7;SIL1;TRIM23;TMEM8B;VPS18;CSNK1G3;C5ORF15;IFNGR1;SPHK2;ELAC2;NSMCE1;ARMC8;GTF2F1;YWHAZ;GTPBP4;ALDH3A2;DNAJC2;BOLA3;AAGAB;SNRNP200;B4GALT7;EXOC2;PIGH;RNFT2;BECN1;TXNDC9;GALT;ABCB6;NAA20;COPB1;ABHD8;RCHY1;C9ORF72;NT5DC1;MED31;TBC1D13;TBC1D14;ZNF226;TBC1D15;CBR4;RIC3;…	82
LCnmf1	ENCODE_TF_ChIP-seq_2015	CTCF GM12869 hg19	221	0.00891944	0.032893	1.38335	6.52873	TRAM1;PANK2;LPGAT1;KDM1A;KDELR1;USP32;SLC35B1;FAF1;SNX13;UBE2L6;PTPRK;CISD3;SLC2A8;SGCE;SNAPC5;PPP6C;GPR176;NKIRAS1;ENPP4;RNF150;ATP7A;VPS18;RALGAPA1;SPATS2;TTC7B;NSMCE1;MFSD11;TUBG1;ALDH3A2;TPST1;BOLA3;AGPS;SPECC1L;FRG1;RUFY2;TTPAL;BIRC2;PIGH;BECN1;PRKAA1;CUL5;ATL3;INSIG2;NAA20;CTR9;ABHD8;RNF6;PPM1F;CORO1C;ZDHHC18;RHOT1;FAM120A;VPS8;CSK;APBB2;NAE1;SLC25A22;CBR4;ARFGEF2;NUS1;EAF1;PHKB;EIF2S1;HIPK…	72
LCnmf1	ENCODE_TF_ChIP-seq_2015	MAX MEL cell line mm9	222	0.00897591	0.0329521	1.36168	6.41788	WDR48;GOLT1B;FAF1;ADK;UBE2D1;PTPRJ;PHTF1;EFTUD2;PSMD9;ATIC;TRIM28;NKIRAS1;MFSD1;ENPP4;NANS;KPNA3;SIL1;SEPHS2;KPNA1;VKORC1;ATG3;CSNK1G3;STARD4;IFNGR1;CCDC115;ELAC2;TOMM34;MUL1;TUBG1;ZDHHC14;PISD;ALDH3A2;NUP93;MBLAC2;TBC1D24;B4GALT7;GTF2A1;DCUN1D5;PDXDC1;SHC1;GMPR2;AMIGO1;USO1;GPS2;AP3M1;MAPK8;FAM120B;EMC1;BMS1;FAM120A;DPH3;NEU1;SLC17A5;SUDS3;RSU1;TBC1D15;PLXNA3;ARFGEF2;CHTOP;RANBP3;TRMT10C;NAA10;W…	80
LCnmf1	ENCODE_TF_ChIP-seq_2015	RFX5 K562 hg19	223	0.00905715	0.0331012	1.35638	6.38066	VEZT;TRAM1;GOLT1B;ZFAND2A;FAF1;CCP110;TMEM97;CYB5D2;PPP6C;AP1G1;NKIRAS1;OSBP;TRAPPC12;BBS7;SLC35A5;SLC25A44;SEPHS2;PAAF1;CSNK1G3;GSTK1;C5ORF15;SPHK2;TIMM22;NIPA2;RABGGTB;SDHAF2;DDIT3;AAGAB;TCTA;VCL;EXOC2;PIGH;RNFT2;BECN1;GTF2A1;DCUN1D5;PDXDC1;ATL3;GMPR2;MRPL18;RCHY1;ZMPSTE24;PPM1G;SCFD1;PRPSAP2;GRPEL1;KCTD20;NEU1;GPC5;SRSF10;TBC1D15;CBR4;ARFGEF2;NUS1;EIF2B3;RRM1;ANKRD27;WTAP;YTHDF3;GBF1;EAF1;RPA2…	82
LCnmf1	ENCODE_TF_ChIP-seq_2015	GABPA A549 hg19	224	0.00912345	0.0331661	1.35141	6.34744	LRSAM1;WDR48;ZFAND2A;FAF1;UBE2D1;CCP110;MED15;MRPL32;TXNDC17;ZDHHC4;LSM10;ATIC;SPTLC2;SLC35A5;SLC25A44;BBS4;PAAF1;VPS18;CSNK1G3;C5ORF15;IFNGR1;SPHK2;ELAC2;ARMC8;YWHAZ;SDHAF2;CINP;FRG1;AAGAB;TTPAL;B4GALT7;CCDC82;EXOC2;RNFT2;GTF2A1;TXNDC9;DCUN1D5;GMPR2;CTR9;PARN;GPS2;ZDHHC21;UBR1;RCHY1;C9ORF72;ZMPSTE24;PPM1G;FAM120B;ORC3;MED31;DPH3;TBC1D13;SUDS3;TBC1D15;CBR4;RNF20;AKIRIN2;NUS1;RIC3;EIF2B3;RRM1;FAHD…	84
LCnmf1	ENCODE_TF_ChIP-seq_2015	ZKSCAN1 CH12.LX mm9	225	0.00915924	0.0331661	1.47641	6.92876	TRAM1;KDELR1;DIS3L;LPCAT1;LDLRAD4;MED15;SNAPC5;ATIC;TRIM28;AP1G1;DHX15;SLC25A40;KPNA3;NUDT14;KPNA1;SCYL1;CEP68;PLA2G12A;STARD4;TSC22D2;MSL1;PISD;BOLA3;RUFY2;ADNP;B4GALT7;CHMP7;VCL;EXOC2;FYTTD1;GTF2A1;NUMBL;NBAS;PELI3;RNF6;SNX4;ZNRF1;PDCD10;GSE1;ABCF2;SLC25A22;ANKRD27;TRMT10C;NAA10;WTAP;FOXJ3;LYRM9;NCEH1;ASB1	49
LCnmf1	ENCODE_TF_ChIP-seq_2015	CTCF GM12867 hg19	226	0.00919922	0.0331661	1.40701	6.59696	TRAM1;LPGAT1;KDM1A;KDELR1;SLC35B1;SNX13;UBE2D1;UBE2L6;PTPRK;IER3IP1;CISD3;SGCE;SNAPC5;PPP6C;UBASH3B;NKIRAS1;RNF150;SLC25A44;RALGAPA1;SPATS2;TTC7B;NSMCE1;GTPBP4;TPST1;BOLA3;AGPS;FRG1;FDX1;RUFY2;B4GALT6;BIRC2;PIGH;BECN1;PRKAA1;GALT;CUL5;INSIG2;NAA20;ABHD8;PPM1F;CORO1C;NT5DC1;ZDHHC18;RHOT1;VPS8;CSK;APBB2;SUDS3;NAE1;SMYD3;SLC25A22;SRSF10;CBR4;NUS1;PHKB;HIPK3;RNF146;SLC25A38;NCEH1;CDKN2AIPNL;ID2;TMEM1…	64
LCnmf1	ENCODE_TF_ChIP-seq_2015	USF2 HepG2 hg19	227	0.00925952	0.0331661	1.35959	6.36574	VEZT;PANK2;KDM1A;USP32;PIGP;SNX13;SRA1;TMEM97;ZDHHC4;EFTUD2;SNAPC5;LSM10;GPR176;RNF115;ATIC;OSBP;CHORDC1;MFSD1;KPNA3;SLC35A5;PAAF1;APPL1;VPS18;ANAPC7;CCDC115;ELAC2;TIMM22;YWHAZ;ALDH3A2;TPST1;WDFY1;TCTA;EAPP;RNFT2;GTF2A1;GALT;ABCB6;DCUN1D5;MRPL18;ABHD8;DERL1;TMTC3;RCHY1;EBP;PRPSAP2;SNX2;GRPEL1;DDRGK1;FAM120B;NT5DC3;VPS8;LDHD;NEU1;TBC1D13;DYM;SUDS3;ZNF226;ABCF2;ABCF3;TBC1D15;ARFGEF2;EIF2B3;CHTOP;RR…	80
LCnmf1	ENCODE_TF_ChIP-seq_2015	ZMIZ1 MEL cell line mm9	228	0.0092949	0.0331661	1.4482	6.77509	LRSAM1;FAF1;SNX13;PLOD1;TMEM97;PKD1;SMG5;HERPUD1;SNAPC5;PSMD9;TRIM28;NKRF;RNF19A;SEPHS2;TSC22D2;MFSD11;GTF2F1;PITPNM1;DDIT3;SPECC1L;B3GNT2;TCTA;EAPP;B4GALT7;VCL;IFNAR1;GTF2A1;SLC20A1;GPS2;UBR1;RCHY1;TMEM165;SCFD1;RHOT1;KCTD20;DDRGK1;FAM120A;NT5DC3;VPS8;TBC1D13;GSE1;IARS2;NDFIP2;CHTOP;FAHD1;TRAPPC4;UPF3B;HNRNPAB;RNF146;APPBP2;RNF149;NIT1;ASB1;CDK16	54
LCnmf1	ENCODE_TF_ChIP-seq_2015	POLR3A HeLa-S3 hg19	229	0.0093381	0.0331661	1.71775	8.02819	FYTTD1;FLII;EIF5A2;ZFAND1;CYB5D2;KCTD20;GNPTAB;DYM;NAE1;NANS;SLC25A44;PRMT5;ARFGEF2;ICMT;ITGA3;TRAPPC4;PHKB;NIPA2;LRRC41;HIPK3;TMUB2;GALC;TPST1;SNX16;DRG2;LSM14B	26
LCnmf1	ENCODE_TF_ChIP-seq_2015	CTCF fibroblast of gingiva hg19	230	0.00935975	0.0331661	1.34758	6.29502	TRAM1;PANK2;LPGAT1;KDELR1;RASGRF2;SLC35B1;FAF1;SNX13;UBE2L6;PTPRK;IER3IP1;CISD3;SLC2A8;SGCE;EPS8;SNAPC5;PPP6C;UBASH3B;NKIRAS1;RNF150;SLC25A44;RNF152;VPS18;C5ORF15;ITGA4;ANAPC7;SPHK2;RALGAPA1;SPATS2;TOMM34;TTC7B;NSMCE1;MFSD11;GTF2F1;TUBG1;GTPBP4;MSL1;TPST1;BOLA3;SPECC1L;FRG1;RUFY2;AAGAB;TTPAL;BIRC2;PIGH;GRAMD1B;BECN1;CUL5;INSIG2;NAA20;CTR9;ABHD8;RNF6;RCHY1;PPM1F;ZDHHC18;RHOT1;SNX2;VPS8;TBC1D14;CSK…	85
LCnmf1	ENCODE_TF_ChIP-seq_2015	USF2 CH12.LX mm9	231	0.00945663	0.0333126	1.36305	6.35321	SLC35F6;PANK3;FAF1;ADK;TMEM97;PKD1;CISD3;EFTUD2;SNAPC5;PSMD9;RNF115;ATIC;AP1G1;SLC25A40;MFSD1;KAT7;BBS7;ATP7A;SLC35A5;SEPHS2;SCYL1;VPS18;ATG3;PLA2G12A;ANAPC7;CCDC115;MUL1;AP1AR;GTF2F1;RABGGTB;ALDH3A2;NUP93;DDIT3;SPECC1L;TBC1D24;RNFT2;GTF2A1;NUMBL;NBAS;TXNDC9;GALT;ABCB6;CUL5;SLC20A1;CUL2;GPS2;SNX2;VPS8;NEU1;TBC1D13;DYM;RSU1;TBC1D15;CBR4;ARFGEF2;SPAG7;FAHD1;PPP1R21;STAT3;WWP1;MCOLN1;ARHGAP26;TMCO3;…	78
LCnmf1	ENCODE_TF_ChIP-seq_2015	MAX HCT116 hg19	232	0.00948284	0.0333126	1.35334	6.3042	GOLT1B;FAF1;PIGP;TMEM97;PWP1;SLC2A8;SNAPC5;PSMD9;NUB1;GPR176;RNF115;ATIC;CHCHD6;DHX15;TRAPPC12;SLC25A40;MFSD1;KPNA5;NANS;SIL1;SLC35A5;SEPHS2;PAAF1;APPL1;VPS18;ATG3;C5ORF15;SPHK2;CCDC115;TOMM34;NSMCE1;AP1AR;TIMM22;GTPBP4;PISD;NUP93;AGPS;FRG1;FAM20B;AAGAB;GTF2A1;FH;SEH1L;ATL3;TM2D1;EIF5A2;CTR9;PARN;GPS2;C9ORF72;CAMKK1;ZMPSTE24;PPM1G;TMEM165;PERP;ORC3;HLTF;NT5DC3;TBC1D13;DYM;ABCF2;NUS1;NDFIP2;NAA10;…	82
LCnmf1	ENCODE_TF_ChIP-seq_2015	HCFC1 K562 hg19	233	0.00966534	0.033791	1.35436	6.28316	VEZT;PANK3;TMEM41B;ADK;SMG9;ASH2L;ZFAND1;TMEM97;MED15;MRPL32;HERPUD1;TXNDC17;ZDHHC4;LSM10;PSMD9;NSDHL;RNF115;SPTLC2;PPP6R2;DGCR6L;KAT7;SLC25A44;PAAF1;TMEM8B;PRMT5;C5ORF15;ELAC2;TOMM34;NSMCE1;LRRC41;NUP93;TPST1;DDIT3;CINP;WDFY1;B3GNT2;HECA;B4GALT7;VCL;DBN1;GTF2A1;PRKAA1;NBAS;EIF5A2;CTR9;SLC38A10;UBR1;SUPT6H;RPAP3;ZNRF1;SNX2;DPH3;IARS2;GPC5;CBR4;RNF20;ATE1;ARFGEF2;AKIRIN2;EIF2B3;RRM1;VTA1;GBF1;TRPV…	81
LCnmf1	ENCODE_TF_ChIP-seq_2015	YY1 HCT116 hg19	234	0.00970195	0.033791	1.46531	6.79234	WDR48;SNX13;ZFAND1;MED15;MRPL32;CYB5D2;SMG5;RNF115;AP1G1;PPP6R2;DHX15;C11ORF68;PRMT5;RALGAPA1;NIPA2;RABGGTB;SDHAF2;BOLA3;AGPS;WDFY1;AAGAB;B4GALT7;EXOC2;TXNDC9;CUL2;HTT;RCHY1;C9ORF72;DPCD;SCFD1;IRAK1;ORC3;VPS8;TBC1D14;APBB2;ZNF226;CBR4;ATE1;ICMT;ELP2;MRPL30;GNAL;NPLOC4;CDKN2AIPNL;UBA3;DRG2;MPHOSPH10;ACBD3;CNIH4;PLEKHM3	50
LCnmf1	ENCODE_TF_ChIP-seq_2015	POLR2A MCF-7 hg19	235	0.00984494	0.0341431	1.26719	5.85544	VEZT;PANK3;LPGAT1;KDM1A;GOLT1B;TMEM41B;TESK1;PSMD9;NUB1;NSDHL;GPR176;RNF115;TRIM28;PPP4R4;CHCHD6;ENPP5;SLC25A44;TRIM23;TMEM8B;VPS18;STARD4;ANAPC7;MUL1;GTF2F1;GTPBP4;ALDH3A2;NUP93;AAGAB;TCTA;SNRNP200;VCL;IFNAR1;TXNDC9;NECAB3;PDXDC1;INSIG2;SHC1;SLC1A1;CTR9;TWF2;SLC38A10;UBR1;C9ORF72;ZMPSTE24;SNX4;UGCG;SCFD1;GRPEL1;ORC3;MED31;DPH3;TBC1D13;DYM;RSU1;SMYD3;TBC1D15;MARK1;JAG2;CBX7;AKIRIN2;CHTOP;ICMT;ABC…	146
LCnmf1	ENCODE_TF_ChIP-seq_2015	POLR2A GM15510 hg19	236	0.00992539	0.0342208	1.35031	6.2285	PANK3;ASH2L;PLOD1;NUB1;NSDHL;SPTLC2;GNPTAB;PPP6R2;DGCR6L;ENPP4;ANKS1A;ATP7A;SIL1;SLC25A44;BBS4;PCMTD1;CEP68;PRMT5;SPHK2;ELAC2;TOMM34;NSMCE1;AP1AR;TIMM22;GTPBP4;MSL1;PISD;TPST1;BOLA3;CINP;AAGAB;CCDC82;VCL;IFNAR1;BECN1;GRAMD1A;PRKAA1;NBAS;PDXDC1;SLC20A1;COPB1;EIF5A2;CTR9;TWF2;GPS2;UBR1;RPAP3;AP3M1;RHOT1;PRPSAP2;IRAK1;FAM120B;ORC3;NT5DC3;TBC1D13;SUDS3;ZNF226;ABCF2;SRSF10;RRM1;ABCA5;YTHDF3;PPP1R21;VT…	82
LCnmf1	ENCODE_TF_ChIP-seq_2015	POLR2A ES-Bruce4 mm9	237	0.010002	0.0342208	1.35439	6.23693	PANK2;KDM1A;TMEM41B;KDELR1;TESK1;SRA1;SMG9;ASH2L;ZFAND1;MRPL32;SLC2A8;SNAPC5;PPP6C;SPTLC2;PPP6R1;UBE2Q2;ATP7A;SLC35A5;SEPHS2;BBS4;KPNA1;RALGAPA1;TOMM34;TUBG1;RABGGTB;RC3H2;PISD;ALDH3A2;PSPC1;BOLA3;DDIT3;AGPS;TTPAL;B4GALT7;EXOC2;SNAP47;NECAB3;DCUN1D5;ATL3;TM2D1;USP12;TMTC3;ASAP2;NLK;RXRB;LMAN1;STRIP1;VCPIP1;MAPK8;IRAK1;BMS1;SLC17A5;DYM;SMYD3;CBR4;ARFGEF2;EIF2B3;SPAG7;TRMT10C;FAHD1;BRF1;UPF3B;ELP2;…	80
LCnmf1	ENCODE_TF_ChIP-seq_2015	TAF1 H1-hESC hg19	238	0.0100098	0.0342208	1.41544	6.51694	WDR48;SNX13;SMG9;PTPRJ;TMEM97;MED15;MRPL32;RNF115;NANS;SLC25A44;CHST8;PRMT5;ANAPC7;ELAC2;TIMM22;NIPA2;RABGGTB;CINP;AAGAB;HECA;TTPAL;EXOC2;IFNAR1;FH;NBAS;MAGEL2;NECAB3;NAA20;COPB1;USO1;USP12;TWF2;GPS2;SLC38A10;HTT;UBR1;PPM1E;CORO1C;ORC3;VPS8;LDHD;TBC1D13;ZNF226;SLC25A22;SLC25A25;PLXNA3;ATE1;EIF2B3;RRM1;VTA1;SNRK;TMEM115;RNF149;PRKRA;MPHOSPH10;FBXL3;ACBD3;CNIH4;ASB1;MPHOSPH6	60
LCnmf1	ENCODE_TF_ChIP-seq_2015	MAX HepG2 hg19	239	0.0100353	0.0342208	1.2887	5.93012	LPGAT1;KDM1A;GOLT1B;CCNC;UBE2L6;PLOD1;ZFAND1;ZDHHC4;EPS8;PSMD9;NUB1;RNF115;CHCHD6;OSBP;SLC25A40;ANKS1A;KPNA3;NUDT14;C5ORF15;ANAPC7;TOMM34;NSMCE1;ARMC8;GTPBP4;PISD;NUP93;WDFY1;AAGAB;HECA;CCDC82;IFNAR1;NECAB3;EIF5A2;CTR9;ABHD8;TWF2;ZMPSTE24;DEDD2;UGCG;PRPSAP2;PDCD10;ORC3;HLTF;VPS8;LDHD;TBC1D13;DYM;RSU1;NAE1;TBC1D15;CBX7;ICMT;VTA1;TRAPPC4;EAF1;UPF3B;RAB27B;EIF2S1;MRPL24;FBXL2;PLEKHM3;TECPR1;LRSAM1;W…	121
LCnmf1	ENCODE_TF_ChIP-seq_2015	NRF1 GM12878 hg19	240	0.01023	0.0347395	1.34829	6.17846	TRAM1;CHIC1;MAGEF1;IFIT5;SNX13;WDR45;TXNDC17;ZDHHC4;PSMD9;NUB1;RNF115;AP1G1;NKIRAS1;KPNA3;SIL1;SLC25A44;NUDT14;TMED5;BBS4;KPNA1;APPL1;PCMTD1;CEP68;GSTK1;PLA2G12A;C5ORF15;ELAC2;TOMM34;AP1AR;RABGGTB;NUP93;TPST1;KATNAL1;PSPC1;CINP;FDX1;WDFY1;TCTA;CHMP7;PIGH;IFNAR1;PRKAA1;GALT;ATL3;CTR9;ZDHHC21;RPAP3;PPM1F;SCFD1;SNX2;ORC3;NT5DC3;DPH3;RNF170;DYM;IARS2;CSK;NAE1;SMYD3;ABCF3;ARFGEF2;MBTPS1;EIF2B3;ICMT;FA…	82
LCnmf1	ENCODE_TF_ChIP-seq_2015	YY1 H1-hESC hg19	241	0.0104751	0.035172	1.38682	6.32219	LRSAM1;WDR48;TMEM41B;FAF1;SNX13;CCP110;ZFAND1;MED15;MRPL32;EPS8;LSM10;RNF115;PPP6R2;GDAP1L1;BBS4;PCMTD1;C11ORF68;PRMT5;RALGAPA1;NSMCE1;LRRC41;AGPS;FDX1;WDFY1;AAGAB;IFNAR1;GTF2A1;NAA20;MRPL18;GPS2;HTT;PPM1E;SNX4;AP3M1;EBP;DDRGK1;ORC3;DPH3;VPS8;TBC1D14;IARS2;ZNF226;ATE1;ARFGEF2;EIF2B3;YTHDF3;VTA1;TRAPPC4;RPA2;HNRNPAB;MRPL30;GNAL;NPLOC4;CDKN2AIPNL;SGSM3;DNAJA3;OSTC;PCYOX1L;MPHOSPH10;KRAS;SLC25A32;FB…	67
LCnmf1	ENCODE_TF_ChIP-seq_2015	MYOD1 myocyte mm9	242	0.0105294	0.035172	1.29288	5.88721	PANK2;TRIO;KDM1A;UBE2D1;CCNC;LDLRAD4;GPR176;TRIM28;RNF19A;CHORDC1;SLC25A40;ENPP4;TRIM27;KPNA3;SIL1;SLC35A5;KPNA1;VPS18;ATG3;SEMA6D;TTC7B;NSMCE1;AP1AR;LARP4B;ARMC8;MFSD11;PISD;BOLA3;RUFY2;AAGAB;TTPAL;NUMBL;SEH1L;TXNDC9;ABCB6;PDGFA;NLK;DEDD2;VCPIP1;PLXNA2;PLXNA3;CBX7;NDFIP2;BTBD8;ARHGAP24;MANF;NR2F6;ARHGAP23;MRPL30;NCEH1;KLHDC8A;RCAN3;NIT1;ACBD3;TRAM1;FAF1;DIS3L;PIGZ;SMG9;PKD1;SMG5;PPP6R1;AP1G1;NKI…	115
LCnmf1	ENCODE_TF_ChIP-seq_2015	POLR2A brain mm9	243	0.0105426	0.035172	1.34629	6.12875	SH3GL3;TRIO;LPGAT1;GOLT1B;SLC35B1;TESK1;CCP110;ZFAND1;PIGX;FAM216A;SPTLC2;PPP6R1;PPP4R4;OSBP;GDAP1L1;TRAPPC12;NANS;ATP7A;SEPHS2;SCYL2;APPL1;NXPE3;STARD4;TOMM34;RC3H2;LRRC41;ZDHHC14;PISD;ALDH3A2;SLC7A4;NUP93;PSPC1;FAM20C;ADNP;TCTA;B4GALT7;VCL;EXOC2;SAMD5;GRAMD1A;ABCB6;DCUN1D5;TM2D1;FLII;SLC1A1;USP12;PARN;RNF6;ASAP2;NLK;LRP8;TSPAN33;RPAP3;VCPIP1;SCFD1;ZDHHC18;SNX2;GRPEL1;IRAK1;EMC1;ORC3;DYM;GSG1L;S…	82
LCnmf1	ENCODE_TF_ChIP-seq_2015	CREB1 H1-hESC hg19	244	0.0105443	0.035172	1.35557	6.17081	TRAM1;KDM1A;GOLT1B;USP32;ZFAND2A;FAF1;CCP110;ASH2L;PWP1;SMG5;ZDHHC4;SNAPC5;RNF115;RNF19A;DHX15;DGCR6L;KPNA5;ANKS1A;SLC25A44;TMEM8B;PRMT5;CSNK1G3;WDR37;C5ORF15;EIF1AY;SPHK2;NSMCE1;MUL1;NIPA2;RABGGTB;TPST1;AGPS;CINP;FRG1;HECA;TTPAL;CCDC82;PIGH;FYTTD1;RNFT2;DCUN1D5;NAA20;MRPL18;COPB1;PEX11B;ABHD8;TMTC3;SLC38A10;UBR1;RCHY1;AP3M1;SCFD1;PRPSAP2;PDCD10;DPH3;NEU1;SLC17A5;NAE1;TBC1D15;CBR4;AKIRIN2;EIF2B3;…	78
LCnmf1	ENCODE_TF_ChIP-seq_2015	MAX ECC-1 hg19	245	0.0105732	0.035172	1.39616	6.35174	SH3GL3;TRAM1;LRSAM1;GOLT1B;ADK;SNX13;UBE2D1;CCP110;SMG9;PLOD1;MRPL32;NUB1;CHCHD6;DGCR6L;SLC25A44;CEP68;PRMT5;PLA2G12A;C5ORF15;ANAPC7;SPHK2;SPATS2;TOMM34;NSMCE1;GTF2F1;RABGGTB;PISD;AGPS;FDX1;WDFY1;AAGAB;TCTA;TTPAL;B4GALT7;GALT;COPB1;PARN;PPM1G;VCPIP1;PRPSAP2;ORC3;LDHD;RSU1;ABCF2;ANKRD50;ABCF3;TBC1D15;EIF2B3;RANBP3;VTA1;TRAPPC4;GBF1;EAF1;STAT3;RPA2;PHKB;MRPL24;NPLOC4;CDKN2AIPNL;PCYOX1L;MPHOSPH10;TM…	64
LCnmf1	ENCODE_TF_ChIP-seq_2015	EBF1 GM12878 hg19	246	0.010916	0.0361648	1.30229	5.88311	VEZT;KDM1A;TMEM41B;KDELR1;CCP110;UBE2L6;ZFAND1;TMEM97;NR3C1;CYB5D2;ZDHHC4;RNF115;OSBP;CHORDC1;ENPP4;KPNA3;SLC25A44;GSTK1;STARD4;NSMCE1;MUL1;ARMC8;GTPBP4;SUPT7L;PISD;PSPC1;FDX1;WDFY1;AAGAB;NUMBL;PDXDC1;SLC1A1;ABHD8;C9ORF72;RPAP3;ZMPSTE24;CORO1C;SCFD1;GRPEL1;ORC3;HLTF;VPS8;TBC1D13;DYM;ANKRD27;PPP1R21;TRAPPC4;UPF3B;PHKB;ARHGAP24;ID2;UBA3;FBXL3;MMS19;RGL1;PLEKHM3;LRSAM1;ZFAND2A;ASH2L;IER3IP1;PKD1;PPP…	106
LCnmf1	ENCODE_TF_ChIP-seq_2015	BHLHE40 A549 hg19	247	0.0110265	0.036383	1.34329	6.0548	VEZT;TRAM1;CHIC1;USP32;FAF1;SRP54;SNX13;SMG9;PKD1;CISD3;HERPUD1;ZDHHC4;LSM10;PSMD9;RNF115;PPP6R1;UBE2Q2;RNF19A;CHCHD6;OSBP;SLC25A40;MFSD1;DACT3;KAT7;ATP7A;KPNA3;SIL1;SLC35A5;SEPHS2;PAAF1;VKORC1;ATG3;C5ORF15;CCDC115;TSC22D2;AP1AR;LRRC41;ALDH3A2;NUP93;KATNAL1;TBC1D24;AAGAB;IFNAR1;RNFT2;GTF2A1;GALT;ABCB6;CUL2;EIF5A2;GPS2;ACVR1B;RCHY1;C9ORF72;DEDD2;EBP;SNX2;GRPEL1;TBC1D13;SLC17A5;DYM;SMYD3;ANKRD50;TB…	82
LCnmf1	ENCODE_TF_ChIP-seq_2015	EP300 HepG2 hg19	248	0.0110728	0.0363886	1.29011	5.80969	PANK3;KDM1A;TMEM41B;KDELR1;UBE2L6;ZDHHC4;PSMD9;OSBP;TRAPPC12;KPNA5;SLC35A5;SEPHS2;TRIM23;C11ORF68;STARD4;ANAPC7;EIF1AY;DYRK1A;AP1AR;ARMC8;GTPBP4;ALDH3A2;PSPC1;DDIT3;WDFY1;AAGAB;TTPAL;CCDC82;DCUN1D5;MRPL18;COPB1;TWF2;SUPT6H;C9ORF72;ZMPSTE24;PRPSAP2;SNX2;IRAK1;PDCD10;HLTF;LDHD;NEU1;FAM43B;TRAPPC4;UPF3B;RAB39B;MRPL24;ARHGAP24;NR2F6;NPLOC4;ID2;OSTC;MPHOSPH10;TAB2;LSM14B;TMEM18;PLEKHM3;TECPR1;BCL2L1;T…	115
LCnmf1	ENCODE_TF_ChIP-seq_2015	GATA3 T47D hg19	249	0.0113465	0.0371381	1.47406	6.60208	TRAM1;LRSAM1;KDM1A;DCUN1D5;USP32;USO1;PIGP;SRP54;ADK;SNX13;ZFAND1;SMG5;EPS8;PPP6C;AP3M1;SCFD1;ATIC;PRPSAP2;PDCD10;RNF19A;PERP;NT5DC3;APBB2;ABCF3;SEPHS2;FAHD1;SPHK2;UPF3B;RAB27B;MRPL24;RC3H2;ALDH3A2;MBLAC2;NPLOC4;PIK3IP1;CDKN2AIPNL;RNF149;ID2;DDIT3;RCAN3;WDFY1;CHPT1;SLC25A32;BIRC2;PLEKHM3;CDK16	46
LCnmf1	ENCODE_TF_ChIP-seq_2015	ESRRA GM12878 hg19	250	0.0116246	0.0378963	1.4916	6.6445	VEZT;NAA20;ABHD8;PARN;NR3C1;CYB5D2;TIMM50;SNAPC5;BMS1;TBC1D14;ABCF2;SLC25A22;C11ORF68;CBX7;NUS1;CYB5A;RRM1;FAHD1;WTAP;RALGAPA1;TRAPPC4;FOXJ3;MUL1;JOSD2;MFSD11;HNRNPAB;GTPBP4;MANF;NR2F6;CUL4A;NPLOC4;TMEM115;ID2;BOLA3;FRG1;KBTBD2;RBM42;HECA;ADNP;LSM14B;B4GALT7;VCL;CNIH4	43
LCnmf1	ENCODE_TF_ChIP-seq_2015	SMC3 MEL cell line mm9	251	0.0116815	0.0379301	1.39179	6.19313	VEZT;KDELR1;GDA;HEXB;TESK1;PIGZ;PTPRJ;UBE2L6;LDLRAD4;GNPTAB;PPP6R2;PRLHR;DACT3;ATP7A;ENPP5;KRT222;VPS18;ITGA4;ANAPC7;AP1AR;TIMM22;ZC2HC1A;PITPNM1;FRG1;B3GNT2;ADNP;TTPAL;B4GALT7;CHMP7;RTN2;BECN1;MAGEL2;GALT;PDXDC1;ADCY3;ASAP2;PPM1F;AP3M1;ZNRF1;ZDHHC18;GRPEL1;IRAK1;NEU1;PLXNA2;TBC1D14;GSG1L;CSK;SUDS3;SLC25A22;SPAG7;LRRN3;VTA1;TRPV2;ELP2;LYRM9;ARHGAP26;SLC25A38;NCEH1;PIK3IP1;CDKN2AIPNL;ID2;CNIH4;BCL…	63
LCnmf1	ENCODE_TF_ChIP-seq_2015	EZH2 H1-hESC hg19	252	0.0119104	0.0382638	1.35972	6.02403	KDELR1;RASGRF2;SLC35B1;FAF1;UBE2L6;PHTF1;EFTUD2;SNAPC5;PPP6C;MCF2L;CHORDC1;DGCR6L;BBS7;BBS4;KPNA1;PCMTD1;GSTK1;C5ORF15;ANAPC7;RALGAPA1;SPATS2;TOMM34;NSMCE1;AP1AR;ZDHHC14;ALDH3A2;AGPS;FRG1;WDFY1;EAPP;SNRNP200;CTXN2;CCDC82;EXOC2;BECN1;SNAP47;CUL5;COPB1;FLII;CUL2;USO1;CTR9;TMTC3;NALCN;SCFD1;KCTD20;PERP;ORC3;DPH3;TBC1D13;SUDS3;ZNF226;MARK1;NIPSNAP3A;EAF1;FOXJ3;RPA2;RAB39B;RAB27B;MCOLN1;HTR5A;EIF2S1;M…	73
LCnmf1	ENCODE_TF_ChIP-seq_2015	SMC3 GM12878 hg19	253	0.0119596	0.0382638	1.34926	5.97211	TRAM1;KDELR1;SNX13;UBE2D1;UBE2L6;IER3IP1;SLC2A8;SGCE;EPS8;SNAPC5;PSMD9;PPP6C;ATIC;SPTLC2;UBASH3B;RNF19A;DHX15;ATP7A;SLC25A44;SCYL2;TRIM23;KPNA1;CSNK1G3;ITGA4;SPATS2;NIPA2;GTPBP4;ALDH3A2;BOLA3;FRG1;FDX1;WDFY1;EXOC2;BECN1;ABCB6;PDXDC1;SLC20A1;NAA20;SLC1A1;CTR9;PPM1F;ZMPSTE24;AP3M1;GRPEL1;KCTD20;PDCD10;FAM120B;ORC3;TBC1D14;APBB2;NAE1;SRSF10;CBR4;AKIRIN2;EIF2B3;SPAG7;RANBP3;FAHD1;WTAP;ABCA5;VTA1;FOXJ…	77
LCnmf1	ENCODE_TF_ChIP-seq_2015	POLR2AphosphoS2 HepG2 hg19	254	0.0119921	0.0382638	1.34206	5.93661	WDR48;TMEM41B;SRP54;UBE2D1;CCP110;SMG9;ITGAE;ZFAND1;IER3IP1;TXNDC17;SLC2A8;LSM10;PSMD9;OSBP;SLC25A40;SEPHS2;KPNA1;VPS18;C5ORF15;SPHK2;RALGAPA1;TOMM34;NSMCE1;TIMM22;NIPA2;GTPBP4;DNAJC2;TPST1;PSPC1;WDFY1;B3GNT2;TCTA;TTPAL;EXOC2;PRKAA1;TXNDC9;DCUN1D5;SHC1;NAA20;USO1;PARN;SLC38A10;HTT;SUPT6H;RPAP3;PPM1F;ZMPSTE24;TMEM165;EBP;KCTD20;FAM120B;MED31;NT5DC3;TBC1D13;SLC17A5;SUDS3;NAE1;ZNF226;ABCF3;CBR4;AKIR…	80
LCnmf1	ENCODE_TF_ChIP-seq_2015	SRF GM12878 hg19	255	0.0119921	0.0382638	1.34206	5.93661	VEZT;LRSAM1;KDM1A;TMEM41B;SLC35B1;ZFAND2A;FAF1;CCNC;PLOD1;PWP1;PHTF1;SMG5;HERPUD1;TXNDC17;EFTUD2;SNAPC5;AP1G1;TRAPPC12;BBS7;SLC35A5;C11ORF68;VPS18;SPHK2;C14ORF119;COG4;MUL1;NIPA2;FAM91A1;YWHAZ;SUPT7L;LRRC41;NUP93;DNAJC2;FRG1;WDFY1;B4GALT7;VCL;EXOC2;NUMBL;TXNDC9;DCUN1D5;NAA20;MRPL18;CTR9;TMTC3;PARN;RNF6;RCHY1;ZMPSTE24;NT5DC1;KCTD20;FAM120B;ORC3;BMS1;DPH3;TBC1D13;TBC1D14;RSU1;ABCF2;CBX7;ATE1;AKIRIN…	80
LCnmf1	ENCODE_TF_ChIP-seq_2015	USF1 GM12878 hg19	256	0.0120191	0.0382638	1.33124	5.88578	PANK3;CHIC1;USP32;FAF1;PIGP;ADK;SNX13;HERPUD1;SLC2A8;EFTUD2;PSMD9;GPR176;RNF115;ATIC;SPTLC2;OSBP;TMEM108;SLC25A40;MFSD1;DACT3;KAT7;ATP7A;KPNA3;SLC35A5;SEPHS2;NUDT14;SCYL1;ATG3;PLA2G12A;CCDC115;ELAC2;DYRK1A;TIMM22;MFSD11;RC3H2;ALDH3A2;DDIT3;WDFY1;ADNP;RNFT2;GTF2A1;SEH1L;GALT;ABCB6;CUL5;SLC20A1;USO1;EIF5A2;ABHD8;GPS2;ADCY3;RCHY1;LRP8;CAMKK1;AP3M1;EBP;PRPSAP2;SNX2;VPS8;NEU1;TBC1D13;SLC17A5;DYM;TBC1D…	85
LCnmf1	ENCODE_TF_ChIP-seq_2015	GATA2 G1E-ER4 mm9	257	0.0121232	0.0384451	1.48037	6.53235	RNFT2;SPTBN4;GTF2A1;TXNDC9;PANK3;NECAB3;GALT;SLC20A1;SLC45A1;FLII;EIF5A2;PARN;RPAP3;ZDHHC4;DEDD2;FAM216A;ATIC;UBE2Q2;MED31;VPS8;NEU1;TBC1D13;TRAPPC12;MFSD1;PRLHR;KAT7;SLC35A5;SLC25A44;VPS18;ATG3;PLA2G12A;STARD4;SPHKAP;ZBTB38;LMTK3;DYRK1A;MCOLN1;GTF2F1;EIF2S1;ALDH3A2;SLC7A4;GLB1;KBTBD2;CHPT1	44
LCnmf1	ENCODE_TF_ChIP-seq_2015	ELF1 HepG2 hg19	258	0.0125209	0.0395525	1.33263	5.83739	TMEM41B;HEXB;ARPC1B;ZFAND2A;FAF1;MAGEF1;UBE2D1;MED15;TXNDC17;ZDHHC4;SNAPC5;NUB1;SPTLC2;GNPTAB;AP1G1;SLC25A40;ANKS1A;SEPHS2;BBS4;VPS18;CSNK1G3;C5ORF15;SPHK2;COG4;MUL1;NIPA2;GTF2F1;YWHAZ;GTPBP4;SUPT7L;NUP93;WDFY1;TCTA;BIRC2;EXOC2;PIGH;NBAS;TXNDC9;DCUN1D5;NAA20;COPB1;PARN;SLC38A10;RCHY1;RPAP3;PPM1F;ZMPSTE24;GRPEL1;PDCD10;FAM120B;MED31;VPS8;NEU1;TBC1D13;DYM;IARS2;NAE1;SRSF10;TBC1D15;CBR4;EIF2B3;RRM1;…	83
LCnmf1	ENCODE_TF_ChIP-seq_2015	TAF1 GM12878 hg19	259	0.0126259	0.0396666	1.40823	6.15676	WDR48;ZFAND2A;FAF1;UBE2D1;MED15;LSM10;NSDHL;TRIM28;PPP6R2;DHX15;BBS4;CEP68;CSNK1G3;ELAC2;NSMCE1;AP1AR;NIPA2;GTPBP4;BOLA3;AGPS;WDFY1;TTPAL;BIRC2;EXOC2;NBAS;GALT;ABCB6;DCUN1D5;MRPL18;SLC38A10;HTT;UBR1;RCHY1;CORO1C;TMEM165;PRPSAP2;FAM120B;ORC3;ARFGEF2;NUS1;SPAG7;VTA1;EAF1;HNRNPAB;SGPP1;CUL4A;MRPL30;NPLOC4;CDKN2AIPNL;DRG2;AGGF1;GOPC;KRAS;TMEM18;NIT1;PLEKHM3;ASB1	57
LCnmf1	ENCODE_TF_ChIP-seq_2015	POLR2A kidney mm9	260	0.0126544	0.0396666	1.34294	5.8683	VEZT;WDR48;KDM1A;KDELR1;ZFAND1;MED15;MRPL32;ZDHHC4;SLC2A8;PIGX;SPTLC2;MFSD1;BBS7;ATP7A;SEPHS2;SCYL2;BBS4;KPNA1;ATG3;STARD4;RALGAPA1;TOMM34;RABGGTB;PISD;ALDH3A2;PSPC1;DDIT3;AGPS;FDX1;HECA;TTPAL;SNRNP200;VCL;BECN1;SNAP47;DCUN1D5;TM2D1;SLC1A1;USO1;DERL1;PDGFA;ASAP2;MALSU1;NLK;DEDD2;VCPIP1;AP3M1;SCFD1;GRPEL1;BMS1;LDHD;PLXNA2;SLC17A5;DYM;IARS2;ARFGEF2;NDFIP2;FAHD1;WHRN;GBF1;EAF1;LYRM9;ARHGAP26;MIB1;TM…	78
LCnmf1	ENCODE_TF_ChIP-seq_2015	CTCF GM12866 hg19	261	0.0127497	0.0398122	1.36297	5.94562	VEZT;TRAM1;PANK2;LPGAT1;KDM1A;KDELR1;HEXB;FAF1;SNX13;UBE2D1;UBE2L6;PTPRK;CISD3;SGCE;SNAPC5;PPP6C;GPR176;GNPTAB;UBASH3B;NKIRAS1;ENPP4;RNF150;ATP7A;SLC25A44;RALGAPA1;SPATS2;TTC7B;NIPA2;MSL1;ALDH3A2;TPST1;BOLA3;AGPS;FRG1;RUFY2;BIRC2;FYTTD1;BECN1;PRKAA1;GALT;CUL5;INSIG2;NAA20;CTR9;ABHD8;RCHY1;PPM1F;CORO1C;ZDHHC18;RHOT1;VPS8;CSK;APBB2;SUDS3;NAE1;SLC25A22;CBR4;NUS1;KLHL2;PHKB;SGPP1;ARHGAP24;RNF146;SLC2…	70
LCnmf1	ENCODE_TF_ChIP-seq_2015	HDAC2 K562 hg19	262	0.0130937	0.0407305	1.30936	5.6769	TRAM1;WDR48;LPGAT1;KDM1A;TMEM41B;FAF1;SRP54;LPCAT1;ADK;PIGZ;SRA1;ASH2L;PLOD1;TMEM97;PWP1;PIGX;LSM10;PPP6C;NUB1;NSDHL;SPTLC2;AP1G1;CHCHD6;SLC25A40;DGCR6L;KAT7;BBS7;ATP7A;BBS4;VPS18;ANAPC7;TSC22D2;DYRK1A;MUL1;TIMM22;GTF2F1;ZDHHC14;CIT;DNAJC2;TPST1;IFI27;DDIT3;AGPS;FRG1;WDFY1;CHMP7;VCL;BIRC2;EXOC2;PDXDC1;TM2D1;TMTC3;ADCY3;RNF6;UBR1;PPM1E;RPAP3;TMEM165;NT5DC1;FAM120B;ORC3;NT5DC3;DPH3;GSG1L;RSU1;SRSF1…	94
LCnmf1	ENCODE_TF_ChIP-seq_2015	POLR2A cortical plate mm9	263	0.0134958	0.0418215	1.33395	5.74316	VEZT;PANK3;LPGAT1;KDM1A;KDELR1;SLC35B1;PTPRO;CCP110;WDR45;MED15;ZDHHC4;SLC2A8;ATP7A;VKORC1;KRT222;GSTK1;STARD4;ANAPC7;SLC7A4;DNAJC2;BOLA3;AGPS;FDX1;FAM20C;HECA;TTPAL;SNRNP200;B4GALT7;PIGH;BECN1;NECAB3;GALT;ABCB6;TM2D1;GMPR2;ABHD8;ADCY3;RNF6;NLK;NALCN;TSPAN33;DPCD;TIMM50;CORO1C;DEDD2;SNX4;PRPSAP2;GRPEL1;HLTF;CDH22;LDHD;SLC17A5;IARS2;SMYD3;SRSF10;PLXNA3;ARFGEF2;RIC3;VTA1;UPF3B;RAB39B;LYRM9;RAB27B;M…	80
LCnmf1	ENCODE_TF_ChIP-seq_2015	TBP H1-hESC hg19	264	0.0136955	0.0422796	1.33973	5.74835	LPGAT1;TMEM41B;FAF1;UBE2D1;SMG9;PLOD1;ZFAND1;NSDHL;ATIC;ENPP5;SLC25A44;C11ORF68;CSNK1G3;PLA2G12A;SPHK2;ELAC2;NSMCE1;TACR1;RABGGTB;CIT;RASA1;AGPS;CINP;HECA;TTPAL;B4GALT7;FYTTD1;RNFT2;ATL3;SLC20A1;NAA20;COPB1;EIF5A2;PARN;TWF2;UBR1;RCHY1;TSPAN33;PPM1E;PPM1G;AP3M1;SCFD1;EBP;PRPSAP2;ORC3;DPH3;LDHD;TBC1D13;GPC5;ZNF226;SMYD3;ANKRD50;SRSF10;PLXNA3;ANKRD27;ICMT;PPP1R21;VTA1;TRAPPC4;GBF1;WWP1;UPF3B;MRPL24;…	77
LCnmf1	ENCODE_TF_ChIP-seq_2015	NFYB K562 hg19	265	0.0137544	0.0423014	1.34179	5.75145	SH3GL3;KDM1A;GOLT1B;ZFAND2A;FAF1;TMEM97;MRPL32;LSM10;SPTLC2;OGFOD1;CHCHD6;DHX15;BBS7;NANS;ENPP5;SLC25A44;SEPHS2;TMEM8B;CEP68;VKORC1;PRMT5;CSNK1G3;C5ORF15;IFNGR1;ELAC2;TOMM34;GTPBP4;PISD;NUP93;TPST1;AGPS;B3GNT2;AAGAB;TCTA;RNFT2;FH;TXNDC9;GALT;DCUN1D5;ATL3;SLC20A1;TM2D1;USO1;ABHD8;TSPAN33;EBP;PRPSAP2;ORC3;DPH3;LDHD;NEU1;ZNF226;RIMKLA;SRSF10;JAG2;NUS1;CYB5A;EIF2B3;NDFIP2;RRM1;NIPSNAP3A;NAA10;LRRN3;A…	76
LCnmf1	ENCODE_TF_ChIP-seq_2015	EZH2 fibroblast of dermis hg19	266	0.0138362	0.0423928	1.36256	5.83238	DOCK3;LPGAT1;RASGRF2;MED15;PWP1;MRPL32;EFTUD2;NSDHL;UBE2Q2;NKIRAS1;PPP6R2;MCF2L;CHCHD6;GDAP1L1;MFSD1;PRLHR;ENPP4;RNF150;VKORC1;KRT222;SPATS2;CACNA2D3;MUL1;ARMC8;TACR1;MYRIP;SUPT7L;PSPC1;FRG1;CTXN2;PIGH;SAMD5;SPTBN4;NBAS;SHC1;TMTC3;C9ORF72;TSPAN33;PPM1F;NT5DC1;PERP;BMS1;GPC5;NAE1;ABCF2;RIMKLA;MARK1;JAG2;RIC3;NDFIP2;RRM1;FAHD1;PPP1R21;PDE2A;UPF3B;STAM;MCOLN1;ARHGAP26;BTBD8;GALC;LRFN5;TMIE;SNX16;DRG…	68
LCnmf1	ENCODE_TF_ChIP-seq_2015	RCOR1 CH12.LX mm9	267	0.01397	0.0426321	1.33377	5.6963	PANK3;ZFAND2A;FAF1;ADK;PTPRJ;PKD1;MED15;PHTF1;SNAPC5;ATIC;NKIRAS1;CHORDC1;TRAPPC12;MFSD1;KAT7;SLC39A7;TRIM27;SIL1;SLC35A5;SCYL2;COA6;SCYL1;VPS18;ATG3;ITGA3;CCDC115;TOMM34;RC3H2;LRRC41;PISD;SDHAF2;BOLA3;FDX1;TBC1D24;B3GNT2;TCTA;SNRNP200;B4GALT7;EXOC2;GTF2A1;NUMBL;DCUN1D5;NAA20;USP12;PDGFA;RNF6;UBR1;TIMM50;RXRB;STRIP1;MAPK8;SLC17A5;IARS2;TBC1D15;ARFGEF2;EIF2B3;CHTOP;RRM1;TRMT10C;ABCA5;TRAPPC4;STAT3…	79
LCnmf1	ENCODE_TF_ChIP-seq_2015	WRNIP1 GM12878 hg19	268	0.0140189	0.0426321	1.34285	5.73041	TRAM1;PANK2;LRSAM1;MAGEF1;CCP110;ASH2L;UBE2L6;MRPL32;CYB5D2;TXNDC17;ZDHHC4;ATIC;DHX15;TRAPPC12;BBS7;SEPHS2;BBS4;PAAF1;CEP68;VKORC1;STARD4;C5ORF15;DYRK1A;NSMCE1;ARMC8;GTF2F1;RABGGTB;YWHAZ;SUPT7L;RASA1;WDFY1;AAGAB;TTPAL;B4GALT7;EXOC2;FYTTD1;GALT;DCUN1D5;PDXDC1;NAA20;MRPL18;CUL2;DERL1;TMTC3;HTT;RCHY1;C9ORF72;RPAP3;ZMPSTE24;UGCG;PDLIM2;PRPSAP2;KCTD20;VPS8;TBC1D14;RNF20;ANKRD27;FAHD1;RAB39B;MRPL24;BTB…	75
LCnmf1	ENCODE_TF_ChIP-seq_2015	GABPA HepG2 hg19	269	0.014074	0.0426405	1.29714	5.53028	CCP110;CISD3;ZDHHC4;LSM10;PSMD9;NUB1;RNF115;ANKS1A;VPS18;GSTK1;COG4;NSMCE1;MUL1;FAM91A1;GTPBP4;AAGAB;SNRNP200;CCDC82;TXNDC9;DCUN1D5;INSIG2;CTR9;SLC38A10;PDGFA;UBR1;C9ORF72;ZMPSTE24;CORO1C;SCFD1;IRAK1;ORC3;MED31;DPH3;TBC1D13;TBC1D14;SUDS3;TBC1D15;AKIRIN2;NUS1;FANCL;VTA1;TRAPPC4;EAF1;MRPL24;MRPL30;TMEM115;OSTC;NIT1;ACBD3;PLEKHM3;TECPR1;LRSAM1;WDR48;USP32;ZFAND2A;FAF1;SRP54;MED15;SMG5;SNAPC5;SPTLC2;…	99
LCnmf1	ENCODE_TF_ChIP-seq_2015	TRIM28 HEK293 hg19	270	0.0142492	0.0430116	1.33463	5.67357	VEZT;TRAM1;PANK2;KDM1A;TMEM41B;ADK;SMG9;ASH2L;PTPRK;IER3IP1;PWP1;AP1G1;NKIRAS1;DHX15;KAT7;KPNA5;SLC35A5;C5ORF15;ELAC2;SPATS2;AP1AR;TIMM22;TUBG1;SUPT7L;ALDH3A2;DNAJC2;TPST1;PSPC1;FRG1;WDFY1;B4GALT7;RNFT2;SNAP47;PDXDC1;NAA20;CUL2;USO1;CTR9;TMTC3;PARN;RCHY1;SUPT6H;ZMPSTE24;LMAN1;NT5DC1;AP3M1;PRPSAP2;KCTD20;ORC3;DYM;NAE1;ZNF226;SRSF10;EIF2B3;NDFIP2;CHTOP;FAHD1;VTA1;TRAPPC4;GBF1;RPA2;STAM;MRPL24;ARHGA…	78
LCnmf1	ENCODE_TF_ChIP-seq_2015	KDM5B H1-hESC hg19	271	0.0144461	0.0433274	1.34069	5.68093	EIF4E3;USP32;PIGP;IFIT5;LPCAT1;ADK;SNX13;CCP110;CCNC;TMEM97;PHTF1;PSMD9;GPR176;UBE2Q2;AP1G1;NKIRAS1;RNF19A;SLC25A40;ME3;PAAF1;CEP68;CSNK1G3;STARD4;ANAPC7;SEMA6D;LMTK3;DYRK1A;NIPA2;JOSD2;MFSD11;TUBG1;RC3H2;GTPBP4;ZDHHC14;RASA1;DDIT3;FRG1;RUFY2;VCL;KANK4;IFNAR1;FH;FLII;SLC1A1;ADCY3;PDGFA;SUPT6H;DPCD;ZMPSTE24;TMEM165;NT5DC1;AP3M1;GRPEL1;KCTD20;FAM120A;TBC1D14;APBB2;MBTPS1;RIC3;NDFIP2;PPP1R14C;ABCA5;…	75
LCnmf1	ENCODE_TF_ChIP-seq_2015	NR2C2 HeLa-S3 hg19	272	0.0144627	0.0433274	1.44993	6.14216	DCUN1D5;SHC1;NAA20;GMPR2;MRPL18;CTR9;SRP54;DERL1;GPS2;MED15;DPCD;SMG5;ZDHHC4;PSMD9;VCPIP1;SCFD1;OGFOD1;ORC3;OSBP;TRAPPC12;TBC1D14;SUDS3;SLC25A44;TRIM23;EIF2B3;WTAP;TRAPPC4;FOXJ3;AP1AR;MFSD11;GTF2F1;EIF2S1;SUPT7L;MTOR;SLC25A38;MRPL30;DNAJC2;PITPNM1;GLB1;AGPS;FRG1;KRAS;SNRNP200;ACBD3;EXOC2;TECPR1	46
LCnmf1	ENCODE_TF_ChIP-seq_2015	POLR2A GM19193 hg19	273	0.0145133	0.0433274	1.32893	5.62493	PANK3;USP32;ASH2L;PLOD1;PIGX;PSMD9;NUB1;NSDHL;RNF115;SPTLC2;PPP6R2;DGCR6L;ENPP4;KAT7;ANKS1A;ATP7A;SLC25A44;BBS4;CEP68;PRMT5;C5ORF15;SPHK2;AP1AR;TIMM22;RABGGTB;MSL1;PISD;CNKSR2;CCDC82;VCL;IFNAR1;BECN1;GRAMD1A;SEH1L;PDXDC1;SLC20A1;COPB1;CTR9;TMTC3;TWF2;RPAP3;AP3M1;EBP;ZDHHC18;PRPSAP2;GRPEL1;IRAK1;FAM120B;ORC3;BMS1;TBC1D13;SUDS3;RSU1;ZNF226;ABCF2;ANKRD50;ABCF3;SRSF10;PLXNA3;ATE1;ARFGEF2;CYB5A;RANBP3…	80
LCnmf1	ENCODE_TF_ChIP-seq_2015	E2F4 CH12.LX mm9	274	0.0148179	0.0440752	1.33647	5.62911	TRAM1;WDR48;PANK3;USP32;ZFAND2A;FAF1;ADK;CCP110;SMG9;ASH2L;MED15;PHTF1;CYB5D2;ATIC;TRIM28;PPIP5K2;DHX15;KAT7;SLC39A7;TRIM27;KPNA3;SIL1;TMED5;APPL1;PRMT5;STARD4;SPHK2;CCDC115;COG4;NSMCE1;LARP4B;MFSD11;TUBG1;DNAJC2;CINP;FRG1;TBC1D24;B3GNT2;CHMP7;GTF2A1;ABCB6;ATL3;SHC1;MRPL18;SLC38A10;TIMM50;RXRB;AP3M1;SCFD1;NEU1;SMYD3;ABCF2;TBC1D15;SPAG7;RRM1;RANBP3;NAA10;WTAP;FANCL;PPP1R21;STAT3;RPA2;UPF3B;MRPL24;…	76
LCnmf1	ENCODE_TF_ChIP-seq_2015	YY1 GM12878 hg19	275	0.0150244	0.044527	1.32869	5.57792	VEZT;PANK2;LRSAM1;WDR48;PANK3;ZFAND1;MED15;SMG5;TXNDC17;SLC2A8;SNAPC5;LSM10;PPP6C;SPTLC2;GNPTAB;AP1G1;OGFOD1;KAT7;NANS;SLC25A44;SEPHS2;TRIM23;C11ORF68;STARD4;ANAPC7;CCDC115;ELAC2;COG4;NIPA2;GTPBP4;SUPT7L;LRRC41;BOLA3;DDIT3;AGPS;CINP;RUFY2;B4GALT7;EXOC2;IFNAR1;TXNDC9;ABCB6;SLC20A1;TM2D1;USO1;CTR9;C9ORF72;DPCD;PPM1F;VCPIP1;AP3M1;PDCD10;HLTF;VPS8;NEU1;APBB2;ZNF226;SMYD3;SLC25A22;CBX7;RIC3;EIF2B3;CHT…	79
LCnmf1	ENCODE_TF_ChIP-seq_2015	RNF2 K562 hg19	276	0.015262	0.0450673	1.33435	5.58078	FAF1;LPCAT1;ASH2L;UBE2L6;PLOD1;MED15;SLC2A8;PPP6C;GPR176;UBASH3B;UBE2Q2;NKIRAS1;RNF19A;PHACTR2;DGCR6L;SEPHS2;C11ORF68;CEP68;GSTK1;SPATS2;ALDH3A2;DNAJC2;MBLAC2;AGPS;FRG1;SAMD5;PRKAA1;NECAB3;ABCB6;ATL3;SLC20A1;SHC1;AMIGO1;EIF5A2;PARN;PDGFA;ZDHHC21;PPM1F;PPM1G;TMEM165;NT5DC1;GRPEL1;HLTF;NT5DC3;NEU1;PLXNA2;TBC1D13;SRSF10;TBC1D15;CBR4;SLC25A25;PLXNA3;MBTPS1;EIF2B3;RANBP3;PPP1R14C;WTAP;YTHDF3;STAT3;RPA…	76
LCnmf1	ENCODE_TF_ChIP-seq_2015	STAT1 GM12878 hg19	277	0.0154965	0.0455945	1.32228	5.51011	LPGAT1;KDM1A;KDELR1;SNX13;UBE2D1;CCP110;ZFAND1;IER3IP1;CYB5D2;TXNDC17;EFTUD2;SNAPC5;PPP6C;RNF115;GNPTAB;AP1G1;RNF19A;DHX15;DGCR6L;ENPP4;BBS7;KPNA3;ELAC2;TOMM34;NIPA2;GTPBP4;NUP93;PITPNM1;DDIT3;FDX1;AAGAB;TTPAL;B4GALT7;EXOC2;RNFT2;BECN1;NBAS;TXNDC9;GALT;DCUN1D5;PDXDC1;ATL3;SLC1A1;CUL2;ABHD8;ZDHHC21;PPM1F;ZMPSTE24;LMAN1;AP3M1;SCFD1;ORC3;HLTF;NT5DC3;DPH3;VPS8;SLC17A5;IARS2;ABCF3;SRSF10;TBC1D15;RNF20…	81
LCnmf1	ENCODE_TF_ChIP-seq_2015	CTCF HeLa-S3 hg19	278	0.0155963	0.0457229	1.27205	5.29264	VEZT;PANK2;LPGAT1;KDM1A;KDELR1;UBE2D1;UBE2L6;CISD3;PSMD9;GPR176;GNPTAB;SLC25A44;NUDT14;VPS18;CSNK1G3;C5ORF15;ANAPC7;RALGAPA1;TOMM34;TTC7B;NSMCE1;GTF2F1;GTPBP4;PISD;ALDH3A2;TPST1;BOLA3;DDIT3;FDX1;RUFY2;AAGAB;TTPAL;NECAB3;CUL5;CTR9;ABHD8;NLK;CORO1C;RHOT1;SNX2;VPS8;LDHD;DYM;NAE1;SMYD3;NUS1;FANCL;PPP1R21;EIF2S1;MANF;NCEH1;ID2;TMEM18;BCL2L1;TRAM1;LRSAM1;USP32;HEXB;FAF1;LPCAT1;SNX13;PTPRK;IER3IP1;SLC2A…	114
LCnmf1	ENCODE_TF_ChIP-seq_2015	CTCF fibroblast of pulmonary artery hg19	279	0.0159901	0.0467096	1.30676	5.40447	VEZT;TRAM1;PANK2;LPGAT1;KDELR1;SLC35B1;FAF1;UBE2L6;TMEM97;PTPRK;IER3IP1;CISD3;SGCE;EPS8;SNAPC5;PPP6C;GNPTAB;UBASH3B;NKIRAS1;RNF150;SLC25A44;RNF152;VPS18;C5ORF15;ANAPC7;RALGAPA1;SPATS2;TTC7B;NSMCE1;NIPA2;MFSD11;GTF2F1;TUBG1;MSL1;ALDH3A2;TPST1;BOLA3;SPECC1L;FRG1;FDX1;RUFY2;TTPAL;EAPP;BIRC2;PIGH;FYTTD1;BECN1;PRKAA1;GALT;CUL5;ATL3;INSIG2;NAA20;CTR9;ABHD8;NLK;RCHY1;PPM1F;ZDHHC18;RHOT1;SNX2;VPS8;CSK;AP…	88
LCnmf1	ENCODE_TF_ChIP-seq_2015	CTCF epithelial cell of esophagus hg19	280	0.016219	0.0472088	1.37915	5.68428	VEZT;SH3GL3;TRAM1;PANK2;LPGAT1;KDM1A;KDELR1;UBE2L6;SGCE;SNAPC5;PPP6C;NKIRAS1;RNF150;ATP7A;SLC25A44;RNF152;VPS18;C5ORF15;RALGAPA1;SPATS2;TTC7B;NSMCE1;GTF2F1;TUBG1;FRG1;TTPAL;BIRC2;PIGH;BECN1;PRKAA1;GALT;CUL5;NAA20;CTR9;RCHY1;PPM1F;CORO1C;ZDHHC18;RHOT1;SNX2;MAN2A2;VPS8;CSK;APBB2;NAE1;SLC25A22;SRSF10;CBR4;NUS1;EAF1;RNF146;SLC25A38;NCEH1;PIK3IP1;CDKN2AIPNL;SLC25A32;TMEM18;ABCE1;BCL2L1	59
LCnmf1	ENCODE_TF_ChIP-seq_2015	CEBPB H1-hESC hg19	281	0.0164751	0.0477835	1.32437	5.43775	GOLT1B;TMEM41B;FAF1;PTPRO;SNX13;CCNC;IER3IP1;CYB5D2;TXNDC17;ZDHHC4;SNAPC5;PPP6C;UBASH3B;BBS7;SLC35A5;BBS4;CEP68;WDR37;C5ORF15;NIPA2;TUBG1;GTPBP4;ALDH3A2;NUP93;DNAJC2;TPST1;MBLAC2;SDHAF2;CINP;WDFY1;TCTA;CCDC82;BIRC2;KANK4;FYTTD1;BECN1;DCUN1D5;ATL3;NAA20;COPB1;PEX11B;ABHD8;PARN;RNF6;SUPT6H;ZMPSTE24;PPM1G;SCFD1;KCTD20;DDRGK1;NT5DC3;PLXNA2;APBB2;SMYD3;ABCF2;TBC1D15;ATE1;ARFGEF2;CHTOP;FAHD1;ABCA5;FANC…	78
LCnmf1	ENCODE_TF_ChIP-seq_2015	ZNF143 K562 hg19	282	0.0166111	0.0480073	1.32163	5.41562	TRAM1;HEXB;SNX13;CCNC;IER3IP1;MED15;MRPL32;TXNDC17;ZDHHC4;PIGX;SGCE;LSM10;PSMD9;OGFOD1;CHORDC1;TRAPPC12;DGCR6L;BBS7;ATP7A;KPNA3;SEPHS2;KPNA1;PCMTD1;CEP68;C5ORF15;ANAPC7;IFNGR1;TOMM34;NIPA2;TUBG1;RABGGTB;YWHAZ;GTPBP4;NUP93;DNAJC2;TPST1;DDIT3;AGPS;SPECC1L;RUFY2;TCTA;EAPP;B4GALT7;VCL;DBN1;GMPR2;CTR9;RNF6;UBR1;C9ORF72;RPAP3;ORC3;MED31;VPS8;TBC1D13;DYM;CBR4;ARFGEF2;EIF2B3;NIPSNAP3A;FANCL;VTA1;TRAPPC4;…	79
LCnmf1	ENCODE_TF_ChIP-seq_2015	CTCF GM06990 hg19	283	0.0167472	0.0482295	1.31488	5.37725	VEZT;TRAM1;PANK2;LPGAT1;KDM1A;KDELR1;SNX13;UBE2L6;SLC2A8;SGCE;SNAPC5;PSMD9;PPP6C;GPR176;GNPTAB;UBASH3B;NKIRAS1;ENPP4;RNF150;ATP7A;SLC25A44;VPS18;GSTK1;SPHK2;RALGAPA1;SPATS2;TOMM34;TTC7B;NSMCE1;TACR1;MFSD11;GTF2F1;TUBG1;GTPBP4;LRRC41;MSL1;PISD;ALDH3A2;TPST1;MBLAC2;BOLA3;FRG1;TTPAL;BIRC2;PIGH;FYTTD1;BECN1;PRKAA1;CUL5;ATL3;SLC20A1;NAA20;CTR9;ABHD8;PPM1F;CORO1C;PDLIM2;RHOT1;VPS8;TBC1D14;CSK;APBB2;NAE…	82
LCnmf1	ENCODE_TF_ChIP-seq_2015	PBX3 A549 hg19	284	0.0168337	0.0483079	1.30876	5.34548	VEZT;PANK2;LRSAM1;KDM1A;GOLT1B;USP32;ARPC1B;SRP54;SMG9;ASH2L;WDR45;CYB5D2;CISD3;TXNDC17;SNAPC5;SPTLC2;TRIM28;AP1G1;NKIRAS1;OSBP;NANS;SEPHS2;APPL1;C11ORF68;VKORC1;EIF1AY;ITGA3;SPHK2;ELAC2;NSMCE1;JOSD2;MFSD11;CIT;ALDH3A2;DNAJC2;MBLAC2;SDHAF2;DDIT3;WDFY1;AAGAB;B4GALT7;RNFT2;NUMBL;NECAB3;GALT;ABCB6;TM2D2;ATL3;MRPL18;ABHD8;GPS2;SLC38A10;HTT;GRPEL1;DDRGK1;BMS1;HLTF;NT5DC3;ABCF3;SLC25A22;JAG2;CYB5A;EIF2…	85
LCnmf1	ENCODE_Histone_Modifications_2015	H3K27ac spleen mm9	1	8.03026e-09	2.63208e-06	1.97577	36.8284	TRIO;KDM1A;CYB5D2;TXNDC17;GNPTAB;TRIM28;OSBP;TRIM27;KPNA3;SEPHS2;NUDT14;TRIM23;STARD4;SEMA6D;TOMM34;ARMC8;GTF2F1;RC3H2;NUP93;FDX1;SNRNP200;VCL;TXNDC9;COPB1;CUL2;ZMPSTE24;DEDD2;SNX4;GRPEL1;PDCD10;TBC1D13;DYM;SUDS3;RSU1;SMYD3;ANKRD27;VTA1;MRPL24;BTBD8;ARHGAP24;NCEH1;APPBP2;RCAN3;FBXL3;MMS19;RGL1;LSM14B;ATG2B;LGMN;BCL2L1;WDR48;MAST2;PIGP;LPCAT1;PHTF1;SPTLC2;PPP6R1;UBE2Q2;MFSD1;NANS;SCYL2;BBS4;VKORC1…	104
LCnmf1	ENCODE_Histone_Modifications_2015	H3K79me2 liver mm9	2	1.27771e-08	2.63208e-06	1.93269	35.1278	VEZT;KDM1A;GOLT1B;SLC35B1;PLOD1;LDLRAD4;PWP1;CYB5D2;EFTUD2;LSM10;PSMD9;RNF115;RNF19A;TRAPPC12;KPNA3;ANAPC7;RC3H2;GTPBP4;SUPT7L;PSPC1;DDIT3;FDX1;WDFY1;AAGAB;TCTA;DCUN1D5;PDXDC1;COPB1;FLII;CUL2;PEX11B;TMTC3;UBR1;UGCG;SCFD1;IRAK1;PDCD10;VPS8;RNF170;NAE1;TBC1D15;NDFIP2;ANKRD27;PPP1R21;VTA1;EAF1;STAM;TMIE;APPBP2;FUBP1;MPHOSPH10;FBXL3;TAB2;NIT1;ACBD3;CNIH4;CDK16;TRAM1;LRSAM1;MAST2;ARPC1B;PTPRJ;MRPL32;P…	108
LCnmf1	ENCODE_Histone_Modifications_2015	H3K27ac cerebellum mm9	3	2.13595e-07	2.93337e-05	1.84021	28.2642	TRIO;KDM1A;DGKB;TESK1;CCP110;CYB5D2;ZDHHC4;EFTUD2;GNPTAB;TRIM28;PPP4R4;TRIM27;KPNA3;SEPHS2;TRIM23;KPNA1;TMEM8B;ATG3;RALGAPA1;SEMA6D;TOMM34;RC3H2;SUPT7L;TCTA;SNRNP200;TXNDC9;SLC1A1;CUL2;ZMPSTE24;SNX4;STRIP1;UGCG;LDHD;TBC1D13;DYM;SUDS3;SMYD3;AKIRIN2;TRAPPC4;RAB39B;PHKB;BTBD8;MRPL30;APPBP2;FBXL3;MMS19;TMEM18;PIGP;LPCAT1;PHTF1;SLC2A8;SNAPC5;SPTLC2;PPP6R1;UBE2Q2;AP1G1;NKRF;ME3;BBS7;ATP7A;SCYL2;BBS4;VK…	102
LCnmf1	ENCODE_Histone_Modifications_2015	H3K79me2 heart mm9	4	6.66278e-07	6.86267e-05	1.79327	25.5031	VEZT;KDM1A;GOLT1B;KDELR1;UBE2D1;NR3C1;CYB5D2;PSMD9;OSBP;SLC25A40;SLC35A5;ATG3;CSNK1G3;ANAPC7;COG4;ZBTB38;DYRK1A;MUL1;AP1AR;LARP4B;ARMC8;SUPT7L;TANC2;BOLA3;SPECC1L;RUFY2;WDFY1;ADNP;TCTA;IFNAR1;CUL5;MRPL18;COPB1;CUL2;PEX11B;SNX4;UGCG;VCPIP1;SNX2;IRAK1;PDCD10;RSU1;TBC1D15;NUS1;CHTOP;VTA1;EAF1;MRPL30;NPLOC4;FUBP1;OSTC;UBA3;FBXL3;TAB2;NIT1;PLEKHM3;CDK16;RASGRF2;ARPC1B;SNX13;IER3IP1;HERPUD1;PIGX;SNAPC5…	101
LCnmf1	ENCODE_Histone_Modifications_2015	H3K27ac cortical plate mm9	5	1.64265e-06	0.000112795	1.77024	23.5782	KDM1A;SLC35B1;CYB5D2;EFTUD2;GNPTAB;TRIM28;PPP4R4;CHORDC1;ENPP4;TRIM27;KPNA3;SEPHS2;TMEM8B;RALGAPA1;SEMA6D;TOMM34;LARP4B;ARMC8;RC3H2;SPECC1L;TTPAL;TXNDC9;COPB1;SLC1A1;CUL2;CTR9;DEDD2;SNX4;UGCG;SNX2;CDH22;LDHD;DYM;SUDS3;PLXNA3;AKIRIN2;TRAPPC4;RAB39B;STAM;BTBD8;NR2F6;LRFN5;TMIE;APPBP2;FBXL3;LSM14B;TMEM18;ATG2B;PTPRO;PIGP;PIGZ;PHTF1;SNAPC5;PPP6R1;AP1G1;DHX15;ME3;NXPE3;KRT222;GLRX2;NIPA2;MYRIP;SLC7A4;…	97
LCnmf1	ENCODE_Histone_Modifications_2015	H3K27ac olfactory bulb mm9	6	1.64265e-06	0.000112795	1.77024	23.5782	VEZT;TRIO;KDM1A;TMEM41B;CYB5D2;EFTUD2;GNPTAB;TRIM28;PPP4R4;OSBP;CHORDC1;TRIM27;KPNA3;ENPP5;SLC25A44;SEPHS2;TRIM23;ATG3;SEMA6D;MUL1;ARMC8;SUPT7L;PSPC1;SPECC1L;RUFY2;TTPAL;SNRNP200;TXNDC9;SLC1A1;CUL2;PEX11B;CTR9;ABHD8;NALCN;VCPIP1;SCFD1;DPH3;TBC1D13;DYM;SUDS3;RSU1;AKIRIN2;TRAPPC4;RAB27B;STAM;BTBD8;APPBP2;FBXL3;LSM14B;TMEM18;PLEKHM3;FAF1;PIGP;LPCAT1;MRPL32;PHTF1;SNAPC5;ATIC;AP1G1;ME3;ATP7A;BBS4;SPHK…	97
LCnmf1	ENCODE_Histone_Modifications_2015	H3K27ac brain mm9	7	7.2036e-06	0.000415612	1.71711	20.3322	VEZT;TRIO;EIF4E3;DGKB;LPCAT1;CCP110;CCNC;PWP1;MRPL32;PHTF1;CYB5D2;EFTUD2;SNAPC5;PPP6C;TRIM28;AP1G1;TRIM27;NANS;KPNA3;SEPHS2;SCYL2;TRIM23;GARNL3;VKORC1;CCDC115;RALGAPA1;TOMM34;SLC35G2;ARMC8;MYRIP;SUPT7L;LRRC41;ALDH3A2;DNAJC2;TTPAL;SNRNP200;EXOC2;RNFT2;SNAP47;GTF2A1;NBAS;ABCB6;CUL2;CTR9;DERL1;GPS2;RNF6;ZDHHC21;RCHY1;RXRB;LMAN1;SNX4;VCPIP1;AP3M1;MAPK8;RHOT1;PDCD10;EMC1;CDH22;TBC1D13;SLC17A5;SUDS3;NA…	93
LCnmf1	ENCODE_Histone_Modifications_2015	H3K4me3 spleen mm9	8	8.07014e-06	0.000415612	1.73063	20.2957	VEZT;WDR48;EIF4E3;TMEM41B;SLC35B1;LPCAT1;CCP110;UBE2L6;ZFAND1;CYB5D2;HERPUD1;SLC2A8;GPR176;SPTLC2;GNPTAB;TRIM28;PPP4R4;PHACTR2;ME3;BBS7;ATP7A;KPNA3;ENPP5;SLC25A44;SEPHS2;NUDT14;SCYL2;VKORC1;KRT222;STARD4;ITGA3;CCDC115;SEMA6D;TOMM34;GTF2F1;RABGGTB;SLC7A4;DNAJC2;GPR162;DDIT3;TBC1D24;TCTA;SNRNP200;B4GALT7;EXOC2;DBN1;SNAP47;GTF2A1;ABCB6;PELI3;SLC1A1;DERL1;GPS2;PPM1E;ADCY5;LMAN1;VCPIP1;BMS1;CDH22;LDHD…	89
LCnmf1	ENCODE_Histone_Modifications_2015	H4K20me1 fibroblast of lung hg19	9	1.5112e-05	0.000691792	1.74545	19.3746	LRSAM1;PTPRR;DOCK3;PTPRO;SMG9;PTPRK;IER3IP1;SMG5;EPS8;SNAPC5;NKIRAS1;OGFOD1;MCF2L;CHORDC1;KAT7;SLC25A44;NUDT14;GARNL3;PRMT5;ATG3;CSNK1G3;WDR37;SPHK2;MFSD11;TUBG1;RABGGTB;PISD;DDIT3;RUFY2;ADNP;SNRNP200;CTXN2;RTN2;GRAMD1B;GRAMD1A;TM2D2;ATL3;COPB1;CUL2;USP12;PARN;TWF2;GPS2;ASAP2;TSPAN33;PPM1G;DEDD2;ADCY5;UGCG;ZNRF1;FAM120B;FAM120A;MED31;CACNG3;SLC25A22;PLXNA3;AKIRIN2;MBTPS1;LRRN2;GBF1;EAF1;WWP1;ELP2…	80
LCnmf1	ENCODE_Histone_Modifications_2015	H3K27ac placenta mm9	10	2.36585e-05	0.000974731	1.67027	17.7913	VEZT;PANK2;TRIO;SLC35B1;PIGP;TESK1;LPCAT1;ASH2L;IER3IP1;MRPL32;PHTF1;CYB5D2;FAM216A;EFTUD2;SNAPC5;AP1G1;RNF19A;DHX15;TRIM27;NANS;KPNA3;SEPHS2;NUDT14;TMED5;BBS4;COA6;TRIM23;KPNA1;CCDC115;SEMA6D;TOMM34;LARP4B;ARMC8;GTF2F1;SUPT7L;ALDH3A2;DNAJC2;PSPC1;SPECC1L;FRG1;EXOC2;IFNAR1;SNAP47;GTF2A1;PRKAA1;MRPL18;FAXC;CUL2;CTR9;HTT;RCHY1;ZMPSTE24;VCPIP1;AP3M1;SCFD1;PRPSAP2;SNX2;GRPEL1;PDCD10;EMC1;DYM;SUDS3;RS…	90
LCnmf1	ENCODE_Histone_Modifications_2015	H3K36me3 heart mm9	11	3.86499e-05	0.00144761	1.70302	17.3043	VEZT;DOCK3;LPGAT1;USP32;MAST2;DIS3L;PIGP;CCNC;NR3C1;WDR45;MRPL32;PHTF1;TXNDC17;EFTUD2;SNAPC5;PSMD9;RNF115;NKIRAS1;SLC25A40;ENPP4;ME3;SLC25A44;SCYL2;BBS4;PCMTD1;KRT222;ELAC2;COG4;ZBTB38;DYRK1A;LARP4B;NIPA2;RABGGTB;RC3H2;GTPBP4;SUPT7L;TANC2;RASA1;FDX1;SNRNP200;BIRC2;GTF2A1;PRKAA1;NBAS;DCUN1D5;TM2D2;TM2D1;GMPR2;RNF6;ZDHHC21;RCHY1;ZMPSTE24;MAPK8;SNX2;ORC3;BMS1;HLTF;DPH3;IARS2;GPC5;CBR4;AKIRIN2;NUS1;E…	78
LCnmf1	ENCODE_Histone_Modifications_2015	H3K27ac HCT116 hg19	12	8.88061e-05	0.00304901	1.59349	14.8658	DOCK3;PIGP;TESK1;LPCAT1;ADK;ASH2L;PLOD1;ZFAND1;TXNDC17;PIGX;SNAPC5;PPP6C;AP1G1;NKIRAS1;RNF19A;SLC25A40;KAT7;APPL1;PCMTD1;STARD4;C5ORF15;ANAPC7;IFNGR1;SPHK2;NSMCE1;AP1AR;TIMM22;ARMC8;NIPA2;MFSD11;GTPBP4;TPST1;RASA1;AGPS;FRG1;ADNP;IFNAR1;SAMD5;SNAP47;GRAMD1A;PRKAA1;NECAB3;PDXDC1;NAA20;GMPR2;PEX11B;USO1;DERL1;GPS2;SLC38A10;HTT;ZDHHC21;SUPT6H;RPAP3;DEDD2;UGCG;AP3M1;ZDHHC18;RHOT1;KCTD20;ORC3;DPH3;RNF1…	92
LCnmf1	ENCODE_Histone_Modifications_2015	H3K27ac heart mm9	13	0.000123275	0.00390686	1.50158	13.5159	VEZT;TRIO;KDM1A;DGKB;CYB5D2;FAM216A;EFTUD2;TRIM28;UBASH3B;OSBP;SLC25A40;TRIM27;KPNA3;SEPHS2;NUDT14;TRIM23;KPNA1;GSTK1;STARD4;COG4;SEMA6D;TOMM34;ARMC8;GTF2F1;RC3H2;SUPT7L;ALDH3A2;PSPC1;TCTA;SNRNP200;TXNDC9;CUL5;COPB1;CUL2;PEX11B;CTR9;ZMPSTE24;SNX4;UGCG;VCPIP1;SCFD1;PRPSAP2;SNX2;PDCD10;LDHD;TBC1D13;DYM;SUDS3;RSU1;AKIRIN2;VTA1;TRAPPC4;PHKB;MRPL24;BTBD8;NR2F6;TMIE;FBXL3;MMS19;LSM14B;TMEM18;NIT1;ACBD3…	119
LCnmf1	ENCODE_Histone_Modifications_2015	H3K79me2 C2C12 mm9	14	0.000158	0.00425934	1.57406	13.7777	VEZT;USP32;ARPC1B;ZFAND2A;FAF1;UBE2D1;NR3C1;IER3IP1;MED15;MRPL32;TXNDC17;LSM10;RNF115;NKIRAS1;KAT7;SLC25A44;SCYL2;KPNA1;CEP68;PRMT5;VPS18;ANAPC7;SPHK2;ELAC2;MUL1;AP1AR;TIMM22;ARMC8;NIPA2;MFSD11;GTF2F1;RC3H2;SUPT7L;PSPC1;WDFY1;TTPAL;SNRNP200;EXOC2;SNAP47;NBAS;DCUN1D5;TM2D2;TM2D1;MRPL18;FLII;CUL2;PEX11B;USO1;TMTC3;HTT;ZDHHC21;RPAP3;ZMPSTE24;TIMM50;PPM1G;STRIP1;PRPSAP2;SNX2;GRPEL1;KCTD20;EMC1;ORC3;D…	89
LCnmf1	ENCODE_Histone_Modifications_2015	H4K20me1 K562 hg19	15	0.000158363	0.00425934	1.62014	14.1772	SH3GL3;TRIO;PANK3;GOLT1B;FAF1;SRP54;TESK1;CCNC;ASH2L;HTR2A;ZFAND1;EFTUD2;SNAPC5;PSMD9;PPP6C;AP1G1;NKRF;TRAPPC12;DACT3;ME3;SLC25A44;TMED5;PLA2G12A;C14ORF119;LMTK3;NIPA2;GTF2F1;FAM91A1;GTPBP4;TPST1;PITPNM1;BOLA3;DDIT3;FRG1;AAGAB;TTPAL;EAPP;VCL;BIRC2;EXOC2;PIGH;FYTTD1;SEH1L;GALT;ABCB6;PDXDC1;SHC1;PEX11B;USO1;CTR9;UBR1;RCHY1;TSPAN33;RPAP3;ZMPSTE24;VCPIP1;EBP;GRPEL1;PDCD10;BMS1;MED31;DPH3;NEU1;EIF2B3;…	78
LCnmf1	ENCODE_Histone_Modifications_2015	H3K27ac bone marrow macrophage mm9	16	0.000165411	0.00425934	1.57531	13.7163	VEZT;TRIO;DOCK3;KDM1A;TMEM41B;PIGP;LPCAT1;MRPL32;PHTF1;CYB5D2;PIGX;EFTUD2;TRIM28;AP1G1;OSBP;CHORDC1;TRIM27;NANS;KPNA3;SEPHS2;NUDT14;KPNA1;NXPE3;STARD4;ANAPC7;CCDC115;RALGAPA1;TOMM34;MUL1;AP1AR;TIMM22;ARMC8;GTF2F1;TUBG1;RC3H2;GTPBP4;SUPT7L;ALDH3A2;NUP93;DNAJC2;GPR162;PSPC1;TTPAL;SNRNP200;EXOC2;GRAMD1B;GTF2A1;PRKAA1;TXNDC9;CUL5;CUL2;CTR9;TMTC3;GPS2;ZDHHC21;DPCD;ZMPSTE24;NT5DC1;AP3M1;SCFD1;MAPK8;PRP…	88
LCnmf1	ENCODE_Histone_Modifications_2015	H3K9ac K562 hg19	17	0.000215849	0.00519188	1.45309	12.2655	VEZT;CHIC1;GOLT1B;SLC35B1;IFIT5;PLOD1;PWP1;CYB5D2;TXNDC17;ZDHHC4;LSM10;PSMD9;NUB1;GPR176;RNF115;GNPTAB;OGFOD1;CHCHD6;KAT7;SLC35A5;TRIM23;TMEM8B;ANAPC7;RALGAPA1;NSMCE1;AP1AR;GTF2F1;FAM91A1;SUPT7L;NUP93;KATNAL1;BOLA3;TBC1D24;ADNP;TTPAL;CCDC82;SHC1;COPB1;PEX11B;CTR9;TMTC3;SLC38A10;NLK;SUPT6H;RPAP3;ZMPSTE24;TIMM50;DEDD2;RHOT1;DPH3;RSU1;AKIRIN2;EIF2B3;VTA1;TRAPPC4;UPF3B;STAM;EIF2S1;ARHGAP24;MANF;OSTC;…	132
LCnmf1	ENCODE_Histone_Modifications_2015	H3K27ac astrocyte hg19	18	0.00022683	0.00519188	1.55807	13.0743	VEZT;LPGAT1;TMEM41B;DIS3L;PIGP;LPCAT1;ASH2L;PLOD1;MRPL32;PIGX;NSDHL;OGFOD1;MFSD1;KAT7;ATP7A;TMEM8B;APPL1;PRMT5;ATG3;STARD4;ANAPC7;EIF1AY;ELAC2;NSMCE1;AP1AR;TIMM22;MFSD11;GTF2F1;TUBG1;FAM91A1;CIT;NUP93;RASA1;CINP;SNRNP200;CCDC82;NBAS;GMPR2;COPB1;PEX11B;CTR9;TMTC3;SLC38A10;UBR1;DPCD;RPAP3;SNX4;VCPIP1;AP3M1;RHOT1;GRPEL1;ORC3;NT5DC3;DPH3;PLXNA2;TBC1D13;TBC1D14;DYM;RSU1;ABCF2;ABCF3;SLC25A25;RNF20;MBTP…	88
LCnmf1	ENCODE_Histone_Modifications_2015	H4K20me1 T-cell acute lymphoblastic leukemia hg19	19	0.000370576	0.00803565	1.57803	12.4672	PANK2;MAST2;SLC35B1;ADK;UBE2D1;PTPRJ;HTR2A;PWP1;PIGX;PSMD9;SPTLC2;PRLHR;DGCR6L;DACT3;SLC35A5;SEPHS2;TRIM23;SCYL1;APPL1;ATG3;C5ORF15;ANAPC7;EIF1AY;ITGA3;CCDC115;ELAC2;TUBG1;PISD;SPECC1L;CINP;CTXN2;VCL;BIRC2;IFNAR1;RTN2;RNFT2;BECN1;SPTBN4;NECAB3;PDXDC1;NAA20;COPB1;CTR9;PARN;SNX4;AP3M1;PDLIM2;RHOT1;DPH3;NEU1;GPC5;SUDS3;CACNG3;PLXNA3;EIF2B3;FAHD1;PPP1R14C;TRAPPC4;STAT3;STAM;HTR5A;MRPL30;APPBP2;SNX16;…	76
LCnmf1	ENCODE_Histone_Modifications_2015	H3K27ac bone marrow mm9	20	0.000414949	0.00854796	1.53878	11.983	WDR48;LPGAT1;KDM1A;TMEM41B;PIGP;TESK1;LPCAT1;CCP110;PHTF1;CYB5D2;EFTUD2;SPTLC2;PPP6R1;AP1G1;OSBP;TRAPPC12;MFSD1;TRIM27;KPNA3;SEPHS2;NUDT14;TRIM23;NXPE3;VKORC1;GSTK1;ANAPC7;CCDC115;SEMA6D;TOMM34;GTF2F1;TUBG1;RC3H2;LRRC41;PISD;ALDH3A2;DNAJC2;SNRNP200;B4GALT7;CHMP7;EXOC2;GRAMD1B;BECN1;GTF2A1;TXNDC9;COPB1;CUL2;DERL1;GPS2;ZDHHC21;NLK;PPM1F;TIMM50;PPM1G;RXRB;SNX4;NT5DC1;AP3M1;GRPEL1;EMC1;TBC1D13;DYM;RI…	84
LCnmf1	ENCODE_Histone_Modifications_2015	H3K79me2 myocyte mm9	21	0.000436575	0.00856519	1.52529	11.8005	VEZT;SLC35F6;PANK2;TRIO;USP32;SLC35B1;ZFAND2A;SRA1;NR3C1;WDR45;MRPL32;HERPUD1;TXNDC17;LSM10;PSMD9;ATIC;NKIRAS1;TRAPPC12;KAT7;ATP7A;SIL1;SLC35A5;SLC25A44;TMED5;TRIM23;SCYL1;PCMTD1;PRMT5;ATG3;SPHK2;TSC22D2;AP1AR;TIMM22;MFSD11;GTF2F1;SUPT7L;TANC2;CIT;PSPC1;SPECC1L;CINP;AAGAB;TCTA;TTPAL;SNRNP200;CHMP7;NBAS;TXNDC9;DCUN1D5;MRPL18;COPB1;CUL2;SLC38A10;RNF6;ZDHHC21;MALSU1;RCHY1;RPAP3;TIMM50;PPM1G;SNX4;PRP…	87
LCnmf1	ENCODE_Histone_Modifications_2015	H3K4me1 MEL cell line mm9	22	0.000467568	0.00875628	1.41581	10.8564	GOLT1B;TMEM41B;GDA;TESK1;PLOD1;NR3C1;TXNDC17;RNF115;PPIP5K2;RNF19A;CHCHD6;ENPP4;KAT7;KPNA3;ENPP5;SLC25A44;NUDT14;KPNA1;TMEM8B;GSTK1;RALGAPA1;LMTK3;DYRK1A;TTC7B;MUL1;AP1AR;ARMC8;GTF2F1;ALDH3A2;KATNAL1;PSPC1;BOLA3;RUFY2;TBC1D24;HECA;VCL;RTN2;SPTBN4;NECAB3;DCUN1D5;CUL5;MRPL18;EIF5A2;SLC38A10;UGCG;EBP;RHOT1;PRPSAP2;DDRGK1;HLTF;MED31;DPH3;NEU1;PLXNA3;NDFIP2;FANCL;PPP1R21;PDE2A;TRPV2;PHKB;MRPL24;ARHGAP…	135
LCnmf1	ENCODE_Histone_Modifications_2015	H3K27ac thymus mm9	23	0.000550711	0.00986491	1.52603	11.4518	TRAM1;PANK2;FAF1;DIS3L;ADK;UBE2D1;SMG9;WDR45;PHTF1;CYB5D2;SMG5;HERPUD1;ZDHHC4;PIGX;FAM216A;SNAPC5;NUB1;RNF115;TRIM28;PPIP5K2;RNF19A;CHORDC1;SLC25A40;KAT7;SLC35A5;NUDT14;ITGA4;RALGAPA1;DYRK1A;AP1AR;TIMM22;ALDH3A2;MBLAC2;PSPC1;RASA1;B3GNT2;AAGAB;EAPP;SNRNP200;EXOC2;IFNAR1;GTF2A1;SEH1L;DCUN1D5;MRPL18;CUL2;DERL1;TWF2;RNF6;UBR1;RCHY1;UGCG;VCPIP1;AP3M1;SCFD1;DDRGK1;FAM120A;DPH3;RNF170;GSE1;ANKRD50;SLC2…	83
LCnmf1	ENCODE_Histone_Modifications_2015	H3K27ac brown adipose tissue mm9	24	0.000608785	0.0103538	1.51665	11.2294	VEZT;SLC35F6;TRAM1;EIF4E3;KDM1A;PIGP;CCNC;ZFAND1;IER3IP1;MRPL32;PHTF1;CYB5D2;PIGX;EFTUD2;TRIM28;AP1G1;DHX15;TRIM27;SEPHS2;NUDT14;SCYL2;BBS4;COA6;TMEM8B;KRT222;ATG3;CCDC115;SEMA6D;TOMM34;MUL1;TIMM22;LARP4B;ARMC8;GTF2F1;SUPT7L;NUP93;PSPC1;EAPP;SNRNP200;B4GALT7;BECN1;GTF2A1;TXNDC9;COPB1;CUL2;PEX11B;CTR9;GPS2;RCHY1;DEDD2;VCPIP1;NT5DC1;AP3M1;SCFD1;MAPK8;SNX2;PDCD10;EMC1;DYM;SUDS3;RSU1;ANKRD50;CBR4;MBT…	84
LCnmf1	ENCODE_Histone_Modifications_2015	H3K27ac ES-Bruce4 mm9	25	0.000641736	0.0103538	1.52067	11.1789	TRAM1;HEXB;SLC35B1;LPCAT1;ADK;SNX13;SMG9;CCNC;ASH2L;WDR45;PHTF1;SMG5;TXNDC17;FAM216A;SNAPC5;TRIM28;PPP6R2;CHORDC1;DHX15;KAT7;TRIM27;TRIM23;KPNA1;ITGA3;GLRX2;LARP4B;ARMC8;NIPA2;GTF2F1;GTPBP4;LRRC41;ALDH3A2;PSPC1;SPECC1L;ADNP;EAPP;SNRNP200;SNAP47;SEH1L;TXNDC9;GALT;CUL5;PDXDC1;NAA20;GMPR2;PEX11B;CTR9;RNF6;MALSU1;RCHY1;PPM1F;STRIP1;SCFD1;PDCD10;DDRGK1;HLTF;ANKRD50;CBR4;AKIRIN2;SPAG7;FAHD1;NAA10;YTHDF…	82
LCnmf1	ENCODE_Histone_Modifications_2015	H4K20me1 mammary epithelial cell hg19	26	0.000653395	0.0103538	1.58	11.5867	PTPRR;EIF4E3;PTPRO;ZFAND1;PTPRK;IER3IP1;SNAPC5;NKRF;NKIRAS1;GDAP1L1;SLC25A40;PRLHR;KAT7;SLC25A44;RNF152;NUDT14;CHST8;CSNK1G3;SPHK2;MFSD11;RABGGTB;SDHAF2;TBC1D24;ADNP;SNRNP200;CTXN2;FYTTD1;RTN2;GRAMD1B;SPTBN4;GRAMD1A;TM2D2;ATL3;TM2D1;COPB1;AMIGO1;HTT;TSPAN33;PPM1G;ADCY5;UGCG;ZNRF1;PDLIM2;NT5DC3;SLC25A22;CBX7;LRRN3;LRRN2;GBF1;STAT3;WWP1;ARHGAP24;MANF;CUL4A;SLC25A38;PDP1;LRFN5;NPLOC4;SNX16;KLHDC8A;F…	68
LCnmf1	ENCODE_Histone_Modifications_2015	H3K27ac MCF-7 hg19	27	0.000699094	0.0106677	1.50523	10.9366	PANK2;USP32;SLC35B1;ZFAND2A;SRP54;IFIT5;SNX13;PLOD1;WDR45;SMG5;TXNDC17;EFTUD2;PSMD9;GPR176;ATIC;DHX15;TRAPPC12;MFSD1;KAT7;KPNA3;SLC35A5;SEPHS2;BBS4;GSTK1;WDR37;CCDC115;SPATS2;TIMM22;GLRX2;ARMC8;JOSD2;MFSD11;GTF2F1;RABGGTB;YWHAZ;GTPBP4;SUPT7L;SDHAF2;SNRNP200;B4GALT7;PIGH;IFNAR1;PDXDC1;COPB1;FLII;CTR9;DERL1;TMTC3;TWF2;RNF6;UBR1;RCHY1;SUPT6H;TIMM50;DEDD2;SNX4;SCFD1;KCTD20;ORC3;BMS1;HLTF;LDHD;SUDS3;S…	85
LCnmf1	ENCODE_Histone_Modifications_2015	H4K20me1 CD14-positive monocyte hg19	28	0.000827123	0.0121705	1.52415	10.8177	VEZT;PANK2;DOCK3;KDELR1;MAST2;FAF1;SMG9;PLOD1;ZFAND1;TXNDC17;PIGX;RNF115;ATIC;PPIP5K2;AP1G1;SLC25A44;KPNA1;SCYL1;VPS18;ATG3;RC3H2;GTPBP4;LRRC41;MSL1;SPECC1L;FRG1;RUFY2;AAGAB;B4GALT6;DBN1;RTN2;SNAP47;GRAMD1A;NBAS;SEH1L;TXNDC9;GALT;PDXDC1;GMPR2;MRPL18;CTR9;ABHD8;TWF2;LRP8;TSPAN33;CAMKK1;RPAP3;PPM1F;ZMPSTE24;PPM1G;LMAN1;NT5DC3;NEU1;TBC1D13;IARS2;CSK;NAE1;ABCF2;SRSF10;SLC25A25;CBX7;ICMT;SGPP1;MANF;TM…	77
LCnmf1	ENCODE_Histone_Modifications_2015	H3K4me3 thymus mm9	29	0.000892444	0.0126789	1.51182	10.6153	TRIO;WDR48;TMEM41B;SLC35B1;LPCAT1;CCP110;UBE2L6;ZFAND1;WDR45;PHTF1;CISD3;SLC2A8;FAM216A;SPTLC2;GNPTAB;TRIM28;PPP6R1;PPP4R4;PHACTR2;ME3;KPNA3;SLC25A44;SEPHS2;NUDT14;BBS4;VKORC1;STARD4;CCDC115;TOMM34;GTF2F1;GTPBP4;SLC7A4;CNKSR2;DNAJC2;KATNAL1;BOLA3;DDIT3;TBC1D24;TCTA;B4GALT7;VCL;KANK4;GTF2A1;ABCB6;DCUN1D5;COPB1;SLC1A1;GPS2;NLK;PPM1E;PPM1G;AP3M1;MAPK8;BMS1;LDHD;TBC1D13;SLC17A5;GSE1;DYM;APBB2;RSU1;SM…	79
LCnmf1	ENCODE_Histone_Modifications_2015	H3K36me3 erythroblast mm9	30	0.00110918	0.0147972	1.4212	9.67005	KDELR1;NR3C1;ZDHHC4;PSMD9;PPIP5K2;TRAPPC12;SLC25A40;ENPP4;KPNA3;SLC25A44;KPNA1;VPS18;ATG3;ANAPC7;NSMCE1;MUL1;AP1AR;GTPBP4;PSPC1;ADNP;TCTA;SNRNP200;SPTBN4;NECAB3;ABCB6;DCUN1D5;PDXDC1;INSIG2;COPB1;TMTC3;TWF2;UBR1;TIMM50;DEDD2;UGCG;VCPIP1;IRAK1;NEU1;AKIRIN2;CHTOP;ICMT;BTBD8;MANF;NR2F6;NPLOC4;MPHOSPH10;FBXL3;MMS19;LSM14B;NIT1;ACBD3;ATG2B;USP32;FAF1;SMG9;IER3IP1;SMG5;HERPUD1;ATIC;SCYL2;SCYL1;VKORC1;PR…	108
LCnmf1	ENCODE_Histone_Modifications_2015	H3K4me3 CH12.LX mm9	31	0.00111338	0.0147972	1.36012	9.24932	GOLT1B;TMEM41B;CCNC;PLOD1;ZFAND1;LDLRAD4;CYB5D2;TXNDC17;ZDHHC4;NSDHL;UBASH3B;PPIP5K2;PPP4R4;OSBP;SLC25A40;ENPP4;KAT7;SIL1;KPNA1;VPS18;ATG3;STARD4;ANAPC7;LMTK3;DYRK1A;AP1AR;GTF2F1;TANC2;PISD;ALDH3A2;KATNAL1;TBC1D24;SNRNP200;VCL;RTN2;NUMBL;ABCB6;SHC1;ABHD8;TWF2;PDGFA;RPAP3;TIMM50;SNX4;SCFD1;GRPEL1;PDCD10;ORC3;HLTF;TBC1D13;RNF170;RSU1;NAE1;RIMKLA;PLXNA3;JAG2;CBX7;ANKRD27;ICMT;ABCA5;FANCL;PHKB;STAM;E…	151
LCnmf1	ENCODE_Histone_Modifications_2015	H3K4me3 heart mm9	32	0.00122548	0.0157781	1.41425	9.48174	VEZT;SH3GL3;KDM1A;TMEM41B;DGKB;CCP110;TMEM97;CYB5D2;FAM216A;GPR176;GNPTAB;TRIM28;UBASH3B;PPP4R4;TRIM27;ENPP5;SEPHS2;NUDT14;TMEM8B;VPS18;STARD4;SEMA6D;TOMM34;LARP4B;ARMC8;GTF2F1;GTPBP4;PISD;ALDH3A2;GPR162;BOLA3;TCTA;SNRNP200;KANK4;TXNDC9;NECAB3;ABCB6;SLC1A1;ZMPSTE24;VCPIP1;SNX2;CDH22;LDHD;TBC1D13;GSE1;DYM;RSU1;SMYD3;MARK1;RAP1GAP2;CBX7;AKIRIN2;ANKRD27;VTA1;RAB39B;GNAL;KLHDC8A;FBXL3;MMS19;TMEM18;TE…	109
LCnmf1	ENCODE_Histone_Modifications_2015	H3K27ac limb mm9	33	0.00138725	0.0173196	1.47458	9.70339	TRIO;KDM1A;SLC35B1;LPCAT1;SRA1;SMG9;CCNC;WDR45;PHTF1;CYB5D2;FAM216A;EFTUD2;SNAPC5;PPP6C;TRIM28;AP1G1;CHORDC1;DHX15;TRIM27;KPNA3;SEPHS2;KPNA1;RALGAPA1;TIMM22;LARP4B;ARMC8;GTPBP4;SUPT7L;LRRC41;ALDH3A2;DNAJC2;SPECC1L;SNRNP200;VCL;EXOC2;GTF2A1;TXNDC9;CUL2;PEX11B;CTR9;DERL1;HTT;RNF6;RCHY1;ZMPSTE24;LMAN1;VCPIP1;AP3M1;ZNRF1;SCFD1;MAPK8;EMC1;SLC17A5;ANKRD50;CBR4;AKIRIN2;MBTPS1;CHTOP;TRMT10C;FAHD1;TRAPPC4…	82
LCnmf1	ENCODE_Histone_Modifications_2015	H3K36me3 G1E mm9	34	0.00143987	0.0174478	1.41389	9.25134	KDELR1;GDA;NR3C1;ZDHHC4;PSMD9;TRAPPC12;SLC25A40;KPNA3;SLC25A44;NUDT14;KPNA1;ATG3;ANAPC7;TTC7B;NSMCE1;MUL1;AP1AR;TBC1D24;ADNP;TCTA;SNRNP200;ABCB6;INSIG2;COPB1;TWF2;ZMPSTE24;TIMM50;DEDD2;SNX4;UGCG;VCPIP1;IRAK1;NEU1;SMYD3;PLXNA3;MRPL24;MANF;NR2F6;NPLOC4;UBA3;MMS19;LSM14B;ACBD3;CNIH4;ATG2B;DIS3L;SMG9;IER3IP1;SMG5;HERPUD1;ATIC;AP1G1;BBS7;SCYL2;SCYL1;NXPE3;VKORC1;PRMT5;IFNGR1;SPHK2;ELAC2;TSC22D2;NIPA2;…	105
LCnmf1	ENCODE_Histone_Modifications_2015	H3K36me3 astrocyte hg19	35	0.00196735	0.0231585	1.49586	9.32081	ZFAND2A;SMG9;PTPRJ;PTPRK;IER3IP1;SMG5;SNAPC5;ATIC;PPP6R1;NKIRAS1;SLC25A40;KPNA5;KPNA3;SLC25A44;SEPHS2;PAAF1;KPNA1;C11ORF68;PRMT5;VPS18;ATG3;IFNGR1;SPHK2;ELAC2;MUL1;LARP4B;RABGGTB;PISD;SDHAF2;ADNP;SNRNP200;GRAMD1A;NECAB3;ABCB6;TM2D2;ATL3;TM2D1;MRPL18;COPB1;PARN;GPS2;UBR1;PPM1F;ADCY5;UGCG;AP3M1;DDRGK1;FAM120B;ORC3;FAM120A;NEU1;TBC1D15;SLC25A25;PLXNA3;MBTPS1;ICMT;EAF1;MANF;TMUB2;BCKDK;CUL4A;MRPL30;S…	70
LCnmf1	ENCODE_Histone_Modifications_2015	H3K9ac heart mm9	36	0.00238069	0.0272456	1.45399	8.78262	DOCK3;GOLT1B;ADK;SMG9;CCNC;LDLRAD4;WDR45;CISD3;SLC2A8;PIGX;EFTUD2;OGFOD1;DHX15;SLC25A40;PHACTR2;KAT7;ENPP5;SLC35A5;TMED5;SCYL2;APPL1;PCMTD1;NXPE3;EPHA5;KRT222;STARD4;ANAPC7;CCDC115;TSC22D2;LMTK3;AP1AR;NIPA2;MYRIP;GTPBP4;ALDH3A2;NUP93;ZC2HC1A;MBLAC2;FAM20B;CHMP7;EXOC2;KANK4;FYTTD1;SLC1A1;USO1;DERL1;PARN;GPS2;HTT;TSPAN33;RPAP3;PPM1G;SNX4;UGCG;AP3M1;SCFD1;NT5DC3;DPH3;SLC17A5;ABCF2;RIMKLA;ABCF3;SRSF1…	78
LCnmf1	ENCODE_Histone_Modifications_2015	H3K36me3 G1E-ER4 mm9	37	0.00264018	0.0293988	1.38972	8.25062	KDELR1;GDA;NR3C1;CYB5D2;ZDHHC4;PSMD9;PPIP5K2;TRAPPC12;SLC25A40;KPNA3;SLC25A44;ATG3;ANAPC7;NSMCE1;MUL1;ARMC8;GTPBP4;ADNP;TCTA;SNRNP200;SPTBN4;NECAB3;ABCB6;INSIG2;COPB1;TWF2;ZMPSTE24;TIMM50;DEDD2;SNX4;UGCG;VCPIP1;IRAK1;LDHD;NEU1;SMYD3;MRPL24;BTBD8;MANF;NR2F6;NPLOC4;LSM14B;ACBD3;PLEKHM3;ATG2B;SMG9;PTPRJ;IER3IP1;SMG5;HERPUD1;ATIC;SCYL2;SCYL1;PRMT5;IFNGR1;SPHK2;ELAC2;NIPA2;RABGGTB;YWHAZ;MSL1;PITPNM1;S…	101
LCnmf1	ENCODE_Histone_Modifications_2015	H3K27ac testis mm9	38	0.00299183	0.0324377	1.44573	8.40242	TRIO;TMEM41B;CCP110;ASH2L;ZFAND1;PTPRK;CYB5D2;SNAPC5;PPP6C;SPTLC2;GNPTAB;PPP6R1;AP1G1;ME3;ATP7A;KPNA3;SLC25A44;NUDT14;SCYL2;BBS4;TMEM8B;VKORC1;STARD4;CCDC115;RALGAPA1;ELAC2;SEMA6D;ALDH3A2;SLC7A4;DNAJC2;RUFY2;B4GALT7;EXOC2;GTF2A1;TXNDC9;COPB1;CUL2;CTR9;DERL1;RCHY1;LMAN1;VCPIP1;NT5DC1;AP3M1;SCFD1;MAPK8;EBP;SNX2;PDCD10;EMC1;ORC3;DYM;SUDS3;RSU1;AKIRIN2;MBTPS1;VTA1;GBF1;RPA2;RAB39B;TMCO3;BTBD8;HNRNPAB…	76
LCnmf1	ENCODE_Histone_Modifications_2015	H3K9me3 K562 hg19	39	0.00316468	0.0327919	1.47088	8.46595	SH3GL3;TRAM1;WDR48;GDA;USP32;DIS3L;ADK;ZFAND1;SGCE;SNAPC5;GPR176;AP1G1;TRAPPC12;KAT7;NANS;SEPHS2;VKORC1;CSNK1G3;GSTK1;SPHK2;COG4;NSMCE1;MUL1;RABGGTB;MSL1;SDHAF2;FRG1;B4GALT6;CCDC82;PIGH;RTN2;SPTBN4;NUMBL;SEH1L;SLC20A1;EIF5A2;PARN;SUPT6H;ZMPSTE24;PPM1G;AP3M1;PERP;FAM120B;HLTF;NEU1;TBC1D13;ABCF2;TBC1D15;RNF20;MBTPS1;NUS1;NIPSNAP3A;ABCA5;FANCL;VTA1;AKR1C1;EAF1;RPA2;HNRNPAB;GALC;SLC25A38;SNRK;SNX16;P…	68
LCnmf1	ENCODE_Histone_Modifications_2015	H3K9ac liver mm9	40	0.00318368	0.0327919	1.43844	8.27065	TRAM1;EIF4E3;GOLT1B;MAST2;ADK;SMG9;PKD1;SLC2A8;EFTUD2;PPP6C;PPIP5K2;OGFOD1;PPP4R4;DHX15;PHACTR2;ME3;ENPP5;SLC35A5;TMED5;SCYL2;TRIM23;KPNA1;PCMTD1;NXPE3;KRT222;CCDC115;COG4;TSC22D2;NIPA2;ALDH3A2;NUP93;ZC2HC1A;MBLAC2;TCTA;EAPP;SNRNP200;B4GALT7;EXOC2;KANK4;FYTTD1;SAMD5;ABCB6;MRPL18;FAXC;PELI3;SLC1A1;USO1;DERL1;TMTC3;GPS2;HTT;ADCY5;UGCG;AP3M1;SCFD1;PRPSAP2;PDCD10;FAM120B;HLTF;NT5DC3;DPH3;RSU1;ABCF2;R…	77
LCnmf1	ENCODE_Histone_Modifications_2015	H3K27ac liver mm9	41	0.0034021	0.034187	1.35556	7.70412	TRIO;KDM1A;TESK1;CCP110;CYB5D2;TXNDC17;ZDHHC4;EFTUD2;TRIM28;UBASH3B;CHORDC1;TRIM27;KPNA3;SLC25A44;NUDT14;TRIM23;KPNA1;VPS18;RALGAPA1;SEMA6D;TOMM34;LARP4B;GTF2F1;RC3H2;SUPT7L;PISD;ALDH3A2;NUP93;PSPC1;TCTA;TTPAL;SNRNP200;ABCB6;CUL5;COPB1;CUL2;PEX11B;CTR9;ZMPSTE24;VCPIP1;SCFD1;PRPSAP2;SNX2;LDHD;DYM;SUDS3;ANKRD27;LRRN3;VTA1;TRAPPC4;PHKB;STAM;MRPL24;BTBD8;TMIE;APPBP2;FBXL3;LSM14B;TMEM18;ATG2B;WDR48;MA…	113
LCnmf1	ENCODE_Histone_Modifications_2015	H3K27ac fibroblast of lung hg19	42	0.00372295	0.0365204	1.32541	7.41335	CHIC1;KDELR1;SLC35B1;PLOD1;PWP1;CYB5D2;NSDHL;OGFOD1;KPNA5;KPNA3;SLC35A5;TMEM8B;ATG3;ANAPC7;COG4;NSMCE1;GTF2F1;FAM91A1;RC3H2;SUPT7L;PISD;BOLA3;RUFY2;SNRNP200;CCDC82;SEH1L;NECAB3;PDXDC1;COPB1;SLC1A1;PEX11B;EIF5A2;ABHD8;SLC38A10;UBR1;SUPT6H;TIMM50;RHOT1;PRPSAP2;PDCD10;ORC3;VPS8;RNF170;TBC1D14;DYM;RSU1;NUS1;ANKRD27;ABCA5;TRAPPC4;EAF1;UPF3B;RAB27B;PHKB;STAM;ARHGAP24;NCEH1;TMEM17;RCAN3;MPHOSPH10;FBXL3;…	133
LCnmf1	ENCODE_Histone_Modifications_2015	H3K36me3 A549 hg19	43	0.0039376	0.037402	1.36962	7.58384	PANK2;PANK3;TMEM41B;TESK1;NR3C1;SLC25A40;SIL1;SLC25A44;SEPHS2;C11ORF68;VPS18;ATG3;CSNK1G3;ANAPC7;COG4;DYRK1A;GTF2F1;TANC2;PISD;ADNP;TCTA;SNRNP200;SPTBN4;NECAB3;ABCB6;SLC45A1;COPB1;ABHD8;TWF2;NLK;UGCG;EBP;TBC1D14;TBC1D15;CHTOP;LRRN2;TRAPPC4;EAF1;UPF3B;RAB27B;MANF;NR2F6;NPLOC4;FUBP1;OSTC;MPHOSPH10;MMS19;FBXL2;LSM14B;TMEM18;NIT1;ACBD3;FAF1;SNX13;SMG9;PTPRJ;PTPRK;IER3IP1;MED15;SMG5;ATIC;TMED5;SCYL2;P…	100
LCnmf1	ENCODE_Histone_Modifications_2015	H3K4me3 myocyte mm9	44	0.00406824	0.037402	1.4136	7.78124	SLC35F6;TRAM1;TMEM41B;HEXB;LPCAT1;SNX13;CCP110;CCNC;UBE2L6;WDR45;MRPL32;ZDHHC4;SLC2A8;SPTLC2;PPIP5K2;DHX15;ME3;COA6;NXPE3;VKORC1;ATG3;ANAPC7;RALGAPA1;TIMM22;GLRX2;LARP4B;SUPT7L;ALDH3A2;KATNAL1;CINP;ADNP;B4GALT6;EAPP;CHMP7;PIGH;PRKAA1;TXNDC9;PDXDC1;FLII;ABHD8;TMTC3;GPS2;DPCD;RPAP3;TMEM165;DEDD2;SNX4;SCFD1;GRPEL1;KCTD20;FAM120B;BMS1;DPH3;TBC1D13;DYM;RSU1;ABCF2;SRSF10;TBC1D15;RNF20;SPAG7;ANKRD27;FAN…	80
LCnmf1	ENCODE_Histone_Modifications_2015	H3K27ac ES-E14 mm9	45	0.00408517	0.037402	1.40782	7.74358	TRAM1;GOLT1B;SLC35B1;ZFAND2A;FAF1;LPCAT1;ADK;SRA1;CCNC;ASH2L;HERPUD1;PIGX;NKRF;CHORDC1;TRIM27;KPNA1;PCMTD1;CEP68;NXPE3;VPS18;STARD4;CCDC115;MUL1;AP1AR;NIPA2;CIT;CINP;FAM20B;AAGAB;SNRNP200;EXOC2;GRAMD1A;PRKAA1;DCUN1D5;PDXDC1;CUL2;PEX11B;CTR9;DERL1;GPS2;HTT;RNF6;ZDHHC21;SNX4;UGCG;AP3M1;SCFD1;PRPSAP2;FAM120B;ORC3;RNF170;ANKRD50;SLC25A22;RNF20;MBTPS1;RRM1;TRMT10C;NAA10;FANCL;PPP1R21;LRRN2;EAF1;STAT3;…	82
LCnmf1	ENCODE_Histone_Modifications_2015	H3K79me2 CH12.LX mm9	46	0.00441401	0.0395342	1.41404	7.66829	LPGAT1;GOLT1B;TMEM41B;USP32;MAST2;FAF1;SNX13;SRA1;CCNC;NR3C1;WDR45;MRPL32;PHTF1;FAM216A;LSM10;PSMD9;ATIC;PPIP5K2;NKIRAS1;RNF19A;OGFOD1;PPP6R2;CHORDC1;SLC25A40;SLC35A5;SEPHS2;TMED5;SCYL2;TRIM23;APPL1;CSNK1G3;STARD4;ANAPC7;CCDC115;MFSD11;RC3H2;SUPT7L;PISD;DNAJC2;SDHAF2;CINP;FAM20B;SNRNP200;PIGH;DCUN1D5;SLC20A1;MRPL18;COPB1;FLII;PEX11B;CTR9;HTT;UBR1;DPCD;SCFD1;PDCD10;ORC3;BMS1;HLTF;MED31;SMYD3;CBX7;…	78
LCnmf1	ENCODE_Histone_Modifications_2015	H3K4me3 kidney mm9	47	0.00481055	0.040753	1.42362	7.59777	VEZT;SH3GL3;WDR48;EIF4E3;SLC35B1;LPCAT1;CCP110;MRPL32;CYB5D2;SLC2A8;GPR176;SPTLC2;GNPTAB;TRIM28;PPP4R4;ME3;BBS7;NANS;SEPHS2;NUDT14;EPHA5;VKORC1;KRT222;STARD4;CCDC115;RALGAPA1;SEMA6D;TOMM34;TIMM22;GTF2F1;PISD;SLC7A4;DNAJC2;GPR162;HECA;TCTA;SNRNP200;B4GALT7;EXOC2;KANK4;SNAP47;GTF2A1;TXNDC9;ABCB6;SLC1A1;CUL2;DERL1;PPM1E;VCPIP1;CDH22;LDHD;TBC1D13;SLC17A5;DYM;RSU1;FAM43B;SMYD3;MARK1;RIC3;ANKRD27;LRRN3…	73
LCnmf1	ENCODE_Histone_Modifications_2015	H3K27ac CD14-positive monocyte hg19	48	0.00481439	0.040753	1.40833	7.51506	WDR48;PANK3;CHIC1;FAF1;MAGEF1;PIGP;ASH2L;PLOD1;WDR45;PWP1;CYB5D2;PIGX;EPS8;LSM10;NSDHL;NKRF;OGFOD1;DGCR6L;KAT7;BBS7;KPNA5;ATP7A;BBS4;TMEM8B;PLA2G12A;ANAPC7;RALGAPA1;ELAC2;SPATS2;AP1AR;TIMM22;GTF2F1;TUBG1;GTPBP4;CIT;RASA1;AGPS;FRG1;B4GALT6;TTPAL;IFNAR1;NBAS;SEH1L;NECAB3;DCUN1D5;CTR9;TMTC3;GPS2;SLC38A10;UBR1;SUPT6H;ZMPSTE24;AP3M1;PRPSAP2;NEU1;RNF170;RSU1;ZNF226;RNF20;CBX7;ATE1;CYB5A;CHTOP;ANKRD27;B…	78
LCnmf1	ENCODE_Histone_Modifications_2015	H3K36me3 CH12.LX mm9	49	0.00501264	0.040753	1.31995	6.99016	KDELR1;CCP110;NR3C1;CISD3;ZDHHC4;LSM10;PSMD9;RNF115;TRAPPC12;SLC25A40;SLC39A7;KPNA3;SLC25A44;SEPHS2;NUDT14;KPNA1;ATG3;ANAPC7;COG4;ZBTB38;TOMM34;TTC7B;NSMCE1;MUL1;AP1AR;MFSD11;GTPBP4;ALDH3A2;BOLA3;DDIT3;ADNP;TCTA;SNRNP200;NECAB3;ABCB6;INSIG2;COPB1;PEX11B;ABHD8;TWF2;TIMM50;DEDD2;SNX4;UGCG;VCPIP1;SNX2;IRAK1;NEU1;UPF3B;MANF;NR2F6;ARHGAP23;NPLOC4;APPBP2;MMS19;LSM14B;ACBD3;ATG2B;ZFAND2A;PIGZ;SRA1;SMG9;…	125
LCnmf1	ENCODE_Histone_Modifications_2015	H3K4me3 lung mm9	50	0.0051416	0.040753	1.42227	7.49592	VEZT;TRIO;EIF4E3;TMEM41B;RASGRF2;PIGP;LPCAT1;CCP110;ZFAND1;PHTF1;CYB5D2;SLC2A8;GNPTAB;TRIM28;PHACTR2;ME3;TRIM27;ENPP5;SEPHS2;NUDT14;SCYL2;BBS4;NXPE3;VPS18;STARD4;CCDC115;SEMA6D;TOMM34;TIMM22;GTPBP4;ALDH3A2;SLC7A4;DNAJC2;GPR162;SNRNP200;B4GALT7;EXOC2;DBN1;KANK4;SNAP47;GTF2A1;ABCB6;SLC1A1;DERL1;PPM1E;SNX4;VCPIP1;FLRT2;CDH22;LDHD;TBC1D13;DYM;RSU1;MARK1;MBTPS1;RIC3;LRRN3;VTA1;GBF1;RPA2;RAB39B;TMCO3;M…	72
LCnmf1	ENCODE_Histone_Modifications_2015	H3K27ac H1-hESC hg19	51	0.00517509	0.040753	1.39277	7.33141	DOCK3;WDR48;PANK3;TMEM41B;USP32;MAST2;SNX13;UBE2D1;SMG9;WDR45;EPS8;PPP6C;TRIM28;OGFOD1;PPP4R4;OSBP;SEPHS2;BBS4;ATG3;STARD4;ANAPC7;SPATS2;AP1AR;TIMM22;JOSD2;FAM91A1;GTPBP4;LRRC41;AGPS;TCTA;SNRNP200;BIRC2;IFNAR1;RNFT2;NUMBL;ABCB6;PDXDC1;SLC20A1;GMPR2;COPB1;CUL2;USO1;GPS2;HTT;ZDHHC21;RCHY1;SUPT6H;ZMPSTE24;PPM1G;UGCG;VCPIP1;ZNRF1;SCFD1;ORC3;RNF170;ABCF3;SRSF10;RNF20;FAHD1;YTHDF3;VTA1;KLHL2;UPF3B;ELP2…	82
LCnmf1	ENCODE_Histone_Modifications_2015	H3K4me3 placenta mm9	52	0.00523555	0.040753	1.40565	7.38286	SH3GL3;SLC35B1;LPCAT1;CCP110;ZFAND1;LDLRAD4;MRPL32;SLC2A8;FAM216A;EFTUD2;GPR176;SPTLC2;GNPTAB;UBASH3B;NKRF;PPP4R4;TMEM108;PHACTR2;ENPP4;NANS;ATP7A;NUDT14;TRIM23;NXPE3;STARD4;ITGA4;SEMA6D;LMTK3;MYRIP;RC3H2;PISD;SLC7A4;NUP93;CNKSR2;DNAJC2;GPR162;BOLA3;B4GALT7;KANK4;SNAP47;SPTBN4;GTF2A1;NECAB3;ABCB6;COPB1;FLII;SLC1A1;CUL2;DERL1;GPS2;RNF6;RCHY1;TSPAN33;CAMKK1;UGCG;SCFD1;BMS1;CDH22;TBC1D13;GPC5;RIMKLA…	77
LCnmf1	ENCODE_Histone_Modifications_2015	H3K4me3 K562 hg19	53	0.00524249	0.040753	1.28628	6.75419	VEZT;PANK2;GOLT1B;SLC35B1;TESK1;IFIT5;PLOD1;ZFAND1;TMEM97;CYB5D2;TXNDC17;ZDHHC4;GPR176;TRIM28;CHORDC1;KAT7;ANKS1A;KPNA3;SLC25A44;TMEM8B;C11ORF68;ATG3;C5ORF15;RALGAPA1;DYRK1A;AP1AR;GTF2F1;FAM91A1;RC3H2;SUPT7L;NUP93;TPST1;GPR162;KATNAL1;PSPC1;BOLA3;FDX1;TBC1D24;ADNP;TCTA;TTPAL;SNRNP200;CCDC82;VCL;IFNAR1;SHC1;COPB1;CUL2;PEX11B;CTR9;TMTC3;TWF2;SUPT6H;RPAP3;TIMM50;PDCD10;LDHD;RNF170;SUDS3;RSU1;PLXNA3;…	160
LCnmf1	ENCODE_Histone_Modifications_2015	H3K9ac CD14-positive monocyte hg19	54	0.00570275	0.0435098	1.39993	7.23318	WDR48;GOLT1B;MAST2;SRP54;ASH2L;PLOD1;HTR2A;WDR45;PWP1;PHTF1;CISD3;PIGX;NSDHL;GPR176;PPP6R2;SLC25A40;ENPP4;ENPP5;SCYL2;TMEM8B;CEP68;STARD4;ANAPC7;ELAC2;NSMCE1;GTF2F1;TUBG1;FAM91A1;GTPBP4;CNKSR2;KATNAL1;RASA1;TBC1D24;TTPAL;SNRNP200;CCDC82;GRAMD1A;PRKAA1;ABCB6;COPB1;PEX11B;TMTC3;GPS2;UBR1;RCHY1;SUPT6H;AP3M1;RHOT1;PDCD10;PERP;FAM120B;MED31;DPH3;TBC1D13;RNF20;ARFGEF2;CYB5A;PPP1R21;VTA1;TRAPPC4;UPF3B;A…	77
LCnmf1	ENCODE_Histone_Modifications_2015	H3K79me3 C2C12 mm9	55	0.0059104	0.0442743	1.38937	7.12892	USP32;ARPC1B;ZFAND2A;UBE2D1;NR3C1;IER3IP1;MRPL32;HERPUD1;TXNDC17;FAM216A;RNF115;NKRF;NKIRAS1;OGFOD1;KAT7;SLC39A7;NANS;SLC25A44;KPNA1;SCYL1;PRMT5;VPS18;STARD4;ANAPC7;SPHK2;CCDC115;ELAC2;COG4;SPATS2;TIMM22;NIPA2;MFSD11;GTF2F1;CIT;PSPC1;CINP;FDX1;FAM20B;AAGAB;TCTA;SNRNP200;CHMP7;IFNAR1;DCUN1D5;TM2D2;MRPL18;CUL2;NLK;RPAP3;ZMPSTE24;TIMM50;PPM1G;SNX4;SCFD1;SNX2;GRPEL1;KCTD20;EMC1;BMS1;RSU1;ABCF2;ABCF3;…	80
LCnmf1	ENCODE_Histone_Modifications_2015	H3K79me2 MEL cell line mm9	56	0.0063142	0.0464545	1.39034	7.04201	SNX13;SRA1;ZFAND1;WDR45;MRPL32;CYB5D2;PIGX;FAM216A;LSM10;PPP6C;UBE2Q2;NKRF;PPP4R4;SLC25A40;SLC39A7;ATP7A;SLC35A5;NUDT14;BBS4;TRIM23;NXPE3;ATG3;PLA2G12A;SPATS2;NSMCE1;ARMC8;NIPA2;GTF2F1;TUBG1;RC3H2;CIT;PISD;WDFY1;EAPP;B4GALT7;EXOC2;PIGH;GTF2A1;NUMBL;PRKAA1;COPB1;FLII;HTT;RNF6;ZDHHC21;DPCD;RXRB;SNX4;UGCG;NT5DC1;SCFD1;KCTD20;ORC3;BMS1;HLTF;VPS8;SLC17A5;IARS2;TBC1D15;CBR4;SLC25A25;RNF20;SPAG7;NDFIP2;…	78
LCnmf1	Allen_Brain_Atlas_down	rostral secondary prosencephalon	1	5.8472e-06	0.00579376	2.80256	33.7696	GRAMD1B;NECAB3;SLC45A1;CTR9;ASAP2;UGCG;VCPIP1;MAPK8;RHOT1;NKIRAS1;SLC25A40;APBB2;SUDS3;ANKS1A;ABCF2;TRIM23;APPL1;MARK1;KRT222;C11ORF87;EIF1AY;WTAP;WWP1;NPLOC4;GNAL;DRG2;GOPC;CDK16	28
LCnmf1	Allen_Brain_Atlas_down	preoptic telencephalon	2	7.86589e-06	0.00579376	2.81395	33.0723	GRAMD1B;NECAB3;PDGFA;PSMD9;UGCG;VCPIP1;MAPK8;NKIRAS1;APBB2;SUDS3;ANKS1A;TRIM23;APPL1;KPNA1;MARK1;VPS18;C11ORF87;EIF2B3;RANBP3;ABCA5;EIF1AY;WTAP;GBF1;WWP1;NPLOC4;UBA3;DRG2	27
LCnmf1	Allen_Brain_Atlas_down	preoptic alar plate	3	8.43764e-06	0.00579376	2.80187	32.7337	GRAMD1B;NECAB3;PDGFA;PSMD9;UGCG;VCPIP1;MAPK8;NKIRAS1;APBB2;SUDS3;ANKS1A;TRIM23;APPL1;KPNA1;MARK1;VPS18;C11ORF87;EIF2B3;RANBP3;ABCA5;EIF1AY;WTAP;GBF1;WWP1;NPLOC4;UBA3;DRG2	27
LCnmf1	Allen_Brain_Atlas_down	r10 part of spinal trigeminal nucleus, caudal part	4	1.05725e-05	0.00579376	2.82659	32.385	SAMD5;GRAMD1A;WDR48;PTPRO;TMTC3;RCHY1;RPAP3;ATIC;IRAK1;AP1G1;PPP4R4;DYM;SIL1;ENPP5;BBS4;CBX7;LRRN3;EIF2S1;LRRC41;TPST1;CDKN2AIPNL;KBTBD2;MMS19;SLC25A32;TCTA;ATG2B	26
LCnmf1	Allen_Brain_Atlas_down	terminal paraventricular area of THyA	5	2.73614e-05	0.0119953	2.65897	27.9361	GRAMD1B;SLC45A1;VCPIP1;MAPK8;NKIRAS1;SLC25A40;APBB2;SUDS3;ABCF2;TRIM23;MARK1;KRT222;VPS18;RIC3;C11ORF87;EIF2B3;EIF1AY;ELAC2;GBF1;WWP1;MSL1;NPLOC4;GNAL;DRG2;LSM14B;CDK16	26
LCnmf1	Allen_Brain_Atlas_down	Supraoptic nucleus	6	4.1907e-05	0.01531	2.23205	22.4992	FYTTD1;GTF2A1;TESK1;RNF6;EFTUD2;UGCG;MAPK8;RHOT1;PPP4R4;NEU1;CDH22;NAE1;ENPP5;APPL1;KPNA1;PLXNA3;MARK1;KRT222;C11ORF87;RRM1;EIF1AY;LRRN3;IFNGR1;RALGAPA1;ELAC2;GBF1;DYRK1A;PHKB;YWHAZ;MTOR;NUP93;DDIT3;AGGF1;TARDBP;CDK16	35
LCnmf1	Allen_Brain_Atlas_down	mantle zone of TPaA	7	7.40534e-05	0.0231893	2.54131	24.1697	GRAMD1B;SLC45A1;VCPIP1;MAPK8;NKIRAS1;SLC25A40;APBB2;SUDS3;ABCF2;TRIM23;MARK1;KRT222;VPS18;RIC3;C11ORF87;EIF2B3;EIF1AY;ELAC2;GBF1;WWP1;NPLOC4;GNAL;DRG2;LSM14B;CDK16	25
LCnmf1	Allen_Brain_Atlas_down	superficial stratum of TPaA	8	0.000127801	0.0312818	2.49854	22.3995	FYTTD1;KRT222;C11ORF87;RRM1;EIF1AY;IFNGR1;GBF1;TESK1;DYRK1A;MTOR;UGCG;MAPK8;RHOT1;PPP4R4;DDIT3;NEU1;CDH22;AGGF1;TARDBP;ENPP5;CDK16;APPL1;MARK1;PLXNA3	24
LCnmf1	Allen_Brain_Atlas_down	preoptic area	9	0.000143837	0.0312818	2.47709	21.9144	GRAMD1B;GTF2A1;C11ORF87;EIF2B3;NECAB3;RANBP3;EIF1AY;WTAP;GBF1;PDGFA;WWP1;PSMD9;UGCG;MAPK8;NPLOC4;NKIRAS1;UBA3;DRG2;APBB2;SUDS3;ANKS1A;TRIM23;APPL1;MARK1	24
LCnmf1	Allen_Brain_Atlas_down	external part of AOD	10	0.000160682	0.0312818	2.64197	23.0805	NUS1;MAGEL2;ATL3;CACNA2D3;TOMM34;LMTK3;UBE2L6;RCHY1;YWHAZ;RNF115;PDLIM2;TRIM28;PRKRA;ORC3;RCAN3;FAM20B;DYM;MRAP2;ENPP5;KANK4;ASB1	21
LCnmf1	Allen_Brain_Atlas_down	mantle zone of POH	11	0.00017125	0.0312818	2.44559	21.2091	KRT222;VPS18;GRAMD1B;GTF2A1;C11ORF87;EIF2B3;EIF1AY;SLC45A1;RALGAPA1;GBF1;WWP1;UGCG;VCPIP1;MAPK8;GNAL;NKIRAS1;UBA3;SLC25A40;DRG2;GOPC;SUDS3;TRIM23;CDK16;MARK1	24
LCnmf1	Allen_Brain_Atlas_down	preopto-hypothalamic band	12	0.00017125	0.0312818	2.44559	21.2091	KRT222;VPS18;GRAMD1B;GTF2A1;C11ORF87;EIF2B3;EIF1AY;SLC45A1;RALGAPA1;GBF1;WWP1;UGCG;VCPIP1;MAPK8;GNAL;NKIRAS1;UBA3;SLC25A40;DRG2;GOPC;SUDS3;TRIM23;CDK16;MARK1	24
LCnmf1	Allen_Brain_Atlas_down	r9 part of spinal trigeminal nucleus, interpolar part	13	0.00024623	0.0415182	2.43223	20.21	SAMD5;CBX7;GRAMD1A;WDR48;LRRN3;PTPRO;SPATS2;TMTC3;EIF2S1;TSPAN33;RPAP3;TPST1;KATNAL1;MORN4;CDKN2AIPNL;PIK3IP1;PRKRA;KBTBD2;TBC1D13;DYM;SLC25A32;SIL1;BBS4	23
LCnmf1	Kinase_Perturbations_from_GEO_down	PDGFRB knockdown 114 GSE27869	1	3.53701e-05	0.00516314	2.61461	26.7988	GTF2A1;TMEM41B;CUL5;TM2D2;SLC20A1;SLC35B1;UBE2D1;WDR45;ZMPSTE24;PSMD9;NT5DC1;PAAF1;NXPE3;RNF20;CHTOP;ICMT;C14ORF119;VTA1;GBF1;MUL1;SLC35G2;MANF;MIB1;SLC25A38;FGF14;NIT1	26
LCnmf1	Kinase_Perturbations_from_GEO_down	AKT1 knockout 212 GSE39699	2	5.43488e-05	0.00516314	2.5961	25.494	SH3GL3;PDXDC1;NAA20;RNF6;UBR1;HERPUD1;PPM1G;AP3M1;NUB1;NSDHL;DDRGK1;ZNF226;SCYL1;RIC3;ITGA4;ELAC2;NSMCE1;HIPK3;RNF146;PIK3IP1;SPECC1L;RBM42;HECA;SNRNP200;CDK16	25
LCnmf1	Kinase_Perturbations_from_GEO_down	HIPK2 overexpression 28 GDS4233	3	5.43488e-05	0.00516314	2.5961	25.494	FYTTD1;VEZT;CUL5;TMTC3;SRP54;SCFD1;DHX15;BBS7;SLC39A7;TRIM23;ATG3;CSNK1G3;YTHDF3;WTAP;UPF3B;MYRIP;YWHAZ;DNAJC2;APPBP2;PRKRA;PSPC1;FBXL3;TAB2;CHPT1;EAPP	25
LCnmf1	Kinase_Perturbations_from_GEO_down	SYK druginhibition 283 GSE43510	4	0.000112365	0.00800604	2.4683	22.4461	DCUN1D5;MRPL18;LPCAT1;SRA1;TMEM97;PWP1;TSPAN33;PPM1F;EFTUD2;EBP;PRPSAP2;ATIC;SPTLC2;NANS;SEPHS2;EIF2B3;SPHK2;ELAC2;EIF2S1;HNRNPAB;MANF;DNAJA3;MPHOSPH10;SLC25A32;TMEM18	25
LCnmf1	Kinase_Perturbations_from_GEO_down	SYK druginhibition 282 GSE43510	5	0.000253964	0.0144759	2.37505	19.6614	SNAP47;EIF2B3;TRMT10C;TXNDC9;DCUN1D5;NAA20;ZFAND2A;TMEM97;NIPA2;MALSU1;LARP4B;GLRX2;EIF2S1;TXNDC17;MANF;TIMM50;EBP;NKRF;ID2;DNAJA3;DHX15;DRG2;KPNA3;COA6	24
LCnmf1	Kinase_Perturbations_from_GEO_up	PLK1 knockdown 98 GSE27869	1	0.000128053	0.036495	2.55591	22.9088	CEP68;GSTK1;FAHD1;NAA10;C14ORF119;NAA20;TM2D1;GMPR2;ADK;MYRIP;SMG5;ARHGAP24;ZDHHC4;TMUB2;SNX2;SDHAF2;PSPC1;DDRGK1;RUFY2;WDFY1;RNF170;NAE1;CBR4	23
LCnmf1	ARCHS4_Kinases_Coexp	UHMK1 human kinase ARCHS4 coexpression	1	8.27949e-05	0.0404039	2.47018	23.2175	TRAM1;PRKAA1;PANK3;LPGAT1;ATL3;FLII;HTT;PTPRJ;NR3C1;SUPT6H;SMG5;LMAN1;IRAK1;AP1G1;OSBP;FAM120A;IARS2;TMED5;ARFGEF2;ZBTB38;GBF1;DYRK1A;FAM91A1;SGPP1;NCEH1;FAM20B	26
LCnmf1	DSigDB	irinotecan MCF7 DOWN	1	4.94637e-06	0.0136075	1.82858	22.3396	SLC35F6;PANK2;TRIO;TMEM41B;USP32;MAST2;FAF1;SNX13;PTPRK;PWP1;PHTF1;EPS8;RNF115;SPTLC2;AP1G1;OSBP;CHORDC1;DHX15;TRAPPC12;PHACTR2;ANKS1A;KPNA3;SCYL2;KPNA1;CSNK1G3;RALGAPA1;SPATS2;DYRK1A;LARP4B;ARMC8;TANC2;CIT;MSL1;PSPC1;RASA1;SPECC1L;ADNP;EXOC2;NBAS;SEH1L;CUL5;CUL2;USP12;PARN;ASAP2;NLK;LRP8;PPM1E;RPAP3;TMEM165;SNX4;UGCG;SCFD1;RHOT1;PDCD10;ORC3;GSE1;APBB2;SRSF10;TBC1D15;ARFGEF2;NUS1;ANKRD27;WTAP;FAN…	77
LCnmf1	TF_Perturbations_Followed_by_Expression	TFE3 SIRNA 8988T HUMAN GSE62077 CONSTRUCT1 RNASEQ DOWN	1	1.76213e-05	0.0334804	2.44327	26.7451	FYTTD1;TRAM1;RIPOR1;TRIO;PANK3;ATL3;SLC20A1;HEXB;USO1;PTPRJ;LMAN1;ATIC;KCTD20;AP1G1;HLTF;DHX15;NAE1;SUDS3;ANKRD50;KPNA3;TMED5;PRELID3B;APPL1;ARFGEF2;RRM1;FAM91A1;YWHAZ;RC3H2;HIPK3;MIB1;GALC;ABCE1	32
LCnmf1	SubCell_BarCode	HCC827 Cytosol Unclassified 30609389	1	1.58969e-08	1.5579e-06	1.7997	32.3175	PANK2;TRIO;PANK3;TESK1;IFIT5;UBE2D1;CCP110;UBE2L6;ZFAND1;NR3C1;TXNDC17;EPS8;PSMD9;PPIP5K2;OSBP;CHORDC1;ANKS1A;SEPHS2;NUDT14;C11ORF68;ATG3;STARD4;ANAPC7;COG4;TOMM34;DYRK1A;ARMC8;FAM91A1;ZC2HC1A;KATNAL1;AAGAB;TTPAL;VCL;TXNDC9;COPB1;FLII;TWF2;UBR1;NLK;SNX4;PRPSAP2;IRAK1;PDCD10;DPH3;TBC1D13;TBC1D14;RSU1;SMYD3;TBC1D15;MARK1;RAP1GAP2;SPHKAP;FANCL;VTA1;TRAPPC4;PDE2A;RAB39B;EIF2S1;ARHGAP24;NPLOC4;APPBP2;…	138
LCnmf1	SubCell_BarCode	H322 Secretory S2 30609389	2	3.52872e-07	1.72907e-05	2.70979	40.2597	VEZT;GRAMD1A;NBAS;TRAM1;LPGAT1;TMEM41B;INSIG2;PIGP;LPCAT1;TMTC3;TMEM97;NALCN;MRPL32;ZMPSTE24;HERPUD1;NSDHL;EBP;SPTLC2;DDRGK1;RNF170;SLC39A7;ATP7A;PLXNA3;JAG2;CSNK1G3;NUS1;CCDC115;RAB27B;SGPP1;TMUB2;ALDH3A2;MBLAC2;NCEH1;OSTC;LPCAT2;PCYOX1L;CHPT1;IFNAR1	38
LCnmf1	SubCell_BarCode	U251 Secretory Unclassified 30609389	3	7.14378e-07	2.33364e-05	1.9322	27.3442	GOLT1B;TMEM41B;SLC35B1;TESK1;LPCAT1;PTPRJ;MRPL32;PHTF1;CYB5D2;HERPUD1;PIGX;SGCE;NSDHL;GPR176;GNPTAB;RNF19A;TMEM108;RNF150;ATP7A;TMED5;NXPE3;EPHA5;ITGA4;ITGA3;IFNGR1;SPHK2;CCDC115;TTC7B;SLC35G2;POMGNT2;ALDH3A2;CNKSR2;TPST1;PITPNM1;RUFY2;FAM20B;B4GALT6;B4GALT7;PIGH;IFNAR1;GRAMD1B;GRAMD1A;ATL3;INSIG2;SLC20A1;AMIGO1;PEX11B;USP12;SLC38A10;ZDHHC21;LRP8;ZMPSTE24;LMAN1;SCFD1;EBP;MAN2A2;DDRGK1;EMC1;PLXNA2…	78
LCnmf1	SubCell_BarCode	MCF7 Secretory S1 30609389	4	5.73333e-06	0.000140466	2.24779	27.129	RNFT2;SLC35F6;GOLT1B;ABCB6;USP12;SLC38A10;PTPRJ;ZDHHC21;ACVR1B;LRP8;TMEM165;SLC2A8;LMAN1;SNX4;UGCG;SCFD1;GNPTAB;MAN2A2;RNF19A;SLC17A5;MFSD1;ENPP4;ATP7A;ENPP5;SLC35A5;NDFIP2;ANKRD27;C5ORF15;ABCA5;SPHK2;WWP1;RAB39B;AP1AR;NIPA2;MFSD11;TMCO3;TPST1;TMEM115;SGSM3;WDFY1;B3GNT2;FAM20C;TMEM18	43
LCnmf1	SubCell_BarCode	HCC827 Secretory S2 30609389	5	1.52969e-05	0.000295261	2.89921	32.1461	JAG2;VEZT;NUS1;TRAM1;GRAMD1A;LPGAT1;CCDC115;INSIG2;TMTC3;LPCAT1;RAB27B;TMEM97;SGPP1;ZMPSTE24;HERPUD1;TMUB2;NCEH1;MBLAC2;SPTLC2;DDRGK1;OSTC;SLC39A7;ATP7A;PLXNA3	24
LCnmf1	SubCell_BarCode	H322 Secretory S1 30609389	6	1.80772e-05	0.000295261	2.1987	24.0117	RNFT2;SLC35F6;ATL3;GOLT1B;KDELR1;SLC1A1;USP12;SNX13;SLC38A10;PTPRJ;ZDHHC21;LRP8;TMEM165;ZDHHC4;SLC2A8;LMAN1;SNX4;UGCG;SCFD1;GNPTAB;SLC17A5;MFSD1;SLC35A5;NDFIP2;C5ORF15;SPHK2;WWP1;AP1AR;NIPA2;MCOLN1;MFSD11;MIB1;TPST1;TMEM115;PIK3IP1;RNF149;RUFY2;WDFY1;B3GNT2;B4GALT7	40
LCnmf1	SubCell_BarCode	MCF7 Cytosol Unclassified 30609389	7	2.39954e-05	0.000335936	1.52919	16.267	PANK2;PANK3;IFIT5;CCP110;UBE2L6;ZFAND1;NR3C1;TXNDC17;EPS8;PSMD9;NUB1;PPIP5K2;CHORDC1;TRAPPC12;ANKS1A;SEPHS2;NUDT14;TRIM23;KPNA1;C11ORF68;ATG3;RALGAPA1;COG4;TOMM34;DYRK1A;ARMC8;FAM91A1;TANC2;ZC2HC1A;KATNAL1;SPECC1L;TBC1D24;AAGAB;HECA;TTPAL;VCL;TXNDC9;CUL5;PDXDC1;SHC1;COPB1;FLII;CUL2;EIF5A2;TWF2;PDGFA;UBR1;C9ORF72;RPAP3;STRIP1;VCPIP1;PRPSAP2;VPS8;TBC1D13;TBC1D14;DYM;RSU1;SMYD3;TBC1D15;RAP1GAP2;EIF2…	139
LCnmf1	SubCell_BarCode	A431 Cytosol Unclassified 30609389	8	0.000185944	0.00227782	1.47736	12.6906	PANK2;TRIO;KDELR1;IFIT5;UBE2D1;CCP110;UBE2L6;ZFAND1;NR3C1;PSMD9;PPIP5K2;OSBP;CHORDC1;TRAPPC12;ANKS1A;KPNA3;NUDT14;TRIM23;C11ORF68;ATG3;RALGAPA1;TOMM34;DYRK1A;FAM91A1;ZC2HC1A;KATNAL1;TBC1D24;AAGAB;HECA;VCL;COPB1;FLII;CUL2;UBR1;NLK;C9ORF72;RPAP3;VCPIP1;PRPSAP2;IRAK1;PDCD10;VPS8;TBC1D14;RSU1;SMYD3;TBC1D15;PPP1R21;VTA1;TRAPPC4;STAM;EIF2S1;APPBP2;RCAN3;TAB2;MMS19;NIT1;ACBD3;TECPR1;ATG2B;CDK16;LRSAM1;U…	122
LCnmf1	SubCell_BarCode	U251 Cytosol Unclassified 30609389	9	0.000231159	0.00251707	1.45864	12.2124	SH3GL3;TRIO;PANK3;IFIT5;UBE2L6;ZFAND1;TXNDC17;ZDHHC4;PSMD9;NUB1;UBASH3B;PPIP5K2;OSBP;CHORDC1;TRAPPC12;KPNA5;NUDT14;TRIM23;KPNA1;C11ORF68;ATG3;STARD4;COG4;TOMM34;ZC2HC1A;KATNAL1;TBC1D24;AAGAB;TTPAL;VCL;TXNDC9;DCUN1D5;SHC1;COPB1;FLII;EIF5A2;TWF2;VCPIP1;PRPSAP2;SNX2;IRAK1;PDCD10;TBC1D13;TBC1D14;DYM;RSU1;SMYD3;TBC1D15;RAP1GAP2;EIF2B3;VTA1;TRAPPC4;PHKB;STAM;ARHGAP26;NPLOC4;APPBP2;RCAN3;UBA3;TAB2;MMS19…	127
LCnmf1	SubCell_BarCode	A431 Secretory S1 30609389	10	0.000320979	0.00314559	2.00908	16.1613	SLC35F6;ATL3;GOLT1B;SLC35B1;SNX13;SLC38A10;PTPRJ;TMEM165;LMAN1;UGCG;SCFD1;GNPTAB;MAN2A2;SLC17A5;MFSD1;SLC35A5;TMED5;NDFIP2;C5ORF15;ABCA5;AP1AR;NIPA2;MFSD11;TMCO3;MTOR;MIB1;TPST1;TMEM115;RUFY2;FAM20B;WDFY1;FAM20C;B3GNT2;B4GALT7	34
LCnmf1	SubCell_BarCode	U251 Cytosol C2 30609389	11	0.000464555	0.00380179	1.98577	15.2396	EIF4E3;PDXDC1;CUL5;DIS3L;CUL2;SMG9;UBR1;NR3C1;SMG5;RPAP3;EPS8;STRIP1;FAM120B;VPS8;ABCF2;ANKRD50;KPNA3;PCMTD1;VPS18;YTHDF3;RALGAPA1;PPP1R21;DYRK1A;KLHL2;ARMC8;FAM91A1;EIF2S1;TANC2;GOPC;HECA;FBXL3;ACBD3;EXOC2	33
LCnmf1	SubCell_BarCode	H322 Cytosol C2 30609389	12	0.000465525	0.00380179	1.77638	13.629	BECN1;NECAB3;CUL5;PDXDC1;USP32;MYT1L;ARPC1B;FLII;FAF1;CUL2;DIS3L;SRP54;UBR1;CAMKK1;RPAP3;SMG5;DEDD2;STRIP1;UBASH3B;FAM120B;VPS8;KPNA3;ANKRD50;TRIM23;SCYL1;PCMTD1;PRMT5;VPS18;STARD4;YTHDF3;EIF1AY;PPP1R21;TRAPPC4;DYRK1A;NSMCE1;KLHL2;RAB39B;HIPK3;TANC2;CUL4A;SNRK;TBC1D24;FBXL3;EXOC2;ASB1;CDK16	46
LCnmf1	SubCell_BarCode	H322 Cytosol Unclassified 30609389	13	0.0011272	0.008363	1.40917	9.56546	SH3GL3;PANK2;PANK3;IFIT5;UBE2L6;ZFAND1;NR3C1;TXNDC17;PSMD9;NUB1;PPIP5K2;CHORDC1;TRAPPC12;KPNA5;ANKS1A;SEPHS2;NUDT14;KPNA1;C11ORF68;ATG3;RALGAPA1;COG4;TOMM34;ARMC8;GTF2F1;FAM91A1;ZC2HC1A;KATNAL1;AAGAB;HECA;VCL;DCUN1D5;SHC1;COPB1;TWF2;VCPIP1;PRPSAP2;SNX2;IRAK1;FLRT2;PDCD10;DPH3;DYM;RSU1;SMYD3;TBC1D15;RAP1GAP2;FANCL;VTA1;STAM;ARHGAP26;EIF2S1;TMEM17;APPBP2;TAB2;NIT1;PLEKHM3;TECPR1;ATG2B;LRSAM1;ZFAND2…	114
LCnmf1	SubCell_BarCode	A431 Secretory S2 30609389	14	0.00119471	0.008363	2.10539	14.1689	VEZT;TRAM1;GRAMD1A;IFNGR1;INSIG2;PEX11B;PIGP;LPCAT1;SLC35G2;SGPP1;ZMPSTE24;HERPUD1;TMUB2;ALDH3A2;NSDHL;NCEH1;TMEM17;SPTLC2;DDRGK1;EMC1;RNF19A;LPCAT2;SLC39A7;IFNAR1	24
LCnmf1	SubCell_BarCode	HCC827 Secretory S1 30609389	15	0.00353513	0.0230962	1.76486	9.96263	SLC35F6;ABCB6;GOLT1B;PEX11B;USP12;PTPRJ;ZDHHC21;LRP8;TMEM165;SLC2A8;LMAN1;UGCG;SCFD1;SLC17A5;MFSD1;SLC35A5;ENPP5;MBTPS1;NDFIP2;C5ORF15;SPHK2;AP1AR;NIPA2;MCOLN1;MFSD11;MIB1;TPST1;TMEM115;AGPS;WDFY1;B3GNT2	31
LCnmf1	SubCell_BarCode	U251 Cytosol C3 30609389	16	0.00472016	0.0278433	5.22269	27.9723	JOSD2;ANKS1A;ABCF3;SCYL2;ATG2B	5
LCnmf1	SubCell_BarCode	HCC827 Secretory Unclassified 30609389	17	0.00482995	0.0278433	1.46919	7.83509	CHIC1;TMEM41B;KDELR1;SLC35B1;SNX13;MRPL32;CYB5D2;ZDHHC4;NSDHL;GNPTAB;UBASH3B;RNF19A;MCF2L;ENPP4;TMED5;CEP68;CSNK1G3;ITGA3;IFNGR1;POMGNT2;ALDH3A2;PITPNM1;RUFY2;B4GALT7;PIGH;IFNAR1;SPTBN4;NBAS;TM2D2;ATL3;SLC20A1;SHC1;SLC1A1;DERL1;ADCY3;SLC38A10;ACVR1B;EBP;ZDHHC18;MAN2A2;EMC1;PLXNA2;RNF170;DYM;APBB2;ANKRD27;ICMT;ARHGAP26;MRPL24;TMCO3;BTBD8;NR2F6;GALC;GLB1;SGSM3;LPCAT2;PCYOX1L;CHPT1;KRAS;TMEM18;PLEKH…	61
LCnmf1	SubCell_BarCode	U251 Secretory S2 30609389	18	0.00756173	0.0411694	2.21227	10.8062	CSNK1G3;NUS1;TRAM1;LPGAT1;ICMT;SLC1A1;PIGP;TMTC3;DERL1;RAB27B;TMEM97;SPTLC2;OSTC;SLC39A7	14
LCnmf1	SubCell_BarCode	MCF7 Secretory Unclassified 30609389	19	0.00966534	0.0478481	1.35436	6.28316	VEZT;TRAM1;LPGAT1;KDELR1;SLC35B1;PIGP;TESK1;LPCAT1;SNX13;PLOD1;TMEM97;MRPL32;PHTF1;CYB5D2;HERPUD1;PIGX;NSDHL;SPTLC2;MCF2L;SLC39A7;TRIM27;SIL1;TMED5;CEP68;NXPE3;CSNK1G3;GSTK1;ITGA3;IFNGR1;CCDC115;TTC7B;POMGNT2;ZDHHC14;ALDH3A2;MBLAC2;FAM20B;B4GALT7;DBN1;PIGH;IFNAR1;RTN2;SNAP47;GRAMD1A;NBAS;ATL3;INSIG2;SLC20A1;AMIGO1;SLC1A1;PEX11B;DERL1;TMTC3;ADCY3;ZMPSTE24;ADCY5;ZNRF1;EBP;ZDHHC18;DDRGK1;EMC1;PLXNA2…	81
LCnmf1	SubCell_BarCode	U251 Secretory S1 30609389	20	0.00976492	0.0478481	1.73074	8.01154	VEZT;SLC35F6;NBAS;ABCB6;SLC45A1;SNX13;TMEM165;SLC2A8;UGCG;SLC17A5;MFSD1;SLC35A5;MBTPS1;NDFIP2;C5ORF15;RAB39B;AP1AR;NIPA2;MCOLN1;TMEM115;RNF149;AGPS;WDFY1;FAM20C;B3GNT2	25
LCnmf1	CCLE_Proteomics_2020	CAKI1 KIDNEY TenPx36	1	2.59001e-06	0.000976433	1.95158	25.1049	SLC35F6;TRAM1;TRIO;LPGAT1;GOLT1B;KDELR1;GDA;USP32;ARPC1B;TESK1;PTPRJ;CYB5D2;NUB1;AP1G1;MFSD1;ENPP5;SLC25A44;GALNT8;PCMTD1;VPS18;COG4;TTC7B;MUL1;ARMC8;JOSD2;FAM91A1;TPST1;RUFY2;B4GALT7;VCL;RTN2;SNAP47;GRAMD1A;TM2D1;COPB1;CUL2;USO1;EIF5A2;TWF2;HTT;TMEM165;ADCY5;SNX4;UGCG;AP3M1;SNX2;EMC1;VPS8;IARS2;RSU1;ABCF3;PLXNA3;ARFGEF2;CYB5A;PPP1R21;AKR1C1;GBF1;PDE2A;WWP1;PHKB;MTOR;NCEH1;TMEM115;GLB1;MMS19;ACBD…	67
LCnmf1	CCLE_Proteomics_2020	NCIH2052 PLEURA TenPx32	2	8.25343e-06	0.00155577	2.13042	24.9363	SLC35F6;TRIO;ATL3;SLC20A1;USP32;COPB1;FLII;SLC1A1;EIF5A2;DERL1;ADCY3;ASAP2;CAMKK1;CORO1C;AP3M1;PDLIM2;SPTLC2;PPP4R4;FAM120A;OSBP;MFSD1;ME3;APBB2;NUDT14;KPNA1;PPP1R21;GBF1;SPATS2;PDE2A;TSC22D2;TOMM34;WWP1;RAB27B;JOSD2;EIF2S1;SGPP1;ARHGAP24;ARHGAP23;ZC2HC1A;RUFY2;WDFY1;FAM20C;FBXL2;B4GALT6;BCAR1;PLEKHM3;ASB1	47
LCnmf1	CCLE_Proteomics_2020	PANC0403 PANCREAS TenPx40	3	1.56007e-05	0.00196049	2.03952	22.5738	VEZT;SLC35F6;LPGAT1;TMEM41B;MAST2;WDR45;NSDHL;SPTLC2;AP1G1;DHX15;SLC35A5;VPS18;CSNK1G3;PLA2G12A;CCDC115;FAM91A1;ALDH3A2;RUFY2;B3GNT2;MICU2;CCDC82;PIGH;SPTBN4;GRAMD1A;NBAS;ATL3;SLC38A10;LRP8;ZMPSTE24;TMEM165;SCFD1;PDLIM2;PRPSAP2;EMC1;RNF170;ICMT;TRPV2;WWP1;MCOLN1;CUL4A;NCEH1;PIK3IP1;SGSM3;LPCAT2;ACBD3;MAMLD1;CNIH4;LGMN;BCL2L1	49
LCnmf1	CCLE_Proteomics_2020	T47D BREAST TenPx09	4	3.40569e-05	0.00300843	2.35366	24.2132	RTN2;LRSAM1;CUL5;KDELR1;ADK;PIGX;RHOT1;AP1G1;LDHD;OSBP;HLTF;NEU1;VPS8;GSE1;RNF150;SLC25A44;ENPP5;SCYL2;MBTPS1;RRM1;RALGAPA1;TRAPPC4;STAT3;GBF1;ARMC8;MFSD11;BCKDK;SDHAF2;SGSM3;FAM20C;AGGF1;FBXL3	32
LCnmf1	CCLE_Proteomics_2020	HEC6 ENDOMETRIUM TenPx35	5	4.34189e-05	0.00300843	1.88701	18.9543	SH3GL3;TRIO;WDR48;PANK3;EIF4E3;ADK;PKD1;SNAPC5;LSM10;RNF115;AP1G1;NKIRAS1;OGFOD1;DGCR6L;KPNA1;PRMT5;ELAC2;TSC22D2;LMTK3;TUBG1;RABGGTB;SUPT7L;NUP93;TBC1D24;AAGAB;CHMP7;VCL;PIGH;FYTTD1;GTF2A1;SEH1L;NAA20;MRPL18;USP12;MALSU1;NLK;SUPT6H;DPCD;NT5DC1;MAPK8;ZDHHC18;IRAK1;HLTF;NEU1;ABCF3;RNF20;NUS1;PPP1R14C;VTA1;TRAPPC4;EAF1;RAB27B;MRPL24;FBXL2	54
LCnmf1	CCLE_Proteomics_2020	MONOMAC1 HAEMATOPOIETIC AND LYMPHOID TISSUE TenPx23	6	4.78796e-05	0.00300843	1.63772	16.2901	PANK2;KDM1A;MYT1L;MAST2;ARPC1B;FAF1;SRP54;ADK;CCNC;TMEM97;PKD1;SMG5;PPP6C;NUB1;PPP6R1;PPIP5K2;AP1G1;OSBP;DHX15;TRAPPC12;SLC25A40;MFSD1;SCYL1;VKORC1;PRMT5;VPS18;ATG3;CSNK1G3;ITGA4;COG4;DYRK1A;NSMCE1;ARMC8;NUP93;RASA1;WDFY1;TBC1D24;MICU2;SNRNP200;EXOC2;PRKAA1;NBAS;GALT;DCUN1D5;CUL5;COPB1;CUL2;USO1;CTR9;HTT;UBR1;NALCN;RXRB;STRIP1;VCPIP1;AP3M1;RHOT1;PRPSAP2;SNX2;PDCD10;EMC1;ORC3;FAM120A;VPS8;TBC1D13;…	89
LCnmf1	CCLE_Proteomics_2020	WM88 SKIN TenPx32	7	9.39377e-05	0.00505922	1.72984	16.0406	PANK2;LPGAT1;ARPC1B;CCNC;WDR45;PPP6C;ATIC;GNPTAB;AP1G1;NKRF;NKIRAS1;OGFOD1;TRAPPC12;MFSD1;SLC25A44;KPNA1;VKORC1;PRMT5;VPS18;ANAPC7;RALGAPA1;COG4;SEMA6D;DYRK1A;TTC7B;ARMC8;NIPA2;JOSD2;RABGGTB;WDFY1;FAM20B;B4GALT6;CHMP7;EXOC2;BECN1;INSIG2;SLC20A1;CTR9;PARN;HTT;UBR1;PPM1F;SNX4;AP3M1;PDCD10;EMC1;NT5DC3;DYM;IARS2;SMYD3;ABCF2;ARFGEF2;RRM1;TRAPPC4;STAT3;ELP2;EIF2S1;MTOR;CUL4A;KBTBD2;MMS19;CNIH4;ASB1;ATG…	65
LCnmf1	CCLE_Proteomics_2020	HCC2218 BREAST TenPx21	8	0.000116019	0.00510738	1.78911	16.2124	USP32;SRP54;TMEM97;IER3IP1;WDR45;SMG5;SLC2A8;PPIP5K2;MCF2L;OSBP;KAT7;NANS;SLC25A44;SEPHS2;SCYL1;VPS18;CSNK1G3;WDR37;COG4;RABGGTB;DNAJC2;PITPNM1;SNAP47;PRKAA1;GALT;PDXDC1;NAA20;COPB1;PEX11B;USO1;TMEM165;ADCY5;VCPIP1;AP3M1;MAN2A2;SLC17A5;DYM;IARS2;SMYD3;SLC25A22;ATE1;ARFGEF2;RRM1;BRF1;YTHDF3;ELP2;RAB27B;PHKB;ARHGAP26;TMEM115;SGSM3;DNAJA3;ABCE1;ACBD3;CNIH4;TECPR1	56
LCnmf1	CCLE_Proteomics_2020	MOLM13 HAEMATOPOIETIC AND LYMPHOID TISSUE TenPx27	9	0.000121927	0.00510738	1.61688	14.5714	MCUR1;TRAM1;DGKB;USP32;MYT1L;ARPC1B;FAF1;DIS3L;SRP54;ADK;ZFAND1;NUB1;PPP6R1;PPIP5K2;OGFOD1;TRAPPC12;MFSD1;TRIM27;SLC35A5;SEPHS2;TRIM23;VKORC1;VPS18;CSNK1G3;ELAC2;COG4;DYRK1A;MUL1;ARMC8;NIPA2;RABGGTB;GTPBP4;NUP93;MBLAC2;WDFY1;FAM20B;MICU2;SNRNP200;EXOC2;GRAMD1A;NBAS;DCUN1D5;CUL5;FLII;CUL2;PEX11B;USO1;USP12;CTR9;RXRB;VCPIP1;AP3M1;SNX2;PDCD10;DDRGK1;ORC3;VPS8;SLC17A5;RNF170;TBC1D14;DYM;NAE1;ABCF2;AB…	82
LCnmf1	CCLE_Proteomics_2020	HEYA8 OVARY TenPx27	10	0.00020124	0.00656572	2.09124	17.7986	TXNDC9;DGKB;GDA;TM2D1;CUL2;EIF5A2;SRA1;ZFAND1;ASAP2;CORO1C;HLTF;PLXNA2;ME3;APBB2;ANKRD50;KPNA3;PRMT5;YTHDF3;FOXJ3;PDE2A;TSC22D2;SPATS2;TOMM34;ARMC8;STAM;GTPBP4;ARHGAP24;NCEH1;MMS19;BCAR1;DBN1;BCL2L1;ASB1	33
LCnmf1	CCLE_Proteomics_2020	A204 SOFT TISSUE TenPx23	11	0.000218603	0.00656572	1.87305	15.7865	NUMBL;PANK2;PANK3;LPGAT1;GALT;KDM1A;DCUN1D5;TM2D1;COPB1;IFIT5;TWF2;PLOD1;PKD1;NALCN;SUPT6H;DPCD;SCFD1;PERP;FAM120B;RSU1;TRIM27;SIL1;SLC25A22;SCYL1;APPL1;PRMT5;RRM1;ANAPC7;ELAC2;TRAPPC4;STAT3;TMCO3;LRRC41;CIT;NR2F6;CUL4A;NT5C3B;APPBP2;PITPNM1;RUFY2;MMS19;ABCE1;B4GALT7;VCL	44
LCnmf1	CCLE_Proteomics_2020	SCC25 UPPER AERODIGESTIVE TRACT TenPx37	12	0.000231612	0.00656572	1.68847	14.1333	VEZT;LPGAT1;GOLT1B;SNX13;PLOD1;PTPRK;EFTUD2;SPTLC2;DHX15;SLC39A7;TRIM27;SIL1;TMED5;NSMCE1;FAM91A1;GTPBP4;PISD;NUP93;WDFY1;FAM20B;MICU2;SNRNP200;PIGH;FYTTD1;NBAS;SEH1L;ATL3;MRPL18;CTR9;DERL1;TMTC3;PARN;SLC38A10;ACVR1B;SUPT6H;ZMPSTE24;TMEM165;SCFD1;RHOT1;MAN2A2;PERP;EMC1;BMS1;FAM120A;RNF170;SLC25A25;MARK1;JAG2;MBTPS1;ICMT;MRPL24;SGPP1;MTOR;MIB1;TMUB2;PDP1;TMEM115;OSTC;KBTBD2;GOPC;SLC25A32;CNIH4	62
LCnmf1	CCLE_Proteomics_2020	NCIH1435 LUNG TenPx15	13	0.000252203	0.00656572	1.92011	15.9087	RNFT2;PRKAA1;ABCB6;TMEM41B;PDXDC1;ARPC1B;FAF1;USO1;HTT;PDGFA;UBR1;SLC2A8;SNX4;STRIP1;VCPIP1;ATIC;AP1G1;OSBP;CHORDC1;DGCR6L;BBS7;NUDT14;SCYL2;PRMT5;ATE1;RRM1;ABCA5;YTHDF3;COG4;GBF1;ARMC8;TUBG1;YWHAZ;CIT;RCAN3;CHPT1;MMS19;ACBD3;EXOC2;CDK16	40
LCnmf1	CCLE_Proteomics_2020	NCIH1573 LUNG TenPx12	14	0.000269138	0.00656572	1.83973	15.1231	RNFT2;VEZT;NBAS;ABCB6;TMEM41B;SLC20A1;MAST2;MRPL18;PEX11B;USP12;TMEM97;NLK;IER3IP1;ZMPSTE24;NSDHL;RHOT1;RNF19A;PPP4R4;CHCHD6;ATP7A;SLC25A44;BBS4;CBR4;CSNK1G3;NDFIP2;ICMT;SEMA6D;LMTK3;MUL1;RAB27B;AP1AR;NIPA2;MFSD11;POMGNT2;LRRC41;TMUB2;LYRM1;SGSM3;DNAJA3;OSTC;LPCAT2;PCYOX1L;CHPT1;B4GALT6;IFNAR1	45
LCnmf1	CCLE_Proteomics_2020	MDAMB231 BREAST TenPx27	15	0.000272457	0.00656572	1.94687	15.98	TRIO;PANK3;CUL5;ATL3;COPB1;FLII;USO1;IFIT5;ASAP2;NR3C1;WDR45;UGCG;NUB1;UBASH3B;FAM120A;OSBP;APBB2;SLC39A7;SLC35A5;PLXNA3;NUS1;ITGA3;LMTK3;SGPP1;TMUB2;TMEM115;RASA1;RUFY2;DRG2;FAM20C;MMS19;VCL;BIRC2;EXOC2;CNIH4;ASB1;CDK16;BCL2L1	38
LCnmf1	CCLE_Proteomics_2020	TE4 OESOPHAGUS TenPx33	16	0.000278651	0.00656572	1.84977	15.1414	PANK3;SLC20A1;DERL1;LPCAT1;PTPRJ;TMEM97;ACVR1B;NALCN;SUPT6H;CYB5D2;HERPUD1;ZDHHC4;ADCY5;SCFD1;AP1G1;DDRGK1;PERP;TRAPPC12;TRIM27;SLC25A44;MARK1;SCYL1;MBTPS1;PLA2G12A;CCDC115;RALGAPA1;AKR1C1;GBF1;WWP1;NIPA2;SUPT7L;ALDH3A2;LYRM1;PITPNM1;SDHAF2;CDKN2AIPNL;AGPS;RCAN3;RUFY2;B3GNT2;GOPC;MICU2;EAPP;ACBD3	44
LCnmf1	CCLE_Proteomics_2020	JHOS2 OVARY TenPx33	17	0.000306251	0.00679156	1.99285	16.1243	BECN1;WDR48;CUL5;MAST2;ASAP2;WDR45;NALCN;CYB5D2;PIGX;ADCY5;STRIP1;UGCG;SCFD1;RNF19A;PERP;FAM120A;CHORDC1;VPS8;ME3;SLC35A5;RRM1;NIPSNAP3A;ITGA3;PPP1R21;TRAPPC4;PHKB;POMGNT2;ZC2HC1A;NCEH1;RCAN3;B4GALT6;B4GALT7;BIRC2;KANK4;IFNAR1	35
LCnmf1	CCLE_Proteomics_2020	NCIH2110 LUNG TenPx10	18	0.000354	0.00722545	2.41805	19.2144	RNF20;PLA2G12A;LPGAT1;AKR1C1;EAF1;SPATS2;TESK1;GPS2;SLC38A10;SMG9;LARP4B;NR3C1;TMCO3;RPAP3;ARHGAP23;PPM1G;ALDH3A2;SDHAF2;NANS;ACBD3;CCDC82;COA6	22
LCnmf1	CCLE_Proteomics_2020	CORL88 LUNG TenPx21	19	0.000364147	0.00722545	1.63086	12.9131	PANK2;USP32;CCP110;ASH2L;PKD1;SMG5;PIGX;AP1G1;RNF19A;OSBP;DHX15;TRAPPC12;SLC25A40;ENPP4;ANKS1A;SLC35A5;SCYL2;CSNK1G3;SEMA6D;ARMC8;MFSD11;RABGGTB;YWHAZ;RC3H2;ZDHHC14;ZC2HC1A;TBC1D24;EXOC2;IFNAR1;RNFT2;PRKAA1;CUL5;HTT;ZDHHC21;ACVR1B;PPM1E;ZMPSTE24;UGCG;NT5DC1;PRPSAP2;PERP;NT5DC3;PLXNA2;SLC17A5;DYM;ABCF3;TBC1D15;SLC25A25;MARK1;NDFIP2;YTHDF3;VTA1;AKR1C1;SLC4A10;RPA2;RAB39B;MTOR;MIB1;ARHGAP23;CUL4A;SN…	66
LCnmf1	CCLE_Proteomics_2020	A704 KIDNEY TenPx32	20	0.000445418	0.00839613	1.74768	13.486	VEZT;SLC35F6;TRAM1;TRIO;LPCAT1;NR3C1;NUB1;SPTLC2;PPIP5K2;AP1G1;TRAPPC12;SLC25A40;ME3;PCMTD1;VKORC1;VPS18;JOSD2;RABGGTB;POMGNT2;PITPNM1;PRKAA1;CUL5;INSIG2;FLII;USO1;TMTC3;HTT;DPCD;CORO1C;LMAN1;SNX4;STRIP1;PDLIM2;MAN2A2;NT5DC3;VPS8;SLC17A5;RNF170;CYB5A;GBF1;STAT3;PHKB;ARHGAP24;BCKDK;LYRM1;NCEH1;FBXL2;BCAR1;PLEKHM3	49
LCnmf1	CCLE_Proteomics_2020	NCIH1581 LUNG TenPx14	21	0.000549443	0.00986381	1.7293	12.9812	USP32;DIS3L;SRP54;IFIT5;PKD1;CISD3;PPP6C;ATIC;NUDT14;SCYL2;BBS4;KPNA1;GALNT8;SCYL1;PRMT5;DYRK1A;ARMC8;POMGNT2;DNAJC2;AAGAB;CHMP7;VCL;EXOC2;BECN1;SNAP47;PRKAA1;GMPR2;COPB1;CUL2;STRIP1;PRPSAP2;MAN2A2;TBC1D13;ABCF3;MARK1;CHTOP;PPP1R21;GBF1;RAB39B;LYRM9;PHKB;ARHGAP26;EIF2S1;MTOR;RNF146;DRG2;MMS19;NIT1;TECPR1	49
LCnmf1	CCLE_Proteomics_2020	NCIH441 LUNG TenPx15	22	0.000610408	0.0104602	1.84257	13.6375	VEZT;MCUR1;PRKAA1;MYT1L;GMPR2;SLC1A1;PEX11B;TESK1;ADK;PDGFA;TXNDC17;RXRB;PDCD10;VPS8;RNF170;ME3;SMYD3;ANKRD50;ABCF3;GALNT8;CEP68;MBTPS1;CYB5A;WDR37;PPP1R21;COG4;LYRM9;RAB27B;MFSD11;ARHGAP24;GALC;BCKDK;NT5C3B;SGSM3;RCAN3;TBC1D24;CDO1;EXOC2;TECPR1	39
LCnmf1	CCLE_Proteomics_2020	NCIH1155 LUNG TenPx26	23	0.000940576	0.0148147	1.64041	11.4321	WDR48;KDM1A;MYT1L;MAST2;FAF1;CCP110;WDR45;UBASH3B;NKIRAS1;PPP6R2;MCF2L;TRAPPC12;KPNA5;BBS4;RALGAPA1;TTC7B;TUBG1;RABGGTB;RC3H2;LRRC41;TANC2;ZC2HC1A;KATNAL1;TBC1D24;FAM20C;CHMP7;GRAMD1A;GALT;INSIG2;PELI3;LRP8;PPM1E;CAMKK1;PPM1F;PPM1G;NT5DC1;MAPK8;IRAK1;GSE1;SLC25A25;PLXNA3;CYB5A;EIF2B3;ABCA5;YTHDF3;FANCL;TRAPPC4;PDE2A;SLC4A10;RAB39B;SNRK;APPBP2;KBTBD2;ATG2B	54
LCnmf1	CCLE_Proteomics_2020	ZR751 BREAST TenPx10	24	0.000943109	0.0148147	1.79595	12.5112	RTN2;SNAP47;LRSAM1;PDXDC1;GMPR2;COPB1;FLII;PEX11B;SRP54;HTT;UBR1;SMG5;PPP6C;STRIP1;AP3M1;AP1G1;LDHD;IARS2;NANS;ABCF3;SEPHS2;TBC1D15;SCYL2;VPS18;ARFGEF2;WDR37;RALGAPA1;COG4;TRAPPC4;ELP2;PHKB;RABGGTB;FAM91A1;SGSM3;RCAN3;TBC1D24;AAGAB;LSM14B;ACBD3	39
LCnmf1	CCLE_Proteomics_2020	KYM1 SOFT TISSUE TenPx38	25	0.00101399	0.015291	1.85097	12.7603	VEZT;LRSAM1;GMPR2;COPB1;USO1;TWF2;ZDHHC21;LRP8;DPCD;LMAN1;STRIP1;AP1G1;FAM120B;HLTF;OSBP;APBB2;SLC25A22;SLC25A25;TRIM23;APPL1;EPHA5;PRMT5;ATE1;ANKRD27;PPP1R21;VTA1;GBF1;SLC35G2;ARMC8;EIF2S1;MTOR;DRG2;GOPC;VCL;EXOC2	35
LCnmf1	CCLE_Proteomics_2020	LMSU STOMACH TenPx41	26	0.00126431	0.0183326	1.97204	13.1599	FYTTD1;CUL5;DCUN1D5;HTT;SLC38A10;SMG9;UBR1;CAMKK1;SCFD1;KCTD20;ANKRD50;TBC1D15;SCYL2;KPNA1;SCYL1;EIF2B3;ARMC8;FAM91A1;EIF2S1;MTOR;TANC2;ZC2HC1A;RASA1;WDFY1;MMS19;ABCE1;BIRC2;ASB1	28
LCnmf1	CCLE_Proteomics_2020	PANC0203 PANCREAS TenPx42	27	0.00163525	0.022833	1.81094	11.6189	VEZT;NBAS;MRPL18;PEX11B;CTR9;DERL1;SLC38A10;MALSU1;MRPL32;EPS8;SPTLC2;GRPEL1;BMS1;FAM120A;LDHD;IARS2;SUDS3;CSNK1G3;GSTK1;FAHD1;CCDC115;MUL1;AP1AR;MRPL24;SUPT7L;NR2F6;TMUB2;RASA1;LPCAT2;FAM20B;B3GNT2;KRAS;ACBD3;CNIH4	34
LCnmf1	CCLE_Proteomics_2020	KNS81 CENTRAL NERVOUS SYSTEM TenPx29	28	0.00171734	0.0231228	1.52769	9.72676	SLC35F6;MCUR1;TRAM1;GOLT1B;DGKB;TESK1;LPCAT1;SNX13;PLOD1;CISD3;SLC2A8;SGCE;NSDHL;MFSD1;SLC39A7;ENPP5;SIL1;EPHA5;VPS18;SPHK2;MUL1;SLC35G2;POMGNT2;TPST1;FAM20C;PIGH;SNAP47;GRAMD1A;NUMBL;NBAS;ABCB6;TMTC3;SLC38A10;TMEM165;LMAN1;UGCG;RHOT1;MAN2A2;DDRGK1;EMC1;NT5DC3;VPS8;NEU1;RNF170;IARS2;SLC25A25;PLXNA3;TUB;MBTPS1;NUS1;NIPSNAP3A;WWP1;RAB27B;MCOLN1;TMCO3;MIB1;TMUB2;PDP1;APPBP2;TMEM115;GLB1;PCYOX1L;GOPC…	65
LCnmf1	CCLE_Proteomics_2020	A172 CENTRAL NERVOUS SYSTEM TenPx24	29	0.00205897	0.0261066	1.73816	10.7515	SNAP47;SPTBN4;SLC35F6;NUMBL;TXNDC9;LPGAT1;SLC20A1;MAST2;IFIT5;LRP8;CAMKK1;SNAPC5;SNX4;AP3M1;NKIRAS1;MFSD1;TBC1D14;APBB2;SIL1;SLC25A25;EPHA5;TUB;RANBP3;ITGA3;GBF1;STAM;MIB1;ARHGAP23;NPLOC4;KATNAL1;TMEM115;RUFY2;MICU2;CHMP7;DBN1;CNIH4;BCL2L1	37
LCnmf1	CCLE_Proteomics_2020	HS944T SKIN TenPx05	30	0.00212984	0.0261066	2.11939	13.0379	VPS18;PPP1R21;RALGAPA1;USP32;GMPR2;TWF2;TTC7B;HTT;TIMM22;WDR45;FAM91A1;GNPTAB;KCTD20;NKIRAS1;VPS8;RCAN3;TRAPPC12;SLC25A44;EXOC2;ATG2B;CDK16	21
LCnmf1	CCLE_Proteomics_2020	NCIH929 HAEMATOPOIETIC AND LYMPHOID TISSUE TenPx42	31	0.00214669	0.0261066	1.55378	9.54614	ARPC1B;FAF1;SRP54;SRA1;SMG9;WDR45;SMG5;HERPUD1;PPP6C;ATIC;UBASH3B;PPP6R1;OGFOD1;PPP6R2;CHORDC1;TRAPPC12;PAAF1;PRMT5;ATG3;WDR37;ELAC2;ZBTB38;RABGGTB;AAGAB;CHMP7;DCUN1D5;CUL5;SHC1;NAA20;COPB1;PEX11B;USO1;LMAN1;AP3M1;PRPSAP2;IRAK1;NEU1;CSK;NAE1;ABCF2;ABCF3;RAP1GAP2;ATE1;EIF2B3;RRM1;PPP1R21;TRAPPC4;ELP2;PHKB;EIF2S1;OSTC;UBA3;DRG2;MMS19;NIT1;ABCE1;ATG2B	57
LCnmf1	CCLE_Proteomics_2020	8505C THYROID TenPx40	32	0.00227022	0.026746	1.77108	10.7821	LRSAM1;FLII;SRP54;TWF2;ASAP2;WDR45;NR3C1;DPCD;NALCN;AP3M1;SNX2;FAM120A;TBC1D13;NAE1;NANS;ANKRD50;ABCF3;PAAF1;APPL1;KPNA1;SCYL1;RAP1GAP2;PRMT5;EIF2B3;PPP1R21;TOMM34;EIF2S1;ARHGAP24;RASA1;UBA3;DRG2;ABCE1;BIRC2;BCAR1	34
LCnmf1	CCLE_Proteomics_2020	HT1080 SOFT TISSUE TenPx34	33	0.00261955	0.0298987	1.91503	11.3844	TXNDC9;DGKB;SLC20A1;CUL2;TWF2;UBR1;RCHY1;DPCD;PPM1F;NT5DC1;NKIRAS1;SLC39A7;BBS7;KPNA3;BBS4;ATG3;TSC22D2;TRPV2;RABGGTB;RNF146;RASA1;CINP;B4GALT6;ABCE1;CHMP7;ASB1	26
LCnmf1	CCLE_Proteomics_2020	K029AX SKIN TenPx33	34	0.00269644	0.0298987	1.60419	9.49013	GRAMD1B;SLC35F6;ABCB6;DCUN1D5;CUL5;SHC1;HEXB;TWF2;UBR1;NALCN;TXNDC17;EPS8;AP3M1;PPP6R1;PPIP5K2;AP1G1;PPP6R2;PPP4R4;VPS8;MFSD1;IARS2;NAE1;NANS;SLC25A44;SCYL2;COA6;VPS18;ARFGEF2;STAT3;PDE2A;MUL1;ELP2;GLRX2;NIPA2;JOSD2;MCOLN1;FAM91A1;MTOR;BCKDK;SNRK;APPBP2;RCAN3;KBTBD2;DRG2;AAGAB;B4GALT6;TECPR1	47
LCnmf1	CCLE_Proteomics_2020	LNCAPCLONEFGC PROSTATE TenPx30	35	0.00291859	0.0314374	1.71191	9.99184	FH;LRSAM1;ABCB6;PDXDC1;RNF6;MALSU1;PWP1;CAMKK1;MRPL32;CYB5D2;CISD3;HERPUD1;ZNRF1;LDHD;GSE1;SIL1;ABCF3;CBR4;SLC25A25;CBX7;CYB5A;PLA2G12A;NIPSNAP3A;EIF1AY;VTA1;GLRX2;LARP4B;MRPL24;RC3H2;BCKDK;MRPL30;LYRM1;MBLAC2;SGSM3;DNAJA3;FDX1	36
LCnmf1	CCLE_Proteomics_2020	NCIH2126 LUNG TenPx17	36	0.00311801	0.0326525	1.79992	10.3866	GRAMD1B;NBAS;PRKAA1;LPGAT1;ABCB6;PDXDC1;GOLT1B;USO1;SRP54;DERL1;UBR1;ADCY5;ZMPSTE24;NSDHL;NUB1;DDRGK1;DHX15;ANKS1A;NANS;PAAF1;SCYL1;GSTK1;PLA2G12A;EIF1AY;CCDC115;TRAPPC4;FAM91A1;SGPP1;TMUB2;SGSM3	30
LCnmf1	CCLE_Proteomics_2020	OVCAR8 OVARY TenPx24	37	0.00347263	0.0353832	1.98867	11.2615	AKIRIN2;NUMBL;NDFIP2;TRIO;RANBP3;TXNDC9;PPP1R14C;ADK;RPA2;GTF2F1;PWP1;CORO1C;KATNAL1;SNX16;NKIRAS1;CHORDC1;HLTF;CINP;SPECC1L;APBB2;ENPP4;DBN1	22
LCnmf1	CCLE_Proteomics_2020	OV90 OVARY TenPx32	38	0.00414292	0.0411022	1.74387	9.56751	RTN2;SH3GL3;SPTBN4;GRAMD1A;INSIG2;USP32;SLC1A1;EIF5A2;TMEM97;MED15;SNX4;NT5DC1;NUB1;SCFD1;PHACTR2;ATP7A;TMED5;GALNT8;MBTPS1;SEMA6D;AKR1C1;NIPA2;TMCO3;GALC;OSTC;FAM20B;GOPC;KRAS;MICU2;VCL;PLEKHM3	31
LCnmf1	CCLE_Proteomics_2020	HCC15 LUNG TenPx28	39	0.00460536	0.0445185	1.74681	9.39876	GRAMD1B;SPTBN4;SLC35F6;TRAM1;MCUR1;ATL3;GOLT1B;NAA20;IFIT5;PTPRJ;CISD3;SLC2A8;UGCG;NT5DC1;ZDHHC18;FLRT2;DYM;ME3;IARS2;SCYL1;ICMT;ANAPC7;IFNGR1;FANCL;WWP1;RAB27B;APPBP2;RNF149;BCL2L1;ASB1	30
LCnmf1	CCLE_Proteomics_2020	MSTO211H PLEURA TenPx39	40	0.00505896	0.0466847	1.734	9.16696	BECN1;LRSAM1;TRIO;NAA20;PPM1F;CAMKK1;LSM10;LMAN1;UGCG;BMS1;TRAPPC12;NAE1;SLC25A22;ABCF3;TBC1D15;BRF1;ELAC2;SPATS2;ELP2;FAM91A1;GTPBP4;MRPL30;MBLAC2;DDIT3;DNAJA3;UBA3;DRG2;GOPC;EXOC2;BCAR1	30
LCnmf1	CCLE_Proteomics_2020	NCIH1355 LUNG TenPx18	41	0.00515994	0.0466847	1.65796	8.73218	PRKAA1;LPGAT1;ATL3;GDA;NAA20;SLC1A1;USO1;SRP54;HTT;SMG9;LRP8;ZMPSTE24;STRIP1;ORC3;FAM120A;PLXNA2;TRAPPC12;IARS2;ANKRD50;SLC25A44;TBC1D15;BBS4;NUS1;ICMT;TRMT10C;ANAPC7;SPHK2;ELAC2;POMGNT2;MTOR;CIT;ALDH3A2;PITPNM1;ABCE1;CNIH4	35
LCnmf1	CCLE_Proteomics_2020	DU145 PROSTATE TenPx28	42	0.00520095	0.0466847	1.80851	9.51082	GRAMD1B;VEZT;TRAM1;LPGAT1;SHC1;NAA20;LPCAT1;CYB5D2;ADCY5;ZDHHC4;SGCE;SCFD1;ZDHHC18;PDLIM2;HLTF;NEU1;ENPP5;TRIM23;RALGAPA1;ITGA3;STAT3;TTC7B;NPLOC4;NCEH1;FBXL2;KANK4	26
LCnmf1	CCLE_Proteomics_2020	HEC251 ENDOMETRIUM TenPx23	43	0.0054339	0.0476414	1.61711	8.43341	FYTTD1;FH;SEH1L;WDR48;TMEM41B;GDA;PARN;PTPRJ;SUPT6H;LRP8;HERPUD1;TMEM165;PIGX;EFTUD2;LMAN1;NSDHL;MAN2A2;CHCHD6;BMS1;MED31;ENPP4;SIL1;TMED5;CYB5A;CHTOP;TRMT10C;FAHD1;ITGA3;LYRM9;TIMM22;SUPT7L;NUP93;PSPC1;MPHOSPH10;AGGF1;TARDBP;DBN1;BCL2L1	38
LCnmf1	CCLE_Proteomics_2020	CAL851 BREAST TenPx07	44	0.00573403	0.0481672	2.04866	10.5738	RTN2;GSTK1;ITGA4;USP12;TPST1;NCEH1;SDHAF2;GLB1;BOLA3;MED31;FAM20B;SLC17A5;FAM20C;MFSD1;NIT1;ATP7A;ENPP5;PIGH	18
LCnmf1	CCLE_Proteomics_2020	SJSA1 BONE TenPx35	45	0.0057494	0.0481672	1.62162	8.36536	SLC35F6;PANK3;ATL3;KDELR1;SNX13;RNF6;UBR1;SNX4;STRIP1;FLRT2;RNF19A;DYM;BBS7;RNF150;ENPP5;SLC35A5;SCYL1;MBTPS1;STARD4;ABCA5;COG4;GBF1;LMTK3;WWP1;ARMC8;TUBG1;RABGGTB;ARHGAP26;LRRC41;MTOR;TPST1;DDIT3;PCYOX1L;DRG2;FBXL2;VCL;KANK4	37
LCnmf1	ProteomicsDB_2020	Breast MCF-7 BTO:0000093 MCF7 Fulvestrant R1	1	6.97275e-09	1.7643e-06	1.88103	35.3281	UBE2D1;CCP110;EPS8;RNF115;GNPTAB;TRAPPC12;SLC25A40;TRIM27;KPNA3;SIL1;NUDT14;VPS18;ATG3;RALGAPA1;COG4;MUL1;AP1AR;FAM91A1;TANC2;PSPC1;BOLA3;SPECC1L;RUFY2;TBC1D24;NUMBL;SHC1;TMTC3;SLC38A10;SNX4;UGCG;IRAK1;MAN2A2;PDCD10;VPS8;NEU1;PLXNA2;RNF170;GSE1;PLXNA3;NUS1;NDFIP2;ANKRD27;PPP1R21;MRPL24;NR2F6;APPBP2;TMEM115;TAB2;TECPR1;ATG2B;CDK16;LRSAM1;WDR48;USP32;DIS3L;SNX13;PTPRK;WDR45;MED15;SMG5;PIGX;PPP6R2;P…	124
LCnmf1	ProteomicsDB_2020	Breast MCF-7 BTO:0000093 MCF7 V R2	2	6.97275e-09	1.7643e-06	1.88103	35.3281	UBE2D1;CCP110;EPS8;RNF115;GNPTAB;TRAPPC12;SLC25A40;TRIM27;KPNA3;SIL1;NUDT14;VPS18;ATG3;RALGAPA1;COG4;MUL1;AP1AR;FAM91A1;TANC2;PSPC1;BOLA3;SPECC1L;RUFY2;TBC1D24;NUMBL;SHC1;TMTC3;SLC38A10;SNX4;UGCG;IRAK1;MAN2A2;PDCD10;VPS8;NEU1;PLXNA2;RNF170;GSE1;PLXNA3;NUS1;NDFIP2;ANKRD27;PPP1R21;MRPL24;NR2F6;APPBP2;TMEM115;TAB2;TECPR1;ATG2B;CDK16;LRSAM1;WDR48;USP32;DIS3L;SNX13;PTPRK;WDR45;MED15;SMG5;PIGX;PPP6R2;P…	124
LCnmf1	ProteomicsDB_2020	Breast MCF-7 BTO:0000093 MCF7 4-OHT R1	3	7.20076e-09	1.7643e-06	1.8798	35.2445	UBE2D1;CCP110;EPS8;RNF115;GNPTAB;TRAPPC12;SLC25A40;TRIM27;KPNA3;SIL1;NUDT14;VPS18;ATG3;RALGAPA1;COG4;MUL1;AP1AR;FAM91A1;TANC2;PSPC1;BOLA3;SPECC1L;RUFY2;TBC1D24;NUMBL;SHC1;TMTC3;SLC38A10;SNX4;UGCG;IRAK1;MAN2A2;PDCD10;VPS8;NEU1;PLXNA2;RNF170;GSE1;PLXNA3;NUS1;NDFIP2;ANKRD27;PPP1R21;MRPL24;NR2F6;APPBP2;TMEM115;TAB2;TECPR1;ATG2B;CDK16;LRSAM1;WDR48;USP32;DIS3L;SNX13;PTPRK;WDR45;MED15;SMG5;PIGX;PPP6R2;P…	124
LCnmf1	ProteomicsDB_2020	Breast MCF-7 BTO:0000093 MCF7 V R1	4	9.05697e-09	1.7643e-06	1.88371	34.8858	UBE2D1;CCP110;EPS8;RNF115;GNPTAB;SLC25A40;TRIM27;KPNA3;SIL1;NUDT14;VPS18;ATG3;RALGAPA1;COG4;MUL1;AP1AR;FAM91A1;TANC2;PSPC1;BOLA3;SPECC1L;RUFY2;TBC1D24;NUMBL;SHC1;TMTC3;SLC38A10;SNX4;UGCG;IRAK1;MAN2A2;PDCD10;VPS8;NEU1;PLXNA2;RNF170;GSE1;PLXNA3;NUS1;NDFIP2;ANKRD27;PPP1R21;MRPL24;NR2F6;APPBP2;TMEM115;TAB2;ATG2B;CDK16;LRSAM1;WDR48;USP32;DIS3L;SNX13;PTPRK;WDR45;MED15;SMG5;PIGX;PPP6R2;PHACTR2;MFSD1;NAN…	121
LCnmf1	ProteomicsDB_2020	Breast MCF-7 BTO:0000093 MCF7 4-OHT R2	5	9.66213e-09	1.7643e-06	1.88118	34.7174	UBE2D1;CCP110;EPS8;RNF115;GNPTAB;SLC25A40;TRIM27;KPNA3;SIL1;NUDT14;VPS18;ATG3;RALGAPA1;COG4;MUL1;AP1AR;FAM91A1;TANC2;PSPC1;BOLA3;SPECC1L;RUFY2;TBC1D24;NUMBL;SHC1;TMTC3;SLC38A10;SNX4;UGCG;IRAK1;MAN2A2;PDCD10;VPS8;NEU1;PLXNA2;RNF170;GSE1;PLXNA3;NUS1;NDFIP2;ANKRD27;PPP1R21;MRPL24;NR2F6;APPBP2;TMEM115;TAB2;ATG2B;CDK16;LRSAM1;WDR48;USP32;DIS3L;SNX13;PTPRK;WDR45;MED15;SMG5;PIGX;PPP6R2;PHACTR2;MFSD1;NAN…	121
LCnmf1	ProteomicsDB_2020	Breast MCF-7 BTO:0000093 MCF7 Fulvestrant R2	6	1.17196e-08	1.78333e-06	1.87364	34.2165	UBE2D1;CCP110;EPS8;RNF115;GNPTAB;SLC25A40;TRIM27;KPNA3;SIL1;NUDT14;VPS18;ATG3;RALGAPA1;COG4;MUL1;AP1AR;FAM91A1;TANC2;PSPC1;BOLA3;SPECC1L;RUFY2;TBC1D24;NUMBL;SHC1;TMTC3;SLC38A10;SNX4;UGCG;IRAK1;MAN2A2;PDCD10;VPS8;NEU1;PLXNA2;RNF170;GSE1;PLXNA3;NUS1;NDFIP2;ANKRD27;PPP1R21;MRPL24;NR2F6;APPBP2;TMEM115;TAB2;ATG2B;CDK16;LRSAM1;WDR48;USP32;DIS3L;SNX13;PTPRK;WDR45;MED15;SMG5;PIGX;PPP6R2;PHACTR2;MFSD1;NAN…	121
LCnmf1	ProteomicsDB_2020	Cervix HeLa BTO:0000567 LysC R2	7	1.49103e-06	0.000194472	1.76533	23.6837	PANK2;TRIO;KDM1A;PLOD1;NR3C1;PWP1;EFTUD2;GNPTAB;PPIP5K2;OGFOD1;OSBP;TRAPPC12;KPNA3;SEPHS2;VPS18;CSNK1G3;RALGAPA1;DYRK1A;TTC7B;TANC2;ALDH3A2;NUP93;KATNAL1;SPECC1L;RUFY2;WDFY1;HECA;ADNP;ABCB6;CTR9;TMTC3;RPAP3;TIMM50;SNX4;RHOT1;IRAK1;ORC3;VPS8;SUDS3;NAE1;SMYD3;TBC1D15;PLXNA3;EIF2B3;UPF3B;STAM;NCEH1;NPLOC4;APPBP2;UBA3;CDK16;LRSAM1;WDR48;MAST2;DIS3L;LPCAT1;SNX13;ASH2L;ATIC;ATP7A;PRMT5;ELAC2;SPATS2;TUB…	99
LCnmf1	ProteomicsDB_2020	Colon HTC-116 BTO:0001109 cytosol-3	8	1.70659e-05	0.00182129	1.64973	18.1115	VEZT;PANK3;GDA;CCP110;PPIP5K2;OGFOD1;OSBP;SLC39A7;ATG3;RALGAPA1;COG4;TTC7B;NSMCE1;AP1AR;LARP4B;GTF2F1;SUPT7L;TANC2;ALDH3A2;ZC2HC1A;KATNAL1;PSPC1;BOLA3;SPECC1L;RUFY2;SPTBN4;CTR9;UBR1;RPAP3;VCPIP1;IRAK1;DDRGK1;HLTF;PLXNA2;RNF170;GSE1;TBC1D15;NUS1;ANKRD27;PPP1R21;UPF3B;STAM;ARHGAP26;TAB2;LSM14B;TECPR1;LGMN;BCL2L1;USP32;MAST2;FAF1;DIS3L;SNX13;SMG9;PTPRK;HERPUD1;PPP6R2;PHACTR2;NANS;SCYL2;PAAF1;PLA2G12…	99
LCnmf1	ProteomicsDB_2020	Colon HTC-116 BTO:0001109 cytosol-1	9	2.3938e-05	0.00182129	1.6409	17.4592	VEZT;PANK3;GDA;CCP110;PPIP5K2;OGFOD1;OSBP;SLC39A7;ATG3;RALGAPA1;COG4;TTC7B;NSMCE1;AP1AR;LARP4B;GTF2F1;SUPT7L;TANC2;ALDH3A2;ZC2HC1A;KATNAL1;PSPC1;BOLA3;SPECC1L;RUFY2;SPTBN4;CTR9;UBR1;RPAP3;VCPIP1;IRAK1;DDRGK1;HLTF;PLXNA2;RNF170;GSE1;TBC1D15;NUS1;ANKRD27;PPP1R21;UPF3B;STAM;ARHGAP26;TAB2;LSM14B;TECPR1;LGMN;BCL2L1;USP32;MAST2;FAF1;DIS3L;SNX13;SMG9;PTPRK;HERPUD1;PHACTR2;NANS;SCYL2;PAAF1;PLA2G12A;WDR37…	97
LCnmf1	ProteomicsDB_2020	Colon HTC-116 BTO:0001109 cytosol-2	10	2.3938e-05	0.00182129	1.6409	17.4592	VEZT;PANK3;GDA;CCP110;PPIP5K2;OGFOD1;OSBP;SLC39A7;ATG3;RALGAPA1;COG4;TTC7B;NSMCE1;AP1AR;LARP4B;GTF2F1;SUPT7L;TANC2;ALDH3A2;ZC2HC1A;KATNAL1;PSPC1;BOLA3;SPECC1L;RUFY2;SPTBN4;CTR9;UBR1;RPAP3;VCPIP1;IRAK1;DDRGK1;HLTF;PLXNA2;RNF170;GSE1;TBC1D15;NUS1;ANKRD27;PPP1R21;UPF3B;STAM;ARHGAP26;TAB2;LSM14B;TECPR1;LGMN;BCL2L1;USP32;MAST2;FAF1;DIS3L;SNX13;SMG9;PTPRK;HERPUD1;PHACTR2;NANS;SCYL2;PAAF1;PLA2G12A;WDR37…	97
LCnmf1	ProteomicsDB_2020	Colon HTC-116 BTO:0001109 cytosol-4	11	2.3938e-05	0.00182129	1.6409	17.4592	VEZT;PANK3;GDA;CCP110;PPIP5K2;OGFOD1;OSBP;SLC39A7;ATG3;RALGAPA1;COG4;TTC7B;NSMCE1;AP1AR;LARP4B;GTF2F1;SUPT7L;TANC2;ALDH3A2;ZC2HC1A;KATNAL1;PSPC1;BOLA3;SPECC1L;RUFY2;SPTBN4;CTR9;UBR1;RPAP3;VCPIP1;IRAK1;DDRGK1;HLTF;PLXNA2;RNF170;GSE1;TBC1D15;NUS1;ANKRD27;PPP1R21;UPF3B;STAM;ARHGAP26;TAB2;LSM14B;TECPR1;LGMN;BCL2L1;USP32;MAST2;FAF1;DIS3L;SNX13;SMG9;PTPRK;HERPUD1;PHACTR2;NANS;SCYL2;PAAF1;PLA2G12A;WDR37…	97
LCnmf1	ProteomicsDB_2020	Colon HTC-116 BTO:0001109 cytosol-5	12	2.3938e-05	0.00182129	1.6409	17.4592	VEZT;PANK3;GDA;CCP110;PPIP5K2;OGFOD1;OSBP;SLC39A7;ATG3;RALGAPA1;COG4;TTC7B;NSMCE1;AP1AR;LARP4B;GTF2F1;SUPT7L;TANC2;ALDH3A2;ZC2HC1A;KATNAL1;PSPC1;BOLA3;SPECC1L;RUFY2;SPTBN4;CTR9;UBR1;RPAP3;VCPIP1;IRAK1;DDRGK1;HLTF;PLXNA2;RNF170;GSE1;TBC1D15;NUS1;ANKRD27;PPP1R21;UPF3B;STAM;ARHGAP26;TAB2;LSM14B;TECPR1;LGMN;BCL2L1;USP32;MAST2;FAF1;DIS3L;SNX13;SMG9;PTPRK;HERPUD1;PHACTR2;NANS;SCYL2;PAAF1;PLA2G12A;WDR37…	97
LCnmf1	ProteomicsDB_2020	Colon HTC-116 BTO:0001109 cytosol-6	13	3.13996e-05	0.00220522	1.62757	16.8758	VEZT;PANK3;GDA;CCP110;PPIP5K2;OGFOD1;OSBP;SLC39A7;ATG3;RALGAPA1;COG4;TTC7B;NSMCE1;AP1AR;LARP4B;GTF2F1;SUPT7L;TANC2;ALDH3A2;ZC2HC1A;KATNAL1;PSPC1;BOLA3;SPECC1L;RUFY2;SPTBN4;CTR9;UBR1;RPAP3;VCPIP1;IRAK1;DDRGK1;HLTF;PLXNA2;RNF170;GSE1;TBC1D15;NUS1;ANKRD27;PPP1R21;UPF3B;STAM;ARHGAP26;TAB2;LSM14B;TECPR1;LGMN;BCL2L1;USP32;MAST2;FAF1;DIS3L;SNX13;SMG9;PTPRK;HERPUD1;PHACTR2;NANS;SCYL2;PAAF1;PLA2G12A;WDR37…	97
LCnmf1	ProteomicsDB_2020	Lymphoblastoid BTO:0000773 X126.126 HM31.GM12878	14	6.75089e-05	0.00356303	2.00273	19.2327	FYTTD1;VEZT;BECN1;PANK2;PRKAA1;SEH1L;LPGAT1;SLC35B1;DIS3L;UBE2D1;CCP110;ASH2L;ZFAND1;MALSU1;NR3C1;PWP1;DPCD;MRPL32;PPP6C;PPP6R1;OGFOD1;PLXNA2;TBC1D13;ENPP4;ABCF2;CBR4;RNF20;ARFGEF2;IFNGR1;CCDC115;SPATS2;NSMCE1;TRPV2;SGPP1;BCKDK;RNF146;CUL4A;MRPL30;ZC2HC1A;FRG1;MPHOSPH10;GOPC;SNRNP200	43
LCnmf1	ProteomicsDB_2020	Lymphoblastoid BTO:0000773 X129.126 HM31.GM11918	15	6.75089e-05	0.00356303	2.00273	19.2327	FYTTD1;VEZT;BECN1;PANK2;PRKAA1;SEH1L;LPGAT1;SLC35B1;DIS3L;UBE2D1;CCP110;ASH2L;ZFAND1;MALSU1;NR3C1;PWP1;DPCD;MRPL32;PPP6C;PPP6R1;OGFOD1;PLXNA2;TBC1D13;ENPP4;ABCF2;CBR4;RNF20;ARFGEF2;IFNGR1;CCDC115;SPATS2;NSMCE1;TRPV2;SGPP1;BCKDK;RNF146;CUL4A;MRPL30;ZC2HC1A;FRG1;MPHOSPH10;GOPC;SNRNP200	43
LCnmf1	ProteomicsDB_2020	Lymphoblastoid BTO:0000773 X127.126 HM31.GM07347	16	7.02459e-05	0.00356303	1.99882	19.1158	FYTTD1;VEZT;BECN1;PANK2;PRKAA1;SEH1L;LPGAT1;SLC35B1;DIS3L;UBE2D1;CCP110;ASH2L;ZFAND1;MALSU1;NR3C1;PWP1;DPCD;MRPL32;PPP6C;PPP6R1;OGFOD1;PLXNA2;TBC1D13;ENPP4;ABCF2;CBR4;RNF20;ARFGEF2;IFNGR1;CCDC115;SPATS2;NSMCE1;TRPV2;SGPP1;BCKDK;RNF146;CUL4A;MRPL30;ZC2HC1A;FRG1;MPHOSPH10;GOPC;SNRNP200	43
LCnmf1	ProteomicsDB_2020	Lymphoblastoid BTO:0000773 X128.126 HM31.GM12874	17	7.02459e-05	0.00356303	1.99882	19.1158	FYTTD1;VEZT;BECN1;PANK2;PRKAA1;SEH1L;LPGAT1;SLC35B1;DIS3L;UBE2D1;CCP110;ASH2L;ZFAND1;MALSU1;NR3C1;PWP1;DPCD;MRPL32;PPP6C;PPP6R1;OGFOD1;PLXNA2;TBC1D13;ENPP4;ABCF2;CBR4;RNF20;ARFGEF2;IFNGR1;CCDC115;SPATS2;NSMCE1;TRPV2;SGPP1;BCKDK;RNF146;CUL4A;MRPL30;ZC2HC1A;FRG1;MPHOSPH10;GOPC;SNRNP200	43
LCnmf1	ProteomicsDB_2020	Lymphoblastoid BTO:0000773 X131.126 HM31.GM12005	18	7.02459e-05	0.00356303	1.99882	19.1158	FYTTD1;VEZT;BECN1;PANK2;PRKAA1;SEH1L;LPGAT1;SLC35B1;DIS3L;UBE2D1;CCP110;ASH2L;ZFAND1;MALSU1;NR3C1;PWP1;DPCD;MRPL32;PPP6C;PPP6R1;OGFOD1;PLXNA2;TBC1D13;ENPP4;ABCF2;CBR4;RNF20;ARFGEF2;IFNGR1;CCDC115;SPATS2;NSMCE1;TRPV2;SGPP1;BCKDK;RNF146;CUL4A;MRPL30;ZC2HC1A;FRG1;MPHOSPH10;GOPC;SNRNP200	43
LCnmf1	ProteomicsDB_2020	Cervix HeLa BTO:0000567 GluC R2	19	9.6761e-05	0.00464962	1.6544	15.2921	TRIO;USP32;FAF1;LPCAT1;ASH2L;PLOD1;PTPRK;NR3C1;WDR45;PWP1;EFTUD2;NKRF;OSBP;KAT7;ME3;ATP7A;KPNA3;SIL1;APPL1;PCMTD1;PRMT5;CSNK1G3;RALGAPA1;TTC7B;TUBG1;GTPBP4;TANC2;ALDH3A2;NUP93;PITPNM1;KIFBP;AGPS;RUFY2;SNRNP200;BIRC2;SNAP47;NUMBL;ABCB6;PDXDC1;ATL3;SHC1;COPB1;CTR9;TMTC3;UBR1;LRP8;PPM1G;RXRB;LMAN1;SNX4;RHOT1;ORC3;VPS8;PLXNA2;GSE1;APBB2;NAE1;ANKRD50;ABCF3;EIF2B3;RRM1;STAT3;WWP1;PHKB;STAM;MTOR;MIB1;NR…	77
LCnmf1	ProteomicsDB_2020	Lymphoblastoid BTO:0000773 X130.126 HM31.GM12155	20	0.000113903	0.00519965	1.9679	17.8688	FYTTD1;VEZT;BECN1;PANK2;PRKAA1;SEH1L;LPGAT1;SLC35B1;DIS3L;CCP110;ASH2L;ZFAND1;MALSU1;NR3C1;PWP1;DPCD;MRPL32;PPP6C;PPP6R1;OGFOD1;PLXNA2;TBC1D13;ENPP4;ABCF2;CBR4;RNF20;ARFGEF2;IFNGR1;CCDC115;SPATS2;NSMCE1;TRPV2;SGPP1;BCKDK;RNF146;CUL4A;MRPL30;ZC2HC1A;FRG1;MPHOSPH10;GOPC;SNRNP200	42
[truncated: 48,940 more rows]

## Sheet: Enrichr background gene list
Gene Symbol	Gene ID
TSPAN6	ENSG00000000003
DPM1	ENSG00000000419
SCYL3	ENSG00000000457
FGR	ENSG00000000938
CFH	ENSG00000000971
FUCA2	ENSG00000001036
[truncated: 14,441 more rows]
