# Supplementary material for: Impact of Alzheimer’s disease risk factors and local neuromelanin content on the transcriptomic landscape of the human locus coeruleus
Source: bioRxiv. 2025 Oct 29:2025.10.29.685354. Preprint. [Version 1] doi: 10.1101/2025.10.29.685354 (PMC12636595; doi:10.1101/2025.10.29.685354)
Supplement: Supplement 12 — Table S10. DE results from 5 domains compared between sexes, E4 and E2 controlling for ancestry, ancestry-stratified E4-E2 comparisons, and between predominant ancestries. Each sheet’s title indicates the comparison, with the group in which a positive logFC signifies upregulation listed first (e.g., ‘male-female’). A legend sheet is also included. [file media-12.xlsx]

## Sheet: Sheet Guide
Each sheet provides DE results by gene for a single contrast (e.g., male-female) in all 5 of the analyzed domains. Each DE contrast is indicated by its sheet's title. The first group (e.g., male) listed in a sheet title is the group in which a positive logFC is observed for upregulation--that is, in the "Male-Female" sheet, positive logFC signifies greater expression in males and negative logFC s…
Abbreviations Used
All E4 / All E2	All donors with ≥1 copy of the APOE4 allele or the APOE2 allele. (No donors carried both E2 and E4).
E4het / E2het	Carriers with 1 allele of E4 or 1 allele of E2 alongside one allele of E2.
E4hom / E2hom	Homozygosity for E4 or E2.
AA	African Ancestry (≥75% genomic ancestry)
European	European Ancestry (≥75% genomic ancestry)
Table of contents
Contrast	Other notes
Sex (Male-Female)
APOE (All E4-All E2)
APOE by Ancestry (AA E4-EA E4)
APOE by Ancestry (AA E2-EA E2)
APOE within Ancestry (AA E4-AA E2)
APOE within Ancestry (EA E4-EA E2)
APOE subgroups (E4hom - All Others)	These analyses are not discussed in the main text and should be interpreted carefully within consideration to group sizes (see Supplemental Table 1).
APOE subgroups (E4hom - E4het)
APOE subgroups (E4hom - Any E2)
APOE subgroups (E4het - Any E2)
APOE subgroups (E2het - Any E4)
APOE subgroups (E2hom - Any E4)
Ancestry (AA-EA)	Not discussed in manuscript results. N=26

## Sheet: Sex (Male-Female)
Domain	Gene Symbol	logFC	p value	FDR	t statistic	Gene ID	Chromosome
ACHE_SERT_LC_WM	RPS4Y1	4.27834	1.7416e-84	1.34608e-80	26.4314	ENSG00000129824	chrY
ACHE_SERT_LC_WM	XIST	-5.70657	6.38037e-83	2.46569e-79	-24.7327	ENSG00000229807	chrX
ACHE_SERT_LC_WM	EIF1AY	3.00379	6.17577e-46	1.59108e-42	16.9538	ENSG00000198692	chrY
ACHE_SERT_LC_WM	DDX3Y	3.01489	2.39778e-45	4.63311e-42	16.7599	ENSG00000067048	chrY
ACHE_SERT_LC_WM	USP9Y	3.14846	1.50559e-40	2.32734e-37	15.853	ENSG00000114374	chrY
ACHE_SERT_LC_WM	C3	2.44708	2.83598e-31	3.65321e-28	12.7629	ENSG00000125730	chr19
ACHE_SERT_LC_WM	NLGN4Y	2.58593	4.28487e-29	4.73111e-26	12.6301	ENSG00000165246	chrY
ACHE_SERT_LC_WM	CD74	1.79224	1.95546e-26	1.88922e-23	11.5271	ENSG00000019582	chr5
ACHE_SERT_LC_WM	C1QB	2.02138	1.28593e-23	1.10433e-20	10.6788	ENSG00000173369	chr1
ACHE_SERT_LC_WM	HLA-DRA	2.15116	1.05334e-22	8.14123e-20	10.4928	ENSG00000204287	chr6
ACHE_SERT_LC_WM	CX3CR1	1.9618	2.06653e-18	1.45202e-15	9.19129	ENSG00000168329	chr3
ACHE_SERT_LC_WM	C5orf63	-2.69157	2.94915e-16	1.8995e-13	-8.57374	ENSG00000164241	chr5
ACHE_SERT_LC_WM	HLA-DRB1	1.73024	6.65997e-16	3.95961e-13	8.43941	ENSG00000196126	chr6
ACHE_SERT_LC_WM	HLA-DPA1	1.56337	1.11162e-15	6.13692e-13	8.35079	ENSG00000231389	chr6
ACHE_SERT_LC_WM	GAD1	1.57986	2.36968e-15	1.22102e-12	8.28027	ENSG00000128683	chr2
ACHE_SERT_LC_WM	CSF1R	1.62572	3.02048e-15	1.45908e-12	8.20911	ENSG00000182578	chr5
ACHE_SERT_LC_WM	SLC32A1	1.74486	1.05114e-14	4.77899e-12	8.05202	ENSG00000101438	chr20
ACHE_SERT_LC_WM	LAPTM5	1.47203	3.45306e-14	1.40467e-11	7.86267	ENSG00000162511	chr1
ACHE_SERT_LC_WM	NDUFAB1	0.759774	3.32527e-14	1.40467e-11	7.86811	ENSG00000004779	chr16
ACHE_SERT_LC_WM	C1QA	1.57253	2.11475e-13	8.17245e-11	7.59785	ENSG00000173372	chr1
ACHE_SERT_LC_WM	MDH1	0.686388	2.89114e-13	1.06408e-10	7.56618	ENSG00000014641	chr2
ACHE_SERT_LC_WM	COPS4	0.788912	4.02741e-13	1.4149e-10	7.50212	ENSG00000138663	chr4
ACHE_SERT_LC_WM	CCT4	0.693501	1.38769e-12	4.66324e-10	7.31574	ENSG00000115484	chr2
ACHE_SERT_LC_WM	CDIP1	-0.58026	1.78894e-12	5.76113e-10	-7.27705	ENSG00000089486	chr16
ACHE_SERT_LC_WM	BEX3	0.460054	2.2183e-12	6.85811e-10	7.24415	ENSG00000166681	chrX
ACHE_SERT_LC_WM	HSPA5	0.592294	5.33664e-12	1.58642e-09	7.10877	ENSG00000044574	chr9
ACHE_SERT_LC_WM	GPX3	-0.801283	5.56744e-12	1.59373e-09	-7.11893	ENSG00000211445	chr5
ACHE_SERT_LC_WM	TATDN1	1.21705	7.87575e-12	2.09902e-09	7.04814	ENSG00000147687	chr8
ACHE_SERT_LC_WM	DNM3	0.617851	7.36861e-12	2.034e-09	7.05853	ENSG00000197959	chr1
ACHE_SERT_LC_WM	GATA3	1.65687	3.22238e-11	8.30192e-09	6.84137	ENSG00000107485	chr10
ACHE_SERT_LC_WM	DDT	0.848892	3.80639e-11	9.49019e-09	6.79858	ENSG00000099977	chr22
ACHE_SERT_LC_WM	SCG5	0.557179	3.99803e-11	9.6565e-09	6.79069	ENSG00000166922	chr15
ACHE_SERT_LC_WM	FBLL1	-0.710989	6.3952e-11	1.41224e-08	-6.71487	ENSG00000188573	chr5
ACHE_SERT_LC_WM	PSMC1	0.583864	6.79248e-11	1.45831e-08	6.7051	ENSG00000100764	chr14
ACHE_SERT_LC_WM	RTN4	0.340982	4.9926e-11	1.16933e-08	6.75491	ENSG00000115310	chr2
ACHE_SERT_LC_WM	DPYSL2	0.366559	5.80441e-11	1.31948e-08	6.73057	ENSG00000092964	chr8
ACHE_SERT_LC_WM	MAF	1.15468	1.40083e-10	2.92622e-08	6.58684	ENSG00000178573	chr16
ACHE_SERT_LC_WM	DUSP1	-1.31211	1.8414e-10	3.55804e-08	-6.55922	ENSG00000120129	chr5
ACHE_SERT_LC_WM	ATP6AP2	0.53749	1.48687e-10	3.02421e-08	6.57703	ENSG00000182220	chrX
ACHE_SERT_LC_WM	SLC2A3	-0.658231	1.98762e-10	3.7469e-08	-6.5291	ENSG00000059804	chr12
ACHE_SERT_LC_WM	SLC25A3	0.449781	1.73714e-10	3.44266e-08	6.55138	ENSG00000075415	chr12
ACHE_SERT_LC_WM	TMEM63B	-0.834472	2.62717e-10	4.83462e-08	-6.48277	ENSG00000137216	chr6
ACHE_SERT_LC_WM	HLA-DPB1	1.08121	4.84648e-10	8.32409e-08	6.38019	ENSG00000223865	chr6
ACHE_SERT_LC_WM	TPI1	0.385776	3.95241e-10	7.10422e-08	6.41449	ENSG00000111669	chr12
ACHE_SERT_LC_WM	DYNLL1	0.425251	4.53916e-10	7.97345e-08	6.39122	ENSG00000088986	chr12
ACHE_SERT_LC_WM	GSN	0.661599	6.25752e-10	1.0514e-07	6.337	ENSG00000148180	chr9
ACHE_SERT_LC_WM	TPH2	1.97388	9.73263e-10	1.56716e-07	6.27817	ENSG00000139287	chr12
ACHE_SERT_LC_WM	SERINC1	0.394952	8.706e-10	1.43167e-07	6.28084	ENSG00000111897	chr6
ACHE_SERT_LC_WM	CHGB	0.803984	1.18534e-09	1.8323e-07	6.24504	ENSG00000089199	chr20
ACHE_SERT_LC_WM	RPL6	0.514411	1.26731e-09	1.9206e-07	6.21652	ENSG00000089009	chr12
ACHE_SERT_LC_WM	NDUFA4	0.591372	1.12402e-09	1.77298e-07	6.25255	ENSG00000189043	chr7
ACHE_SERT_LC_WM	APOLD1	-1.75721	2.5371e-09	3.68148e-07	-6.1113	ENSG00000178878	chr12
ACHE_SERT_LC_WM	PSD	-0.65451	2.41164e-09	3.58453e-07	-6.10506	ENSG00000059915	chr10
ACHE_SERT_LC_WM	TCEAL8	0.758834	2.79463e-09	3.85709e-07	6.07931	ENSG00000180964	chrX
ACHE_SERT_LC_WM	GAD2	1.01097	2.57213e-09	3.68148e-07	6.10718	ENSG00000136750	chr10
ACHE_SERT_LC_WM	CCDC92	-0.489624	2.67899e-09	3.76472e-07	-6.0867	ENSG00000119242	chr12
ACHE_SERT_LC_WM	CYBA	1.16021	4.08876e-09	5.35628e-07	6.01241	ENSG00000051523	chr16
ACHE_SERT_LC_WM	PHYH	0.883604	4.64605e-09	5.88677e-07	5.98981	ENSG00000107537	chr10
ACHE_SERT_LC_WM	SSTR2	-0.820439	4.35466e-09	5.60953e-07	-6.00414	ENSG00000180616	chr17
ACHE_SERT_LC_WM	PRDX5	0.464594	3.82729e-09	5.18967e-07	6.02407	ENSG00000126432	chr11
ACHE_SERT_LC_WM	CLTC	0.398586	3.92519e-09	5.23066e-07	6.01961	ENSG00000141367	chr17
ACHE_SERT_LC_WM	SPTBN2	-0.691808	5.85244e-09	7.27275e-07	-5.94882	ENSG00000173898	chr11
ACHE_SERT_LC_WM	VPS4A	-0.548637	5.9281e-09	7.27275e-07	-5.94654	ENSG00000132612	chr16
ACHE_SERT_LC_WM	SLC6A4	1.81555	6.83252e-09	8.25134e-07	5.93617	ENSG00000108576	chr17
ACHE_SERT_LC_WM	CCNDBP1	0.670445	7.82571e-09	9.30537e-07	5.89691	ENSG00000166946	chr15
ACHE_SERT_LC_WM	FAM131A	-0.757939	9.42975e-09	1.10428e-06	-5.86341	ENSG00000175182	chr3
ACHE_SERT_LC_WM	ITGB2	1.31892	9.77291e-09	1.12739e-06	5.85697	ENSG00000160255	chr21
ACHE_SERT_LC_WM	OSBPL1A	0.711659	1.23281e-08	1.3612e-06	5.81498	ENSG00000141447	chr18
ACHE_SERT_LC_WM	EAPP	0.727469	1.38452e-08	1.50717e-06	5.79391	ENSG00000129518	chr14
ACHE_SERT_LC_WM	DNAJA1	0.444427	1.02628e-08	1.16649e-06	5.84814	ENSG00000086061	chr9
ACHE_SERT_LC_WM	HSPH1	0.433137	1.1728e-08	1.31371e-06	5.82402	ENSG00000120694	chr13
ACHE_SERT_LC_WM	TAF7	0.566319	1.55365e-08	1.6678e-06	5.77292	ENSG00000178913	chr5
ACHE_SERT_LC_WM	WDTC1	-0.848251	1.87681e-08	1.93411e-06	-5.73839	ENSG00000142784	chr1
ACHE_SERT_LC_WM	PTPA	-0.485278	1.83021e-08	1.91158e-06	-5.74299	ENSG00000119383	chr9
ACHE_SERT_LC_WM	NDUFB10	0.529612	2.06295e-08	2.09796e-06	5.72104	ENSG00000140990	chr16
ACHE_SERT_LC_WM	SYNPR	1.10844	2.75338e-08	2.62727e-06	5.6788	ENSG00000163630	chr3
ACHE_SERT_LC_WM	SHOC2	-0.568677	2.43691e-08	2.44609e-06	-5.69038	ENSG00000108061	chr10
ACHE_SERT_LC_WM	COX4I1	0.433138	1.74111e-08	1.84343e-06	5.75212	ENSG00000131143	chr16
ACHE_SERT_LC_WM	CD99	0.904271	2.72487e-08	2.62727e-06	5.68124	ENSG00000002586	chrX
ACHE_SERT_LC_WM	DDX3X	-0.463693	2.731e-08	2.62727e-06	-5.66933	ENSG00000215301	chrX
ACHE_SERT_LC_WM	PCSK1	-0.831741	3.39928e-08	3.12774e-06	-5.62872	ENSG00000175426	chr5
ACHE_SERT_LC_WM	GPAA1	0.732807	3.54598e-08	3.22434e-06	5.62086	ENSG00000197858	chr8
ACHE_SERT_LC_WM	C1QC	1.2985	4.38511e-08	3.79041e-06	5.58118	ENSG00000159189	chr1
ACHE_SERT_LC_WM	OXCT1	0.67622	4.00758e-08	3.5603e-06	5.59803	ENSG00000083720	chr5
ACHE_SERT_LC_WM	PRCP	0.718975	4.56374e-08	3.83404e-06	5.5737	ENSG00000137509	chr11
ACHE_SERT_LC_WM	ATP5IF1	0.514886	3.17337e-08	2.95506e-06	5.64151	ENSG00000130770	chr1
ACHE_SERT_LC_WM	ATP5MPL	0.464601	3.1652e-08	2.95506e-06	5.64198	ENSG00000156411	chr14
ACHE_SERT_LC_WM	APBA1	-0.645142	4.45928e-08	3.79041e-06	-5.57804	ENSG00000107282	chr9
ACHE_SERT_LC_WM	SEC11C	0.510597	3.79142e-08	3.40743e-06	5.60838	ENSG00000166562	chr18
ACHE_SERT_LC_WM	KDM5C	-0.836686	5.58669e-08	4.54521e-06	-5.53567	ENSG00000126012	chrX
ACHE_SERT_LC_WM	STMN4	0.597732	4.80578e-08	3.99397e-06	5.564	ENSG00000015592	chr8
ACHE_SERT_LC_WM	SUSD2	-1.25183	6.91222e-08	5.28956e-06	-5.50304	ENSG00000099994	chr22
ACHE_SERT_LC_WM	ACTR10	0.534311	5.89035e-08	4.74234e-06	5.52568	ENSG00000131966	chr14
ACHE_SERT_LC_WM	CTIF	-0.569924	6.81588e-08	5.26799e-06	-5.49807	ENSG00000134030	chr18
ACHE_SERT_LC_WM	ATP5F1E	0.432393	4.15666e-08	3.65078e-06	5.59422	ENSG00000124172	chr20
ACHE_SERT_LC_WM	NDUFB6	0.569534	6.66229e-08	5.23903e-06	5.50239	ENSG00000165264	chr9
ACHE_SERT_LC_WM	UNC119	-0.685541	8.02763e-08	6.02384e-06	-5.46697	ENSG00000109103	chr17
ACHE_SERT_LC_WM	NCL	0.448413	6.71062e-08	5.23903e-06	5.50102	ENSG00000115053	chr2
ACHE_SERT_LC_WM	ATP5PF	0.460469	6.58157e-08	5.23903e-06	5.5047	ENSG00000154723	chr21
ACHE_SERT_LC_WM	SPARC	-0.592861	4.46277e-08	3.79041e-06	-5.59045	ENSG00000113140	chr5
ACHE_SERT_LC_WM	POLR2H	-0.800516	1.08873e-07	7.86427e-06	-5.40869	ENSG00000163882	chr3
ACHE_SERT_LC_WM	HSPA8	0.706409	5.30101e-08	4.35867e-06	5.55792	ENSG00000109971	chr11
ACHE_SERT_LC_WM	CSNK1G2	-0.678443	1.12152e-07	8.02617e-06	-5.40299	ENSG00000133275	chr19
ACHE_SERT_LC_WM	NCS1	-0.505666	8.38953e-08	6.11723e-06	-5.45857	ENSG00000107130	chr9
ACHE_SERT_LC_WM	NAP1L3	-0.450541	8.36386e-08	6.11723e-06	-5.45916	ENSG00000186310	chrX
ACHE_SERT_LC_WM	EEF1E1	0.600241	1.16436e-07	8.2563e-06	5.39577	ENSG00000124802	chr6
ACHE_SERT_LC_WM	VAMP1	0.612906	1.23797e-07	8.69845e-06	5.38396	ENSG00000139190	chr12
ACHE_SERT_LC_WM	ATP6V0C	0.351517	8.11007e-08	6.02719e-06	5.46503	ENSG00000185883	chr16
ACHE_SERT_LC_WM	MT-CO1	-0.769799	2.62658e-08	2.60267e-06	-5.68978	ENSG00000198804	chrMT
ACHE_SERT_LC_WM	TUBA1A	0.350586	7.89663e-08	5.98363e-06	5.47894	ENSG00000167552	chr12
ACHE_SERT_LC_WM	DPF1	-0.882491	2.46717e-07	1.63241e-05	-5.24964	ENSG00000011332	chr19
ACHE_SERT_LC_WM	MARCH1	0.92939	2.48244e-07	1.63241e-05	5.24843	ENSG00000145416	chr4
ACHE_SERT_LC_WM	EID1	0.3585	1.5558e-07	1.08331e-05	5.33976	ENSG00000255302	chr15
ACHE_SERT_LC_WM	LIPA	0.717441	2.56873e-07	1.66838e-05	5.2417	ENSG00000107798	chr10
ACHE_SERT_LC_WM	FKBP9	0.553121	2.37735e-07	1.6118e-05	5.25693	ENSG00000122642	chr7
ACHE_SERT_LC_WM	RUSC2	-0.550156	2.4518e-07	1.63241e-05	-5.25087	ENSG00000198853	chr9
ACHE_SERT_LC_WM	PLXDC2	0.754002	2.70826e-07	1.74434e-05	5.23126	ENSG00000120594	chr10
ACHE_SERT_LC_WM	ZCCHC3	-0.823124	2.91199e-07	1.84482e-05	-5.21693	ENSG00000247315	chr20
ACHE_SERT_LC_WM	ALDH18A1	-0.827084	3.00009e-07	1.88518e-05	-5.21104	ENSG00000059573	chr10
ACHE_SERT_LC_WM	ATP5MG	0.454837	1.86386e-07	1.28623e-05	5.30459	ENSG00000167283	chr11
ACHE_SERT_LC_WM	KCNK3	-0.724116	2.80136e-07	1.7894e-05	-5.22459	ENSG00000171303	chr2
ACHE_SERT_LC_WM	MYORG	-0.767185	3.1797e-07	1.96607e-05	-5.19951	ENSG00000164976	chr9
ACHE_SERT_LC_WM	THOC7	0.601336	3.22033e-07	1.97539e-05	5.19699	ENSG00000163634	chr3
ACHE_SERT_LC_WM	PARK7	0.408413	2.49222e-07	1.63241e-05	5.24765	ENSG00000116288	chr1
ACHE_SERT_LC_WM	UGP2	0.523447	3.0898e-07	1.92589e-05	5.2052	ENSG00000169764	chr2
ACHE_SERT_LC_WM	KHDRBS3	0.812666	4.20471e-07	2.48078e-05	5.14385	ENSG00000131773	chr8
ACHE_SERT_LC_WM	HSF1	-0.631092	4.26801e-07	2.49905e-05	-5.14086	ENSG00000185122	chr8
ACHE_SERT_LC_WM	HS6ST2	0.792266	5.0114e-07	2.8732e-05	5.10864	ENSG00000171004	chrX
ACHE_SERT_LC_WM	GLUD1	-0.45159	3.29526e-07	2.00544e-05	-5.19243	ENSG00000148672	chr10
ACHE_SERT_LC_WM	ZC3H14	0.657913	5.01853e-07	2.8732e-05	5.10835	ENSG00000100722	chr14
ACHE_SERT_LC_WM	CCDC144A	1.12666	5.69215e-07	3.20469e-05	5.08296	ENSG00000170160	chr17
ACHE_SERT_LC_WM	NPTN	0.438328	3.56737e-07	2.15408e-05	5.17666	ENSG00000156642	chr15
ACHE_SERT_LC_WM	FITM2	0.889604	5.78501e-07	3.21672e-05	5.07969	ENSG00000197296	chr20
ACHE_SERT_LC_WM	DAPK1	-0.702938	5.69209e-07	3.20469e-05	-5.08296	ENSG00000196730	chr9
ACHE_SERT_LC_WM	COX5A	0.487253	3.89075e-07	2.33113e-05	5.15936	ENSG00000178741	chr15
ACHE_SERT_LC_WM	TSC22D3	-0.492106	4.66967e-07	2.71367e-05	-5.12283	ENSG00000157514	chrX
ACHE_SERT_LC_WM	MTRNR2L3	-1.16977	6.06382e-07	3.34766e-05	-5.07795	ENSG00000256222	chr20
ACHE_SERT_LC_WM	TMEM203	0.707316	6.13481e-07	3.36283e-05	5.06781	ENSG00000187713	chr9
ACHE_SERT_LC_WM	UQCRQ	0.555385	4.03705e-07	2.40018e-05	5.15822	ENSG00000164405	chr5
ACHE_SERT_LC_WM	SLC2A1	-0.637685	5.72192e-07	3.20469e-05	-5.0819	ENSG00000117394	chr1
ACHE_SERT_LC_WM	RPRM	-1.26069	8.27396e-07	4.3801e-05	-5.00693	ENSG00000177519	chr2
ACHE_SERT_LC_WM	AIF1	1.09876	8.43804e-07	4.43657e-05	5.00291	ENSG00000204472	chr6
ACHE_SERT_LC_WM	CDC25B	0.859511	8.56876e-07	4.45804e-05	4.99976	ENSG00000101224	chr20
ACHE_SERT_LC_WM	HIGD1B	-1.05307	8.9172e-07	4.53428e-05	-4.9916	ENSG00000131097	chr17
ACHE_SERT_LC_WM	KLHDC8B	-0.824954	8.89729e-07	4.53428e-05	-4.99205	ENSG00000185909	chr3
ACHE_SERT_LC_WM	CALCOCO1	0.683734	1.01953e-06	5.05123e-05	4.96407	ENSG00000012822	chr12
ACHE_SERT_LC_WM	TAF13	0.439723	8.17461e-07	4.35735e-05	5.0094	ENSG00000197780	chr1
ACHE_SERT_LC_WM	ATP5PO	0.390593	6.86595e-07	3.71098e-05	5.04496	ENSG00000241837	chr21
ACHE_SERT_LC_WM	NDUFB1	0.546818	7.12174e-07	3.82249e-05	5.04047	ENSG00000183648	chr14
ACHE_SERT_LC_WM	SSB	0.449249	8.65191e-07	4.45804e-05	4.99779	ENSG00000138385	chr2
ACHE_SERT_LC_WM	CDKN2D	-0.482807	8.64778e-07	4.45804e-05	-4.99788	ENSG00000129355	chr19
ACHE_SERT_LC_WM	DRD2	-1.42227	1.29387e-06	6.21138e-05	-4.92007	ENSG00000149295	chr11
ACHE_SERT_LC_WM	ALCAM	0.491444	9.09138e-07	4.56281e-05	4.98763	ENSG00000170017	chr3
ACHE_SERT_LC_WM	LRRTM3	0.880067	1.39411e-06	6.65127e-05	4.89927	ENSG00000198739	chr10
ACHE_SERT_LC_WM	ELMOD1	0.507958	1.07122e-06	5.27354e-05	4.95387	ENSG00000110675	chr11
ACHE_SERT_LC_WM	LDHB	0.300334	6.49536e-07	3.5354e-05	5.05623	ENSG00000111716	chr12
ACHE_SERT_LC_WM	PCMT1	0.385945	9.07917e-07	4.56281e-05	4.9879	ENSG00000120265	chr6
ACHE_SERT_LC_WM	PPP1CC	0.457494	1.22589e-06	5.92181e-05	4.92599	ENSG00000186298	chr12
ACHE_SERT_LC_WM	MT-CYB	-0.559143	2.28895e-07	1.5656e-05	-5.27503	ENSG00000198727	chrMT
ACHE_SERT_LC_WM	SEZ6	-0.56433	1.15681e-06	5.65883e-05	-4.938	ENSG00000063015	chr17
ACHE_SERT_LC_WM	NDUFB11	0.555274	1.19076e-06	5.78829e-05	4.93201	ENSG00000147123	chrX
ACHE_SERT_LC_WM	ZDHHC8	-0.764754	1.60507e-06	7.2974e-05	-4.86986	ENSG00000099904	chr22
ACHE_SERT_LC_WM	ANKRD18A	1.42057	1.71565e-06	7.66487e-05	4.85595	ENSG00000180071	chr9
ACHE_SERT_LC_WM	CAMTA2	-0.590081	1.4665e-06	6.91131e-05	-4.88873	ENSG00000108509	chr17
ACHE_SERT_LC_WM	CPNE6	-0.6563	1.50094e-06	6.9884e-05	-4.88388	ENSG00000100884	chr14
ACHE_SERT_LC_WM	NPTX2	0.99125	1.78239e-06	7.84016e-05	4.8479	ENSG00000106236	chr7
ACHE_SERT_LC_WM	TYROBP	1.02727	1.88965e-06	8.20511e-05	4.83562	ENSG00000011600	chr19
ACHE_SERT_LC_WM	PI4KB	-0.562307	1.63331e-06	7.38235e-05	-4.86621	ENSG00000143393	chr1
ACHE_SERT_LC_WM	STMN1	0.334769	9.47826e-07	4.72629e-05	4.97907	ENSG00000117632	chr1
ACHE_SERT_LC_WM	SSR4	0.505348	1.56688e-06	7.20858e-05	4.8749	ENSG00000180879	chrX
ACHE_SERT_LC_WM	ATRX	0.450705	1.45036e-06	6.87719e-05	4.89103	ENSG00000085224	chrX
ACHE_SERT_LC_WM	ATP6V1H	0.371745	1.59721e-06	7.2974e-05	4.87089	ENSG00000047249	chr8
ACHE_SERT_LC_WM	ACTR2	0.401654	1.65017e-06	7.41521e-05	4.86406	ENSG00000138071	chr2
ACHE_SERT_LC_WM	PENK	1.13807	1.75876e-06	7.81232e-05	4.85911	ENSG00000181195	chr8
ACHE_SERT_LC_WM	APOC2	1.07015	2.63355e-06	0.000108849	4.76534	ENSG00000234906	chr19
ACHE_SERT_LC_WM	EIF1B	0.456142	1.78531e-06	7.84016e-05	4.84756	ENSG00000114784	chr3
ACHE_SERT_LC_WM	TKT	0.420248	1.81564e-06	7.9283e-05	4.84402	ENSG00000163931	chr3
ACHE_SERT_LC_WM	RPL7	0.353566	1.49372e-06	6.9884e-05	4.88489	ENSG00000147604	chr8
ACHE_SERT_LC_WM	ATP6V1G2	0.480466	2.06835e-06	8.88128e-05	4.81657	ENSG00000213760	chr6
ACHE_SERT_LC_WM	SMIM10L2B	-0.502984	2.25214e-06	9.5119e-05	-4.79857	ENSG00000196972	chrX
ACHE_SERT_LC_WM	SST	1.21341	2.51787e-06	0.000104627	4.78291	ENSG00000157005	chr3
ACHE_SERT_LC_WM	SCD5	0.323363	1.54255e-06	7.13912e-05	4.87817	ENSG00000145284	chr4
ACHE_SERT_LC_WM	SLC39A3	-0.750822	3.32914e-06	0.000133321	-4.71521	ENSG00000141873	chr19
ACHE_SERT_LC_WM	HHATL	0.59301	2.95146e-06	0.000120697	4.74102	ENSG00000010282	chr3
ACHE_SERT_LC_WM	ATP7A	-0.841905	3.82573e-06	0.000148549	-4.68526	ENSG00000165240	chrX
ACHE_SERT_LC_WM	DLK1	-0.951419	2.45366e-06	0.00010251	-4.78844	ENSG00000185559	chr14
ACHE_SERT_LC_WM	PLCG2	1.03064	3.27425e-06	0.000132088	4.72601	ENSG00000197943	chr16
ACHE_SERT_LC_WM	MCTS1	0.53922	3.21521e-06	0.000130792	4.72268	ENSG00000232119	chrX
ACHE_SERT_LC_WM	TBRG4	-0.668075	3.86889e-06	0.000148713	-4.68284	ENSG00000136270	chr7
ACHE_SERT_LC_WM	TGM2	-1.16304	4.48656e-06	0.000165427	-4.65075	ENSG00000198959	chr20
ACHE_SERT_LC_WM	AFF1	-0.8494	4.50028e-06	0.000165427	-4.65008	ENSG00000172493	chr4
ACHE_SERT_LC_WM	DNAJC12	0.596004	3.49897e-06	0.000137277	4.70451	ENSG00000108176	chr10
ACHE_SERT_LC_WM	S1PR1	-0.803448	3.88665e-06	0.000148713	-4.68237	ENSG00000170989	chr1
ACHE_SERT_LC_WM	CLDN5	-0.647767	3.28126e-06	0.000132088	-4.71954	ENSG00000184113	chr22
ACHE_SERT_LC_WM	DNER	0.360732	2.41561e-06	0.000101469	4.78371	ENSG00000187957	chr2
ACHE_SERT_LC_WM	DNAJB9	0.510184	3.47351e-06	0.000136973	4.70608	ENSG00000128590	chr7
ACHE_SERT_LC_WM	PVR	-0.712885	4.458e-06	0.000165427	-4.65213	ENSG00000073008	chr19
ACHE_SERT_LC_WM	SMIM10L2A	-0.525264	3.66957e-06	0.000143243	-4.69425	ENSG00000178947	chrX
ACHE_SERT_LC_WM	CPEB1	-0.527302	3.84394e-06	0.000148549	-4.68424	ENSG00000214575	chr15
ACHE_SERT_LC_WM	TFAP2B	-1.1225	4.59566e-06	0.000167546	-4.65181	ENSG00000008196	chr6
ACHE_SERT_LC_WM	NAP1L1	0.34337	2.67808e-06	0.000110101	4.76177	ENSG00000187109	chr12
ACHE_SERT_LC_WM	CACNA2D2	-0.610827	4.17934e-06	0.000159124	-4.66614	ENSG00000007402	chr3
ACHE_SERT_LC_WM	BRAF	0.659809	4.97456e-06	0.000177001	4.62827	ENSG00000157764	chr7
ACHE_SERT_LC_WM	TCEAL4	0.35291	3.36272e-06	0.000133972	4.71305	ENSG00000133142	chrX
ACHE_SERT_LC_WM	BRD8	0.582188	4.83997e-06	0.000173991	4.63425	ENSG00000112983	chr5
ACHE_SERT_LC_WM	RASD1	-0.81698	4.7886e-06	0.000172949	-4.63835	ENSG00000108551	chr17
ACHE_SERT_LC_WM	HYAL2	-1.02377	5.83452e-06	0.000201317	-4.59337	ENSG00000068001	chr3
ACHE_SERT_LC_WM	TUBB2A	0.393426	2.23726e-06	9.50098e-05	4.80703	ENSG00000137267	chr6
ACHE_SERT_LC_WM	PNPLA4	-0.778861	6.30771e-06	0.000214768	-4.57623	ENSG00000006757	chrX
ACHE_SERT_LC_WM	UQCRFS1	0.415324	4.31105e-06	0.000162537	4.65941	ENSG00000169021	chr19
ACHE_SERT_LC_WM	PTPN4	0.724063	6.55079e-06	0.000221096	4.5679	ENSG00000088179	chr2
ACHE_SERT_LC_WM	ARPC3	0.441886	4.6427e-06	0.000168467	4.64331	ENSG00000111229	chr12
ACHE_SERT_LC_WM	SLC25A12	0.579911	5.77683e-06	0.000201122	4.59555	ENSG00000115840	chr2
ACHE_SERT_LC_WM	CADM3	-0.403654	4.28792e-06	0.000162457	-4.66058	ENSG00000162706	chr1
ACHE_SERT_LC_WM	HMGCLL1	0.717134	6.99152e-06	0.000230929	4.55352	ENSG00000146151	chr6
ACHE_SERT_LC_WM	RNASET2	0.76413	6.94117e-06	0.000230776	4.55512	ENSG00000026297	chr6
ACHE_SERT_LC_WM	DIRAS2	0.595832	6.43395e-06	0.000218105	4.57186	ENSG00000165023	chr9
ACHE_SERT_LC_WM	MTRNR2L11	-1.23334	7.70802e-06	0.000251372	-4.53708	ENSG00000270188	chr1
ACHE_SERT_LC_WM	NDUFA11	0.368863	4.45209e-06	0.000165427	4.65242	ENSG00000174886	chr19
ACHE_SERT_LC_WM	GCC2	0.479979	5.69768e-06	0.000199264	4.59858	ENSG00000135968	chr2
ACHE_SERT_LC_WM	PAFAH1B1	0.308089	4.51611e-06	0.000165427	4.64932	ENSG00000007168	chr17
ACHE_SERT_LC_WM	KIAA1109	0.449292	6.06209e-06	0.000207318	4.58497	ENSG00000138688	chr4
ACHE_SERT_LC_WM	CFL2	0.462486	5.82032e-06	0.000201317	4.59391	ENSG00000165410	chr14
ACHE_SERT_LC_WM	RTN1	0.301295	3.41153e-06	0.000135219	4.70995	ENSG00000139970	chr14
ACHE_SERT_LC_WM	PABPC1	0.459813	4.99238e-06	0.000177001	4.62749	ENSG00000070756	chr8
ACHE_SERT_LC_WM	RALA	-0.532659	7.15661e-06	0.000235376	-4.54836	ENSG00000006451	chr7
ACHE_SERT_LC_WM	CYCS	0.338822	4.97564e-06	0.000177001	4.62822	ENSG00000172115	chr7
ACHE_SERT_LC_WM	TLE5	-0.278654	4.33895e-06	0.000162795	-4.65801	ENSG00000104964	chr19
ACHE_SERT_LC_WM	DEPP1	-1.12944	9.36409e-06	0.000292345	-4.48854	ENSG00000165507	chr10
ACHE_SERT_LC_WM	COX7B	0.436093	5.14151e-06	0.000181455	4.62106	ENSG00000131174	chrX
ACHE_SERT_LC_WM	GOT1	0.373503	5.48247e-06	0.000192609	4.60702	ENSG00000120053	chr10
ACHE_SERT_LC_WM	CDC42SE1	-0.744367	9.40902e-06	0.000292345	-4.48747	ENSG00000197622	chr1
ACHE_SERT_LC_WM	JUNB	-1.0553	8.95932e-06	0.000286143	-4.50469	ENSG00000171223	chr19
ACHE_SERT_LC_WM	UBE2J2	-0.59646	9.25648e-06	0.000292013	-4.49112	ENSG00000160087	chr1
ACHE_SERT_LC_WM	FXR2	-0.453658	7.59192e-06	0.000248635	-4.53528	ENSG00000129245	chr17
ACHE_SERT_LC_WM	TRIM44	0.410203	6.95701e-06	0.000230776	4.55461	ENSG00000166326	chr11
ACHE_SERT_LC_WM	ATP5PD	0.478587	6.66141e-06	0.000223852	4.5642	ENSG00000167863	chr17
ACHE_SERT_LC_WM	RAC3	-0.582882	9.90834e-06	0.000305106	-4.47588	ENSG00000169750	chr17
ACHE_SERT_LC_WM	RRM1	0.661742	1.05322e-05	0.000320486	4.46217	ENSG00000167325	chr11
ACHE_SERT_LC_WM	BDP1	0.645671	9.38426e-06	0.000292345	4.48806	ENSG00000145734	chr5
ACHE_SERT_LC_WM	MAL	0.54514	8.62361e-06	0.000276564	4.50694	ENSG00000172005	chr2
ACHE_SERT_LC_WM	CUL2	0.630424	1.02924e-05	0.000314427	4.46735	ENSG00000108094	chr10
ACHE_SERT_LC_WM	SEC23B	0.686047	1.06718e-05	0.000323461	4.45921	ENSG00000101310	chr20
ACHE_SERT_LC_WM	PLPPR2	-0.520678	8.5189e-06	0.000274344	-4.50966	ENSG00000105520	chr19
ACHE_SERT_LC_WM	RGS11	-0.830627	1.2178e-05	0.00035925	-4.42943	ENSG00000076344	chr16
ACHE_SERT_LC_WM	CBR1	0.480623	8.48235e-06	0.00027431	4.51062	ENSG00000159228	chr21
ACHE_SERT_LC_WM	ERH	-0.491589	9.41827e-06	0.000292345	-4.48725	ENSG00000100632	chr14
ACHE_SERT_LC_WM	FOXN3	0.587723	1.1754e-05	0.00034941	4.43744	ENSG00000053254	chr14
ACHE_SERT_LC_WM	NACA	0.334502	6.81561e-06	0.000228043	4.55915	ENSG00000196531	chr12
ACHE_SERT_LC_WM	NT5DC2	-0.69638	9.95209e-06	0.000305237	-4.47923	ENSG00000168268	chr3
ACHE_SERT_LC_WM	STIM1	-0.707012	1.30196e-05	0.000378304	-4.4143	ENSG00000167323	chr11
ACHE_SERT_LC_WM	RFFL	0.712319	1.35832e-05	0.000388833	4.40468	ENSG00000092871	chr17
ACHE_SERT_LC_WM	SYNPO	-0.716313	1.354e-05	0.000388833	-4.4054	ENSG00000171992	chr5
ACHE_SERT_LC_WM	ABCA8	0.896366	1.53414e-05	0.000429615	4.37695	ENSG00000141338	chr17
ACHE_SERT_LC_WM	PLEKHH1	0.674494	1.2868e-05	0.000376731	4.41695	ENSG00000054690	chr14
ACHE_SERT_LC_WM	MT-ND4	-0.569072	1.91648e-06	8.27513e-05	-4.84097	ENSG00000198886	chrMT
ACHE_SERT_LC_WM	DCBLD2	-0.862673	1.29869e-05	0.000378304	-4.42032	ENSG00000057019	chr3
ACHE_SERT_LC_WM	TRIL	-0.626019	1.17157e-05	0.00034941	-4.43978	ENSG00000255690	chr7
ACHE_SERT_LC_WM	PPP2R1A	-0.306889	7.99142e-06	0.00025952	-4.52389	ENSG00000105568	chr19
ACHE_SERT_LC_WM	RTP5	-0.605243	1.32585e-05	0.000382371	-4.41017	ENSG00000188011	chr2
ACHE_SERT_LC_WM	CORO1A	0.746118	1.71801e-05	0.00047087	4.35103	ENSG00000102879	chr16
ACHE_SERT_LC_WM	NUDT9	0.611725	1.60801e-05	0.00044546	4.36619	ENSG00000170502	chr4
ACHE_SERT_LC_WM	ATP5MC3	0.390317	9.07027e-06	0.000288494	4.49567	ENSG00000154518	chr2
ACHE_SERT_LC_WM	PRXL2B	-0.526605	1.42303e-05	0.00040288	-4.39409	ENSG00000157870	chr1
ACHE_SERT_LC_WM	MFSD10	-0.703947	1.77799e-05	0.000482178	-4.34314	ENSG00000109736	chr4
ACHE_SERT_LC_WM	PRKAR1A	0.243387	9.18409e-06	0.000290917	4.49288	ENSG00000108946	chr17
ACHE_SERT_LC_WM	AK3	0.441165	1.38509e-05	0.000395031	4.40024	ENSG00000147853	chr9
ACHE_SERT_LC_WM	ERI3	-0.425661	1.18628e-05	0.000351293	-4.43536	ENSG00000117419	chr1
ACHE_SERT_LC_WM	TCTA	-0.610358	1.74152e-05	0.000473952	-4.3479	ENSG00000145022	chr3
ACHE_SERT_LC_WM	MRPL24	0.554375	1.65699e-05	0.000455761	4.35932	ENSG00000143314	chr1
ACHE_SERT_LC_WM	MT-CO3	-0.588269	2.18821e-06	9.34403e-05	-4.81284	ENSG00000198938	chrMT
ACHE_SERT_LC_WM	SCN9A	-0.605687	1.61783e-05	0.00044658	-4.3648	ENSG00000169432	chr2
ACHE_SERT_LC_WM	NDUFC2	0.374557	1.10526e-05	0.000332395	4.45132	ENSG00000151366	chr11
ACHE_SERT_LC_WM	NRSN1	0.492518	1.5919e-05	0.000442582	4.3685	ENSG00000152954	chr6
ACHE_SERT_LC_WM	ANKRD36	0.826589	2.12071e-05	0.000540956	4.30246	ENSG00000135976	chr2
ACHE_SERT_LC_WM	THAP5	0.581784	1.85256e-05	0.000497168	4.33369	ENSG00000177683	chr7
ACHE_SERT_LC_WM	TIMP2	0.319252	1.09386e-05	0.00033025	4.45366	ENSG00000035862	chr17
ACHE_SERT_LC_WM	NSF	0.33359	9.59652e-06	0.000296686	4.48305	ENSG00000073969	chr17
ACHE_SERT_LC_WM	NDUFB3	0.603768	1.51281e-05	0.000425181	4.38166	ENSG00000119013	chr2
ACHE_SERT_LC_WM	NXPH4	-0.751617	1.94975e-05	0.000512347	-4.3219	ENSG00000182379	chr12
ACHE_SERT_LC_WM	PRELID3B	-0.605636	1.95205e-05	0.000512347	-4.32163	ENSG00000101166	chr20
ACHE_SERT_LC_WM	ACSS2	0.635308	2.08336e-05	0.00053496	4.30658	ENSG00000131069	chr20
ACHE_SERT_LC_WM	MT-ND6	-0.542737	1.15261e-05	0.000345292	-4.44796	ENSG00000198695	chrMT
ACHE_SERT_LC_WM	GNG3	-0.35524	1.24983e-05	0.000367298	-4.42356	ENSG00000162188	chr11
ACHE_SERT_LC_WM	NOP56	0.491062	1.8441e-05	0.000496622	4.33474	ENSG00000101361	chr20
ACHE_SERT_LC_WM	GALNT16	-0.511966	1.82186e-05	0.000492349	-4.33754	ENSG00000100626	chr14
ACHE_SERT_LC_WM	MYCBP2	0.372552	1.57738e-05	0.000440129	4.37059	ENSG00000005810	chr13
ACHE_SERT_LC_WM	ECE2	-0.589179	2.14107e-05	0.000542567	-4.30025	ENSG00000145194	chr3
ACHE_SERT_LC_WM	CARM1	-0.597951	2.18684e-05	0.000552356	-4.29534	ENSG00000142453	chr19
ACHE_SERT_LC_WM	RAPGEF5	0.628082	2.02455e-05	0.000525091	4.3132	ENSG00000136237	chr7
ACHE_SERT_LC_WM	MRPS23	0.488919	2.05138e-05	0.000529594	4.31016	ENSG00000181610	chr17
ACHE_SERT_LC_WM	UFSP2	0.709856	2.56483e-05	0.000627327	4.25822	ENSG00000109775	chr4
ACHE_SERT_LC_WM	GIT1	-0.448478	2.05561e-05	0.000529594	-4.30968	ENSG00000108262	chr17
ACHE_SERT_LC_WM	PDE6D	0.660857	2.61064e-05	0.000632529	4.25408	ENSG00000156973	chr2
ACHE_SERT_LC_WM	TF	0.581914	1.32541e-05	0.000382371	4.41655	ENSG00000091513	chr3
ACHE_SERT_LC_WM	HMGN2	0.470527	1.90233e-05	0.000508759	4.32758	ENSG00000198830	chr1
ACHE_SERT_LC_WM	TRAP1	0.523372	2.25174e-05	0.000565055	4.28856	ENSG00000126602	chr16
ACHE_SERT_LC_WM	NME1	0.425633	1.94848e-05	0.000512347	4.32205	ENSG00000239672	chr17
ACHE_SERT_LC_WM	MCRIP1	-0.382561	1.93614e-05	0.000512347	-4.32352	ENSG00000225663	chr17
ACHE_SERT_LC_WM	SET	0.345249	1.73699e-05	0.000473952	4.3485	ENSG00000119335	chr9
ACHE_SERT_LC_WM	SCAPER	0.510262	2.39902e-05	0.00059813	4.27382	ENSG00000140386	chr15
ACHE_SERT_LC_WM	GDA	-0.882259	2.98866e-05	0.000702109	-4.22236	ENSG00000119125	chr9
ACHE_SERT_LC_WM	PSMG1	0.731529	2.96631e-05	0.000701119	4.22413	ENSG00000183527	chr21
ACHE_SERT_LC_WM	TATDN2	-0.728933	3.07775e-05	0.000718669	-4.21545	ENSG00000157014	chr3
ACHE_SERT_LC_WM	CELF3	-0.731774	3.01566e-05	0.000706303	-4.22025	ENSG00000159409	chr1
ACHE_SERT_LC_WM	PITPNM1	-0.542529	2.57744e-05	0.000628424	-4.25708	ENSG00000110697	chr11
ACHE_SERT_LC_WM	FGFR3	-0.481531	1.95552e-05	0.000512347	-4.32122	ENSG00000068078	chr4
ACHE_SERT_LC_WM	SPTBN1	-0.244643	1.49792e-05	0.000422534	-4.3824	ENSG00000115306	chr2
ACHE_SERT_LC_WM	GPR37	0.670868	2.5143e-05	0.000618885	4.26342	ENSG00000170775	chr7
ACHE_SERT_LC_WM	PPM1E	0.604262	2.91512e-05	0.000691133	4.22822	ENSG00000175175	chr17
ACHE_SERT_LC_WM	U2AF2	-0.633381	2.98267e-05	0.000702109	-4.22284	ENSG00000063244	chr19
ACHE_SERT_LC_WM	CNTNAP4	0.586818	2.68303e-05	0.000646018	4.24768	ENSG00000152910	chr16
ACHE_SERT_LC_WM	TMEM230	-0.363389	2.20724e-05	0.000555693	-4.29319	ENSG00000089063	chr20
ACHE_SERT_LC_WM	ADGRB1	-0.553068	2.71867e-05	0.000652564	-4.24459	ENSG00000181790	chr8
ACHE_SERT_LC_WM	ARID4B	0.49949	2.46429e-05	0.000608843	4.26756	ENSG00000054267	chr1
ACHE_SERT_LC_WM	MAP2K2	-0.345817	2.13125e-05	0.000541855	-4.30132	ENSG00000126934	chr19
ACHE_SERT_LC_WM	ITM2B	0.252885	1.40698e-05	0.000399801	4.39667	ENSG00000136156	chr13
ACHE_SERT_LC_WM	USP9X	-0.382726	2.46562e-05	0.000608843	-4.26743	ENSG00000124486	chrX
ACHE_SERT_LC_WM	CLDN11	0.631112	2.42936e-05	0.000603747	4.27473	ENSG00000013297	chr3
ACHE_SERT_LC_WM	CRHBP	0.886756	3.64082e-05	0.000822803	4.1757	ENSG00000145708	chr5
ACHE_SERT_LC_WM	BTG2	-1.12675	3.74764e-05	0.000837152	-4.17212	ENSG00000159388	chr1
ACHE_SERT_LC_WM	DOCK10	0.833871	3.57262e-05	0.000815466	4.18019	ENSG00000135905	chr2
ACHE_SERT_LC_WM	ARVCF	-0.64214	3.69273e-05	0.000831717	-4.17234	ENSG00000099889	chr22
ACHE_SERT_LC_WM	HLA-C	0.574058	2.53107e-05	0.000621037	4.26442	ENSG00000204525	chr6
ACHE_SERT_LC_WM	SMIM29	-0.395145	2.66957e-05	0.000644786	-4.24886	ENSG00000186577	chr6
ACHE_SERT_LC_WM	ACVR1B	-0.594074	3.51425e-05	0.000808381	-4.1841	ENSG00000135503	chr12
ACHE_SERT_LC_WM	ARHGEF25	-0.800725	4.14712e-05	0.000891863	-4.14469	ENSG00000240771	chr12
ACHE_SERT_LC_WM	PGLS	-0.646953	3.88669e-05	0.000853415	-4.16016	ENSG00000130313	chr19
ACHE_SERT_LC_WM	CHMP1A	-0.473451	3.27735e-05	0.00076068	-4.20062	ENSG00000131165	chr16
ACHE_SERT_LC_WM	CHD9	0.483666	3.31226e-05	0.000765423	4.19811	ENSG00000177200	chr16
ACHE_SERT_LC_WM	GGCT	0.725127	4.13694e-05	0.000891863	4.14528	ENSG00000006625	chr7
ACHE_SERT_LC_WM	MRPS9	0.618126	3.91599e-05	0.000856101	4.15837	ENSG00000135972	chr2
ACHE_SERT_LC_WM	NHLH2	-0.660934	3.71254e-05	0.000831717	-4.17107	ENSG00000177551	chr1
ACHE_SERT_LC_WM	PAWR	-0.815633	4.36177e-05	0.000923619	-4.13262	ENSG00000177425	chr12
ACHE_SERT_LC_WM	RBMX	0.491928	3.31759e-05	0.000765423	4.19773	ENSG00000147274	chrX
ACHE_SERT_LC_WM	SRA1	-0.543064	3.70304e-05	0.000831717	-4.17168	ENSG00000213523	chr5
ACHE_SERT_LC_WM	QDPR	0.328707	1.93637e-05	0.000512347	4.32349	ENSG00000151552	chr4
ACHE_SERT_LC_WM	MOAP1	0.327469	2.29189e-05	0.000573269	4.28445	ENSG00000165943	chr14
ACHE_SERT_LC_WM	WDR6	-0.402365	3.23404e-05	0.000752888	-4.20376	ENSG00000178252	chr3
ACHE_SERT_LC_WM	HSPA13	-0.361057	2.86448e-05	0.000681217	-4.23234	ENSG00000155304	chr21
ACHE_SERT_LC_WM	COX6C	0.402889	1.99411e-05	0.000520691	4.32092	ENSG00000164919	chr8
ACHE_SERT_LC_WM	GCAT	-0.521694	3.86568e-05	0.000851221	-4.16145	ENSG00000100116	chr22
ACHE_SERT_LC_WM	OSTM1	-0.4785	3.5529e-05	0.000814848	-4.18151	ENSG00000081087	chr6
ACHE_SERT_LC_WM	VDAC1	0.334587	2.60991e-05	0.000632529	4.25415	ENSG00000213585	chr5
ACHE_SERT_LC_WM	BEX1	0.324506	2.00085e-05	0.000520691	4.31593	ENSG00000133169	chrX
ACHE_SERT_LC_WM	CA10	0.583337	3.83068e-05	0.000845923	4.16362	ENSG00000154975	chr17
ACHE_SERT_LC_WM	FAM174A	-0.506506	3.76936e-05	0.000838521	-4.16746	ENSG00000174132	chr5
ACHE_SERT_LC_WM	AGAP1	0.452547	3.5767e-05	0.000815466	4.17992	ENSG00000157985	chr2
ACHE_SERT_LC_WM	MT-ND3	-0.489099	5.91037e-06	0.000203028	-4.59771	ENSG00000198840	chrMT
ACHE_SERT_LC_WM	ACTR3B	0.616153	4.72263e-05	0.000978584	4.11354	ENSG00000133627	chr7
ACHE_SERT_LC_WM	TIMM21	0.641987	4.70185e-05	0.000976899	4.1146	ENSG00000075336	chr18
ACHE_SERT_LC_WM	YWHAH	0.319684	2.11352e-05	0.000540907	4.30325	ENSG00000128245	chr22
ACHE_SERT_LC_WM	B4GALT2	-0.494443	4.20499e-05	0.000896604	-4.14138	ENSG00000117411	chr1
ACHE_SERT_LC_WM	HACD3	0.299873	2.81562e-05	0.000671665	4.23638	ENSG00000074696	chr15
ACHE_SERT_LC_WM	MEIS2	-0.573172	4.03185e-05	0.000875342	-4.15142	ENSG00000134138	chr15
ACHE_SERT_LC_WM	TMEM161B-AS1	0.56729	4.69187e-05	0.000976899	4.11511	ENSG00000247828	chr5
ACHE_SERT_LC_WM	OXR1	0.373833	3.62017e-05	0.000820536	4.17706	ENSG00000164830	chr8
ACHE_SERT_LC_WM	CABIN1	-0.613173	5.16133e-05	0.00105814	-4.09214	ENSG00000099991	chr22
ACHE_SERT_LC_WM	NDUFS5	0.339652	2.77337e-05	0.000663634	4.23992	ENSG00000168653	chr1
ACHE_SERT_LC_WM	TRPT1	-0.700789	5.55511e-05	0.00111811	-4.07435	ENSG00000149743	chr11
ACHE_SERT_LC_WM	SIGIRR	-0.70502	5.45842e-05	0.00110994	-4.0786	ENSG00000185187	chr11
ACHE_SERT_LC_WM	ST18	0.819651	5.61417e-05	0.00112124	4.07179	ENSG00000147488	chr8
ACHE_SERT_LC_WM	HEYL	-0.866156	6.18353e-05	0.00122232	-4.04831	ENSG00000163909	chr1
ACHE_SERT_LC_WM	AHNAK2	-0.539277	4.24129e-05	0.000900576	-4.13932	ENSG00000185567	chr14
ACHE_SERT_LC_WM	RRAGB	0.642379	5.60495e-05	0.00112124	4.07218	ENSG00000083750	chrX
ACHE_SERT_LC_WM	BLVRA	0.601043	5.4074e-05	0.00110274	4.08088	ENSG00000106605	chr7
ACHE_SERT_LC_WM	HLA-DQB1	1.07072	6.7267e-05	0.00129009	4.0288	ENSG00000179344	chr6
ACHE_SERT_LC_WM	SLIRP	0.440404	3.77546e-05	0.000838521	4.16707	ENSG00000119705	chr14
ACHE_SERT_LC_WM	TMEM18	-0.571998	5.86647e-05	0.00116261	-4.06112	ENSG00000151353	chr2
ACHE_SERT_LC_WM	TIMM22	-0.602793	6.23238e-05	0.00122883	-4.04639	ENSG00000177370	chr17
ACHE_SERT_LC_WM	ENDOD1	0.413241	4.69648e-05	0.000976899	4.11488	ENSG00000149218	chr11
ACHE_SERT_LC_WM	FA2H	0.677287	5.73896e-05	0.00114027	4.06645	ENSG00000103089	chr16
ACHE_SERT_LC_WM	EEF1B2	0.344607	3.8127e-05	0.000844365	4.16474	ENSG00000114942	chr2
ACHE_SERT_LC_WM	CCDC88A	0.410257	4.14611e-05	0.000891863	4.14475	ENSG00000115355	chr2
ACHE_SERT_LC_WM	IST1	0.453436	5.51132e-05	0.00111219	4.07627	ENSG00000182149	chr16
ACHE_SERT_LC_WM	NECAP1	0.388133	4.59425e-05	0.000967548	4.12016	ENSG00000089818	chr12
ACHE_SERT_LC_WM	MAFG	-0.462061	5.47141e-05	0.00110994	-4.07803	ENSG00000197063	chr17
ACHE_SERT_LC_WM	HCFC1R1	-0.307801	4.21099e-05	0.000896604	-4.14104	ENSG00000103145	chr16
ACHE_SERT_LC_WM	METRN	-0.43155	4.1541e-05	0.000891863	-4.14434	ENSG00000103260	chr16
ACHE_SERT_LC_WM	ATOX1	0.433743	4.69476e-05	0.000976899	4.11496	ENSG00000177556	chr5
ACHE_SERT_LC_WM	PIM3	-0.525516	6.6005e-05	0.00127538	-4.03238	ENSG00000198355	chr22
ACHE_SERT_LC_WM	FKBP4	0.355696	5.03539e-05	0.00103507	4.0981	ENSG00000004478	chr12
ACHE_SERT_LC_WM	REEP5	0.28663	3.92107e-05	0.000856101	4.15806	ENSG00000129625	chr5
ACHE_SERT_LC_WM	JKAMP	0.393792	5.49268e-05	0.00111133	4.07709	ENSG00000050130	chr14
ACHE_SERT_LC_WM	BAIAP3	-0.449083	4.49713e-05	0.000949681	-4.12572	ENSG00000007516	chr16
ACHE_SERT_LC_WM	ZFX	-0.742866	8.18857e-05	0.00150331	-3.9794	ENSG00000005889	chrX
ACHE_SERT_LC_WM	CDK19	0.696146	7.97594e-05	0.00147479	3.98589	ENSG00000155111	chr6
ACHE_SERT_LC_WM	EGFL7	-0.467234	5.64393e-05	0.00112428	-4.0705	ENSG00000172889	chr9
ACHE_SERT_LC_WM	MPRIP	-0.343505	5.60079e-05	0.00112124	-4.07236	ENSG00000133030	chr17
ACHE_SERT_LC_WM	SLC39A9	-0.561608	7.72874e-05	0.00144288	-3.99366	ENSG00000029364	chr14
ACHE_SERT_LC_WM	ACP1	0.450915	6.5458e-05	0.00127381	4.03442	ENSG00000143727	chr2
ACHE_SERT_LC_WM	TLN2	-0.497303	6.88688e-05	0.00130783	-4.02199	ENSG00000171914	chr15
ACHE_SERT_LC_WM	FASTKD2	-0.566845	8.0736e-05	0.00148573	-3.98289	ENSG00000118246	chr2
ACHE_SERT_LC_WM	CEP290	0.545762	7.5262e-05	0.00141189	4.0002	ENSG00000198707	chr12
ACHE_SERT_LC_WM	PKD1	-0.490676	6.99409e-05	0.00132169	-4.01821	ENSG00000008710	chr16
ACHE_SERT_LC_WM	FEV	1.28599	8.79621e-05	0.00158475	3.96629	ENSG00000163497	chr2
ACHE_SERT_LC_WM	BEGAIN	-0.693803	8.77205e-05	0.00158475	-3.96236	ENSG00000183092	chr14
ACHE_SERT_LC_WM	EXOSC6	-0.428312	6.55938e-05	0.00127381	-4.03391	ENSG00000223496	chr16
ACHE_SERT_LC_WM	BAG3	0.547328	7.69389e-05	0.00143986	3.99477	ENSG00000151929	chr10
ACHE_SERT_LC_WM	ARF1	-0.249039	4.83315e-05	0.000998807	-4.10798	ENSG00000143761	chr1
ACHE_SERT_LC_WM	BSG	-0.33593	4.85165e-05	0.000999957	-4.10706	ENSG00000172270	chr19
ACHE_SERT_LC_WM	CELF5	-0.490531	6.58738e-05	0.00127538	-4.03287	ENSG00000161082	chr19
ACHE_SERT_LC_WM	SLC25A5	0.480685	6.55352e-05	0.00127381	4.03413	ENSG00000005022	chrX
ACHE_SERT_LC_WM	FAM214B	-0.507731	8.23977e-05	0.00150913	-3.97786	ENSG00000005238	chr9
ACHE_SERT_LC_WM	MRPL57	0.40299	6.88309e-05	0.00130783	4.02213	ENSG00000173141	chr13
ACHE_SERT_LC_WM	LCMT1	0.466799	7.80848e-05	0.00145426	3.99113	ENSG00000205629	chr16
ACHE_SERT_LC_WM	CCAR2	-0.595331	9.15307e-05	0.00163759	-3.9518	ENSG00000158941	chr8
ACHE_SERT_LC_WM	CRMP1	-0.366253	6.43692e-05	0.00126593	-4.03851	ENSG00000072832	chr4
ACHE_SERT_LC_WM	PGK1	0.312144	4.69145e-05	0.000976899	4.11513	ENSG00000102144	chrX
ACHE_SERT_LC_WM	OTUB1	0.365636	6.69705e-05	0.00128767	4.02883	ENSG00000167770	chr11
ACHE_SERT_LC_WM	PLBD2	-0.425399	7.33719e-05	0.00138315	-4.00645	ENSG00000151176	chr12
ACHE_SERT_LC_WM	JAM3	0.558551	8.96628e-05	0.0016079	3.95692	ENSG00000166086	chr11
ACHE_SERT_LC_WM	PLEC	-0.483293	7.92201e-05	0.00146833	-3.98757	ENSG00000178209	chr8
ACHE_SERT_LC_WM	HIVEP2	0.597518	0.000105626	0.00184285	3.91607	ENSG00000010818	chr6
ACHE_SERT_LC_WM	PPIA	0.237103	3.9705e-05	0.00086445	4.15508	ENSG00000196262	chr7
ACHE_SERT_LC_WM	JMJD4	-0.652494	0.000113882	0.00193255	-3.89718	ENSG00000081692	chr1
ACHE_SERT_LC_WM	ARHGDIA	-0.351334	6.46358e-05	0.00126794	-4.0375	ENSG00000141522	chr17
ACHE_SERT_LC_WM	EML2	-0.428343	8.44485e-05	0.00153885	-3.97178	ENSG00000125746	chr19
ACHE_SERT_LC_WM	SMYD3	0.617203	0.000108338	0.00187745	3.90972	ENSG00000185420	chr1
ACHE_SERT_LC_WM	PNPLA2	0.585011	0.000109735	0.00188476	3.9065	ENSG00000177666	chr11
ACHE_SERT_LC_WM	DSTN	0.258244	5.38056e-05	0.00110017	4.08208	ENSG00000125868	chr20
ACHE_SERT_LC_WM	EPB41L3	0.338369	6.74987e-05	0.00129133	4.02691	ENSG00000082397	chr18
ACHE_SERT_LC_WM	ARFIP2	-0.544248	0.000109353	0.00188476	-3.90738	ENSG00000132254	chr11
ACHE_SERT_LC_WM	KAT7	-0.459664	0.000102317	0.00179729	-3.92403	ENSG00000136504	chr17
ACHE_SERT_LC_WM	COX17	0.51072	8.41436e-05	0.00153746	3.97267	ENSG00000138495	chr3
ACHE_SERT_LC_WM	PPP1R15A	-0.776268	0.00012614	0.00210412	-3.87141	ENSG00000087074	chr19
ACHE_SERT_LC_WM	EIF3B	-0.457868	9.51165e-05	0.00169391	-3.94224	ENSG00000106263	chr7
ACHE_SERT_LC_WM	FBXO31	-0.497958	0.00010488	0.00183398	-3.91784	ENSG00000103264	chr16
ACHE_SERT_LC_WM	GBF1	-0.509221	0.00011441	0.00193255	-3.89602	ENSG00000107862	chr10
ACHE_SERT_LC_WM	ARPP19	-0.268941	6.48317e-05	0.00126857	-4.03677	ENSG00000128989	chr15
ACHE_SERT_LC_WM	SLC6A2	-0.822119	6.91236e-05	0.00130945	-4.02599	ENSG00000103546	chr16
ACHE_SERT_LC_WM	ZEB2	0.528602	8.79219e-05	0.00158475	3.96248	ENSG00000169554	chr2
ACHE_SERT_LC_WM	TINCR	-0.794463	0.000146121	0.00237761	-3.83409	ENSG00000223573	chr19
ACHE_SERT_LC_WM	EIF3E	0.391807	9.47276e-05	0.00169088	3.94326	ENSG00000104408	chr8
ACHE_SERT_LC_WM	DPYSL5	-0.483636	9.8046e-05	0.00173409	-3.93468	ENSG00000157851	chr2
ACHE_SERT_LC_WM	SUMO3	-0.312697	7.82768e-05	0.00145433	-3.99052	ENSG00000184900	chr21
ACHE_SERT_LC_WM	RAP1A	0.418365	0.000103656	0.00181668	3.92078	ENSG00000116473	chr1
ACHE_SERT_LC_WM	GALNT13	0.67678	0.00013364	0.00220577	3.85679	ENSG00000144278	chr2
ACHE_SERT_LC_WM	MADD	-0.39813	9.59142e-05	0.00170419	-3.94016	ENSG00000110514	chr11
ACHE_SERT_LC_WM	SGSM3	-0.487271	0.000118162	0.00198537	-3.8879	ENSG00000100359	chr22
ACHE_SERT_LC_WM	CEP63	0.60436	0.000139453	0.00229326	3.84598	ENSG00000182923	chr3
ACHE_SERT_LC_WM	HSPE1	0.375981	8.02328e-05	0.00148	3.98443	ENSG00000115541	chr2
ACHE_SERT_LC_WM	DLD	0.387525	9.6888e-05	0.00171754	3.93764	ENSG00000091140	chr7
ACHE_SERT_LC_WM	ACKR1	-1.10057	0.00016695	0.00263876	-3.80001	ENSG00000213088	chr1
ACHE_SERT_LC_WM	NKIRAS1	0.463169	0.000113536	0.00193255	3.89795	ENSG00000197885	chr3
ACHE_SERT_LC_WM	AP2B1	-0.303221	8.46179e-05	0.00153885	-3.97128	ENSG00000006125	chr17
ACHE_SERT_LC_WM	NR4A1	-1.30667	0.000159068	0.00254644	-3.81633	ENSG00000123358	chr12
ACHE_SERT_LC_WM	PAPSS1	-0.432854	0.000109662	0.00188476	-3.90667	ENSG00000138801	chr4
ACHE_SERT_LC_WM	NACC1	-0.505341	0.000126318	0.00210412	-3.87105	ENSG00000160877	chr19
ACHE_SERT_LC_WM	USO1	0.465472	0.000120534	0.00202084	3.88289	ENSG00000138768	chr4
ACHE_SERT_LC_WM	LRRC4B	-0.396083	9.83912e-05	0.00173622	-3.9338	ENSG00000131409	chr19
ACHE_SERT_LC_WM	PERP	-0.627736	0.000142205	0.00232861	-3.84101	ENSG00000112378	chr6
ACHE_SERT_LC_WM	ATP5F1A	0.265629	6.69741e-05	0.00128767	4.02882	ENSG00000152234	chr18
ACHE_SERT_LC_WM	EMC3	0.395664	0.000107563	0.00186821	3.91152	ENSG00000125037	chr3
ACHE_SERT_LC_WM	IRGQ	-0.494503	0.000127718	0.00212287	-3.86827	ENSG00000167378	chr19
ACHE_SERT_LC_WM	CHCHD2	0.253435	6.85954e-05	0.00130783	4.02296	ENSG00000106153	chr7
ACHE_SERT_LC_WM	SLITRK4	0.529007	0.000129732	0.00215171	3.86431	ENSG00000179542	chrX
ACHE_SERT_LC_WM	SLC30A9	0.410085	0.00011434	0.00193255	3.89618	ENSG00000014824	chr4
ACHE_SERT_LC_WM	RAE1	0.595092	0.00015331	0.00247894	3.82183	ENSG00000101146	chr20
ACHE_SERT_LC_WM	ATP5MF	0.339756	8.91342e-05	0.00160214	3.95839	ENSG00000241468	chr7
ACHE_SERT_LC_WM	CHD5	-0.458041	0.000113761	0.00193255	-3.89745	ENSG00000116254	chr1
ACHE_SERT_LC_WM	ENPP2	0.594021	0.000113958	0.00193255	3.89968	ENSG00000136960	chr8
ACHE_SERT_LC_WM	PPP1R15B	0.633203	0.000170164	0.00267316	3.79511	ENSG00000158615	chr1
ACHE_SERT_LC_WM	JUND	-0.259162	8.55041e-05	0.00155132	-3.9687	ENSG00000130522	chr19
ACHE_SERT_LC_WM	SHC1	-0.663614	0.000171241	0.0026831	-3.79349	ENSG00000160691	chr1
ACHE_SERT_LC_WM	RBM14	-0.573894	0.000160699	0.0025662	-3.80979	ENSG00000239306	chr11
ACHE_SERT_LC_WM	BBS4	-0.627603	0.000166448	0.00263876	-3.80078	ENSG00000140463	chr15
ACHE_SERT_LC_WM	DNAJB2	-0.350207	0.000106545	0.0018547	-3.9139	ENSG00000135924	chr2
ACHE_SERT_LC_WM	SPPL3	-0.391959	0.000130116	0.00215346	-3.86356	ENSG00000157837	chr12
ACHE_SERT_LC_WM	SBF1	-0.428655	0.000146564	0.00237982	-3.83332	ENSG00000100241	chr22
ACHE_SERT_LC_WM	SOX18	-0.88011	0.00020792	0.00306683	-3.74332	ENSG00000203883	chr20
ACHE_SERT_LC_WM	NR2F2	0.560979	0.000157551	0.00253163	3.81486	ENSG00000185551	chr15
ACHE_SERT_LC_WM	SPOCK1	-0.340044	0.000108796	0.00188117	-3.90866	ENSG00000152377	chr5
ACHE_SERT_LC_WM	RRBP1	0.55462	0.000176618	0.00273016	3.78553	ENSG00000125844	chr20
ACHE_SERT_LC_WM	UQCC3	0.544991	0.000182263	0.00279506	3.77742	ENSG00000204922	chr11
ACHE_SERT_LC_WM	CTDSP1	-0.622002	0.000204285	0.00305898	-3.7479	ENSG00000144579	chr2
ACHE_SERT_LC_WM	TJP2	0.61261	0.000186101	0.00284031	3.77204	ENSG00000119139	chr9
ACHE_SERT_LC_WM	PEF1	-0.445115	0.000155429	0.00250642	-3.81833	ENSG00000162517	chr1
ACHE_SERT_LC_WM	OPCML	0.550381	0.00017283	0.00269315	3.79111	ENSG00000183715	chr11
ACHE_SERT_LC_WM	MT1E	-0.559246	0.000100622	0.00177153	-3.93276	ENSG00000169715	chr16
ACHE_SERT_LC_WM	LINC00599	-0.736045	0.000221675	0.00322053	-3.72664	ENSG00000253230	chr8
ACHE_SERT_LC_WM	FAM133A	-0.579936	0.000186316	0.00284031	-3.77174	ENSG00000179083	chrX
ACHE_SERT_LC_WM	INPP4A	0.453478	0.000172163	0.00268819	3.7921	ENSG00000040933	chr2
ACHE_SERT_LC_WM	DDRGK1	0.523858	0.000183372	0.00280649	3.77586	ENSG00000198171	chr20
ACHE_SERT_LC_WM	CALCB	-1.48613	0.000260072	0.00362834	-3.6884	ENSG00000175868	chr11
ACHE_SERT_LC_WM	FAXDC2	0.540639	0.000190817	0.00289749	3.76557	ENSG00000170271	chr5
ACHE_SERT_LC_WM	MAN2B2	0.506086	0.000207332	0.00306399	3.74405	ENSG00000013288	chr4
ACHE_SERT_LC_WM	KANSL1	-0.52302	0.00020329	0.00305092	-3.74917	ENSG00000120071	chr17
ACHE_SERT_LC_WM	SLC25A28	-0.558506	0.000206888	0.00306329	-3.74461	ENSG00000155287	chr10
ACHE_SERT_LC_WM	LFNG	-0.640987	0.000216028	0.00315035	-3.73336	ENSG00000106003	chr7
ACHE_SERT_LC_WM	EXT2	-0.546543	0.000209847	0.00307763	-3.74092	ENSG00000151348	chr11
ACHE_SERT_LC_WM	CSKMT	-0.843158	0.000246383	0.00348135	-3.69898	ENSG00000214756	chr11
ACHE_SERT_LC_WM	CRTAC1	0.77817	0.000241	0.00343669	3.70478	ENSG00000095713	chr10
ACHE_SERT_LC_WM	VAT1	-0.387908	0.000114518	0.00193255	-3.89718	ENSG00000108828	chr17
ACHE_SERT_LC_WM	NFU1	0.552721	0.000206239	0.00305954	3.74543	ENSG00000169599	chr2
ACHE_SERT_LC_WM	PINK1	0.237538	0.000115033	0.00193701	3.89466	ENSG00000158828	chr1
ACHE_SERT_LC_WM	GP1BB	-0.551988	0.00020583	0.00305954	-3.74594	ENSG00000203618	chr22
ACHE_SERT_LC_WM	NBEA	0.420634	0.000166877	0.00263876	3.80012	ENSG00000172915	chr13
ACHE_SERT_LC_WM	RNASEK	0.284083	0.000110656	0.00189636	3.9044	ENSG00000219200	chr17
ACHE_SERT_LC_WM	NDEL1	0.451554	0.000187169	0.0028477	3.77056	ENSG00000166579	chr17
ACHE_SERT_LC_WM	NDUFAF3	-0.363539	0.00016915	0.00266265	-3.79664	ENSG00000178057	chr3
ACHE_SERT_LC_WM	DBH	-0.745837	0.000121503	0.00203268	-3.8853	ENSG00000123454	chr9
ACHE_SERT_LC_WM	TMEM63C	-0.573669	0.000227651	0.00328881	-3.71969	ENSG00000165548	chr14
ACHE_SERT_LC_WM	SLC43A2	-0.505685	0.00023082	0.00330985	-3.71608	ENSG00000167703	chr17
ACHE_SERT_LC_WM	IL34	-0.737378	0.000271834	0.0037585	-3.6731	ENSG00000157368	chr16
ACHE_SERT_LC_WM	GSTO1	0.402597	0.000171491	0.0026831	3.79311	ENSG00000148834	chr10
ACHE_SERT_LC_WM	MCFD2	0.339297	0.000179775	0.00277342	3.78097	ENSG00000180398	chr2
ACHE_SERT_LC_WM	P4HA1	-0.671776	0.000265329	0.00368836	-3.67949	ENSG00000122884	chr10
ACHE_SERT_LC_WM	MAST3	-0.4071	0.000192499	0.00290792	-3.7633	ENSG00000099308	chr19
ACHE_SERT_LC_WM	REPS2	0.448451	0.000205936	0.00305954	3.74581	ENSG00000169891	chrX
ACHE_SERT_LC_WM	CYB561	-0.508945	0.00014363	0.00234697	-3.84225	ENSG00000008283	chr17
ACHE_SERT_LC_WM	DAB2IP	-0.554672	0.000242229	0.00344785	-3.70344	ENSG00000136848	chr9
ACHE_SERT_LC_WM	CERS5	-0.588018	0.000268468	0.00372529	-3.67639	ENSG00000139624	chr12
ACHE_SERT_LC_WM	RAB14	0.342538	0.000180163	0.00277387	3.78041	ENSG00000119396	chr9
ACHE_SERT_LC_WM	NDUFA1	0.336612	0.000140603	0.00230725	3.84389	ENSG00000125356	chrX
ACHE_SERT_LC_WM	AP5M1	0.418002	0.000214622	0.00313576	3.73506	ENSG00000053770	chr14
ACHE_SERT_LC_WM	ERMN	0.575678	0.000174287	0.00269953	3.7924	ENSG00000136541	chr2
ACHE_SERT_LC_WM	AP1AR	0.538055	0.000250358	0.00353105	3.69478	ENSG00000138660	chr4
ACHE_SERT_LC_WM	NCBP2	0.38562	0.000222779	0.00322446	3.72534	ENSG00000114503	chr3
ACHE_SERT_LC_WM	ANAPC11	0.414942	0.00019139	0.00290049	3.7648	ENSG00000141552	chr17
ACHE_SERT_LC_WM	CNDP1	0.563869	0.000194672	0.00293298	3.76252	ENSG00000150656	chr18
ACHE_SERT_LC_WM	ADCYAP1	-0.871596	0.000245759	0.00347889	-3.70322	ENSG00000141433	chr18
ACHE_SERT_LC_WM	PLD6	0.648572	0.000290076	0.00395414	3.65592	ENSG00000179598	chr17
ACHE_SERT_LC_WM	SCG3	0.298528	0.000162807	0.00259213	3.80645	ENSG00000104112	chr15
ACHE_SERT_LC_WM	ADCYAP1R1	-0.34397	0.000181182	0.002784	-3.77896	ENSG00000078549	chr7
ACHE_SERT_LC_WM	PPFIA2	0.411081	0.000222151	0.00322139	3.72608	ENSG00000139220	chr12
ACHE_SERT_LC_WM	IAH1	0.51507	0.000269838	0.0037376	3.67505	ENSG00000134330	chr2
ACHE_SERT_LC_WM	TRAPPC13	0.5257	0.000281243	0.00386098	3.66411	ENSG00000113597	chr5
ACHE_SERT_LC_WM	MEF2C	0.693678	0.000305561	0.00407186	3.64212	ENSG00000081189	chr5
ACHE_SERT_LC_WM	PODXL2	-0.371465	0.000173565	0.00269634	-3.79002	ENSG00000114631	chr3
ACHE_SERT_LC_WM	RNASEH2B	0.575043	0.00030434	0.00406962	3.64318	ENSG00000136104	chr13
ACHE_SERT_LC_WM	APLP2	0.243692	0.000150357	0.00243628	3.8268	ENSG00000084234	chr11
ACHE_SERT_LC_WM	TBRG1	-0.463139	0.00025984	0.00362834	-3.685	ENSG00000154144	chr11
ACHE_SERT_LC_WM	SMC2	0.613686	0.00029409	0.00398776	3.65228	ENSG00000136824	chr9
ACHE_SERT_LC_WM	TNFRSF6B	-1.00488	0.00037042	0.00471659	-3.59064	ENSG00000243509	chr20
ACHE_SERT_LC_WM	SSR1	0.322514	0.000205014	0.00305898	3.74697	ENSG00000124783	chr6
ACHE_SERT_LC_WM	GRHPR	0.431822	0.000229656	0.00329959	3.7174	ENSG00000137106	chr9
ACHE_SERT_LC_WM	SMIM26	0.473451	0.000243453	0.00345892	3.70212	ENSG00000232388	chr20
ACHE_SERT_LC_WM	LAMP2	0.386315	0.000208544	0.00306879	3.74254	ENSG00000005893	chrX
ACHE_SERT_LC_WM	MRPL50	0.526444	0.000302463	0.00405153	3.64483	ENSG00000136897	chr9
ACHE_SERT_LC_WM	FNDC3B	-0.66062	0.000325747	0.00427737	-3.62508	ENSG00000075420	chr3
ACHE_SERT_LC_WM	KIF1B	-0.224082	0.000167641	0.00264429	-3.79894	ENSG00000054523	chr1
ACHE_SERT_LC_WM	ATP5ME	0.284372	0.000144718	0.00235975	3.83655	ENSG00000169020	chr4
ACHE_SERT_LC_WM	PPP1R37	-0.652009	0.000345288	0.00447023	-3.6095	ENSG00000104866	chr19
ACHE_SERT_LC_WM	PEAK1	0.577922	0.00032827	0.00429306	3.62302	ENSG00000173517	chr15
ACHE_SERT_LC_WM	SLC15A2	-0.708414	0.000361929	0.00462372	-3.59688	ENSG00000163406	chr3
ACHE_SERT_LC_WM	PIP4K2B	-0.323834	0.000217776	0.00316986	-3.73126	ENSG00000276293	chr17
ACHE_SERT_LC_WM	GMPS	0.480435	0.000299626	0.00402749	3.64733	ENSG00000163655	chr3
ACHE_SERT_LC_WM	NDUFA7	-0.39684	0.000237712	0.00339607	-3.70838	ENSG00000267855	chr19
ACHE_SERT_LC_WM	TMEFF1	-0.385699	0.000228279	0.00329173	-3.71897	ENSG00000241697	chr9
ACHE_SERT_LC_WM	MT-CO2	-0.507918	3.60131e-05	0.000818663	-4.18377	ENSG00000198712	chrMT
ACHE_SERT_LC_WM	C4orf48	0.305427	0.000173732	0.00269634	3.78977	ENSG00000243449	chr4
ACHE_SERT_LC_WM	FGD5-AS1	0.317044	0.000236959	0.00339159	3.70921	ENSG00000225733	chr3
ACHE_SERT_LC_WM	ELOF1	-0.503212	0.000325963	0.00427737	-3.6249	ENSG00000130165	chr19
ACHE_SERT_LC_WM	PIP4P1	-0.430651	0.000299457	0.00402749	-3.64748	ENSG00000165782	chr14
ACHE_SERT_LC_WM	BRD3OS	-0.489069	0.000323961	0.00426557	-3.62654	ENSG00000235106	chr9
ACHE_SERT_LC_WM	PTPRA	-0.268662	0.000210481	0.00308108	-3.74013	ENSG00000132670	chr20
ACHE_SERT_LC_WM	CERS6	0.448208	0.000291481	0.00396629	3.65464	ENSG00000172292	chr2
ACHE_SERT_LC_WM	HDAC5	-0.428216	0.00028637	0.00392438	-3.65933	ENSG00000108840	chr17
ACHE_SERT_LC_WM	SKP1	0.19464	0.000155658	0.00250642	3.81795	ENSG00000113558	chr5
ACHE_SERT_LC_WM	DCTN2	0.317185	0.000229677	0.00329959	3.71737	ENSG00000175203	chr12
ACHE_SERT_LC_WM	TH	-0.666466	0.000204765	0.00305898	-3.75129	ENSG00000180176	chr11
ACHE_SERT_LC_WM	YLPM1	0.430702	0.000319761	0.00421746	3.63002	ENSG00000119596	chr14
ACHE_SERT_LC_WM	ACTR1B	-0.41138	0.000305001	0.00407142	-3.64261	ENSG00000115073	chr2
ACHE_SERT_LC_WM	PCP4	0.56151	0.000276524	0.00381653	3.67056	ENSG00000183036	chr21
ACHE_SERT_LC_WM	MT-ATP6	-0.475945	4.18659e-05	0.000896348	-4.14777	ENSG00000198899	chrMT
ACHE_SERT_LC_WM	GPBP1	0.380535	0.000295326	0.00399102	3.65117	ENSG00000062194	chr5
ACHE_SERT_LC_WM	VPS9D1	-0.612068	0.000388284	0.00487183	-3.57795	ENSG00000075399	chr16
ACHE_SERT_LC_WM	SLC29A4	-0.525663	0.00033899	0.00439606	-3.61443	ENSG00000164638	chr7
ACHE_SERT_LC_WM	HMGB1	0.251538	0.000192632	0.00290792	3.76312	ENSG00000189403	chr13
ACHE_SERT_LC_WM	RPL26L1	0.534772	0.000379376	0.00479117	3.58421	ENSG00000037241	chr5
ACHE_SERT_LC_WM	ATP5F1B	0.240742	0.000162993	0.00259213	3.80616	ENSG00000110955	chr12
ACHE_SERT_LC_WM	CMIP	-0.352914	0.000245061	0.00347537	-3.70039	ENSG00000153815	chr16
ACHE_SERT_LC_WM	FN1	-0.586471	0.000346285	0.00447564	-3.60873	ENSG00000115414	chr2
ACHE_SERT_LC_WM	C1D	0.508698	0.000353521	0.00455394	3.60318	ENSG00000197223	chr2
ACHE_SERT_LC_WM	LAMP5	0.788478	0.000461814	0.00554248	3.53091	ENSG00000125869	chr20
ACHE_SERT_LC_WM	H2AFZ	0.392848	0.000289703	0.00395414	3.65626	ENSG00000164032	chr4
ACHE_SERT_LC_WM	SEMA3B	0.56018	0.000354663	0.00456105	3.60232	ENSG00000012171	chr3
ACHE_SERT_LC_WM	ABCB6	0.470465	0.000356978	0.00458319	3.60057	ENSG00000115657	chr2
ACHE_SERT_LC_WM	ARL6IP4	0.289785	0.000253766	0.00355319	3.69122	ENSG00000182196	chr12
ACHE_SERT_LC_WM	SLC39A10	0.364536	0.000293439	0.00398592	3.65287	ENSG00000196950	chr2
ACHE_SERT_LC_WM	GMPR	-0.638234	0.000395124	0.00492236	-3.57324	ENSG00000137198	chr6
ACHE_SERT_LC_WM	NKTR	0.517142	0.000373613	0.00474164	3.58833	ENSG00000114857	chr3
ACHE_SERT_LC_WM	SCAMP4	-0.529588	0.000396133	0.00492236	-3.57255	ENSG00000227500	chr19
ACHE_SERT_LC_WM	EIF2AK1	0.375372	0.000330554	0.00431563	3.62117	ENSG00000086232	chr7
ACHE_SERT_LC_WM	NAPG	0.410148	0.000307917	0.00409619	3.64007	ENSG00000134265	chr18
ACHE_SERT_LC_WM	HTATSF1	0.339309	0.00028903	0.00395383	3.65688	ENSG00000102241	chrX
ACHE_SERT_LC_WM	SMPD1	0.44536	0.000338779	0.00439606	3.61459	ENSG00000166311	chr11
ACHE_SERT_LC_WM	MAPK8IP1	-0.321649	0.000251077	0.00353474	-3.69403	ENSG00000121653	chr11
ACHE_SERT_LC_WM	NARS	0.278336	0.000279067	0.00383791	3.66617	ENSG00000134440	chr18
ACHE_SERT_LC_WM	VCP	-0.266345	0.000264775	0.00368729	-3.68004	ENSG00000165280	chr9
ACHE_SERT_LC_WM	UBQLN4	-0.484448	0.000402916	0.00499061	-3.56796	ENSG00000160803	chr1
ACHE_SERT_LC_WM	UBE2E1	0.384607	0.00036068	0.00461868	3.5978	ENSG00000170142	chr3
ACHE_SERT_LC_WM	PTPRU	-0.531517	0.000425929	0.00521712	-3.55292	ENSG00000060656	chr1
ACHE_SERT_LC_WM	AC055839.2	1.23408	0.000530483	0.00613788	3.49602	ENSG00000286190	chr17
ACHE_SERT_LC_WM	WASHC3	-0.460893	0.000380547	0.00479254	-3.58338	ENSG00000120860	chr12
ACHE_SERT_LC_WM	CHD7	0.623572	0.000473202	0.00565282	3.52426	ENSG00000171316	chr8
ACHE_SERT_LC_WM	GOLGA4	0.423471	0.000334911	0.00435779	3.61767	ENSG00000144674	chr3
ACHE_SERT_LC_WM	YIPF4	-0.379541	0.00032708	0.00428475	-3.62399	ENSG00000119820	chr2
ACHE_SERT_LC_WM	ACTG1	0.20568	0.000159132	0.00254644	3.8123	ENSG00000184009	chr17
ACHE_SERT_LC_WM	KTN1	0.328926	0.000278479	0.00383666	3.66672	ENSG00000126777	chr14
ACHE_SERT_LC_WM	API5	-0.38306	0.000390601	0.00489296	-3.57635	ENSG00000166181	chr11
ACHE_SERT_LC_WM	ANKRD52	-0.48785	0.000417488	0.00513816	-3.55835	ENSG00000139645	chr12
ACHE_SERT_LC_WM	GOLIM4	0.481716	0.000393189	0.00491335	3.57457	ENSG00000173905	chr3
ACHE_SERT_LC_WM	MAG	0.53598	0.000314723	0.00416665	3.63712	ENSG00000105695	chr19
ACHE_SERT_LC_WM	RAB11FIP3	-0.438906	0.000436791	0.00531647	-3.54608	ENSG00000090565	chr16
ACHE_SERT_LC_WM	EIF1	-0.185544	0.000208847	0.00306879	-3.74216	ENSG00000173812	chr17
ACHE_SERT_LC_WM	PRR12	-0.620955	0.000525112	0.00609398	-3.49574	ENSG00000126464	chr19
ACHE_SERT_LC_WM	PLLP	0.476266	0.000395687	0.00492236	3.57286	ENSG00000102934	chr16
ACHE_SERT_LC_WM	RDX	0.328466	0.000315369	0.00416665	3.63371	ENSG00000137710	chr11
ACHE_SERT_LC_WM	MYRF	0.569523	0.000401775	0.00498446	3.56911	ENSG00000124920	chr11
ACHE_SERT_LC_WM	SLC4A10	0.447682	0.000418527	0.00514276	3.55767	ENSG00000144290	chr2
ACHE_SERT_LC_WM	PTP4A2	0.332224	0.000295364	0.00399102	3.65113	ENSG00000184007	chr1
ACHE_SERT_LC_WM	CCDC186	0.456698	0.000453454	0.00546762	3.53589	ENSG00000165813	chr10
ACHE_SERT_LC_WM	MT-ND4L	-0.420675	0.000133847	0.00220577	-3.86075	ENSG00000212907	chrMT
ACHE_SERT_LC_WM	POMGNT1	-0.422375	0.000425147	0.00521581	-3.55342	ENSG00000085998	chr1
ACHE_SERT_LC_WM	EPHA4	0.720013	0.00056869	0.00652137	3.47376	ENSG00000116106	chr2
ACHE_SERT_LC_WM	IDH3B	0.353867	0.0003935	0.00491335	3.57435	ENSG00000101365	chr20
ACHE_SERT_LC_WM	RTN2	-0.505749	0.000496096	0.00584501	-3.51134	ENSG00000125744	chr19
ACHE_SERT_LC_WM	PWWP3A	0.33789	0.000410404	0.00507522	3.56298	ENSG00000160953	chr19
ACHE_SERT_LC_WM	XRCC6	0.26498	0.00033312	0.0043418	3.6191	ENSG00000196419	chr22
ACHE_SERT_LC_WM	SYNJ2	0.591422	0.000484787	0.00575563	3.51765	ENSG00000078269	chr6
ACHE_SERT_LC_WM	FNDC4	0.539471	0.00050652	0.00593165	3.50564	ENSG00000115226	chr2
ACHE_SERT_LC_WM	GTF2I	-0.209141	0.000251771	0.00353806	-3.6933	ENSG00000263001	chr7
ACHE_SERT_LC_WM	TMEFF2	0.479525	0.000455465	0.00548332	3.53469	ENSG00000144339	chr2
ACHE_SERT_LC_WM	DGKZ	-0.426743	0.00046365	0.00555589	-3.52983	ENSG00000149091	chr11
ACHE_SERT_LC_WM	COA1	0.55695	0.000540176	0.00623138	3.48795	ENSG00000106603	chr7
ACHE_SERT_LC_WM	PER1	-0.709451	0.000582817	0.0066471	-3.46697	ENSG00000179094	chr17
ACHE_SERT_LC_WM	ENTPD6	-0.369582	0.000381847	0.00479885	-3.58246	ENSG00000197586	chr20
ACHE_SERT_LC_WM	UBAP2	-0.548796	0.000546507	0.00628533	-3.48474	ENSG00000137073	chr9
ACHE_SERT_LC_WM	NDUFB2	0.377031	0.000297493	0.00401278	3.65011	ENSG00000090266	chr7
ACHE_SERT_LC_WM	NDUFB4	0.358776	0.000314838	0.00416665	3.63416	ENSG00000065518	chr3
ACHE_SERT_LC_WM	PPP2R2A	0.384629	0.000456254	0.00548427	3.53421	ENSG00000221914	chr8
ACHE_SERT_LC_WM	ZC3H13	0.408672	0.00036743	0.00468625	3.59282	ENSG00000123200	chr13
ACHE_SERT_LC_WM	MON2	0.499908	0.00053304	0.00615825	3.49161	ENSG00000061987	chr12
ACHE_SERT_LC_WM	SOCS4	-0.581409	0.000618658	0.0069655	-3.45041	ENSG00000180008	chr14
ACHE_SERT_LC_WM	PSMD3	-0.371443	0.000439394	0.00533974	-3.54446	ENSG00000108344	chr17
ACHE_SERT_LC_WM	SRSF5	0.313869	0.000379246	0.00479117	3.5843	ENSG00000100650	chr14
ACHE_SERT_LC_WM	SNRPN	0.22843	0.000252377	0.00354014	3.69267	ENSG00000128739	chr15
ACHE_SERT_LC_WM	GRIK5	-0.451687	0.000494776	0.00583836	-3.51207	ENSG00000105737	chr19
ACHE_SERT_LC_WM	HIST1H4C	0.730629	0.000649439	0.00721194	3.43689	ENSG00000197061	chr6
ACHE_SERT_LC_WM	ARSA	-0.604821	0.000625082	0.00702218	-3.44754	ENSG00000100299	chr22
ACHE_SERT_LC_WM	GNA12	0.455546	0.000512757	0.00598655	3.50228	ENSG00000146535	chr7
ACHE_SERT_LC_WM	UBE2QL1	0.381697	0.000446538	0.00539265	3.54008	ENSG00000215218	chr5
ACHE_SERT_LC_WM	SLC25A6	0.254243	0.000349246	0.00450638	3.60645	ENSG00000169100	chrX
ACHE_SERT_LC_WM	CLUH	-0.440544	0.000524846	0.00609398	-3.49587	ENSG00000132361	chr17
ACHE_SERT_LC_WM	RAB15	-0.503954	0.000571388	0.0065426	-3.47245	ENSG00000139998	chr14
ACHE_SERT_LC_WM	ESYT2	-0.396353	0.00048842	0.00578987	-3.51561	ENSG00000117868	chr7
ACHE_SERT_LC_WM	SLC12A5	0.331575	0.000373437	0.00474164	3.58846	ENSG00000124140	chr20
ACHE_SERT_LC_WM	ISCU	0.365522	0.000360937	0.00461868	3.59761	ENSG00000136003	chr12
ACHE_SERT_LC_WM	NDUFA6	0.355906	0.000432713	0.00528348	3.54863	ENSG00000184983	chr22
ACHE_SERT_LC_WM	TRPC4AP	-0.391929	0.000497819	0.00584749	-3.51039	ENSG00000100991	chr20
ACHE_SERT_LC_WM	PURA	0.361515	0.000441558	0.00535762	3.54313	ENSG00000185129	chr5
ACHE_SERT_LC_WM	SLC35F1	0.475472	0.000584792	0.00665664	3.46603	ENSG00000196376	chr6
ACHE_SERT_LC_WM	ATP6V1D	0.260987	0.000377049	0.0047774	3.58587	ENSG00000100554	chr14
ACHE_SERT_LC_WM	GTF2H1	0.579352	0.000666443	0.0073344	3.42968	ENSG00000110768	chr11
ACHE_SERT_LC_WM	MGAT4A	0.498714	0.000616982	0.00696154	3.45117	ENSG00000071073	chr2
ACHE_SERT_LC_WM	ATP5MD	0.340389	0.000309988	0.00411667	3.63938	ENSG00000173915	chr10
ACHE_SERT_LC_WM	MT-ND1	-0.470371	7.45802e-05	0.00140251	-4.00728	ENSG00000198888	chrMT
ACHE_SERT_LC_WM	ASB6	-0.622686	0.000725875	0.00779426	-3.40575	ENSG00000148331	chr9
ACHE_SERT_LC_WM	DNAJC3	0.481944	0.000647648	0.00720241	3.43766	ENSG00000102580	chr13
ACHE_SERT_LC_WM	PRMT1	-0.326611	0.000482026	0.00573166	-3.51921	ENSG00000126457	chr19
ACHE_SERT_LC_WM	FCER1G	0.816961	0.000846776	0.0087031	3.36224	ENSG00000158869	chr1
ACHE_SERT_LC_WM	COTL1	0.353136	0.000476745	0.00568636	3.52222	ENSG00000103187	chr16
ACHE_SERT_LC_WM	CEBPD	-0.851065	0.000736187	0.00785388	-3.4034	ENSG00000221869	chr8
ACHE_SERT_LC_WM	ZBTB41	-0.469362	0.000641622	0.00716633	-3.44027	ENSG00000177888	chr1
ACHE_SERT_LC_WM	APP	0.199782	0.000302045	0.00405153	3.64519	ENSG00000142192	chr21
ACHE_SERT_LC_WM	MCRS1	-0.572302	0.00073551	0.00785388	-3.40205	ENSG00000187778	chr12
ACHE_SERT_LC_WM	ATN1	-0.4204	0.000515757	0.0060125	-3.50068	ENSG00000111676	chr12
ACHE_SERT_LC_WM	CACNG3	-0.55657	0.000692393	0.00754541	-3.419	ENSG00000006116	chr16
ACHE_SERT_LC_WM	DCUN1D2	-0.548175	0.000737731	0.00785388	-3.4012	ENSG00000150401	chr13
ACHE_SERT_LC_WM	NUMBL	-0.478503	0.000655402	0.00724692	-3.43434	ENSG00000105245	chr19
ACHE_SERT_LC_WM	UGT8	0.598356	0.000610053	0.00690352	3.45507	ENSG00000174607	chr4
ACHE_SERT_LC_WM	BCL7C	-0.461931	0.000619135	0.0069655	-3.4502	ENSG00000099385	chr16
ACHE_SERT_LC_WM	WFS1	-0.38263	0.000503246	0.00590226	-3.50742	ENSG00000109501	chr4
ACHE_SERT_LC_WM	KIFC3	-0.463242	0.000682923	0.00749761	-3.42285	ENSG00000140859	chr16
ACHE_SERT_LC_WM	KLHL21	-0.460398	0.000667109	0.0073344	-3.4294	ENSG00000162413	chr1
ACHE_SERT_LC_WM	CADPS2	0.726746	0.000814475	0.00842715	3.37327	ENSG00000081803	chr7
ACHE_SERT_LC_WM	PNMA6F	-0.495065	0.000607811	0.00688823	-3.45533	ENSG00000225110	chrX
ACHE_SERT_LC_WM	LRP8	-0.490431	0.000686743	0.00751819	-3.42129	ENSG00000157193	chr1
ACHE_SERT_LC_WM	GPR137	-0.467378	0.000687939	0.00752062	-3.4208	ENSG00000173264	chr11
ACHE_SERT_LC_WM	METAP2	0.341058	0.000520808	0.00606224	3.498	ENSG00000111142	chr12
ACHE_SERT_LC_WM	CLTB	-0.273803	0.000431077	0.00527182	-3.54966	ENSG00000175416	chr5
ACHE_SERT_LC_WM	NR1D2	0.476207	0.000693135	0.00754541	3.4187	ENSG00000174738	chr3
ACHE_SERT_LC_WM	GAPVD1	0.442928	0.000713743	0.00771541	3.41048	ENSG00000165219	chr9
ACHE_SERT_LC_WM	MAST1	-0.386457	0.000583094	0.0066471	-3.46684	ENSG00000105613	chr19
ACHE_SERT_LC_WM	EZH1	-0.476077	0.000709895	0.00768456	-3.412	ENSG00000108799	chr17
ACHE_SERT_LC_WM	RAMP3	-0.564597	0.000659566	0.00728255	-3.43258	ENSG00000122679	chr7
ACHE_SERT_LC_WM	CREG2	0.402339	0.000611049	0.00690467	3.45385	ENSG00000175874	chr2
ACHE_SERT_LC_WM	CTDNEP1	-0.386406	0.000653545	0.00723674	-3.43514	ENSG00000175826	chr17
ACHE_SERT_LC_WM	TCEAL2	0.25617	0.000442603	0.00536188	3.54248	ENSG00000184905	chrX
ACHE_SERT_LC_WM	SLC38A2	0.321461	0.000510036	0.00596379	3.50374	ENSG00000134294	chr12
ACHE_SERT_LC_WM	GSKIP	0.452362	0.000685084	0.00751066	3.42197	ENSG00000100744	chr14
ACHE_SERT_LC_WM	DOC2A	-0.601936	0.00077653	0.00816571	-3.38676	ENSG00000149927	chr16
ACHE_SERT_LC_WM	RAN	0.270217	0.000416606	0.00513548	3.55892	ENSG00000132341	chr12
ACHE_SERT_LC_WM	MRPS26	-0.330855	0.000592283	0.00672211	-3.4625	ENSG00000125901	chr20
ACHE_SERT_LC_WM	CLSTN1	0.240349	0.000411297	0.00507814	3.56239	ENSG00000171603	chr1
ACHE_SERT_LC_WM	IFI27	-0.52017	0.000466324	0.00557929	-3.53147	ENSG00000165949	chr14
ACHE_SERT_LC_WM	TNFRSF21	-0.408882	0.000641095	0.00716633	-3.4405	ENSG00000146072	chr6
ACHE_SERT_LC_WM	MAPK1IP1L	-0.35261	0.000640425	0.00716633	-3.44079	ENSG00000168175	chr14
ACHE_SERT_LC_WM	LRP12	-0.574457	0.00091496	0.00926831	-3.3402	ENSG00000147650	chr8
ACHE_SERT_LC_WM	KIT	0.614263	0.000787621	0.00824867	3.38275	ENSG00000157404	chr4
ACHE_SERT_LC_WM	NHLRC3	0.607621	0.000941867	0.00947876	3.33192	ENSG00000188811	chr13
ACHE_SERT_LC_WM	RGL2	-0.588815	0.000902429	0.00917747	-3.34413	ENSG00000237441	chr6
ACHE_SERT_LC_WM	IDH3A	0.311257	0.000590949	0.00671683	3.46313	ENSG00000166411	chr15
ACHE_SERT_LC_WM	RCAN2	0.338474	0.000478014	0.00569271	3.5215	ENSG00000172348	chr6
ACHE_SERT_LC_WM	TMEM60	0.550753	0.000898516	0.00914971	3.34537	ENSG00000135211	chr7
ACHE_SERT_LC_WM	DNAJC27	-0.501001	0.000866093	0.00887803	-3.35583	ENSG00000115137	chr2
ACHE_SERT_LC_WM	AC009063.2	0.840158	0.00113169	0.0108522	3.27906	ENSG00000260788	chr16
ACHE_SERT_LC_WM	CLIP3	-0.255015	0.000436468	0.00531647	-3.54628	ENSG00000105270	chr19
ACHE_SERT_LC_WM	UROD	0.371127	0.000694509	0.00754973	3.41814	ENSG00000126088	chr1
ACHE_SERT_LC_WM	MVK	-0.477876	0.00082704	0.00854571	-3.36893	ENSG00000110921	chr12
ACHE_SERT_LC_WM	ESYT1	-0.439298	0.000706507	0.00765862	-3.41334	ENSG00000139641	chr12
ACHE_SERT_LC_WM	PFN2	0.239922	0.000492003	0.00582342	3.51361	ENSG00000070087	chr3
ACHE_SERT_LC_WM	SYN1	-0.330142	0.000528373	0.00612263	-3.49403	ENSG00000008056	chrX
ACHE_SERT_LC_WM	MRFAP1	-0.187003	0.000444523	0.00537671	-3.54131	ENSG00000179010	chr4
ACHE_SERT_LC_WM	FBXO2	-0.266116	0.000494111	0.00583836	-3.51244	ENSG00000116661	chr1
ACHE_SERT_LC_WM	SNX14	0.378768	0.000791891	0.00825982	3.38123	ENSG00000135317	chr6
ACHE_SERT_LC_WM	AP1G1	0.438963	0.000872442	0.00893126	3.35376	ENSG00000166747	chr16
ACHE_SERT_LC_WM	SMIM17	0.47333	0.000842093	0.00867805	3.36382	ENSG00000268182	chr19
ACHE_SERT_LC_WM	TMEM240	-0.608712	0.00106692	0.0104251	-3.2961	ENSG00000205090	chr1
ACHE_SERT_LC_WM	NFASC	0.335814	0.000645387	0.00719797	3.43864	ENSG00000163531	chr1
ACHE_SERT_LC_WM	PPP2R5B	-0.373548	0.0007556	0.00802202	-3.39446	ENSG00000068971	chr11
ACHE_SERT_LC_WM	PPP1R14A	0.443043	0.000632834	0.00709894	3.44486	ENSG00000167641	chr19
ACHE_SERT_LC_WM	ASRGL1	0.389238	0.000725134	0.00779426	3.40604	ENSG00000162174	chr11
ACHE_SERT_LC_WM	MAPKAPK5-AS1	0.499258	0.000986223	0.00975995	3.31873	ENSG00000234608	chr12
ACHE_SERT_LC_WM	ACSL1	0.489737	0.000948151	0.00950179	3.33001	ENSG00000151726	chr4
ACHE_SERT_LC_WM	MT2A	-0.463877	0.000380725	0.00479254	-3.58678	ENSG00000125148	chr16
ACHE_SERT_LC_WM	ADSS	0.376092	0.00081186	0.00841135	3.37418	ENSG00000035687	chr1
ACHE_SERT_LC_WM	DNAJB11	0.485438	0.000946866	0.00950179	3.3304	ENSG00000090520	chr3
ACHE_SERT_LC_WM	LGALS3BP	0.395463	0.000695585	0.00755081	3.41771	ENSG00000108679	chr17
ACHE_SERT_LC_WM	PIP4K2A	0.404754	0.000692327	0.00754541	3.41902	ENSG00000150867	chr10
ACHE_SERT_LC_WM	SGTB	0.387524	0.000762517	0.00806223	3.39189	ENSG00000197860	chr5
ACHE_SERT_LC_WM	KCNJ3	-0.456584	0.000843975	0.00868586	-3.36318	ENSG00000162989	chr2
ACHE_SERT_LC_WM	SLC12A2	0.440439	0.000734305	0.00785388	3.40251	ENSG00000064651	chr5
ACHE_SERT_LC_WM	SSNA1	-0.428606	0.00085957	0.00882286	-3.35798	ENSG00000176101	chr9
ACHE_SERT_LC_WM	NR1H2	-0.419714	0.000895411	0.00914218	-3.34636	ENSG00000131408	chr19
ACHE_SERT_LC_WM	PPP3CB	-0.26343	0.000646387	0.00719874	-3.43821	ENSG00000107758	chr10
ACHE_SERT_LC_WM	ZNF24	0.443688	0.000898474	0.00914971	3.34538	ENSG00000172466	chr18
ACHE_SERT_LC_WM	CCN2	-0.804258	0.00117494	0.0111152	-3.26903	ENSG00000118523	chr6
ACHE_SERT_LC_WM	IL13RA1	0.553844	0.00111404	0.0107094	3.28361	ENSG00000131724	chrX
ACHE_SERT_LC_WM	AP1M1	-0.325638	0.000716994	0.00773973	-3.40921	ENSG00000072958	chr19
ACHE_SERT_LC_WM	MIR4458HG	0.559584	0.00109612	0.0106031	3.2883	ENSG00000247516	chr5
ACHE_SERT_LC_WM	FTX	0.503099	0.00101165	0.00999878	3.31142	ENSG00000230590	chrX
ACHE_SERT_LC_WM	NUB1	0.376951	0.000918251	0.00928948	3.33917	ENSG00000013374	chr7
ACHE_SERT_LC_WM	SYT11	0.265542	0.000497566	0.00584749	3.51053	ENSG00000132718	chr1
ACHE_SERT_LC_WM	CSNK1D	-0.345582	0.00080833	0.00840859	-3.37541	ENSG00000141551	chr17
ACHE_SERT_LC_WM	LRRC59	-0.462581	0.00108266	0.0104992	-3.29187	ENSG00000108829	chr17
ACHE_SERT_LC_WM	MT-ND5	-0.391133	0.000199511	0.00300004	-3.75807	ENSG00000198786	chrMT
ACHE_SERT_LC_WM	LIMK1	-0.381721	0.000764864	0.008076	-3.39103	ENSG00000106683	chr7
ACHE_SERT_LC_WM	RALYL	-0.416469	0.000769026	0.00810887	-3.3895	ENSG00000184672	chr8
ACHE_SERT_LC_WM	SLC25A25	0.444099	0.000949073	0.00950179	3.32974	ENSG00000148339	chr9
ACHE_SERT_LC_WM	EHD3	-0.387546	0.000811725	0.00841135	-3.37423	ENSG00000013016	chr2
ACHE_SERT_LC_WM	AL035078.1	-1.16927	0.00120482	0.0112601	-3.26356	ENSG00000254584	chr11
ACHE_SERT_LC_WM	CERK	0.394235	0.000810932	0.00841135	3.3745	ENSG00000100422	chr22
ACHE_SERT_LC_WM	CRABP1	0.62161	0.000757549	0.00802901	3.39664	ENSG00000166426	chr15
ACHE_SERT_LC_WM	CEP170B	-0.346807	0.00077482	0.00815883	-3.38738	ENSG00000099814	chr14
ACHE_SERT_LC_WM	EPN1	0.338535	0.000791858	0.00825982	3.38124	ENSG00000063245	chr19
ACHE_SERT_LC_WM	NLGN3	-0.512375	0.00102452	0.0101001	-3.30779	ENSG00000196338	chrX
ACHE_SERT_LC_WM	POLR2K	0.360747	0.00078472	0.00822944	3.3838	ENSG00000147669	chr8
ACHE_SERT_LC_WM	RNASE1	0.393172	0.000726079	0.00779426	3.40567	ENSG00000129538	chr14
ACHE_SERT_LC_WM	SCRG1	0.409361	0.000736771	0.00785388	3.40156	ENSG00000164106	chr4
ACHE_SERT_LC_WM	FADS2	-0.393794	0.000666896	0.0073344	-3.43005	ENSG00000134824	chr11
ACHE_SERT_LC_WM	C2orf74	0.432548	0.000945315	0.00950109	3.33087	ENSG00000237651	chr2
ACHE_SERT_LC_WM	PSMC3	-0.289485	0.000720107	0.00776249	-3.40799	ENSG00000165916	chr11
ACHE_SERT_LC_WM	GLMP	-0.510185	0.00118602	0.0111845	-3.26545	ENSG00000198715	chr1
ACHE_SERT_LC_WM	DPCD	0.438105	0.00101547	0.0100237	3.31034	ENSG00000166171	chr10
ACHE_SERT_LC_WM	TRIM47	-0.57563	0.00122405	0.0113711	-3.25626	ENSG00000132481	chr17
ACHE_SERT_LC_WM	GDI1	-0.220877	0.000542891	0.00625336	-3.48657	ENSG00000203879	chrX
ACHE_SERT_LC_WM	SRRT	0.504353	0.00116096	0.0110506	3.27165	ENSG00000087087	chr7
ACHE_SERT_LC_WM	TMEM196	0.603502	0.00122651	0.0113802	3.25567	ENSG00000173452	chr7
ACHE_SERT_LC_WM	ABCB8	-0.509895	0.00119955	0.011238	-3.26215	ENSG00000197150	chr7
ACHE_SERT_LC_WM	CCDC28A	-0.389496	0.000954152	0.00954028	-3.32821	ENSG00000024862	chr6
ACHE_SERT_LC_WM	MLC1	-0.424058	0.000788916	0.00825106	-3.38229	ENSG00000100427	chr22
ACHE_SERT_LC_WM	ENG	-0.609982	0.00124445	0.0115036	-3.25144	ENSG00000106991	chr9
ACHE_SERT_LC_WM	MCL1	-0.451112	0.00098557	0.00975995	-3.31892	ENSG00000143384	chr1
ACHE_SERT_LC_WM	LRRC47	0.321748	0.000908998	0.00922001	3.34206	ENSG00000130764	chr1
ACHE_SERT_LC_WM	PEX5L	0.559714	0.00103001	0.0101413	3.30642	ENSG00000114757	chr3
ACHE_SERT_LC_WM	SLC35B2	-0.543638	0.00127977	0.0117211	-3.24327	ENSG00000157593	chr6
ACHE_SERT_LC_WM	XPC	0.519277	0.00124725	0.0115036	3.25078	ENSG00000154767	chr3
ACHE_SERT_LC_WM	EDF1	-0.250037	0.000651376	0.00722307	-3.43606	ENSG00000107223	chr9
ACHE_SERT_LC_WM	EMP2	0.631041	0.00131796	0.0120266	3.23466	ENSG00000213853	chr16
ACHE_SERT_LC_WM	ESD	0.392745	0.000932683	0.00941084	3.33472	ENSG00000139684	chr13
ACHE_SERT_LC_WM	DNAH17	0.812802	0.00161664	0.0139609	3.17435	ENSG00000187775	chr17
ACHE_SERT_LC_WM	ITCH	0.556008	0.00129096	0.0117942	3.24072	ENSG00000078747	chr20
ACHE_SERT_LC_WM	ITPR1	0.538439	0.00127993	0.0117211	3.24323	ENSG00000150995	chr3
ACHE_SERT_LC_WM	ACYP1	0.475055	0.00114228	0.0109131	3.27636	ENSG00000119640	chr14
ACHE_SERT_LC_WM	ZSWIM8	-0.524714	0.00133667	0.0121695	-3.23053	ENSG00000214655	chr10
ACHE_SERT_LC_WM	ZBTB44	-0.382278	0.00105572	0.0103287	-3.29914	ENSG00000196323	chr11
ACHE_SERT_LC_WM	PPIL4	0.536961	0.00124618	0.0115036	3.25103	ENSG00000131013	chr6
ACHE_SERT_LC_WM	DCTN5	-0.341259	0.000962645	0.00958799	-3.32567	ENSG00000166847	chr16
ACHE_SERT_LC_WM	ZNF106	0.32717	0.000907854	0.00922001	3.34242	ENSG00000103994	chr15
ACHE_SERT_LC_WM	SPTB	-0.44886	0.00117234	0.0111152	-3.26882	ENSG00000070182	chr14
ACHE_SERT_LC_WM	FASN	0.274661	0.000758336	0.00802901	3.39344	ENSG00000169710	chr17
ACHE_SERT_LC_WM	ARGLU1	0.401485	0.000957296	0.00955936	3.32727	ENSG00000134884	chr13
ACHE_SERT_LC_WM	ITPR2	0.539646	0.00126734	0.0116333	3.24612	ENSG00000123104	chr12
ACHE_SERT_LC_WM	BMPR2	0.273755	0.000804709	0.0083822	3.37668	ENSG00000204217	chr2
ACHE_SERT_LC_WM	MSH2	0.454342	0.00123397	0.0114356	3.25391	ENSG00000095002	chr2
ACHE_SERT_LC_WM	S100A11	0.631283	0.00142323	0.0127317	3.21208	ENSG00000163191	chr1
ACHE_SERT_LC_WM	TBK1	0.521364	0.00135249	0.0122693	3.22707	ENSG00000183735	chr12
ACHE_SERT_LC_WM	ZDHHC22	0.490498	0.00125061	0.0115075	3.25	ENSG00000177108	chr14
ACHE_SERT_LC_WM	TNFRSF1A	-0.599302	0.00149822	0.0132076	-3.19692	ENSG00000067182	chr12
ACHE_SERT_LC_WM	SC5D	0.266351	0.000778181	0.00817196	3.38616	ENSG00000109929	chr11
ACHE_SERT_LC_WM	ASIC2	-0.598377	0.00148004	0.0131184	-3.20053	ENSG00000108684	chr17
ACHE_SERT_LC_WM	PYGO2	-0.513456	0.00140785	0.0126662	-3.21528	ENSG00000163348	chr1
ACHE_SERT_LC_WM	TBC1D22A	-0.508887	0.00142002	0.0127176	-3.21274	ENSG00000054611	chr22
ACHE_SERT_LC_WM	SALL3	-0.633842	0.00159991	0.0138839	-3.17744	ENSG00000256463	chr18
ACHE_SERT_LC_WM	SPTBN4	-0.447717	0.00122186	0.0113643	-3.25678	ENSG00000160460	chr19
ACHE_SERT_LC_WM	NRG1	-0.458805	0.00118758	0.0111845	-3.26507	ENSG00000157168	chr8
ACHE_SERT_LC_WM	RAB3B	-0.39591	0.000830105	0.00856593	-3.3686	ENSG00000169213	chr1
ACHE_SERT_LC_WM	CMSS1	-0.415743	0.00117464	0.0111152	-3.26825	ENSG00000184220	chr3
ACHE_SERT_LC_WM	TMEM208	0.396524	0.0011797	0.0111466	3.267	ENSG00000168701	chr16
ACHE_SERT_LC_WM	LGI2	0.5977	0.00147061	0.0130648	3.20242	ENSG00000153012	chr4
ACHE_SERT_LC_WM	CWC15	0.379915	0.00110354	0.0106422	3.28635	ENSG00000150316	chr11
ACHE_SERT_LC_WM	TMEM179	-0.411213	0.00116471	0.0110726	-3.27072	ENSG00000258986	chr14
ACHE_SERT_LC_WM	WNK2	-0.36888	0.00116907	0.0111004	-3.26963	ENSG00000165238	chr9
ACHE_SERT_LC_WM	TTLL7	0.332343	0.000939196	0.0094642	3.33273	ENSG00000137941	chr1
ACHE_SERT_LC_WM	LINC00623	-0.523147	0.00151755	0.0133134	-3.19312	ENSG00000226067	chr1
ACHE_SERT_LC_WM	PATJ	0.509566	0.00148645	0.0131601	3.19925	ENSG00000132849	chr1
ACHE_SERT_LC_WM	ZNF428	0.368061	0.00113364	0.0108574	3.27856	ENSG00000131116	chr19
ACHE_SERT_LC_WM	CISD2	0.359008	0.00110429	0.0106422	3.28615	ENSG00000145354	chr4
ACHE_SERT_LC_WM	DMAP1	0.497327	0.0014197	0.0127176	3.21281	ENSG00000178028	chr1
ACHE_SERT_LC_WM	SCUBE1	-0.948601	0.00195714	0.0159733	-3.11743	ENSG00000159307	chr22
ACHE_SERT_LC_WM	NAA50	0.451897	0.00134178	0.0121864	3.22941	ENSG00000121579	chr3
ACHE_SERT_LC_WM	ZFYVE9	-0.467405	0.00145577	0.0129478	-3.20541	ENSG00000157077	chr1
ACHE_SERT_LC_WM	CLDN12	-0.493816	0.00150035	0.0132076	-3.1965	ENSG00000157224	chr7
ACHE_SERT_LC_WM	SFXN1	0.32754	0.00111653	0.0107201	3.28296	ENSG00000164466	chr5
ACHE_SERT_LC_WM	EBP	0.473237	0.00145407	0.0129476	3.20575	ENSG00000147155	chrX
ACHE_SERT_LC_WM	FGF12	0.388124	0.00103632	0.0101904	3.30449	ENSG00000114279	chr3
ACHE_SERT_LC_WM	NEIL2	0.363011	0.00120131	0.0112408	3.26172	ENSG00000154328	chr8
ACHE_SERT_LC_WM	MOB3B	0.579171	0.00166979	0.0142763	3.16471	ENSG00000120162	chr9
ACHE_SERT_LC_WM	FKBP1A	-0.314354	0.0011013	0.01064	-3.28694	ENSG00000088832	chr20
ACHE_SERT_LC_WM	KCNAB2	-0.375827	0.00110936	0.0106778	-3.28483	ENSG00000069424	chr1
ACHE_SERT_LC_WM	UBE2F	-0.385798	0.001246	0.0115036	-3.25108	ENSG00000184182	chr2
ACHE_SERT_LC_WM	MTLN	0.43056	0.00119365	0.0112216	3.26358	ENSG00000175701	chr2
ACHE_SERT_LC_WM	ARHGEF10L	-0.491423	0.0016091	0.0139269	-3.17574	ENSG00000074964	chr1
ACHE_SERT_LC_WM	SLC3A2	-0.33182	0.00106882	0.0104304	-3.29559	ENSG00000168003	chr11
ACHE_SERT_LC_WM	ILRUN	0.372235	0.00126207	0.0115987	3.24734	ENSG00000196821	chr6
ACHE_SERT_LC_WM	NFKBIA	-0.528008	0.00150411	0.0132256	-3.19576	ENSG00000100906	chr14
ACHE_SERT_LC_WM	SEPTIN7	0.205997	0.000734076	0.00785388	3.40259	ENSG00000122545	chr7
ACHE_SERT_LC_WM	MBNL2	0.341762	0.00109453	0.0106011	3.28872	ENSG00000139793	chr13
ACHE_SERT_LC_WM	ZNF316	-0.504678	0.00172076	0.014622	-3.15573	ENSG00000205903	chr7
ACHE_SERT_LC_WM	ITGAV	0.397517	0.0011949	0.0112216	3.26328	ENSG00000138448	chr2
ACHE_SERT_LC_WM	LMTK3	-0.419681	0.00137171	0.0123854	-3.22293	ENSG00000142235	chr19
ACHE_SERT_LC_WM	LRP6	0.547708	0.00173036	0.0146644	3.15407	ENSG00000070018	chr12
ACHE_SERT_LC_WM	MFGE8	-0.514303	0.00154608	0.0135024	-3.1876	ENSG00000140545	chr15
ACHE_SERT_LC_WM	DGCR2	-0.325069	0.00115741	0.0110304	-3.27254	ENSG00000070413	chr22
ACHE_SERT_LC_WM	GGT7	-0.389357	0.00138826	0.0125057	-3.2194	ENSG00000131067	chr20
ACHE_SERT_LC_WM	KCNMB4	0.570827	0.00164113	0.014078	3.16987	ENSG00000135643	chr12
ACHE_SERT_LC_WM	FRY	-0.35052	0.0012172	0.0113347	-3.25789	ENSG00000073910	chr13
ACHE_SERT_LC_WM	ADO	0.539931	0.00174402	0.0147425	3.15171	ENSG00000181915	chr10
ACHE_SERT_LC_WM	RGS10	0.778235	0.00222688	0.0175092	3.07787	ENSG00000148908	chr10
ACHE_SERT_LC_WM	UBALD2	-0.451239	0.00160054	0.0138839	-3.17732	ENSG00000185262	chr17
ACHE_SERT_LC_WM	CSNK2B	0.305663	0.00119698	0.0112275	3.26277	ENSG00000204435	chr6
ACHE_SERT_LC_WM	STT3A	-0.410682	0.00155234	0.0135266	-3.1864	ENSG00000134910	chr11
ACHE_SERT_LC_WM	LUC7L3	0.365873	0.0010382	0.010196	3.30397	ENSG00000108848	chr17
ACHE_SERT_LC_WM	SNX16	-0.526994	0.00180601	0.015099	-3.14125	ENSG00000104497	chr8
ACHE_SERT_LC_WM	PCNT	-0.459891	0.00172202	0.014622	-3.15551	ENSG00000160299	chr21
ACHE_SERT_LC_WM	AC007952.4	-0.848133	0.00226891	0.0177136	-3.07216	ENSG00000262202	chr17
ACHE_SERT_LC_WM	RUVBL2	-0.409061	0.00143585	0.0128297	-3.20948	ENSG00000183207	chr19
ACHE_SERT_LC_WM	PSMB1	0.290385	0.00107501	0.0104422	3.29392	ENSG00000008018	chr6
ACHE_SERT_LC_WM	RBM3	0.352282	0.00128257	0.0117313	3.24263	ENSG00000102317	chrX
ACHE_SERT_LC_WM	C12orf73	0.512568	0.00177806	0.0149539	3.14593	ENSG00000204954	chr12
ACHE_SERT_LC_WM	MAP3K10	-0.567942	0.00190885	0.0156453	-3.12459	ENSG00000130758	chr19
ACHE_SERT_LC_WM	SRP14	0.213669	0.000754438	0.0080207	3.39489	ENSG00000140319	chr15
ACHE_SERT_LC_WM	SHF	-0.554827	0.00179507	0.0150479	-3.14307	ENSG00000138606	chr15
ACHE_SERT_LC_WM	ATXN7L3	-0.360438	0.00136155	0.0123369	-3.22511	ENSG00000087152	chr17
ACHE_SERT_LC_WM	EIPR1	-0.424499	0.00160892	0.0139269	-3.17577	ENSG00000032389	chr2
ACHE_SERT_LC_WM	EBNA1BP2	0.429738	0.00151623	0.0133134	3.19338	ENSG00000117395	chr1
ACHE_SERT_LC_WM	SH3GLB2	-0.318913	0.00125066	0.0115075	-3.24999	ENSG00000148341	chr9
ACHE_SERT_LC_WM	PDHA1	0.399269	0.00149975	0.0132076	3.19662	ENSG00000131828	chrX
ACHE_SERT_LC_WM	GNG11	-0.483302	0.00177777	0.0149539	-3.14597	ENSG00000127920	chr7
ACHE_SERT_LC_WM	AIDA	-0.358059	0.00141792	0.0127176	-3.21318	ENSG00000186063	chr1
ACHE_SERT_LC_WM	UPF3A	0.401151	0.00145129	0.0129378	3.20632	ENSG00000169062	chr13
ACHE_SERT_LC_WM	ANKRD27	0.481315	0.0018964	0.0156096	3.12656	ENSG00000105186	chr19
ACHE_SERT_LC_WM	FDPS	0.299479	0.00107543	0.0104422	3.29381	ENSG00000160752	chr1
ACHE_SERT_LC_WM	ZBTB47	-0.460883	0.00174529	0.0147425	-3.1515	ENSG00000114853	chr3
ACHE_SERT_LC_WM	KCNK9	-0.471943	0.00171436	0.014622	-3.15684	ENSG00000169427	chr8
ACHE_SERT_LC_WM	PLPP3	-0.494958	0.00120808	0.0112769	-3.26216	ENSG00000162407	chr1
ACHE_SERT_LC_WM	SOX2-OT	0.383734	0.00107294	0.0104422	3.29513	ENSG00000242808	chr3
ACHE_SERT_LC_WM	LINC02802	0.54858	0.00189844	0.0156096	3.12624	ENSG00000232527	chr1
ACHE_SERT_LC_WM	SS18	-0.525897	0.00188279	0.0155471	-3.12873	ENSG00000141380	chr18
ACHE_SERT_LC_WM	GLRX	0.544105	0.00191954	0.0157162	3.12291	ENSG00000173221	chr5
ACHE_SERT_LC_WM	FLYWCH1	-0.388037	0.00152509	0.0133493	-3.19165	ENSG00000059122	chr16
ACHE_SERT_LC_WM	THNSL2	-0.734171	0.00204338	0.0164513	-3.10473	ENSG00000144115	chr2
ACHE_SERT_LC_WM	PEX16	-0.515452	0.00190351	0.0156181	-3.12544	ENSG00000121680	chr11
ACHE_SERT_LC_WM	GUCY1B1	-0.285724	0.00104912	0.0102771	-3.30095	ENSG00000061918	chr4
ACHE_SERT_LC_WM	DENR	-0.30734	0.00140936	0.0126662	-3.21496	ENSG00000139726	chr12
ACHE_SERT_LC_WM	LIX1	-0.558475	0.00187352	0.0155203	-3.13022	ENSG00000145721	chr5
ACHE_SERT_LC_WM	EEF1A1	0.192124	0.000547293	0.00628533	3.48434	ENSG00000156508	chr6
ACHE_SERT_LC_WM	CIRBP	0.211581	0.000985122	0.00975995	3.31905	ENSG00000099622	chr19
ACHE_SERT_LC_WM	CHL1	0.263215	0.00113621	0.0108685	3.2779	ENSG00000134121	chr3
ACHE_SERT_LC_WM	DAPK3	-0.432856	0.00187038	0.0155109	-3.13072	ENSG00000167657	chr19
ACHE_SERT_LC_WM	RAB35	-0.437304	0.00187732	0.0155299	-3.12961	ENSG00000111737	chr12
ACHE_SERT_LC_WM	VAT1L	0.269282	0.000966004	0.00960907	3.32467	ENSG00000171724	chr16
ACHE_SERT_LC_WM	CEP68	-0.472165	0.00187869	0.0155299	-3.12939	ENSG00000011523	chr2
ACHE_SERT_LC_WM	WHRN	-0.528762	0.00202241	0.0163779	-3.10714	ENSG00000095397	chr9
ACHE_SERT_LC_WM	ANO8	-0.489494	0.00203756	0.0164217	-3.10488	ENSG00000074855	chr19
ACHE_SERT_LC_WM	ACTN1	0.560162	0.00199547	0.0162006	3.1112	ENSG00000072110	chr14
ACHE_SERT_LC_WM	SLC17A6	-0.490651	0.00134145	0.0121864	-3.23123	ENSG00000091664	chr11
ACHE_SERT_LC_WM	ITGA4	-0.813373	0.0024535	0.0188302	-3.04818	ENSG00000115232	chr2
ACHE_SERT_LC_WM	PRRG1	0.604861	0.00214354	0.0170622	3.08949	ENSG00000130962	chrX
ACHE_SERT_LC_WM	SCAF11	0.355242	0.00159418	0.0138598	3.17851	ENSG00000139218	chr12
ACHE_SERT_LC_WM	HLA-B	-0.312075	0.00114539	0.0109293	-3.27557	ENSG00000234745	chr6
ACHE_SERT_LC_WM	RNMT	0.346472	0.00144254	0.0128746	3.2081	ENSG00000101654	chr18
ACHE_SERT_LC_WM	ERCC1	-0.393619	0.00185459	0.0154296	-3.13327	ENSG00000012061	chr19
ACHE_SERT_LC_WM	NT5DC3	-0.4814	0.00195231	0.0159508	-3.1178	ENSG00000111696	chr12
ACHE_SERT_LC_WM	KRT222	0.416633	0.00176923	0.0149138	3.14742	ENSG00000213424	chr17
ACHE_SERT_LC_WM	FMR1	0.370025	0.0016166	0.0139609	3.17435	ENSG00000102081	chrX
ACHE_SERT_LC_WM	SPG7	-0.329945	0.00154051	0.013469	-3.18867	ENSG00000197912	chr16
ACHE_SERT_LC_WM	WDR18	-0.553762	0.00214251	0.0170622	-3.08963	ENSG00000065268	chr19
ACHE_SERT_LC_WM	BTBD9	-0.493068	0.00202366	0.0163779	-3.10695	ENSG00000183826	chr6
ACHE_SERT_LC_WM	CAPRIN2	-0.366564	0.00165512	0.014177	-3.16734	ENSG00000110888	chr12
ACHE_SERT_LC_WM	MAPK8IP3	-0.294072	0.00121022	0.0112832	-3.25957	ENSG00000138834	chr16
ACHE_SERT_LC_WM	ENHO	-0.32431	0.00107233	0.0104422	-3.29464	ENSG00000168913	chr9
ACHE_SERT_LC_WM	VPS53	0.354846	0.00162731	0.0140173	3.17239	ENSG00000141252	chr17
ACHE_SERT_LC_WM	GADD45B	-0.786758	0.0021681	0.0172046	-3.08781	ENSG00000099860	chr19
ACHE_SERT_LC_WM	ST5	-0.502574	0.00213818	0.0170547	-3.09025	ENSG00000166444	chr11
ACHE_SERT_LC_WM	RPF1	0.485682	0.00219265	0.0173282	3.08259	ENSG00000117133	chr1
ACHE_SERT_LC_WM	TM6SF1	0.479471	0.00213811	0.0170547	3.09026	ENSG00000136404	chr15
ACHE_SERT_LC_WM	MRPL46	0.544974	0.00222228	0.0174909	3.0785	ENSG00000259494	chr15
ACHE_SERT_LC_WM	TSPYL1	-0.213769	0.000967488	0.00961146	-3.32423	ENSG00000189241	chr6
ACHE_SERT_LC_WM	EPB41L2	0.429236	0.00163042	0.0140173	3.17182	ENSG00000079819	chr6
ACHE_SERT_LC_WM	SYBU	-0.292132	0.00138113	0.0124559	-3.22092	ENSG00000147642	chr8
ACHE_SERT_LC_WM	VSNL1	0.322251	0.0010468	0.0102674	3.30218	ENSG00000163032	chr2
ACHE_SERT_LC_WM	PNMA3	-0.383001	0.00162371	0.0140063	-3.17305	ENSG00000183837	chrX
ACHE_SERT_LC_WM	ADGRB3	-0.382808	0.00189823	0.0156096	-3.12627	ENSG00000135298	chr6
ACHE_SERT_LC_WM	HSF2	-0.454927	0.00222153	0.0174909	-3.0786	ENSG00000025156	chr6
ACHE_SERT_LC_WM	MAP4K4	0.365136	0.00133677	0.0121695	3.2305	ENSG00000071054	chr2
ACHE_SERT_LC_WM	MRPL4	-0.375761	0.0017228	0.014622	-3.15538	ENSG00000105364	chr19
ACHE_SERT_LC_WM	SEC61G	0.352304	0.00147709	0.0131072	3.20112	ENSG00000132432	chr7
ACHE_SERT_LC_WM	GBE1	0.458135	0.00198555	0.0161371	3.1127	ENSG00000114480	chr3
ACHE_SERT_LC_WM	PTMA	0.224375	0.000883494	0.00903244	3.35017	ENSG00000187514	chr2
ACHE_SERT_LC_WM	FASTK	-0.417735	0.00186382	0.0154731	-3.13178	ENSG00000164896	chr7
ACHE_SERT_LC_WM	ST13	0.216282	0.00118806	0.0111845	3.26495	ENSG00000100380	chr22
ACHE_SERT_LC_WM	NRARP	-0.685146	0.00268361	0.0199056	-3.02052	ENSG00000198435	chr9
ACHE_SERT_LC_WM	ISCA2	0.501909	0.00229357	0.017834	3.06885	ENSG00000165898	chr14
ACHE_SERT_LC_WM	EBF1	-0.571158	0.00227551	0.0177469	-3.07127	ENSG00000164330	chr5
ACHE_SERT_LC_WM	MPC1	0.361349	0.00165633	0.014177	3.16712	ENSG00000060762	chr6
ACHE_SERT_LC_WM	PDE1C	0.618805	0.00258746	0.0194727	3.0318	ENSG00000154678	chr7
ACHE_SERT_LC_WM	GAPDH	-0.201644	0.000577353	0.00660113	-3.47167	ENSG00000111640	chr12
ACHE_SERT_LC_WM	AEBP2	0.520095	0.00235899	0.0182326	3.06024	ENSG00000139154	chr12
ACHE_SERT_LC_WM	MIB2	-0.477475	0.00223535	0.0175402	-3.07671	ENSG00000197530	chr1
ACHE_SERT_LC_WM	EIF2S2	0.342474	0.00149278	0.0131859	3.19799	ENSG00000125977	chr20
ACHE_SERT_LC_WM	MRPL43	0.379934	0.00189224	0.0156085	3.12723	ENSG00000055950	chr10
ACHE_SERT_LC_WM	PARVB	-0.401218	0.00194239	0.0158865	-3.11934	ENSG00000188677	chr22
ACHE_SERT_LC_WM	RAP1GDS1	0.274959	0.00136474	0.0123514	3.22443	ENSG00000138698	chr4
ACHE_SERT_LC_WM	GUCY1A2	0.515169	0.0019757	0.0160739	3.1142	ENSG00000152402	chr11
ACHE_SERT_LC_WM	RGS8	0.622934	0.00249816	0.0190511	3.04263	ENSG00000135824	chr1
ACHE_SERT_LC_WM	OSER1-DT	-0.483442	0.00253072	0.0192131	-3.03864	ENSG00000223891	chr20
ACHE_SERT_LC_WM	COPG1	-0.366459	0.00180704	0.015099	-3.14108	ENSG00000181789	chr3
ACHE_SERT_LC_WM	CCDC112	0.529226	0.00250733	0.019066	3.0415	ENSG00000164221	chr5
ACHE_SERT_LC_WM	ADRA2A	-0.484455	0.00174268	0.0147425	-3.15275	ENSG00000150594	chr10
ACHE_SERT_LC_WM	SHC2	-0.387807	0.00190225	0.0156181	-3.12564	ENSG00000129946	chr19
ACHE_SERT_LC_WM	KLF2	-0.645387	0.00250875	0.019066	-3.04133	ENSG00000127528	chr19
ACHE_SERT_LC_WM	EGR1	-1.02941	0.00255924	0.0193168	-3.03737	ENSG00000120738	chr5
ACHE_SERT_LC_WM	DPP10	0.45319	0.00210969	0.0168797	3.09432	ENSG00000175497	chr2
ACHE_SERT_LC_WM	UBE2Z	-0.30051	0.001639	0.0140754	-3.17026	ENSG00000159202	chr17
ACHE_SERT_LC_WM	TRIM13	0.466416	0.00249601	0.0190511	3.0429	ENSG00000204977	chr13
ACHE_SERT_LC_WM	CDKN1C	0.512991	0.00185158	0.0154227	3.13479	ENSG00000129757	chr11
ACHE_SERT_LC_WM	USP27X	-0.449805	0.00208735	0.0167183	-3.09756	ENSG00000273820	chrX
ACHE_SERT_LC_WM	ARRB1	-0.285342	0.00162924	0.0140173	-3.17204	ENSG00000137486	chr11
ACHE_SERT_LC_WM	TELO2	-0.596405	0.00272254	0.0201312	-3.01605	ENSG00000100726	chr16
ACHE_SERT_LC_WM	TRIP11	0.457843	0.00217138	0.0172129	3.08556	ENSG00000100815	chr14
ACHE_SERT_LC_WM	ZBTB11	0.461312	0.00225359	0.0176295	3.07423	ENSG00000066422	chr3
ACHE_SERT_LC_WM	GMPR2	0.419117	0.00218556	0.0172899	3.08358	ENSG00000100938	chr14
ACHE_SERT_LC_WM	POLR2A	-0.349923	0.00185177	0.0154227	-3.13373	ENSG00000181222	chr17
ACHE_SERT_LC_WM	SH3KBP1	0.43999	0.00202235	0.0163779	3.10715	ENSG00000147010	chrX
ACHE_SERT_LC_WM	KLF15	-0.66659	0.00300103	0.021722	-2.98573	ENSG00000163884	chr3
ACHE_SERT_LC_WM	UBR4	0.560976	0.00272445	0.0201312	3.01584	ENSG00000127481	chr1
ACHE_SERT_LC_WM	TMOD2	0.311074	0.00154808	0.0135046	3.18722	ENSG00000128872	chr15
ACHE_SERT_LC_WM	UQCRB	0.24974	0.000959621	0.0095702	3.32659	ENSG00000156467	chr8
ACHE_SERT_LC_WM	NCLN	-0.506403	0.00257773	0.0194184	-3.03297	ENSG00000125912	chr19
ACHE_SERT_LC_WM	LAMP1	-0.273353	0.00149175	0.0131859	-3.1982	ENSG00000185896	chr13
ACHE_SERT_LC_WM	DVL3	0.404933	0.0023475	0.0181652	3.06174	ENSG00000161202	chr3
ACHE_SERT_LC_WM	BAIAP2	-0.470653	0.00234792	0.0181652	-3.06168	ENSG00000175866	chr17
ACHE_SERT_LC_WM	CCNH	0.463434	0.00236872	0.0182896	3.05898	ENSG00000134480	chr5
ACHE_SERT_LC_WM	C2CD5	-0.445495	0.00254094	0.0192539	-3.0374	ENSG00000111731	chr12
ACHE_SERT_LC_WM	ABCA3	-0.349126	0.00185924	0.0154517	-3.13252	ENSG00000167972	chr16
ACHE_SERT_LC_WM	ST8SIA1	-0.401421	0.00225744	0.0176418	-3.07371	ENSG00000111728	chr12
ACHE_SERT_LC_WM	GJB6	-0.517796	0.00217714	0.0172409	-3.08512	ENSG00000121742	chr13
ACHE_SERT_LC_WM	RAB27B	0.46357	0.0024423	0.0187826	3.04959	ENSG00000041353	chr18
ACHE_SERT_LC_WM	CREG1	0.428112	0.00248802	0.0190207	3.04389	ENSG00000143162	chr1
ACHE_SERT_LC_WM	STAT1	0.35486	0.00207492	0.0166532	3.09937	ENSG00000115415	chr2
ACHE_SERT_LC_WM	NRBF2	-0.528766	0.0028633	0.0209967	-3.00039	ENSG00000148572	chr10
ACHE_SERT_LC_WM	OBSL1	0.355516	0.00205561	0.0165326	3.1022	ENSG00000124006	chr2
ACHE_SERT_LC_WM	ERBB3	0.572048	0.00256208	0.0193194	3.03484	ENSG00000065361	chr12
ACHE_SERT_LC_WM	NAA60	0.430651	0.00260056	0.0194954	3.03024	ENSG00000122390	chr16
ACHE_SERT_LC_WM	VAMP4	0.371388	0.00215947	0.0171714	3.08723	ENSG00000117533	chr1
ACHE_SERT_LC_WM	GCLC	0.441427	0.00255428	0.0192982	3.03579	ENSG00000001084	chr6
ACHE_SERT_LC_WM	PPP1R8	-0.527969	0.00287905	0.0210921	-2.99868	ENSG00000117751	chr1
ACHE_SERT_LC_WM	PLCB1	0.442569	0.00230011	0.0178669	3.06798	ENSG00000182621	chr20
ACHE_SERT_LC_WM	TNPO3	0.41381	0.00245579	0.0188302	3.0479	ENSG00000064419	chr7
ACHE_SERT_LC_WM	GABBR1	0.248381	0.00152368	0.0133493	3.19193	ENSG00000204681	chr6
ACHE_SERT_LC_WM	RER1	0.303732	0.00208256	0.0166972	3.09825	ENSG00000157916	chr1
ACHE_SERT_LC_WM	PDGFD	-0.533673	0.00255136	0.019295	-3.03614	ENSG00000170962	chr11
ACHE_SERT_LC_WM	CPOX	0.524911	0.0029916	0.0216905	2.98671	ENSG00000080819	chr3
ACHE_SERT_LC_WM	DARS	-0.346959	0.00196778	0.0160432	-3.11542	ENSG00000115866	chr2
ACHE_SERT_LC_WM	NOSIP	0.409471	0.0024523	0.0188302	3.04833	ENSG00000142546	chr19
ACHE_SERT_LC_WM	CBLN1	-0.700305	0.00263227	0.0196568	-3.02827	ENSG00000102924	chr16
ACHE_SERT_LC_WM	SLC25A13	0.563711	0.0032238	0.0228763	2.96327	ENSG00000004864	chr7
ACHE_SERT_LC_WM	AC027644.3	-0.608045	0.00334451	0.0234784	-2.95169	ENSG00000272831	chr7
ACHE_SERT_LC_WM	ODR4	0.533275	0.00302476	0.0218114	2.98326	ENSG00000157181	chr1
ACHE_SERT_LC_WM	OGFR	-0.479634	0.00296083	0.021528	-2.98994	ENSG00000060491	chr20
ACHE_SERT_LC_WM	OTOF	-0.772844	0.00360964	0.0246703	-2.92754	ENSG00000115155	chr2
ACHE_SERT_LC_WM	SNAP29	-0.451491	0.00283217	0.0207881	-3.00379	ENSG00000099940	chr22
ACHE_SERT_LC_WM	MICALL2	-0.549429	0.00316158	0.0225423	-2.9694	ENSG00000164877	chr7
ACHE_SERT_LC_WM	PIAS1	0.39146	0.0024994	0.0190511	3.04248	ENSG00000033800	chr15
ACHE_SERT_LC_WM	ATG2A	-0.439071	0.00281064	0.0206693	-3.00616	ENSG00000110046	chr11
ACHE_SERT_LC_WM	GPD1L	-0.409235	0.00250808	0.019066	-3.04141	ENSG00000152642	chr3
ACHE_SERT_LC_WM	AUP1	0.36169	0.00233841	0.0181279	3.06293	ENSG00000115307	chr2
ACHE_SERT_LC_WM	PGM1	0.437331	0.00262298	0.0196254	3.02759	ENSG00000079739	chr1
ACHE_SERT_LC_WM	EPHX1	-0.348546	0.00203758	0.0164217	-3.10487	ENSG00000143819	chr1
ACHE_SERT_LC_WM	SMYD2	0.427673	0.0027227	0.0201312	3.01603	ENSG00000143499	chr1
ACHE_SERT_LC_WM	PIGZ	-0.515506	0.0029245	0.021324	-2.9938	ENSG00000119227	chr3
ACHE_SERT_LC_WM	C2orf80	0.454482	0.00267024	0.0198636	3.02206	ENSG00000188674	chr2
ACHE_SERT_LC_WM	PPAT	-0.525646	0.00338281	0.0236684	-2.94809	ENSG00000128059	chr4
ACHE_SERT_LC_WM	BGN	-0.614437	0.00324121	0.0229198	-2.96158	ENSG00000182492	chrX
ACHE_SERT_LC_WM	KLHL9	-0.361003	0.00253308	0.0192131	-3.03836	ENSG00000198642	chr9
ACHE_SERT_LC_WM	CCM2	-0.330439	0.00223441	0.0175402	-3.07684	ENSG00000136280	chr7
ACHE_SERT_LC_WM	PTPRN2	0.26986	0.00171935	0.014622	3.15598	ENSG00000155093	chr7
ACHE_SERT_LC_WM	OXSR1	-0.491648	0.00325793	0.0230169	-2.95996	ENSG00000172939	chr3
ACHE_SERT_LC_WM	INF2	-0.38173	0.00232545	0.0180456	-3.06463	ENSG00000203485	chr14
ACHE_SERT_LC_WM	POLR2C	-0.33203	0.00247472	0.0189565	-3.04553	ENSG00000102978	chr16
ACHE_SERT_LC_WM	RPL41	0.28834	0.000922968	0.009325	3.34051	ENSG00000229117	chr12
ACHE_SERT_LC_WM	HELZ	0.414157	0.00275162	0.0203126	3.01276	ENSG00000198265	chr17
ACHE_SERT_LC_WM	VPS29	0.320051	0.00216754	0.0172046	3.0861	ENSG00000111237	chr12
ACHE_SERT_LC_WM	CCDC7	0.576729	0.00308323	0.022106	2.97727	ENSG00000216937	chr10
ACHE_SERT_LC_WM	MACF1	0.268046	0.00178768	0.0150185	3.14431	ENSG00000127603	chr1
ACHE_SERT_LC_WM	FGF9	0.514546	0.00343171	0.0238737	2.94356	ENSG00000102678	chr13
ACHE_SERT_LC_WM	CDK16	-0.379161	0.00259419	0.0194854	-3.031	ENSG00000102225	chrX
ACHE_SERT_LC_WM	POLR3H	-0.329931	0.00259316	0.0194854	-3.03112	ENSG00000100413	chr22
ACHE_SERT_LC_WM	PRRC2A	-0.332767	0.00242103	0.0186376	-3.05228	ENSG00000204469	chr6
ACHE_SERT_LC_WM	SEC14L2	0.446	0.00301349	0.0217675	2.98443	ENSG00000100003	chr22
ACHE_SERT_LC_WM	TRRAP	0.550712	0.00360167	0.0246566	2.92824	ENSG00000196367	chr7
ACHE_SERT_LC_WM	BLVRB	0.387917	0.0025994	0.0194954	3.03038	ENSG00000090013	chr19
ACHE_SERT_LC_WM	SORCS1	-0.732948	0.00417245	0.0272602	-2.88122	ENSG00000108018	chr10
ACHE_SERT_LC_WM	SELENON	-0.459658	0.00309336	0.0221581	-2.97624	ENSG00000162430	chr1
ACHE_SERT_LC_WM	RUFY3	-0.199289	0.00172346	0.014622	-3.15526	ENSG00000018189	chr4
ACHE_SERT_LC_WM	RHBDD2	-0.279769	0.00136754	0.0123623	-3.22503	ENSG00000005486	chr7
ACHE_SERT_LC_WM	BTBD1	-0.502989	0.00361005	0.0246703	-2.9275	ENSG00000064726	chr15
ACHE_SERT_LC_WM	SURF1	0.375504	0.00266714	0.0198596	3.02242	ENSG00000148290	chr9
ACHE_SERT_LC_WM	HDDC2	0.302575	0.00221484	0.0174678	3.07952	ENSG00000111906	chr6
ACHE_SERT_LC_WM	JMJD8	-0.524253	0.00382507	0.0257078	-2.90908	ENSG00000161999	chr16
ACHE_SERT_LC_WM	MAFK	-0.479275	0.00347247	0.0240586	-2.93982	ENSG00000198517	chr7
ACHE_SERT_LC_WM	MAGI2-AS3	0.418307	0.00321859	0.0228763	2.96378	ENSG00000234456	chr7
ACHE_SERT_LC_WM	ANKRD36C	0.511543	0.00356024	0.0244379	2.93191	ENSG00000174501	chr2
ACHE_SERT_LC_WM	UHMK1	0.237967	0.00203093	0.0164121	3.10586	ENSG00000152332	chr1
ACHE_SERT_LC_WM	AGAP3	-0.263375	0.00220161	0.0173813	-3.08135	ENSG00000133612	chr7
ACHE_SERT_LC_WM	CFDP1	0.327401	0.00267897	0.0198982	3.02105	ENSG00000153774	chr16
ACHE_SERT_LC_WM	COX7A2	0.313697	0.0018024	0.0150929	3.14223	ENSG00000112695	chr6
ACHE_SERT_LC_WM	NPDC1	-0.23517	0.00197529	0.0160739	-3.11427	ENSG00000107281	chr9
ACHE_SERT_LC_WM	MTIF3	0.36217	0.00303717	0.0218772	2.98198	ENSG00000122033	chr13
ACHE_SERT_LC_WM	ZDHHC18	-0.487285	0.00353966	0.0243616	-2.93375	ENSG00000204160	chr1
ACHE_SERT_LC_WM	GJA1	-0.472229	0.00176944	0.0149138	-3.14981	ENSG00000152661	chr6
ACHE_SERT_LC_WM	RGMA	-0.421628	0.00294191	0.0214307	-2.99194	ENSG00000182175	chr15
ACHE_SERT_LC_WM	ASXL1	-0.442905	0.00380977	0.025702	-2.91035	ENSG00000171456	chr20
ACHE_SERT_LC_WM	DST	0.268846	0.00169208	0.0144509	3.16075	ENSG00000151914	chr6
ACHE_SERT_LC_WM	UXS1	0.494327	0.00378513	0.025616	2.91242	ENSG00000115652	chr2
ACHE_SERT_LC_WM	SH3GL2	0.366105	0.00278407	0.0205129	3.00912	ENSG00000107295	chr9
ACHE_SERT_LC_WM	LRRC41	-0.431279	0.00338995	0.0236684	-2.94743	ENSG00000132128	chr1
ACHE_SERT_LC_WM	CIAO2B	-0.309411	0.00266661	0.0198596	-3.02248	ENSG00000166595	chr16
ACHE_SERT_LC_WM	MTPAP	-0.549898	0.00421775	0.0274767	-2.87774	ENSG00000107951	chr10
ACHE_SERT_LC_WM	PWWP3B	0.603386	0.00429078	0.0277286	2.87221	ENSG00000157502	chrX
ACHE_SERT_LC_WM	YIPF5	-0.320625	0.00300317	0.021722	-2.9855	ENSG00000145817	chr5
ACHE_SERT_LC_WM	OCRL	-0.317105	0.00269106	0.0199417	-3.01966	ENSG00000122126	chrX
ACHE_SERT_LC_WM	SIRT2	-0.275747	0.00229333	0.017834	-3.06889	ENSG00000068903	chr19
ACHE_SERT_LC_WM	RASA1	0.427522	0.00343509	0.0238758	2.94325	ENSG00000145715	chr5
ACHE_SERT_LC_WM	FAM49B	0.381172	0.00318103	0.0226601	2.96747	ENSG00000153310	chr8
ACHE_SERT_LC_WM	RAB2B	-0.374685	0.00328409	0.0231594	-2.95744	ENSG00000129472	chr14
ACHE_SERT_LC_WM	SNRPE	0.39172	0.00295652	0.0215169	2.9904	ENSG00000182004	chr1
ACHE_SERT_LC_WM	FAM107A	-0.443751	0.00211709	0.0169214	-3.09542	ENSG00000168309	chr3
ACHE_SERT_LC_WM	COMMD5	-0.467495	0.00416652	0.0272602	-2.88167	ENSG00000170619	chr8
ACHE_SERT_LC_WM	ZNF451	0.373309	0.00347385	0.0240586	2.9397	ENSG00000112200	chr6
ACHE_SERT_LC_WM	UNC5D	-0.580902	0.00424655	0.0275812	-2.87555	ENSG00000156687	chr8
ACHE_SERT_LC_WM	PLCL1	0.403799	0.00323452	0.0228934	2.96223	ENSG00000115896	chr2
ACHE_SERT_LC_WM	COX7A1	0.473485	0.00340772	0.0237496	2.94578	ENSG00000161281	chr19
ACHE_SERT_LC_WM	UQCC1	-0.328678	0.00322914	0.0228763	-2.96275	ENSG00000101019	chr20
ACHE_SERT_LC_WM	PIN4	0.398713	0.00352033	0.0242718	2.93549	ENSG00000102309	chrX
ACHE_SERT_LC_WM	FAM136A	-0.427688	0.00378693	0.025616	-2.91227	ENSG00000035141	chr2
ACHE_SERT_LC_WM	SNHG14	0.242044	0.0015782	0.0137364	3.1815	ENSG00000224078	chr15
ACHE_SERT_LC_WM	ROGDI	0.301557	0.00282935	0.0207871	3.0041	ENSG00000067836	chr16
ACHE_SERT_LC_WM	CINP	-0.371239	0.00347935	0.0240751	-2.93919	ENSG00000100865	chr14
ACHE_SERT_LC_WM	MAP4K3	-0.409065	0.00389942	0.0260715	-2.90292	ENSG00000011566	chr2
ACHE_SERT_LC_WM	TAOK3	0.3371	0.00305765	0.0219838	2.97988	ENSG00000135090	chr12
ACHE_SERT_LC_WM	CCT7	0.266368	0.00248254	0.0189976	3.04456	ENSG00000135624	chr2
ACHE_SERT_LC_WM	TNPO2	-0.325198	0.00275993	0.0203545	-3.01182	ENSG00000105576	chr19
ACHE_SERT_LC_WM	LRP10	-0.457069	0.00388168	0.0259753	-2.90438	ENSG00000197324	chr14
ACHE_SERT_LC_WM	UBA3	0.362985	0.00335152	0.0234849	2.95103	ENSG00000144744	chr3
ACHE_SERT_LC_WM	GCHFR	0.662035	0.00374971	0.0254895	2.91707	ENSG00000137880	chr15
ACHE_SERT_LC_WM	NASP	0.426232	0.00394992	0.0263408	2.89881	ENSG00000132780	chr1
ACHE_SERT_LC_WM	SLC5A11	0.737274	0.00563017	0.0339965	2.78348	ENSG00000158865	chr16
ACHE_SERT_LC_WM	UBE2Q2	0.390439	0.00358783	0.0245836	2.92946	ENSG00000140367	chr15
ACHE_SERT_LC_WM	KCTD17	-0.368886	0.00322351	0.0228763	-2.9633	ENSG00000100379	chr22
ACHE_SERT_LC_WM	LAP3	0.393642	0.00363704	0.0248075	2.92513	ENSG00000002549	chr4
ACHE_SERT_LC_WM	EIF2B1	0.472876	0.00416907	0.0272602	2.88148	ENSG00000111361	chr12
ACHE_SERT_LC_WM	PET100	0.353204	0.00278817	0.0205236	3.00866	ENSG00000229833	chr19
ACHE_SERT_LC_WM	IER2	-0.603581	0.00448216	0.0286148	-2.8581	ENSG00000160888	chr19
ACHE_SERT_LC_WM	TCP1	0.257345	0.00254408	0.0192588	3.03702	ENSG00000120438	chr6
ACHE_SERT_LC_WM	SUN1	-0.420324	0.00381655	0.0257078	-2.90979	ENSG00000164828	chr7
ACHE_SERT_LC_WM	APC2	-0.296143	0.0028918	0.0211391	-2.9973	ENSG00000115266	chr19
ACHE_SERT_LC_WM	SERPINA3	0.93653	0.00440309	0.0282889	2.86573	ENSG00000196136	chr14
ACHE_SERT_LC_WM	SPP1	0.506449	0.0020627	0.0165724	3.1035	ENSG00000118785	chr4
ACHE_SERT_LC_WM	MNT	-0.44465	0.00439548	0.0282832	-2.86442	ENSG00000070444	chr17
ACHE_SERT_LC_WM	SMIM14	0.275667	0.00296675	0.0215507	2.98932	ENSG00000163683	chr4
ACHE_SERT_LC_WM	NRXN1	0.274221	0.00268004	0.0198982	3.02093	ENSG00000179915	chr2
ACHE_SERT_LC_WM	KCTD12	0.384686	0.00318474	0.0226656	2.9671	ENSG00000178695	chr13
ACHE_SERT_LC_WM	DHX36	0.302106	0.00314803	0.0224872	2.97074	ENSG00000174953	chr3
ACHE_SERT_LC_WM	DISP2	-0.372783	0.0036441	0.0248152	-2.92452	ENSG00000140323	chr15
ACHE_SERT_LC_WM	ATP6AP1	0.24322	0.00237403	0.0183122	3.0583	ENSG00000071553	chrX
ACHE_SERT_LC_WM	GABARAPL2	0.208389	0.00203214	0.0164121	3.10568	ENSG00000034713	chr16
ACHE_SERT_LC_WM	RAPH1	-0.4063	0.00387576	0.0259582	-2.90487	ENSG00000173166	chr2
ACHE_SERT_LC_WM	CD27-AS1	-0.416612	0.00402809	0.0266095	-2.89253	ENSG00000215039	chr12
ACHE_SERT_LC_WM	PADI2	0.322785	0.0028869	0.0211296	2.99783	ENSG00000117115	chr1
ACHE_SERT_LC_WM	FAM207A	-0.490475	0.0048361	0.0303118	-2.83341	ENSG00000160256	chr21
ACHE_SERT_LC_WM	PPME1	-0.275748	0.00308112	0.022106	-2.97748	ENSG00000214517	chr11
ACHE_SERT_LC_WM	SLC8A2	-0.402769	0.00407186	0.0267387	-2.88906	ENSG00000118160	chr19
ACHE_SERT_LC_WM	RHOU	0.469862	0.00400265	0.0265322	2.89456	ENSG00000116574	chr1
ACHE_SERT_LC_WM	RP9	-0.44889	0.00441297	0.0283053	-2.86314	ENSG00000164610	chr7
ACHE_SERT_LC_WM	MRPS12	-0.488544	0.0045422	0.028871	-2.85379	ENSG00000128626	chr19
ACHE_SERT_LC_WM	NDFIP2	0.383097	0.0038109	0.025702	2.91026	ENSG00000102471	chr13
ACHE_SERT_LC_WM	DCUN1D5	0.393064	0.00399538	0.0265295	2.89514	ENSG00000137692	chr11
ACHE_SERT_LC_WM	DESI1	-0.346476	0.00386427	0.0259037	-2.90582	ENSG00000100418	chr22
ACHE_SERT_LC_WM	RPL15	0.201663	0.0017941	0.0150479	3.14323	ENSG00000174748	chr3
ACHE_SERT_LC_WM	SDHA	0.279808	0.00308059	0.022106	2.97754	ENSG00000073578	chr5
ACHE_SERT_LC_WM	BDH1	0.469728	0.00474782	0.0298635	2.83941	ENSG00000161267	chr3
ACHE_SERT_LC_WM	KCTD6	-0.463895	0.00498944	0.0309995	-2.82321	ENSG00000168301	chr3
ACHE_SERT_LC_WM	BLCAP	-0.241204	0.00224813	0.0176225	-3.07497	ENSG00000166619	chr20
ACHE_SERT_LC_WM	RNF10	-0.295437	0.00361913	0.0247105	-2.9267	ENSG00000022840	chr12
ACHE_SERT_LC_WM	HES5	-0.670714	0.00572324	0.0344665	-2.77806	ENSG00000197921	chr1
ACHE_SERT_LC_WM	NCAN	-0.419537	0.00378947	0.025616	-2.91206	ENSG00000130287	chr19
ACHE_SERT_LC_WM	NOVA2	-0.403443	0.00426068	0.0276497	-2.87448	ENSG00000104967	chr19
ACHE_SERT_LC_WM	ICK	0.610391	0.00592827	0.0353546	2.76638	ENSG00000112144	chr6
ACHE_SERT_LC_WM	GLUL	-0.308239	0.00181218	0.0151256	-3.14231	ENSG00000135821	chr1
ACHE_SERT_LC_WM	VPS13D	0.334796	0.00400027	0.0265322	2.89475	ENSG00000048707	chr1
ACHE_SERT_LC_WM	RIOK3	0.363527	0.00401058	0.0265619	2.89392	ENSG00000101782	chr18
ACHE_SERT_LC_WM	PSMA1	0.277141	0.00300437	0.021722	2.98538	ENSG00000129084	chr11
ACHE_SERT_LC_WM	XPO6	-0.334235	0.00352873	0.024308	-2.93473	ENSG00000169180	chr16
ACHE_SERT_LC_WM	GAREM2	-0.456748	0.00448717	0.028615	-2.85774	ENSG00000157833	chr2
ACHE_SERT_LC_WM	SCCPDH	0.294223	0.00333583	0.0234601	2.95251	ENSG00000143653	chr1
ACHE_SERT_LC_WM	FAM210B	0.389247	0.00427621	0.0276576	2.8733	ENSG00000124098	chr20
ACHE_SERT_LC_WM	FBXL2	-0.405749	0.00450209	0.0286864	-2.85667	ENSG00000153558	chr3
ACHE_SERT_LC_WM	SARS	0.253314	0.00263226	0.0196568	3.0265	ENSG00000031698	chr1
ACHE_SERT_LC_WM	RNF13	0.303772	0.00313908	0.022444	2.97164	ENSG00000082996	chr3
ACHE_SERT_LC_WM	DEAF1	-0.275343	0.00344676	0.0239353	-2.94217	ENSG00000177030	chr11
ACHE_SERT_LC_WM	GPR37L1	-0.32495	0.00289366	0.0211391	-2.9971	ENSG00000170075	chr1
ACHE_SERT_LC_WM	KIF9	0.49202	0.00492979	0.0307525	2.82715	ENSG00000088727	chr3
ACHE_SERT_LC_WM	TAOK2	-0.401855	0.00448344	0.0286148	-2.85801	ENSG00000149930	chr16
ACHE_SERT_LC_WM	SAR1B	0.324255	0.00376893	0.0255751	2.91379	ENSG00000152700	chr5
ACHE_SERT_LC_WM	DNAJC16	0.456856	0.00511279	0.0316134	2.81522	ENSG00000116138	chr1
ACHE_SERT_LC_WM	SERPINI1	0.297165	0.00240122	0.0185035	3.0548	ENSG00000163536	chr3
ACHE_SERT_LC_WM	PIGQ	-0.473491	0.00429449	0.0277294	-2.87193	ENSG00000007541	chr16
ACHE_SERT_LC_WM	KCMF1	-0.352358	0.00393821	0.0262854	-2.89976	ENSG00000176407	chr2
ACHE_SERT_LC_WM	PTPRD	0.351549	0.00341606	0.0237863	2.945	ENSG00000153707	chr9
ACHE_SERT_LC_WM	AMD1	0.303603	0.00338972	0.0236684	2.94745	ENSG00000123505	chr6
ACHE_SERT_LC_WM	EIF5A2	0.388097	0.00439855	0.0282832	2.8642	ENSG00000163577	chr3
ACHE_SERT_LC_WM	KIAA1191	-0.260835	0.00322727	0.0228763	-2.96293	ENSG00000122203	chr5
ACHE_SERT_LC_WM	NHSL1	-0.588466	0.00591377	0.0353179	-2.76719	ENSG00000135540	chr6
ACHE_SERT_LC_WM	GPN2	-0.48908	0.0054154	0.0330613	-2.79632	ENSG00000142751	chr1
ACHE_SERT_LC_WM	KCNN3	-0.374416	0.00354949	0.0243858	-2.93287	ENSG00000143603	chr1
ACHE_SERT_LC_WM	MPP6	0.41963	0.00421911	0.0274767	2.87764	ENSG00000105926	chr7
ACHE_SERT_LC_WM	APMAP	0.255108	0.00297442	0.0215862	2.98851	ENSG00000101474	chr20
ACHE_SERT_LC_WM	NXPE3	0.371374	0.00404363	0.0266666	2.89129	ENSG00000144815	chr3
ACHE_SERT_LC_WM	EIF3J	0.278433	0.00327273	0.0231004	2.95853	ENSG00000104131	chr15
ACHE_SERT_LC_WM	SPRED1	0.405549	0.00438822	0.0282638	2.86496	ENSG00000166068	chr15
ACHE_SERT_LC_WM	CLVS2	-0.382397	0.0042729	0.0276576	-2.87355	ENSG00000146352	chr6
ACHE_SERT_LC_WM	ZBTB8OS	0.435146	0.00486594	0.0304514	2.8314	ENSG00000176261	chr1
ACHE_SERT_LC_WM	PPP4C	-0.418811	0.00488087	0.0304965	-2.8304	ENSG00000149923	chr16
ACHE_SERT_LC_WM	UBE2S	0.373695	0.0039696	0.0264492	2.89721	ENSG00000108106	chr19
ACHE_SERT_LC_WM	FGD4	0.477184	0.005258	0.0322277	2.80603	ENSG00000139132	chr12
ACHE_SERT_LC_WM	MGAT3	-0.366485	0.0042716	0.0276576	-2.87365	ENSG00000128268	chr22
ACHE_SERT_LC_WM	OLMALINC	0.378899	0.00426489	0.0276538	2.87416	ENSG00000235823	chr10
ACHE_SERT_LC_WM	BRD2	-0.307729	0.00404833	0.0266748	-2.89092	ENSG00000204256	chr6
ACHE_SERT_LC_WM	SPTLC1	0.317062	0.00405855	0.0267194	2.89011	ENSG00000090054	chr9
ACHE_SERT_LC_WM	PRPF38A	0.509424	0.0053851	0.0329284	2.79817	ENSG00000134748	chr1
ACHE_SERT_LC_WM	TNKS	0.323836	0.00398133	0.0264817	2.89627	ENSG00000173273	chr8
ACHE_SERT_LC_WM	DHX15	0.358643	0.0042198	0.0274767	2.87758	ENSG00000109606	chr4
ACHE_SERT_LC_WM	MYL12A	0.453076	0.00494643	0.0308066	2.82604	ENSG00000101608	chr18
ACHE_SERT_LC_WM	SLC35B1	0.384228	0.00473047	0.029822	2.8406	ENSG00000121073	chr17
ACHE_SERT_LC_WM	STUM	-0.554375	0.00576027	0.0346414	-2.77592	ENSG00000203685	chr1
ACHE_SERT_LC_WM	NSFL1C	-0.272608	0.0035452	0.024378	-2.93325	ENSG00000088833	chr20
ACHE_SERT_LC_WM	TP53BP2	-0.404784	0.00458301	0.0290583	-2.85089	ENSG00000143514	chr1
ACHE_SERT_LC_WM	PIN1	-0.222306	0.00263577	0.019664	-3.02608	ENSG00000127445	chr19
ACHE_SERT_LC_WM	MFSD14B	-0.436344	0.0051359	0.0317056	-2.81374	ENSG00000148110	chr9
ACHE_SERT_LC_WM	RUNDC3A	-0.244011	0.00302521	0.0218114	-2.98322	ENSG00000108309	chr17
ACHE_SERT_LC_WM	MYL6	0.206189	0.00227777	0.0177469	3.07097	ENSG00000092841	chr12
ACHE_SERT_LC_WM	QSOX1	-0.340958	0.00408072	0.0267741	-2.88836	ENSG00000116260	chr1
ACHE_SERT_LC_WM	UNC80	0.314304	0.00407082	0.0267387	2.88914	ENSG00000144406	chr2
ACHE_SERT_LC_WM	CERT1	0.294995	0.00382446	0.0257078	2.90913	ENSG00000113163	chr5
ACHE_SERT_LC_WM	FOS	-0.818104	0.00444887	0.0284469	-2.86239	ENSG00000170345	chr14
ACHE_SERT_LC_WM	TMEM14C	0.310326	0.00386208	0.0259037	2.906	ENSG00000111843	chr6
ACHE_SERT_LC_WM	MAOA	-0.381116	0.0031551	0.0225169	-2.97129	ENSG00000189221	chrX
ACHE_SERT_LC_WM	IFIT5	-0.396909	0.00514654	0.0317274	-2.81306	ENSG00000152778	chr10
ACHE_SERT_LC_WM	PDP2	-0.4516	0.00588215	0.0352154	-2.76897	ENSG00000172840	chr16
ACHE_SERT_LC_WM	PODXL	-0.484418	0.00579666	0.0347844	-2.77383	ENSG00000128567	chr7
ACHE_SERT_LC_WM	ZFP36L2	0.427245	0.00454522	0.028871	2.85358	ENSG00000152518	chr2
ACHE_SERT_LC_WM	TRAPPC8	0.465476	0.00594744	0.0354143	2.76531	ENSG00000153339	chr18
ACHE_SERT_LC_WM	SLC6A1	0.304673	0.00345313	0.023958	2.94159	ENSG00000157103	chr3
ACHE_SERT_LC_WM	CLINT1	-0.424772	0.00551293	0.0334717	-2.79044	ENSG00000113282	chr5
ACHE_SERT_LC_WM	NLGN4X	-0.368255	0.00472816	0.029822	-2.84076	ENSG00000146938	chrX
ACHE_SERT_LC_WM	USB1	-0.395751	0.0056116	0.0339374	-2.78458	ENSG00000103005	chr16
ACHE_SERT_LC_WM	SDCBP	-0.246429	0.00338512	0.0236684	-2.94788	ENSG00000137575	chr8
ACHE_SERT_LC_WM	BCL2L2	-0.311129	0.00406488	0.0267383	-2.88961	ENSG00000129473	chr14
ACHE_SERT_LC_WM	GOLGB1	0.315431	0.00375998	0.0255368	2.91455	ENSG00000173230	chr3
ACHE_SERT_LC_WM	CRYBG3	0.635025	0.00786646	0.0430571	2.67106	ENSG00000080200	chr3
ACHE_SERT_LC_WM	GPRASP2	0.282257	0.00391217	0.0261341	2.90188	ENSG00000158301	chrX
ACHE_SERT_LC_WM	JADE1	-0.382847	0.00499829	0.0310046	-2.82263	ENSG00000077684	chr4
ACHE_SERT_LC_WM	CARMIL2	-0.428505	0.00572583	0.0344665	-2.77791	ENSG00000159753	chr16
ACHE_SERT_LC_WM	TIMM50	0.342436	0.00495375	0.0308273	2.82556	ENSG00000105197	chr19
ACHE_SERT_LC_WM	KPNA5	-0.347203	0.00483953	0.0303118	-2.83318	ENSG00000196911	chr6
ACHE_SERT_LC_WM	TGFBR3L	-0.468365	0.00622925	0.0366407	-2.74988	ENSG00000260001	chr19
ACHE_SERT_LC_WM	RSL24D1	0.332686	0.00458272	0.0290583	2.85091	ENSG00000137876	chr15
ACHE_SERT_LC_WM	EDNRB	-0.512239	0.00378618	0.025616	-2.91422	ENSG00000136160	chr13
ACHE_SERT_LC_WM	TMED8	-0.321991	0.00460553	0.0291771	-2.8493	ENSG00000100580	chr14
ACHE_SERT_LC_WM	C8orf33	-0.334029	0.00491254	0.0306697	-2.82829	ENSG00000182307	chr8
ACHE_SERT_LC_WM	NKRF	0.348387	0.00546087	0.0332601	2.79357	ENSG00000186416	chrX
ACHE_SERT_LC_WM	PDE1A	0.604288	0.00739682	0.0412225	2.69203	ENSG00000115252	chr2
ACHE_SERT_LC_WM	ESF1	0.423673	0.00518974	0.0318852	2.81032	ENSG00000089048	chr20
ACHE_SERT_LC_WM	TMEM33	0.304507	0.00444461	0.0284469	2.86083	ENSG00000109133	chr4
ACHE_SERT_LC_WM	FSD1	-0.377089	0.00512889	0.0316876	-2.81419	ENSG00000105255	chr19
ACHE_SERT_LC_WM	CTBP1	-0.240847	0.00372986	0.0253768	-2.91711	ENSG00000159692	chr4
ACHE_SERT_LC_WM	CAVIN1	0.477973	0.00604518	0.0359133	2.75988	ENSG00000177469	chr17
ACHE_SERT_LC_WM	AGAP2	-0.544194	0.00688609	0.0392787	-2.71624	ENSG00000135439	chr12
ACHE_SERT_LC_WM	RXRB	-0.36238	0.00542981	0.033097	-2.79545	ENSG00000204231	chr6
ACHE_SERT_LC_WM	MRPL34	0.33102	0.0047865	0.0300283	2.83677	ENSG00000130312	chr19
ACHE_SERT_LC_WM	SEMA3C	0.523289	0.00664954	0.0385035	2.72801	ENSG00000075223	chr7
ACHE_SERT_LC_WM	ZFAND1	0.391683	0.00584554	0.0350234	2.77105	ENSG00000104231	chr8
ACHE_SERT_LC_WM	ANKRD54	-0.436072	0.00645363	0.0375886	-2.73804	ENSG00000100124	chr22
ACHE_SERT_LC_WM	CHST2	-0.390205	0.00557562	0.0337463	-2.7867	ENSG00000175040	chr3
ACHE_SERT_LC_WM	CAPN3	0.46522	0.00546858	0.0332809	2.7931	ENSG00000092529	chr15
ACHE_SERT_LC_WM	CORO1B	-0.425552	0.00665056	0.0385035	-2.72796	ENSG00000172725	chr11
ACHE_SERT_LC_WM	CYP51A1	0.227946	0.00356634	0.024458	2.93137	ENSG00000001630	chr7
ACHE_SERT_LC_WM	ELF2	0.507846	0.00737271	0.0411732	2.69314	ENSG00000109381	chr4
ACHE_SERT_LC_WM	TMEM70	0.381612	0.0052355	0.0321407	2.80744	ENSG00000175606	chr8
ACHE_SERT_LC_WM	EIF4H	0.244843	0.00349484	0.0241175	2.93779	ENSG00000106682	chr7
ACHE_SERT_LC_WM	EIF3A	0.260198	0.00398631	0.026492	2.89587	ENSG00000107581	chr10
ACHE_SERT_LC_WM	SOD1	0.212458	0.00225079	0.0176255	3.07461	ENSG00000142168	chr21
ACHE_SERT_LC_WM	EIF4B	0.246121	0.0038249	0.0257078	2.90909	ENSG00000063046	chr12
ACHE_SERT_LC_WM	TBCB	-0.200687	0.00334782	0.0234803	-2.95138	ENSG00000105254	chr19
ACHE_SERT_LC_WM	PREB	-0.388308	0.00603381	0.0358733	-2.76051	ENSG00000138073	chr2
ACHE_SERT_LC_WM	B4GALNT1	-0.347611	0.00516383	0.0318018	-2.81196	ENSG00000135454	chr12
ACHE_SERT_LC_WM	NSG2	0.215087	0.00290932	0.0212334	2.99542	ENSG00000170091	chr5
ACHE_SERT_LC_WM	PRR13	0.265801	0.00433726	0.0279822	2.86873	ENSG00000205352	chr12
ACHE_SERT_LC_WM	RPN2	0.298042	0.00454599	0.028871	2.85352	ENSG00000118705	chr20
ACHE_SERT_LC_WM	ACO2	-0.236328	0.00349105	0.0241175	-2.93813	ENSG00000100412	chr22
ACHE_SERT_LC_WM	ST3GAL3	-0.404362	0.0061857	0.0365164	-2.75222	ENSG00000126091	chr1
ACHE_SERT_LC_WM	DLST	0.449382	0.00693893	0.0394926	2.71366	ENSG00000119689	chr14
ACHE_SERT_LC_WM	WBP1L	0.367833	0.00605966	0.0359716	2.75909	ENSG00000166272	chr10
ACHE_SERT_LC_WM	IQGAP1	0.507848	0.00716421	0.0403	2.70286	ENSG00000140575	chr15
ACHE_SERT_LC_WM	ARHGDIB	0.556266	0.00765173	0.0420927	2.6805	ENSG00000111348	chr12
ACHE_SERT_LC_WM	ZFP36	-1.0087	0.00860197	0.0459148	-2.6418	ENSG00000128016	chr19
ACHE_SERT_LC_WM	PHF20	-0.350871	0.00550814	0.0334689	-2.79072	ENSG00000025293	chr20
ACHE_SERT_LC_WM	SLC25A4	0.227779	0.00334384	0.0234784	2.95175	ENSG00000151729	chr4
ACHE_SERT_LC_WM	KLC1	-0.18739	0.00262013	0.0196231	-3.02792	ENSG00000126214	chr14
ACHE_SERT_LC_WM	SFPQ	0.251589	0.00421571	0.0274767	2.8779	ENSG00000116560	chr1
ACHE_SERT_LC_WM	ZCCHC12	0.327627	0.00379153	0.025616	2.91189	ENSG00000174460	chrX
ACHE_SERT_LC_WM	CDV3	0.303882	0.00514764	0.0317274	2.81299	ENSG00000091527	chr3
ACHE_SERT_LC_WM	RCHY1	0.353765	0.00589323	0.0352545	2.76835	ENSG00000163743	chr4
ACHE_SERT_LC_WM	DRG2	-0.402303	0.00637205	0.0372538	-2.7423	ENSG00000108591	chr17
ACHE_SERT_LC_WM	ZNF518A	0.504016	0.00763387	0.0420543	2.6813	ENSG00000177853	chr10
ACHE_SERT_LC_WM	RASGRF1	0.368049	0.00556143	0.0336868	2.78754	ENSG00000058335	chr15
ACHE_SERT_LC_WM	UCK1	-0.40342	0.00638494	0.0372944	-2.74163	ENSG00000130717	chr9
ACHE_SERT_LC_WM	SLC8A1	0.317872	0.00467948	0.0295972	2.84413	ENSG00000183023	chr2
ACHE_SERT_LC_WM	BCL2L1	0.331941	0.00580241	0.034792	2.7735	ENSG00000171552	chr20
ACHE_SERT_LC_WM	AC005332.6	-0.510312	0.00790022	0.043122	-2.6696	ENSG00000278730	chr17
ACHE_SERT_LC_WM	COQ10B	-0.366961	0.0061083	0.0362048	-2.75642	ENSG00000115520	chr2
ACHE_SERT_LC_WM	MCOLN1	-0.395352	0.00681979	0.0391025	-2.7195	ENSG00000090674	chr19
ACHE_SERT_LC_WM	ARFGAP3	0.405897	0.006868	0.0392334	2.71713	ENSG00000242247	chr22
ACHE_SERT_LC_WM	MED15	-0.354823	0.00634631	0.0371878	-2.74366	ENSG00000099917	chr22
ACHE_SERT_LC_WM	MSANTD4	0.381384	0.00650943	0.0378541	2.73516	ENSG00000170903	chr11
ACHE_SERT_LC_WM	CAMSAP2	-0.250652	0.00423194	0.0275234	-2.87666	ENSG00000118200	chr1
ACHE_SERT_LC_WM	AURKAIP1	0.25359	0.00441686	0.0283067	2.86285	ENSG00000175756	chr1
ACHE_SERT_LC_WM	LINC00662	0.402508	0.00678868	0.03904	2.72104	ENSG00000261824	chr19
ACHE_SERT_LC_WM	LINC01184	0.417853	0.00742671	0.0412957	2.69066	ENSG00000245937	chr5
ACHE_SERT_LC_WM	MAT2A	-0.269026	0.00462156	0.0292547	-2.84817	ENSG00000168906	chr2
ACHE_SERT_LC_WM	CD46	0.309872	0.00554217	0.0335964	2.78869	ENSG00000117335	chr1
ACHE_SERT_LC_WM	CCNI	0.241449	0.00363976	0.0248075	2.9249	ENSG00000118816	chr4
ACHE_SERT_LC_WM	CEP170	0.334234	0.00547405	0.0332879	2.79277	ENSG00000143702	chr1
ACHE_SERT_LC_WM	GPR137C	0.457319	0.00725547	0.0407244	2.69858	ENSG00000180998	chr14
ACHE_SERT_LC_WM	NDUFC1	0.285344	0.00415592	0.0272443	2.88249	ENSG00000109390	chr4
ACHE_SERT_LC_WM	PDE2A	-0.48846	0.00738156	0.0411928	-2.69273	ENSG00000186642	chr11
ACHE_SERT_LC_WM	NCEH1	0.35313	0.00614534	0.0363407	2.75441	ENSG00000144959	chr3
ACHE_SERT_LC_WM	PTDSS2	-0.403159	0.00680801	0.039093	-2.72008	ENSG00000174915	chr11
ACHE_SERT_LC_WM	IRS2	-0.26754	0.00454345	0.028871	-2.8537	ENSG00000185950	chr13
ACHE_SERT_LC_WM	ZC2HC1A	0.377354	0.0065139	0.0378541	2.73493	ENSG00000104427	chr8
ACHE_SERT_LC_WM	PARP2	-0.407811	0.00744599	0.0413711	-2.68978	ENSG00000129484	chr14
ACHE_SERT_LC_WM	SLC25A17	-0.433565	0.0075646	0.041762	-2.6844	ENSG00000100372	chr22
ACHE_SERT_LC_WM	SMG5	-0.354477	0.00634355	0.0371878	-2.7438	ENSG00000198952	chr1
ACHE_SERT_LC_WM	DIPK1A	0.365729	0.00673927	0.0389005	2.7235	ENSG00000154511	chr1
ACHE_SERT_LC_WM	RRP1	-0.460892	0.0083999	0.0452863	-2.64857	ENSG00000160214	chr21
ACHE_SERT_LC_WM	PEX11B	0.415606	0.00683483	0.0391597	2.71876	ENSG00000131779	chr1
ACHE_SERT_LC_WM	ANKRD13D	-0.384665	0.00709379	0.0399912	-2.70621	ENSG00000172932	chr11
ACHE_SERT_LC_WM	ANKLE2	0.421638	0.0076444	0.0420823	2.68083	ENSG00000176915	chr12
ACHE_SERT_LC_WM	PDHX	-0.319317	0.00607021	0.0360066	-2.75851	ENSG00000110435	chr11
ACHE_SERT_LC_WM	NIPA1	-0.313538	0.00537507	0.0328931	-2.79878	ENSG00000170113	chr15
ACHE_SERT_LC_WM	CDIPT	-0.242828	0.00499631	0.0310046	-2.82276	ENSG00000103502	chr16
ACHE_SERT_LC_WM	AFF3	0.394972	0.00690901	0.0393513	2.71512	ENSG00000144218	chr2
ACHE_SERT_LC_WM	NAPEPLD	0.48693	0.0084022	0.0452863	2.64847	ENSG00000161048	chr7
ACHE_SERT_LC_WM	ICOSLG	0.62329	0.0104309	0.0527579	2.57323	ENSG00000160223	chr21
ACHE_SERT_LC_WM	VASH1	0.46534	0.00858981	0.0459148	2.64087	ENSG00000071246	chr14
ACHE_SERT_LC_WM	MFSD11	0.385956	0.00752184	0.0415854	2.68633	ENSG00000092931	chr17
ACHE_SERT_LC_WM	PRDX4	0.432985	0.00753046	0.0416032	2.68594	ENSG00000123131	chrX
ACHE_SERT_LC_WM	DLG4	-0.351446	0.00590024	0.0352691	-2.76795	ENSG00000132535	chr17
ACHE_SERT_LC_WM	LGMN	-0.347706	0.00679823	0.0390658	-2.72057	ENSG00000100600	chr14
ACHE_SERT_LC_WM	PLEKHJ1	-0.337255	0.00649093	0.0377774	-2.73611	ENSG00000104886	chr19
ACHE_SERT_LC_WM	PLSCR4	-0.493014	0.00733536	0.0410909	-2.69486	ENSG00000114698	chr3
ACHE_SERT_LC_WM	PHF3	0.377802	0.00657138	0.0381308	2.73198	ENSG00000118482	chr6
ACHE_SERT_LC_WM	GRB2	0.253478	0.00502977	0.0311499	2.82058	ENSG00000177885	chr17
ACHE_SERT_LC_WM	NUDT4	-0.336064	0.00577838	0.0347017	-2.77488	ENSG00000173598	chr12
ACHE_SERT_LC_WM	RND2	0.238122	0.00444977	0.0284469	2.86045	ENSG00000108830	chr17
ACHE_SERT_LC_WM	FAM102B	0.380037	0.00690531	0.0393513	2.7153	ENSG00000162636	chr1
ACHE_SERT_LC_WM	RELL2	-0.38459	0.00660559	0.0383005	-2.73024	ENSG00000164620	chr5
ACHE_SERT_LC_WM	C4orf3	-0.222101	0.00417008	0.0272602	-2.8814	ENSG00000164096	chr4
ACHE_SERT_LC_WM	OMG	0.265558	0.00517048	0.0318174	2.81154	ENSG00000126861	chr17
ACHE_SERT_LC_WM	PYGB	-0.265312	0.00474864	0.0298635	-2.83935	ENSG00000100994	chr20
ACHE_SERT_LC_WM	PHLPP2	-0.414164	0.00773671	0.0424695	-2.67674	ENSG00000040199	chr16
ACHE_SERT_LC_WM	TRAPPC2	-0.440948	0.0086431	0.0461025	-2.63873	ENSG00000196459	chrX
ACHE_SERT_LC_WM	CCDC127	0.36737	0.00740721	0.0412466	2.69155	ENSG00000164366	chr5
ACHE_SERT_LC_WM	APOD	0.326754	0.00383533	0.0257544	2.90956	ENSG00000189058	chr3
ACHE_SERT_LC_WM	ZFHX4	0.395628	0.00699028	0.0396515	2.71117	ENSG00000091656	chr8
ACHE_SERT_LC_WM	BOD1L1	0.326731	0.00517901	0.0318446	2.811	ENSG00000038219	chr4
ACHE_SERT_LC_WM	CPB2-AS1	0.599396	0.0100607	0.0514537	2.58592	ENSG00000235903	chr13
ACHE_SERT_LC_WM	YWHAE	-0.171309	0.00311441	0.0222882	-2.97411	ENSG00000108953	chr17
ACHE_SERT_LC_WM	GRIN2C	-0.532305	0.00911542	0.0479273	-2.62033	ENSG00000161509	chr17
ACHE_SERT_LC_WM	TESK1	-0.385491	0.00708553	0.0399738	-2.7066	ENSG00000107140	chr9
ACHE_SERT_LC_WM	QTRT1	-0.42747	0.00842284	0.0453144	-2.64763	ENSG00000213339	chr19
ACHE_SERT_LC_WM	NOP53	0.27593	0.00576386	0.0346414	2.77571	ENSG00000105373	chr19
ACHE_SERT_LC_WM	DYNLRB1	-0.198955	0.00402536	0.0266095	-2.89274	ENSG00000125971	chr20
ACHE_SERT_LC_WM	SLC38A5	-0.522636	0.00943172	0.0490894	-2.60847	ENSG00000017483	chrX
ACHE_SERT_LC_WM	BMPR1B	-0.525443	0.00852808	0.0456781	-2.64335	ENSG00000138696	chr4
ACHE_SERT_LC_WM	ELAVL1	0.339723	0.00736509	0.0411706	2.69349	ENSG00000066044	chr19
ACHE_SERT_LC_WM	WWC1	-0.431884	0.0076312	0.0420543	-2.68142	ENSG00000113645	chr5
ACHE_SERT_LC_WM	SGIP1	0.289096	0.00619395	0.0365164	2.75178	ENSG00000118473	chr1
ACHE_SERT_LC_WM	GDI2	0.219999	0.004937	0.0307726	2.82667	ENSG00000057608	chr10
ACHE_SERT_LC_WM	EMC10	0.277188	0.00571606	0.0344613	2.77847	ENSG00000161671	chr19
ACHE_SERT_LC_WM	POR	-0.345419	0.00684546	0.0391625	-2.71824	ENSG00000127948	chr7
ACHE_SERT_LC_WM	FAM89A	-0.468909	0.00851235	0.0456492	-2.64399	ENSG00000182118	chr1
ACHE_SERT_LC_WM	HSPA1B	-0.376341	0.0051087	0.0316134	-2.81632	ENSG00000204388	chr6
ACHE_SERT_LC_WM	ADCY3	-0.334062	0.00712587	0.0401427	-2.70468	ENSG00000138031	chr2
ACHE_SERT_LC_WM	COX15	-0.394138	0.00900377	0.0475018	-2.6246	ENSG00000014919	chr10
ACHE_SERT_LC_WM	SNHG9	-0.450087	0.0082702	0.0447935	-2.65391	ENSG00000255198	chr16
ACHE_SERT_LC_WM	ADRM1	-0.325338	0.00636733	0.0372538	-2.74255	ENSG00000130706	chr20
ACHE_SERT_LC_WM	TSR3	0.340533	0.00675672	0.0389141	2.72263	ENSG00000007520	chr16
ACHE_SERT_LC_WM	BAZ2B	0.378557	0.00638863	0.0372944	2.74143	ENSG00000123636	chr2
ACHE_SERT_LC_WM	BRSK2	-0.340562	0.00746887	0.0414407	-2.68874	ENSG00000174672	chr11
ACHE_SERT_LC_WM	GNB1	0.17263	0.00402683	0.0266095	2.89263	ENSG00000078369	chr1
ACHE_SERT_LC_WM	ANKIB1	0.327191	0.00667294	0.0385465	2.72683	ENSG00000001629	chr7
ACHE_SERT_LC_WM	DHDDS	-0.398105	0.00865704	0.0461409	-2.63818	ENSG00000117682	chr1
ACHE_SERT_LC_WM	RTCB	0.315829	0.0063557	0.0372146	2.74316	ENSG00000100220	chr22
ACHE_SERT_LC_WM	IFI44L	-0.540031	0.0100388	0.0514522	-2.58669	ENSG00000137959	chr1
ACHE_SERT_LC_WM	HNRNPA2B1	-0.20051	0.00423409	0.0275234	-2.87649	ENSG00000122566	chr7
ACHE_SERT_LC_WM	PITPNB	-0.293973	0.00633512	0.0371785	-2.74425	ENSG00000180957	chr22
ACHE_SERT_LC_WM	EMD	-0.337782	0.0074765	0.0414533	-2.68839	ENSG00000102119	chrX
ACHE_SERT_LC_WM	GTF2B	0.37611	0.00859995	0.0459148	2.64046	ENSG00000137947	chr1
ACHE_SERT_LC_WM	INAFM1	0.338219	0.00698266	0.0396515	2.71154	ENSG00000257704	chr19
ACHE_SERT_LC_WM	ARF5	0.476237	0.0079444	0.0432715	2.66769	ENSG00000004059	chr7
ACHE_SERT_LC_WM	MOBP	0.407524	0.00339442	0.0236782	2.94905	ENSG00000168314	chr3
ACHE_SERT_LC_WM	CCDC25	0.280979	0.00620988	0.036569	2.75092	ENSG00000147419	chr8
ACHE_SERT_LC_WM	DVL1	-0.358891	0.00735037	0.0411376	-2.69417	ENSG00000107404	chr1
ACHE_SERT_LC_WM	RPS6KB1	0.418621	0.00904938	0.0476506	2.62285	ENSG00000108443	chr17
ACHE_SERT_LC_WM	TEAD1	0.417266	0.00802314	0.0436389	2.66431	ENSG00000187079	chr11
ACHE_SERT_LC_WM	PRKAR2B	-0.294634	0.00675629	0.0389141	-2.72265	ENSG00000005249	chr7
ACHE_SERT_LC_WM	UQCR11	0.255093	0.00397806	0.0264817	2.89653	ENSG00000127540	chr19
ACHE_SERT_LC_WM	NDUFA10	0.248549	0.00542139	0.0330717	2.79596	ENSG00000130414	chr2
ACHE_SERT_LC_WM	AARS	0.243004	0.00524138	0.0321513	2.80707	ENSG00000090861	chr16
ACHE_SERT_LC_WM	FRZB	0.531199	0.0104437	0.0527579	2.5728	ENSG00000162998	chr2
ACHE_SERT_LC_WM	SFXN3	-0.391834	0.0089403	0.0472961	-2.62705	ENSG00000107819	chr10
ACHE_SERT_LC_WM	TCF25	0.237298	0.00500683	0.0310327	2.82208	ENSG00000141002	chr16
ACHE_SERT_LC_WM	GLRA2	-0.405199	0.00681309	0.0390931	-2.71983	ENSG00000101958	chrX
ACHE_SERT_LC_WM	GPC1	-0.342353	0.00684296	0.0391625	-2.71836	ENSG00000063660	chr2
ACHE_SERT_LC_WM	SNCG	-0.228382	0.00349461	0.0241175	-2.93781	ENSG00000173267	chr10
ACHE_SERT_LC_WM	DNAJB4	-0.345226	0.00736693	0.0411706	-2.69341	ENSG00000162616	chr1
ACHE_SERT_LC_WM	STIM2	0.454344	0.00973931	0.0502793	2.59728	ENSG00000109689	chr4
ACHE_SERT_LC_WM	MX1	-0.366628	0.00745098	0.0413711	-2.68955	ENSG00000157601	chr21
ACHE_SERT_LC_WM	NUPR1	-0.370755	0.0062463	0.036713	-2.74897	ENSG00000176046	chr16
ACHE_SERT_LC_WM	MED10	0.3044	0.0069925	0.0396515	2.71107	ENSG00000133398	chr5
ACHE_SERT_LC_WM	C5orf49	-0.592	0.00878429	0.0465984	-2.63411	ENSG00000215217	chr5
ACHE_SERT_LC_WM	COL9A3	0.493682	0.0103821	0.0526532	2.57488	ENSG00000092758	chr20
ACHE_SERT_LC_WM	COX6B1	0.24067	0.00434606	0.0280156	2.86808	ENSG00000126267	chr19
ACHE_SERT_LC_WM	LRP2	0.605812	0.0111459	0.0551513	2.54982	ENSG00000081479	chr2
ACHE_SERT_LC_WM	NDUFS4	0.370382	0.00714992	0.0402489	2.70354	ENSG00000164258	chr5
ACHE_SERT_LC_WM	KCNAB1	0.412465	0.00900239	0.0475018	2.62465	ENSG00000169282	chr3
ACHE_SERT_LC_WM	WDR37	-0.386043	0.00851677	0.0456492	-2.64381	ENSG00000047056	chr10
ACHE_SERT_LC_WM	MAPRE3	-0.233666	0.00469394	0.0296643	-2.84312	ENSG00000084764	chr2
ACHE_SERT_LC_WM	KMT2C	0.316186	0.00733672	0.0410909	2.6948	ENSG00000055609	chr7
ACHE_SERT_LC_WM	ARMCX2	0.308355	0.00696952	0.0396084	2.71218	ENSG00000184867	chrX
ACHE_SERT_LC_WM	ACER3	0.317683	0.00707276	0.0399533	2.70721	ENSG00000078124	chr11
ACHE_SERT_LC_WM	GSS	0.390044	0.0083962	0.0452863	2.64872	ENSG00000100983	chr20
ACHE_SERT_LC_WM	CBL	-0.400173	0.00934206	0.0489186	-2.6118	ENSG00000110395	chr11
ACHE_SERT_LC_WM	UBFD1	0.296904	0.00701598	0.0397264	2.70993	ENSG00000103353	chr16
ACHE_SERT_LC_WM	TUBB3	-0.200432	0.00331641	0.0233448	-2.95435	ENSG00000258947	chr16
ACHE_SERT_LC_WM	FAH	-0.439811	0.0104109	0.0527301	-2.57391	ENSG00000103876	chr15
ACHE_SERT_LC_WM	RPUSD3	-0.410183	0.00993294	0.0510634	-2.5904	ENSG00000156990	chr3
ACHE_SERT_LC_WM	RAB5IF	0.296106	0.00704932	0.0398567	2.70833	ENSG00000101084	chr20
ACHE_SERT_LC_WM	COPS2	0.299465	0.00707673	0.0399533	2.70702	ENSG00000166200	chr15
ACHE_SERT_LC_WM	RRP7A	-0.356787	0.00792167	0.0431781	-2.66867	ENSG00000189306	chr22
ACHE_SERT_LC_WM	ZCCHC17	-0.252137	0.00603274	0.0358733	-2.76057	ENSG00000121766	chr1
ACHE_SERT_LC_WM	SNRPD3	-0.339161	0.00788275	0.0430571	-2.67035	ENSG00000100028	chr22
ACHE_SERT_LC_WM	SAP18	-0.197594	0.00474242	0.0298635	-2.83978	ENSG00000150459	chr13
ACHE_SERT_LC_WM	SDF2L1	0.393747	0.00941801	0.0490886	2.60898	ENSG00000128228	chr22
ACHE_SERT_LC_WM	ATP5MC2	0.229677	0.00540413	0.0330186	2.79701	ENSG00000135390	chr12
ACHE_SERT_LC_WM	SHISA4	0.242211	0.00614486	0.0363407	2.75443	ENSG00000198892	chr1
ACHE_SERT_LC_WM	TMEM91	-0.377262	0.00915091	0.0480491	-2.61898	ENSG00000142046	chr19
ACHE_SERT_LC_WM	OPALIN	0.42637	0.00835667	0.0451353	2.65034	ENSG00000197430	chr10
ACHE_SERT_LC_WM	PPP4R4	-0.393702	0.00934902	0.0489186	-2.61154	ENSG00000119698	chr14
ACHE_SERT_LC_WM	C7orf50	-0.306123	0.00741721	0.0412726	-2.6911	ENSG00000146540	chr7
ACHE_SERT_LC_WM	SMARCC1	0.402541	0.00876178	0.0465428	2.63403	ENSG00000173473	chr3
ACHE_SERT_LC_WM	SCN3A	-0.312791	0.00640995	0.0373906	-2.74032	ENSG00000153253	chr2
ACHE_SERT_LC_WM	COG6	-0.410571	0.0101795	0.052001	-2.5818	ENSG00000133103	chr13
ACHE_SERT_LC_WM	ARG2	0.496356	0.010628	0.0534097	2.56664	ENSG00000081181	chr14
ACHE_SERT_LC_WM	SNAPIN	-0.40319	0.00934024	0.0489186	-2.61186	ENSG00000143553	chr1
ACHE_SERT_LC_WM	KNOP1	0.51413	0.0107561	0.0537734	2.56241	ENSG00000103550	chr16
ACHE_SERT_LC_WM	PFDN1	0.262069	0.00687981	0.0392718	2.71655	ENSG00000113068	chr5
ACHE_SERT_LC_WM	MAOB	0.356967	0.00593366	0.0353595	2.76661	ENSG00000069535	chrX
ACHE_SERT_LC_WM	P2RX6	-0.524833	0.0121713	0.0590161	-2.51848	ENSG00000099957	chr22
ACHE_SERT_LC_WM	FBXO32	0.521021	0.0111278	0.0551004	2.55039	ENSG00000156804	chr8
ACHE_SERT_LC_WM	FAM126B	0.344367	0.00804782	0.0437423	2.66326	ENSG00000155744	chr2
ACHE_SERT_LC_WM	DNAJC11	-0.368207	0.00949178	0.0492362	-2.60626	ENSG00000007923	chr1
ACHE_SERT_LC_WM	FAM204A	0.364761	0.0085054	0.0456492	2.64427	ENSG00000165669	chr10
ACHE_SERT_LC_WM	PEX2	-0.40366	0.01003	0.051441	-2.58699	ENSG00000164751	chr8
ACHE_SERT_LC_WM	CEP350	0.385128	0.00835065	0.0451344	2.65059	ENSG00000135837	chr1
ACHE_SERT_LC_WM	UNC50	0.389306	0.0094794	0.0492285	2.60672	ENSG00000115446	chr2
ACHE_SERT_LC_WM	NAPA	-0.208837	0.00569862	0.034383	-2.77948	ENSG00000105402	chr19
ACHE_SERT_LC_WM	EHD2	-0.49167	0.0114031	0.0560654	-2.54172	ENSG00000024422	chr19
ACHE_SERT_LC_WM	ARHGEF11	-0.497856	0.010322	0.052417	-2.57692	ENSG00000132694	chr1
ACHE_SERT_LC_WM	AKAP9	0.294492	0.00619327	0.0365164	2.75181	ENSG00000127914	chr7
ACHE_SERT_LC_WM	KIAA0895L	-0.417407	0.0113979	0.0560654	-2.54189	ENSG00000196123	chr16
ACHE_SERT_LC_WM	PRDX1	-0.168357	0.00404193	0.0266666	-2.89143	ENSG00000117450	chr1
ACHE_SERT_LC_WM	MLST8	-0.332788	0.00808508	0.0438832	-2.66168	ENSG00000167965	chr16
ACHE_SERT_LC_WM	DNM1L	0.210798	0.00621233	0.036569	2.75079	ENSG00000087470	chr12
ACHE_SERT_LC_WM	NDUFS7	0.22445	0.00591754	0.0353179	2.76698	ENSG00000115286	chr19
ACHE_SERT_LC_WM	LRRCC1	0.473069	0.0113985	0.0560654	2.54187	ENSG00000133739	chr8
ACHE_SERT_LC_WM	MEG3	-0.31663	0.00440705	0.0282908	-2.86522	ENSG00000214548	chr14
ACHE_SERT_LC_WM	CEBPB	-0.493731	0.0106971	0.0536176	-2.56435	ENSG00000172216	chr20
ACHE_SERT_LC_WM	TNS2	-0.443124	0.0116517	0.0570335	-2.53405	ENSG00000111077	chr12
ACHE_SERT_LC_WM	NUMA1	-0.286463	0.00788147	0.0430571	-2.67041	ENSG00000137497	chr11
ACHE_SERT_LC_WM	FUNDC1	0.329574	0.00843085	0.0453144	2.6473	ENSG00000069509	chrX
ACHE_SERT_LC_WM	LRRN1	0.483167	0.0113826	0.0560654	2.54236	ENSG00000175928	chr3
ACHE_SERT_LC_WM	LAMTOR5	0.219367	0.00616015	0.0364005	2.7536	ENSG00000134248	chr1
ACHE_SERT_LC_WM	GASK1B	-0.435871	0.00970528	0.0502089	-2.5985	ENSG00000164125	chr4
ACHE_SERT_LC_WM	EIF4G3	0.252245	0.00678671	0.03904	2.72114	ENSG00000075151	chr1
ACHE_SERT_LC_WM	FAM189B	-0.407883	0.010566	0.0531326	-2.5687	ENSG00000160767	chr1
ACHE_SERT_LC_WM	KIFC2	-0.359401	0.00977886	0.0503872	-2.59587	ENSG00000167702	chr8
ACHE_SERT_LC_WM	SMC3	0.379737	0.00971611	0.0502263	2.59812	ENSG00000108055	chr10
ACHE_SERT_LC_WM	SNX2	0.320922	0.00878186	0.0465984	2.63323	ENSG00000205302	chr5
ACHE_SERT_LC_WM	HBA2	-0.820791	0.00666759	0.0385444	-2.72874	ENSG00000188536	chr16
ACHE_SERT_LC_WM	PPP1R2	0.28497	0.00797894	0.043429	2.66621	ENSG00000184203	chr3
ACHE_SERT_LC_WM	RHEB	-0.200036	0.00562044	0.0339643	-2.78406	ENSG00000106615	chr7
ACHE_SERT_LC_WM	USP32	0.377987	0.0102799	0.0522718	2.57836	ENSG00000170832	chr17
ACHE_SERT_LC_WM	INPP5F	-0.215346	0.00476793	0.0299604	-2.83803	ENSG00000198825	chr10
ACHE_SERT_LC_WM	NEO1	-0.357049	0.0100283	0.051441	-2.58705	ENSG00000067141	chr15
ACHE_SERT_LC_WM	PPARA	0.484079	0.0128483	0.0615649	2.49905	ENSG00000186951	chr22
ACHE_SERT_LC_WM	SERBP1	0.240632	0.0070087	0.0397143	2.71029	ENSG00000142864	chr1
ACHE_SERT_LC_WM	CRYAB	0.317645	0.00472344	0.029822	2.84269	ENSG00000109846	chr11
ACHE_SERT_LC_WM	RNF121	-0.39126	0.0112464	0.055542	-2.54664	ENSG00000137522	chr11
ACHE_SERT_LC_WM	SERP1	0.242611	0.0077556	0.042543	2.67591	ENSG00000120742	chr3
ACHE_SERT_LC_WM	NHP2	-0.264443	0.0072026	0.040457	-2.70105	ENSG00000145912	chr5
ACHE_SERT_LC_WM	NTRK3	0.270795	0.00773159	0.0424695	2.67696	ENSG00000140538	chr15
ACHE_SERT_LC_WM	MAP3K20	-0.463815	0.0108633	0.0541693	-2.55891	ENSG00000091436	chr2
ACHE_SERT_LC_WM	GGT5	-0.511594	0.012598	0.060629	-2.50613	ENSG00000099998	chr22
ACHE_SERT_LC_WM	MRPS36	0.332532	0.00940184	0.0490661	2.60958	ENSG00000134056	chr5
ACHE_SERT_LC_WM	TCAF1	0.23065	0.00643683	0.0375191	2.73892	ENSG00000198420	chr7
ACHE_SERT_LC_WM	PBXIP1	0.283904	0.00675659	0.0389141	2.72264	ENSG00000163346	chr1
ACHE_SERT_LC_WM	C19orf25	-0.37029	0.0101997	0.0520281	-2.58111	ENSG00000119559	chr19
ACHE_SERT_LC_WM	ROM1	0.511496	0.0141822	0.0657948	2.4633	ENSG00000149489	chr11
ACHE_SERT_LC_WM	KCTD2	-0.261811	0.00815357	0.0442238	-2.65879	ENSG00000180901	chr17
ACHE_SERT_LC_WM	SMIM27	0.469566	0.0120497	0.058611	2.52207	ENSG00000235453	chr9
ACHE_SERT_LC_WM	UBTF	-0.306742	0.00924621	0.048483	-2.61538	ENSG00000108312	chr17
ACHE_SERT_LC_WM	KLF7	-0.345556	0.0096232	0.049851	-2.60147	ENSG00000118263	chr2
ACHE_SERT_LC_WM	WARS	-0.258323	0.0077091	0.0423781	-2.67796	ENSG00000140105	chr14
ACHE_SERT_LC_WM	JPX	-0.402349	0.0107481	0.0537683	-2.56267	ENSG00000225470	chrX
ACHE_SERT_LC_WM	EPS8	-0.398489	0.0106943	0.0536176	-2.56444	ENSG00000151491	chr12
ACHE_SERT_LC_WM	FKBP2	0.532856	0.0118699	0.0579914	2.52756	ENSG00000173486	chr11
ACHE_SERT_LC_WM	FZR1	-0.320124	0.0093546	0.0489186	-2.61133	ENSG00000105325	chr19
ACHE_SERT_LC_WM	TCEA2	-0.237185	0.00739754	0.0412225	-2.692	ENSG00000171703	chr20
ACHE_SERT_LC_WM	AP2A1	-0.287875	0.00787641	0.0430571	-2.67063	ENSG00000196961	chr19
ACHE_SERT_LC_WM	ANP32B	0.327396	0.00750169	0.0415333	2.68725	ENSG00000136938	chr9
ACHE_SERT_LC_WM	TTC4	-0.46709	0.0132927	0.0629145	-2.48679	ENSG00000243725	chr1
ACHE_SERT_LC_WM	UBAP2L	-0.335255	0.00972164	0.0502263	-2.59792	ENSG00000143569	chr1
ACHE_SERT_LC_WM	THUMPD3	-0.358085	0.0115751	0.0567303	-2.5364	ENSG00000134077	chr3
ACHE_SERT_LC_WM	RABGEF1	-0.349498	0.0108953	0.0542591	-2.55787	ENSG00000154710	chr7
ACHE_SERT_LC_WM	ELOVL1	0.376295	0.00936446	0.0489371	2.61096	ENSG00000066322	chr1
ACHE_SERT_LC_WM	ABCA7	-0.510304	0.0140617	0.0653939	-2.4664	ENSG00000064687	chr19
ACHE_SERT_LC_WM	HACE1	0.434106	0.0125105	0.0603284	2.50863	ENSG00000085382	chr6
ACHE_SERT_LC_WM	VMA21	-0.2898	0.00790743	0.0431309	-2.66929	ENSG00000160131	chrX
ACHE_SERT_LC_WM	EFS	0.49752	0.0132013	0.0625967	2.48928	ENSG00000100842	chr14
ACHE_SERT_LC_WM	RPRD1A	-0.238585	0.00762992	0.0420543	-2.68148	ENSG00000141425	chr18
ACHE_SERT_LC_WM	TERF2IP	0.155216	0.00486971	0.0304514	2.83115	ENSG00000166848	chr16
ACHE_SERT_LC_WM	HBS1L	0.301345	0.00902027	0.0475564	2.62397	ENSG00000112339	chr6
ACHE_SERT_LC_WM	GNAO1	-0.19432	0.00530566	0.032494	-2.80306	ENSG00000087258	chr16
ACHE_SERT_LC_WM	DKC1	0.393166	0.0120498	0.058611	2.52207	ENSG00000130826	chrX
ACHE_SERT_LC_WM	DYNLT1	-0.489818	0.0127414	0.0612047	-2.50206	ENSG00000146425	chr6
ACHE_SERT_LC_WM	RAPGEF2	0.321909	0.0102334	0.0521383	2.57995	ENSG00000109756	chr4
ACHE_SERT_LC_WM	MAMLD1	-0.431829	0.0133861	0.0632015	-2.48426	ENSG00000013619	chrX
ACHE_SERT_LC_WM	RBM12	0.411123	0.0124955	0.0603233	2.50906	ENSG00000244462	chr20
ACHE_SERT_LC_WM	LY6E	0.277221	0.0082899	0.0448688	2.6531	ENSG00000160932	chr8
ACHE_SERT_LC_WM	CTDSPL	-0.505549	0.0147144	0.0674244	-2.44986	ENSG00000144677	chr3
ACHE_SERT_LC_WM	GPS2	0.339111	0.010679	0.0536165	2.56495	ENSG00000132522	chr17
ACHE_SERT_LC_WM	GRM3	0.378713	0.00975142	0.0502793	2.59685	ENSG00000198822	chr7
ACHE_SERT_LC_WM	PRDX2	-0.173392	0.00478637	0.0300283	-2.83678	ENSG00000167815	chr19
ACHE_SERT_LC_WM	GRN	0.277073	0.00905048	0.0476506	2.62281	ENSG00000030582	chr17
ACHE_SERT_LC_WM	OTP	0.67385	0.013046	0.0621471	2.49465	ENSG00000171540	chr5
ACHE_SERT_LC_WM	SETD3	0.345249	0.0107173	0.0536836	2.56369	ENSG00000183576	chr14
ACHE_SERT_LC_WM	PSMF1	-0.263073	0.00911173	0.0479273	-2.62047	ENSG00000125818	chr20
ACHE_SERT_LC_WM	FLYWCH2	-0.369983	0.0112865	0.055669	-2.54537	ENSG00000162076	chr16
ACHE_SERT_LC_WM	USP33	0.275201	0.00842288	0.0453144	2.64763	ENSG00000077254	chr1
ACHE_SERT_LC_WM	CD200	-0.257272	0.00786866	0.0430571	-2.67096	ENSG00000091972	chr3
ACHE_SERT_LC_WM	CTBP2	-0.329887	0.0112233	0.0554633	-2.54737	ENSG00000175029	chr10
ACHE_SERT_LC_WM	RGL1	0.318053	0.010937	0.0544314	2.55652	ENSG00000143344	chr1
ACHE_SERT_LC_WM	SNX25	0.433982	0.0137254	0.0642932	2.47519	ENSG00000109762	chr4
ACHE_SERT_LC_WM	SLC25A46	0.263292	0.00869637	0.0462589	2.63661	ENSG00000164209	chr5
ACHE_SERT_LC_WM	ZNF462	0.375401	0.0110708	0.0549913	2.55221	ENSG00000148143	chr9
ACHE_SERT_LC_WM	CHD2	0.284839	0.00898074	0.0474451	2.62549	ENSG00000173575	chr15
ACHE_SERT_LC_WM	COPS9	0.2531	0.00626203	0.0367775	2.74813	ENSG00000172428	chr2
ACHE_SERT_LC_WM	TMTC1	0.398197	0.010778	0.0537786	2.56169	ENSG00000133687	chr12
ACHE_SERT_LC_WM	TOM1	-0.303507	0.00942522	0.0490886	-2.60871	ENSG00000100284	chr22
ACHE_SERT_LC_WM	FLII	-0.319973	0.0110851	0.0549916	-2.55176	ENSG00000177731	chr17
ACHE_SERT_LC_WM	TMCO3	-0.355255	0.0120175	0.0585645	-2.52303	ENSG00000150403	chr13
ACHE_SERT_LC_WM	NXPH1	0.485975	0.0122424	0.0593239	2.51649	ENSG00000122584	chr7
ACHE_SERT_LC_WM	H1FX	-0.248579	0.00859097	0.0459148	-2.64082	ENSG00000184897	chr3
ACHE_SERT_LC_WM	PDE8B	-0.321001	0.0102948	0.0523132	-2.57785	ENSG00000113231	chr5
ACHE_SERT_LC_WM	HSPA4	0.23895	0.00834055	0.0451113	2.651	ENSG00000170606	chr5
ACHE_SERT_LC_WM	POLR2J	-0.288666	0.00965813	0.0499984	-2.60021	ENSG00000005075	chr7
ACHE_SERT_LC_WM	RFNG	-0.406951	0.0131205	0.0623665	-2.4915	ENSG00000169733	chr17
ACHE_SERT_LC_WM	IDI1	0.228872	0.00686765	0.0392334	2.71715	ENSG00000067064	chr10
ACHE_SERT_LC_WM	ANAPC16	0.277364	0.0105593	0.0531326	2.56892	ENSG00000166295	chr10
ACHE_SERT_LC_WM	CADPS	0.233184	0.00704407	0.0398562	2.70858	ENSG00000163618	chr3
ACHE_SERT_LC_WM	ALDH2	-0.220067	0.00665881	0.0385224	-2.72754	ENSG00000111275	chr12
ACHE_SERT_LC_WM	CSRP1	0.222251	0.00613378	0.036328	2.75503	ENSG00000159176	chr1
ACHE_SERT_LC_WM	RBPJ	0.275524	0.00915103	0.0480491	2.61897	ENSG00000168214	chr4
ACHE_SERT_LC_WM	CISD1	0.226717	0.00719708	0.0404554	2.70131	ENSG00000122873	chr10
ACHE_SERT_LC_WM	MAVS	0.401209	0.0132106	0.0626024	2.48903	ENSG00000088888	chr20
ACHE_SERT_LC_WM	WDR13	-0.277694	0.0103814	0.0526532	-2.57491	ENSG00000101940	chrX
ACHE_SERT_LC_WM	ARL5A	0.320094	0.011306	0.0557296	2.54476	ENSG00000162980	chr2
ACHE_SERT_LC_WM	BNIP3	0.213301	0.00654821	0.0380249	2.73316	ENSG00000176171	chr10
ACHE_SERT_LC_WM	MIEF1	0.334735	0.0130779	0.0622025	2.49267	ENSG00000100335	chr22
ACHE_SERT_LC_WM	ZNF37A	0.384976	0.0133155	0.0629839	2.48617	ENSG00000075407	chr10
ACHE_SERT_LC_WM	ABI2	-0.2308	0.00871074	0.0463035	-2.63604	ENSG00000138443	chr2
ACHE_SERT_LC_WM	MRPL20	0.218584	0.0078025	0.0427699	2.67385	ENSG00000242485	chr1
ACHE_SERT_LC_WM	CDC42EP4	-0.372443	0.0107743	0.0537786	-2.56182	ENSG00000179604	chr17
ACHE_SERT_LC_WM	LHFPL4	-0.368288	0.0132012	0.0625967	-2.48928	ENSG00000156959	chr3
ACHE_SERT_LC_WM	PTAR1	0.408625	0.0141276	0.0656441	2.4647	ENSG00000188647	chr9
ACHE_SERT_LC_WM	PSMB5	-0.20368	0.00749788	0.0415333	-2.68742	ENSG00000100804	chr14
ACHE_SERT_LC_WM	PNOC	0.556621	0.0147254	0.0674244	2.44988	ENSG00000168081	chr8
ACHE_SERT_LC_WM	FXYD7	-0.305072	0.00946576	0.0492003	-2.60722	ENSG00000221946	chr19
ACHE_SERT_LC_WM	ITPRID2	-0.339362	0.0110209	0.0548136	-2.55382	ENSG00000138434	chr2
ACHE_SERT_LC_WM	PABPN1	-0.287775	0.0104415	0.0527579	-2.57287	ENSG00000100836	chr14
ACHE_SERT_LC_WM	BRWD1	0.225303	0.00866224	0.0461409	2.63797	ENSG00000185658	chr21
ACHE_SERT_LC_WM	MALAT1	0.422633	0.00331426	0.0233448	2.95661	ENSG00000251562	chr11
ACHE_SERT_LC_WM	DUSP22	-0.363212	0.0133652	0.0631415	-2.48482	ENSG00000112679	chr6
ACHE_SERT_LC_WM	COX11	0.31184	0.0119772	0.0584419	2.52423	ENSG00000166260	chr17
ACHE_SERT_LC_WM	APLN	0.389272	0.0127667	0.061288	2.50135	ENSG00000171388	chrX
ACHE_SERT_LC_WM	PHF23	-0.352303	0.0136267	0.063947	-2.47781	ENSG00000040633	chr17
ACHE_SERT_LC_WM	FBXO34	-0.420995	0.0156339	0.0702932	-2.42762	ENSG00000178974	chr14
ACHE_SERT_LC_WM	SRRM1	0.312227	0.0108767	0.0542014	2.55847	ENSG00000133226	chr1
ACHE_SERT_LC_WM	ITGB1BP1	0.306616	0.00974669	0.0502793	2.59702	ENSG00000119185	chr2
ACHE_SERT_LC_WM	NSA2	0.326474	0.0100657	0.0514537	2.58575	ENSG00000164346	chr5
ACHE_SERT_LC_WM	COMMD8	0.372609	0.014158	0.065722	2.46392	ENSG00000169019	chr4
ACHE_SERT_LC_WM	SPECC1	0.338766	0.0125665	0.0605526	2.50703	ENSG00000128487	chr17
ACHE_SERT_LC_WM	SS18L1	0.353743	0.0138331	0.0645626	2.47236	ENSG00000184402	chr20
ACHE_SERT_LC_WM	FARSA	0.291312	0.0107725	0.0537786	2.56187	ENSG00000179115	chr19
ACHE_SERT_LC_WM	TCEAL6	0.26239	0.0100542	0.0514537	2.58615	ENSG00000204071	chrX
ACHE_SERT_LC_WM	MAF1	-0.351226	0.012945	0.0618234	-2.49635	ENSG00000179632	chr8
ACHE_SERT_LC_WM	IFI27L1	0.432066	0.0156917	0.0705122	2.42626	ENSG00000165948	chr14
ACHE_SERT_LC_WM	TMEM158	-0.419821	0.0144065	0.0665955	-2.45758	ENSG00000249992	chr3
ACHE_SERT_LC_WM	IRF9	-0.340919	0.01429	0.0661362	-2.46054	ENSG00000213928	chr14
ACHE_SERT_LC_WM	PLA2G4C	0.387107	0.0135826	0.0638196	2.47898	ENSG00000105499	chr19
ACHE_SERT_LC_WM	VXN	0.338625	0.0127235	0.0611566	2.50257	ENSG00000169085	chr8
ACHE_SERT_LC_WM	CPTP	-0.359125	0.0148736	0.0677903	-2.44592	ENSG00000224051	chr1
ACHE_SERT_LC_WM	FRYL	0.390572	0.0134074	0.0632622	2.48368	ENSG00000075539	chr4
ACHE_SERT_LC_WM	ZNF248	0.383818	0.0158019	0.0708426	2.42368	ENSG00000198105	chr10
ACHE_SERT_LC_WM	PHB	0.250254	0.0102601	0.0522252	2.57903	ENSG00000167085	chr17
ACHE_SERT_LC_WM	RBMX2	0.433094	0.0162171	0.0723681	2.41411	ENSG00000134597	chrX
ACHE_SERT_LC_WM	HSPA4L	0.238568	0.00867322	0.0461676	2.63753	ENSG00000164070	chr4
ACHE_SERT_LC_WM	CIAO1	-0.22194	0.010063	0.0514537	-2.58584	ENSG00000144021	chr2
ACHE_SERT_LC_WM	PTPMT1	-0.321492	0.0119979	0.0585056	-2.52361	ENSG00000110536	chr11
ACHE_SERT_LC_WM	TTYH1	-0.239325	0.00694916	0.0395218	-2.71317	ENSG00000167614	chr19
ACHE_SERT_LC_WM	EIF2S3	-0.258404	0.0111182	0.0551004	-2.5507	ENSG00000130741	chrX
ACHE_SERT_LC_WM	GPR173	-0.39972	0.016792	0.0741207	-2.4012	ENSG00000184194	chrX
ACHE_SERT_LC_WM	C20orf27	-0.288427	0.0102639	0.0522252	-2.5789	ENSG00000101220	chr20
ACHE_SERT_LC_WM	TAC1	0.709753	0.00807805	0.0438758	2.66352	ENSG00000006128	chr7
ACHE_SERT_LC_WM	PHPT1	0.278737	0.00948392	0.0492285	2.60655	ENSG00000054148	chr9
ACHE_SERT_LC_WM	ACSBG1	-0.402222	0.0114997	0.0564349	-2.53891	ENSG00000103740	chr15
ACHE_SERT_LC_WM	SHTN1	0.276617	0.00859124	0.0459148	2.64081	ENSG00000187164	chr10
ACHE_SERT_LC_WM	CARHSP1	-0.377099	0.0149909	0.0682764	-2.44304	ENSG00000153048	chr16
ACHE_SERT_LC_WM	SILC1	0.327476	0.0124697	0.060274	2.5098	ENSG00000232044	chr2
ACHE_SERT_LC_WM	TMSB10	0.237122	0.00496387	0.0308654	2.8263	ENSG00000034510	chr2
ACHE_SERT_LC_WM	TMEM192	-0.332898	0.0143972	0.0665926	-2.45781	ENSG00000170088	chr4
ACHE_SERT_LC_WM	SUPV3L1	-0.407087	0.0162569	0.0723789	-2.4132	ENSG00000156502	chr10
ACHE_SERT_LC_WM	PCYOX1L	-0.383248	0.0145005	0.0668499	-2.45521	ENSG00000145882	chr5
ACHE_SERT_LC_WM	RTBDN	-0.502517	0.0184599	0.0793531	-2.36584	ENSG00000132026	chr19
ACHE_SERT_LC_WM	CACNG2	-0.477008	0.0160028	0.0714948	-2.41902	ENSG00000166862	chr22
ACHE_SERT_LC_WM	COX7C	0.227649	0.00552392	0.0335121	2.79045	ENSG00000127184	chr5
ACHE_SERT_LC_WM	CAPG	0.542974	0.0193587	0.0820302	2.34794	ENSG00000042493	chr2
ACHE_SERT_LC_WM	HGSNAT	0.355651	0.014226	0.0659188	2.46217	ENSG00000165102	chr8
ACHE_SERT_LC_WM	HECA	0.356166	0.0145307	0.0668499	2.45445	ENSG00000112406	chr6
ACHE_SERT_LC_WM	LRRC8A	-0.25272	0.00993652	0.0510634	-2.59027	ENSG00000136802	chr9
ACHE_SERT_LC_WM	ARHGAP23	0.267959	0.0116355	0.0569905	2.53455	ENSG00000275832	chr17
ACHE_SERT_LC_WM	ARF6	0.341107	0.014476	0.0668499	2.45582	ENSG00000165527	chr14
ACHE_SERT_LC_WM	FAM219B	-0.296442	0.0125122	0.0603284	-2.50858	ENSG00000178761	chr15
ACHE_SERT_LC_WM	PRKAA2	0.382008	0.0162354	0.0723785	2.41369	ENSG00000162409	chr1
ACHE_SERT_LC_WM	GKAP1	-0.36256	0.0152321	0.0691158	-2.43719	ENSG00000165113	chr9
ACHE_SERT_LC_WM	HACD2	0.389629	0.0153106	0.0692428	2.4353	ENSG00000206527	chr3
ACHE_SERT_LC_WM	MT1G	-0.474197	0.0104583	0.0527968	-2.57362	ENSG00000125144	chr16
ACHE_SERT_LC_WM	KAT8	-0.355732	0.0150807	0.0685969	-2.44086	ENSG00000103510	chr16
ACHE_SERT_LC_WM	QSER1	0.478518	0.0180269	0.0778975	2.37474	ENSG00000060749	chr11
ACHE_SERT_LC_WM	MRPS22	-0.412359	0.0165404	0.073219	-2.4068	ENSG00000175110	chr3
ACHE_SERT_LC_WM	LINC00685	0.666916	0.022407	0.0910533	2.2922	ENSG00000226179	chrX
ACHE_SERT_LC_WM	WDR5	-0.376807	0.016429	0.072893	-2.40931	ENSG00000196363	chr9
ACHE_SERT_LC_WM	UBE2D4	-0.408287	0.0176525	0.0767488	-2.38259	ENSG00000078967	chr7
ACHE_SERT_LC_WM	GALNT10	-0.40393	0.0181167	0.078182	-2.37288	ENSG00000164574	chr5
ACHE_SERT_LC_WM	CXCL14	0.394755	0.0129819	0.0618985	2.49533	ENSG00000145824	chr5
ACHE_SERT_LC_WM	MIEN1	-0.311223	0.0130502	0.0621471	-2.49344	ENSG00000141741	chr17
ACHE_SERT_LC_WM	RET	-0.359818	0.0136832	0.0641731	-2.47631	ENSG00000165731	chr10
ACHE_SERT_LC_WM	ZFYVE16	0.390664	0.0140261	0.0653057	2.46732	ENSG00000039319	chr5
ACHE_SERT_LC_WM	CNOT4	-0.34775	0.0164114	0.072893	-2.4097	ENSG00000080802	chr7
ACHE_SERT_LC_WM	URI1	0.291224	0.0126124	0.0606603	2.50572	ENSG00000105176	chr19
ACHE_SERT_LC_WM	H2AFY	0.228872	0.010527	0.0530056	2.57	ENSG00000113648	chr5
ACHE_SERT_LC_WM	N4BP2L2	0.290729	0.0117486	0.0574714	2.5311	ENSG00000244754	chr13
ACHE_SERT_LC_WM	SLC25A39	-0.310284	0.0138216	0.064548	-2.47266	ENSG00000013306	chr17
ACHE_SERT_LC_WM	TRIM69	0.291987	0.0134379	0.0633303	2.48286	ENSG00000185880	chr15
ACHE_SERT_LC_WM	JAG2	-0.381118	0.0160905	0.0718447	-2.41701	ENSG00000184916	chr14
ACHE_SERT_LC_WM	INO80E	-0.318952	0.0148528	0.0677903	-2.44643	ENSG00000169592	chr16
ACHE_SERT_LC_WM	SRPRB	0.288	0.0122874	0.0594932	2.51508	ENSG00000144867	chr3
ACHE_SERT_LC_WM	CLCN6	-0.249544	0.0106831	0.0536165	-2.56482	ENSG00000011021	chr1
ACHE_SERT_LC_WM	OTUD4	-0.390792	0.0173506	0.0758502	-2.38903	ENSG00000164164	chr4
ACHE_SERT_LC_WM	NRN1	-0.402832	0.0131707	0.0625283	-2.49021	ENSG00000124785	chr6
ACHE_SERT_LC_WM	PSMA7	0.199282	0.00881241	0.0467154	2.63203	ENSG00000101182	chr20
ACHE_SERT_LC_WM	CHORDC1	0.322707	0.0145502	0.0669	2.45396	ENSG00000110172	chr11
ACHE_SERT_LC_WM	FOCAD	0.383338	0.0154993	0.069912	2.4308	ENSG00000188352	chr9
ACHE_SERT_LC_WM	GM2A	0.444597	0.0178848	0.0775276	2.37771	ENSG00000196743	chr5
ACHE_SERT_LC_WM	CCDC30	0.428312	0.0189054	0.0807738	2.35688	ENSG00000186409	chr1
ACHE_SERT_LC_WM	TARS	0.340249	0.0155462	0.0700212	2.42969	ENSG00000113407	chr5
ACHE_SERT_LC_WM	PIEZO2	0.618471	0.0248843	0.0975307	2.25159	ENSG00000154864	chr18
ACHE_SERT_LC_WM	ACOT7	0.245145	0.00730882	0.0409941	2.69625	ENSG00000097021	chr1
ACHE_SERT_LC_WM	FGF2	-0.386694	0.0148097	0.0676905	-2.4475	ENSG00000138685	chr4
ACHE_SERT_LC_WM	TPT1-AS1	-0.405392	0.0184561	0.0793531	-2.36592	ENSG00000170919	chr13
ACHE_SERT_LC_WM	TMUB2	-0.356199	0.0153422	0.0693451	-2.43455	ENSG00000168591	chr17
ACHE_SERT_LC_WM	ELAVL4	-0.254841	0.00888502	0.0470359	-2.6292	ENSG00000162374	chr1
ACHE_SERT_LC_WM	DNAJB1	-0.266731	0.0104677	0.0528098	-2.57199	ENSG00000132002	chr19
ACHE_SERT_LC_WM	MDN1	0.360281	0.0158802	0.0710699	2.42186	ENSG00000112159	chr6
ACHE_SERT_LC_WM	WDR61	0.274264	0.0128867	0.0616407	2.49798	ENSG00000140395	chr15
ACHE_SERT_LC_WM	TSC22D1	0.18153	0.00818401	0.0443578	2.65751	ENSG00000102804	chr13
ACHE_SERT_LC_WM	CYC1	0.236676	0.010431	0.0527579	2.57323	ENSG00000179091	chr8
ACHE_SERT_LC_WM	BTRC	-0.28611	0.0133382	0.0630524	-2.48556	ENSG00000166167	chr10
ACHE_SERT_LC_WM	RING1	-0.315708	0.0145276	0.0668499	-2.45452	ENSG00000204227	chr6
ACHE_SERT_LC_WM	PLCB4	0.315231	0.0137136	0.0642767	2.4755	ENSG00000101333	chr20
ACHE_SERT_LC_WM	CD9	0.305119	0.0122927	0.0594932	2.51493	ENSG00000010278	chr12
ACHE_SERT_LC_WM	AXL	0.45075	0.0188052	0.0805536	2.35888	ENSG00000167601	chr19
ACHE_SERT_LC_WM	MZT2B	0.253721	0.00895391	0.0473357	2.62652	ENSG00000152082	chr2
ACHE_SERT_LC_WM	RASL12	-0.477451	0.0167254	0.0739113	-2.40283	ENSG00000103710	chr15
ACHE_SERT_LC_WM	SLC29A1	0.389517	0.0180306	0.0778975	2.37467	ENSG00000112759	chr6
ACHE_SERT_LC_WM	RMST	0.519435	0.017297	0.0756699	2.39064	ENSG00000255794	chr12
ACHE_SERT_LC_WM	STAM	-0.316937	0.0150073	0.0683108	-2.44264	ENSG00000136738	chr10
ACHE_SERT_LC_WM	TMEM144	0.367118	0.0117971	0.0576724	2.53001	ENSG00000164124	chr4
ACHE_SERT_LC_WM	ETNPPL	-0.386341	0.0114315	0.056169	-2.5417	ENSG00000164089	chr4
ACHE_SERT_LC_WM	THAP12	-0.327372	0.0174373	0.076094	-2.38717	ENSG00000137492	chr11
ACHE_SERT_LC_WM	BEX5	0.220019	0.00844974	0.0453843	2.64653	ENSG00000184515	chrX
ACHE_SERT_LC_WM	FAM107B	0.338903	0.0138665	0.0646797	2.47148	ENSG00000065809	chr10
ACHE_SERT_LC_WM	ASF1A	-0.384316	0.0172944	0.0756699	-2.39024	ENSG00000111875	chr6
ACHE_SERT_LC_WM	GAB1	0.448705	0.0188402	0.0805842	2.35818	ENSG00000109458	chr4
ACHE_SERT_LC_WM	ANGPTL4	0.559712	0.0222277	0.0906106	2.29529	ENSG00000167772	chr19
ACHE_SERT_LC_WM	TSPAN31	-0.369582	0.0166491	0.073658	-2.40437	ENSG00000135452	chr12
ACHE_SERT_LC_WM	SUPT4H1	0.303486	0.0145137	0.0668499	2.45488	ENSG00000213246	chr17
ACHE_SERT_LC_WM	ADD2	-0.254174	0.0115002	0.0564349	-2.53871	ENSG00000075340	chr2
ACHE_SERT_LC_WM	GNB2	-0.245762	0.0105061	0.0529691	-2.5707	ENSG00000172354	chr7
ACHE_SERT_LC_WM	MAGEH1	0.234344	0.0110683	0.0549913	2.55229	ENSG00000187601	chrX
ACHE_SERT_LC_WM	SALL2	-0.274337	0.0128475	0.0615649	-2.49907	ENSG00000165821	chr14
ACHE_SERT_LC_WM	CMTM5	0.433609	0.0175262	0.0763586	2.38527	ENSG00000166091	chr14
ACHE_SERT_LC_WM	RAMP2	0.418679	0.0192141	0.0816655	2.35077	ENSG00000131477	chr17
ACHE_SERT_LC_WM	MRPL42	0.275986	0.0139953	0.065241	2.46812	ENSG00000198015	chr12
ACHE_SERT_LC_WM	RPS7	0.266276	0.00842805	0.0453144	2.64775	ENSG00000171863	chr2
ACHE_SERT_LC_WM	SUN2	-0.255625	0.0112678	0.0556123	-2.54596	ENSG00000100242	chr22
ACHE_SERT_LC_WM	FRG1	0.303172	0.0152468	0.0691158	2.43684	ENSG00000109536	chr4
ACHE_SERT_LC_WM	FXYD6	0.189699	0.00751989	0.0415854	2.68642	ENSG00000137726	chr11
ACHE_SERT_LC_WM	WIPF1	0.397962	0.0177987	0.0772412	2.37951	ENSG00000115935	chr2
ACHE_SERT_LC_WM	MPI	-0.276628	0.0140619	0.0653939	-2.4664	ENSG00000178802	chr15
ACHE_SERT_LC_WM	SRP72	0.224496	0.011206	0.0554136	2.54791	ENSG00000174780	chr4
ACHE_SERT_LC_WM	SULF1	-0.507741	0.0215415	0.0885136	-2.30732	ENSG00000137573	chr8
ACHE_SERT_LC_WM	FKBP1B	0.312266	0.0152702	0.0691544	2.43627	ENSG00000119782	chr2
ACHE_SERT_LC_WM	SS18L2	-0.372786	0.0185726	0.0797485	-2.36356	ENSG00000008324	chr3
ACHE_SERT_LC_WM	CA2	0.4277	0.0147988	0.0676804	2.4482	ENSG00000104267	chr8
ACHE_SERT_LC_WM	SPATA2	-0.351349	0.0187123	0.080304	-2.36074	ENSG00000158480	chr20
ACHE_SERT_LC_WM	TFG	0.24415	0.0128806	0.0616407	2.49815	ENSG00000114354	chr3
ACHE_SERT_LC_WM	PPIF	0.293036	0.0142606	0.0660396	2.46129	ENSG00000108179	chr10
ACHE_SERT_LC_WM	SENP6	0.270754	0.0140101	0.0652709	2.46774	ENSG00000112701	chr6
ACHE_SERT_LC_WM	CLPX	0.336213	0.0171946	0.0754669	2.39239	ENSG00000166855	chr15
ACHE_SERT_LC_WM	PCDH17	0.264682	0.0102036	0.0520281	2.58097	ENSG00000118946	chr13
ACHE_SERT_LC_WM	PHOX2B	-0.483571	0.0170953	0.0752877	-2.39503	ENSG00000109132	chr4
ACHE_SERT_LC_WM	NADK2	-0.375133	0.0159522	0.0713099	-2.42019	ENSG00000152620	chr5
ACHE_SERT_LC_WM	AL033523.1	0.718579	0.0314315	0.115026	2.15908	ENSG00000228793	chr6
ACHE_SERT_LC_WM	EHMT2	0.334799	0.0164066	0.072893	2.40981	ENSG00000204371	chr6
ACHE_SERT_LC_WM	TMEM30A	0.176872	0.00946428	0.0492003	2.60727	ENSG00000112697	chr6
ACHE_SERT_LC_WM	TAF10	-0.224848	0.0125904	0.060629	-2.50634	ENSG00000166337	chr11
ACHE_SERT_LC_WM	BFAR	-0.396762	0.0199891	0.0839944	-2.33581	ENSG00000103429	chr16
ACHE_SERT_LC_WM	EIF4A1	-0.197401	0.010205	0.0520281	-2.58093	ENSG00000161960	chr17
ACHE_SERT_LC_WM	FYB1	0.517888	0.0237026	0.0947737	2.2705	ENSG00000082074	chr5
ACHE_SERT_LC_WM	CEBPZOS	0.283412	0.0146044	0.0670997	2.4526	ENSG00000218739	chr2
ACHE_SERT_LC_WM	TSPYL4	0.195271	0.00915853	0.0480558	2.61869	ENSG00000187189	chr6
ACHE_SERT_LC_WM	EMC6	0.395611	0.01821	0.0785408	2.37096	ENSG00000127774	chr17
ACHE_SERT_LC_WM	TULP4	0.272126	0.0137969	0.0645106	2.47331	ENSG00000130338	chr6
ACHE_SERT_LC_WM	UBA5	0.363139	0.0187896	0.0805461	2.35919	ENSG00000081307	chr3
ACHE_SERT_LC_WM	TOP2B	0.257605	0.0132433	0.062719	2.48813	ENSG00000077097	chr3
ACHE_SERT_LC_WM	PNN	0.301943	0.015088	0.0685969	2.44068	ENSG00000100941	chr14
ACHE_SERT_LC_WM	SRI	-0.223751	0.00991934	0.051043	-2.59088	ENSG00000075142	chr7
ACHE_SERT_LC_WM	SELENOT	0.185603	0.0105235	0.0530056	2.57012	ENSG00000198843	chr3
ACHE_SERT_LC_WM	SLC23A2	-0.259397	0.0138137	0.064548	-2.47287	ENSG00000089057	chr20
ACHE_SERT_LC_WM	ZMAT5	-0.434031	0.0223978	0.0910533	-2.29236	ENSG00000100319	chr22
ACHE_SERT_LC_WM	DDX23	0.382759	0.0184478	0.0793531	2.36609	ENSG00000174243	chr12
ACHE_SERT_LC_WM	SMG6	-0.343262	0.0182733	0.0787258	-2.36966	ENSG00000070366	chr17
ACHE_SERT_LC_WM	TXNDC15	0.316731	0.0152732	0.0691544	2.4362	ENSG00000113621	chr5
ACHE_SERT_LC_WM	DNM2	-0.357223	0.0163497	0.0727082	-2.4111	ENSG00000079805	chr19
ACHE_SERT_LC_WM	AKT3	0.262378	0.013583	0.0638196	2.47897	ENSG00000117020	chr1
ACHE_SERT_LC_WM	CLCN7	-0.276121	0.0134153	0.0632622	-2.48347	ENSG00000103249	chr16
ACHE_SERT_LC_WM	MROH1	-0.358962	0.0174458	0.076094	-2.38699	ENSG00000179832	chr8
ACHE_SERT_LC_WM	TMX4	0.174254	0.00937299	0.0489486	2.61065	ENSG00000125827	chr20
ACHE_SERT_LC_WM	NR4A3	-0.540376	0.0248638	0.0975	-2.25191	ENSG00000119508	chr9
ACHE_SERT_LC_WM	SMARCB1	-0.358286	0.0195448	0.0827283	-2.34432	ENSG00000099956	chr22
ACHE_SERT_LC_WM	KLHL5	0.307741	0.0172996	0.0756699	2.39013	ENSG00000109790	chr4
ACHE_SERT_LC_WM	PTH1R	-0.399545	0.0192524	0.0816694	-2.35002	ENSG00000160801	chr3
ACHE_SERT_LC_WM	SEPTIN6	0.265366	0.0146111	0.0670997	2.45243	ENSG00000125354	chrX
ACHE_SERT_LC_WM	TM7SF3	0.285184	0.0158792	0.0710699	2.42188	ENSG00000064115	chr12
ACHE_SERT_LC_WM	ARFGAP2	-0.227791	0.0129328	0.0618165	-2.49669	ENSG00000149182	chr11
ACHE_SERT_LC_WM	PMEPA1	0.290373	0.0130671	0.0621892	2.49297	ENSG00000124225	chr20
ACHE_SERT_LC_WM	INTS1	-0.302024	0.0146583	0.0672766	-2.45126	ENSG00000164880	chr7
ACHE_SERT_LC_WM	MEF2A	0.341761	0.019233	0.0816655	2.3504	ENSG00000068305	chr15
ACHE_SERT_LC_WM	ARHGAP21	0.248992	0.0115176	0.0564844	2.53817	ENSG00000107863	chr10
ACHE_SERT_LC_WM	HECTD1	0.25043	0.0135442	0.0637145	2.48001	ENSG00000092148	chr14
ACHE_SERT_LC_WM	SLC25A40	0.335117	0.0171611	0.0754482	2.39312	ENSG00000075303	chr7
ACHE_SERT_LC_WM	STAMBPL1	0.471057	0.0240367	0.0953693	2.26507	ENSG00000138134	chr10
ACHE_SERT_LC_WM	LAGE3	0.324885	0.0171506	0.0754452	2.39335	ENSG00000196976	chrX
ACHE_SERT_LC_WM	MPPE1	0.369066	0.0196669	0.0831538	2.34197	ENSG00000154889	chr18
ACHE_SERT_LC_WM	RBCK1	-0.371891	0.0213699	0.0881735	-2.31038	ENSG00000125826	chr20
ACHE_SERT_LC_WM	CSDC2	-0.317226	0.0164664	0.0730169	-2.40846	ENSG00000172346	chr22
ACHE_SERT_LC_WM	SH3GL1	-0.398325	0.0213563	0.0881735	-2.31062	ENSG00000141985	chr19
ACHE_SERT_LC_WM	CYBRD1	-0.420812	0.0198222	0.083582	-2.33899	ENSG00000071967	chr2
ACHE_SERT_LC_WM	NDUFA4L2	-0.472116	0.021726	0.089039	-2.30405	ENSG00000185633	chr12
ACHE_SERT_LC_WM	HIF1AN	0.377265	0.0196353	0.0830657	2.34258	ENSG00000166135	chr10
ACHE_SERT_LC_WM	RAP1GAP2	-0.329731	0.0166615	0.0736708	-2.4041	ENSG00000132359	chr17
ACHE_SERT_LC_WM	GNAQ	0.213097	0.0111284	0.0551004	2.55038	ENSG00000156052	chr9
ACHE_SERT_LC_WM	WDR82	-0.220757	0.0121152	0.0588024	-2.52013	ENSG00000164091	chr3
ACHE_SERT_LC_WM	C11orf87	0.325911	0.016536	0.073219	2.4069	ENSG00000185742	chr11
ACHE_SERT_LC_WM	SIAE	0.253286	0.0145037	0.0668499	2.45513	ENSG00000110013	chr11
ACHE_SERT_LC_WM	CFAP36	0.263456	0.0129582	0.0618234	2.49599	ENSG00000163001	chr2
ACHE_SERT_LC_WM	CCT6A	0.198628	0.0120468	0.058611	2.52216	ENSG00000146731	chr7
ACHE_SERT_LC_WM	VBP1	0.210941	0.012953	0.0618234	2.49613	ENSG00000155959	chrX
ACHE_SERT_LC_WM	SMARCA1	0.2473	0.0137399	0.0643221	2.47481	ENSG00000102038	chrX
ACHE_SERT_LC_WM	SSBP1	0.31293	0.0148755	0.0677903	2.44588	ENSG00000106028	chr7
ACHE_SERT_LC_WM	BEX2	0.205428	0.00982087	0.05057	2.59437	ENSG00000133134	chrX
ACHE_SERT_LC_WM	TENT4B	-0.362309	0.0199617	0.0839868	-2.33633	ENSG00000121274	chr16
ACHE_SERT_LC_WM	KCNQ1OT1	0.481806	0.0184134	0.0792855	2.36739	ENSG00000269821	chr11
ACHE_SERT_LC_WM	GSTT2B	-0.67079	0.0227725	0.092103	-2.2869	ENSG00000133433	chr22
ACHE_SERT_LC_WM	NECAB2	-0.314591	0.014501	0.0668499	-2.45519	ENSG00000103154	chr16
ACHE_SERT_LC_WM	STOML1	-0.258316	0.0141327	0.0656441	-2.46457	ENSG00000067221	chr15
ACHE_SERT_LC_WM	G6PC3	-0.234953	0.0124908	0.0603233	-2.50919	ENSG00000141349	chr17
ACHE_SERT_LC_WM	STK32C	0.347815	0.0207935	0.0862657	2.32081	ENSG00000165752	chr10
ACHE_SERT_LC_WM	PPP1R13B	-0.399628	0.022005	0.0898451	-2.29916	ENSG00000088808	chr14
ACHE_SERT_LC_WM	TRMT112	-0.241467	0.0121196	0.0588024	-2.52	ENSG00000173113	chr11
ACHE_SERT_LC_WM	LSM6	-0.388194	0.0213569	0.0881735	-2.31061	ENSG00000164167	chr4
ACHE_SERT_LC_WM	MYO1E	0.568528	0.0304636	0.112873	2.17164	ENSG00000157483	chr15
ACHE_SERT_LC_WM	GAA	0.309186	0.0182284	0.0785762	2.37058	ENSG00000171298	chr17
ACHE_SERT_LC_WM	YWHAQ	0.155387	0.00884668	0.046865	2.63069	ENSG00000134308	chr2
ACHE_SERT_LC_WM	KDM3B	-0.360283	0.0213791	0.0881735	-2.31021	ENSG00000120733	chr5
ACHE_SERT_LC_WM	TAGLN3	-0.189	0.010011	0.0514121	-2.58766	ENSG00000144834	chr3
ACHE_SERT_LC_WM	ARMH3	-0.380626	0.0226277	0.0917572	-2.28843	ENSG00000120029	chr10
ACHE_SERT_LC_WM	CEP78	-0.421377	0.0240062	0.0953237	-2.26556	ENSG00000148019	chr9
ACHE_SERT_LC_WM	HAGHL	-0.324869	0.0172359	0.0755621	-2.3915	ENSG00000103253	chr16
ACHE_SERT_LC_WM	OLFM3	0.382402	0.0217269	0.089039	2.30403	ENSG00000118733	chr1
ACHE_SERT_LC_WM	DDX24	0.155333	0.00956035	0.0495587	2.60375	ENSG00000089737	chr14
ACHE_SERT_LC_WM	GSTA4	0.285709	0.0171857	0.0754669	2.39259	ENSG00000170899	chr6
ACHE_SERT_LC_WM	NAA38	0.24149	0.0121175	0.0588024	2.52006	ENSG00000183011	chr17
ACHE_SERT_LC_WM	POLR2F	0.250203	0.015453	0.0698048	2.4319	ENSG00000100142	chr22
ACHE_SERT_LC_WM	FAM71E1	0.408161	0.0231166	0.0931533	2.28018	ENSG00000142530	chr19
ACHE_SERT_LC_WM	MALSU1	0.32578	0.0191169	0.0814508	2.35268	ENSG00000156928	chr7
ACHE_SERT_LC_WM	FAAP20	-0.277977	0.0176616	0.0767488	-2.3824	ENSG00000162585	chr1
ACHE_SERT_LC_WM	BECN1	0.278642	0.0172795	0.0756699	2.39056	ENSG00000126581	chr17
ACHE_SERT_LC_WM	C12orf10	-0.253337	0.0152864	0.0691737	-2.43589	ENSG00000139637	chr12
ACHE_SERT_LC_WM	LIMK2	-0.417466	0.0238082	0.094948	-2.26878	ENSG00000182541	chr22
ACHE_SERT_LC_WM	GCH1	-0.436538	0.0205438	0.0855973	-2.32541	ENSG00000131979	chr14
ACHE_SERT_LC_WM	SLK	0.311819	0.0193295	0.0819516	2.34851	ENSG00000065613	chr10
ACHE_SERT_LC_WM	TMEM47	0.289565	0.0128442	0.0615649	2.49917	ENSG00000147027	chrX
ACHE_SERT_LC_WM	CBX3	-0.199474	0.0135968	0.0638457	-2.4786	ENSG00000122565	chr7
ACHE_SERT_LC_WM	ABHD12	-0.246235	0.0137883	0.0645093	-2.47354	ENSG00000100997	chr20
ACHE_SERT_LC_WM	TRAPPC6A	0.408346	0.0255758	0.0993617	2.24088	ENSG00000007255	chr19
ACHE_SERT_LC_WM	ETFB	0.210872	0.0135267	0.0637097	2.48048	ENSG00000105379	chr19
ACHE_SERT_LC_WM	SLC7A11	-0.38536	0.0179311	0.0775978	-2.37674	ENSG00000151012	chr4
ACHE_SERT_LC_WM	UBAC2	-0.397586	0.0245035	0.0966263	-2.2576	ENSG00000134882	chr13
ACHE_SERT_LC_WM	MBLAC2	-0.376382	0.0229309	0.0925974	-2.2833	ENSG00000176055	chr5
ACHE_SERT_LC_WM	NEXMIF	0.365744	0.02326	0.0935847	2.2778	ENSG00000050030	chrX
ACHE_SERT_LC_WM	ERCC5	0.348311	0.0232905	0.0936588	2.27729	ENSG00000134899	chr13
ACHE_SERT_LC_WM	ITSN1	0.250676	0.0152424	0.0691158	2.43694	ENSG00000205726	chr21
ACHE_SERT_LC_WM	FIBP	-0.244447	0.0157653	0.0707351	-2.42454	ENSG00000172500	chr11
ACHE_SERT_LC_WM	CNTFR	-0.326179	0.0201251	0.0843704	-2.33324	ENSG00000122756	chr9
ACHE_SERT_LC_WM	ASAH1	0.175916	0.0119428	0.0583109	2.52525	ENSG00000104763	chr8
ACHE_SERT_LC_WM	RPS6KC1	0.36973	0.0233672	0.0939183	2.27602	ENSG00000136643	chr1
ACHE_SERT_LC_WM	MFAP1	0.332873	0.0220924	0.0901544	2.29764	ENSG00000140259	chr15
ACHE_SERT_LC_WM	STRN	0.342246	0.0214635	0.088287	2.30871	ENSG00000115808	chr2
ACHE_SERT_LC_WM	DEDD2	-0.356405	0.021401	0.0881735	-2.30982	ENSG00000160570	chr19
ACHE_SERT_LC_WM	SAMM50	0.325953	0.0197763	0.0835144	2.33987	ENSG00000100347	chr22
ACHE_SERT_LC_WM	ESAM	0.471732	0.0276527	0.105045	2.21017	ENSG00000149564	chr11
ACHE_SERT_LC_WM	STK24	-0.315265	0.0198082	0.0835686	-2.33926	ENSG00000102572	chr13
ACHE_SERT_LC_WM	ACAP3	-0.340054	0.0219476	0.089753	-2.30016	ENSG00000131584	chr1
ACHE_SERT_LC_WM	GNA11	0.273072	0.018922	0.0807999	2.35655	ENSG00000088256	chr19
ACHE_SERT_LC_WM	RNF145	0.284505	0.0174737	0.0761729	2.38639	ENSG00000145860	chr5
ACHE_SERT_LC_WM	PNPO	0.25429	0.0172349	0.0755621	2.39152	ENSG00000108439	chr17
ACHE_SERT_LC_WM	SOCS5	0.315514	0.0219909	0.0898351	2.2994	ENSG00000171150	chr2
ACHE_SERT_LC_WM	PDGFRA	0.441921	0.0239356	0.0951635	2.26671	ENSG00000134853	chr4
ACHE_SERT_LC_WM	PDRG1	0.380306	0.0253314	0.0988319	2.24464	ENSG00000088356	chr20
ACHE_SERT_LC_WM	ABHD3	-0.398293	0.0275786	0.105002	-2.21123	ENSG00000158201	chr18
ACHE_SERT_LC_WM	SNHG25	-0.360806	0.0163106	0.0725762	-2.41233	ENSG00000266402	chr17
ACHE_SERT_LC_WM	MT1X	-0.449593	0.012888	0.0616407	-2.49923	ENSG00000187193	chr16
ACHE_SERT_LC_WM	RMDN1	-0.326691	0.0223163	0.0908282	-2.29376	ENSG00000176623	chr8
ACHE_SERT_LC_WM	SNTA1	-0.259937	0.0147566	0.0675273	-2.44881	ENSG00000101400	chr20
ACHE_SERT_LC_WM	SRRM4	-0.378831	0.0238537	0.0950336	-2.26804	ENSG00000139767	chr12
ACHE_SERT_LC_WM	AMPD2	-0.256355	0.017051	0.0751352	-2.39551	ENSG00000116337	chr1
ACHE_SERT_LC_WM	AL162231.1	-0.314721	0.0214131	0.0881735	-2.30961	ENSG00000187186	chr9
ACHE_SERT_LC_WM	TMEM170A	-0.331802	0.0224383	0.0911328	-2.29166	ENSG00000166822	chr16
ACHE_SERT_LC_WM	TM2D2	0.284439	0.0208958	0.0866436	2.31894	ENSG00000169490	chr8
ACHE_SERT_LC_WM	LYSMD2	-0.256271	0.0164222	0.072893	-2.40946	ENSG00000140280	chr15
ACHE_SERT_LC_WM	SACS	0.321561	0.0201667	0.0844814	2.33246	ENSG00000151835	chr13
ACHE_SERT_LC_WM	PPP1R1A	0.370207	0.02388	0.0950894	2.26761	ENSG00000135447	chr12
ACHE_SERT_LC_WM	AEBP1	0.453191	0.0188399	0.0805842	2.35909	ENSG00000106624	chr7
ACHE_SERT_LC_WM	GTF3C6	0.274358	0.0191376	0.0814508	2.35227	ENSG00000155115	chr6
ACHE_SERT_LC_WM	SRPRA	0.323022	0.0228833	0.0924541	2.2841	ENSG00000182934	chr11
ACHE_SERT_LC_WM	SYNDIG1	0.39401	0.0267873	0.102754	2.22272	ENSG00000101463	chr20
ACHE_SERT_LC_WM	AS3MT	-0.395422	0.0271666	0.103792	-2.21718	ENSG00000214435	chr10
ACHE_SERT_LC_WM	PSMB3	-0.209612	0.0156071	0.0702139	-2.42825	ENSG00000277791	chr17
ACHE_SERT_LC_WM	SLC4A8	0.258945	0.0178219	0.0772983	2.37902	ENSG00000050438	chr12
ACHE_SERT_LC_WM	RPL3	0.171659	0.00942472	0.0490886	2.60873	ENSG00000100316	chr22
ACHE_SERT_LC_WM	GFPT1	-0.286036	0.0191929	0.0816412	-2.35119	ENSG00000198380	chr2
ACHE_SERT_LC_WM	EIF2B3	0.352978	0.0243353	0.096307	2.26028	ENSG00000070785	chr1
ACHE_SERT_LC_WM	PGAM5	-0.361956	0.0267973	0.102754	-2.22257	ENSG00000247077	chr12
ACHE_SERT_LC_WM	ZNF385D	0.481467	0.0238199	0.094948	2.26909	ENSG00000151789	chr3
ACHE_SERT_LC_WM	GON4L	0.383189	0.0281452	0.106374	2.20318	ENSG00000116580	chr1
ACHE_SERT_LC_WM	MPG	-0.339528	0.0250889	0.098233	-2.2484	ENSG00000103152	chr16
ACHE_SERT_LC_WM	BMP2K	0.341114	0.0263768	0.101628	2.22879	ENSG00000138756	chr4
ACHE_SERT_LC_WM	RPS4X	-0.215898	0.0103914	0.0526655	-2.57457	ENSG00000198034	chrX
ACHE_SERT_LC_WM	RBBP4	0.251222	0.0177253	0.0769657	2.38106	ENSG00000162521	chr1
ACHE_SERT_LC_WM	ASH2L	0.309568	0.0224586	0.0911673	2.29132	ENSG00000129691	chr8
ACHE_SERT_LC_WM	CMPK1	0.19074	0.0141952	0.0658155	2.46296	ENSG00000162368	chr1
ACHE_SERT_LC_WM	SEC13	0.303493	0.022741	0.0920711	2.2865	ENSG00000157020	chr3
ACHE_SERT_LC_WM	MPP2	-0.29454	0.0199544	0.0839868	-2.33647	ENSG00000108852	chr17
ACHE_SERT_LC_WM	FAM20B	0.294093	0.0203791	0.0850486	2.32848	ENSG00000116199	chr1
ACHE_SERT_LC_WM	NAB1	0.379507	0.0282942	0.106832	2.20109	ENSG00000138386	chr2
ACHE_SERT_LC_WM	RNF115	0.305873	0.0223019	0.0908282	2.29401	ENSG00000265491	chr1
ACHE_SERT_LC_WM	FUT9	0.336119	0.019973	0.0839889	2.33612	ENSG00000172461	chr6
ACHE_SERT_LC_WM	ENTPD3	0.46357	0.030085	0.111846	2.17665	ENSG00000168032	chr3
ACHE_SERT_LC_WM	SNHG16	0.33769	0.0248309	0.0974203	2.25243	ENSG00000163597	chr17
ACHE_SERT_LC_WM	STAT5B	-0.248905	0.019709	0.0832865	-2.34116	ENSG00000173757	chr17
ACHE_SERT_LC_WM	CALR	0.192208	0.0131408	0.0624248	2.49094	ENSG00000179218	chr19
ACHE_SERT_LC_WM	ATP6V1C1	0.200557	0.0145185	0.0668499	2.45475	ENSG00000155097	chr8
ACHE_SERT_LC_WM	TRIB2	-0.369619	0.0273316	0.104216	-2.21479	ENSG00000071575	chr2
ACHE_SERT_LC_WM	MRPL27	0.249676	0.0192409	0.0816655	2.35024	ENSG00000108826	chr17
ACHE_SERT_LC_WM	DYNC2H1	0.39102	0.0269168	0.103041	2.22082	ENSG00000187240	chr11
ACHE_SERT_LC_WM	RIMS4	-0.41129	0.0309199	0.113854	-2.16568	ENSG00000101098	chr20
ACHE_SERT_LC_WM	RICTOR	0.348096	0.0269961	0.103294	2.21966	ENSG00000164327	chr5
ACHE_SERT_LC_WM	GLB1	-0.323098	0.0246875	0.0970548	-2.25468	ENSG00000170266	chr3
ACHE_SERT_LC_WM	FAM32A	0.251996	0.0198719	0.0837001	2.33804	ENSG00000105058	chr19
ACHE_SERT_LC_WM	JAZF1	0.326202	0.0250414	0.0980967	2.24914	ENSG00000153814	chr7
ACHE_SERT_LC_WM	MAP6	-0.211893	0.0162445	0.0723785	-2.41349	ENSG00000171533	chr11
ACHE_SERT_LC_WM	RCN2	0.183358	0.0123905	0.0599287	2.51209	ENSG00000117906	chr15
ACHE_SERT_LC_WM	INAFM2	-0.38124	0.0298439	0.111324	-2.17986	ENSG00000259330	chr15
ACHE_SERT_LC_WM	CHODL	-0.493493	0.0216242	0.0888063	-2.30679	ENSG00000154645	chr21
ACHE_SERT_LC_WM	CYHR1	-0.240959	0.0202236	0.0845366	-2.33139	ENSG00000187954	chr8
ACHE_SERT_LC_WM	ADAM23	-0.257418	0.0190877	0.081373	-2.35326	ENSG00000114948	chr2
ACHE_SERT_LC_WM	TMEM108	-0.358979	0.0286107	0.107514	-2.19667	ENSG00000144868	chr3
ACHE_SERT_LC_WM	POU2F2	-0.447402	0.0314162	0.115025	-2.15928	ENSG00000028277	chr19
ACHE_SERT_LC_WM	FOXN2	0.490843	0.0353789	0.123955	2.11108	ENSG00000170802	chr2
ACHE_SERT_LC_WM	HNRNPM	0.216392	0.0175766	0.0765349	2.3842	ENSG00000099783	chr19
ACHE_SERT_LC_WM	CISD3	-0.27896	0.0227527	0.0920711	-2.28631	ENSG00000277972	chr17
ACHE_SERT_LC_WM	ATP5F1C	0.213587	0.0155418	0.0700212	2.4298	ENSG00000165629	chr10
ACHE_SERT_LC_WM	C6orf62	-0.213653	0.0162475	0.0723785	-2.41342	ENSG00000112308	chr6
ACHE_SERT_LC_WM	UBE2R2	-0.254775	0.0201293	0.0843704	-2.33316	ENSG00000107341	chr9
ACHE_SERT_LC_WM	PPP1R3C	-0.39625	0.0289248	0.108563	-2.19233	ENSG00000119938	chr10
ACHE_SERT_LC_WM	SREBF1	-0.303565	0.0205707	0.0856171	-2.32492	ENSG00000072310	chr17
ACHE_SERT_LC_WM	ASMTL	0.273804	0.0206345	0.085744	2.32374	ENSG00000169093	chrX
ACHE_SERT_LC_WM	PHLDA1	0.282227	0.0223394	0.0908744	2.29336	ENSG00000139289	chr12
ACHE_SERT_LC_WM	PNMA6A	-0.314946	0.0234622	0.0942024	-2.27445	ENSG00000235961	chrX
ACHE_SERT_LC_WM	RAD21	0.184547	0.0151163	0.0686856	2.43999	ENSG00000164754	chr8
ACHE_SERT_LC_WM	DAZAP1	-0.318786	0.0259557	0.100457	-2.23511	ENSG00000071626	chr19
ACHE_SERT_LC_WM	CELF6	-0.271164	0.0205926	0.0856293	-2.32451	ENSG00000140488	chr15
ACHE_SERT_LC_WM	MYO5A	0.214402	0.0157327	0.0706556	2.4253	ENSG00000197535	chr15
ACHE_SERT_LC_WM	SEC24B	-0.354066	0.0271456	0.103763	-2.21748	ENSG00000138802	chr4
ACHE_SERT_LC_WM	ADAMTS1	-0.695541	0.0394506	0.132413	-2.06664	ENSG00000154734	chr21
ACHE_SERT_LC_WM	ITPK1	-0.206779	0.0167496	0.0739759	-2.40214	ENSG00000100605	chr14
ACHE_SERT_LC_WM	TGOLN2	0.216509	0.0157687	0.0707351	2.42446	ENSG00000152291	chr2
ACHE_SERT_LC_WM	FMNL2	0.325088	0.0174222	0.0760771	2.38777	ENSG00000157827	chr2
ACHE_SERT_LC_WM	PCSK7	0.377417	0.0280847	0.106197	2.20403	ENSG00000160613	chr11
ACHE_SERT_LC_WM	COASY	-0.316654	0.0244339	0.0964221	-2.2587	ENSG00000068120	chr17
ACHE_SERT_LC_WM	TPGS2	-0.216465	0.0155032	0.069912	-2.43071	ENSG00000134779	chr18
ACHE_SERT_LC_WM	DSEL	0.358469	0.0264191	0.10169	2.22816	ENSG00000171451	chr18
ACHE_SERT_LC_WM	CDS1	0.349021	0.0247729	0.0973411	2.25334	ENSG00000163624	chr4
ACHE_SERT_LC_WM	ARCN1	-0.260897	0.0215072	0.0884197	-2.30793	ENSG00000095139	chr11
ACHE_SERT_LC_WM	ID3	-0.426409	0.0258247	0.100088	-2.23719	ENSG00000117318	chr1
ACHE_SERT_LC_WM	RNH1	0.267065	0.0202464	0.0845861	2.33096	ENSG00000023191	chr11
ACHE_SERT_LC_WM	RAB10	0.206407	0.0173667	0.0758776	2.38868	ENSG00000084733	chr2
ACHE_SERT_LC_WM	MRPS33	0.277594	0.0201861	0.084517	2.33209	ENSG00000090263	chr7
ACHE_SERT_LC_WM	GRK6	-0.361935	0.0286074	0.107514	-2.19672	ENSG00000198055	chr5
ACHE_SERT_LC_WM	VWF	-0.390508	0.0251907	0.0983824	-2.24681	ENSG00000110799	chr12
ACHE_SERT_LC_WM	PIGK	0.329764	0.0259362	0.100431	2.2354	ENSG00000142892	chr1
ACHE_SERT_LC_WM	VWC2	0.406147	0.031169	0.114444	2.16245	ENSG00000188730	chr7
ACHE_SERT_LC_WM	CPSF6	0.277183	0.0236309	0.0946829	2.27167	ENSG00000111605	chr12
ACHE_SERT_LC_WM	MTRNR2L10	-0.28966	0.0148737	0.0677903	-2.44634	ENSG00000256045	chrX
ACHE_SERT_LC_WM	MRO	0.358136	0.0253774	0.0988619	2.24393	ENSG00000134042	chr18
ACHE_SERT_LC_WM	HSPA2	0.304363	0.0180237	0.0778975	2.37481	ENSG00000126803	chr14
ACHE_SERT_LC_WM	DCTN3	0.256326	0.0179207	0.0775961	2.37696	ENSG00000137100	chr9
ACHE_SERT_LC_WM	GALNT8	-0.336274	0.0251226	0.0982903	-2.24787	ENSG00000130035	chr12
ACHE_SERT_LC_WM	STARD10	-0.32116	0.024592	0.0968691	-2.25619	ENSG00000214530	chr11
ACHE_SERT_LC_WM	PHOX2A	-0.499768	0.0263688	0.101628	-2.2296	ENSG00000165462	chr11
ACHE_SERT_LC_WM	MCM3AP	0.31921	0.0288618	0.108393	2.1932	ENSG00000160294	chr21
ACHE_SERT_LC_WM	TBCC	-0.363082	0.0303457	0.112544	-2.17319	ENSG00000124659	chr6
ACHE_SERT_LC_WM	G3BP1	-0.265707	0.0223093	0.0908282	-2.29388	ENSG00000145907	chr5
ACHE_SERT_LC_WM	KNDC1	-0.250387	0.0190041	0.0811059	-2.35491	ENSG00000171798	chr10
ACHE_SERT_LC_WM	SHC3	0.341491	0.0271001	0.10364	2.21814	ENSG00000148082	chr9
ACHE_SERT_LC_WM	TRA2B	0.226556	0.0204351	0.0852339	2.32743	ENSG00000136527	chr3
ACHE_SERT_LC_WM	SLC2A6	-0.279726	0.0226545	0.0917696	-2.28797	ENSG00000160326	chr9
ACHE_SERT_LC_WM	VCAM1	-0.49547	0.0376924	0.129019	-2.08504	ENSG00000162692	chr1
ACHE_SERT_LC_WM	CXADR	-0.371763	0.0277351	0.105154	-2.20899	ENSG00000154639	chr21
ACHE_SERT_LC_WM	EIF3K	0.213557	0.0159361	0.0712791	2.42056	ENSG00000178982	chr19
ACHE_SERT_LC_WM	EEF1D	0.206721	0.0170386	0.0751236	2.39578	ENSG00000104529	chr8
ACHE_SERT_LC_WM	PNMT	-0.431728	0.0331824	0.118845	-2.13718	ENSG00000141744	chr17
ACHE_SERT_LC_WM	R3HDM1	0.345308	0.030313	0.112483	2.17362	ENSG00000048991	chr2
ACHE_SERT_LC_WM	SLTM	0.270517	0.0195427	0.0827283	2.34437	ENSG00000137776	chr15
ACHE_SERT_LC_WM	CCDC91	0.244357	0.0191336	0.0814508	2.35235	ENSG00000123106	chr12
ACHE_SERT_LC_WM	GPT2	-0.281047	0.0254859	0.0991345	-2.24226	ENSG00000166123	chr16
ACHE_SERT_LC_WM	AK2	0.299877	0.0262627	0.10134	2.23049	ENSG00000004455	chr1
ACHE_SERT_LC_WM	MARS	0.292144	0.0242114	0.0959639	2.26226	ENSG00000166986	chr12
ACHE_SERT_LC_WM	PLA2G12A	0.275386	0.023674	0.0947737	2.27097	ENSG00000123739	chr4
ACHE_SERT_LC_WM	CD14	0.469917	0.0361583	0.125603	2.10215	ENSG00000170458	chr5
ACHE_SERT_LC_WM	PAXX	-0.289898	0.0234904	0.0942665	-2.27398	ENSG00000148362	chr9
ACHE_SERT_LC_WM	MSI2	-0.23293	0.0180899	0.0781099	-2.37344	ENSG00000153944	chr17
ACHE_SERT_LC_WM	DBP	0.293086	0.0251417	0.0982903	2.24758	ENSG00000105516	chr19
ACHE_SERT_LC_WM	TRAK2	-0.277521	0.0217257	0.089039	-2.30406	ENSG00000115993	chr2
ACHE_SERT_LC_WM	RAPGEF6	0.379799	0.0326641	0.117424	2.14356	ENSG00000158987	chr5
ACHE_SERT_LC_WM	NDUFAF2	0.30518	0.0235405	0.0943696	2.27316	ENSG00000164182	chr5
ACHE_SERT_LC_WM	TSR2	-0.229337	0.0205701	0.0856171	-2.32493	ENSG00000158526	chrX
ACHE_SERT_LC_WM	MEF2D	-0.28929	0.0258346	0.100088	-2.23694	ENSG00000116604	chr1
ACHE_SERT_LC_WM	PHYHD1	-0.438541	0.0346725	0.122367	-2.11932	ENSG00000175287	chr9
ACHE_SERT_LC_WM	KATNAL1	0.296184	0.0262834	0.101369	2.23018	ENSG00000102781	chr13
ACHE_SERT_LC_WM	HDGF	-0.291384	0.0251892	0.0983824	-2.24684	ENSG00000143321	chr1
ACHE_SERT_LC_WM	NAMPT	-0.306065	0.0229427	0.0925974	-2.2831	ENSG00000105835	chr7
ACHE_SERT_LC_WM	RPL9	0.188083	0.010746	0.0537683	2.56274	ENSG00000163682	chr4
ACHE_SERT_LC_WM	MTHFD2	-0.443758	0.037012	0.127708	-2.09255	ENSG00000065911	chr2
ACHE_SERT_LC_WM	DIAPH1	0.31772	0.0307088	0.113239	2.16843	ENSG00000131504	chr5
ACHE_SERT_LC_WM	IARS	0.242786	0.0214102	0.0881735	2.30966	ENSG00000196305	chr9
ACHE_SERT_LC_WM	CCDC173	0.665498	0.0325271	0.117313	2.14609	ENSG00000154479	chr2
ACHE_SERT_LC_WM	PSMD8	0.215034	0.017173	0.0754579	2.39286	ENSG00000099341	chr19
ACHE_SERT_LC_WM	POLRMT	-0.324818	0.0301001	0.111848	-2.17644	ENSG00000099821	chr19
ACHE_SERT_LC_WM	AL049838.1	-0.323491	0.0305132	0.112885	-2.17099	ENSG00000259969	chr14
ACHE_SERT_LC_WM	PRPSAP2	-0.284827	0.0268031	0.102754	-2.22248	ENSG00000141127	chr17
ACHE_SERT_LC_WM	RHOT2	-0.311813	0.0285572	0.107458	-2.19742	ENSG00000140983	chr16
ACHE_SERT_LC_WM	ZRANB1	0.286709	0.0258278	0.100088	2.23704	ENSG00000019995	chr10
ACHE_SERT_LC_WM	SPOPL	0.384973	0.034052	0.12095	2.12668	ENSG00000144228	chr2
ACHE_SERT_LC_WM	PUM1	-0.205894	0.0176406	0.0767488	-2.38284	ENSG00000134644	chr1
ACHE_SERT_LC_WM	NIPAL3	0.229424	0.02011	0.0843704	2.33352	ENSG00000001461	chr1
ACHE_SERT_LC_WM	SACM1L	-0.23204	0.0213908	0.0881735	-2.31	ENSG00000211456	chr3
ACHE_SERT_LC_WM	NMRK1	0.369384	0.0318389	0.115858	2.15389	ENSG00000106733	chr9
ACHE_SERT_LC_WM	RAB8A	-0.398726	0.0349875	0.123077	-2.11563	ENSG00000167461	chr19
ACHE_SERT_LC_WM	DNAJB6	0.156566	0.0152423	0.0691158	2.43695	ENSG00000105993	chr7
ACHE_SERT_LC_WM	NETO2	-0.372215	0.033857	0.12059	-2.12901	ENSG00000171208	chr16
ACHE_SERT_LC_WM	IFRD1	-0.332335	0.0297282	0.111065	-2.18141	ENSG00000006652	chr7
ACHE_SERT_LC_WM	SIL1	-0.325257	0.0289491	0.108563	-2.192	ENSG00000120725	chr5
ACHE_SERT_LC_WM	KLHL36	-0.402765	0.035855	0.124849	-2.1056	ENSG00000135686	chr16
ACHE_SERT_LC_WM	VPS33A	-0.343687	0.03211	0.116243	-2.15047	ENSG00000139719	chr12
ACHE_SERT_LC_WM	TRAPPC6B	0.290354	0.0261345	0.100924	2.23241	ENSG00000182400	chr14
ACHE_SERT_LC_WM	NADK	-0.354187	0.0334791	0.119627	-2.13357	ENSG00000008130	chr1
ACHE_SERT_LC_WM	LEPROTL1	0.32289	0.0277407	0.105154	2.20891	ENSG00000104660	chr8
ACHE_SERT_LC_WM	MED29	-0.213965	0.021162	0.0876063	-2.31411	ENSG00000063322	chr19
ACHE_SERT_LC_WM	AL590617.2	-0.435728	0.0410357	0.135773	-2.04973	ENSG00000225177	chr6
ACHE_SERT_LC_WM	APOC1	-0.427442	0.0218724	0.08954	-2.30241	ENSG00000130208	chr19
ACHE_SERT_LC_WM	RIT2	0.373132	0.0276305	0.105045	2.21049	ENSG00000152214	chr18
ACHE_SERT_LC_WM	DPY19L3	-0.340291	0.0326269	0.117344	-2.14402	ENSG00000178904	chr19
ACHE_SERT_LC_WM	SF3B6	-0.265524	0.0226397	0.0917577	-2.28823	ENSG00000115128	chr2
ACHE_SERT_LC_WM	CBX4	0.291877	0.0291887	0.109355	2.18872	ENSG00000141582	chr17
ACHE_SERT_LC_WM	SUPT7L	0.272861	0.025792	0.100074	2.23759	ENSG00000119760	chr2
ACHE_SERT_LC_WM	CNOT1	-0.312012	0.0280511	0.106174	-2.20451	ENSG00000125107	chr16
ACHE_SERT_LC_WM	CYFIP1	0.340423	0.0289421	0.108563	2.19209	ENSG00000273749	chr15
ACHE_SERT_LC_WM	KAT6A	0.358886	0.0321932	0.116489	2.14943	ENSG00000083168	chr8
ACHE_SERT_LC_WM	EIF4E2	0.306337	0.0302622	0.112396	2.1743	ENSG00000135930	chr2
ACHE_SERT_LC_WM	RGMB	-0.279936	0.0199961	0.0839944	-2.33568	ENSG00000174136	chr5
ACHE_SERT_LC_WM	ATXN3	-0.310341	0.0311103	0.114392	-2.16321	ENSG00000066427	chr14
ACHE_SERT_LC_WM	TPGS1	-0.343712	0.0335856	0.119844	-2.13228	ENSG00000141933	chr19
ACHE_SERT_LC_WM	TYW3	0.325665	0.0318816	0.115927	2.15335	ENSG00000162623	chr1
ACHE_SERT_LC_WM	GPM6A	-0.270038	0.0110823	0.0549916	-2.55316	ENSG00000150625	chr4
ACHE_SERT_LC_WM	SLC25A29	-0.31203	0.0280785	0.106197	-2.20412	ENSG00000197119	chr14
ACHE_SERT_LC_WM	RPL36AL	0.249371	0.0188122	0.0805536	2.35874	ENSG00000165502	chr14
ACHE_SERT_LC_WM	POU3F3	0.282411	0.0241641	0.0958257	2.26302	ENSG00000198914	chr2
ACHE_SERT_LC_WM	MTHFD1	0.328977	0.0316066	0.115475	2.15684	ENSG00000100714	chr14
ACHE_SERT_LC_WM	TMEM268	0.327172	0.0327929	0.117832	2.14197	ENSG00000157693	chr9
ACHE_SERT_LC_WM	YTHDF2	0.231431	0.0234102	0.0940424	2.27531	ENSG00000198492	chr1
ACHE_SERT_LC_WM	PRUNE2	0.2572	0.020212	0.0845343	2.3316	ENSG00000106772	chr9
ACHE_SERT_LC_WM	C3orf70	-0.363303	0.0338866	0.12064	-2.12866	ENSG00000187068	chr3
ACHE_SERT_LC_WM	CDC40	0.342996	0.0343689	0.12174	2.1229	ENSG00000168438	chr6
ACHE_SERT_LC_WM	WNK1	0.211837	0.0170167	0.0750698	2.39626	ENSG00000060237	chr12
ACHE_SERT_LC_WM	DHX9	0.239732	0.0240128	0.0953237	2.26546	ENSG00000135829	chr1
ACHE_SERT_LC_WM	EXOC1	0.247752	0.0260244	0.100672	2.23407	ENSG00000090989	chr4
ACHE_SERT_LC_WM	AMIGO1	-0.293868	0.0279842	0.105973	-2.20545	ENSG00000181754	chr1
ACHE_SERT_LC_WM	CNP	0.239635	0.0135436	0.0637145	2.48062	ENSG00000173786	chr17
ACHE_SERT_LC_WM	PIK3R4	0.345857	0.0350706	0.123153	2.11466	ENSG00000196455	chr3
[truncated: 36,646 more rows]

## Sheet: APOE (All E4-All E2)
Domain	Gene Symbol	logFC	p value	FDR	t statistic	Gene ID	Chromosome
ACHE_SERT_LC_WM	ARPC1B	-0.840484	2.88e-09	2.22e-05	-6.07262	ENSG00000130429	chr7
ACHE_SERT_LC_WM	ARMC1	0.646141	2.04e-08	7.4e-05	5.72156	ENSG00000104442	chr8
ACHE_SERT_LC_WM	APOC1	-1.0046	2.87e-08	7.4e-05	-5.67234	ENSG00000130208	chr19
ACHE_SERT_LC_WM	TMCC3	0.848769	5.96e-08	0.00011525	5.52218	ENSG00000057704	chr12
ACHE_SERT_LC_WM	CD74	-0.780013	9.58e-08	0.00014807	-5.44429	ENSG00000019582	chr5
ACHE_SERT_LC_WM	CSF1R	-0.954635	1.43e-07	0.00018468	-5.3583	ENSG00000182578	chr5
ACHE_SERT_LC_WM	PMVK	-0.456539	2.53e-07	0.0002794	-5.24368	ENSG00000163344	chr1
ACHE_SERT_LC_WM	NFU1	-0.692998	4.18e-07	0.00040372	-5.14417	ENSG00000169599	chr2
ACHE_SERT_LC_WM	VSIR	-0.696667	5.37e-07	0.00046128	-5.09377	ENSG00000107738	chr10
ACHE_SERT_LC_WM	HBB	-1.30297	6.18e-07	0.0004774	-5.07546	ENSG00000244734	chr11
ACHE_SERT_LC_WM	RAC3	0.600089	7.37e-07	0.00051808	5.02959	ENSG00000169750	chr17
ACHE_SERT_LC_WM	WDR17	-0.678258	1.09e-06	0.00068939	-4.94909	ENSG00000150627	chr4
ACHE_SERT_LC_WM	RNASET2	-0.745042	1.22e-06	0.00068939	-4.92621	ENSG00000026297	chr6
ACHE_SERT_LC_WM	UBE2G2	0.547346	1.34e-06	0.00068939	4.90702	ENSG00000184787	chr21
ACHE_SERT_LC_WM	SOS2	-0.765556	1.33e-06	0.00068939	-4.9083	ENSG00000100485	chr14
ACHE_SERT_LC_WM	CTTNBP2	0.823403	1.71e-06	0.00082422	4.85628	ENSG00000077063	chr7
ACHE_SERT_LC_WM	CRTAC1	0.919906	2.1e-06	0.00095452	4.81365	ENSG00000095713	chr10
ACHE_SERT_LC_WM	PGM1	-0.625541	2.74e-06	0.00117819	-4.75586	ENSG00000079739	chr1
ACHE_SERT_LC_WM	LAPTM5	-0.801825	3.31e-06	0.00121904	-4.72157	ENSG00000162511	chr1
ACHE_SERT_LC_WM	HERC3	0.657487	3.31e-06	0.00121904	4.71572	ENSG00000138641	chr4
ACHE_SERT_LC_WM	PBXIP1	-0.467631	3.18e-06	0.00121904	-4.72513	ENSG00000163346	chr1
ACHE_SERT_LC_WM	GPALPP1	0.676879	3.81e-06	0.00133906	4.68536	ENSG00000133114	chr13
ACHE_SERT_LC_WM	C3	-0.823193	4.26e-06	0.00143102	-4.66905	ENSG00000125730	chr19
ACHE_SERT_LC_WM	SEC22C	0.475365	4.6e-06	0.00148158	4.6446	ENSG00000093183	chr3
ACHE_SERT_LC_WM	ABI1	-0.462801	8.38e-06	0.00239924	-4.51265	ENSG00000136754	chr10
ACHE_SERT_LC_WM	ACTA2	-1.08109	7.69e-06	0.00237711	-4.53854	ENSG00000107796	chr10
ACHE_SERT_LC_WM	FBLN1	-0.833144	8.37e-06	0.00239924	-4.51626	ENSG00000077942	chr22
ACHE_SERT_LC_WM	IDH2	-0.493203	9.37e-06	0.00254956	-4.48768	ENSG00000182054	chr15
ACHE_SERT_LC_WM	GRIN2C	-0.817552	9.57e-06	0.00254956	-4.48373	ENSG00000161509	chr17
ACHE_SERT_LC_WM	STARD10	0.569686	1.08e-05	0.00278564	4.45566	ENSG00000214530	chr11
ACHE_SERT_LC_WM	AAMDC	-0.771401	1.31e-05	0.00325955	-4.41276	ENSG00000087884	chr11
ACHE_SERT_LC_WM	HLA-DQB1	-1.04871	1.66e-05	0.00384136	-4.36454	ENSG00000179344	chr6
ACHE_SERT_LC_WM	TRIM37	0.343388	1.69e-05	0.00384136	4.35425	ENSG00000108395	chr17
ACHE_SERT_LC_WM	HLA-DRB1	-0.824877	1.94e-05	0.00416533	-4.32854	ENSG00000196126	chr6
ACHE_SERT_LC_WM	CDO1	-0.452065	1.94e-05	0.00416533	-4.32305	ENSG00000129596	chr5
ACHE_SERT_LC_WM	PAFAH1B2	0.305405	1.68e-05	0.00384136	4.35545	ENSG00000168092	chr11
ACHE_SERT_LC_WM	RPS6KA2	-0.419575	2.19e-05	0.0045697	-4.29472	ENSG00000071242	chr6
ACHE_SERT_LC_WM	TEX261	-0.586737	2.58e-05	0.00510551	-4.25665	ENSG00000144043	chr2
ACHE_SERT_LC_WM	HLA-DRA	-0.788742	2.55e-05	0.00510551	-4.26469	ENSG00000204287	chr6
ACHE_SERT_LC_WM	SUPT4H1	-0.472449	2.8e-05	0.00527337	-4.23738	ENSG00000213246	chr17
ACHE_SERT_LC_WM	PLAA	-0.669448	2.79e-05	0.00527337	-4.23786	ENSG00000137055	chr9
ACHE_SERT_LC_WM	VEGFA	-0.66646	2.88e-05	0.00529355	-4.23136	ENSG00000112715	chr6
ACHE_SERT_LC_WM	IDH3G	0.443785	3.6e-05	0.00647705	4.17764	ENSG00000067829	chrX
ACHE_SERT_LC_WM	MARK1	-0.511776	3.79e-05	0.00666596	-4.16535	ENSG00000116141	chr1
ACHE_SERT_LC_WM	SAMD4A	0.414224	4.29e-05	0.0072053	4.13619	ENSG00000020577	chr14
ACHE_SERT_LC_WM	NLGN1	0.602521	5.19e-05	0.00852904	4.09048	ENSG00000169760	chr3
ACHE_SERT_LC_WM	CALR	-0.294793	4.09e-05	0.00702182	-4.14761	ENSG00000179218	chr19
ACHE_SERT_LC_WM	TMEM108	-0.593397	5.95e-05	0.0093819	-4.0573	ENSG00000144868	chr3
ACHE_SERT_LC_WM	SNTA1	-0.389105	5.41e-05	0.00870881	-4.08035	ENSG00000101400	chr20
ACHE_SERT_LC_WM	CTDSP2	-0.537001	6.84e-05	0.010191	-4.02338	ENSG00000175215	chr12
ACHE_SERT_LC_WM	UBE2Q2	0.495252	6.85e-05	0.010191	4.02293	ENSG00000140367	chr15
ACHE_SERT_LC_WM	IL17D	-0.528465	6.86e-05	0.010191	-4.02262	ENSG00000172458	chr13
ACHE_SERT_LC_WM	RRP15	-0.657963	7.33e-05	0.0106836	-4.00637	ENSG00000067533	chr1
ACHE_SERT_LC_WM	SNX30	0.613041	7.6e-05	0.0107672	3.99737	ENSG00000148158	chr9
ACHE_SERT_LC_WM	DICER1	0.522412	7.8e-05	0.0107672	3.99107	ENSG00000100697	chr14
ACHE_SERT_LC_WM	ISOC1	0.539075	8.29e-05	0.0111588	3.97581	ENSG00000066583	chr5
ACHE_SERT_LC_WM	ACTN1	0.671826	8.37e-05	0.0111588	3.97343	ENSG00000072110	chr14
ACHE_SERT_LC_WM	POLD2	-0.49095	8.8e-05	0.0112426	-3.96127	ENSG00000106628	chr7
ACHE_SERT_LC_WM	PLSCR4	-0.662127	8.87e-05	0.0112426	-3.96174	ENSG00000114698	chr3
ACHE_SERT_LC_WM	HBA1	-1.13452	8.6e-05	0.0112426	-3.97172	ENSG00000206172	chr16
ACHE_SERT_LC_WM	MFGE8	-0.560199	9.29e-05	0.0115826	-3.94764	ENSG00000140545	chr15
ACHE_SERT_LC_WM	ITFG1	0.323659	7.8e-05	0.0107672	3.99091	ENSG00000129636	chr16
ACHE_SERT_LC_WM	MRPS27	-0.509466	0.00010453	0.0126328	-3.91825	ENSG00000113048	chr5
ACHE_SERT_LC_WM	C1QB	-0.745122	0.00010461	0.0126328	-3.92265	ENSG00000173369	chr1
ACHE_SERT_LC_WM	TWF2	-0.550415	0.00011242	0.0133673	-3.90002	ENSG00000247596	chr3
ACHE_SERT_LC_WM	RYR3	-0.611066	0.00011423	0.013377	-3.896	ENSG00000198838	chr15
ACHE_SERT_LC_WM	IFRD1	-0.520518	0.00012506	0.0144263	-3.87318	ENSG00000006652	chr7
ACHE_SERT_LC_WM	ELMO2	0.498842	0.0001343	0.0152646	3.85514	ENSG00000062598	chr20
ACHE_SERT_LC_WM	RCBTB1	0.527354	0.00015612	0.0163918	3.8168	ENSG00000136144	chr13
ACHE_SERT_LC_WM	APPL2	-0.658296	0.0001579	0.0163918	-3.81391	ENSG00000136044	chr12
ACHE_SERT_LC_WM	TYROBP	-0.734372	0.00015906	0.0163918	-3.81387	ENSG00000011600	chr19
ACHE_SERT_LC_WM	PCMTD1	0.476513	0.00015696	0.0163918	3.81543	ENSG00000168300	chr8
ACHE_SERT_LC_WM	RAB12	-0.493143	0.00015817	0.0163918	-3.81347	ENSG00000206418	chr18
ACHE_SERT_LC_WM	LSM2	-0.531006	0.00016602	0.0168836	-3.80105	ENSG00000204392	chr6
ACHE_SERT_LC_WM	CSNK2B	0.330416	0.00014976	0.0163918	3.82743	ENSG00000204435	chr6
ACHE_SERT_LC_WM	SIPA1L2	0.485659	0.00017216	0.0172809	3.79172	ENSG00000116991	chr1
ACHE_SERT_LC_WM	ATP8A1	0.388132	0.00015598	0.0163918	3.81703	ENSG00000124406	chr4
ACHE_SERT_LC_WM	HAUS2	0.622465	0.00018241	0.0178169	3.77684	ENSG00000137814	chr15
ACHE_SERT_LC_WM	DDX50	-0.508607	0.00018392	0.0178169	-3.77471	ENSG00000107625	chr10
ACHE_SERT_LC_WM	PID1	-0.547556	0.00018931	0.0180637	-3.76725	ENSG00000153823	chr2
ACHE_SERT_LC_WM	LGR5	0.756929	0.00018442	0.0178169	3.77401	ENSG00000139292	chr12
ACHE_SERT_LC_WM	FBXO25	-0.479578	0.00020803	0.0193722	-3.7428	ENSG00000147364	chr8
ACHE_SERT_LC_WM	SPAST	-0.489142	0.00022228	0.0202292	-3.72555	ENSG00000021574	chr2
ACHE_SERT_LC_WM	PIGS	-0.51912	0.00022247	0.0202292	-3.72533	ENSG00000087111	chr17
ACHE_SERT_LC_WM	DVL3	0.467329	0.00023229	0.0208761	3.71406	ENSG00000161202	chr3
ACHE_SERT_LC_WM	LSM1	0.515926	0.00023721	0.0210482	3.70857	ENSG00000175324	chr8
ACHE_SERT_LC_WM	BCKDK	-0.471238	0.00024119	0.0210482	-3.70421	ENSG00000103507	chr16
ACHE_SERT_LC_WM	CSTF3	-0.520791	0.0002594	0.0222763	-3.6851	ENSG00000176102	chr11
ACHE_SERT_LC_WM	DNASE2	-0.554733	0.00026542	0.0222979	-3.67905	ENSG00000105612	chr19
ACHE_SERT_LC_WM	LARP4B	0.414462	0.00026539	0.0222979	3.67908	ENSG00000107929	chr10
ACHE_SERT_LC_WM	SALL3	-0.639424	0.0002778	0.0227519	-3.66701	ENSG00000256463	chr18
ACHE_SERT_LC_WM	TACC2	-0.514072	0.00027795	0.0227519	-3.66688	ENSG00000138162	chr10
ACHE_SERT_LC_WM	NLN	0.597422	0.00027965	0.0227519	3.66526	ENSG00000123213	chr5
ACHE_SERT_LC_WM	PTS	-0.361102	0.00024237	0.0210482	-3.70293	ENSG00000150787	chr11
ACHE_SERT_LC_WM	SEC11A	-0.420119	0.00030192	0.0235715	-3.64495	ENSG00000140612	chr15
ACHE_SERT_LC_WM	AIF1	-0.767387	0.00032648	0.0244991	-3.62698	ENSG00000204472	chr6
ACHE_SERT_LC_WM	SESTD1	-0.479871	0.00032156	0.0244991	-3.62819	ENSG00000187231	chr2
ACHE_SERT_LC_WM	ZFP36L1	-0.482338	0.00028288	0.0227745	-3.66554	ENSG00000185650	chr14
ACHE_SERT_LC_WM	OSTM1	-0.379712	0.00029945	0.0235715	-3.64714	ENSG00000081087	chr6
ACHE_SERT_LC_WM	MRVI1	-0.510401	0.00032537	0.0244991	-3.62541	ENSG00000072952	chr11
ACHE_SERT_LC_WM	RNF216	0.425304	0.00034326	0.0252673	3.61074	ENSG00000011275	chr7
ACHE_SERT_LC_WM	PER3	0.568024	0.0003861	0.0273775	3.57915	ENSG00000049246	chr1
ACHE_SERT_LC_WM	C11orf49	-0.339689	0.00034018	0.0252673	-3.61315	ENSG00000149179	chr11
ACHE_SERT_LC_WM	OGFR	-0.503086	0.00038976	0.0273861	-3.5766	ENSG00000060491	chr20
ACHE_SERT_LC_WM	SMIM12	-0.375385	0.00036079	0.0258199	-3.59739	ENSG00000163866	chr1
ACHE_SERT_LC_WM	SPRYD3	0.275583	0.00030033	0.0235715	3.64636	ENSG00000167778	chr12
ACHE_SERT_LC_WM	ZFAND1	-0.455934	0.00040462	0.0279225	-3.5665	ENSG00000104231	chr8
ACHE_SERT_LC_WM	TBRG1	0.400144	0.00039993	0.0278475	3.56965	ENSG00000154144	chr11
ACHE_SERT_LC_WM	VPS8	0.431726	0.00041305	0.0282516	3.56092	ENSG00000156931	chr3
ACHE_SERT_LC_WM	COMMD3	0.533176	0.00043313	0.0291103	3.54804	ENSG00000148444	chr10
ACHE_SERT_LC_WM	TAFA2	0.5773	0.00044206	0.0294541	3.5425	ENSG00000198673	chr12
ACHE_SERT_LC_WM	GDI2	-0.256039	0.00034785	0.0253636	-3.60718	ENSG00000057608	chr10
ACHE_SERT_LC_WM	GRIK2	0.513716	0.00045924	0.0297445	3.53212	ENSG00000164418	chr6
ACHE_SERT_LC_WM	CORO2B	0.457198	0.00043296	0.0291103	3.54816	ENSG00000103647	chr15
ACHE_SERT_LC_WM	PPP1R21	0.498493	0.00047392	0.0297445	3.52353	ENSG00000162869	chr2
ACHE_SERT_LC_WM	PAQR8	-0.291058	0.00035697	0.0257855	-3.60024	ENSG00000170915	chr6
ACHE_SERT_LC_WM	PLXNA4	0.543151	0.00048161	0.0297445	3.51914	ENSG00000221866	chr7
ACHE_SERT_LC_WM	CRYZL1	0.433242	0.00046671	0.0297445	3.52772	ENSG00000205758	chr21
ACHE_SERT_LC_WM	LINC00461	-0.476253	0.00047929	0.0297445	-3.52046	ENSG00000245526	chr5
ACHE_SERT_LC_WM	TMEM65	0.408127	0.00047876	0.0297445	3.52076	ENSG00000164983	chr8
ACHE_SERT_LC_WM	UBA5	0.493861	0.00051901	0.0311567	3.49864	ENSG00000081307	chr3
ACHE_SERT_LC_WM	BMPR1B	-0.636278	0.00052405	0.0311567	-3.49778	ENSG00000138696	chr4
ACHE_SERT_LC_WM	LINC01532	-0.60468	0.00053472	0.0315482	-3.49044	ENSG00000267014	chr19
ACHE_SERT_LC_WM	HSP90B1	-0.222336	0.00031692	0.0244949	-3.63206	ENSG00000166598	chr12
ACHE_SERT_LC_WM	PHF2	-0.548691	0.00056305	0.0319989	-3.47621	ENSG00000197724	chr9
ACHE_SERT_LC_WM	POMT1	-0.472838	0.00054605	0.0319146	-3.48467	ENSG00000130714	chr9
ACHE_SERT_LC_WM	HLA-DPA1	-0.618976	0.00055744	0.0319146	-3.48184	ENSG00000231389	chr6
ACHE_SERT_LC_WM	BBX	-0.413306	0.00052127	0.0311567	-3.49745	ENSG00000114439	chr3
ACHE_SERT_LC_WM	FAM177A1	0.289835	0.0004849	0.0297445	3.51727	ENSG00000151327	chr14
ACHE_SERT_LC_WM	APEH	-0.332923	0.00055742	0.0319146	-3.47898	ENSG00000164062	chr3
ACHE_SERT_LC_WM	OCIAD2	0.519719	0.00066572	0.0347657	3.4297	ENSG00000145247	chr4
ACHE_SERT_LC_WM	HEXIM1	-0.418036	0.00061886	0.0340672	-3.45003	ENSG00000186834	chr17
ACHE_SERT_LC_WM	PRPSAP1	0.365762	0.0006259	0.0340672	3.44688	ENSG00000161542	chr17
ACHE_SERT_LC_WM	PARVB	0.401118	0.00063529	0.034085	3.44274	ENSG00000188677	chr22
ACHE_SERT_LC_WM	GABRA1	0.396225	0.00048298	0.0297445	3.52166	ENSG00000022355	chr5
ACHE_SERT_LC_WM	XPR1	0.388565	0.00063474	0.034085	3.44298	ENSG00000143324	chr1
ACHE_SERT_LC_WM	BHLHE41	-0.347328	0.00058538	0.033025	-3.46545	ENSG00000123095	chr12
ACHE_SERT_LC_WM	PDLIM5	-0.387699	0.00062234	0.0340672	-3.44847	ENSG00000163110	chr4
ACHE_SERT_LC_WM	MAP11	-0.459351	0.00070844	0.0349091	-3.41229	ENSG00000146826	chr7
ACHE_SERT_LC_WM	GBE1	-0.471142	0.00070654	0.0349091	-3.41304	ENSG00000114480	chr3
ACHE_SERT_LC_WM	AGAP3	0.270976	0.00055208	0.0319146	3.48164	ENSG00000133612	chr7
ACHE_SERT_LC_WM	ENHO	-0.306551	0.00047241	0.0297445	-3.52632	ENSG00000168913	chr9
ACHE_SERT_LC_WM	MYH10	0.310163	0.00060617	0.0337059	3.45578	ENSG00000133026	chr17
ACHE_SERT_LC_WM	MBD3	-0.413066	0.00069361	0.0349091	-3.41822	ENSG00000071655	chr19
ACHE_SERT_LC_WM	SRSF10	-0.390247	0.00068662	0.0349091	-3.42105	ENSG00000188529	chr1
ACHE_SERT_LC_WM	COA6	-0.463863	0.00072104	0.0352717	-3.40734	ENSG00000168275	chr1
ACHE_SERT_LC_WM	NFS1	0.468747	0.00076162	0.0363367	3.39194	ENSG00000244005	chr20
ACHE_SERT_LC_WM	CRYZ	0.554569	0.00077332	0.0366685	3.38792	ENSG00000116791	chr1
ACHE_SERT_LC_WM	INPPL1	-0.515143	0.00078674	0.0370774	-3.38279	ENSG00000165458	chr11
ACHE_SERT_LC_WM	ATP1A2	-0.342148	0.00046556	0.0297445	-3.53189	ENSG00000018625	chr1
ACHE_SERT_LC_WM	HIP1R	-0.375204	0.00073797	0.0358726	-3.40083	ENSG00000130787	chr12
ACHE_SERT_LC_WM	NTSR2	-0.358676	0.00067303	0.0349091	-3.42664	ENSG00000169006	chr2
ACHE_SERT_LC_WM	NPTX2	0.652606	0.00086148	0.0399822	3.35894	ENSG00000106236	chr7
ACHE_SERT_LC_WM	MTSS2	-0.387385	0.00070477	0.0349091	-3.41404	ENSG00000132613	chr16
ACHE_SERT_LC_WM	ITGB1BP1	-0.365928	0.00070417	0.0349091	-3.41398	ENSG00000119185	chr2
ACHE_SERT_LC_WM	NRBP1	0.319852	0.00070911	0.0349091	3.41202	ENSG00000115216	chr2
ACHE_SERT_LC_WM	CYP7B1	-0.50355	0.0008945	0.0404881	-3.34638	ENSG00000172817	chr8
ACHE_SERT_LC_WM	CX3CR1	-0.633532	0.00094293	0.0411748	-3.33272	ENSG00000168329	chr3
ACHE_SERT_LC_WM	RAB18	-0.235239	0.0006653	0.0347657	-3.42987	ENSG00000099246	chr10
ACHE_SERT_LC_WM	IQSEC3	0.424295	0.00087529	0.0402684	3.35256	ENSG00000120645	chr12
ACHE_SERT_LC_WM	TUBB	0.189913	0.00048942	0.0297854	3.51474	ENSG00000196230	chr6
ACHE_SERT_LC_WM	TMX3	-0.378731	0.00086389	0.0399822	-3.35629	ENSG00000166479	chr18
ACHE_SERT_LC_WM	TNRC18	-0.451383	0.00097555	0.0421229	-3.32159	ENSG00000182095	chr7
ACHE_SERT_LC_WM	SULT1A1	-0.430643	0.00093195	0.0409265	-3.33467	ENSG00000196502	chr16
ACHE_SERT_LC_WM	DAG1	-0.398819	0.00091003	0.0404881	-3.34147	ENSG00000173402	chr3
ACHE_SERT_LC_WM	IFIT5	-0.423301	0.00095515	0.0414739	-3.32764	ENSG00000152778	chr10
ACHE_SERT_LC_WM	SLC39A14	-0.556066	0.00103473	0.043905	-3.30467	ENSG00000104635	chr8
ACHE_SERT_LC_WM	SLC1A3	-0.424495	0.00063945	0.034085	-3.4442	ENSG00000079215	chr5
ACHE_SERT_LC_WM	MTRNR2L12	0.523378	0.00019552	0.0184292	3.7631	ENSG00000269028	chr3
ACHE_SERT_LC_WM	TRIM8	-0.363097	0.00090705	0.0404881	-3.34241	ENSG00000171206	chr10
ACHE_SERT_LC_WM	TMEM30A	0.211918	0.00067874	0.0349091	3.42428	ENSG00000112697	chr6
ACHE_SERT_LC_WM	ADCYAP1R1	-0.283163	0.00074744	0.0360654	-3.39724	ENSG00000078549	chr7
ACHE_SERT_LC_WM	HBA2	-0.890425	0.00075126	0.0360654	-3.39896	ENSG00000188536	chr16
ACHE_SERT_LC_WM	PEBP4	-0.539928	0.00103282	0.043905	-3.30606	ENSG00000134020	chr8
ACHE_SERT_LC_WM	ATF6	-0.458127	0.00103636	0.043905	-3.30422	ENSG00000118217	chr1
ACHE_SERT_LC_WM	GABRB2	0.424756	0.00091149	0.0404881	3.34251	ENSG00000145864	chr5
ACHE_SERT_LC_WM	EPHB1	0.534739	0.00112445	0.0459568	3.28066	ENSG00000154928	chr3
ACHE_SERT_LC_WM	OSER1	-0.463542	0.00109847	0.0456457	-3.28743	ENSG00000132823	chr20
ACHE_SERT_LC_WM	C6orf89	0.27245	0.00090311	0.0404881	3.34365	ENSG00000198663	chr6
ACHE_SERT_LC_WM	MRO	-0.48258	0.00107235	0.0450443	-3.2945	ENSG00000134042	chr18
ACHE_SERT_LC_WM	SRP54	-0.356039	0.00103954	0.043905	-3.30334	ENSG00000100883	chr14
ACHE_SERT_LC_WM	SLC25A1	-0.319963	0.00092495	0.0408513	-3.33683	ENSG00000100075	chr22
ACHE_SERT_LC_WM	DNAJC4	-0.415651	0.00115327	0.0464252	-3.27333	ENSG00000110011	chr11
ACHE_SERT_LC_WM	BICD1	0.402722	0.00112414	0.0459568	3.28074	ENSG00000151746	chr12
ACHE_SERT_LC_WM	ENKUR	-0.570768	0.00123432	0.048182	-3.25366	ENSG00000151023	chr10
ACHE_SERT_LC_WM	LSM4	-0.245954	0.0008883	0.0404881	-3.34836	ENSG00000130520	chr19
ACHE_SERT_LC_WM	UTRN	0.408134	0.00114435	0.0463074	3.27558	ENSG00000152818	chr6
ACHE_SERT_LC_WM	INPP4A	-0.362069	0.00112974	0.0459568	-3.2793	ENSG00000040933	chr2
ACHE_SERT_LC_WM	ANO8	0.458418	0.00131293	0.0500126	3.23553	ENSG00000074855	chr19
ACHE_SERT_LC_WM	CNPPD1	-0.43144	0.00131357	0.0500126	-3.23539	ENSG00000115649	chr2
ACHE_SERT_LC_WM	RTBDN	0.629716	0.00136737	0.0513028	3.22362	ENSG00000132026	chr19
ACHE_SERT_LC_WM	GABBR2	0.348178	0.00108555	0.0453525	3.29085	ENSG00000136928	chr9
ACHE_SERT_LC_WM	NUPR1	-0.416141	0.00110787	0.0457902	-3.28696	ENSG00000176046	chr16
ACHE_SERT_LC_WM	CAT	-0.577224	0.00143696	0.0531398	-3.20901	ENSG00000121691	chr11
ACHE_SERT_LC_WM	MAX	-0.399934	0.00131291	0.0500126	-3.23554	ENSG00000125952	chr14
ACHE_SERT_LC_WM	PPP1R37	-0.498007	0.00142959	0.0531218	-3.21052	ENSG00000104866	chr19
ACHE_SERT_LC_WM	YBX1	-0.347707	0.00117279	0.0467243	-3.26845	ENSG00000065978	chr1
ACHE_SERT_LC_WM	RBMS3	0.432718	0.00136377	0.0513028	3.22439	ENSG00000144642	chr3
ACHE_SERT_LC_WM	RRAGD	-0.471062	0.00146192	0.0538058	-3.20393	ENSG00000025039	chr6
ACHE_SERT_LC_WM	NBPF20	0.622464	0.00149209	0.0546558	3.19789	ENSG00000162825	chr1
ACHE_SERT_LC_WM	CNOT7	0.28342	0.001212	0.0475509	3.25889	ENSG00000198791	chr8
ACHE_SERT_LC_WM	SGPP2	0.419959	0.00142149	0.0530757	3.2122	ENSG00000163082	chr2
ACHE_SERT_LC_WM	PURA	0.305015	0.00116425	0.0466241	3.27058	ENSG00000185129	chr5
ACHE_SERT_LC_WM	SLC3A2	-0.301999	0.00118864	0.0471126	-3.26456	ENSG00000168003	chr11
ACHE_SERT_LC_WM	NDRG2	-0.242696	0.00065683	0.0347657	-3.4366	ENSG00000165795	chr14
ACHE_SERT_LC_WM	CSPG5	0.292075	0.00120077	0.0473509	3.2616	ENSG00000114646	chr3
ACHE_SERT_LC_WM	GAREM1	-0.52632	0.00161233	0.0569026	-3.17491	ENSG00000141441	chr18
ACHE_SERT_LC_WM	GLDN	0.560296	0.00159859	0.0566767	3.17779	ENSG00000186417	chr15
ACHE_SERT_LC_WM	SLC6A11	-0.452149	0.00125156	0.0486097	-3.25215	ENSG00000132164	chr3
ACHE_SERT_LC_WM	MOBP	0.426792	0.00081051	0.0379663	3.37748	ENSG00000168314	chr3
ACHE_SERT_LC_WM	PEX14	0.480424	0.00164406	0.0572113	3.16911	ENSG00000142655	chr1
ACHE_SERT_LC_WM	DNAJC8	0.252654	0.00129897	0.0500126	3.23866	ENSG00000126698	chr1
ACHE_SERT_LC_WM	MUSTN1	-0.589972	0.00180221	0.0596709	-3.1424	ENSG00000272573	chr3
ACHE_SERT_LC_WM	POLR2G	-0.3497	0.00154652	0.0558554	-3.18728	ENSG00000168002	chr11
ACHE_SERT_LC_WM	LRP10	-0.453378	0.00171715	0.0584662	-3.15613	ENSG00000197324	chr14
ACHE_SERT_LC_WM	ABCF2	0.360156	0.00164658	0.0572113	3.16865	ENSG00000033050	chr7
ACHE_SERT_LC_WM	IQGAP1	0.544655	0.00184821	0.0607865	3.13409	ENSG00000140575	chr15
ACHE_SERT_LC_WM	ZNF24	-0.375509	0.00165153	0.0572113	-3.16776	ENSG00000172466	chr18
ACHE_SERT_LC_WM	ATG9A	-0.366971	0.00164082	0.0572113	-3.1697	ENSG00000198925	chr2
ACHE_SERT_LC_WM	ANAPC5	0.312889	0.00158467	0.0564419	3.18005	ENSG00000089053	chr12
ACHE_SERT_LC_WM	STX1A	0.579207	0.00193353	0.0620095	3.1207	ENSG00000106089	chr7
ACHE_SERT_LC_WM	LTA4H	-0.393527	0.00180657	0.0596709	-3.14093	ENSG00000111144	chr12
ACHE_SERT_LC_WM	ROGDI	-0.287947	0.00151099	0.055087	-3.19417	ENSG00000067836	chr16
ACHE_SERT_LC_WM	MRPL54	-0.398348	0.0017856	0.0596709	-3.14443	ENSG00000183617	chr19
ACHE_SERT_LC_WM	RPUSD3	-0.44162	0.00195572	0.0624619	-3.11705	ENSG00000156990	chr3
ACHE_SERT_LC_WM	TUSC2	0.295468	0.00156529	0.05601	3.1837	ENSG00000114383	chr3
ACHE_SERT_LC_WM	PYGM	-0.572947	0.00201409	0.0637987	-3.10855	ENSG00000068976	chr11
ACHE_SERT_LC_WM	SKAP2	-0.366422	0.00176121	0.0591843	-3.14855	ENSG00000005020	chr7
ACHE_SERT_LC_WM	CCDC107	0.415752	0.00190961	0.0617547	3.12425	ENSG00000159884	chr9
ACHE_SERT_LC_WM	NUDT12	-0.565205	0.00209874	0.0656858	-3.09569	ENSG00000112874	chr5
ACHE_SERT_LC_WM	S100A11	-0.576165	0.00211004	0.0656858	-3.09475	ENSG00000163191	chr1
ACHE_SERT_LC_WM	RTP5	-0.390656	0.00179733	0.0596709	-3.1428	ENSG00000188011	chr2
ACHE_SERT_LC_WM	EXOC2	0.437725	0.00213315	0.0656858	3.09075	ENSG00000112685	chr6
ACHE_SERT_LC_WM	IL13RA1	-0.473853	0.00220462	0.0670848	-3.08072	ENSG00000131724	chrX
ACHE_SERT_LC_WM	TMEM258	-0.324168	0.00171089	0.0584662	-3.15722	ENSG00000134825	chr11
ACHE_SERT_LC_WM	TATDN2	0.480901	0.00227312	0.0677983	3.07138	ENSG00000157014	chr3
ACHE_SERT_LC_WM	INTU	-0.46221	0.00228673	0.0677983	-3.06955	ENSG00000164066	chr4
ACHE_SERT_LC_WM	PRR5	-0.450814	0.00228242	0.0677983	-3.07013	ENSG00000186654	chr22
ACHE_SERT_LC_WM	GTF2H1	0.476637	0.00228421	0.0677983	3.06989	ENSG00000110768	chr11
ACHE_SERT_LC_WM	FAM89B	0.471806	0.00228623	0.0677983	3.06962	ENSG00000176973	chr11
ACHE_SERT_LC_WM	SCARB2	0.229527	0.00155774	0.0559988	3.18514	ENSG00000138760	chr4
ACHE_SERT_LC_WM	CSDC2	0.375942	0.00207179	0.0653587	3.09961	ENSG00000172346	chr22
ACHE_SERT_LC_WM	RBP1	-0.400941	0.00212548	0.0656858	-3.09184	ENSG00000114115	chr3
ACHE_SERT_LC_WM	NRXN1	0.257688	0.00165808	0.0572113	3.16658	ENSG00000179915	chr2
ACHE_SERT_LC_WM	TARBP1	0.539232	0.00241876	0.068884	3.05236	ENSG00000059588	chr1
ACHE_SERT_LC_WM	C1QTNF4	-0.326167	0.00154476	0.0558554	-3.18958	ENSG00000172247	chr11
ACHE_SERT_LC_WM	CENPC	-0.51833	0.00243309	0.068884	-3.05054	ENSG00000145241	chr4
ACHE_SERT_LC_WM	FERMT2	-0.445156	0.00231509	0.0678682	-3.06578	ENSG00000073712	chr14
ACHE_SERT_LC_WM	PHACTR3	0.351018	0.00214391	0.065755	3.08922	ENSG00000087495	chr20
ACHE_SERT_LC_WM	UBE4B	0.335481	0.00217102	0.0663233	3.08539	ENSG00000130939	chr1
ACHE_SERT_LC_WM	MFSD1	-0.390261	0.00228948	0.0677983	-3.06919	ENSG00000118855	chr3
ACHE_SERT_LC_WM	AKAP1	0.448888	0.00242985	0.068884	3.05095	ENSG00000121057	chr17
ACHE_SERT_LC_WM	SH3GLB2	0.281587	0.00190319	0.0617547	3.12526	ENSG00000148341	chr9
ACHE_SERT_LC_WM	PRKAR2B	0.31556	0.002129	0.0656858	3.09134	ENSG00000005249	chr7
ACHE_SERT_LC_WM	CHGB	-0.388263	0.00133376	0.0505326	-3.23366	ENSG00000089199	chr20
ACHE_SERT_LC_WM	SCAMP1	0.207197	0.00170598	0.0584662	3.15808	ENSG00000085365	chr5
ACHE_SERT_LC_WM	MBP	0.379134	0.00059997	0.0336028	3.46196	ENSG00000197971	chr18
ACHE_SERT_LC_WM	C9orf16	0.279159	0.00199169	0.0633487	3.11155	ENSG00000171159	chr9
ACHE_SERT_LC_WM	PIP4K2B	0.247902	0.00187878	0.0612704	3.12915	ENSG00000276293	chr17
ACHE_SERT_LC_WM	ANO5	0.420078	0.00262395	0.0729514	3.02727	ENSG00000171714	chr11
ACHE_SERT_LC_WM	TPPP3	-0.390098	0.00175829	0.0591843	-3.15156	ENSG00000159713	chr16
ACHE_SERT_LC_WM	SDHC	-0.224331	0.00192719	0.0620095	-3.12149	ENSG00000143252	chr1
ACHE_SERT_LC_WM	EHD2	-0.519661	0.00280006	0.0752575	-3.00714	ENSG00000024422	chr19
ACHE_SERT_LC_WM	TFRC	0.472048	0.00240993	0.068884	3.05523	ENSG00000072274	chr3
ACHE_SERT_LC_WM	SNRNP70	-0.291576	0.0022487	0.0677983	-3.07468	ENSG00000104852	chr19
ACHE_SERT_LC_WM	FUNDC1	0.358443	0.00246963	0.0694101	3.04596	ENSG00000069509	chrX
ACHE_SERT_LC_WM	ZFP36L2	-0.439011	0.00244299	0.068912	-3.05051	ENSG00000152518	chr2
ACHE_SERT_LC_WM	AHNAK	-0.390218	0.00236475	0.0684536	-3.06004	ENSG00000124942	chr11
ACHE_SERT_LC_WM	NRDC	0.278896	0.00231519	0.0678682	3.06577	ENSG00000078618	chr1
ACHE_SERT_LC_WM	RRM1	0.415168	0.00283518	0.0752575	3.00326	ENSG00000167325	chr11
ACHE_SERT_LC_WM	TEAD1	-0.443559	0.00277537	0.0752575	-3.00989	ENSG00000187079	chr11
ACHE_SERT_LC_WM	MCC	-0.566315	0.00303235	0.0770955	-2.98255	ENSG00000171444	chr5
ACHE_SERT_LC_WM	PRPF38A	0.504721	0.00299256	0.0764377	2.98641	ENSG00000134748	chr1
ACHE_SERT_LC_WM	GARNL3	0.383737	0.00279564	0.0752575	3.00763	ENSG00000136895	chr9
ACHE_SERT_LC_WM	PPTC7	0.420436	0.00284543	0.0752575	3.00214	ENSG00000196850	chr12
ACHE_SERT_LC_WM	RING1	-0.348534	0.0026479	0.0733536	-3.02446	ENSG00000204227	chr6
ACHE_SERT_LC_WM	RFC1	0.377101	0.00270537	0.0741484	3.01781	ENSG00000035928	chr4
ACHE_SERT_LC_WM	KIAA0408	0.267201	0.00233699	0.0679479	3.0629	ENSG00000189367	chr6
ACHE_SERT_LC_WM	ARRDC3	-0.458799	0.00294496	0.0762665	-2.99142	ENSG00000113369	chr5
ACHE_SERT_LC_WM	SLC8A2	0.377206	0.00282478	0.0752575	3.0044	ENSG00000118160	chr19
ACHE_SERT_LC_WM	KIF1B	0.168931	0.00172904	0.0586129	3.15407	ENSG00000054523	chr1
ACHE_SERT_LC_WM	LDB3	0.590519	0.00316334	0.0782895	2.97022	ENSG00000122367	chr10
ACHE_SERT_LC_WM	TAGLN	-0.667345	0.00311906	0.0782701	-2.97555	ENSG00000149591	chr11
ACHE_SERT_LC_WM	MED22	0.390775	0.00315975	0.0782895	2.96938	ENSG00000148297	chr9
ACHE_SERT_LC_WM	MTG1	-0.427479	0.00314977	0.0782895	-2.97038	ENSG00000148824	chr10
ACHE_SERT_LC_WM	MIB1	0.317644	0.00277232	0.0752575	3.01023	ENSG00000101752	chr18
ACHE_SERT_LC_WM	KCTD6	-0.439205	0.00320314	0.078345	-2.9651	ENSG00000168301	chr3
ACHE_SERT_LC_WM	NRGN	0.495829	0.0029804	0.0764377	2.98913	ENSG00000154146	chr11
ACHE_SERT_LC_WM	WDR12	0.449415	0.00322839	0.0787136	2.96263	ENSG00000138442	chr2
ACHE_SERT_LC_WM	MARK3	0.323704	0.00284394	0.0752575	3.0023	ENSG00000075413	chr14
ACHE_SERT_LC_WM	SLC4A8	0.298278	0.00259388	0.0723757	3.03083	ENSG00000050438	chr12
ACHE_SERT_LC_WM	UROD	0.301401	0.00267715	0.0738171	3.02106	ENSG00000126088	chr1
ACHE_SERT_LC_WM	PACSIN2	0.31822	0.00278559	0.0752575	3.00875	ENSG00000100266	chr22
ACHE_SERT_LC_WM	TTYH1	-0.253529	0.00186366	0.0610347	-3.13233	ENSG00000167614	chr19
ACHE_SERT_LC_WM	TNFSF13	-0.497471	0.00326998	0.0789802	-2.95905	ENSG00000161955	chr17
ACHE_SERT_LC_WM	NSUN5	-0.400449	0.00326596	0.0789802	-2.95899	ENSG00000130305	chr7
ACHE_SERT_LC_WM	KPNA5	0.334269	0.00296027	0.0762665	2.9898	ENSG00000196911	chr6
ACHE_SERT_LC_WM	AZI2	-0.330162	0.00286114	0.0752575	-3.00042	ENSG00000163512	chr3
ACHE_SERT_LC_WM	PHACTR1	-0.375706	0.00316653	0.0782895	-2.96871	ENSG00000112137	chr6
ACHE_SERT_LC_WM	GPR37L1	-0.305218	0.0023837	0.0684896	-3.05736	ENSG00000170075	chr1
ACHE_SERT_LC_WM	PKIG	-0.400953	0.00317048	0.0782895	-2.96832	ENSG00000168734	chr20
ACHE_SERT_LC_WM	ZNRD2	0.509125	0.00365347	0.0818385	2.92352	ENSG00000173465	chr11
ACHE_SERT_LC_WM	CCDC124	-0.338718	0.00295358	0.0762665	-2.99051	ENSG00000007080	chr19
ACHE_SERT_LC_WM	GRIA4	0.251529	0.00238371	0.0684896	3.05684	ENSG00000152578	chr11
ACHE_SERT_LC_WM	WDR34	0.530428	0.00363702	0.0818385	2.92509	ENSG00000119333	chr9
ACHE_SERT_LC_WM	BRAP	-0.414854	0.00357872	0.0818385	-2.93008	ENSG00000089234	chr12
ACHE_SERT_LC_WM	GPD1L	0.365534	0.00318317	0.078345	2.96707	ENSG00000152642	chr3
ACHE_SERT_LC_WM	FBXO45	0.440746	0.00356093	0.0818385	2.93166	ENSG00000174013	chr3
ACHE_SERT_LC_WM	SNX21	-0.446015	0.00359432	0.0818385	-2.9287	ENSG00000124104	chr20
ACHE_SERT_LC_WM	RGS17	0.43847	0.00363225	0.0818385	2.92537	ENSG00000091844	chr6
ACHE_SERT_LC_WM	MRPS11	-0.329132	0.00307703	0.0774669	-2.9777	ENSG00000181991	chr15
ACHE_SERT_LC_WM	AL590617.2	-0.548724	0.00387453	0.0850159	-2.90479	ENSG00000225177	chr6
ACHE_SERT_LC_WM	LRATD1	0.488514	0.00371676	0.0825483	2.91805	ENSG00000162981	chr2
ACHE_SERT_LC_WM	NPRL3	-0.409294	0.00352096	0.0818385	-2.93524	ENSG00000103148	chr16
ACHE_SERT_LC_WM	KIAA0232	0.276732	0.00299659	0.0764377	2.98599	ENSG00000170871	chr4
ACHE_SERT_LC_WM	MKKS	-0.355441	0.00344206	0.0814346	-2.94242	ENSG00000125863	chr20
ACHE_SERT_LC_WM	UBE2QL1	0.298708	0.00292155	0.076063	2.99391	ENSG00000215218	chr5
ACHE_SERT_LC_WM	CEP68	-0.40016	0.00361101	0.0818385	-2.92723	ENSG00000011523	chr2
ACHE_SERT_LC_WM	SNAPC3	0.400086	0.00366362	0.0818385	2.92263	ENSG00000164975	chr9
ACHE_SERT_LC_WM	FOXP1	0.456362	0.00354709	0.0818385	2.93364	ENSG00000114861	chr3
ACHE_SERT_LC_WM	HSD17B11	-0.435284	0.00384659	0.0847017	-2.9071	ENSG00000198189	chr4
ACHE_SERT_LC_WM	FBL	-0.393351	0.0036943	0.0822861	-2.91998	ENSG00000105202	chr19
ACHE_SERT_LC_WM	PDS5A	-0.352464	0.00353402	0.0818385	-2.93407	ENSG00000121892	chr4
ACHE_SERT_LC_WM	PRDX6	-0.210958	0.00231818	0.0678682	-3.06538	ENSG00000117592	chr1
ACHE_SERT_LC_WM	ALDH1L1	-0.431673	0.00361292	0.0818385	-2.92723	ENSG00000144908	chr3
ACHE_SERT_LC_WM	LMAN2	-0.38511	0.00351747	0.0818385	-2.93556	ENSG00000169223	chr5
ACHE_SERT_LC_WM	SIVA1	-0.405704	0.00363253	0.0818385	-2.92534	ENSG00000184990	chr14
ACHE_SERT_LC_WM	PPP2R5C	-0.235121	0.00282236	0.0752575	-3.00467	ENSG00000078304	chr14
ACHE_SERT_LC_WM	PDE8B	0.334646	0.00335535	0.0802895	2.95048	ENSG00000113231	chr5
ACHE_SERT_LC_WM	SLC7A11	-0.43652	0.00342232	0.0813881	-2.94563	ENSG00000151012	chr4
ACHE_SERT_LC_WM	IQCK	-0.494737	0.00419551	0.0895759	-2.87926	ENSG00000174628	chr16
ACHE_SERT_LC_WM	POMP	-0.243707	0.00268374	0.0738171	-3.0203	ENSG00000132963	chr13
ACHE_SERT_LC_WM	EFEMP1	-0.501589	0.00332389	0.0797838	-2.95557	ENSG00000115380	chr2
ACHE_SERT_LC_WM	NUCKS1	0.196365	0.00210424	0.0656858	3.09489	ENSG00000069275	chr1
ACHE_SERT_LC_WM	GINM1	-0.373031	0.0038117	0.0844143	-2.91001	ENSG00000055211	chr6
ACHE_SERT_LC_WM	WDR7	0.244201	0.00307625	0.0774669	2.97778	ENSG00000091157	chr18
ACHE_SERT_LC_WM	PTBP1	-0.468449	0.0042375	0.0897304	-2.87606	ENSG00000011304	chr19
ACHE_SERT_LC_WM	DIRAS3	0.497158	0.0030724	0.0774669	2.98036	ENSG00000162595	chr1
ACHE_SERT_LC_WM	KBTBD7	-0.421203	0.00421861	0.0895759	-2.8775	ENSG00000120696	chr13
ACHE_SERT_LC_WM	COMMD7	-0.309843	0.00363775	0.0818385	-2.92489	ENSG00000149600	chr20
ACHE_SERT_LC_WM	FEZ2	0.294078	0.00353171	0.0818385	2.93427	ENSG00000171055	chr2
ACHE_SERT_LC_WM	PSMA3	0.325551	0.00366072	0.0818385	2.92288	ENSG00000100567	chr14
ACHE_SERT_LC_WM	ELMO1	0.33251	0.00355152	0.0818385	2.9325	ENSG00000155849	chr7
ACHE_SERT_LC_WM	ROCK1	-0.406608	0.00384487	0.0847017	-2.90755	ENSG00000067900	chr18
ACHE_SERT_LC_WM	TCERG1	0.367592	0.0039996	0.0865907	2.89462	ENSG00000113649	chr5
ACHE_SERT_LC_WM	MMS19	-0.398891	0.00411371	0.0885652	-2.8856	ENSG00000155229	chr10
ACHE_SERT_LC_WM	CAMSAP2	0.238194	0.00291149	0.076063	2.99499	ENSG00000118200	chr1
ACHE_SERT_LC_WM	PTRHD1	-0.435744	0.00420812	0.0895759	-2.8783	ENSG00000184924	chr2
ACHE_SERT_LC_WM	GIT1	0.280981	0.00355574	0.0818385	2.93212	ENSG00000108262	chr17
ACHE_SERT_LC_WM	AMN1	0.371706	0.00418757	0.0895759	2.87987	ENSG00000151743	chr12
ACHE_SERT_LC_WM	CC2D1A	0.405331	0.00433901	0.0903942	2.86842	ENSG00000132024	chr19
ACHE_SERT_LC_WM	CYBA	-0.501887	0.00460204	0.0940983	-2.84961	ENSG00000051523	chr16
ACHE_SERT_LC_WM	UMAD1	0.385191	0.00433471	0.0903942	2.86874	ENSG00000219545	chr7
ACHE_SERT_LC_WM	GJA1	-0.41217	0.00249966	0.0699996	-3.04456	ENSG00000152661	chr6
ACHE_SERT_LC_WM	AD000090.1	0.845786	0.00494049	0.0969163	2.82816	ENSG00000283907	chr19
ACHE_SERT_LC_WM	DNAJB11	-0.384606	0.00438901	0.0909455	-2.86472	ENSG00000090520	chr3
ACHE_SERT_LC_WM	CDIPT	0.231122	0.00344535	0.0814346	2.94211	ENSG00000103502	chr16
ACHE_SERT_LC_WM	YY1	-0.290642	0.00391369	0.0852082	-2.90157	ENSG00000100811	chr14
ACHE_SERT_LC_WM	MOCS2	-0.291332	0.00390577	0.0852082	-2.90222	ENSG00000164172	chr5
ACHE_SERT_LC_WM	OAT	0.22216	0.00286269	0.0752575	3.00025	ENSG00000065154	chr10
ACHE_SERT_LC_WM	COPS3	0.280399	0.00406166	0.0876888	2.88968	ENSG00000141030	chr17
ACHE_SERT_LC_WM	WDR26	0.325706	0.00431635	0.0903942	2.87011	ENSG00000162923	chr1
ACHE_SERT_LC_WM	SPTLC2	0.385595	0.00454067	0.0930898	2.85373	ENSG00000100596	chr14
ACHE_SERT_LC_WM	EIF4E2	0.367109	0.00476803	0.0962195	2.83786	ENSG00000135930	chr2
ACHE_SERT_LC_WM	CHCHD5	-0.399011	0.00478527	0.0963161	-2.83668	ENSG00000125611	chr2
ACHE_SERT_LC_WM	TSPYL4	0.204649	0.00292285	0.076063	2.99377	ENSG00000187189	chr6
ACHE_SERT_LC_WM	ATRNL1	-0.371602	0.0047649	0.0962195	-2.83807	ENSG00000107518	chr10
ACHE_SERT_LC_WM	CAMK1D	0.372635	0.00486778	0.0969163	2.83111	ENSG00000183049	chr10
ACHE_SERT_LC_WM	CRH	0.817693	0.0049059	0.0969163	2.83046	ENSG00000147571	chr8
ACHE_SERT_LC_WM	C15orf61	-0.368376	0.00483162	0.096745	-2.83354	ENSG00000189227	chr15
ACHE_SERT_LC_WM	MAF	-0.443825	0.00507076	0.0979798	-2.81776	ENSG00000178573	chr16
ACHE_SERT_LC_WM	SUPT16H	0.249697	0.00388286	0.0850159	2.9041	ENSG00000092201	chr14
ACHE_SERT_LC_WM	RAB13	-0.479046	0.00502274	0.0977854	-2.82168	ENSG00000143545	chr1
ACHE_SERT_LC_WM	AGL	-0.365353	0.00492262	0.0969163	-2.82745	ENSG00000162688	chr1
ACHE_SERT_LC_WM	KIF5B	0.257506	0.00326248	0.0789802	2.95933	ENSG00000170759	chr10
ACHE_SERT_LC_WM	MASP1	-0.529244	0.00552929	0.104234	-2.7896	ENSG00000127241	chr3
ACHE_SERT_LC_WM	JAGN1	-0.332318	0.00495667	0.0969875	-2.8252	ENSG00000171135	chr3
ACHE_SERT_LC_WM	EPHA5	0.407442	0.00491072	0.0969163	2.82824	ENSG00000145242	chr4
ACHE_SERT_LC_WM	DCAKD	0.347454	0.00467752	0.0953893	2.84409	ENSG00000172992	chr17
ACHE_SERT_LC_WM	LMAN1	-0.330478	0.00481136	0.0965895	-2.83491	ENSG00000074695	chr18
ACHE_SERT_LC_WM	KDM3B	0.385987	0.00522647	0.0999886	2.80784	ENSG00000120733	chr5
ACHE_SERT_LC_WM	SURF1	-0.326046	0.00442746	0.0914969	-2.8619	ENSG00000148290	chr9
ACHE_SERT_LC_WM	MRPL50	0.38232	0.00522506	0.0999886	2.80793	ENSG00000136897	chr9
ACHE_SERT_LC_WM	RPS19BP1	-0.274361	0.00413903	0.0888626	-2.88362	ENSG00000187051	chr22
ACHE_SERT_LC_WM	PRKCB	-0.343008	0.00430199	0.0903942	-2.87141	ENSG00000166501	chr16
ACHE_SERT_LC_WM	FAXDC2	-0.376358	0.0049341	0.0969163	-2.82669	ENSG00000170271	chr5
ACHE_SERT_LC_WM	CCDC88A	0.266963	0.0033701	0.0803935	2.94965	ENSG00000115355	chr2
ACHE_SERT_LC_WM	HDAC9	-0.433722	0.00555392	0.104401	-2.78783	ENSG00000048052	chr7
ACHE_SERT_LC_WM	MSH6	0.445423	0.00586983	0.107	2.76951	ENSG00000116062	chr2
ACHE_SERT_LC_WM	UBR1	0.339023	0.00512914	0.0988607	2.81401	ENSG00000159459	chr15
ACHE_SERT_LC_WM	ATG7	0.419644	0.00579987	0.106478	2.77349	ENSG00000197548	chr3
ACHE_SERT_LC_WM	C1S	-0.370694	0.00551995	0.104234	-2.78985	ENSG00000182326	chr12
ACHE_SERT_LC_WM	TMX4	0.179708	0.00329131	0.0792478	2.95655	ENSG00000125827	chr20
ACHE_SERT_LC_WM	SOGA3	0.555535	0.00617511	0.109971	2.75312	ENSG00000214338	chr6
ACHE_SERT_LC_WM	HAPLN4	0.402193	0.00488552	0.0969163	2.83117	ENSG00000187664	chr19
ACHE_SERT_LC_WM	RTF2	-0.232415	0.00433812	0.0903942	-2.86849	ENSG00000022277	chr20
ACHE_SERT_LC_WM	SEC14L2	-0.377714	0.00564205	0.104825	-2.78262	ENSG00000100003	chr22
ACHE_SERT_LC_WM	NPC2	-0.28957	0.00447445	0.0919761	-2.85849	ENSG00000119655	chr14
ACHE_SERT_LC_WM	MED10	0.293658	0.00505141	0.0978505	2.81901	ENSG00000133398	chr5
ACHE_SERT_LC_WM	PRPS1	0.266156	0.00446276	0.0919761	2.85933	ENSG00000147224	chrX
ACHE_SERT_LC_WM	GNPTAB	-0.316597	0.00541863	0.102901	-2.79596	ENSG00000111670	chr12
ACHE_SERT_LC_WM	SFT2D2	0.465759	0.00642039	0.110029	2.73962	ENSG00000213064	chr1
ACHE_SERT_LC_WM	UQCRFS1	-0.23572	0.00394972	0.0857511	-2.89864	ENSG00000169021	chr19
ACHE_SERT_LC_WM	PLD6	-0.440412	0.00621894	0.110029	-2.75028	ENSG00000179598	chr17
ACHE_SERT_LC_WM	MTMR9	0.270078	0.00504673	0.0978505	2.81931	ENSG00000104643	chr8
ACHE_SERT_LC_WM	SLC17A6	0.392885	0.00438252	0.0909455	2.86711	ENSG00000091664	chr11
ACHE_SERT_LC_WM	AMD1	-0.266448	0.00470047	0.0956051	-2.8425	ENSG00000123505	chr6
ACHE_SERT_LC_WM	MNT	0.383604	0.00633329	0.110029	2.74419	ENSG00000070444	chr17
ACHE_SERT_LC_WM	PDIA2	0.49702	0.0068198	0.112629	2.71935	ENSG00000185615	chr16
ACHE_SERT_LC_WM	DMTF1	0.359924	0.0062143	0.110029	2.75053	ENSG00000135164	chr7
ACHE_SERT_LC_WM	LSM10	0.36019	0.00626848	0.110029	2.74763	ENSG00000181817	chr1
ACHE_SERT_LC_WM	SCN7A	0.402042	0.00661371	0.111397	2.72967	ENSG00000136546	chr2
ACHE_SERT_LC_WM	USP19	-0.390355	0.00668581	0.111877	-2.72603	ENSG00000172046	chr3
ACHE_SERT_LC_WM	EIF3L	-0.435181	0.00599623	0.108314	-2.76344	ENSG00000100129	chr22
ACHE_SERT_LC_WM	FSTL1	-0.499809	0.00675869	0.112099	-2.72302	ENSG00000163430	chr3
ACHE_SERT_LC_WM	MYH9	-0.369549	0.00599799	0.108314	-2.76233	ENSG00000100345	chr22
ACHE_SERT_LC_WM	STRN	0.36861	0.00635636	0.110029	2.74297	ENSG00000115808	chr2
ACHE_SERT_LC_WM	TRUB2	0.25524	0.00558212	0.104401	2.78615	ENSG00000167112	chr9
ACHE_SERT_LC_WM	FAM214A	0.493687	0.00719666	0.117348	2.70119	ENSG00000047346	chr15
ACHE_SERT_LC_WM	FBXO3	-0.285808	0.00538588	0.102531	-2.79796	ENSG00000110429	chr11
ACHE_SERT_LC_WM	ZDHHC8	-0.383523	0.00667268	0.111877	-2.72669	ENSG00000099904	chr22
ACHE_SERT_LC_WM	ASXL1	-0.36743	0.00686815	0.113185	-2.71697	ENSG00000171456	chr20
ACHE_SERT_LC_WM	SHROOM4	0.662722	0.00785153	0.122843	2.6722	ENSG00000158352	chrX
ACHE_SERT_LC_WM	ATXN7L3	0.285279	0.00557651	0.104401	2.78649	ENSG00000087152	chr17
ACHE_SERT_LC_WM	DISP2	0.318462	0.00605942	0.108915	2.75894	ENSG00000140323	chr15
ACHE_SERT_LC_WM	SEMA4A	-0.422623	0.00722075	0.117493	-2.70005	ENSG00000196189	chr1
ACHE_SERT_LC_WM	PDHB	0.307623	0.00566708	0.104827	2.78116	ENSG00000168291	chr3
ACHE_SERT_LC_WM	SYTL4	-0.517071	0.00767087	0.121593	-2.67951	ENSG00000102362	chrX
ACHE_SERT_LC_WM	HENMT1	0.378139	0.00704325	0.115333	2.70847	ENSG00000162639	chr1
ACHE_SERT_LC_WM	HDGFL3	0.2083	0.00475331	0.0962195	2.83886	ENSG00000166503	chr15
ACHE_SERT_LC_WM	NRSN2	0.284698	0.00566925	0.104827	2.78103	ENSG00000125841	chr20
ACHE_SERT_LC_WM	COX7A1	0.407204	0.00636852	0.110029	2.74304	ENSG00000161281	chr19
ACHE_SERT_LC_WM	TAF9B	-0.394661	0.00731865	0.118339	-2.69549	ENSG00000187325	chrX
ACHE_SERT_LC_WM	FBXO34	0.425959	0.00743849	0.119278	2.68997	ENSG00000178974	chr14
ACHE_SERT_LC_WM	HDAC11	-0.290636	0.00582528	0.106691	-2.77204	ENSG00000163517	chr3
ACHE_SERT_LC_WM	USP10	-0.29682	0.00645955	0.110455	-2.73758	ENSG00000103194	chr16
ACHE_SERT_LC_WM	ZFHX4	0.362448	0.00651376	0.110682	2.73478	ENSG00000091656	chr8
ACHE_SERT_LC_WM	NIBAN2	-0.456319	0.00750513	0.119784	-2.68709	ENSG00000136830	chr9
ACHE_SERT_LC_WM	MEST	0.389403	0.00731834	0.118339	2.6955	ENSG00000106484	chr7
ACHE_SERT_LC_WM	CD55	-0.324876	0.00614239	0.109895	-2.75441	ENSG00000196352	chr1
ACHE_SERT_LC_WM	MTUS1	0.323272	0.00612697	0.109873	2.75525	ENSG00000129422	chr8
ACHE_SERT_LC_WM	BAG6	0.2469	0.00602883	0.108617	2.76063	ENSG00000204463	chr6
ACHE_SERT_LC_WM	SCN8A	0.351512	0.00653677	0.110795	2.7336	ENSG00000196876	chr12
ACHE_SERT_LC_WM	LYRM9	0.304974	0.00680611	0.112629	2.72003	ENSG00000232859	chr17
ACHE_SERT_LC_WM	GPS1	-0.249225	0.00576479	0.106241	-2.7755	ENSG00000169727	chr17
ACHE_SERT_LC_WM	SPG11	-0.411454	0.00800529	0.123499	-2.66493	ENSG00000104133	chr15
ACHE_SERT_LC_WM	GADD45G	0.609195	0.00855879	0.127458	2.64269	ENSG00000130222	chr9
ACHE_SERT_LC_WM	HERPUD1	-0.28785	0.00632638	0.110029	-2.74455	ENSG00000051108	chr16
ACHE_SERT_LC_WM	ARF5	-0.455217	0.00731698	0.118339	-2.69651	ENSG00000004059	chr7
ACHE_SERT_LC_WM	C1QA	-0.528751	0.00779718	0.12224	-2.6752	ENSG00000173372	chr1
ACHE_SERT_LC_WM	CX3CL1	0.304313	0.00636113	0.110029	2.74272	ENSG00000006210	chr16
ACHE_SERT_LC_WM	NES	-0.49182	0.00826494	0.125015	-2.65414	ENSG00000132688	chr1
ACHE_SERT_LC_WM	NKIRAS1	-0.298783	0.00661552	0.111397	-2.72958	ENSG00000197885	chr3
ACHE_SERT_LC_WM	PREX1	-0.323387	0.00651574	0.110682	-2.73468	ENSG00000124126	chr20
ACHE_SERT_LC_WM	ADAMTS4	0.532723	0.00792453	0.122989	2.66976	ENSG00000158859	chr1
ACHE_SERT_LC_WM	DNMT3A	0.441188	0.00838125	0.125784	2.64919	ENSG00000119772	chr2
ACHE_SERT_LC_WM	EPHX1	-0.288805	0.00584364	0.106774	-2.77099	ENSG00000143819	chr1
ACHE_SERT_LC_WM	ZNF37A	0.378155	0.00778231	0.12224	2.67459	ENSG00000075407	chr10
ACHE_SERT_LC_WM	SPG7	0.259075	0.00623095	0.110029	2.74963	ENSG00000197912	chr16
ACHE_SERT_LC_WM	SLC4A4	-0.381149	0.00626655	0.110029	-2.74915	ENSG00000080493	chr4
ACHE_SERT_LC_WM	NEURL1	-0.34614	0.00751654	0.119784	-2.68643	ENSG00000107954	chr10
ACHE_SERT_LC_WM	TRAF3	-0.378196	0.00808499	0.123956	-2.66154	ENSG00000131323	chr14
ACHE_SERT_LC_WM	RAPGEF1	-0.277813	0.00689667	0.113414	-2.71557	ENSG00000107263	chr9
ACHE_SERT_LC_WM	MED31	-0.358568	0.00777332	0.12224	-2.67498	ENSG00000108590	chr17
ACHE_SERT_LC_WM	ABCA1	-0.515873	0.00887026	0.129111	-2.62976	ENSG00000165029	chr9
ACHE_SERT_LC_WM	WLS	-0.368223	0.00669741	0.111877	-2.72625	ENSG00000116729	chr1
ACHE_SERT_LC_WM	AMZ2	-0.257003	0.00629068	0.110029	-2.74645	ENSG00000196704	chr17
ACHE_SERT_LC_WM	CLK1	0.306368	0.00693658	0.113828	2.71363	ENSG00000013441	chr2
ACHE_SERT_LC_WM	PMS2	0.317108	0.00738271	0.11863	2.69253	ENSG00000122512	chr7
ACHE_SERT_LC_WM	TMPO	-0.363217	0.00826458	0.125015	-2.65401	ENSG00000120802	chr12
ACHE_SERT_LC_WM	GNPTG	0.270774	0.00656693	0.111063	2.73205	ENSG00000090581	chr16
ACHE_SERT_LC_WM	CACYBP	-0.205564	0.00490955	0.0969163	-2.82832	ENSG00000116161	chr1
ACHE_SERT_LC_WM	DDX51	0.397309	0.00853229	0.127309	2.64304	ENSG00000185163	chr12
ACHE_SERT_LC_WM	ACTL6B	0.36258	0.00791177	0.122989	2.66895	ENSG00000077080	chr7
ACHE_SERT_LC_WM	SOX9	-0.464142	0.00735903	0.118515	-2.69517	ENSG00000125398	chr17
ACHE_SERT_LC_WM	TMCO3	0.339951	0.00789496	0.122989	2.66968	ENSG00000150403	chr13
ACHE_SERT_LC_WM	VPS16	0.365709	0.00829609	0.125015	2.6527	ENSG00000215305	chr20
ACHE_SERT_LC_WM	CEP104	0.398914	0.00841228	0.126005	2.64792	ENSG00000116198	chr1
ACHE_SERT_LC_WM	RNF168	-0.354869	0.00766474	0.121593	-2.67978	ENSG00000163961	chr3
ACHE_SERT_LC_WM	PECAM1	-0.476295	0.00908752	0.130159	-2.62125	ENSG00000261371	chr17
ACHE_SERT_LC_WM	GNAI1	0.290828	0.0067019	0.111877	2.72522	ENSG00000127955	chr7
ACHE_SERT_LC_WM	RAB35	0.337023	0.00828332	0.125015	2.65323	ENSG00000111737	chr12
ACHE_SERT_LC_WM	WWC1	-0.384671	0.00803904	0.123772	-2.66349	ENSG00000113645	chr5
ACHE_SERT_LC_WM	DPP9	0.393939	0.00893116	0.129268	2.62727	ENSG00000142002	chr19
ACHE_SERT_LC_WM	AIP	-0.334008	0.00813381	0.124242	-2.65948	ENSG00000110711	chr11
ACHE_SERT_LC_WM	ALDH2	-0.209357	0.00498439	0.0972836	-2.82338	ENSG00000111275	chr12
ACHE_SERT_LC_WM	PHF3	0.334949	0.00769917	0.121691	2.67825	ENSG00000118482	chr6
ACHE_SERT_LC_WM	ARPC5	0.250124	0.00636522	0.110029	2.74251	ENSG00000162704	chr1
ACHE_SERT_LC_WM	MRPL40	0.364319	0.00831386	0.125015	2.65196	ENSG00000185608	chr22
ACHE_SERT_LC_WM	S100A13	-0.269263	0.00562714	0.1048	-2.78405	ENSG00000189171	chr1
ACHE_SERT_LC_WM	OGDH	0.235973	0.00641255	0.110029	2.74003	ENSG00000105953	chr7
ACHE_SERT_LC_WM	ADGRG1	-0.260667	0.00637815	0.110029	-2.74183	ENSG00000205336	chr16
ACHE_SERT_LC_WM	JAZF1	-0.342517	0.0085918	0.127576	-2.64065	ENSG00000153814	chr7
ACHE_SERT_LC_WM	NMD3	-0.372631	0.00873714	0.128627	-2.63486	ENSG00000169251	chr3
ACHE_SERT_LC_WM	CLU	-0.242068	0.00233848	0.0679479	-3.06507	ENSG00000120885	chr8
ACHE_SERT_LC_WM	GALNT6	0.575126	0.0106883	0.140494	2.56451	ENSG00000139629	chr12
ACHE_SERT_LC_WM	MAPK4	-0.366338	0.00809909	0.123956	-2.66105	ENSG00000141639	chr18
ACHE_SERT_LC_WM	CACNG3	-0.387637	0.00886259	0.129111	-2.62993	ENSG00000006116	chr16
ACHE_SERT_LC_WM	TCEAL3	0.186838	0.00592789	0.107804	2.76624	ENSG00000196507	chrX
ACHE_SERT_LC_WM	ING5	-0.352508	0.00929537	0.131102	-2.6134	ENSG00000168395	chr2
ACHE_SERT_LC_WM	SPARC	-0.281184	0.00319417	0.078345	-2.96814	ENSG00000113140	chr5
ACHE_SERT_LC_WM	NBPF1	0.393989	0.00908721	0.130159	2.62127	ENSG00000219481	chr1
ACHE_SERT_LC_WM	ELOVL6	-0.375051	0.00914557	0.130417	-2.61905	ENSG00000170522	chr4
ACHE_SERT_LC_WM	PALM	-0.242503	0.00673632	0.112099	-2.7235	ENSG00000099864	chr19
ACHE_SERT_LC_WM	HMGN3	-0.266265	0.00736023	0.118515	-2.69357	ENSG00000118418	chr6
ACHE_SERT_LC_WM	SLC38A5	0.476877	0.0101909	0.137702	2.58128	ENSG00000017483	chrX
ACHE_SERT_LC_WM	BMI1	-0.336278	0.00882887	0.129111	-2.63125	ENSG00000168283	chr10
ACHE_SERT_LC_WM	CAV2	-0.511618	0.0107086	0.140521	-2.56384	ENSG00000105971	chr7
ACHE_SERT_LC_WM	CASK	-0.293016	0.00809437	0.123956	-2.66114	ENSG00000147044	chrX
ACHE_SERT_LC_WM	GFRA2	0.428165	0.0102892	0.138115	2.57791	ENSG00000168546	chr8
ACHE_SERT_LC_WM	STARD4	0.366236	0.00921766	0.131102	2.61632	ENSG00000164211	chr5
ACHE_SERT_LC_WM	CNOT2	0.363408	0.00948425	0.131841	2.6064	ENSG00000111596	chr12
ACHE_SERT_LC_WM	TSC22D4	-0.23043	0.00520637	0.0999886	-2.80965	ENSG00000166925	chr7
ACHE_SERT_LC_WM	NOLC1	0.275439	0.00815207	0.124275	2.65871	ENSG00000166197	chr10
ACHE_SERT_LC_WM	CLTA	-0.187847	0.00559219	0.104401	-2.78556	ENSG00000122705	chr9
ACHE_SERT_LC_WM	CLPTM1	0.220653	0.00641553	0.110029	2.73987	ENSG00000104853	chr19
ACHE_SERT_LC_WM	C5orf22	0.386638	0.00970831	0.133597	2.59826	ENSG00000082213	chr5
ACHE_SERT_LC_WM	ABCB1	0.504026	0.0108997	0.141348	2.5576	ENSG00000085563	chr7
ACHE_SERT_LC_WM	MAFK	0.382865	0.00943746	0.131841	2.60813	ENSG00000198517	chr7
ACHE_SERT_LC_WM	PPP2R5A	-0.36277	0.00901486	0.129992	-2.62404	ENSG00000066027	chr1
ACHE_SERT_LC_WM	RPL36AL	-0.271684	0.00648629	0.110668	-2.73647	ENSG00000165502	chr14
ACHE_SERT_LC_WM	TRAPPC6B	-0.313546	0.00885362	0.129111	-2.63028	ENSG00000182400	chr14
ACHE_SERT_LC_WM	PLOD3	-0.421619	0.010544	0.138833	-2.5693	ENSG00000106397	chr7
ACHE_SERT_LC_WM	ARHGEF9	-0.236981	0.00749131	0.119784	-2.68757	ENSG00000131089	chrX
ACHE_SERT_LC_WM	PLEKHH1	0.371388	0.00869646	0.128518	2.63703	ENSG00000054690	chr14
ACHE_SERT_LC_WM	SDSL	0.389938	0.0103396	0.138115	2.57619	ENSG00000139410	chr12
ACHE_SERT_LC_WM	ANKRD39	-0.411922	0.0104303	0.138115	-2.57312	ENSG00000213337	chr2
ACHE_SERT_LC_WM	CTSH	-0.436277	0.0103767	0.138115	-2.57504	ENSG00000103811	chr15
ACHE_SERT_LC_WM	TMEM19	-0.279896	0.00889061	0.129165	-2.62884	ENSG00000139291	chr12
ACHE_SERT_LC_WM	ANKRD28	0.400481	0.0108477	0.141184	2.55929	ENSG00000206560	chr3
ACHE_SERT_LC_WM	ATP13A4	-0.457302	0.0108029	0.14104	-2.56076	ENSG00000127249	chr3
ACHE_SERT_LC_WM	MAP7D1	-0.175499	0.00626926	0.110029	-2.74759	ENSG00000116871	chr1
ACHE_SERT_LC_WM	MRPS5	0.300133	0.00926958	0.131102	2.61437	ENSG00000144029	chr2
ACHE_SERT_LC_WM	PEG3	0.172101	0.00426611	0.0900895	2.874	ENSG00000198300	chr19
ACHE_SERT_LC_WM	PPIE	0.3569	0.0103078	0.138115	2.57727	ENSG00000084072	chr1
ACHE_SERT_LC_WM	KIAA1143	-0.324789	0.00934857	0.13155	-2.61142	ENSG00000163807	chr3
ACHE_SERT_LC_WM	SPART	0.240119	0.00771965	0.121766	2.67735	ENSG00000133104	chr13
ACHE_SERT_LC_WM	COL6A2	-0.626695	0.01201	0.148047	-2.52412	ENSG00000142173	chr21
ACHE_SERT_LC_WM	PRSS3	0.508963	0.011757	0.146672	2.5308	ENSG00000010438	chr9
ACHE_SERT_LC_WM	TCOF1	0.35859	0.00985324	0.134106	2.59308	ENSG00000070814	chr5
ACHE_SERT_LC_WM	ME1	-0.296232	0.00879071	0.128925	-2.63275	ENSG00000065833	chr6
ACHE_SERT_LC_WM	CHMP2A	-0.270926	0.00830619	0.125015	-2.65228	ENSG00000130724	chr19
ACHE_SERT_LC_WM	C1D	0.339386	0.00975523	0.133837	2.59658	ENSG00000197223	chr2
ACHE_SERT_LC_WM	SPTAN1	0.153461	0.00532209	0.101567	2.80188	ENSG00000197694	chr9
ACHE_SERT_LC_WM	FYN	-0.236099	0.0079477	0.123102	-2.6674	ENSG00000010810	chr6
ACHE_SERT_LC_WM	EDEM3	0.372237	0.011101	0.143478	2.55112	ENSG00000116406	chr1
ACHE_SERT_LC_WM	PON2	-0.322658	0.00767722	0.121593	-2.68032	ENSG00000105854	chr7
ACHE_SERT_LC_WM	NALCN	-0.328581	0.00958674	0.132314	-2.60266	ENSG00000102452	chr13
ACHE_SERT_LC_WM	NAP1L1	0.185202	0.00545238	0.103288	2.79392	ENSG00000187109	chr12
ACHE_SERT_LC_WM	UBFD1	0.265945	0.00876188	0.128746	2.63388	ENSG00000103353	chr16
ACHE_SERT_LC_WM	SRPRB	-0.274491	0.00872174	0.128627	-2.63547	ENSG00000144867	chr3
ACHE_SERT_LC_WM	RIMBP2	-0.313701	0.00948187	0.131841	-2.60649	ENSG00000060709	chr12
ACHE_SERT_LC_WM	RAB39B	-0.34823	0.0102567	0.138115	-2.57902	ENSG00000155961	chrX
ACHE_SERT_LC_WM	SLC25A18	-0.301752	0.00903938	0.130103	-2.62309	ENSG00000182902	chr22
ACHE_SERT_LC_WM	MCL1	0.326813	0.00943385	0.131841	2.60826	ENSG00000143384	chr1
ACHE_SERT_LC_WM	HMGA1	-0.31602	0.0098554	0.134106	-2.59301	ENSG00000137309	chr6
ACHE_SERT_LC_WM	NTS	-0.710256	0.0119086	0.147503	-2.52754	ENSG00000133636	chr12
ACHE_SERT_LC_WM	SLC12A5	0.228862	0.006753	0.112099	2.72266	ENSG00000124140	chr20
ACHE_SERT_LC_WM	AK4	-0.269044	0.00861237	0.127576	-2.63982	ENSG00000162433	chr1
ACHE_SERT_LC_WM	SPIDR	0.35359	0.0115381	0.146194	2.53741	ENSG00000164808	chr8
ACHE_SERT_LC_WM	YTHDF1	-0.355241	0.0112778	0.144315	-2.54552	ENSG00000149658	chr20
ACHE_SERT_LC_WM	CYBRD1	-0.427315	0.011251	0.144315	-2.54659	ENSG00000071967	chr2
ACHE_SERT_LC_WM	CMBL	-0.386589	0.0114765	0.145891	-2.53932	ENSG00000164237	chr5
ACHE_SERT_LC_WM	CCNG1	0.388797	0.0116145	0.146672	2.53507	ENSG00000113328	chr5
ACHE_SERT_LC_WM	CACNB2	-0.364435	0.0111352	0.143679	-2.55003	ENSG00000165995	chr10
ACHE_SERT_LC_WM	VAPB	0.21929	0.00861623	0.127576	2.63967	ENSG00000124164	chr20
ACHE_SERT_LC_WM	EPC1	-0.42044	0.0124326	0.150609	-2.51075	ENSG00000120616	chr10
ACHE_SERT_LC_WM	IGSF3	0.439899	0.0119668	0.14775	2.52453	ENSG00000143061	chr1
ACHE_SERT_LC_WM	CKMT1B	0.304439	0.0091454	0.130417	2.61905	ENSG00000237289	chr15
ACHE_SERT_LC_WM	FAM122B	0.377809	0.0118226	0.146672	2.52874	ENSG00000156504	chrX
ACHE_SERT_LC_WM	CLASP1	-0.25009	0.00900718	0.129992	-2.62433	ENSG00000074054	chr2
ACHE_SERT_LC_WM	SNRNP25	0.278496	0.00950526	0.131896	2.60563	ENSG00000161981	chr16
ACHE_SERT_LC_WM	PSMD5	-0.354122	0.0117641	0.146672	-2.53051	ENSG00000095261	chr9
ACHE_SERT_LC_WM	SAT1	-0.255647	0.00851908	0.127309	-2.64358	ENSG00000130066	chrX
ACHE_SERT_LC_WM	CERCAM	0.380866	0.0103941	0.138115	2.57499	ENSG00000167123	chr9
ACHE_SERT_LC_WM	PDS5B	0.252543	0.00936117	0.13155	2.61095	ENSG00000083642	chr13
ACHE_SERT_LC_WM	LRRC4C	-0.388512	0.0117479	0.146672	-2.531	ENSG00000148948	chr11
ACHE_SERT_LC_WM	CEBPB	-0.437802	0.0118159	0.146672	-2.52949	ENSG00000172216	chr20
ACHE_SERT_LC_WM	CUEDC2	0.272916	0.00955277	0.132081	2.6039	ENSG00000107874	chr10
ACHE_SERT_LC_WM	CEP57	-0.366554	0.0120814	0.148368	-2.52101	ENSG00000166037	chr11
ACHE_SERT_LC_WM	HMGN5	0.415147	0.0104217	0.138115	2.57465	ENSG00000198157	chrX
ACHE_SERT_LC_WM	EVI2A	0.406379	0.0104359	0.138115	2.57409	ENSG00000126860	chr17
ACHE_SERT_LC_WM	HDLBP	-0.180445	0.00791282	0.122989	-2.66891	ENSG00000115677	chr2
ACHE_SERT_LC_WM	VAV2	-0.37401	0.0123526	0.150351	-2.51306	ENSG00000160293	chr9
ACHE_SERT_LC_WM	NT5E	-0.434271	0.0129292	0.153511	-2.49669	ENSG00000135318	chr6
ACHE_SERT_LC_WM	PDLIM7	-0.342664	0.0121128	0.148368	-2.52008	ENSG00000196923	chr5
ACHE_SERT_LC_WM	NBN	0.354051	0.0125082	0.150609	2.50857	ENSG00000104320	chr8
ACHE_SERT_LC_WM	SUMO1	-0.234687	0.0092292	0.131102	-2.61589	ENSG00000116030	chr2
ACHE_SERT_LC_WM	MPP5	0.257221	0.0103216	0.138115	2.57681	ENSG00000072415	chr14
ACHE_SERT_LC_WM	ST3GAL5	-0.252811	0.0099793	0.135079	-2.58864	ENSG00000115525	chr2
ACHE_SERT_LC_WM	TMEM38A	-0.334816	0.0116369	0.146672	-2.53438	ENSG00000072954	chr19
ACHE_SERT_LC_WM	MOB3B	0.411054	0.0134995	0.155961	2.48109	ENSG00000120162	chr9
ACHE_SERT_LC_WM	NMNAT2	0.214787	0.00892966	0.129268	2.62732	ENSG00000157064	chr1
ACHE_SERT_LC_WM	GLUD1	-0.211131	0.00713259	0.116549	-2.70421	ENSG00000148672	chr10
ACHE_SERT_LC_WM	RPS6KA3	-0.378692	0.0131138	0.153716	-2.49156	ENSG00000177189	chrX
ACHE_SERT_LC_WM	DNMT1	-0.34452	0.0125186	0.150609	-2.50827	ENSG00000130816	chr19
ACHE_SERT_LC_WM	WDR45B	0.253638	0.010372	0.138115	2.57509	ENSG00000141580	chr17
ACHE_SERT_LC_WM	POLD4	-0.370494	0.0130712	0.153716	-2.49274	ENSG00000175482	chr11
ACHE_SERT_LC_WM	TTC7B	0.314315	0.0114439	0.145717	2.54033	ENSG00000165914	chr14
ACHE_SERT_LC_WM	ZNF385A	0.2751	0.0102732	0.138115	2.57846	ENSG00000161642	chr12
ACHE_SERT_LC_WM	WIPF1	0.383608	0.0130907	0.153716	2.4922	ENSG00000115935	chr2
ACHE_SERT_LC_WM	GALNT2	0.311272	0.0121617	0.148496	2.51864	ENSG00000143641	chr1
ACHE_SERT_LC_WM	VRK3	0.333272	0.0133035	0.154854	2.48638	ENSG00000105053	chr19
ACHE_SERT_LC_WM	SNHG9	-0.37628	0.0129527	0.153511	-2.49602	ENSG00000255198	chr16
ACHE_SERT_LC_WM	BRAT1	-0.383025	0.0139428	0.159887	-2.46937	ENSG00000106009	chr7
ACHE_SERT_LC_WM	SCRN1	0.176827	0.00797806	0.123325	2.6661	ENSG00000136193	chr7
ACHE_SERT_LC_WM	FAM189A2	-0.401801	0.013187	0.153729	-2.48971	ENSG00000135063	chr9
ACHE_SERT_LC_WM	SEZ6L	0.258182	0.00953516	0.132074	2.60454	ENSG00000100095	chr22
ACHE_SERT_LC_WM	SLC12A6	-0.339464	0.0128493	0.153259	-2.49891	ENSG00000140199	chr15
ACHE_SERT_LC_WM	SLAIN1	0.310406	0.0107313	0.140581	2.56323	ENSG00000139737	chr13
ACHE_SERT_LC_WM	SLC16A1	0.348007	0.0134731	0.155888	2.4818	ENSG00000155380	chr1
ACHE_SERT_LC_WM	SLITRK4	0.310778	0.0117044	0.146672	2.53232	ENSG00000179542	chrX
ACHE_SERT_LC_WM	NDUFAF8	-0.237645	0.00996632	0.135079	-2.58909	ENSG00000224877	chr17
ACHE_SERT_LC_WM	ZBTB7A	0.29891	0.00909377	0.130159	2.62217	ENSG00000178951	chr19
ACHE_SERT_LC_WM	MPRIP	-0.197493	0.00929537	0.131102	-2.6134	ENSG00000133030	chr17
ACHE_SERT_LC_WM	FEM1C	-0.370714	0.0144578	0.162042	-2.45617	ENSG00000145780	chr5
ACHE_SERT_LC_WM	AC007106.1	0.883633	0.0168373	0.171683	2.4009	ENSG00000251410	chr4
ACHE_SERT_LC_WM	HADHA	-0.213156	0.00984032	0.134106	-2.59354	ENSG00000084754	chr2
ACHE_SERT_LC_WM	KPNA2	0.281839	0.0118194	0.146672	2.52884	ENSG00000182481	chr17
ACHE_SERT_LC_WM	CD81	-0.187761	0.00577322	0.106241	-2.776	ENSG00000110651	chr11
ACHE_SERT_LC_WM	MRPL17	-0.342051	0.0131262	0.153716	-2.49122	ENSG00000158042	chr11
ACHE_SERT_LC_WM	CBFA2T2	0.349648	0.0138798	0.159401	2.47102	ENSG00000078699	chr20
ACHE_SERT_LC_WM	LNPK	0.249907	0.0113788	0.145127	2.54236	ENSG00000144320	chr2
ACHE_SERT_LC_WM	EFTUD2	0.282352	0.0124916	0.150609	2.50905	ENSG00000108883	chr17
ACHE_SERT_LC_WM	TRPT1	0.383703	0.0144662	0.162042	2.45596	ENSG00000149743	chr11
ACHE_SERT_LC_WM	CXCL12	-0.525366	0.0165267	0.170949	-2.40737	ENSG00000107562	chr10
ACHE_SERT_LC_WM	EXOC3	0.252875	0.0119497	0.14775	2.52492	ENSG00000180104	chr5
ACHE_SERT_LC_WM	POU3F3	0.288474	0.0116107	0.146672	2.53518	ENSG00000198914	chr2
ACHE_SERT_LC_WM	ETFB	-0.20323	0.00997552	0.135079	-2.58877	ENSG00000105379	chr19
ACHE_SERT_LC_WM	CACUL1	0.273751	0.0125296	0.150609	2.50796	ENSG00000151893	chr10
ACHE_SERT_LC_WM	PDIA6	-0.252643	0.0113313	0.144759	-2.54384	ENSG00000143870	chr2
ACHE_SERT_LC_WM	GPN1	-0.336126	0.0142511	0.160992	-2.46142	ENSG00000198522	chr2
ACHE_SERT_LC_WM	SURF4	-0.248131	0.0122372	0.149182	-2.51642	ENSG00000148248	chr9
ACHE_SERT_LC_WM	TRMT61A	-0.367563	0.0157926	0.167984	-2.42379	ENSG00000166166	chr14
ACHE_SERT_LC_WM	TRAK1	0.256587	0.012502	0.150609	2.50875	ENSG00000182606	chr3
ACHE_SERT_LC_WM	ETV1	-0.44386	0.0161263	0.169579	-2.41618	ENSG00000006468	chr7
ACHE_SERT_LC_WM	ENTPD4	0.327251	0.0146152	0.162666	2.45222	ENSG00000197217	chr8
ACHE_SERT_LC_WM	SDHAF2	0.299404	0.0133658	0.155345	2.48469	ENSG00000167985	chr11
ACHE_SERT_LC_WM	POP4	-0.32117	0.0147924	0.163797	-2.44781	ENSG00000105171	chr19
ACHE_SERT_LC_WM	TTR	-1.0453	0.0152069	0.165714	-2.43895	ENSG00000118271	chr18
ACHE_SERT_LC_WM	FCER1G	-0.536152	0.0182023	0.177633	-2.37108	ENSG00000158869	chr1
ACHE_SERT_LC_WM	PCBD1	-0.256803	0.0107922	0.14104	-2.5611	ENSG00000166228	chr10
ACHE_SERT_LC_WM	KCNN3	-0.293177	0.0114969	0.145911	-2.53882	ENSG00000143603	chr1
ACHE_SERT_LC_WM	EIF4B	0.200685	0.00976632	0.133837	2.59618	ENSG00000063046	chr12
ACHE_SERT_LC_WM	STOML2	-0.277384	0.0125804	0.150985	-2.50651	ENSG00000165283	chr9
ACHE_SERT_LC_WM	TLN2	0.278273	0.0126568	0.151431	2.50433	ENSG00000171914	chr15
ACHE_SERT_LC_WM	TRMT1L	-0.37505	0.0161008	0.169541	-2.41666	ENSG00000121486	chr1
ACHE_SERT_LC_WM	TMEM132B	0.354243	0.0146271	0.162666	2.45192	ENSG00000139364	chr12
ACHE_SERT_LC_WM	ARFGAP1	-0.318196	0.0146693	0.162668	-2.45087	ENSG00000101199	chr20
ACHE_SERT_LC_WM	BAP1	0.305717	0.0142318	0.160992	2.46191	ENSG00000163930	chr3
ACHE_SERT_LC_WM	APBB2	0.279801	0.0131676	0.153729	2.49009	ENSG00000163697	chr4
ACHE_SERT_LC_WM	ISOC2	-0.270677	0.0128158	0.153096	-2.49984	ENSG00000063241	chr19
ACHE_SERT_LC_WM	PDCD10	-0.33795	0.0143482	0.161423	-2.45894	ENSG00000114209	chr3
ACHE_SERT_LC_WM	THBS2	-0.376399	0.0155468	0.167374	-2.42957	ENSG00000186340	chr6
ACHE_SERT_LC_WM	WDR13	0.244659	0.0129151	0.153511	2.49706	ENSG00000101940	chrX
ACHE_SERT_LC_WM	SUB1	-0.154488	0.00823115	0.125015	-2.6554	ENSG00000113387	chr5
ACHE_SERT_LC_WM	GPATCH11	0.346471	0.0157635	0.167984	2.42447	ENSG00000152133	chr2
ACHE_SERT_LC_WM	SYNCRIP	0.255111	0.0129663	0.153511	2.49564	ENSG00000135316	chr6
ACHE_SERT_LC_WM	TMEM184B	-0.280509	0.0130061	0.153579	-2.49454	ENSG00000198792	chr22
ACHE_SERT_LC_WM	AKR7A2	-0.297666	0.0131785	0.153729	-2.48979	ENSG00000053371	chr1
ACHE_SERT_LC_WM	ARPC4	0.221588	0.0108687	0.141184	2.5586	ENSG00000241553	chr3
ACHE_SERT_LC_WM	CSNK1G2	-0.278313	0.0141672	0.160992	-2.46357	ENSG00000133275	chr19
ACHE_SERT_LC_WM	LPCAT2	-0.398233	0.015415	0.166632	-2.43308	ENSG00000087253	chr16
ACHE_SERT_LC_WM	SULT1C4	-0.421222	0.0167806	0.171683	-2.40141	ENSG00000198075	chr2
ACHE_SERT_LC_WM	LPIN2	0.257848	0.0130182	0.153579	2.4942	ENSG00000101577	chr18
ACHE_SERT_LC_WM	CACNA2D3	0.366806	0.0162233	0.169905	2.41386	ENSG00000157445	chr3
ACHE_SERT_LC_WM	THAP12	0.295492	0.0157688	0.167984	2.42435	ENSG00000137492	chr11
ACHE_SERT_LC_WM	GRIA1	0.292222	0.0134655	0.155888	2.482	ENSG00000155511	chr5
ACHE_SERT_LC_WM	KCTD3	0.344912	0.0158008	0.167984	2.4236	ENSG00000136636	chr1
ACHE_SERT_LC_WM	DOHH	-0.32054	0.0151981	0.165714	-2.4379	ENSG00000129932	chr19
ACHE_SERT_LC_WM	SPON1	-0.41279	0.0146592	0.162668	-2.45223	ENSG00000262655	chr11
ACHE_SERT_LC_WM	MED19	-0.331035	0.015582	0.167501	-2.42873	ENSG00000156603	chr11
ACHE_SERT_LC_WM	ST6GAL1	-0.348968	0.0164934	0.170881	-2.40775	ENSG00000073849	chr3
ACHE_SERT_LC_WM	FGD4	0.363387	0.017208	0.172728	2.392	ENSG00000139132	chr12
ACHE_SERT_LC_WM	ZNF326	0.333736	0.0159999	0.169541	2.41898	ENSG00000162664	chr1
ACHE_SERT_LC_WM	STXBP5	0.301096	0.015032	0.165266	2.44193	ENSG00000164506	chr6
ACHE_SERT_LC_WM	IRAK1	-0.306759	0.0154419	0.16669	-2.43206	ENSG00000184216	chrX
ACHE_SERT_LC_WM	SEMA3C	0.415199	0.0174532	0.173166	2.38684	ENSG00000075223	chr7
ACHE_SERT_LC_WM	NDUFA10	-0.204571	0.0109501	0.141764	-2.55597	ENSG00000130414	chr2
ACHE_SERT_LC_WM	MFSD14B	0.338725	0.0164287	0.170741	2.4092	ENSG00000148110	chr9
ACHE_SERT_LC_WM	RPS27	-0.202069	0.00616569	0.109971	-2.75487	ENSG00000177954	chr1
ACHE_SERT_LC_WM	DGCR6	-0.394727	0.0171109	0.172651	-2.39416	ENSG00000183628	chr22
ACHE_SERT_LC_WM	BTBD3	0.24515	0.0126149	0.151163	2.50553	ENSG00000132640	chr20
ACHE_SERT_LC_WM	NAT14	-0.27808	0.0136541	0.157239	-2.47696	ENSG00000090971	chr19
ACHE_SERT_LC_WM	MAF1	-0.308424	0.0156786	0.167984	-2.42646	ENSG00000179632	chr8
ACHE_SERT_LC_WM	R3HDM2	0.314382	0.0159174	0.168991	2.42089	ENSG00000179912	chr12
ACHE_SERT_LC_WM	PDP1	0.295461	0.0160907	0.169541	2.41689	ENSG00000164951	chr8
ACHE_SERT_LC_WM	TMEM123	-0.343447	0.0148262	0.163936	-2.44735	ENSG00000152558	chr11
ACHE_SERT_LC_WM	PTPN4	0.349369	0.0176273	0.174222	2.38302	ENSG00000088179	chr2
ACHE_SERT_LC_WM	C11orf74	-0.4187	0.018253	0.177904	-2.37007	ENSG00000166352	chr11
ACHE_SERT_LC_WM	LDHD	-0.333043	0.016955	0.172166	-2.39751	ENSG00000166816	chr16
ACHE_SERT_LC_WM	ZNF358	-0.246091	0.0136712	0.157239	-2.47651	ENSG00000198816	chr19
ACHE_SERT_LC_WM	PPIG	0.254512	0.0108654	0.141184	2.55922	ENSG00000138398	chr2
ACHE_SERT_LC_WM	GREM1	-0.535914	0.0214046	0.192367	-2.30968	ENSG00000166923	chr15
ACHE_SERT_LC_WM	TM7SF3	-0.266548	0.0149592	0.16481	-2.44371	ENSG00000064115	chr12
ACHE_SERT_LC_WM	CACNG7	0.416462	0.0183873	0.178313	2.36732	ENSG00000105605	chr19
ACHE_SERT_LC_WM	MTHFD1	-0.331222	0.0170736	0.172551	-2.39491	ENSG00000100714	chr14
ACHE_SERT_LC_WM	ATP5MF	-0.207668	0.00984653	0.134106	-2.59332	ENSG00000241468	chr7
ACHE_SERT_LC_WM	NTNG1	0.433903	0.0197159	0.185606	2.34093	ENSG00000162631	chr1
ACHE_SERT_LC_WM	COPS2	-0.251138	0.0140543	0.160689	-2.46648	ENSG00000166200	chr15
ACHE_SERT_LC_WM	COA4	-0.335347	0.0178714	0.175637	-2.37788	ENSG00000181924	chr11
ACHE_SERT_LC_WM	NUDT3	0.179043	0.0104691	0.138317	2.57182	ENSG00000272325	chr6
ACHE_SERT_LC_WM	HLA-C	-0.341749	0.0117352	0.146672	-2.53277	ENSG00000204525	chr6
ACHE_SERT_LC_WM	KLHL13	0.347241	0.0168204	0.171683	2.40047	ENSG00000003096	chrX
ACHE_SERT_LC_WM	FUT11	0.394023	0.0187845	0.18103	2.35919	ENSG00000196968	chr10
ACHE_SERT_LC_WM	ARHGEF10	-0.378537	0.019689	0.185581	-2.34144	ENSG00000104728	chr8
ACHE_SERT_LC_WM	PTPRJ	-0.349293	0.0174127	0.172986	-2.38759	ENSG00000149177	chr11
ACHE_SERT_LC_WM	MRPL14	-0.339506	0.017696	0.174678	-2.38157	ENSG00000180992	chr6
ACHE_SERT_LC_WM	CPSF1	0.376746	0.0190586	0.182533	2.35373	ENSG00000071894	chr8
ACHE_SERT_LC_WM	YPEL2	-0.323871	0.0179775	0.176331	-2.37567	ENSG00000175155	chr17
ACHE_SERT_LC_WM	ARL2BP	-0.231293	0.0142739	0.160992	-2.46083	ENSG00000102931	chr16
ACHE_SERT_LC_WM	KLF7	0.294307	0.0160577	0.169541	2.41765	ENSG00000118263	chr2
ACHE_SERT_LC_WM	ALKBH7	-0.275411	0.0142455	0.160992	-2.46156	ENSG00000125652	chr19
ACHE_SERT_LC_WM	SLITRK2	-0.360197	0.0186775	0.180448	-2.36134	ENSG00000185985	chrX
ACHE_SERT_LC_WM	ZFAND3	-0.29145	0.0163195	0.170451	-2.41167	ENSG00000156639	chr6
ACHE_SERT_LC_WM	CCDC80	0.390403	0.0177741	0.175224	2.38041	ENSG00000091986	chr3
ACHE_SERT_LC_WM	CD9	-0.28498	0.0142891	0.160992	-2.46045	ENSG00000010278	chr12
ACHE_SERT_LC_WM	ZC3H13	0.266865	0.012066	0.148368	2.5221	ENSG00000123200	chr13
ACHE_SERT_LC_WM	CIPC	-0.248601	0.0141155	0.160992	-2.4649	ENSG00000198894	chr14
ACHE_SERT_LC_WM	FOPNL	0.32386	0.0186269	0.180184	2.36236	ENSG00000133393	chr16
ACHE_SERT_LC_WM	SLC25A44	0.274582	0.0165442	0.170949	2.40661	ENSG00000160785	chr1
ACHE_SERT_LC_WM	FMR1	0.266636	0.0152762	0.165792	2.43602	ENSG00000102081	chrX
ACHE_SERT_LC_WM	PRPF19	0.199311	0.0123906	0.150576	2.51196	ENSG00000110107	chr11
ACHE_SERT_LC_WM	MRPL24	0.292567	0.0169738	0.172166	2.39709	ENSG00000143314	chr1
ACHE_SERT_LC_WM	RETREG1	0.219914	0.0135561	0.15638	2.47957	ENSG00000154153	chr5
ACHE_SERT_LC_WM	SLC25A40	0.306341	0.0171794	0.172728	2.39261	ENSG00000075303	chr7
ACHE_SERT_LC_WM	SUPT7L	0.267486	0.0163453	0.17049	2.41109	ENSG00000119760	chr2
ACHE_SERT_LC_WM	ING4	0.332164	0.0200612	0.187323	2.33435	ENSG00000111653	chr12
ACHE_SERT_LC_WM	PNRC1	-0.293062	0.0152443	0.165714	-2.43679	ENSG00000146278	chr6
ACHE_SERT_LC_WM	LNPEP	0.23885	0.0149219	0.164759	2.44462	ENSG00000113441	chr5
ACHE_SERT_LC_WM	CAMK1	-0.337964	0.0192187	0.183158	-2.35058	ENSG00000134072	chr3
ACHE_SERT_LC_WM	ASAP1	0.250798	0.0152943	0.165792	2.43558	ENSG00000153317	chr8
ACHE_SERT_LC_WM	SNHG25	-0.345156	0.0144882	0.162053	-2.45655	ENSG00000266402	chr17
ACHE_SERT_LC_WM	ADI1	0.255606	0.0161525	0.169624	2.41547	ENSG00000182551	chr2
ACHE_SERT_LC_WM	PITPNM3	0.360565	0.020582	0.189968	2.32461	ENSG00000091622	chr17
ACHE_SERT_LC_WM	HPS4	-0.348867	0.0196045	0.185581	-2.34307	ENSG00000100099	chr22
ACHE_SERT_LC_WM	AL035425.3	0.44471	0.0229029	0.198227	2.28367	ENSG00000261409	chrX
ACHE_SERT_LC_WM	RABGAP1L	-0.223732	0.0145726	0.162528	-2.45328	ENSG00000152061	chr1
ACHE_SERT_LC_WM	TGFBR3L	-0.355889	0.0200826	0.187323	-2.33394	ENSG00000260001	chr19
ACHE_SERT_LC_WM	RACK1	-0.161866	0.0105074	0.138586	-2.57053	ENSG00000204628	chr5
ACHE_SERT_LC_WM	AKIRIN2	-0.262668	0.016768	0.171683	-2.40162	ENSG00000135334	chr6
ACHE_SERT_LC_WM	MVK	0.312174	0.0183445	0.178313	2.36809	ENSG00000110921	chr12
ACHE_SERT_LC_WM	SLC6A9	-0.339542	0.0189152	0.181783	-2.35658	ENSG00000196517	chr1
ACHE_SERT_LC_WM	LINC01088	-0.449117	0.0196811	0.185581	-2.34254	ENSG00000249307	chr4
ACHE_SERT_LC_WM	PIP4P1	-0.258495	0.0167078	0.171683	-2.40296	ENSG00000165782	chr14
ACHE_SERT_LC_WM	PSMB7	-0.195442	0.0124654	0.150609	-2.5098	ENSG00000136930	chr9
ACHE_SERT_LC_WM	C9orf72	0.275156	0.0175697	0.174097	2.38424	ENSG00000147894	chr9
ACHE_SERT_LC_WM	PIGQ	-0.354822	0.0178211	0.175464	-2.37939	ENSG00000007541	chr16
ACHE_SERT_LC_WM	WASL	0.209238	0.0140038	0.160348	2.46779	ENSG00000106299	chr7
ACHE_SERT_LC_WM	KIAA0355	0.406291	0.0225975	0.196459	2.28885	ENSG00000166398	chr19
ACHE_SERT_LC_WM	PSMA3-AS1	0.360747	0.020863	0.190661	2.31945	ENSG00000257621	chr14
ACHE_SERT_LC_WM	ERGIC1	-0.287571	0.0183378	0.178313	-2.36823	ENSG00000113719	chr5
ACHE_SERT_LC_WM	JAM2	-0.339005	0.0191823	0.183037	-2.35129	ENSG00000154721	chr21
ACHE_SERT_LC_WM	VPS52	-0.308365	0.0205186	0.189698	-2.32578	ENSG00000223501	chr6
ACHE_SERT_LC_WM	MYL6B	-0.224481	0.0141393	0.160992	-2.46428	ENSG00000196465	chr12
ACHE_SERT_LC_WM	ZEB1	0.255309	0.0162099	0.169905	2.41416	ENSG00000148516	chr10
ACHE_SERT_LC_WM	MADD	-0.226157	0.0145476	0.162483	-2.45391	ENSG00000110514	chr11
ACHE_SERT_LC_WM	TMEM98	-0.418408	0.02259	0.196459	-2.28898	ENSG00000006042	chr17
ACHE_SERT_LC_WM	AP3B2	0.256576	0.0166135	0.171436	2.40506	ENSG00000103723	chr15
ACHE_SERT_LC_WM	PPM1B	-0.253403	0.0164578	0.170741	-2.40855	ENSG00000138032	chr2
ACHE_SERT_LC_WM	NR4A1	-0.693725	0.023539	0.199508	-2.27413	ENSG00000123358	chr12
ACHE_SERT_LC_WM	GRIA3	0.380263	0.0207806	0.190613	2.32103	ENSG00000125675	chrX
ACHE_SERT_LC_WM	SARNP	-0.215495	0.0152168	0.165714	-2.43745	ENSG00000205323	chr12
ACHE_SERT_LC_WM	MTURN	0.233802	0.00943748	0.131841	2.60958	ENSG00000180354	chr7
ACHE_SERT_LC_WM	KMT5A	0.309619	0.0212318	0.191482	2.31276	ENSG00000183955	chr12
ACHE_SERT_LC_WM	LYNX1	0.214722	0.013035	0.153579	2.49374	ENSG00000180155	chr8
ACHE_SERT_LC_WM	RPS27L	-0.234443	0.0144392	0.162042	-2.45664	ENSG00000185088	chr15
ACHE_SERT_LC_WM	PTPRD	0.267764	0.015233	0.165714	2.43706	ENSG00000153707	chr9
ACHE_SERT_LC_WM	TMEM43	0.356745	0.0221955	0.195951	2.29575	ENSG00000170876	chr3
ACHE_SERT_LC_WM	EEF1A1	-0.142466	0.00599713	0.108314	-2.76371	ENSG00000156508	chr6
ACHE_SERT_LC_WM	PLPP2	-0.453018	0.0235807	0.199508	-2.27258	ENSG00000141934	chr19
ACHE_SERT_LC_WM	CYB5D2	0.279449	0.0195545	0.185581	2.34403	ENSG00000167740	chr17
ACHE_SERT_LC_WM	PPM1A	0.183104	0.0142803	0.160992	2.46067	ENSG00000100614	chr14
ACHE_SERT_LC_WM	TSC22D3	0.217278	0.014265	0.160992	2.46106	ENSG00000157514	chrX
ACHE_SERT_LC_WM	CCN2	0.512948	0.0232539	0.198815	2.27872	ENSG00000118523	chr6
ACHE_SERT_LC_WM	DDX23	0.341845	0.0207901	0.190613	2.32078	ENSG00000174243	chr12
ACHE_SERT_LC_WM	FN3KRP	-0.318569	0.0206461	0.189968	-2.32343	ENSG00000141560	chr17
ACHE_SERT_LC_WM	DDX19A	-0.311731	0.0216451	0.193699	-2.30538	ENSG00000168872	chr16
ACHE_SERT_LC_WM	UBE2D1	-0.28589	0.0203306	0.188411	-2.32928	ENSG00000072401	chr10
ACHE_SERT_LC_WM	ARHGAP24	-0.350853	0.0213885	0.192367	-2.30995	ENSG00000138639	chr4
ACHE_SERT_LC_WM	HNRNPA2B1	-0.160251	0.0112616	0.144315	-2.54603	ENSG00000122566	chr7
ACHE_SERT_LC_WM	RPL7L1	0.236985	0.0166938	0.171683	2.40327	ENSG00000146223	chr6
ACHE_SERT_LC_WM	PIN1	-0.169126	0.0111607	0.143768	-2.54922	ENSG00000127445	chr19
ACHE_SERT_LC_WM	KCNQ1OT1	0.438413	0.0196691	0.185581	2.34292	ENSG00000269821	chr11
ACHE_SERT_LC_WM	SORBS2	0.340908	0.02258	0.196459	2.28915	ENSG00000154556	chr4
ACHE_SERT_LC_WM	HIST1H4C	-0.436768	0.0235948	0.199508	-2.27251	ENSG00000197061	chr6
ACHE_SERT_LC_WM	LYRM1	-0.25288	0.0189044	0.181783	-2.35679	ENSG00000102897	chr16
ACHE_SERT_LC_WM	CDK18	0.368502	0.0181421	0.17727	2.37324	ENSG00000117266	chr1
ACHE_SERT_LC_WM	SFXN5	-0.267763	0.0171936	0.172728	-2.39231	ENSG00000144040	chr2
ACHE_SERT_LC_WM	MAGOH	-0.344293	0.0223435	0.196459	-2.2932	ENSG00000162385	chr1
ACHE_SERT_LC_WM	SCO1	-0.327485	0.0217284	0.193701	-2.30391	ENSG00000133028	chr17
ACHE_SERT_LC_WM	TOMM20	0.145059	0.0112557	0.144315	2.54622	ENSG00000173726	chr1
ACHE_SERT_LC_WM	LFNG	-0.35452	0.0215526	0.193473	-2.30702	ENSG00000106003	chr7
ACHE_SERT_LC_WM	SCRIB	0.367123	0.0229949	0.198264	2.28213	ENSG00000180900	chr8
ACHE_SERT_LC_WM	RBCK1	-0.326679	0.0230355	0.198264	-2.28145	ENSG00000125826	chr20
ACHE_SERT_LC_WM	DDRGK1	-0.302558	0.0191492	0.182947	-2.35194	ENSG00000198171	chr20
ACHE_SERT_LC_WM	RAMP1	-0.225118	0.0155485	0.167374	-2.42952	ENSG00000132329	chr2
ACHE_SERT_LC_WM	POLR2J3	0.449594	0.023755	0.200002	2.27012	ENSG00000285437	chr7
ACHE_SERT_LC_WM	LIPA	-0.300916	0.0199106	0.186307	-2.3372	ENSG00000107798	chr10
ACHE_SERT_LC_WM	FIBCD1	-0.553244	0.0277333	0.213851	-2.2093	ENSG00000130720	chr9
ACHE_SERT_LC_WM	HIF3A	-0.422732	0.0251726	0.204544	-2.247	ENSG00000124440	chr19
ACHE_SERT_LC_WM	PRKCE	0.313105	0.0208732	0.190661	2.31926	ENSG00000171132	chr2
ACHE_SERT_LC_WM	DACH1	0.373884	0.0223476	0.196459	2.29317	ENSG00000276644	chr13
ACHE_SERT_LC_WM	PREPL	0.140286	0.00946175	0.131841	2.60723	ENSG00000138078	chr2
ACHE_SERT_LC_WM	ECPAS	0.236938	0.0172607	0.172808	2.39086	ENSG00000136813	chr9
ACHE_SERT_LC_WM	TSC1	0.296335	0.0209433	0.190661	2.31798	ENSG00000165699	chr9
ACHE_SERT_LC_WM	RBM33	0.346812	0.0232303	0.198815	2.27819	ENSG00000184863	chr7
ACHE_SERT_LC_WM	ACSS1	-0.354264	0.0239682	0.200794	-2.26609	ENSG00000154930	chr20
ACHE_SERT_LC_WM	ASAH1	-0.157814	0.0129697	0.153511	-2.49555	ENSG00000104763	chr8
ACHE_SERT_LC_WM	PHB	-0.212206	0.0167892	0.171683	-2.40116	ENSG00000167085	chr17
ACHE_SERT_LC_WM	SPATA13	0.355111	0.0240341	0.200795	2.26502	ENSG00000182957	chr13
ACHE_SERT_LC_WM	NKAPD1	0.329011	0.0234216	0.199508	2.27502	ENSG00000150776	chr11
ACHE_SERT_LC_WM	PSME4	0.338458	0.0244659	0.202676	2.2581	ENSG00000068878	chr2
ACHE_SERT_LC_WM	SUPT6H	-0.249056	0.0196755	0.185581	-2.3417	ENSG00000109111	chr17
ACHE_SERT_LC_WM	ELP1	0.262077	0.0197856	0.185812	2.33959	ENSG00000070061	chr9
ACHE_SERT_LC_WM	SYT2	0.413123	0.0193107	0.183582	2.34989	ENSG00000143858	chr1
ACHE_SERT_LC_WM	LUC7L2	0.234666	0.0183782	0.178313	2.36741	ENSG00000146963	chr7
ACHE_SERT_LC_WM	AGT	-0.316383	0.0117306	0.146672	-2.53292	ENSG00000135744	chr1
ACHE_SERT_LC_WM	HSPB6	0.404571	0.0241349	0.200795	2.2636	ENSG00000004776	chr19
ACHE_SERT_LC_WM	COL18A1	0.348801	0.0231961	0.198815	2.27876	ENSG00000182871	chr21
ACHE_SERT_LC_WM	LIMK1	0.249112	0.0164439	0.170741	2.40886	ENSG00000106683	chr7
ACHE_SERT_LC_WM	CFAP157	-0.877584	0.0292147	0.219413	-2.18922	ENSG00000160401	chr9
ACHE_SERT_LC_WM	FAM207A	-0.350923	0.0249618	0.204021	-2.25029	ENSG00000160256	chr21
ACHE_SERT_LC_WM	BRD3OS	0.285644	0.0211208	0.191482	2.31476	ENSG00000235106	chr9
ACHE_SERT_LC_WM	ENPP6	0.58712	0.0303831	0.224075	2.17298	ENSG00000164303	chr4
ACHE_SERT_LC_WM	SART3	0.293405	0.0226176	0.196459	2.28851	ENSG00000075856	chr12
ACHE_SERT_LC_WM	FUT8	0.317711	0.0230014	0.198264	2.28202	ENSG00000033170	chr14
ACHE_SERT_LC_WM	KIF5C	0.17446	0.0121428	0.148496	2.5192	ENSG00000168280	chr2
ACHE_SERT_LC_WM	RAD23A	0.188274	0.0162903	0.170376	2.41233	ENSG00000179262	chr19
ACHE_SERT_LC_WM	MYT1L	0.23804	0.018044	0.176623	2.37428	ENSG00000186487	chr2
ACHE_SERT_LC_WM	HSDL2	-0.302965	0.0211363	0.191482	-2.31448	ENSG00000119471	chr9
ACHE_SERT_LC_WM	AL357093.2	-0.878667	0.0309024	0.225531	-2.16674	ENSG00000258752	chr14
ACHE_SERT_LC_WM	PTGES2	-0.230964	0.0173856	0.172986	-2.38817	ENSG00000148334	chr9
ACHE_SERT_LC_WM	ENTPD2	-0.591177	0.0268893	0.209604	-2.22211	ENSG00000054179	chr9
ACHE_SERT_LC_WM	P4HTM	0.217461	0.0172572	0.172808	2.39093	ENSG00000178467	chr3
ACHE_SERT_LC_WM	MIR4458HG	-0.341559	0.0239815	0.200794	-2.26587	ENSG00000247516	chr5
ACHE_SERT_LC_WM	C6orf136	0.268721	0.0205073	0.189698	2.32599	ENSG00000204564	chr6
ACHE_SERT_LC_WM	BNIP2	-0.354352	0.0246813	0.203805	-2.25469	ENSG00000140299	chr15
ACHE_SERT_LC_WM	GATAD2B	0.310894	0.0226478	0.196459	2.28799	ENSG00000143614	chr1
ACHE_SERT_LC_WM	FBH1	0.31461	0.0243863	0.202233	2.25937	ENSG00000134452	chr10
ACHE_SERT_LC_WM	LAMB2	-0.336098	0.0249644	0.204021	-2.25025	ENSG00000172037	chr3
ACHE_SERT_LC_WM	APCDD1	-0.303404	0.0221593	0.195951	-2.29638	ENSG00000154856	chr18
ACHE_SERT_LC_WM	ZNF532	-0.308913	0.023021	0.198264	-2.28169	ENSG00000074657	chr18
ACHE_SERT_LC_WM	CEP41	-0.302222	0.0231638	0.198815	-2.2793	ENSG00000106477	chr7
ACHE_SERT_LC_WM	ZNHIT6	-0.315898	0.0236188	0.199508	-2.27178	ENSG00000117174	chr1
ACHE_SERT_LC_WM	RAD17	-0.346075	0.0254733	0.205909	-2.24236	ENSG00000152942	chr5
ACHE_SERT_LC_WM	ALDH1A1	-0.367617	0.0229852	0.198264	-2.28282	ENSG00000165092	chr9
ACHE_SERT_LC_WM	EHBP1	0.241706	0.0201108	0.187323	2.33341	ENSG00000115504	chr2
ACHE_SERT_LC_WM	FSD1L	-0.278269	0.0212202	0.191482	-2.31297	ENSG00000106701	chr9
ACHE_SERT_LC_WM	BIN1	0.191103	0.0157789	0.167984	2.42411	ENSG00000136717	chr2
ACHE_SERT_LC_WM	NNT	0.260564	0.0218991	0.194549	2.30091	ENSG00000112992	chr5
ACHE_SERT_LC_WM	CLCN4	0.202224	0.0173686	0.172986	2.38854	ENSG00000073464	chrX
ACHE_SERT_LC_WM	TCEA1	0.266715	0.0202219	0.187629	2.33132	ENSG00000187735	chr8
ACHE_SERT_LC_WM	FAM13C	0.317567	0.0242714	0.201497	2.26121	ENSG00000148541	chr10
ACHE_SERT_LC_WM	MON1B	0.27873	0.0221286	0.195951	2.29691	ENSG00000103111	chr16
ACHE_SERT_LC_WM	RND3	-0.335711	0.0224706	0.196459	-2.29128	ENSG00000115963	chr2
ACHE_SERT_LC_WM	AARSD1	-0.305527	0.0236184	0.199508	-2.27179	ENSG00000266967	chr17
ACHE_SERT_LC_WM	SLC39A12	-0.459458	0.0283719	0.216083	-2.20044	ENSG00000148482	chr10
ACHE_SERT_LC_WM	MLC1	-0.287301	0.0170133	0.17234	-2.39714	ENSG00000100427	chr22
ACHE_SERT_LC_WM	ABHD14A	-0.227633	0.0189333	0.181783	-2.35622	ENSG00000248487	chr3
ACHE_SERT_LC_WM	BLOC1S6	0.221662	0.0190168	0.182358	2.35456	ENSG00000104164	chr15
ACHE_SERT_LC_WM	SLC33A1	0.333513	0.0263177	0.207462	2.22958	ENSG00000169359	chr3
ACHE_SERT_LC_WM	PRAF2	-0.190536	0.0170787	0.172551	-2.3948	ENSG00000243279	chrX
ACHE_SERT_LC_WM	INPP1	0.31774	0.0252206	0.204544	2.24626	ENSG00000151689	chr2
ACHE_SERT_LC_WM	TENM4	0.335269	0.0253758	0.205587	2.24386	ENSG00000149256	chr11
ACHE_SERT_LC_WM	DRD2	0.585357	0.0302306	0.223377	2.17553	ENSG00000149295	chr11
ACHE_SERT_LC_WM	CCDC43	-0.339998	0.0279653	0.214855	-2.20564	ENSG00000180329	chr17
ACHE_SERT_LC_WM	LIMCH1	-0.196783	0.0151396	0.165714	-2.43932	ENSG00000064042	chr4
ACHE_SERT_LC_WM	MAGI3	0.311222	0.0246044	0.203388	2.25591	ENSG00000081026	chr1
ACHE_SERT_LC_WM	AC245060.5	0.449076	0.0260617	0.206221	2.2343	ENSG00000274422	chr22
ACHE_SERT_LC_WM	KLC2	0.252935	0.0192658	0.183381	2.34965	ENSG00000174996	chr11
ACHE_SERT_LC_WM	KCTD10	0.247785	0.0218085	0.194191	2.3025	ENSG00000110906	chr12
ACHE_SERT_LC_WM	SSU72	0.157349	0.0160452	0.169541	2.41794	ENSG00000160075	chr1
ACHE_SERT_LC_WM	LRRC3B	0.359294	0.0265604	0.207855	2.22598	ENSG00000179796	chr3
ACHE_SERT_LC_WM	NEK9	-0.359272	0.0270125	0.210251	-2.21933	ENSG00000119638	chr14
ACHE_SERT_LC_WM	KIFC2	0.28739	0.0238752	0.200407	2.2676	ENSG00000167702	chr8
ACHE_SERT_LC_WM	ADIRF	0.332074	0.0198385	0.186082	2.33953	ENSG00000148671	chr10
ACHE_SERT_LC_WM	MICU2	0.26822	0.0224219	0.196459	2.29185	ENSG00000165487	chr13
ACHE_SERT_LC_WM	WWTR1	-0.388677	0.0272056	0.211329	-2.21667	ENSG00000018408	chr3
ACHE_SERT_LC_WM	ARRDC2	-0.408411	0.0289286	0.217923	-2.19224	ENSG00000105643	chr19
ACHE_SERT_LC_WM	TFEB	-0.423128	0.0317169	0.228776	-2.15536	ENSG00000112561	chr6
ACHE_SERT_LC_WM	TMIE	0.355179	0.027551	0.212942	2.21154	ENSG00000181585	chr3
ACHE_SERT_LC_WM	OARD1	-0.297186	0.025762	0.205909	-2.23795	ENSG00000124596	chr6
ACHE_SERT_LC_WM	WASHC2A	-0.314655	0.0257358	0.205909	-2.23835	ENSG00000099290	chr10
ACHE_SERT_LC_WM	RUNDC3A	0.18093	0.0156343	0.16783	2.4275	ENSG00000108309	chr17
ACHE_SERT_LC_WM	FAM228B	0.334461	0.0265401	0.207855	2.22628	ENSG00000219626	chr2
ACHE_SERT_LC_WM	VGLL4	-0.334137	0.0260944	0.206221	-2.23293	ENSG00000144560	chr3
ACHE_SERT_LC_WM	ZNF721	0.321399	0.0284278	0.216258	2.19913	ENSG00000182903	chr4
ACHE_SERT_LC_WM	GLTP	-0.288055	0.0226856	0.196566	-2.28735	ENSG00000139433	chr12
ACHE_SERT_LC_WM	WDR45	-0.287272	0.0247366	0.204021	-2.25382	ENSG00000196998	chrX
ACHE_SERT_LC_WM	PDE1A	0.45576	0.0310235	0.225782	2.16461	ENSG00000115252	chr2
ACHE_SERT_LC_WM	SNORC	-0.339856	0.018053	0.176623	-2.37526	ENSG00000182600	chr2
ACHE_SERT_LC_WM	FAM20C	-0.290643	0.0241175	0.200795	-2.26368	ENSG00000177706	chr7
ACHE_SERT_LC_WM	MSH2	0.283931	0.0260047	0.206221	2.23428	ENSG00000095002	chr2
ACHE_SERT_LC_WM	RHBDL3	-0.336353	0.0265702	0.207855	-2.22583	ENSG00000141314	chr17
ACHE_SERT_LC_WM	SIRT3	0.300386	0.0267332	0.208919	2.22342	ENSG00000142082	chr11
ACHE_SERT_LC_WM	BAZ2B	0.289063	0.0209374	0.190661	2.31835	ENSG00000123636	chr2
ACHE_SERT_LC_WM	EFEMP2	-0.347552	0.0295675	0.221013	-2.18349	ENSG00000172638	chr11
ACHE_SERT_LC_WM	ANXA11	0.394931	0.0287942	0.217697	2.19421	ENSG00000122359	chr10
ACHE_SERT_LC_WM	DMD	0.320049	0.0268204	0.209389	2.22214	ENSG00000198947	chrX
ACHE_SERT_LC_WM	BCAP31	-0.154455	0.0149692	0.16481	-2.44346	ENSG00000185825	chrX
ACHE_SERT_LC_WM	RNF115	0.282837	0.0248835	0.204021	2.25151	ENSG00000265491	chr1
ACHE_SERT_LC_WM	ZNF292	0.304999	0.0238809	0.200407	2.2675	ENSG00000188994	chr6
ACHE_SERT_LC_WM	GALC	0.300914	0.0250029	0.204021	2.24964	ENSG00000054983	chr14
ACHE_SERT_LC_WM	SYAP1	0.218961	0.0216568	0.193699	2.30518	ENSG00000169895	chrX
ACHE_SERT_LC_WM	MAPKAP1	-0.280132	0.0250664	0.204021	-2.24866	ENSG00000119487	chr9
ACHE_SERT_LC_WM	MGAT3	0.263937	0.023516	0.199508	2.27347	ENSG00000128268	chr22
ACHE_SERT_LC_WM	DIS3L	0.251809	0.0238331	0.200407	2.26828	ENSG00000166938	chr15
ACHE_SERT_LC_WM	ATP6V1C1	0.179252	0.0169319	0.172166	2.39801	ENSG00000155097	chr8
ACHE_SERT_LC_WM	POLR3A	-0.31284	0.028208	0.215861	-2.20221	ENSG00000148606	chr10
ACHE_SERT_LC_WM	NCAPH2	0.325984	0.0285473	0.216741	2.19747	ENSG00000025770	chr22
ACHE_SERT_LC_WM	SAV1	0.307519	0.0276758	0.213692	2.20975	ENSG00000151748	chr14
ACHE_SERT_LC_WM	BBOX1	-0.395002	0.0265492	0.207855	-2.22688	ENSG00000129151	chr11
ACHE_SERT_LC_WM	LYRM4	-0.285867	0.0256854	0.205909	-2.23912	ENSG00000214113	chr6
ACHE_SERT_LC_WM	NCAN	-0.299308	0.023219	0.198815	-2.27848	ENSG00000130287	chr19
ACHE_SERT_LC_WM	TENM2	0.346983	0.0237247	0.199965	2.27081	ENSG00000145934	chr5
ACHE_SERT_LC_WM	CTBP1	0.181783	0.0173286	0.172986	2.3894	ENSG00000159692	chr4
ACHE_SERT_LC_WM	ARIH1	0.241132	0.0231114	0.198696	2.28018	ENSG00000166233	chr15
ACHE_SERT_LC_WM	VEGFB	-0.188303	0.0171358	0.172676	-2.39356	ENSG00000173511	chr11
ACHE_SERT_LC_WM	SMIM19	0.325005	0.0290721	0.218791	2.19023	ENSG00000176209	chr8
ACHE_SERT_LC_WM	FAR1	0.254811	0.0222544	0.196128	2.29473	ENSG00000197601	chr11
ACHE_SERT_LC_WM	USF2	-0.213338	0.0201419	0.187323	-2.33282	ENSG00000105698	chr19
ACHE_SERT_LC_WM	PYURF	0.226486	0.0213815	0.192367	2.31007	ENSG00000145337	chr4
ACHE_SERT_LC_WM	TMEM131	0.300197	0.0264967	0.207855	2.22692	ENSG00000075568	chr2
ACHE_SERT_LC_WM	IFITM2	0.386858	0.029964	0.222044	2.17836	ENSG00000185201	chr11
ACHE_SERT_LC_WM	ELP5	-0.311218	0.0301676	0.223125	-2.17547	ENSG00000170291	chr17
ACHE_SERT_LC_WM	GMPR	-0.361064	0.0269022	0.209604	-2.22141	ENSG00000137198	chr6
ACHE_SERT_LC_WM	SLC25A33	-0.292011	0.0255398	0.205909	-2.24135	ENSG00000171612	chr1
ACHE_SERT_LC_WM	MRPS26	-0.199099	0.0209316	0.190661	-2.31819	ENSG00000125901	chr20
ACHE_SERT_LC_WM	PIAS4	-0.395668	0.0331023	0.232733	-2.13809	ENSG00000105229	chr19
ACHE_SERT_LC_WM	GATD3A	-0.745769	0.0355176	0.23773	-2.11026	ENSG00000160221	chr21
ACHE_SERT_LC_WM	YJEFN3	-0.276737	0.0240049	0.200794	-2.26549	ENSG00000250067	chr19
ACHE_SERT_LC_WM	FN1	-0.340858	0.025049	0.204021	-2.24951	ENSG00000115414	chr2
ACHE_SERT_LC_WM	LAMP1	0.183459	0.0173991	0.172986	2.38788	ENSG00000185896	chr13
ACHE_SERT_LC_WM	GPR108	-0.322937	0.0298307	0.221694	-2.17995	ENSG00000125734	chr19
ACHE_SERT_LC_WM	CDC123	-0.282387	0.0260704	0.206221	-2.23329	ENSG00000151465	chr10
ACHE_SERT_LC_WM	STX18	0.320587	0.0296963	0.221362	2.18176	ENSG00000168818	chr4
ACHE_SERT_LC_WM	NIPA1	0.237009	0.0216279	0.193699	2.30569	ENSG00000170113	chr15
ACHE_SERT_LC_WM	NAA25	-0.33297	0.0307049	0.22516	-2.16839	ENSG00000111300	chr12
ACHE_SERT_LC_WM	SKP1	-0.116489	0.0118164	0.146672	-2.52893	ENSG00000113558	chr5
ACHE_SERT_LC_WM	CPEB1	-0.235011	0.0223735	0.196459	-2.29268	ENSG00000214575	chr15
ACHE_SERT_LC_WM	CDH22	0.374856	0.0317452	0.228776	2.155	ENSG00000149654	chr20
ACHE_SERT_LC_WM	NINJ1	-0.265157	0.0257073	0.205909	-2.23879	ENSG00000131669	chr9
ACHE_SERT_LC_WM	CCDC92	0.177022	0.0173038	0.172986	2.38993	ENSG00000119242	chr12
ACHE_SERT_LC_WM	MOB2	-0.305219	0.0305973	0.224958	-2.1698	ENSG00000182208	chr11
ACHE_SERT_LC_WM	EIF4A3	0.32079	0.0304315	0.224218	2.17198	ENSG00000141543	chr17
ACHE_SERT_LC_WM	ZDHHC24	0.289383	0.0280556	0.215154	2.20436	ENSG00000174165	chr11
ACHE_SERT_LC_WM	C1orf122	-0.154668	0.0168132	0.171683	-2.40063	ENSG00000197982	chr1
ACHE_SERT_LC_WM	SPPL2B	0.319827	0.0297002	0.221362	2.18171	ENSG00000005206	chr19
ACHE_SERT_LC_WM	IFT20	-0.300562	0.0303786	0.224075	-2.17268	ENSG00000109083	chr17
ACHE_SERT_LC_WM	GUF1	0.354658	0.033239	0.232733	2.13641	ENSG00000151806	chr4
ACHE_SERT_LC_WM	SNHG29	-0.176453	0.0178841	0.175637	-2.37761	ENSG00000175061	chr17
ACHE_SERT_LC_WM	HDGFL2	0.310373	0.0310136	0.225782	2.16438	ENSG00000167674	chr19
ACHE_SERT_LC_WM	PABPC4	0.257784	0.025077	0.204021	2.24849	ENSG00000090621	chr1
ACHE_SERT_LC_WM	ZEB2	0.288942	0.0207664	0.190613	2.32209	ENSG00000169554	chr2
ACHE_SERT_LC_WM	DDC	-0.434039	0.0222089	0.195951	-2.29659	ENSG00000132437	chr7
ACHE_SERT_LC_WM	HINT2	-0.296875	0.0288157	0.217697	-2.19375	ENSG00000137133	chr9
ACHE_SERT_LC_WM	PLAT	0.406482	0.0363471	0.240519	2.09993	ENSG00000104368	chr8
ACHE_SERT_LC_WM	KCND2	-0.287664	0.0257023	0.205909	-2.23886	ENSG00000184408	chr7
ACHE_SERT_LC_WM	ADD2	-0.20952	0.0206033	0.189968	-2.32421	ENSG00000075340	chr2
ACHE_SERT_LC_WM	RCOR3	-0.297875	0.02806	0.215154	-2.2043	ENSG00000117625	chr1
ACHE_SERT_LC_WM	JUND	0.143639	0.0151905	0.165714	2.43808	ENSG00000130522	chr19
ACHE_SERT_LC_WM	ARL16	0.306101	0.0306192	0.224958	2.16951	ENSG00000214087	chr17
ACHE_SERT_LC_WM	TAF13	0.189535	0.0210487	0.191395	2.31606	ENSG00000197780	chr1
ACHE_SERT_LC_WM	APIP	-0.339694	0.0336806	0.234308	-2.13106	ENSG00000149089	chr11
ACHE_SERT_LC_WM	CNTNAP2	0.204788	0.020625	0.189968	2.32382	ENSG00000174469	chr7
ACHE_SERT_LC_WM	ASB13	0.344139	0.0327011	0.232018	2.14302	ENSG00000196372	chr10
ACHE_SERT_LC_WM	SDC4	-0.297656	0.0224243	0.196459	-2.29259	ENSG00000124145	chr20
ACHE_SERT_LC_WM	SCPEP1	-0.255432	0.0261889	0.206756	-2.23151	ENSG00000121064	chr17
ACHE_SERT_LC_WM	RAB29	-0.333433	0.0331953	0.232733	-2.13695	ENSG00000117280	chr1
ACHE_SERT_LC_WM	EXOC1	0.228796	0.0258636	0.205925	2.23641	ENSG00000090989	chr4
ACHE_SERT_LC_WM	TNS2	-0.330858	0.0336764	0.234308	-2.13111	ENSG00000111077	chr12
ACHE_SERT_LC_WM	TRIL	-0.310186	0.0217018	0.193699	-2.30538	ENSG00000255690	chr7
ACHE_SERT_LC_WM	MRAP2	0.32395	0.0292412	0.219413	2.18793	ENSG00000135324	chr6
ACHE_SERT_LC_WM	SAMHD1	-0.296768	0.0252147	0.204544	-2.24663	ENSG00000101347	chr20
ACHE_SERT_LC_WM	DOLPP1	-0.377945	0.0343228	0.235262	-2.12337	ENSG00000167130	chr9
ACHE_SERT_LC_WM	DDX18	0.273498	0.025536	0.205909	2.2414	ENSG00000088205	chr2
ACHE_SERT_LC_WM	TUFM	-0.175261	0.0187019	0.180459	-2.36085	ENSG00000178952	chr16
ACHE_SERT_LC_WM	PTPRR	0.343884	0.0323599	0.230759	2.14726	ENSG00000153233	chr12
ACHE_SERT_LC_WM	DKK3	0.128682	0.0120988	0.148368	2.52049	ENSG00000050165	chr11
ACHE_SERT_LC_WM	RSRC1	0.246789	0.0258677	0.205925	2.23635	ENSG00000174891	chr3
ACHE_SERT_LC_WM	SLC6A1	0.225687	0.0198976	0.186307	2.33749	ENSG00000157103	chr3
ACHE_SERT_LC_WM	MFAP3L	0.292826	0.0298913	0.221931	2.17914	ENSG00000198948	chr4
ACHE_SERT_LC_WM	RUNDC3B	0.274284	0.0288459	0.217697	2.19333	ENSG00000105784	chr7
ACHE_SERT_LC_WM	ITGA4	0.525492	0.0398749	0.255126	2.06223	ENSG00000115232	chr2
ACHE_SERT_LC_WM	MARK2	0.289687	0.0315698	0.228467	2.15723	ENSG00000072518	chr11
ACHE_SERT_LC_WM	NME5	-0.321387	0.0322994	0.230723	-2.14802	ENSG00000112981	chr5
ACHE_SERT_LC_WM	QRICH1	0.282404	0.0306931	0.22516	2.16855	ENSG00000198218	chr3
ACHE_SERT_LC_WM	ARID1B	0.256894	0.0270459	0.2103	2.21884	ENSG00000049618	chr6
ACHE_SERT_LC_WM	STK39	0.202454	0.0221943	0.195951	2.29577	ENSG00000198648	chr2
ACHE_SERT_LC_WM	SNX10	0.175788	0.0160837	0.169541	2.41705	ENSG00000086300	chr7
ACHE_SERT_LC_WM	SHISA5	0.193718	0.0226111	0.196459	2.28862	ENSG00000164054	chr3
ACHE_SERT_LC_WM	WDFY3-AS2	-0.344103	0.0356038	0.238046	-2.10841	ENSG00000180769	chr4
ACHE_SERT_LC_WM	APLP1	0.184364	0.0151249	0.165714	2.43994	ENSG00000105290	chr19
ACHE_SERT_LC_WM	EPB41L1	0.169866	0.0176162	0.174222	2.38326	ENSG00000088367	chr20
ACHE_SERT_LC_WM	NUDT2	0.32603	0.0334823	0.23356	2.13345	ENSG00000164978	chr9
ACHE_SERT_LC_WM	FAM222A	-0.349388	0.033174	0.232733	-2.13721	ENSG00000139438	chr12
ACHE_SERT_LC_WM	TEN1	-0.339084	0.0353154	0.237485	-2.11174	ENSG00000257949	chr17
ACHE_SERT_LC_WM	MYO10	0.257366	0.0248636	0.204021	2.25182	ENSG00000145555	chr5
ACHE_SERT_LC_WM	SYNDIG1	-0.333559	0.0342014	0.235262	-2.12482	ENSG00000101463	chr20
ACHE_SERT_LC_WM	PDRG1	-0.325938	0.0345957	0.235287	-2.12015	ENSG00000088356	chr20
ACHE_SERT_LC_WM	GCC2	0.224519	0.0218608	0.194433	2.30158	ENSG00000135968	chr2
ACHE_SERT_LC_WM	FBXO11	0.225847	0.0258092	0.205925	2.23724	ENSG00000138081	chr2
ACHE_SERT_LC_WM	ITM2C	-0.215742	0.0134082	0.155603	-2.48485	ENSG00000135916	chr2
ACHE_SERT_LC_WM	MIA3	0.231674	0.0258705	0.205925	2.23631	ENSG00000154305	chr1
ACHE_SERT_LC_WM	TMCC1	0.291676	0.0328952	0.232401	2.14063	ENSG00000172765	chr3
ACHE_SERT_LC_WM	MAP4K4	0.239499	0.0201456	0.187323	2.33326	ENSG00000071054	chr2
ACHE_SERT_LC_WM	TMEM185B	0.326887	0.0360264	0.239984	2.10357	ENSG00000226479	chr2
ACHE_SERT_LC_WM	UXS1	-0.330251	0.034176	0.235262	-2.12512	ENSG00000115652	chr2
ACHE_SERT_LC_WM	UGCG	0.246048	0.0283358	0.216083	2.20042	ENSG00000148154	chr9
ACHE_SERT_LC_WM	SH3BGRL2	0.225159	0.0250563	0.204021	2.24881	ENSG00000198478	chr6
ACHE_SERT_LC_WM	FAM167A	0.41555	0.0376947	0.246274	2.0852	ENSG00000154319	chr8
ACHE_SERT_LC_WM	CUL1	-0.231548	0.0272606	0.211331	-2.21573	ENSG00000055130	chr7
ACHE_SERT_LC_WM	TIMP3	-0.250882	0.0211078	0.191482	-2.3156	ENSG00000100234	chr22
ACHE_SERT_LC_WM	ATP6V1H	0.165718	0.0196481	0.185581	2.34223	ENSG00000047249	chr8
ACHE_SERT_LC_WM	AC009041.2	0.318409	0.032394	0.230759	2.14684	ENSG00000260807	chr16
ACHE_SERT_LC_WM	PCDH19	0.296381	0.0283768	0.216083	2.19993	ENSG00000165194	chrX
ACHE_SERT_LC_WM	ECI1	-0.261577	0.0293692	0.219956	-2.18618	ENSG00000167969	chr16
ACHE_SERT_LC_WM	LARGE1	-0.301155	0.0318795	0.228781	-2.1533	ENSG00000133424	chr22
ACHE_SERT_LC_WM	MRPS33	-0.247239	0.0260094	0.206221	-2.23421	ENSG00000090263	chr7
ACHE_SERT_LC_WM	SSPN	-0.352172	0.0306142	0.224958	-2.17019	ENSG00000123096	chr12
ACHE_SERT_LC_WM	UTP11	-0.301268	0.0337264	0.234308	-2.13051	ENSG00000183520	chr1
ACHE_SERT_LC_WM	NCBP2AS2	0.267383	0.0327178	0.232018	2.14282	ENSG00000270170	chr3
ACHE_SERT_LC_WM	FAM174B	0.290764	0.0339678	0.235038	2.12761	ENSG00000185442	chr15
ACHE_SERT_LC_WM	BUD31	-0.233789	0.0272397	0.211331	-2.21603	ENSG00000106245	chr7
ACHE_SERT_LC_WM	LINC00641	0.277502	0.0288704	0.217697	2.193	ENSG00000258441	chr14
ACHE_SERT_LC_WM	CST3	-0.216458	0.00971424	0.133597	-2.59955	ENSG00000101439	chr20
ACHE_SERT_LC_WM	PRPSAP2	-0.249474	0.0311265	0.226255	-2.16292	ENSG00000141127	chr17
ACHE_SERT_LC_WM	CCM2	-0.219378	0.026086	0.206221	-2.23305	ENSG00000136280	chr7
ACHE_SERT_LC_WM	PRDX4	-0.314375	0.0345451	0.235262	-2.12074	ENSG00000123131	chrX
ACHE_SERT_LC_WM	NCKIPSD	-0.245681	0.0286722	0.217475	-2.19574	ENSG00000213672	chr3
ACHE_SERT_LC_WM	PHYHIPL	-0.168453	0.0190845	0.182554	-2.35322	ENSG00000165443	chr10
ACHE_SERT_LC_WM	AKAP11	0.191255	0.022	0.195222	2.29915	ENSG00000023516	chr13
ACHE_SERT_LC_WM	TTC17	-0.325526	0.0361627	0.240328	-2.10202	ENSG00000052841	chr11
ACHE_SERT_LC_WM	NACAD	-0.212348	0.0248217	0.204021	-2.25248	ENSG00000136274	chr7
ACHE_SERT_LC_WM	SLC39A9	0.273421	0.033135	0.232733	2.13768	ENSG00000029364	chr14
ACHE_SERT_LC_WM	AGO3	0.305767	0.0343574	0.235262	2.12296	ENSG00000126070	chr1
ACHE_SERT_LC_WM	NFE2L2	-0.238512	0.0274414	0.21252	-2.21311	ENSG00000116044	chr2
ACHE_SERT_LC_WM	HPSE2	-0.337165	0.0350186	0.236383	-2.11522	ENSG00000172987	chr10
ACHE_SERT_LC_WM	MLEC	-0.212993	0.0260792	0.206221	-2.23316	ENSG00000110917	chr12
ACHE_SERT_LC_WM	PDPK1	0.213185	0.0278589	0.21425	2.20715	ENSG00000140992	chr16
ACHE_SERT_LC_WM	CRYBB2	-0.528204	0.0416706	0.260984	-2.04399	ENSG00000244752	chr22
ACHE_SERT_LC_WM	DENND10	-0.26968	0.0316154	0.228583	-2.15665	ENSG00000119979	chr10
ACHE_SERT_LC_WM	FAM219B	0.238191	0.0296492	0.221362	2.18239	ENSG00000178761	chr15
ACHE_SERT_LC_WM	TIMM23	0.233064	0.0291292	0.219007	2.18945	ENSG00000265354	chr10
ACHE_SERT_LC_WM	HTR5A	0.282521	0.0338742	0.23481	2.12873	ENSG00000157219	chr7
ACHE_SERT_LC_WM	ASPSCR1	0.28302	0.0345482	0.235262	2.12071	ENSG00000169696	chr17
ACHE_SERT_LC_WM	YEATS2	-0.286657	0.035443	0.237712	-2.11026	ENSG00000163872	chr3
ACHE_SERT_LC_WM	CREG2	0.236542	0.0275131	0.212862	2.21208	ENSG00000175874	chr2
ACHE_SERT_LC_WM	MRPL51	-0.231906	0.0240903	0.200795	-2.26412	ENSG00000111639	chr12
ACHE_SERT_LC_WM	TEX264	-0.259776	0.0322613	0.230663	-2.1485	ENSG00000164081	chr3
ACHE_SERT_LC_WM	TMTC1	0.309982	0.0313201	0.227085	2.16061	ENSG00000133687	chr12
ACHE_SERT_LC_WM	UBE2K	0.190196	0.02484	0.204021	2.25219	ENSG00000078140	chr4
ACHE_SERT_LC_WM	CCR10	0.38478	0.0439344	0.266179	2.02097	ENSG00000184451	chr17
ACHE_SERT_LC_WM	B4GALT3	0.314534	0.0383866	0.248692	2.07742	ENSG00000158850	chr1
ACHE_SERT_LC_WM	NAA50	0.272881	0.0323676	0.230759	2.14717	ENSG00000121579	chr3
ACHE_SERT_LC_WM	TAPT1	-0.275532	0.0340976	0.235262	-2.12605	ENSG00000169762	chr4
ACHE_SERT_LC_WM	ELF2	0.342104	0.0404297	0.25754	2.05587	ENSG00000109381	chr4
ACHE_SERT_LC_WM	SLK	-0.25676	0.0325455	0.231467	-2.14495	ENSG00000065613	chr10
ACHE_SERT_LC_WM	ACP1	-0.229336	0.0283525	0.216083	-2.20019	ENSG00000143727	chr2
ACHE_SERT_LC_WM	FBXL15	0.229962	0.0277944	0.213967	2.20806	ENSG00000107872	chr10
ACHE_SERT_LC_WM	BRINP1	0.265418	0.0308266	0.225531	2.16681	ENSG00000078725	chr9
ACHE_SERT_LC_WM	SLC1A2	-0.313431	0.0166521	0.171605	-2.40541	ENSG00000110436	chr11
ACHE_SERT_LC_WM	CALD1	-0.280947	0.0308046	0.225531	-2.16709	ENSG00000122786	chr7
ACHE_SERT_LC_WM	NME4	-0.28865	0.032811	0.232018	-2.14166	ENSG00000103202	chr16
ACHE_SERT_LC_WM	FAM102B	-0.275056	0.0332433	0.232733	-2.13636	ENSG00000162636	chr1
ACHE_SERT_LC_WM	EPM2AIP1	0.187644	0.0236632	0.199664	2.27105	ENSG00000178567	chr3
ACHE_SERT_LC_WM	ADAM11	-0.393958	0.0418372	0.260984	-2.04163	ENSG00000073670	chr17
ACHE_SERT_LC_WM	KMT5B	0.309735	0.0377714	0.246359	2.0841	ENSG00000110066	chr11
ACHE_SERT_LC_WM	GAPVD1	-0.250751	0.034476	0.235262	-2.12156	ENSG00000165219	chr9
ACHE_SERT_LC_WM	MDN1	0.293611	0.034512	0.235262	2.12113	ENSG00000112159	chr6
ACHE_SERT_LC_WM	MTRF1L	-0.270242	0.0339355	0.235025	-2.12799	ENSG00000112031	chr6
ACHE_SERT_LC_WM	SPPL2A	-0.2965	0.037638	0.246216	-2.08556	ENSG00000138600	chr15
ACHE_SERT_LC_WM	GPATCH2L	0.287112	0.0363207	0.240519	2.10023	ENSG00000089916	chr14
ACHE_SERT_LC_WM	ZFP91	0.232922	0.0300527	0.222488	2.17699	ENSG00000186660	chr11
ACHE_SERT_LC_WM	KANK1	0.324896	0.0410512	0.259431	2.0495	ENSG00000107104	chr9
ACHE_SERT_LC_WM	TMUB2	0.282984	0.0343531	0.235262	2.12301	ENSG00000168591	chr17
ACHE_SERT_LC_WM	PLA2G15	-0.339895	0.0391511	0.251746	-2.06924	ENSG00000103066	chr16
ACHE_SERT_LC_WM	DRG1	0.244728	0.0317901	0.228776	2.15443	ENSG00000185721	chr22
ACHE_SERT_LC_WM	ROCK2	0.222349	0.0285223	0.216741	2.19782	ENSG00000134318	chr2
ACHE_SERT_LC_WM	PSME2	-0.263251	0.0345072	0.235262	-2.12119	ENSG00000100911	chr14
ACHE_SERT_LC_WM	NFYC	0.306309	0.0391444	0.251746	2.06932	ENSG00000066136	chr1
ACHE_SERT_LC_WM	MAP1S	-0.247169	0.0318753	0.228781	-2.15335	ENSG00000130479	chr19
ACHE_SERT_LC_WM	CA2	-0.353204	0.0315321	0.228408	-2.15855	ENSG00000104267	chr8
ACHE_SERT_LC_WM	APRT	-0.257859	0.0334674	0.23356	-2.13364	ENSG00000198931	chr16
ACHE_SERT_LC_WM	HADHB	-0.202643	0.0234906	0.199508	-2.27389	ENSG00000138029	chr2
ACHE_SERT_LC_WM	CDC25B	0.324626	0.0408208	0.258748	2.05185	ENSG00000101224	chr20
ACHE_SERT_LC_WM	CASP8AP2	0.360716	0.0430771	0.263613	2.02928	ENSG00000118412	chr6
ACHE_SERT_LC_WM	RIMS4	0.341487	0.0427006	0.262787	2.03298	ENSG00000101098	chr20
ACHE_SERT_LC_WM	GABRD	-0.393033	0.0432234	0.264299	-2.02805	ENSG00000187730	chr1
ACHE_SERT_LC_WM	ANKRD12	0.26154	0.0212277	0.191482	2.31389	ENSG00000101745	chr18
ACHE_SERT_LC_WM	ATIC	-0.241626	0.0337523	0.234308	-2.13019	ENSG00000138363	chr2
ACHE_SERT_LC_WM	OSER1-DT	0.292378	0.041493	0.260811	2.04502	ENSG00000223891	chr20
ACHE_SERT_LC_WM	SVBP	-0.317536	0.0397433	0.254706	-2.063	ENSG00000177868	chr1
ACHE_SERT_LC_WM	PARP6	-0.265439	0.0360799	0.239984	-2.10296	ENSG00000137817	chr15
ACHE_SERT_LC_WM	MID1IP1	0.194576	0.0265453	0.207855	2.2262	ENSG00000165175	chrX
ACHE_SERT_LC_WM	ACKR1	0.500534	0.054525	0.298064	1.92824	ENSG00000213088	chr1
ACHE_SERT_LC_WM	GAA	-0.254815	0.0346127	0.235287	-2.11994	ENSG00000171298	chr17
ACHE_SERT_LC_WM	NECTIN1	-0.297918	0.0378162	0.24636	-2.08361	ENSG00000110400	chr11
ACHE_SERT_LC_WM	AUXG01000058.1	0.203553	0.0201646	0.187323	2.33291	ENSG00000286214	chr7
ACHE_SERT_LC_WM	MRPL13	-0.295678	0.0366079	0.241625	-2.09699	ENSG00000172172	chr8
ACHE_SERT_LC_WM	MYL6	-0.147664	0.0169725	0.172166	-2.39712	ENSG00000092841	chr12
ACHE_SERT_LC_WM	SPAG9	0.184087	0.0249508	0.204021	2.25046	ENSG00000008294	chr17
ACHE_SERT_LC_WM	CCDC90B	-0.247629	0.0327817	0.232018	-2.14203	ENSG00000137500	chr11
ACHE_SERT_LC_WM	PRR12	0.321978	0.0427728	0.262791	2.03227	ENSG00000126464	chr19
ACHE_SERT_LC_WM	KCNJ10	-0.233221	0.0283426	0.216083	-2.20033	ENSG00000177807	chr1
ACHE_SERT_LC_WM	PIAS1	0.24909	0.0346452	0.235301	2.11956	ENSG00000033800	chr15
ACHE_SERT_LC_WM	UST	-0.410459	0.0417659	0.260984	-2.04291	ENSG00000111962	chr6
ACHE_SERT_LC_WM	SARS	0.177284	0.0226259	0.196459	2.28836	ENSG00000031698	chr1
ACHE_SERT_LC_WM	PDK3	0.229517	0.0344318	0.235262	2.12208	ENSG00000067992	chrX
ACHE_SERT_LC_WM	RMND5B	-0.315783	0.0418116	0.260984	-2.04181	ENSG00000145916	chr5
ACHE_SERT_LC_WM	WDR82	0.17854	0.0255164	0.205909	2.2417	ENSG00000164091	chr3
ACHE_SERT_LC_WM	PHKB	0.237877	0.0344092	0.235262	2.12235	ENSG00000102893	chr16
ACHE_SERT_LC_WM	PGRMC2	0.194697	0.0287332	0.217697	2.19489	ENSG00000164040	chr4
ACHE_SERT_LC_WM	BEST1	0.419224	0.0506351	0.285039	1.96035	ENSG00000167995	chr11
ACHE_SERT_LC_WM	ACO1	0.292623	0.0401426	0.256415	2.05884	ENSG00000122729	chr9
ACHE_SERT_LC_WM	TMEM178A	0.259826	0.0325533	0.231467	2.14485	ENSG00000152154	chr2
ACHE_SERT_LC_WM	TLE4	0.273667	0.0398676	0.255126	2.0617	ENSG00000106829	chr9
ACHE_SERT_LC_WM	DNAJC30	0.262479	0.0378354	0.24636	2.0834	ENSG00000176410	chr7
ACHE_SERT_LC_WM	ACTR6	-0.24574	0.0333007	0.232924	-2.13566	ENSG00000075089	chr12
ACHE_SERT_LC_WM	ADAM23	-0.215971	0.0299291	0.221998	-2.17864	ENSG00000114948	chr2
ACHE_SERT_LC_WM	GABBR1	-0.160051	0.0225474	0.196459	-2.2897	ENSG00000204681	chr6
ACHE_SERT_LC_WM	MAGI2	-0.247952	0.0355258	0.23773	-2.10931	ENSG00000187391	chr7
ACHE_SERT_LC_WM	TRPV2	-0.341174	0.041325	0.260311	-2.04684	ENSG00000187688	chr17
ACHE_SERT_LC_WM	CYP27A1	-0.290752	0.0419925	0.261098	-2.04	ENSG00000135929	chr2
ACHE_SERT_LC_WM	XPA	0.298866	0.0417443	0.260984	2.04249	ENSG00000136936	chr9
ACHE_SERT_LC_WM	LIN7B	-0.278564	0.0343785	0.235262	-2.12272	ENSG00000104863	chr19
ACHE_SERT_LC_WM	GCH1	0.364661	0.0404638	0.25754	2.05604	ENSG00000131979	chr14
ACHE_SERT_LC_WM	PDXP	0.180778	0.0257157	0.205909	2.23866	ENSG00000241360	chr22
ACHE_SERT_LC_WM	TCEAL7	0.194022	0.0256856	0.205909	2.23912	ENSG00000182916	chrX
ACHE_SERT_LC_WM	MTRNR2L8	-0.38887	0.00926567	0.131102	-2.61604	ENSG00000255823	chr11
ACHE_SERT_LC_WM	ZFYVE19	0.28461	0.0432932	0.264307	2.02717	ENSG00000166140	chr15
ACHE_SERT_LC_WM	POLRMT	-0.271641	0.0411325	0.259733	-2.04867	ENSG00000099821	chr19
ACHE_SERT_LC_WM	ABHD3	-0.320185	0.047807	0.277194	-1.98505	ENSG00000158201	chr18
ACHE_SERT_LC_WM	ERP29	0.186149	0.0277517	0.213851	2.20867	ENSG00000089248	chr12
ACHE_SERT_LC_WM	CADPS	0.179443	0.0235881	0.199508	2.27228	ENSG00000163618	chr3
ACHE_SERT_LC_WM	VCAM1	0.423688	0.0534907	0.294675	1.93661	ENSG00000162692	chr1
ACHE_SERT_LC_WM	TYMP	-0.459786	0.0528924	0.29305	-1.94186	ENSG00000025708	chr22
ACHE_SERT_LC_WM	NAA60	0.267601	0.0414073	0.260616	2.04588	ENSG00000122390	chr16
ACHE_SERT_LC_WM	MATK	0.328735	0.0458918	0.272338	2.00249	ENSG00000007264	chr19
ACHE_SERT_LC_WM	MAP7	0.246925	0.0350159	0.236383	2.11522	ENSG00000135525	chr6
ACHE_SERT_LC_WM	LRRC8D	0.272436	0.0420582	0.261098	2.03935	ENSG00000171492	chr1
ACHE_SERT_LC_WM	ZNF488	0.441689	0.055875	0.300999	1.91757	ENSG00000265763	chr10
ACHE_SERT_LC_WM	NDP	-0.350924	0.0479627	0.277265	-1.98366	ENSG00000124479	chrX
ACHE_SERT_LC_WM	UNKL	0.292664	0.0420268	0.261098	2.03966	ENSG00000059145	chr16
ACHE_SERT_LC_WM	TARDBP	0.200117	0.0353355	0.237485	2.1115	ENSG00000120948	chr1
ACHE_SERT_LC_WM	TTC9	0.272355	0.0407456	0.258557	2.05262	ENSG00000133985	chr14
ACHE_SERT_LC_WM	SSNA1	-0.242236	0.0360731	0.239984	-2.10304	ENSG00000176101	chr9
ACHE_SERT_LC_WM	DHX9	0.206461	0.0337011	0.234308	2.13081	ENSG00000135829	chr1
ACHE_SERT_LC_WM	POLK	0.317942	0.0474882	0.276175	1.98791	ENSG00000122008	chr5
ACHE_SERT_LC_WM	IVD	-0.232428	0.0362126	0.240453	-2.10146	ENSG00000128928	chr15
ACHE_SERT_LC_WM	SERGEF	-0.231729	0.0362947	0.240519	-2.10053	ENSG00000129158	chr11
ACHE_SERT_LC_WM	CLPP	-0.236012	0.0373293	0.244922	-2.08896	ENSG00000125656	chr19
ACHE_SERT_LC_WM	PSMA2	0.194796	0.0317661	0.228776	2.15474	ENSG00000106588	chr7
ACHE_SERT_LC_WM	PYGO2	-0.287558	0.0441092	0.266761	-2.01929	ENSG00000163348	chr1
ACHE_SERT_LC_WM	PEX5L	0.331062	0.0373034	0.244922	2.08991	ENSG00000114757	chr3
ACHE_SERT_LC_WM	STAMBPL1	-0.364082	0.0522016	0.290682	-1.94715	ENSG00000138134	chr10
ACHE_SERT_LC_WM	CCNC	-0.276437	0.0417743	0.260984	-2.04219	ENSG00000112237	chr6
ACHE_SERT_LC_WM	LMO2	0.35355	0.0458182	0.272338	2.00338	ENSG00000135363	chr11
ACHE_SERT_LC_WM	INA	0.169768	0.0209055	0.190661	2.31867	ENSG00000148798	chr10
ACHE_SERT_LC_WM	NDUFS2	0.163023	0.0265061	0.207855	2.22678	ENSG00000158864	chr1
ACHE_SERT_LC_WM	HS6ST1	0.218308	0.0357195	0.238613	2.10708	ENSG00000136720	chr2
ACHE_SERT_LC_WM	GABRG3	0.33322	0.0479602	0.277265	1.98368	ENSG00000182256	chr15
ACHE_SERT_LC_WM	CDK14	-0.222838	0.0334252	0.23356	-2.13415	ENSG00000058091	chr7
ACHE_SERT_LC_WM	HSPA5	-0.173692	0.0242235	0.201315	-2.26197	ENSG00000044574	chr9
ACHE_SERT_LC_WM	BABAM1	-0.17009	0.0297781	0.221694	-2.18066	ENSG00000105393	chr19
ACHE_SERT_LC_WM	PNMA2	0.166172	0.0211579	0.191482	2.31409	ENSG00000240694	chr8
ACHE_SERT_LC_WM	LIX1	-0.325783	0.0428966	0.263342	-2.03121	ENSG00000145721	chr5
ACHE_SERT_LC_WM	HIRIP3	-0.273801	0.0463312	0.272338	-1.99844	ENSG00000149929	chr16
ACHE_SERT_LC_WM	TRIM27	0.244962	0.0413227	0.260311	2.04674	ENSG00000204713	chr6
ACHE_SERT_LC_WM	RGL1	-0.233068	0.0393397	0.252693	-2.06725	ENSG00000143344	chr1
ACHE_SERT_LC_WM	ZNF248	0.288988	0.0475925	0.276553	1.98697	ENSG00000198105	chr10
ACHE_SERT_LC_WM	GMPS	0.249562	0.0404853	0.25754	2.0553	ENSG00000163655	chr3
ACHE_SERT_LC_WM	CALCOCO2	0.263733	0.0427474	0.262791	2.03252	ENSG00000136436	chr17
ACHE_SERT_LC_WM	CPEB2	-0.240579	0.037747	0.246359	-2.08437	ENSG00000137449	chr4
ACHE_SERT_LC_WM	PRPF38B	-0.275092	0.0384919	0.249017	-2.07629	ENSG00000134186	chr1
ACHE_SERT_LC_WM	ELAC2	0.245928	0.0418744	0.261006	2.04118	ENSG00000006744	chr17
ACHE_SERT_LC_WM	SEC63	0.19909	0.0340478	0.235262	2.12665	ENSG00000025796	chr6
ACHE_SERT_LC_WM	RTF1	0.195654	0.0309043	0.225531	2.1658	ENSG00000137815	chr15
ACHE_SERT_LC_WM	NECAB2	-0.253258	0.0331528	0.232733	-2.1376	ENSG00000103154	chr16
ACHE_SERT_LC_WM	MESP1	0.297303	0.0437193	0.265859	2.02304	ENSG00000166823	chr15
ACHE_SERT_LC_WM	UCHL5	-0.207772	0.0350152	0.236383	-2.11523	ENSG00000116750	chr1
ACHE_SERT_LC_WM	CASKIN1	-0.211919	0.0308593	0.225531	-2.16638	ENSG00000167971	chr16
ACHE_SERT_LC_WM	BCAS4	0.291289	0.0479488	0.277265	1.98378	ENSG00000124243	chr20
ACHE_SERT_LC_WM	RHEB	0.148566	0.0245236	0.202936	2.25719	ENSG00000106615	chr7
ACHE_SERT_LC_WM	BOLA3	-0.248969	0.0372082	0.244543	-2.0903	ENSG00000163170	chr2
ACHE_SERT_LC_WM	SRCIN1	0.24944	0.0342949	0.235262	2.12371	ENSG00000277363	chr17
ACHE_SERT_LC_WM	CHIC1	-0.273938	0.0408427	0.258748	-2.05163	ENSG00000204116	chrX
ACHE_SERT_LC_WM	NKAIN4	-0.274214	0.0376014	0.246216	-2.08604	ENSG00000101198	chr20
ACHE_SERT_LC_WM	POLR3H	-0.203244	0.037654	0.246216	-2.08539	ENSG00000100413	chr22
ACHE_SERT_LC_WM	STMP1	-0.212718	0.0385656	0.249017	-2.07549	ENSG00000243317	chr7
ACHE_SERT_LC_WM	CLDN10	-0.352409	0.050527	0.284931	-1.9613	ENSG00000134873	chr13
ACHE_SERT_LC_WM	UBE2W	0.235328	0.0437907	0.266083	2.02235	ENSG00000104343	chr8
ACHE_SERT_LC_WM	NAA30	0.235056	0.0421939	0.261521	2.03799	ENSG00000139977	chr14
ACHE_SERT_LC_WM	SAFB	-0.219261	0.0364645	0.24109	-2.09861	ENSG00000160633	chr19
ACHE_SERT_LC_WM	DDIT3	-0.262498	0.0412089	0.260003	-2.04789	ENSG00000175197	chr12
ACHE_SERT_LC_WM	PNPLA8	0.197362	0.0349737	0.236383	2.11571	ENSG00000135241	chr7
ACHE_SERT_LC_WM	PDGFRB	-0.374186	0.055704	0.300999	-1.91881	ENSG00000113721	chr5
ACHE_SERT_LC_WM	FAM92A	0.291187	0.0485441	0.279165	1.97849	ENSG00000188343	chr8
ACHE_SERT_LC_WM	AEBP2	0.30677	0.0492609	0.280987	1.9722	ENSG00000139154	chr12
ACHE_SERT_LC_WM	PLXNA2	-0.275287	0.0445048	0.267687	-2.01551	ENSG00000076356	chr1
ACHE_SERT_LC_WM	BAALC	-0.168503	0.0233952	0.199508	-2.27546	ENSG00000164929	chr8
ACHE_SERT_LC_WM	TCF12	0.290428	0.0461571	0.272338	2.00004	ENSG00000140262	chr15
ACHE_SERT_LC_WM	GPIHBP1	0.451339	0.0689723	0.326847	1.8234	ENSG00000277494	chr8
ACHE_SERT_LC_WM	ANKRD10	0.283056	0.0464769	0.272338	1.9971	ENSG00000088448	chr13
ACHE_SERT_LC_WM	LAMP5	0.370964	0.0557619	0.300999	1.91836	ENSG00000125869	chr20
ACHE_SERT_LC_WM	COG4	-0.264951	0.0434453	0.264818	-2.02569	ENSG00000103051	chr16
ACHE_SERT_LC_WM	EXTL2	-0.209749	0.0369478	0.243452	-2.09319	ENSG00000162694	chr1
ACHE_SERT_LC_WM	ECHS1	-0.156299	0.0292683	0.219413	-2.18755	ENSG00000127884	chr10
ACHE_SERT_LC_WM	ACIN1	0.231626	0.0415056	0.260811	2.04489	ENSG00000100813	chr14
ACHE_SERT_LC_WM	AJM1	-0.268654	0.0482777	0.278461	-1.98085	ENSG00000232434	chr9
ACHE_SERT_LC_WM	NCOR2	-0.210813	0.0381386	0.247689	-2.0801	ENSG00000196498	chr12
ACHE_SERT_LC_WM	NPC1	0.291526	0.0462957	0.272338	1.99876	ENSG00000141458	chr18
ACHE_SERT_LC_WM	ZNF667	0.282436	0.0497415	0.28165	1.96802	ENSG00000198046	chr19
ACHE_SERT_LC_WM	CCDC30	-0.316761	0.0517658	0.289507	-1.95078	ENSG00000186409	chr1
ACHE_SERT_LC_WM	BHLHE40	0.355136	0.0490961	0.280461	1.97397	ENSG00000134107	chr3
ACHE_SERT_LC_WM	CTIF	-0.199405	0.0330103	0.232577	-2.13921	ENSG00000134030	chr18
ACHE_SERT_LC_WM	CPXM2	-0.342639	0.0476451	0.276553	-1.98683	ENSG00000121898	chr10
ACHE_SERT_LC_WM	HEATR5B	-0.27079	0.0494117	0.28109	-1.97088	ENSG00000008869	chr2
ACHE_SERT_LC_WM	PIM3	0.242437	0.0426087	0.262787	2.03388	ENSG00000198355	chr22
ACHE_SERT_LC_WM	PNMT	0.352403	0.0544168	0.298064	1.92905	ENSG00000141744	chr17
ACHE_SERT_LC_WM	GPC5	0.309	0.0502314	0.283592	1.96379	ENSG00000179399	chr13
ACHE_SERT_LC_WM	SERF2	-0.164235	0.0217031	0.193699	-2.30437	ENSG00000140264	chr15
ACHE_SERT_LC_WM	DHFR	0.320001	0.04885	0.280195	1.97584	ENSG00000228716	chr5
ACHE_SERT_LC_WM	LAMTOR3	0.217145	0.0387024	0.249341	2.07403	ENSG00000109270	chr4
ACHE_SERT_LC_WM	TRAPPC4	-0.237235	0.0422911	0.26173	-2.03703	ENSG00000196655	chr11
ACHE_SERT_LC_WM	EPS8	0.292193	0.0462467	0.272338	1.99921	ENSG00000151491	chr12
ACHE_SERT_LC_WM	GRK3	-0.261255	0.0463677	0.272338	-1.9981	ENSG00000100077	chr22
ACHE_SERT_LC_WM	ROMO1	0.191368	0.0319769	0.229054	2.15207	ENSG00000125995	chr20
ACHE_SERT_LC_WM	NKAP	-0.278442	0.0425705	0.262787	-2.03427	ENSG00000101882	chrX
ACHE_SERT_LC_WM	PACS1	-0.254484	0.0443984	0.267687	-2.01653	ENSG00000175115	chr11
ACHE_SERT_LC_WM	CXADR	0.300945	0.0469178	0.273769	1.99307	ENSG00000154639	chr21
ACHE_SERT_LC_WM	RASGEF1A	-0.263399	0.046337	0.272338	-1.99838	ENSG00000198915	chr10
ACHE_SERT_LC_WM	MRPS16	-0.223467	0.04028	0.25708	-2.05742	ENSG00000182180	chr10
ACHE_SERT_LC_WM	ELP6	0.266497	0.0484689	0.279165	1.97916	ENSG00000163832	chr3
ACHE_SERT_LC_WM	AKAP13	-0.307217	0.0486237	0.279415	-1.97779	ENSG00000170776	chr15
ACHE_SERT_LC_WM	NUS1	0.242289	0.0444601	0.267687	2.01594	ENSG00000153989	chr6
ACHE_SERT_LC_WM	MPHOSPH8	0.203669	0.0287667	0.217697	2.19451	ENSG00000196199	chr13
ACHE_SERT_LC_WM	MTOR	-0.260481	0.0456375	0.272232	-2.00485	ENSG00000198793	chr1
ACHE_SERT_LC_WM	DAAM2	-0.224336	0.0348174	0.235849	-2.11754	ENSG00000146122	chr6
ACHE_SERT_LC_WM	IDS	0.124952	0.0185171	0.179346	2.36458	ENSG00000010404	chrX
ACHE_SERT_LC_WM	PIFO	-0.617895	0.0624316	0.317208	-1.86895	ENSG00000173947	chr1
ACHE_SERT_LC_WM	PTPN20	-0.330155	0.0538049	0.295774	-1.93399	ENSG00000204179	chr10
ACHE_SERT_LC_WM	CLN8	0.282667	0.052074	0.290599	1.94821	ENSG00000182372	chr8
ACHE_SERT_LC_WM	NUMA1	-0.202907	0.0385602	0.249017	-2.07555	ENSG00000137497	chr11
ACHE_SERT_LC_WM	MAP6	0.173977	0.0329347	0.232468	2.14014	ENSG00000171533	chr11
ACHE_SERT_LC_WM	COA5	-0.252433	0.0455038	0.272002	-2.0061	ENSG00000183513	chr2
ACHE_SERT_LC_WM	ISCA2	-0.28915	0.0521908	0.290682	-1.94724	ENSG00000165898	chr14
ACHE_SERT_LC_WM	TLN1	-0.254096	0.0471271	0.274281	-1.99117	ENSG00000137076	chr9
ACHE_SERT_LC_WM	F3	-0.353314	0.0501392	0.283279	-1.96507	ENSG00000117525	chr1
ACHE_SERT_LC_WM	HPCAL1	0.176785	0.0263321	0.207462	2.22937	ENSG00000115756	chr2
ACHE_SERT_LC_WM	AC118549.1	0.299295	0.0557095	0.300999	1.91877	ENSG00000036549	chr1
ACHE_SERT_LC_WM	UBAP1	0.241862	0.0432831	0.264307	2.02727	ENSG00000165006	chr9
ACHE_SERT_LC_WM	PCLO	0.208743	0.0319228	0.228879	2.15275	ENSG00000186472	chr7
ACHE_SERT_LC_WM	STOM	-0.231148	0.0351778	0.237044	-2.11341	ENSG00000148175	chr9
ACHE_SERT_LC_WM	FSD1	-0.248466	0.0421618	0.261521	-2.03831	ENSG00000105255	chr19
ACHE_SERT_LC_WM	GLMP	-0.270264	0.05266	0.292602	-1.94335	ENSG00000198715	chr1
ACHE_SERT_LC_WM	MRPS34	-0.218197	0.0409147	0.258839	-2.05089	ENSG00000074071	chr16
ACHE_SERT_LC_WM	RPSA	-0.158499	0.0236157	0.199508	-2.27183	ENSG00000168028	chr3
ACHE_SERT_LC_WM	NFX1	-0.265877	0.0517103	0.289507	-1.95125	ENSG00000086102	chr9
ACHE_SERT_LC_WM	DGCR2	0.194758	0.0353985	0.237702	2.11077	ENSG00000070413	chr22
ACHE_SERT_LC_WM	TMED3	-0.234925	0.0427042	0.262787	-2.03294	ENSG00000166557	chr15
ACHE_SERT_LC_WM	SNRPD1	-0.208101	0.0405735	0.257889	-2.05439	ENSG00000167088	chr18
ACHE_SERT_LC_WM	UGP2	-0.194731	0.0327631	0.232018	-2.14226	ENSG00000169764	chr2
ACHE_SERT_LC_WM	APOE	-0.22411	0.0153828	0.166518	-2.43472	ENSG00000130203	chr19
ACHE_SERT_LC_WM	PSMG1	-0.300907	0.0568432	0.304282	-1.90992	ENSG00000183527	chr21
ACHE_SERT_LC_WM	FKBP1B	-0.243516	0.0456479	0.272232	-2.00476	ENSG00000119782	chr2
ACHE_SERT_LC_WM	WDR70	-0.309608	0.0601161	0.313463	-1.88517	ENSG00000082068	chr5
ACHE_SERT_LC_WM	LRRC75B	-0.287661	0.0558905	0.300999	-1.91735	ENSG00000178026	chr22
ACHE_SERT_LC_WM	RGS10	-0.409359	0.0694605	0.327872	-1.82022	ENSG00000148908	chr10
ACHE_SERT_LC_WM	STIP1	-0.192756	0.0365926	0.241625	-2.09717	ENSG00000168439	chr11
ACHE_SERT_LC_WM	USE1	-0.284986	0.0521933	0.290682	-1.94722	ENSG00000053501	chr19
ACHE_SERT_LC_WM	PIKFYVE	0.284913	0.0532173	0.294008	1.93877	ENSG00000115020	chr2
ACHE_SERT_LC_WM	RO60	0.270199	0.0497088	0.28165	1.9683	ENSG00000116747	chr1
ACHE_SERT_LC_WM	LANCL1	0.206716	0.0347204	0.235516	2.11868	ENSG00000115365	chr2
ACHE_SERT_LC_WM	BMS1	0.252386	0.0481979	0.278209	1.98156	ENSG00000165733	chr10
ACHE_SERT_LC_WM	POLR1D	0.22959	0.0468436	0.273662	1.99375	ENSG00000186184	chr13
ACHE_SERT_LC_WM	GGCX	0.303835	0.0583963	0.309351	1.89803	ENSG00000115486	chr2
ACHE_SERT_LC_WM	ZNF667-AS1	-0.233227	0.0444601	0.267687	-2.01594	ENSG00000166770	chr19
ACHE_SERT_LC_WM	PEX11B	0.272206	0.0494266	0.28109	1.97075	ENSG00000131779	chr1
ACHE_SERT_LC_WM	SCFD1	-0.231341	0.0462859	0.272338	-1.99885	ENSG00000092108	chr14
ACHE_SERT_LC_WM	MXRA7	-0.149669	0.0281417	0.215567	-2.20315	ENSG00000182534	chr17
ACHE_SERT_LC_WM	LHFPL6	-0.281004	0.0462514	0.272338	-1.99925	ENSG00000183722	chr13
ACHE_SERT_LC_WM	FAF2	-0.248064	0.0499431	0.282585	-1.96627	ENSG00000113194	chr5
ACHE_SERT_LC_WM	RUVBL2	-0.234309	0.0434418	0.264818	-2.02573	ENSG00000183207	chr19
ACHE_SERT_LC_WM	OSBPL9	-0.25456	0.0505802	0.284938	-1.96081	ENSG00000117859	chr1
ACHE_SERT_LC_WM	NDUFS3	-0.190649	0.0362989	0.240519	-2.10048	ENSG00000213619	chr11
ACHE_SERT_LC_WM	MFSD2A	0.296893	0.0558568	0.300999	1.91761	ENSG00000168389	chr1
ACHE_SERT_LC_WM	RNF6	0.259271	0.0505422	0.284931	1.96113	ENSG00000127870	chr13
ACHE_SERT_LC_WM	EDNRB	-0.339106	0.0342865	0.235262	-2.12468	ENSG00000136160	chr13
ACHE_SERT_LC_WM	DCUN1D1	-0.260487	0.048888	0.280195	-1.97546	ENSG00000043093	chr3
ACHE_SERT_LC_WM	KCNC2	0.273311	0.0481268	0.278006	1.98219	ENSG00000166006	chr12
ACHE_SERT_LC_WM	NPY	-0.886466	0.0690417	0.326863	-1.82354	ENSG00000122585	chr7
ACHE_SERT_LC_WM	TAF11	-0.305089	0.0605049	0.313854	-1.8823	ENSG00000064995	chr6
ACHE_SERT_LC_WM	FAM120A	-0.207489	0.0441717	0.26693	-2.01869	ENSG00000048828	chr9
ACHE_SERT_LC_WM	MYO9A	-0.223377	0.0426899	0.262787	-2.03308	ENSG00000066933	chr15
ACHE_SERT_LC_WM	ENC1	-0.21846	0.0298132	0.221694	-2.18084	ENSG00000171617	chr5
ACHE_SERT_LC_WM	MAP2K4	0.180656	0.0343164	0.235262	2.12345	ENSG00000065559	chr17
ACHE_SERT_LC_WM	ANXA1	-0.566074	0.0664355	0.321677	-1.84099	ENSG00000135046	chr9
ACHE_SERT_LC_WM	SLC29A4	-0.260647	0.0461514	0.272338	-2.00009	ENSG00000164638	chr7
ACHE_SERT_LC_WM	SNF8	-0.258689	0.0515971	0.289281	-1.9522	ENSG00000159210	chr17
ACHE_SERT_LC_WM	C1QC	-0.427494	0.0642033	0.319502	-1.85631	ENSG00000159189	chr1
ACHE_SERT_LC_WM	MTRNR2L6	0.42591	0.0457486	0.272338	2.00457	ENSG00000270672	chr7
ACHE_SERT_LC_WM	TP53INP2	0.26736	0.0327245	0.232018	2.1436	ENSG00000078804	chr20
ACHE_SERT_LC_WM	HTRA1	-0.152762	0.0250355	0.204021	-2.24914	ENSG00000166033	chr10
ACHE_SERT_LC_WM	TUBB4A	0.162064	0.0240916	0.200795	2.2642	ENSG00000104833	chr19
ACHE_SERT_LC_WM	LMBR1	0.209129	0.0444359	0.267687	2.01617	ENSG00000105983	chr7
ACHE_SERT_LC_WM	PTPRE	0.286722	0.0613951	0.315294	1.8758	ENSG00000132334	chr10
ACHE_SERT_LC_WM	ATP9B	-0.304039	0.0649665	0.319502	-1.85047	ENSG00000166377	chr18
ACHE_SERT_LC_WM	PANK3	-0.221823	0.0469329	0.273769	-1.99294	ENSG00000120137	chr5
ACHE_SERT_LC_WM	DLG2	0.220836	0.0420012	0.261098	2.03991	ENSG00000150672	chr11
ACHE_SERT_LC_WM	LHPP	0.204804	0.0360572	0.239984	2.10322	ENSG00000107902	chr10
ACHE_SERT_LC_WM	POLR2E	-0.167592	0.0350951	0.236693	-2.11429	ENSG00000099817	chr19
ACHE_SERT_LC_WM	RYR2	0.288286	0.0552913	0.299682	1.92207	ENSG00000198626	chr1
ACHE_SERT_LC_WM	IDH3B	-0.187764	0.0403179	0.25711	-2.05702	ENSG00000101365	chr20
ACHE_SERT_LC_WM	SOX10	-0.29661	0.0539466	0.296342	-1.93289	ENSG00000100146	chr22
ACHE_SERT_LC_WM	CAPZB	0.147917	0.0316587	0.228682	2.1561	ENSG00000077549	chr1
ACHE_SERT_LC_WM	UBB	-0.118199	0.0157468	0.167984	-2.42517	ENSG00000170315	chr17
ACHE_SERT_LC_WM	GTPBP6	-0.268969	0.0597948	0.312372	-1.88755	ENSG00000178605	chrX
ACHE_SERT_LC_WM	HMGB2	-0.305395	0.0582446	0.309351	-1.89918	ENSG00000164104	chr4
ACHE_SERT_LC_WM	RSRC2	-0.197582	0.0426304	0.262787	-2.03367	ENSG00000111011	chr12
ACHE_SERT_LC_WM	PAXBP1	-0.307368	0.0653505	0.31968	-1.84782	ENSG00000159086	chr21
ACHE_SERT_LC_WM	ATF2	-0.207352	0.045331	0.271389	-2.00772	ENSG00000115966	chr2
ACHE_SERT_LC_WM	PTH1R	-0.288032	0.0561891	0.301601	-1.91501	ENSG00000160801	chr3
ACHE_SERT_LC_WM	ADAP1	0.218711	0.0416726	0.260984	2.04321	ENSG00000105963	chr7
ACHE_SERT_LC_WM	GGCT	-0.297398	0.0623014	0.317208	-1.86926	ENSG00000006625	chr7
ACHE_SERT_LC_WM	CALM1	0.0814202	0.0164401	0.170741	2.40895	ENSG00000198668	chr14
ACHE_SERT_LC_WM	DHDDS	0.264359	0.0596951	0.312372	1.88829	ENSG00000117682	chr1
ACHE_SERT_LC_WM	SH3GLB1	0.253765	0.0534637	0.294675	1.93676	ENSG00000097033	chr1
ACHE_SERT_LC_WM	SLC6A17	0.215797	0.0385232	0.249017	2.07595	ENSG00000197106	chr1
ACHE_SERT_LC_WM	TMX2	-0.149371	0.0381676	0.247689	-2.07979	ENSG00000213593	chr11
ACHE_SERT_LC_WM	VPS50	-0.254883	0.0545749	0.298064	-1.92778	ENSG00000004766	chr7
ACHE_SERT_LC_WM	RER1	0.187591	0.0447024	0.268458	2.01364	ENSG00000157916	chr1
ACHE_SERT_LC_WM	PDE2A	-0.311886	0.0598151	0.312372	-1.88741	ENSG00000186642	chr11
ACHE_SERT_LC_WM	BGN	-0.35056	0.063449	0.31844	-1.86132	ENSG00000182492	chrX
ACHE_SERT_LC_WM	SKA2	0.248223	0.0528557	0.29305	1.94174	ENSG00000182628	chr17
ACHE_SERT_LC_WM	SCN4B	0.299676	0.0560263	0.301341	1.91635	ENSG00000177098	chr11
ACHE_SERT_LC_WM	IREB2	-0.254244	0.0568486	0.304282	-1.90988	ENSG00000136381	chr15
ACHE_SERT_LC_WM	ARHGEF10L	0.268603	0.0608923	0.314637	1.87946	ENSG00000074964	chr1
ACHE_SERT_LC_WM	IARS2	-0.228256	0.0508503	0.286042	-1.95851	ENSG00000067704	chr1
ACHE_SERT_LC_WM	CPT1A	-0.27018	0.0570995	0.304991	-1.90794	ENSG00000110090	chr11
ACHE_SERT_LC_WM	SALL2	-0.206396	0.0429906	0.263501	-2.03013	ENSG00000165821	chr14
ACHE_SERT_LC_WM	SEC14L5	0.378345	0.0724311	0.332593	1.80116	ENSG00000103184	chr16
ACHE_SERT_LC_WM	DSTYK	0.225186	0.0435912	0.265498	2.02428	ENSG00000133059	chr1
ACHE_SERT_LC_WM	HYAL2	0.364015	0.0718783	0.331472	1.8046	ENSG00000068001	chr3
ACHE_SERT_LC_WM	LRRC41	0.262236	0.0532154	0.294008	1.93879	ENSG00000132128	chr1
ACHE_SERT_LC_WM	HES5	-0.427377	0.0732758	0.334326	-1.79615	ENSG00000197921	chr1
ACHE_SERT_LC_WM	CBLN1	0.409156	0.0559238	0.300999	1.91775	ENSG00000102924	chr16
ACHE_SERT_LC_WM	PCF11	0.276748	0.0604219	0.313634	1.88291	ENSG00000165494	chr11
ACHE_SERT_LC_WM	SMIM4	-0.338326	0.0652177	0.319502	-1.84882	ENSG00000168273	chr3
ACHE_SERT_LC_WM	PLPPR3	0.291208	0.054374	0.298054	1.9295	ENSG00000129951	chr19
ACHE_SERT_LC_WM	BMP2K	-0.256531	0.060834	0.314637	-1.87989	ENSG00000138756	chr4
ACHE_SERT_LC_WM	PTAR1	0.285349	0.0616662	0.315715	1.87384	ENSG00000188647	chr9
ACHE_SERT_LC_WM	MRPL2	0.240095	0.0552596	0.299682	1.92232	ENSG00000112651	chr6
ACHE_SERT_LC_WM	TCTN1	-0.353465	0.067286	0.322869	-1.83479	ENSG00000204852	chr12
ACHE_SERT_LC_WM	CCT3	-0.174269	0.0393637	0.252693	-2.06699	ENSG00000163468	chr1
ACHE_SERT_LC_WM	GDAP1	0.206514	0.0426525	0.262787	2.03345	ENSG00000104381	chr8
ACHE_SERT_LC_WM	SS18L2	0.272207	0.0612602	0.315294	1.87678	ENSG00000008324	chr3
ACHE_SERT_LC_WM	PDK4	-0.342443	0.0626852	0.317208	-1.86679	ENSG00000004799	chr7
ACHE_SERT_LC_WM	CRYL1	0.226485	0.0510873	0.287166	1.9565	ENSG00000165475	chr13
ACHE_SERT_LC_WM	CHST8	0.305395	0.0649879	0.319502	1.85033	ENSG00000124302	chr19
ACHE_SERT_LC_WM	PPFIA4	0.2912	0.0627198	0.317208	1.86627	ENSG00000143847	chr1
ACHE_SERT_LC_WM	RPF2	0.26727	0.0616002	0.315715	1.87431	ENSG00000197498	chr6
ACHE_SERT_LC_WM	FA2H	0.315744	0.0524506	0.291648	1.94561	ENSG00000103089	chr16
ACHE_SERT_LC_WM	CREB1	-0.27319	0.062738	0.317208	-1.86614	ENSG00000118260	chr2
ACHE_SERT_LC_WM	SMAD1	0.284852	0.0652453	0.319502	1.84855	ENSG00000170365	chr4
ACHE_SERT_LC_WM	PHLPP1	-0.230115	0.0516132	0.289281	-1.95206	ENSG00000081913	chr18
ACHE_SERT_LC_WM	IQCE	-0.293486	0.0645174	0.319502	-1.8536	ENSG00000106012	chr7
ACHE_SERT_LC_WM	MAPK8	0.24733	0.0528635	0.29305	1.94167	ENSG00000107643	chr10
ACHE_SERT_LC_WM	UBASH3B	0.264635	0.0614352	0.315294	1.87551	ENSG00000154127	chr11
ACHE_SERT_LC_WM	OIP5-AS1	0.217468	0.0353084	0.237485	2.11227	ENSG00000247556	chr15
ACHE_SERT_LC_WM	EHMT1	-0.300203	0.0672366	0.322869	-1.83497	ENSG00000181090	chr9
ACHE_SERT_LC_WM	HIBCH	-0.254849	0.0551813	0.299682	-1.92295	ENSG00000198130	chr2
ACHE_SERT_LC_WM	SNHG19	-0.300192	0.065272	0.319502	-1.84836	ENSG00000260260	chr16
ACHE_SERT_LC_WM	SLC1A1	0.245541	0.0549724	0.299002	1.92461	ENSG00000106688	chr9
ACHE_SERT_LC_WM	ASNSD1	0.286752	0.0626536	0.317208	1.86674	ENSG00000138381	chr2
ACHE_SERT_LC_WM	C1orf35	-0.289041	0.0679701	0.324686	-1.83005	ENSG00000143793	chr1
ACHE_SERT_LC_WM	BCS1L	0.281542	0.065666	0.319789	1.84565	ENSG00000074582	chr2
ACHE_SERT_LC_WM	PABPC1	-0.200933	0.0321864	0.230341	-2.14991	ENSG00000070756	chr8
ACHE_SERT_LC_WM	RDH14	-0.272695	0.0646926	0.319502	-1.85238	ENSG00000240857	chr2
ACHE_SERT_LC_WM	PLPP3	-0.291621	0.0387125	0.249341	-2.07473	ENSG00000162407	chr1
ACHE_SERT_LC_WM	BCAP29	0.18516	0.0453037	0.271389	2.00797	ENSG00000075790	chr7
ACHE_SERT_LC_WM	CNRIP1	0.179416	0.0438545	0.266115	2.02174	ENSG00000119865	chr2
ACHE_SERT_LC_WM	TMEM17	-0.284736	0.0610917	0.315226	-1.87801	ENSG00000186889	chr2
ACHE_SERT_LC_WM	EIF4ENIF1	-0.264258	0.0594782	0.312372	-1.8899	ENSG00000184708	chr22
ACHE_SERT_LC_WM	CCNB1IP1	-0.319764	0.0683655	0.325568	-1.82742	ENSG00000100814	chr14
ACHE_SERT_LC_WM	VMP1	0.191464	0.0459628	0.272338	2.00183	ENSG00000062716	chr17
ACHE_SERT_LC_WM	MRPL19	0.249762	0.0603485	0.313463	1.88345	ENSG00000115364	chr2
ACHE_SERT_LC_WM	H2AFJ	0.302366	0.0702906	0.329677	1.81478	ENSG00000246705	chr12
ACHE_SERT_LC_WM	GNAI3	-0.25248	0.0596455	0.312372	-1.88866	ENSG00000065135	chr1
ACHE_SERT_LC_WM	AFF2	0.249633	0.0602582	0.313463	1.88412	ENSG00000155966	chrX
ACHE_SERT_LC_WM	MAGI1	0.24994	0.053385	0.294675	1.9374	ENSG00000151276	chr3
ACHE_SERT_LC_WM	KCNQ5	0.344077	0.0741714	0.336429	1.79014	ENSG00000185760	chr6
ACHE_SERT_LC_WM	CMTR1	0.2697	0.062997	0.317615	1.86429	ENSG00000137200	chr6
ACHE_SERT_LC_WM	TJAP1	0.340375	0.0778097	0.344637	1.76798	ENSG00000137221	chr6
ACHE_SERT_LC_WM	LIMS1	-0.297094	0.0679586	0.324686	-1.83013	ENSG00000169756	chr2
ACHE_SERT_LC_WM	SLC16A3	-0.297428	0.060332	0.313463	-1.88365	ENSG00000141526	chr17
ACHE_SERT_LC_WM	ABCF1	0.233502	0.0546823	0.298264	1.92692	ENSG00000204574	chr6
ACHE_SERT_LC_WM	SRPK2	0.161868	0.0337713	0.234308	2.12996	ENSG00000135250	chr7
ACHE_SERT_LC_WM	ALDH18A1	0.262559	0.0648135	0.319502	1.85154	ENSG00000059573	chr10
ACHE_SERT_LC_WM	PSMC6	0.150301	0.0382208	0.247826	2.07921	ENSG00000100519	chr14
ACHE_SERT_LC_WM	RFX4	-0.364055	0.0646478	0.319502	-1.85318	ENSG00000111783	chr12
ACHE_SERT_LC_WM	FLOT1	0.162216	0.0379952	0.247055	2.08166	ENSG00000137312	chr6
ACHE_SERT_LC_WM	IFI44L	-0.332927	0.0722	0.332488	-1.80252	ENSG00000137959	chr1
ACHE_SERT_LC_WM	NPB	0.329842	0.0710883	0.330488	1.80963	ENSG00000183979	chr17
ACHE_SERT_LC_WM	NRIP1	-0.278476	0.0673204	0.322869	-1.83441	ENSG00000180530	chr21
ACHE_SERT_LC_WM	MRTFA	-0.28324	0.0646789	0.319502	-1.85247	ENSG00000196588	chr22
ACHE_SERT_LC_WM	FAM32A	-0.192249	0.0484908	0.279165	-1.97896	ENSG00000105058	chr19
ACHE_SERT_LC_WM	PDIA4	-0.248277	0.0573779	0.306055	-1.9058	ENSG00000155660	chr7
ACHE_SERT_LC_WM	MAP3K5	-0.290108	0.0617623	0.315715	-1.87314	ENSG00000197442	chr6
ACHE_SERT_LC_WM	KCNJ16	-0.280404	0.0588268	0.310781	-1.89479	ENSG00000153822	chr17
ACHE_SERT_LC_WM	ZMIZ2	-0.245654	0.0560815	0.301428	-1.91585	ENSG00000122515	chr7
ACHE_SERT_LC_WM	SELENOI	0.207256	0.0530561	0.293747	1.94009	ENSG00000138018	chr2
ACHE_SERT_LC_WM	PLEKHA5	0.271463	0.0611158	0.315226	1.87783	ENSG00000052126	chr12
ACHE_SERT_LC_WM	GATM	-0.221467	0.0407025	0.258496	-2.05329	ENSG00000171766	chr15
ACHE_SERT_LC_WM	MAP3K11	0.27849	0.069613	0.327872	1.8192	ENSG00000173327	chr11
ACHE_SERT_LC_WM	CUX1	-0.251629	0.0569461	0.304494	-1.90912	ENSG00000257923	chr7
ACHE_SERT_LC_WM	CDKL5	0.264165	0.0665611	0.321677	1.83954	ENSG00000008086	chrX
ACHE_SERT_LC_WM	AP3M1	-0.25189	0.0612282	0.315294	-1.87701	ENSG00000185009	chr10
ACHE_SERT_LC_WM	PTPN9	-0.261129	0.0664247	0.321677	-1.84046	ENSG00000169410	chr15
ACHE_SERT_LC_WM	SCN1B	0.27492	0.0500057	0.282732	1.96621	ENSG00000105711	chr19
ACHE_SERT_LC_WM	STAU2	0.181694	0.0445964	0.268029	2.01464	ENSG00000040341	chr8
ACHE_SERT_LC_WM	RFFL	0.272215	0.0663065	0.321677	1.84127	ENSG00000092871	chr17
ACHE_SERT_LC_WM	SETD5	0.271288	0.0654712	0.319789	1.84699	ENSG00000168137	chr3
ACHE_SERT_LC_WM	AL035078.1	0.587708	0.0728269	0.333065	1.79912	ENSG00000254584	chr11
ACHE_SERT_LC_WM	PARK7	-0.155766	0.0318754	0.228781	-2.15335	ENSG00000116288	chr1
ACHE_SERT_LC_WM	RAB15	0.24715	0.0593423	0.312372	1.89092	ENSG00000139998	chr14
ACHE_SERT_LC_WM	COX14	-0.212611	0.044491	0.267687	-2.01565	ENSG00000178449	chr12
ACHE_SERT_LC_WM	MARCH5	0.243248	0.0635905	0.318654	1.86009	ENSG00000198060	chr10
ACHE_SERT_LC_WM	GADD45A	-0.315442	0.0696107	0.327872	-1.81926	ENSG00000116717	chr1
ACHE_SERT_LC_WM	NCBP3	0.281875	0.0718671	0.331472	1.80464	ENSG00000074356	chr17
ACHE_SERT_LC_WM	EIF5A	-0.170305	0.0396691	0.254442	-2.06378	ENSG00000132507	chr17
ACHE_SERT_LC_WM	GTF3C6	-0.214379	0.0527889	0.29305	-1.94229	ENSG00000155115	chr6
ACHE_SERT_LC_WM	MPDZ	-0.208044	0.0513973	0.288699	-1.95388	ENSG00000107186	chr9
ACHE_SERT_LC_WM	CYP4V2	0.314754	0.0770334	0.343399	1.77264	ENSG00000145476	chr4
ACHE_SERT_LC_WM	CAMSAP1	-0.230363	0.0597358	0.312372	-1.88799	ENSG00000130559	chr9
ACHE_SERT_LC_WM	PCDH17	0.196314	0.0367469	0.242335	2.09561	ENSG00000118946	chr13
ACHE_SERT_LC_WM	BTBD11	0.265078	0.0655772	0.319789	1.84626	ENSG00000151136	chr12
ACHE_SERT_LC_WM	GLRX2	-0.268045	0.0579723	0.308375	-1.90129	ENSG00000023572	chr1
ACHE_SERT_LC_WM	TMEM91	0.244261	0.0625584	0.317208	1.86742	ENSG00000142046	chr19
ACHE_SERT_LC_WM	ZNF593	0.293302	0.0647541	0.319502	1.852	ENSG00000142684	chr1
ACHE_SERT_LC_WM	UBE2L3	-0.165667	0.042046	0.261098	-2.03947	ENSG00000185651	chr22
ACHE_SERT_LC_WM	FAM210A	-0.258093	0.0713125	0.331036	-1.80819	ENSG00000177150	chr18
ACHE_SERT_LC_WM	TAGLN2	0.226298	0.0485304	0.279165	1.97861	ENSG00000158710	chr1
ACHE_SERT_LC_WM	TBC1D10B	0.241251	0.0575818	0.30672	1.90423	ENSG00000169221	chr16
ACHE_SERT_LC_WM	PRLHR	-0.360323	0.064563	0.319502	-1.85384	ENSG00000119973	chr10
ACHE_SERT_LC_WM	DCAF7	0.194986	0.0548503	0.298942	1.92558	ENSG00000136485	chr17
ACHE_SERT_LC_WM	CALB1	0.443491	0.0490835	0.280461	1.97447	ENSG00000104327	chr8
ACHE_SERT_LC_WM	TPCN1	0.259848	0.0594243	0.312372	1.8903	ENSG00000186815	chr12
ACHE_SERT_LC_WM	CCDC85A	-0.285102	0.068952	0.326847	-1.82354	ENSG00000055813	chr2
ACHE_SERT_LC_WM	SLC5A11	0.395404	0.0927761	0.372053	1.68491	ENSG00000158865	chr16
ACHE_SERT_LC_WM	NDUFB3	-0.264344	0.0449753	0.269677	-2.01172	ENSG00000119013	chr2
ACHE_SERT_LC_WM	PEAK1	0.272473	0.069144	0.327059	1.82227	ENSG00000173517	chr15
ACHE_SERT_LC_WM	PLEKHB2	-0.120482	0.0312726	0.226954	-2.16104	ENSG00000115762	chr2
ACHE_SERT_LC_WM	CYSTM1	-0.187779	0.0438647	0.266115	-2.02164	ENSG00000120306	chr5
ACHE_SERT_LC_WM	YIPF2	0.24653	0.0658403	0.32005	1.84445	ENSG00000130733	chr19
ACHE_SERT_LC_WM	AMOTL1	0.265616	0.0645302	0.319502	1.85351	ENSG00000166025	chr11
ACHE_SERT_LC_WM	YAF2	-0.211887	0.0540356	0.29662	-1.93212	ENSG00000015153	chr12
ACHE_SERT_LC_WM	MYL9	-0.36577	0.0672455	0.322869	-1.83546	ENSG00000101335	chr20
ACHE_SERT_LC_WM	ACSL1	0.249797	0.0646911	0.319502	1.85239	ENSG00000151726	chr4
ACHE_SERT_LC_WM	IARS	-0.189114	0.0495729	0.28152	-1.96948	ENSG00000196305	chr9
ACHE_SERT_LC_WM	ZCCHC24	0.207989	0.0464142	0.272338	1.99767	ENSG00000165424	chr10
ACHE_SERT_LC_WM	FLNA	-0.3157	0.0647027	0.319502	-1.85266	ENSG00000196924	chrX
ACHE_SERT_LC_WM	MAP3K12	-0.288456	0.0687749	0.326712	-1.82471	ENSG00000139625	chr12
ACHE_SERT_LC_WM	RIMKLB	-0.247642	0.0625442	0.317208	-1.86752	ENSG00000166532	chr12
ACHE_SERT_LC_WM	WDR33	-0.208861	0.0608219	0.314637	-1.87998	ENSG00000136709	chr2
ACHE_SERT_LC_WM	RABL3	-0.23916	0.0633109	0.31816	-1.86207	ENSG00000144840	chr3
ACHE_SERT_LC_WM	YIPF4	0.191848	0.0439747	0.266179	2.02058	ENSG00000119820	chr2
ACHE_SERT_LC_WM	LINC01094	-0.375113	0.0743067	0.336586	-1.78976	ENSG00000251442	chr4
ACHE_SERT_LC_WM	PACC1	0.311608	0.0773344	0.343589	1.77083	ENSG00000065600	chr1
ACHE_SERT_LC_WM	C12orf43	0.268179	0.0680703	0.324791	1.82938	ENSG00000157895	chr12
ACHE_SERT_LC_WM	MAP3K9	0.230213	0.0615526	0.315687	1.87466	ENSG00000006432	chr14
ACHE_SERT_LC_WM	CD36	-0.64703	0.0944209	0.373375	-1.6769	ENSG00000135218	chr7
ACHE_SERT_LC_WM	DHTKD1	-0.295582	0.0787588	0.346853	-1.76234	ENSG00000181192	chr10
ACHE_SERT_LC_WM	DLD	-0.182712	0.046201	0.272338	-1.99964	ENSG00000091140	chr7
ACHE_SERT_LC_WM	PCSK2	0.257685	0.0464777	0.272338	1.9977	ENSG00000125851	chr20
ACHE_SERT_LC_WM	SUCLG2	0.339905	0.0821793	0.353065	1.74249	ENSG00000172340	chr3
ACHE_SERT_LC_WM	FUBP1	0.216172	0.0582963	0.309351	1.89879	ENSG00000162613	chr1
ACHE_SERT_LC_WM	COX11	0.215828	0.059494	0.312372	1.88979	ENSG00000166260	chr17
ACHE_SERT_LC_WM	MED28	-0.229521	0.0643197	0.319502	-1.85497	ENSG00000118579	chr4
ACHE_SERT_LC_WM	SNHG14	0.156408	0.0255603	0.205909	2.24167	ENSG00000224078	chr15
ACHE_SERT_LC_WM	ABHD16A	-0.20341	0.0566907	0.303857	-1.9111	ENSG00000204427	chr6
ACHE_SERT_LC_WM	ANKRD46	0.184008	0.049255	0.280987	1.97225	ENSG00000186106	chr8
ACHE_SERT_LC_WM	ZNF529	0.274869	0.0718018	0.331472	1.80506	ENSG00000186020	chr19
ACHE_SERT_LC_WM	MRPL22	0.249981	0.0686505	0.326523	1.82553	ENSG00000082515	chr5
ACHE_SERT_LC_WM	TAB2	-0.2221	0.060184	0.313463	-1.88467	ENSG00000055208	chr6
ACHE_SERT_LC_WM	RPS7	-0.203215	0.033001	0.232577	-2.14011	ENSG00000171863	chr2
ACHE_SERT_LC_WM	ABCB6	-0.224273	0.0616822	0.315715	-1.87372	ENSG00000115657	chr2
ACHE_SERT_LC_WM	UBA2	0.169879	0.0489045	0.280195	1.97532	ENSG00000126261	chr19
ACHE_SERT_LC_WM	ADGRB1	-0.224839	0.0543238	0.29799	-1.9298	ENSG00000181790	chr8
ACHE_SERT_LC_WM	GCSH	-0.182688	0.0470877	0.274259	-1.99153	ENSG00000140905	chr16
ACHE_SERT_LC_WM	TYRO3	-0.265339	0.0628694	0.317593	-1.86522	ENSG00000092445	chr15
ACHE_SERT_LC_WM	GUCY1A1	0.292043	0.0770415	0.343399	1.77259	ENSG00000164116	chr4
ACHE_SERT_LC_WM	SORBS3	-0.260998	0.0709744	0.330488	-1.81036	ENSG00000120896	chr8
ACHE_SERT_LC_WM	PSPC1	0.227237	0.0629635	0.317615	1.86453	ENSG00000121390	chr13
ACHE_SERT_LC_WM	VAPA	-0.122067	0.0359237	0.239771	-2.10474	ENSG00000101558	chr18
ACHE_SERT_LC_WM	TDRP	-0.251213	0.0711345	0.330488	-1.80933	ENSG00000180190	chr8
ACHE_SERT_LC_WM	VIM	-0.354562	0.0496565	0.28165	-1.96947	ENSG00000026025	chr10
ACHE_SERT_LC_WM	TMEM176B	-0.305378	0.0737891	0.33548	-1.79259	ENSG00000106565	chr7
ACHE_SERT_LC_WM	SORCS2	-0.304783	0.0820068	0.352912	-1.74345	ENSG00000184985	chr4
ACHE_SERT_LC_WM	VWA1	-0.232673	0.0624265	0.317208	-1.86836	ENSG00000179403	chr1
ACHE_SERT_LC_WM	APOL6	-0.353352	0.0878309	0.363835	-1.71113	ENSG00000221963	chr22
ACHE_SERT_LC_WM	PYROXD1	-0.225164	0.0682143	0.325249	-1.82843	ENSG00000121350	chr12
ACHE_SERT_LC_WM	CRHBP	0.336607	0.0788782	0.347181	1.76185	ENSG00000145708	chr5
ACHE_SERT_LC_WM	IAH1	0.240961	0.0687186	0.326646	1.82508	ENSG00000134330	chr2
ACHE_SERT_LC_WM	SRRM4	0.269642	0.0716468	0.331472	1.80604	ENSG00000139767	chr12
ACHE_SERT_LC_WM	HIST1H2AC	0.330693	0.0916799	0.369637	1.69058	ENSG00000180573	chr6
ACHE_SERT_LC_WM	SMG5	-0.218981	0.0601975	0.313463	-1.88457	ENSG00000198952	chr1
ACHE_SERT_LC_WM	MMUT	0.219282	0.0620214	0.316621	1.87127	ENSG00000146085	chr6
ACHE_SERT_LC_WM	PPP2CA	0.1356	0.0380059	0.247055	2.08154	ENSG00000113575	chr5
ACHE_SERT_LC_WM	TMEM14C	-0.192773	0.0515261	0.289212	-1.95279	ENSG00000111843	chr6
ACHE_SERT_LC_WM	SMIM14	0.167584	0.0493367	0.28109	1.97154	ENSG00000163683	chr4
ACHE_SERT_LC_WM	OTUD7A	-0.272662	0.0793041	0.347867	-1.75913	ENSG00000169918	chr15
ACHE_SERT_LC_WM	TSPO	-0.255926	0.0705673	0.329871	-1.81299	ENSG00000100300	chr22
ACHE_SERT_LC_WM	ACYP2	-0.173818	0.0448346	0.269043	-2.01239	ENSG00000170634	chr2
ACHE_SERT_LC_WM	GK5	0.337464	0.0850459	0.358761	1.72641	ENSG00000175066	chr3
ACHE_SERT_LC_WM	GFOD2	-0.251077	0.0726269	0.332593	-1.79982	ENSG00000141098	chr16
ACHE_SERT_LC_WM	GRB2	-0.163184	0.0470328	0.274145	-1.99203	ENSG00000177885	chr17
ACHE_SERT_LC_WM	DIAPH1	-0.23851	0.0750264	0.338319	-1.78485	ENSG00000131504	chr5
ACHE_SERT_LC_WM	TNPO1	0.194806	0.0531234	0.293909	1.93954	ENSG00000083312	chr5
ACHE_SERT_LC_WM	RBMS1	0.239779	0.0622797	0.317208	1.86942	ENSG00000153250	chr2
ACHE_SERT_LC_WM	ELOC	-0.182189	0.0478742	0.277265	-1.98445	ENSG00000154582	chr8
ACHE_SERT_LC_WM	HMOX2	-0.18505	0.0536002	0.294858	-1.93565	ENSG00000103415	chr16
ACHE_SERT_LC_WM	SEMA4B	-0.288997	0.0849245	0.358761	-1.72699	ENSG00000185033	chr15
ACHE_SERT_LC_WM	CLDN5	0.253622	0.0497339	0.28165	1.96866	ENSG00000184113	chr22
ACHE_SERT_LC_WM	NT5DC3	0.257778	0.0715376	0.331443	1.80674	ENSG00000111696	chr12
ACHE_SERT_LC_WM	LEPROT	-0.254894	0.068891	0.326847	-1.82394	ENSG00000213625	chr1
ACHE_SERT_LC_WM	NCALD	0.179656	0.0462446	0.272338	1.99923	ENSG00000104490	chr8
ACHE_SERT_LC_WM	YPEL4	-0.254317	0.0757547	0.340214	-1.78039	ENSG00000166793	chr11
ACHE_SERT_LC_WM	APTX	0.253518	0.0768574	0.343297	1.7737	ENSG00000137074	chr9
ACHE_SERT_LC_WM	CHL1	0.150749	0.041729	0.260984	2.04264	ENSG00000134121	chr3
ACHE_SERT_LC_WM	TYW3	-0.242991	0.0738713	0.335656	-1.79201	ENSG00000162623	chr1
ACHE_SERT_LC_WM	ETS2	0.241869	0.0706519	0.329951	1.81244	ENSG00000157557	chr21
ACHE_SERT_LC_WM	CCDC50	0.207127	0.064835	0.319502	1.85139	ENSG00000152492	chr3
ACHE_SERT_LC_WM	C11orf87	0.246669	0.0632201	0.31816	1.86271	ENSG00000185742	chr11
ACHE_SERT_LC_WM	HERC2	0.190972	0.0558472	0.300999	1.91769	ENSG00000128731	chr15
ACHE_SERT_LC_WM	ATG3	0.19445	0.0595825	0.312372	1.88913	ENSG00000144848	chr3
ACHE_SERT_LC_WM	KIDINS220	0.152224	0.0439786	0.266179	2.02054	ENSG00000134313	chr2
ACHE_SERT_LC_WM	NIPSNAP2	-0.172708	0.0494394	0.28109	-1.97064	ENSG00000146729	chr7
ACHE_SERT_LC_WM	PSMB2	0.15804	0.0468158	0.273662	1.994	ENSG00000126067	chr1
ACHE_SERT_LC_WM	ECE2	0.23551	0.0652536	0.319502	1.84849	ENSG00000145194	chr3
ACHE_SERT_LC_WM	EDIL3	0.199443	0.0386436	0.249313	2.07523	ENSG00000164176	chr5
ACHE_SERT_LC_WM	NBAS	-0.213768	0.0673991	0.322869	-1.83388	ENSG00000151779	chr2
ACHE_SERT_LC_WM	RIMS1	0.226653	0.0655855	0.319789	1.8462	ENSG00000079841	chr6
ACHE_SERT_LC_WM	ANKRD26	0.264281	0.0711285	0.330488	1.80937	ENSG00000107890	chr10
ACHE_SERT_LC_WM	RFTN2	-0.278844	0.0754292	0.339541	-1.78238	ENSG00000162944	chr2
ACHE_SERT_LC_WM	SUN1	-0.237446	0.0680762	0.324791	-1.82934	ENSG00000164828	chr7
ACHE_SERT_LC_WM	RGS3	-0.23041	0.0694107	0.327872	-1.82052	ENSG00000138835	chr9
ACHE_SERT_LC_WM	FER	-0.30864	0.0850833	0.358761	-1.72611	ENSG00000151422	chr5
ACHE_SERT_LC_WM	KIF22	-0.228261	0.0677225	0.323903	-1.83171	ENSG00000079616	chr16
ACHE_SERT_LC_WM	PKN2	-0.274889	0.0842935	0.357577	-1.73051	ENSG00000065243	chr1
ACHE_SERT_LC_WM	P4HA1	-0.288323	0.0826084	0.354232	-1.74002	ENSG00000122884	chr10
ACHE_SERT_LC_WM	CRLF1	-0.474981	0.0961765	0.375808	-1.66799	ENSG00000006016	chr19
ACHE_SERT_LC_WM	NAP1L4	0.14738	0.0436318	0.265536	2.02389	ENSG00000205531	chr11
ACHE_SERT_LC_WM	REV1	-0.279538	0.0821088	0.352958	-1.74287	ENSG00000135945	chr2
ACHE_SERT_LC_WM	ASB6	-0.28152	0.0850653	0.358761	-1.72621	ENSG00000148331	chr9
ACHE_SERT_LC_WM	HSPA8	-0.259842	0.025685	0.205909	-2.24013	ENSG00000109971	chr11
ACHE_SERT_LC_WM	COPG1	0.204555	0.0581588	0.309154	1.89983	ENSG00000181789	chr3
ACHE_SERT_LC_WM	EGFR	-0.306445	0.0815232	0.352043	-1.74632	ENSG00000146648	chr7
ACHE_SERT_LC_WM	TM2D1	0.201273	0.0627352	0.317208	1.86616	ENSG00000162604	chr1
ACHE_SERT_LC_WM	SEMA5A	0.235771	0.0649591	0.319502	1.85053	ENSG00000112902	chr5
ACHE_SERT_LC_WM	COQ8A	-0.253993	0.0784653	0.346764	-1.76408	ENSG00000163050	chr1
ACHE_SERT_LC_WM	ETFRF1	-0.242183	0.0701732	0.329677	-1.81554	ENSG00000205707	chr12
ACHE_SERT_LC_WM	NUDT16	0.207177	0.0620146	0.316621	1.87132	ENSG00000198585	chr3
ACHE_SERT_LC_WM	PCGF5	0.190554	0.0544574	0.298064	1.92872	ENSG00000180628	chr10
ACHE_SERT_LC_WM	VKORC1	-0.200848	0.0671211	0.322869	-1.83575	ENSG00000167397	chr16
ACHE_SERT_LC_WM	TMEM64	0.283303	0.084917	0.358761	1.72703	ENSG00000180694	chr8
ACHE_SERT_LC_WM	SMG1	0.237539	0.0702564	0.329677	1.815	ENSG00000157106	chr16
ACHE_SERT_LC_WM	CPOX	0.276376	0.0864447	0.361543	1.7186	ENSG00000080819	chr3
ACHE_SERT_LC_WM	NTMT1	-0.277337	0.0828076	0.354385	-1.73889	ENSG00000148335	chr9
ACHE_SERT_LC_WM	NSMCE3	-0.199341	0.0674228	0.322869	-1.83372	ENSG00000185115	chr15
ACHE_SERT_LC_WM	GNG12	-0.328402	0.079491	0.348389	-1.7584	ENSG00000172380	chr1
ACHE_SERT_LC_WM	PRKAG2	-0.207263	0.063581	0.318654	-1.86016	ENSG00000106617	chr7
ACHE_SERT_LC_WM	CEBPZOS	0.200367	0.0627521	0.317208	1.86604	ENSG00000218739	chr2
ACHE_SERT_LC_WM	VLDLR	-0.257303	0.0823263	0.353445	-1.74163	ENSG00000147852	chr9
ACHE_SERT_LC_WM	HSD17B12	0.148541	0.0454285	0.271762	2.0068	ENSG00000149084	chr11
ACHE_SERT_LC_WM	FBXL17	0.178589	0.0548913	0.298942	1.92525	ENSG00000145743	chr5
ACHE_SERT_LC_WM	FAM136A	0.240826	0.0748514	0.337924	1.78593	ENSG00000035141	chr2
ACHE_SERT_LC_WM	TMEM163	0.251163	0.0726477	0.332593	1.79968	ENSG00000152128	chr2
ACHE_SERT_LC_WM	CMTM5	0.295239	0.0787242	0.346853	1.76268	ENSG00000166091	chr14
ACHE_SERT_LC_WM	MOB1B	-0.273458	0.0816384	0.352292	-1.74556	ENSG00000173542	chr4
ACHE_SERT_LC_WM	MRPL15	0.199464	0.0613913	0.315294	1.87583	ENSG00000137547	chr8
ACHE_SERT_LC_WM	TUBGCP5	-0.239165	0.0838614	0.356368	-1.73293	ENSG00000275835	chr15
ACHE_SERT_LC_WM	AMOTL2	0.250971	0.0773526	0.343589	1.77072	ENSG00000114019	chr3
ACHE_SERT_LC_WM	USP46	0.205155	0.0613655	0.315294	1.87602	ENSG00000109189	chr4
ACHE_SERT_LC_WM	CD320	0.20211	0.060175	0.313463	1.88473	ENSG00000167775	chr19
ACHE_SERT_LC_WM	RALGAPA1	0.21004	0.0665912	0.321677	1.83933	ENSG00000174373	chr14
ACHE_SERT_LC_WM	FBXO28	0.213346	0.0750937	0.338425	1.78444	ENSG00000143756	chr1
ACHE_SERT_LC_WM	TUG1	-0.228877	0.0771136	0.343441	-1.77216	ENSG00000253352	chr22
ACHE_SERT_LC_WM	EMB	0.305863	0.0924314	0.371311	1.68666	ENSG00000170571	chr5
ACHE_SERT_LC_WM	ULK2	-0.228151	0.0775803	0.344015	-1.76935	ENSG00000083290	chr17
ACHE_SERT_LC_WM	DENND5B	-0.164671	0.0584761	0.309351	-1.89743	ENSG00000170456	chr12
ACHE_SERT_LC_WM	FJX1	-0.319329	0.0935804	0.372991	-1.68077	ENSG00000179431	chr11
ACHE_SERT_LC_WM	ZDHHC2	-0.236015	0.0755504	0.339691	-1.78164	ENSG00000104219	chr8
ACHE_SERT_LC_WM	SLC25A36	0.185279	0.0586629	0.310127	1.89602	ENSG00000114120	chr3
ACHE_SERT_LC_WM	LCMT1	0.201701	0.0639519	0.319502	1.85755	ENSG00000205629	chr16
ACHE_SERT_LC_WM	C10orf105	-0.392908	0.0983088	0.377273	-1.65728	ENSG00000214688	chr10
ACHE_SERT_LC_WM	LRSAM1	0.232412	0.0767271	0.342986	1.77449	ENSG00000148356	chr9
ACHE_SERT_LC_WM	DGKE	0.249271	0.0835382	0.356131	1.73475	ENSG00000153933	chr17
ACHE_SERT_LC_WM	CRYBG3	-0.33374	0.113223	0.403816	-1.58728	ENSG00000080200	chr3
ACHE_SERT_LC_WM	SGMS1	0.269119	0.0853348	0.358953	1.72471	ENSG00000198964	chr10
ACHE_SERT_LC_WM	PDCD7	0.292758	0.0866417	0.362171	1.71752	ENSG00000090470	chr15
ACHE_SERT_LC_WM	RNMT	0.19438	0.055121	0.299599	1.92342	ENSG00000101654	chr18
ACHE_SERT_LC_WM	IFT22	-0.239491	0.0758142	0.34026	-1.78003	ENSG00000128581	chr7
ACHE_SERT_LC_WM	NSDHL	-0.254838	0.0812283	0.351716	-1.74792	ENSG00000147383	chrX
ACHE_SERT_LC_WM	TPM4	0.196826	0.0641508	0.319502	1.85616	ENSG00000167460	chr19
ACHE_SERT_LC_WM	DNALI1	-0.371776	0.0989727	0.377758	-1.65394	ENSG00000163879	chr1
ACHE_SERT_LC_WM	ZER1	-0.180483	0.0557005	0.300999	-1.91884	ENSG00000160445	chr9
ACHE_SERT_LC_WM	TRRAP	-0.281315	0.0919507	0.37015	-1.68916	ENSG00000196367	chr7
ACHE_SERT_LC_WM	HNRNPUL2	0.163738	0.0546071	0.298064	1.92752	ENSG00000214753	chr11
ACHE_SERT_LC_WM	ANKRD27	0.248809	0.0875171	0.363633	1.71275	ENSG00000105186	chr19
ACHE_SERT_LC_WM	CARD19	0.258831	0.0840751	0.357042	1.73174	ENSG00000165233	chr9
ACHE_SERT_LC_WM	ATP1B2	-0.236082	0.0373862	0.245087	-2.08916	ENSG00000129244	chr17
ACHE_SERT_LC_WM	TLE1	-0.264712	0.0875708	0.363633	-1.71246	ENSG00000196781	chr9
ACHE_SERT_LC_WM	SLC25A13	0.284716	0.0971093	0.376408	1.66285	ENSG00000004864	chr7
ACHE_SERT_LC_WM	CAMK2N2	-0.153383	0.0422953	0.26173	-2.03699	ENSG00000163888	chr3
ACHE_SERT_LC_WM	GORASP1	-0.244702	0.078696	0.346853	-1.76271	ENSG00000114745	chr3
ACHE_SERT_LC_WM	NUDT9	0.230457	0.0769957	0.343399	1.77287	ENSG00000170502	chr4
ACHE_SERT_LC_WM	FAT3	-0.255873	0.0745758	0.336961	-1.78764	ENSG00000165323	chr11
ACHE_SERT_LC_WM	TMEM87B	0.271555	0.0937327	0.372991	1.67994	ENSG00000153214	chr2
ACHE_SERT_LC_WM	ARHGEF7	-0.171536	0.0577979	0.307658	-1.90258	ENSG00000102606	chr13
ACHE_SERT_LC_WM	SCARA3	-0.257037	0.0655121	0.319789	-1.84701	ENSG00000168077	chr8
ACHE_SERT_LC_WM	FYB1	-0.334812	0.103748	0.388312	-1.63063	ENSG00000082074	chr5
ACHE_SERT_LC_WM	LYPLA2	-0.242369	0.0813318	0.35177	-1.74733	ENSG00000011009	chr1
ACHE_SERT_LC_WM	S1PR1	-0.282307	0.0695693	0.327872	-1.8199	ENSG00000170989	chr1
ACHE_SERT_LC_WM	TCP1	-0.155977	0.0486621	0.279427	-1.97745	ENSG00000120438	chr6
ACHE_SERT_LC_WM	EFHD2	0.223354	0.0757103	0.340212	1.78066	ENSG00000142634	chr1
ACHE_SERT_LC_WM	EIF6	-0.195282	0.0647587	0.319502	-1.85192	ENSG00000242372	chr20
ACHE_SERT_LC_WM	LAMTOR2	-0.206127	0.0649725	0.319502	-1.85043	ENSG00000116586	chr1
ACHE_SERT_LC_WM	TLR4	-0.32295	0.0956357	0.374452	-1.67038	ENSG00000136869	chr9
ACHE_SERT_LC_WM	DDX46	0.205167	0.0726808	0.332593	1.79948	ENSG00000145833	chr5
ACHE_SERT_LC_WM	SMARCC2	0.214689	0.0665893	0.321677	1.83935	ENSG00000139613	chr12
ACHE_SERT_LC_WM	ITPRID2	-0.22546	0.0664202	0.321677	-1.8405	ENSG00000138434	chr2
ACHE_SERT_LC_WM	RPL18A	-0.16865	0.0370759	0.244089	-2.09216	ENSG00000105640	chr19
ACHE_SERT_LC_WM	WDR41	-0.258942	0.0861823	0.361031	-1.72004	ENSG00000164253	chr5
ACHE_SERT_LC_WM	AFF4	-0.178693	0.0603446	0.313463	-1.88348	ENSG00000072364	chr5
ACHE_SERT_LC_WM	GPAA1	-0.222955	0.0632591	0.31816	-1.86243	ENSG00000197858	chr8
ACHE_SERT_LC_WM	GPI	0.131421	0.0347377	0.235516	2.11847	ENSG00000105220	chr19
ACHE_SERT_LC_WM	CRB2	-0.313132	0.0906573	0.36859	-1.69614	ENSG00000148204	chr9
ACHE_SERT_LC_WM	POLE4	0.209979	0.0657451	0.319789	1.84511	ENSG00000115350	chr2
ACHE_SERT_LC_WM	NELFB	-0.21108	0.0705921	0.329871	-1.81283	ENSG00000188986	chr9
ACHE_SERT_LC_WM	DOCK10	0.306695	0.0885555	0.365232	1.70733	ENSG00000135905	chr2
ACHE_SERT_LC_WM	CNKSR2	0.213389	0.0703778	0.329677	1.81421	ENSG00000149970	chrX
ACHE_SERT_LC_WM	ZBTB43	0.273657	0.093221	0.372932	1.68257	ENSG00000169155	chr9
ACHE_SERT_LC_WM	SSH1	0.239436	0.0901752	0.368098	1.6985	ENSG00000084112	chr12
ACHE_SERT_LC_WM	UBE2E3	-0.169695	0.0606177	0.314017	-1.88148	ENSG00000170035	chr2
ACHE_SERT_LC_WM	DNER	0.140075	0.0371156	0.244141	2.09133	ENSG00000187957	chr2
ACHE_SERT_LC_WM	BAZ1B	0.207445	0.0611366	0.315226	1.87768	ENSG00000009954	chr7
ACHE_SERT_LC_WM	NDUFS1	0.149691	0.0517619	0.289507	1.95082	ENSG00000023228	chr2
ACHE_SERT_LC_WM	HYDIN	-0.395377	0.112743	0.403679	-1.58972	ENSG00000157423	chr16
ACHE_SERT_LC_WM	SLC7A8	0.289133	0.0986078	0.377484	1.65542	ENSG00000092068	chr14
ACHE_SERT_LC_WM	HSF1	-0.199496	0.0710353	0.330488	-1.80997	ENSG00000185122	chr8
ACHE_SERT_LC_WM	CDC42EP1	-0.276423	0.086303	0.361146	-1.71938	ENSG00000128283	chr22
ACHE_SERT_LC_WM	ABCE1	-0.193428	0.0725948	0.332593	-1.80002	ENSG00000164163	chr4
ACHE_SERT_LC_WM	ZNF771	-0.234927	0.0890152	0.366186	-1.70467	ENSG00000179965	chr16
ACHE_SERT_LC_WM	HSPA2	-0.231603	0.056967	0.304494	-1.90938	ENSG00000126803	chr14
ACHE_SERT_LC_WM	DCAF16	0.237583	0.0878873	0.363835	1.71074	ENSG00000163257	chr4
ACHE_SERT_LC_WM	ZNF219	0.259151	0.0947282	0.373599	1.67485	ENSG00000165804	chr14
ACHE_SERT_LC_WM	DBI	-0.219084	0.0429488	0.263453	-2.03128	ENSG00000155368	chr2
ACHE_SERT_LC_WM	KIF1BP	0.220776	0.0737154	0.335342	1.79298	ENSG00000198954	chr10
ACHE_SERT_LC_WM	C14orf132	-0.169049	0.053547	0.294776	-1.93608	ENSG00000227051	chr14
ACHE_SERT_LC_WM	MSH3	0.2686	0.098207	0.377273	1.65739	ENSG00000113318	chr5
ACHE_SERT_LC_WM	PI4K2A	0.203212	0.0715719	0.331443	1.80652	ENSG00000155252	chr10
ACHE_SERT_LC_WM	EEF1D	-0.155773	0.0518716	0.289889	-1.9499	ENSG00000104529	chr8
ACHE_SERT_LC_WM	C16orf58	0.203416	0.0718655	0.331472	1.80465	ENSG00000140688	chr16
ACHE_SERT_LC_WM	TIAM1	-0.22009	0.0799559	0.348957	-1.75531	ENSG00000156299	chr21
ACHE_SERT_LC_WM	MIF	-0.141361	0.0309306	0.225531	-2.16581	ENSG00000240972	chr22
ACHE_SERT_LC_WM	FANCL	0.238224	0.0813183	0.35177	1.7474	ENSG00000115392	chr2
ACHE_SERT_LC_WM	MPV17	-0.231065	0.0800041	0.348957	-1.75503	ENSG00000115204	chr2
ACHE_SERT_LC_WM	BAD	-0.170039	0.0597871	0.312372	-1.88761	ENSG00000002330	chr11
ACHE_SERT_LC_WM	COX4I1	-0.152122	0.031147	0.226255	-2.1633	ENSG00000131143	chr16
ACHE_SERT_LC_WM	HNRNPU	0.133752	0.0465113	0.272338	1.99678	ENSG00000153187	chr1
ACHE_SERT_LC_WM	C1orf194	-0.596419	0.117877	0.404771	-1.56745	ENSG00000179902	chr1
ACHE_SERT_LC_WM	PLTP	-0.379349	0.0711518	0.330488	-1.80979	ENSG00000100979	chr20
ACHE_SERT_LC_WM	GAPDH	-0.120222	0.0197397	0.185606	-2.34152	ENSG00000111640	chr12
ACHE_SERT_LC_WM	GABARAPL1	0.146864	0.040924	0.258839	2.0508	ENSG00000139112	chr12
ACHE_SERT_LC_WM	PDE1B	0.271056	0.0952443	0.373811	1.67223	ENSG00000123360	chr12
ACHE_SERT_LC_WM	TFDP2	-0.207322	0.0813817	0.351789	-1.74704	ENSG00000114126	chr3
ACHE_SERT_LC_WM	KBTBD11	0.202637	0.0749705	0.338264	1.7852	ENSG00000176595	chr8
ACHE_SERT_LC_WM	C3orf14	-0.190198	0.0673938	0.322869	-1.83391	ENSG00000114405	chr3
ACHE_SERT_LC_WM	PHOX2B	-0.341193	0.0859599	0.360337	-1.72174	ENSG00000109132	chr4
ACHE_SERT_LC_WM	REXO2	-0.220469	0.0818142	0.352476	-1.74455	ENSG00000076043	chr11
ACHE_SERT_LC_WM	SEMA6A	0.234524	0.0784694	0.346764	1.76406	ENSG00000092421	chr5
ACHE_SERT_LC_WM	TMEM179B	0.274852	0.100355	0.382089	1.64686	ENSG00000185475	chr11
ACHE_SERT_LC_WM	CLCC1	0.264726	0.0942539	0.373375	1.67727	ENSG00000121940	chr1
ACHE_SERT_LC_WM	URI1	0.197083	0.0704866	0.329777	1.81351	ENSG00000105176	chr19
ACHE_SERT_LC_WM	SEPHS1	0.232564	0.0892726	0.36682	1.7033	ENSG00000086475	chr10
ACHE_SERT_LC_WM	MMP16	0.289253	0.101188	0.383374	1.64283	ENSG00000156103	chr8
ACHE_SERT_LC_WM	MCRIP2	-0.221865	0.0803586	0.350225	-1.75296	ENSG00000172366	chr16
ACHE_SERT_LC_WM	LINC00599	-0.288633	0.09625	0.375905	-1.66717	ENSG00000253230	chr8
ACHE_SERT_LC_WM	LETMD1	0.228509	0.0829216	0.354477	1.73824	ENSG00000050426	chr12
ACHE_SERT_LC_WM	EIF3M	-0.177129	0.06308	0.317826	-1.8637	ENSG00000149100	chr11
ACHE_SERT_LC_WM	NAA15	0.229429	0.0810959	0.351537	1.74869	ENSG00000164134	chr4
ACHE_SERT_LC_WM	ITIH5	-0.284521	0.0935398	0.372991	-1.68097	ENSG00000123243	chr10
ACHE_SERT_LC_WM	TTC9B	-0.226618	0.0720749	0.332181	-1.80332	ENSG00000174521	chr19
ACHE_SERT_LC_WM	SMARCB1	-0.237446	0.091243	0.369223	-1.69287	ENSG00000099956	chr22
ACHE_SERT_LC_WM	PCNA	-0.245511	0.0982702	0.377273	-1.65708	ENSG00000132646	chr20
ACHE_SERT_LC_WM	BDH2	0.239161	0.0768854	0.343297	1.77353	ENSG00000164039	chr4
ACHE_SERT_LC_WM	JOSD1	-0.232247	0.0916679	0.369637	-1.69064	ENSG00000100221	chr22
ACHE_SERT_LC_WM	CGNL1	-0.261186	0.0933291	0.372991	-1.68202	ENSG00000128849	chr15
ACHE_SERT_LC_WM	PTBP2	0.186849	0.0704627	0.329777	1.81366	ENSG00000117569	chr1
ACHE_SERT_LC_WM	CDC5L	0.206811	0.0807001	0.350411	1.75098	ENSG00000096401	chr6
ACHE_SERT_LC_WM	DDHD1	0.216853	0.0859677	0.360337	1.72122	ENSG00000100523	chr14
ACHE_SERT_LC_WM	COMMD5	0.244824	0.0975967	0.377273	1.66042	ENSG00000170619	chr8
ACHE_SERT_LC_WM	DPP6	0.156137	0.0463048	0.272338	1.99868	ENSG00000130226	chr7
ACHE_SERT_LC_WM	XPO6	0.192929	0.0663553	0.321677	1.84094	ENSG00000169180	chr16
ACHE_SERT_LC_WM	ZNF827	-0.260275	0.097633	0.377273	-1.66024	ENSG00000151612	chr4
ACHE_SERT_LC_WM	ASCL1	0.288945	0.0954265	0.374012	1.67137	ENSG00000139352	chr12
ACHE_SERT_LC_WM	RELL2	0.231331	0.0755257	0.339691	1.78179	ENSG00000164620	chr5
ACHE_SERT_LC_WM	HEATR5A	-0.246814	0.0969888	0.376408	-1.66345	ENSG00000129493	chr14
ACHE_SERT_LC_WM	HMGN4	0.226024	0.0882581	0.364589	1.70874	ENSG00000182952	chr6
ACHE_SERT_LC_WM	TASOR	0.249183	0.0950397	0.373599	1.67327	ENSG00000163946	chr3
ACHE_SERT_LC_WM	B4GALNT4	-0.202151	0.0682786	0.325355	-1.828	ENSG00000182272	chr11
ACHE_SERT_LC_WM	EIF2S2	-0.18528	0.0556151	0.300999	-1.91951	ENSG00000125977	chr20
ACHE_SERT_LC_WM	NPM1	0.167721	0.0520133	0.29047	1.94872	ENSG00000181163	chr5
ACHE_SERT_LC_WM	PAAF1	0.198855	0.0760971	0.341157	1.7783	ENSG00000175575	chr11
ACHE_SERT_LC_WM	HEBP2	-0.224774	0.0733373	0.33441	-1.79534	ENSG00000051620	chr6
ACHE_SERT_LC_WM	PLLP	0.228048	0.071053	0.330488	1.80987	ENSG00000102934	chr16
ACHE_SERT_LC_WM	REST	-0.303818	0.118231	0.405226	-1.56554	ENSG00000084093	chr4
ACHE_SERT_LC_WM	PCBP3	0.274816	0.100652	0.382467	1.64542	ENSG00000183570	chr21
ACHE_SERT_LC_WM	DUSP3	0.158323	0.0637822	0.319283	1.85874	ENSG00000108861	chr17
ACHE_SERT_LC_WM	DEPP1	-0.346583	0.119103	0.406603	-1.56196	ENSG00000165507	chr10
ACHE_SERT_LC_WM	CDK5RAP3	-0.237718	0.0817787	0.352476	-1.74476	ENSG00000108465	chr17
ACHE_SERT_LC_WM	RGS5	-0.240159	0.0694585	0.327872	-1.82045	ENSG00000143248	chr1
ACHE_SERT_LC_WM	VARS	0.216497	0.08597	0.360337	1.72121	ENSG00000204394	chr6
ACHE_SERT_LC_WM	AK9	0.25782	0.0943763	0.373375	1.67665	ENSG00000155085	chr6
ACHE_SERT_LC_WM	ICA1L	-0.23588	0.0856699	0.35986	-1.72286	ENSG00000163596	chr2
ACHE_SERT_LC_WM	TRAM1	-0.210376	0.0774398	0.343589	-1.7702	ENSG00000067167	chr8
ACHE_SERT_LC_WM	HTR2A	-0.252438	0.0878449	0.363835	-1.71097	ENSG00000102468	chr13
ACHE_SERT_LC_WM	TSG101	-0.20277	0.0745225	0.336961	-1.78796	ENSG00000074319	chr11
ACHE_SERT_LC_WM	CDR2L	-0.284295	0.109776	0.399276	-1.60269	ENSG00000109089	chr17
ACHE_SERT_LC_WM	SPTSSA	0.229648	0.0890235	0.366186	1.70463	ENSG00000165389	chr14
ACHE_SERT_LC_WM	PSMD7	0.158855	0.059436	0.312372	1.89022	ENSG00000103035	chr16
ACHE_SERT_LC_WM	MARCH6	0.126874	0.0460907	0.272338	2.00065	ENSG00000145495	chr5
ACHE_SERT_LC_WM	TMC6	0.299598	0.109161	0.398915	1.60548	ENSG00000141524	chr17
ACHE_SERT_LC_WM	CBR4	0.227694	0.0880712	0.364402	1.70975	ENSG00000145439	chr4
ACHE_SERT_LC_WM	CDKN1B	-0.181678	0.066531	0.321677	-1.83974	ENSG00000111276	chr12
ACHE_SERT_LC_WM	MRPL46	-0.263477	0.0980597	0.377273	-1.65812	ENSG00000259494	chr15
ACHE_SERT_LC_WM	COASY	-0.217584	0.0836651	0.356189	-1.73404	ENSG00000068120	chr17
ACHE_SERT_LC_WM	ZDHHC20	-0.220729	0.0703173	0.329677	-1.81461	ENSG00000180776	chr13
ACHE_SERT_LC_WM	MRPL37	-0.186714	0.0765379	0.342339	-1.77563	ENSG00000116221	chr1
ACHE_SERT_LC_WM	TUT4	0.242026	0.0909474	0.3688	1.69442	ENSG00000134744	chr1
ACHE_SERT_LC_WM	JAK1	0.164051	0.0655772	0.319789	1.84626	ENSG00000162434	chr1
ACHE_SERT_LC_WM	SPRED1	-0.224977	0.0819223	0.352745	-1.74393	ENSG00000166068	chr15
ACHE_SERT_LC_WM	RABGGTA	0.25522	0.101966	0.385414	1.63908	ENSG00000100949	chr14
ACHE_SERT_LC_WM	MUL1	-0.221926	0.0882297	0.364589	-1.70889	ENSG00000090432	chr1
ACHE_SERT_LC_WM	RASGEF1B	0.257819	0.0970044	0.376408	1.66337	ENSG00000138670	chr4
ACHE_SERT_LC_WM	WASF1	0.199077	0.0745943	0.336961	1.78752	ENSG00000112290	chr6
ACHE_SERT_LC_WM	GTPBP1	-0.258396	0.103537	0.3879	-1.63159	ENSG00000100226	chr22
ACHE_SERT_LC_WM	MICAL3	0.21971	0.0837806	0.356368	1.73339	ENSG00000243156	chr22
ACHE_SERT_LC_WM	MEA1	-0.169967	0.0640999	0.319502	-1.85651	ENSG00000124733	chr6
ACHE_SERT_LC_WM	TCTA	-0.222818	0.0877271	0.363757	-1.71161	ENSG00000145022	chr3
ACHE_SERT_LC_WM	RAB31	-0.182264	0.0609	0.314637	-1.87941	ENSG00000168461	chr18
ACHE_SERT_LC_WM	DHX36	0.173181	0.0672505	0.322869	1.83488	ENSG00000174953	chr3
ACHE_SERT_LC_WM	AL033523.1	0.426045	0.166082	0.472189	1.38747	ENSG00000228793	chr6
ACHE_SERT_LC_WM	TSNAX	0.170013	0.0702434	0.329677	1.81509	ENSG00000116918	chr1
ACHE_SERT_LC_WM	SEMA3B	0.254668	0.0826836	0.354247	1.7397	ENSG00000012171	chr3
ACHE_SERT_LC_WM	CD63	-0.127238	0.0415724	0.260984	-2.04422	ENSG00000135404	chr12
ACHE_SERT_LC_WM	PTCH1	-0.276422	0.0984552	0.377293	-1.65619	ENSG00000185920	chr9
ACHE_SERT_LC_WM	SHISA9	-0.260705	0.0923352	0.371117	-1.68716	ENSG00000237515	chr16
ACHE_SERT_LC_WM	SIPA1L1	0.249578	0.0963132	0.375962	1.66683	ENSG00000197555	chr14
ACHE_SERT_LC_WM	GPSM1	-0.204947	0.0850272	0.358761	-1.72642	ENSG00000160360	chr9
ACHE_SERT_LC_WM	ARHGDIB	-0.30186	0.111164	0.400411	-1.59647	ENSG00000111348	chr12
ACHE_SERT_LC_WM	MLH1	-0.253235	0.0997983	0.380533	-1.64957	ENSG00000076242	chr3
ACHE_SERT_LC_WM	PPM1F	0.214021	0.0868585	0.362293	1.71633	ENSG00000100034	chr22
ACHE_SERT_LC_WM	TNFRSF1A	-0.273297	0.110303	0.399687	-1.60031	ENSG00000067182	chr12
ACHE_SERT_LC_WM	CRIP1	-0.457334	0.100737	0.382604	-1.64546	ENSG00000213145	chr14
ACHE_SERT_LC_WM	UFC1	-0.190053	0.0648599	0.319502	-1.85121	ENSG00000143222	chr1
ACHE_SERT_LC_WM	ZMYM2	0.198212	0.0799832	0.348957	1.75515	ENSG00000121741	chr13
ACHE_SERT_LC_WM	TERF1	0.207763	0.0853922	0.358953	1.7244	ENSG00000147601	chr8
ACHE_SERT_LC_WM	RGS8	0.303251	0.104307	0.389464	1.6281	ENSG00000135824	chr1
ACHE_SERT_LC_WM	KLHL1	0.248921	0.0966607	0.376408	1.66509	ENSG00000150361	chr13
ACHE_SERT_LC_WM	VSTM2L	0.199891	0.070901	0.330488	1.81083	ENSG00000132821	chr20
ACHE_SERT_LC_WM	ADRM1	-0.198175	0.0713811	0.331155	-1.80774	ENSG00000130706	chr20
ACHE_SERT_LC_WM	PPME1	0.159296	0.0649884	0.319502	1.85032	ENSG00000214517	chr11
ACHE_SERT_LC_WM	DCTPP1	0.209496	0.0900452	0.368098	1.69918	ENSG00000179958	chr16
ACHE_SERT_LC_WM	UBA6	0.212362	0.0901211	0.368098	1.69878	ENSG00000033178	chr4
ACHE_SERT_LC_WM	PEX2	0.234518	0.097519	0.377273	1.66081	ENSG00000164751	chr8
ACHE_SERT_LC_WM	C3orf70	-0.254953	0.098297	0.377273	-1.65695	ENSG00000187068	chr3
ACHE_SERT_LC_WM	ECRG4	-0.338102	0.0979161	0.377273	-1.65926	ENSG00000119147	chr2
ACHE_SERT_LC_WM	TBCK	-0.24458	0.102847	0.386816	-1.63486	ENSG00000145348	chr4
ACHE_SERT_LC_WM	MGAT4B	0.249259	0.100887	0.382726	1.64428	ENSG00000161013	chr5
ACHE_SERT_LC_WM	BRWD1	0.149771	0.0592789	0.312372	1.89139	ENSG00000185658	chr21
ACHE_SERT_LC_WM	AHCYL2	0.234533	0.094851	0.373599	1.67423	ENSG00000158467	chr7
ACHE_SERT_LC_WM	ORMDL3	-0.218883	0.0938148	0.372991	-1.67952	ENSG00000172057	chr17
ACHE_SERT_LC_WM	ATP5F1D	-0.13843	0.0455987	0.272232	-2.00522	ENSG00000099624	chr19
ACHE_SERT_LC_WM	DHCR24	0.175144	0.0465785	0.272525	1.99651	ENSG00000116133	chr1
ACHE_SERT_LC_WM	PHAX	-0.178527	0.0726705	0.332593	-1.79954	ENSG00000164902	chr5
ACHE_SERT_LC_WM	PSEN2	-0.246746	0.0965098	0.376349	-1.66585	ENSG00000143801	chr1
ACHE_SERT_LC_WM	HGSNAT	0.224435	0.0902027	0.368098	1.69835	ENSG00000165102	chr8
ACHE_SERT_LC_WM	SLC35E1	0.198336	0.0916792	0.369637	1.69058	ENSG00000127526	chr19
ACHE_SERT_LC_WM	RGCC	-0.216266	0.0690604	0.326863	-1.8229	ENSG00000102760	chr13
ACHE_SERT_LC_WM	TSPAN14	0.262022	0.117568	0.404771	1.56837	ENSG00000108219	chr10
ACHE_SERT_LC_WM	ACADVL	-0.158306	0.0623757	0.317208	-1.86873	ENSG00000072778	chr17
ACHE_SERT_LC_WM	EHD1	-0.201233	0.075853	0.34026	-1.77979	ENSG00000110047	chr11
ACHE_SERT_LC_WM	UBR4	0.269582	0.110025	0.399276	1.60156	ENSG00000127481	chr1
ACHE_SERT_LC_WM	OSBPL1A	0.203197	0.0741719	0.336429	1.79014	ENSG00000141447	chr18
ACHE_SERT_LC_WM	PICK1	0.240699	0.0981588	0.377273	1.65763	ENSG00000100151	chr22
ACHE_SERT_LC_WM	SH3YL1	0.24857	0.105289	0.391536	1.62333	ENSG00000035115	chr2
ACHE_SERT_LC_WM	STK4	-0.24933	0.108401	0.398018	-1.60894	ENSG00000101109	chr20
ACHE_SERT_LC_WM	NSA2	0.209681	0.0684337	0.325692	1.82701	ENSG00000164346	chr5
ACHE_SERT_LC_WM	MSANTD4	0.216228	0.0927484	0.372053	1.68502	ENSG00000170903	chr11
ACHE_SERT_LC_WM	GTPBP3	0.264599	0.10854	0.398339	1.60831	ENSG00000130299	chr19
ACHE_SERT_LC_WM	DECR1	-0.243187	0.0989285	0.377758	-1.65384	ENSG00000104325	chr8
ACHE_SERT_LC_WM	BMP7	-0.240758	0.0898875	0.368077	-1.70002	ENSG00000101144	chr20
ACHE_SERT_LC_WM	KLHL23	0.232076	0.103448	0.387755	1.63201	ENSG00000213160	chr2
ACHE_SERT_LC_WM	MAP6D1	0.254539	0.094681	0.373599	1.67509	ENSG00000180834	chr3
ACHE_SERT_LC_WM	MSL3	0.222296	0.0945119	0.373375	1.67595	ENSG00000005302	chrX
ACHE_SERT_LC_WM	YAP1	-0.300388	0.112917	0.403816	-1.58871	ENSG00000137693	chr11
ACHE_SERT_LC_WM	SLC41A3	0.153727	0.0633704	0.318252	1.86165	ENSG00000114544	chr3
ACHE_SERT_LC_WM	FRYL	0.243618	0.0909406	0.3688	1.69445	ENSG00000075539	chr4
ACHE_SERT_LC_WM	CSTB	-0.172601	0.0617503	0.315715	-1.87323	ENSG00000160213	chr21
ACHE_SERT_LC_WM	SOX2	-0.224712	0.061284	0.315294	-1.87711	ENSG00000181449	chr3
ACHE_SERT_LC_WM	MTPAP	0.270662	0.109845	0.399276	1.60238	ENSG00000107951	chr10
ACHE_SERT_LC_WM	DHX15	-0.199489	0.0805586	0.350387	-1.7518	ENSG00000109606	chr4
ACHE_SERT_LC_WM	KIFC3	-0.207482	0.0905858	0.36859	-1.69632	ENSG00000140859	chr16
ACHE_SERT_LC_WM	CSRNP3	0.190823	0.0688745	0.326847	1.82405	ENSG00000178662	chr2
ACHE_SERT_LC_WM	WBP2	-0.108404	0.0401135	0.256415	-2.05914	ENSG00000132471	chr17
ACHE_SERT_LC_WM	SLC25A28	-0.225318	0.0933393	0.372991	-1.68197	ENSG00000155287	chr10
ACHE_SERT_LC_WM	VCP	0.128067	0.0545973	0.298064	1.9276	ENSG00000165280	chr9
ACHE_SERT_LC_WM	ANKRD50	0.232678	0.0953269	0.373811	1.67181	ENSG00000151458	chr4
ACHE_SERT_LC_WM	SERP1	-0.150894	0.0696716	0.327949	-1.81881	ENSG00000120742	chr3
ACHE_SERT_LC_WM	SLC27A5	-0.237684	0.10306	0.386945	-1.63385	ENSG00000083807	chr19
ACHE_SERT_LC_WM	ATP6V1F	-0.141878	0.0524136	0.291648	-1.94539	ENSG00000128524	chr7
ACHE_SERT_LC_WM	GOLGA8B	-0.250863	0.0952872	0.373811	-1.67201	ENSG00000215252	chr15
ACHE_SERT_LC_WM	MRPL44	-0.221585	0.0905588	0.36859	-1.69647	ENSG00000135900	chr2
ACHE_SERT_LC_WM	TMEM87A	-0.20199	0.0834877	0.356113	-1.73504	ENSG00000103978	chr15
ACHE_SERT_LC_WM	EFHD1	0.207034	0.0741448	0.336429	1.79031	ENSG00000115468	chr2
ACHE_SERT_LC_WM	TMEM125	0.309738	0.120826	0.409638	1.55465	ENSG00000179178	chr1
ACHE_SERT_LC_WM	RTN2	0.219908	0.0913983	0.369272	1.69205	ENSG00000125744	chr19
ACHE_SERT_LC_WM	DPY19L1	-0.248634	0.101726	0.384868	-1.64023	ENSG00000173852	chr7
ACHE_SERT_LC_WM	GFM1	0.182525	0.08694	0.362438	1.71589	ENSG00000168827	chr3
ACHE_SERT_LC_WM	ATG12	0.195728	0.0849585	0.358761	1.7268	ENSG00000145782	chr5
ACHE_SERT_LC_WM	DUSP1	0.322902	0.0796877	0.34856	1.75741	ENSG00000120129	chr5
ACHE_SERT_LC_WM	SLC35G2	-0.227121	0.091567	0.369637	-1.69117	ENSG00000168917	chr3
ACHE_SERT_LC_WM	OLA1	-0.15065	0.0629687	0.317615	-1.8645	ENSG00000138430	chr2
ACHE_SERT_LC_WM	CAPS	-0.655919	0.0929871	0.372413	-1.68426	ENSG00000105519	chr19
ACHE_SERT_LC_WM	MRPL21	0.205839	0.0808367	0.35061	1.75018	ENSG00000197345	chr11
ACHE_SERT_LC_WM	IMPDH2	-0.198087	0.0804776	0.350232	-1.75227	ENSG00000178035	chr3
ACHE_SERT_LC_WM	ARPC1A	0.135743	0.0597697	0.312372	1.88773	ENSG00000241685	chr7
ACHE_SERT_LC_WM	ZC3HAV1	0.246426	0.109542	0.399276	1.60375	ENSG00000105939	chr7
ACHE_SERT_LC_WM	STK25	0.145398	0.0625812	0.317208	1.86726	ENSG00000115694	chr2
ACHE_SERT_LC_WM	GATAD1	-0.226027	0.0944216	0.373375	-1.67641	ENSG00000157259	chr7
ACHE_SERT_LC_WM	RNF130	-0.162564	0.0652543	0.319502	-1.84848	ENSG00000113269	chr5
ACHE_SERT_LC_WM	JMY	0.222247	0.102575	0.386355	1.63616	ENSG00000152409	chr5
ACHE_SERT_LC_WM	VPS33A	0.238349	0.109377	0.399138	1.6045	ENSG00000139719	chr12
ACHE_SERT_LC_WM	CNBP	0.134802	0.0591559	0.312093	1.89231	ENSG00000169714	chr3
ACHE_SERT_LC_WM	PDE8A	0.261954	0.109586	0.399276	1.60355	ENSG00000073417	chr15
ACHE_SERT_LC_WM	SLC18B1	-0.231759	0.0980874	0.377273	-1.65799	ENSG00000146409	chr6
ACHE_SERT_LC_WM	AIDA	0.181637	0.0762251	0.341335	1.77753	ENSG00000186063	chr1
ACHE_SERT_LC_WM	UBE2T	-0.23589	0.115698	0.404771	-1.57644	ENSG00000077152	chr1
ACHE_SERT_LC_WM	CAST	-0.172638	0.07038	0.329677	-1.8142	ENSG00000153113	chr5
ACHE_SERT_LC_WM	C12orf65	0.253998	0.114118	0.404248	1.58334	ENSG00000130921	chr12
ACHE_SERT_LC_WM	CMTM4	0.178996	0.0753149	0.339224	1.78308	ENSG00000183723	chr16
ACHE_SERT_LC_WM	SAMD5	0.2702	0.123246	0.413501	1.54448	ENSG00000203727	chr6
ACHE_SERT_LC_WM	MTHFS	0.27091	0.121295	0.410638	1.55259	ENSG00000136371	chr15
ACHE_SERT_LC_WM	TANGO2	0.20903	0.0930431	0.372413	1.68349	ENSG00000183597	chr22
ACHE_SERT_LC_WM	ARSA	0.24739	0.110873	0.400251	1.59774	ENSG00000100299	chr22
ACHE_SERT_LC_WM	GTF2H5	-0.199213	0.0842136	0.357434	-1.73096	ENSG00000272047	chr6
ACHE_SERT_LC_WM	GON4L	0.247014	0.116928	0.404771	1.57112	ENSG00000116580	chr1
ACHE_SERT_LC_WM	NELFCD	-0.212226	0.0981212	0.377273	-1.65782	ENSG00000101158	chr20
ACHE_SERT_LC_WM	BRSK2	0.193747	0.0905045	0.36859	1.69675	ENSG00000174672	chr11
ACHE_SERT_LC_WM	RXRA	-0.218471	0.0942192	0.373375	-1.67745	ENSG00000186350	chr9
ACHE_SERT_LC_WM	FBXL2	0.214136	0.100251	0.381881	1.64737	ENSG00000153558	chr3
ACHE_SERT_LC_WM	MED15	0.197102	0.0935988	0.372991	1.68063	ENSG00000099917	chr22
ACHE_SERT_LC_WM	KIAA2026	0.203646	0.0798176	0.348831	1.75612	ENSG00000183354	chr9
ACHE_SERT_LC_WM	CHCHD3	-0.232506	0.114594	0.404612	-1.58125	ENSG00000106554	chr7
ACHE_SERT_LC_WM	CCDC34	-0.243272	0.0954883	0.374065	-1.671	ENSG00000109881	chr11
ACHE_SERT_LC_WM	ATP2B4	0.1782	0.0596642	0.312372	1.88854	ENSG00000058668	chr1
ACHE_SERT_LC_WM	NUAK1	-0.217001	0.0937881	0.372991	-1.67966	ENSG00000074590	chr12
ACHE_SERT_LC_WM	UHMK1	0.133817	0.0565486	0.303306	1.9122	ENSG00000152332	chr1
ACHE_SERT_LC_WM	VPS18	0.227629	0.103329	0.387496	1.63257	ENSG00000104142	chr15
ACHE_SERT_LC_WM	SMYD2	0.213037	0.0970738	0.376408	1.66303	ENSG00000143499	chr1
ACHE_SERT_LC_WM	ADRA2A	-0.26116	0.0789671	0.347224	-1.76158	ENSG00000150594	chr10
ACHE_SERT_LC_WM	HNRNPH1	-0.157425	0.0726366	0.332593	-1.79975	ENSG00000169045	chr5
ACHE_SERT_LC_WM	VPS53	0.183709	0.0798398	0.348831	1.75599	ENSG00000141252	chr17
ACHE_SERT_LC_WM	ANKS1B	0.164999	0.064271	0.319502	1.85531	ENSG00000185046	chr12
ACHE_SERT_LC_WM	ANKRD54	-0.228657	0.107491	0.396752	-1.61312	ENSG00000100124	chr22
ACHE_SERT_LC_WM	MSRB2	0.146396	0.0698571	0.328622	1.8176	ENSG00000148450	chr10
ACHE_SERT_LC_WM	ABHD6	-0.233002	0.10903	0.398915	-1.60608	ENSG00000163686	chr3
ACHE_SERT_LC_WM	AK1	-0.230009	0.0590934	0.311976	-1.8934	ENSG00000106992	chr9
ACHE_SERT_LC_WM	C1orf50	0.231906	0.113683	0.404013	1.58525	ENSG00000164008	chr1
ACHE_SERT_LC_WM	ARCN1	0.181606	0.0829366	0.354477	1.73815	ENSG00000095139	chr11
ACHE_SERT_LC_WM	NCBP1	-0.234762	0.111132	0.400411	-1.59658	ENSG00000136937	chr9
ACHE_SERT_LC_WM	POGK	0.22311	0.109304	0.399138	1.60483	ENSG00000143157	chr1
ACHE_SERT_LC_WM	RAPGEF4	0.230511	0.0968247	0.376408	1.66427	ENSG00000091428	chr2
ACHE_SERT_LC_WM	SPX	-0.280039	0.0847711	0.358761	-1.72832	ENSG00000134548	chr12
ACHE_SERT_LC_WM	SDR39U1	-0.18076	0.0852249	0.358953	-1.72532	ENSG00000100445	chr14
ACHE_SERT_LC_WM	PELI3	0.207065	0.0942619	0.373375	1.67723	ENSG00000174516	chr11
ACHE_SERT_LC_WM	TMEM161B-AS1	0.209686	0.0975546	0.377273	1.66063	ENSG00000247828	chr5
ACHE_SERT_LC_WM	MGRN1	0.203094	0.101732	0.384868	1.64021	ENSG00000102858	chr16
ACHE_SERT_LC_WM	MRPS35	0.190679	0.0887233	0.365534	1.70624	ENSG00000061794	chr12
ACHE_SERT_LC_WM	C17orf75	-0.213998	0.108041	0.397642	-1.61059	ENSG00000108666	chr17
ACHE_SERT_LC_WM	C19orf25	-0.214678	0.096745	0.376408	-1.66467	ENSG00000119559	chr19
ACHE_SERT_LC_WM	ILF3	0.156218	0.0726337	0.332593	1.79977	ENSG00000129351	chr19
ACHE_SERT_LC_WM	LSM11	0.248639	0.117436	0.404771	1.56894	ENSG00000155858	chr5
ACHE_SERT_LC_WM	TTYH3	0.234807	0.103082	0.386945	1.63375	ENSG00000136295	chr7
ACHE_SERT_LC_WM	RBM22	0.208131	0.100554	0.382307	1.64589	ENSG00000086589	chr5
ACHE_SERT_LC_WM	ENY2	-0.169655	0.0773064	0.343589	-1.771	ENSG00000120533	chr8
ACHE_SERT_LC_WM	CMPK1	0.134152	0.0605995	0.314017	1.88161	ENSG00000162368	chr1
ACHE_SERT_LC_WM	ZNF444	0.235335	0.115895	0.404771	1.57559	ENSG00000167685	chr19
ACHE_SERT_LC_WM	BCL2	-0.263749	0.11546	0.404771	-1.57748	ENSG00000171791	chr18
ACHE_SERT_LC_WM	HMGN2	0.182808	0.0669137	0.322429	1.83715	ENSG00000198830	chr1
ACHE_SERT_LC_WM	CLINT1	0.224968	0.104149	0.38906	1.62869	ENSG00000113282	chr5
ACHE_SERT_LC_WM	WNK1	0.155704	0.0561917	0.301601	1.91499	ENSG00000060237	chr12
ACHE_SERT_LC_WM	LRP6	-0.250175	0.11791	0.404771	-1.56691	ENSG00000070018	chr12
ACHE_SERT_LC_WM	CEP170	0.194466	0.0816804	0.352292	1.74532	ENSG00000143702	chr1
ACHE_SERT_LC_WM	OTUD5	-0.164826	0.0808167	0.35061	-1.7503	ENSG00000068308	chrX
ACHE_SERT_LC_WM	RNASEH1	0.217485	0.110302	0.399687	1.60031	ENSG00000171865	chr2
ACHE_SERT_LC_WM	GGA1	-0.225081	0.100918	0.382726	-1.64413	ENSG00000100083	chr22
ACHE_SERT_LC_WM	CEBPZ	0.211069	0.105772	0.392847	1.62108	ENSG00000115816	chr2
ACHE_SERT_LC_WM	DIP2B	-0.187203	0.083289	0.355461	-1.73616	ENSG00000066084	chr12
ACHE_SERT_LC_WM	MNS1	-0.372009	0.147769	0.448413	-1.45049	ENSG00000138587	chr15
ACHE_SERT_LC_WM	CNOT4	-0.205916	0.110644	0.400251	-1.59877	ENSG00000080802	chr7
ACHE_SERT_LC_WM	REPS1	0.207271	0.107797	0.39739	1.61171	ENSG00000135597	chr6
ACHE_SERT_LC_WM	ICOSLG	0.301991	0.159691	0.464182	1.40868	ENSG00000160223	chr21
ACHE_SERT_LC_WM	GNE	0.233861	0.11599	0.404771	1.57517	ENSG00000159921	chr9
ACHE_SERT_LC_WM	TBC1D24	0.198018	0.0949211	0.373599	1.67387	ENSG00000162065	chr16
ACHE_SERT_LC_WM	PTP4A2	0.158964	0.0584492	0.309351	1.89763	ENSG00000184007	chr1
ACHE_SERT_LC_WM	METTL7A	-0.205783	0.0583956	0.309351	-1.89861	ENSG00000185432	chr12
ACHE_SERT_LC_WM	LRP4	-0.246713	0.113327	0.403816	-1.58682	ENSG00000134569	chr11
ACHE_SERT_LC_WM	LCOR	-0.224021	0.114833	0.404771	-1.58021	ENSG00000196233	chr10
ACHE_SERT_LC_WM	DFFA	-0.201287	0.0950989	0.373599	-1.67297	ENSG00000160049	chr1
ACHE_SERT_LC_WM	CAMLG	-0.134788	0.065142	0.319502	-1.84926	ENSG00000164615	chr5
ACHE_SERT_LC_WM	TMX1	-0.250978	0.11698	0.404771	-1.5709	ENSG00000139921	chr14
ACHE_SERT_LC_WM	LDHB	-0.114175	0.0354616	0.237712	-2.11005	ENSG00000111716	chr12
ACHE_SERT_LC_WM	DNM1L	0.130243	0.0647609	0.319502	1.8519	ENSG00000087470	chr12
ACHE_SERT_LC_WM	PES1	0.220706	0.118281	0.405226	1.56532	ENSG00000100029	chr22
ACHE_SERT_LC_WM	HOOK3	0.174275	0.0786361	0.346853	1.76307	ENSG00000168172	chr8
ACHE_SERT_LC_WM	ATG4B	-0.176406	0.0873106	0.363199	-1.71387	ENSG00000168397	chr2
ACHE_SERT_LC_WM	BOLA2	0.264179	0.134097	0.428279	1.50112	ENSG00000183336	chr16
ACHE_SERT_LC_WM	TRPC4AP	0.177611	0.0826342	0.354232	1.73987	ENSG00000100991	chr20
ACHE_SERT_LC_WM	APOOL	0.238416	0.118132	0.405075	1.56596	ENSG00000155008	chrX
ACHE_SERT_LC_WM	TESK1	0.219133	0.0978911	0.377273	1.65896	ENSG00000107140	chr9
ACHE_SERT_LC_WM	CCN1	-0.446355	0.153328	0.455563	-1.43086	ENSG00000142871	chr1
ACHE_SERT_LC_WM	PALLD	0.274985	0.122641	0.412844	1.54705	ENSG00000129116	chr4
ACHE_SERT_LC_WM	FAN1	0.222275	0.114249	0.404248	1.58276	ENSG00000198690	chr15
ACHE_SERT_LC_WM	SNCA	-0.16695	0.0649412	0.319502	-1.85065	ENSG00000145335	chr4
ACHE_SERT_LC_WM	RBM6	0.202477	0.10319	0.387161	1.63323	ENSG00000004534	chr3
ACHE_SERT_LC_WM	ZNF512	-0.205587	0.105189	0.391432	-1.6238	ENSG00000243943	chr2
ACHE_SERT_LC_WM	C11orf1	-0.216297	0.116211	0.404771	-1.57422	ENSG00000137720	chr11
ACHE_SERT_LC_WM	MLH3	0.265125	0.138037	0.434225	1.48605	ENSG00000119684	chr14
ACHE_SERT_LC_WM	RBM17	0.193684	0.091914	0.37015	1.68935	ENSG00000134453	chr10
ACHE_SERT_LC_WM	CHD5	0.19278	0.0730763	0.333613	1.79703	ENSG00000116254	chr1
ACHE_SERT_LC_WM	STIM1	0.23345	0.110012	0.399276	1.60162	ENSG00000167323	chr11
ACHE_SERT_LC_WM	CLDN12	0.225559	0.114416	0.404248	1.58203	ENSG00000157224	chr7
ACHE_SERT_LC_WM	WNK2	0.179984	0.0868183	0.362293	1.71655	ENSG00000165238	chr9
ACHE_SERT_LC_WM	ATP5MD	-0.173819	0.0463778	0.272338	-1.99867	ENSG00000173915	chr10
ACHE_SERT_LC_WM	CHPF	0.175241	0.0804766	0.350232	1.75227	ENSG00000123989	chr2
ACHE_SERT_LC_WM	ZNF518A	0.255671	0.131388	0.42525	1.51168	ENSG00000177853	chr10
ACHE_SERT_LC_WM	BIRC2	0.204049	0.102769	0.386711	1.63524	ENSG00000110330	chr11
ACHE_SERT_LC_WM	CGGBP1	0.169695	0.08712	0.362734	1.71491	ENSG00000163320	chr3
ACHE_SERT_LC_WM	PRKCZ	0.138081	0.0632827	0.31816	1.86227	ENSG00000067606	chr1
ACHE_SERT_LC_WM	STK24	0.204591	0.0980993	0.377273	1.65793	ENSG00000102572	chr13
ACHE_SERT_LC_WM	EBF1	-0.26239	0.113933	0.404208	-1.58425	ENSG00000164330	chr5
ACHE_SERT_LC_WM	WDR77	0.226687	0.122496	0.412568	1.54759	ENSG00000116455	chr1
ACHE_SERT_LC_WM	PLAAT3	0.180124	0.0716706	0.331472	1.80589	ENSG00000176485	chr11
ACHE_SERT_LC_WM	ZNF226	0.237287	0.115285	0.404771	1.57824	ENSG00000167380	chr19
ACHE_SERT_LC_WM	ARID5B	-0.239526	0.136241	0.431914	-1.49288	ENSG00000150347	chr10
ACHE_SERT_LC_WM	DAD1	-0.176428	0.0736004	0.335214	-1.7937	ENSG00000129562	chr14
ACHE_SERT_LC_WM	ASAP2	0.192108	0.102424	0.38634	1.63688	ENSG00000151693	chr2
ACHE_SERT_LC_WM	ADAM15	-0.217798	0.112679	0.403679	-1.58968	ENSG00000143537	chr1
ACHE_SERT_LC_WM	BAZ2A	-0.217341	0.106401	0.394423	-1.61815	ENSG00000076108	chr12
ACHE_SERT_LC_WM	PHYH	-0.22436	0.111739	0.401314	-1.59387	ENSG00000107537	chr10
ACHE_SERT_LC_WM	MICU1	-0.177289	0.0899416	0.368077	-1.69973	ENSG00000107745	chr10
ACHE_SERT_LC_WM	ANTXR1	-0.282408	0.111303	0.40068	-1.59611	ENSG00000169604	chr2
ACHE_SERT_LC_WM	CA14	-0.282578	0.160422	0.465079	-1.40621	ENSG00000118298	chr1
ACHE_SERT_LC_WM	CTNNA3	0.289069	0.144974	0.444645	1.46032	ENSG00000183230	chr10
ACHE_SERT_LC_WM	TRIM41	0.207808	0.107634	0.397089	1.61246	ENSG00000146063	chr5
ACHE_SERT_LC_WM	KIAA0100	-0.206149	0.0969543	0.376408	-1.66362	ENSG00000007202	chr17
ACHE_SERT_LC_WM	TMEM94	-0.198161	0.0971038	0.376408	-1.66288	ENSG00000177728	chr17
ACHE_SERT_LC_WM	AP2A2	-0.154064	0.0677037	0.323903	-1.83183	ENSG00000183020	chr11
ACHE_SERT_LC_WM	HLTF	-0.197797	0.0970689	0.376408	-1.66305	ENSG00000071794	chr3
ACHE_SERT_LC_WM	KLHDC2	0.158274	0.0796054	0.34856	1.75736	ENSG00000165516	chr14
ACHE_SERT_LC_WM	FZR1	0.189107	0.0921412	0.37053	1.68817	ENSG00000105325	chr19
ACHE_SERT_LC_WM	CLIP4	-0.188409	0.0887071	0.365534	-1.70633	ENSG00000115295	chr2
ACHE_SERT_LC_WM	COPS7A	-0.17199	0.0815315	0.352043	-1.74618	ENSG00000111652	chr12
ACHE_SERT_LC_WM	CRAT	-0.194486	0.0903283	0.368266	-1.69769	ENSG00000095321	chr9
ACHE_SERT_LC_WM	CCDC170	-0.397829	0.158438	0.462449	-1.41323	ENSG00000120262	chr6
ACHE_SERT_LC_WM	RSL24D1	-0.181367	0.0887731	0.365545	-1.70597	ENSG00000137876	chr15
ACHE_SERT_LC_WM	VCAN	0.2418	0.0984604	0.377293	1.65632	ENSG00000038427	chr5
ACHE_SERT_LC_WM	RNF38	-0.196046	0.104006	0.388862	-1.62937	ENSG00000137075	chr9
ACHE_SERT_LC_WM	TMEM179	0.197532	0.08951	0.3676	1.70203	ENSG00000258986	chr14
ACHE_SERT_LC_WM	RIPOR2	-0.258728	0.121979	0.411693	-1.54976	ENSG00000111913	chr6
ACHE_SERT_LC_WM	FAM53C	-0.196675	0.104491	0.38989	-1.62708	ENSG00000120709	chr5
ACHE_SERT_LC_WM	HTR2C	0.232322	0.0910623	0.369016	1.69404	ENSG00000147246	chrX
ACHE_SERT_LC_WM	NRG1	0.214016	0.0950805	0.373599	1.67306	ENSG00000157168	chr8
ACHE_SERT_LC_WM	ANKRD36C	0.246102	0.115854	0.404771	1.57576	ENSG00000174501	chr2
ACHE_SERT_LC_WM	AK2	-0.19996	0.106483	0.394537	-1.61777	ENSG00000004455	chr1
ACHE_SERT_LC_WM	ABR	-0.133782	0.0656414	0.319789	-1.84582	ENSG00000159842	chr17
ACHE_SERT_LC_WM	RHOC	-0.183726	0.0827478	0.354326	-1.73923	ENSG00000155366	chr1
ACHE_SERT_LC_WM	CTDSP1	-0.229904	0.123925	0.414763	-1.54168	ENSG00000144579	chr2
ACHE_SERT_LC_WM	ABCB8	-0.217726	0.119636	0.407341	-1.55957	ENSG00000197150	chr7
ACHE_SERT_LC_WM	RBP4	0.244297	0.114333	0.404248	1.5824	ENSG00000138207	chr10
ACHE_SERT_LC_WM	PRMT5	-0.209361	0.109836	0.399276	-1.60242	ENSG00000100462	chr14
ACHE_SERT_LC_WM	ADPRHL2	-0.21982	0.126732	0.418596	-1.53023	ENSG00000116863	chr1
ACHE_SERT_LC_WM	POLR2D	0.211045	0.127344	0.419578	1.52777	ENSG00000144231	chr2
ACHE_SERT_LC_WM	TBCB	-0.117278	0.0575702	0.30672	-1.90432	ENSG00000105254	chr19
ACHE_SERT_LC_WM	ASB1	-0.222461	0.108002	0.397642	-1.61077	ENSG00000065802	chr2
[truncated: 36,646 more rows]

## Sheet: APOE by Ancestry (AA E4-EA E4)
Domain	Gene Symbol	logFC	p value	FDR	t statistic	Gene ID	Chromosome
ACHE_SERT_LC_WM	APOD	-0.93218	7.45764e-12	6.07872e-08	-7.11913	ENSG00000189058	chr3
ACHE_SERT_LC_WM	TRRAP	-1.42935	3.99021e-11	1.62621e-07	-6.82903	ENSG00000196367	chr7
ACHE_SERT_LC_WM	CPNE6	1.31772	2.29099e-09	5.4931e-06	6.14206	ENSG00000100884	chr14
ACHE_SERT_LC_WM	HLA-C	-0.963344	2.69567e-09	5.4931e-06	-6.12131	ENSG00000204525	chr6
ACHE_SERT_LC_WM	SLC32A1	-1.43927	5.041e-09	8.21783e-06	-6.01072	ENSG00000101438	chr20
ACHE_SERT_LC_WM	ID1	1.62845	3.68945e-08	5.01211e-05	5.63537	ENSG00000125968	chr20
ACHE_SERT_LC_WM	GSN	-0.783189	4.51787e-08	5.26074e-05	-5.59707	ENSG00000148180	chr9
ACHE_SERT_LC_WM	SGK1	-1.08235	5.84518e-08	5.95551e-05	-5.54808	ENSG00000118515	chr6
ACHE_SERT_LC_WM	CRELD2	1.44103	1.18011e-07	0.000106878	5.4127	ENSG00000184164	chr22
ACHE_SERT_LC_WM	UBE3C	-0.791318	1.86596e-07	0.000131192	-5.32297	ENSG00000009335	chr7
ACHE_SERT_LC_WM	OGFRL1	0.631017	1.9605e-07	0.000131192	5.31322	ENSG00000119900	chr6
ACHE_SERT_LC_WM	RNASE1	-0.799259	2.09238e-07	0.000131192	-5.30035	ENSG00000129538	chr14
ACHE_SERT_LC_WM	BFAR	1.32999	1.93111e-07	0.000131192	5.3162	ENSG00000103429	chr16
ACHE_SERT_LC_WM	PTGR1	-1.16836	3.06921e-07	0.000178694	-5.22414	ENSG00000106853	chr9
ACHE_SERT_LC_WM	NUDT9	-0.858366	5.19787e-07	0.000266615	-5.11789	ENSG00000170502	chr4
ACHE_SERT_LC_WM	RBP4	-1.01532	5.23351e-07	0.000266615	-5.1165	ENSG00000138207	chr10
ACHE_SERT_LC_WM	STK32A	1.29455	8.85845e-07	0.000412418	5.00856	ENSG00000169302	chr5
ACHE_SERT_LC_WM	SLC7A11	1.12224	1.02907e-06	0.000412418	4.97748	ENSG00000151012	chr4
ACHE_SERT_LC_WM	JAZF1	-0.849449	1.07835e-06	0.000412418	-4.96775	ENSG00000153814	chr7
ACHE_SERT_LC_WM	FAM98C	-0.967277	1.10766e-06	0.000412418	-4.96217	ENSG00000130244	chr19
ACHE_SERT_LC_WM	TIMM50	-0.72598	1.24201e-06	0.000412418	-4.93827	ENSG00000105197	chr19
ACHE_SERT_LC_WM	NDUFA6	-0.622418	1.26493e-06	0.000412418	-4.93444	ENSG00000184983	chr22
ACHE_SERT_LC_WM	EEF1D	-0.538017	1.25182e-06	0.000412418	-4.93662	ENSG00000104529	chr8
ACHE_SERT_LC_WM	ABHD16A	-0.695179	1.51831e-06	0.00044199	-4.8961	ENSG00000204427	chr6
ACHE_SERT_LC_WM	AP2S1	-0.491676	1.31959e-06	0.000413692	-4.92558	ENSG00000042753	chr19
ACHE_SERT_LC_WM	ENKUR	1.54611	1.14769e-06	0.000412418	4.95476	ENSG00000151023	chr10
ACHE_SERT_LC_WM	ATXN3	0.963738	1.64585e-06	0.000462598	4.87909	ENSG00000066427	chr14
ACHE_SERT_LC_WM	DUSP3	0.616746	1.80795e-06	0.000491151	4.85922	ENSG00000108861	chr17
ACHE_SERT_LC_WM	CRYBB2	1.98916	1.39459e-06	0.000421012	4.91982	ENSG00000244752	chr22
ACHE_SERT_LC_WM	CRHBP	-1.22708	1.86795e-06	0.000491151	-4.8523	ENSG00000145708	chr5
ACHE_SERT_LC_WM	B4GALT5	0.739374	1.99412e-06	0.000507939	4.83842	ENSG00000158470	chr20
ACHE_SERT_LC_WM	ATP6V0C	-0.349559	1.15693e-06	0.000412418	-4.95309	ENSG00000185883	chr16
ACHE_SERT_LC_WM	NRGN	-1.02375	2.22164e-06	0.000548745	-4.8154	ENSG00000154146	chr11
ACHE_SERT_LC_WM	UBE2QL1	-0.615522	2.37418e-06	0.000569176	-4.80121	ENSG00000215218	chr5
ACHE_SERT_LC_WM	TMEM125	-1.26928	2.48516e-06	0.000578758	-4.79143	ENSG00000179178	chr1
ACHE_SERT_LC_WM	SLC35A2	-0.993335	2.58259e-06	0.000584741	-4.78318	ENSG00000102100	chrX
ACHE_SERT_LC_WM	TFE3	-0.714457	3.09946e-06	0.000664834	-4.7439	ENSG00000068323	chrX
ACHE_SERT_LC_WM	CAMK1	-0.920714	3.2842e-06	0.000686399	-4.73138	ENSG00000134072	chr3
ACHE_SERT_LC_WM	HERC4	0.968777	3.45037e-06	0.0007031	4.72069	ENSG00000148634	chr10
ACHE_SERT_LC_WM	SYP	-0.527888	2.94289e-06	0.000648312	-4.75522	ENSG00000102003	chrX
ACHE_SERT_LC_WM	AMACR	-0.888474	4.68256e-06	0.000930917	-4.65409	ENSG00000242110	chr5
ACHE_SERT_LC_WM	SPTLC2	-0.830348	5.53169e-06	0.000980837	-4.61742	ENSG00000100596	chr14
ACHE_SERT_LC_WM	PARD6A	-1.01674	5.51513e-06	0.000980837	-4.61808	ENSG00000102981	chr16
ACHE_SERT_LC_WM	ITGB8	0.942765	5.65567e-06	0.000980837	4.61253	ENSG00000105855	chr7
ACHE_SERT_LC_WM	SGPP2	-0.774846	5.87575e-06	0.000983532	-4.60409	ENSG00000163082	chr2
ACHE_SERT_LC_WM	SLC23A2	0.647959	5.91254e-06	0.000983532	4.60271	ENSG00000089057	chr20
ACHE_SERT_LC_WM	DENND10	0.896664	6.43055e-06	0.00104507	4.58409	ENSG00000119979	chr10
ACHE_SERT_LC_WM	RBMS1	0.866337	6.53889e-06	0.00104507	4.58038	ENSG00000153250	chr2
ACHE_SERT_LC_WM	TMEM135	1.02841	6.72286e-06	0.00105381	4.57421	ENSG00000166575	chr11
ACHE_SERT_LC_WM	NOP56	-0.616806	7.14808e-06	0.00109932	-4.56055	ENSG00000101361	chr20
ACHE_SERT_LC_WM	C1QL1	1.25801	7.67827e-06	0.00114237	4.54633	ENSG00000131094	chr17
ACHE_SERT_LC_WM	MRPL37	-0.652544	7.73638e-06	0.00114237	-4.54289	ENSG00000116221	chr1
ACHE_SERT_LC_WM	C14orf119	-0.815101	7.84844e-06	0.00114237	-4.53967	ENSG00000179933	chr14
ACHE_SERT_LC_WM	EEF2	-0.292148	5.52173e-06	0.000980837	-4.61782	ENSG00000167658	chr19
ACHE_SERT_LC_WM	RPL10	-0.435209	5.61845e-06	0.000980837	-4.61399	ENSG00000147403	chrX
ACHE_SERT_LC_WM	TSPAN31	1.0875	8.54868e-06	0.00122246	4.52052	ENSG00000135452	chr12
ACHE_SERT_LC_WM	GCLC	-0.800926	9.5771e-06	0.00130798	-4.49495	ENSG00000001084	chr6
ACHE_SERT_LC_WM	MIA3	0.667887	9.62812e-06	0.00130798	4.49375	ENSG00000154305	chr1
ACHE_SERT_LC_WM	CALM3	-0.336406	5.59551e-06	0.000980837	-4.61489	ENSG00000160014	chr19
ACHE_SERT_LC_WM	ARID4B	-0.604148	1.02145e-05	0.00136489	-4.4804	ENSG00000054267	chr1
ACHE_SERT_LC_WM	DHFR	-0.886885	1.16351e-05	0.00152744	-4.45087	ENSG00000228716	chr5
ACHE_SERT_LC_WM	SNRNP40	-1.03336	1.18058e-05	0.00152744	-4.44755	ENSG00000060688	chr1
ACHE_SERT_LC_WM	RETREG2	-0.402344	9.17788e-06	0.00128981	-4.50455	ENSG00000144567	chr2
ACHE_SERT_LC_WM	CPT1C	-0.734639	1.24858e-05	0.00159019	-4.4348	ENSG00000169169	chr19
ACHE_SERT_LC_WM	HEXA	-0.723279	1.453e-05	0.00178653	-4.40011	ENSG00000213614	chr15
ACHE_SERT_LC_WM	TMX2	0.468708	1.4685e-05	0.00178653	4.39767	ENSG00000213593	chr11
ACHE_SERT_LC_WM	COL9A3	-0.969361	1.67551e-05	0.00197929	-4.36731	ENSG00000092758	chr20
ACHE_SERT_LC_WM	AKR1C1	-0.969192	1.746e-05	0.001983	-4.35779	ENSG00000187134	chr10
ACHE_SERT_LC_WM	KLHL42	-0.583973	1.62383e-05	0.00194645	-4.37454	ENSG00000087448	chr12
ACHE_SERT_LC_WM	C1orf216	-0.660144	1.70487e-05	0.001983	-4.3633	ENSG00000142686	chr1
ACHE_SERT_LC_WM	MT-ND6	-0.678737	1.3316e-05	0.00166983	-4.42927	ENSG00000198695	chrMT
ACHE_SERT_LC_WM	BRSK1	-0.540774	1.91225e-05	0.00213517	-4.33671	ENSG00000160469	chr19
ACHE_SERT_LC_WM	TAB2	0.746768	2.26825e-05	0.00245768	4.29692	ENSG00000055208	chr6
ACHE_SERT_LC_WM	LRPAP1	0.497661	2.05166e-05	0.00225988	4.32035	ENSG00000163956	chr4
ACHE_SERT_LC_WM	RASGRF2	-1.00702	2.58272e-05	0.00266478	-4.26646	ENSG00000113319	chr5
ACHE_SERT_LC_WM	GSTM3	0.592636	2.29154e-05	0.00245768	4.29453	ENSG00000134202	chr1
ACHE_SERT_LC_WM	ARL3	-0.536749	2.34258e-05	0.00247978	-4.28937	ENSG00000138175	chr10
ACHE_SERT_LC_WM	NT5DC1	0.868122	2.85531e-05	0.00287726	4.2428	ENSG00000178425	chr6
ACHE_SERT_LC_WM	UTP18	-0.790853	2.85926e-05	0.00287726	-4.24247	ENSG00000011260	chr17
ACHE_SERT_LC_WM	TBC1D22A	1.01472	3.01559e-05	0.0029262	4.22987	ENSG00000054611	chr22
ACHE_SERT_LC_WM	SRPRB	-0.598872	2.93911e-05	0.00292154	-4.23595	ENSG00000144867	chr3
ACHE_SERT_LC_WM	MRPL20	-0.442989	2.53836e-05	0.00265258	-4.27053	ENSG00000242485	chr1
ACHE_SERT_LC_WM	WWP2	-0.737013	3.24621e-05	0.00306199	-4.21238	ENSG00000198373	chr16
ACHE_SERT_LC_WM	FBXO30	1.07824	3.20002e-05	0.00306199	4.21579	ENSG00000118496	chr6
ACHE_SERT_LC_WM	DPYSL2	-0.266672	1.75163e-05	0.001983	-4.35704	ENSG00000092964	chr8
ACHE_SERT_LC_WM	ARRDC3	1.00827	3.54874e-05	0.0031548	4.19115	ENSG00000113369	chr5
ACHE_SERT_LC_WM	GRAMD1A	-0.670331	3.59952e-05	0.0031548	-4.18776	ENSG00000089351	chr19
ACHE_SERT_LC_WM	FRY	0.611161	3.51559e-05	0.0031548	4.19339	ENSG00000073910	chr13
ACHE_SERT_LC_WM	GATM	0.669827	3.44509e-05	0.0031548	4.19822	ENSG00000171766	chr15
ACHE_SERT_LC_WM	ZC3H4	-0.806095	3.9296e-05	0.00333648	-4.16676	ENSG00000130749	chr19
ACHE_SERT_LC_WM	BCL2L1	-0.629765	3.87214e-05	0.00332229	-4.17029	ENSG00000171552	chr20
ACHE_SERT_LC_WM	VPS4A	0.52887	3.74264e-05	0.00324535	4.17844	ENSG00000132612	chr16
ACHE_SERT_LC_WM	NECAP1	-0.472995	3.30628e-05	0.00306244	-4.20802	ENSG00000089818	chr12
ACHE_SERT_LC_WM	DERL1	0.703968	4.30679e-05	0.00361903	4.14473	ENSG00000136986	chr8
ACHE_SERT_LC_WM	ACKR1	-1.51863	3.57482e-05	0.0031548	-4.18941	ENSG00000213088	chr1
ACHE_SERT_LC_WM	PSMG1	-0.875972	4.66209e-05	0.00380007	-4.1256	ENSG00000183527	chr21
ACHE_SERT_LC_WM	TMEM165	-0.651656	4.38065e-05	0.00364354	-4.14063	ENSG00000134851	chr4
ACHE_SERT_LC_WM	EDNRB	1.11303	4.428e-05	0.00364572	4.1455	ENSG00000136160	chr13
ACHE_SERT_LC_WM	ACSS2	-0.766183	4.92083e-05	0.00397126	-4.11252	ENSG00000131069	chr20
ACHE_SERT_LC_WM	SMG7	0.851426	5.16414e-05	0.00412676	4.10081	ENSG00000116698	chr1
ACHE_SERT_LC_WM	CCP110	-0.595713	5.47756e-05	0.00421203	-4.08647	ENSG00000103540	chr16
ACHE_SERT_LC_WM	PDK2	-0.527262	5.32987e-05	0.0041375	-4.09313	ENSG00000005882	chr17
ACHE_SERT_LC_WM	TRAPPC2L	-0.549915	5.25397e-05	0.0041375	-4.09662	ENSG00000167515	chr16
ACHE_SERT_LC_WM	MTCH1	-0.262822	3.26822e-05	0.00306199	-4.21077	ENSG00000137409	chr6
ACHE_SERT_LC_WM	CAPN3	-0.81085	5.88559e-05	0.00444199	-4.06894	ENSG00000092529	chr15
ACHE_SERT_LC_WM	SWI5	-0.926267	6.38822e-05	0.00469102	-4.04886	ENSG00000175854	chr9
ACHE_SERT_LC_WM	PLEC	0.678228	6.11484e-05	0.00457266	4.05958	ENSG00000178209	chr8
ACHE_SERT_LC_WM	NDUFS3	-0.499355	5.70793e-05	0.00434816	-4.07642	ENSG00000213619	chr11
ACHE_SERT_LC_WM	IQCK	1.06699	6.76407e-05	0.00487911	4.0348	ENSG00000174628	chr16
ACHE_SERT_LC_WM	GALNT11	0.696086	7.5288e-05	0.00520061	4.00836	ENSG00000178234	chr7
ACHE_SERT_LC_WM	GKAP1	0.759607	7.87669e-05	0.00534592	3.99717	ENSG00000165113	chr9
ACHE_SERT_LC_WM	LMBRD2	0.528328	7.01513e-05	0.0049722	4.02582	ENSG00000164187	chr5
ACHE_SERT_LC_WM	TSC22D4	-0.447584	5.28773e-05	0.0041375	-4.09506	ENSG00000166925	chr7
ACHE_SERT_LC_WM	SLC2A13	0.702364	7.30866e-05	0.0050917	4.0157	ENSG00000151229	chr12
ACHE_SERT_LC_WM	DEGS1	-0.481479	7.21606e-05	0.00507052	-4.01885	ENSG00000143753	chr1
ACHE_SERT_LC_WM	HSDL1	0.544986	7.6121e-05	0.00521397	4.00564	ENSG00000103160	chr16
ACHE_SERT_LC_WM	CLUAP1	0.806707	8.82553e-05	0.00562007	3.96887	ENSG00000103351	chr16
ACHE_SERT_LC_WM	MT-ATP8	-0.49863	2.99664e-05	0.0029262	-4.23972	ENSG00000228253	chrMT
ACHE_SERT_LC_WM	SNX6	-0.571329	7.94902e-05	0.00534592	-3.9949	ENSG00000129515	chr14
ACHE_SERT_LC_WM	TBRG4	0.811981	9.05422e-05	0.00571936	3.96248	ENSG00000136270	chr7
ACHE_SERT_LC_WM	NBDY	0.595665	8.75186e-05	0.00562007	3.97096	ENSG00000204272	chrX
ACHE_SERT_LC_WM	DDT	-0.655682	8.00151e-05	0.00534592	-3.99327	ENSG00000099977	chr22
ACHE_SERT_LC_WM	UNC13C	1.02313	9.33804e-05	0.00581026	3.95477	ENSG00000137766	chr15
ACHE_SERT_LC_WM	SEC11C	-0.443247	6.50212e-05	0.00473203	-4.04452	ENSG00000166562	chr18
ACHE_SERT_LC_WM	ARHGAP12	0.56159	8.50886e-05	0.00562007	3.97798	ENSG00000165322	chr10
ACHE_SERT_LC_WM	DLST	-0.803885	9.57558e-05	0.00586846	-3.94848	ENSG00000119689	chr14
ACHE_SERT_LC_WM	CALCOCO1	-0.65475	9.45495e-05	0.00583843	-3.95165	ENSG00000012822	chr12
ACHE_SERT_LC_WM	KCNN3	0.651475	8.79623e-05	0.00562007	3.9697	ENSG00000143603	chr1
ACHE_SERT_LC_WM	PEAK1	-0.757736	0.000101228	0.00599111	-3.93453	ENSG00000173517	chr15
ACHE_SERT_LC_WM	PCIF1	-0.820759	0.000103199	0.00599111	-3.92968	ENSG00000100982	chr20
ACHE_SERT_LC_WM	HMGXB4	-0.8501	0.000103637	0.00599111	-3.92862	ENSG00000100281	chr22
ACHE_SERT_LC_WM	PLEKHA5	0.807062	0.000107028	0.00606921	3.92051	ENSG00000052126	chr12
ACHE_SERT_LC_WM	ADGRB2	-0.521325	9.12179e-05	0.00571936	-3.96063	ENSG00000121753	chr1
ACHE_SERT_LC_WM	GPR176	0.748955	0.00010756	0.00606921	3.91926	ENSG00000166073	chr15
ACHE_SERT_LC_WM	GPC5	0.93036	0.000109093	0.00606921	3.91569	ENSG00000179399	chr13
ACHE_SERT_LC_WM	CLDN11	-0.726792	8.65851e-05	0.00562007	-3.97832	ENSG00000013297	chr3
ACHE_SERT_LC_WM	DARS	0.622637	0.000100257	0.00599111	3.93695	ENSG00000115866	chr2
ACHE_SERT_LC_WM	PDE4A	-0.612463	0.000103612	0.00599111	-3.92868	ENSG00000065989	chr19
ACHE_SERT_LC_WM	LDLRAD4	0.632054	0.000111384	0.00613442	3.91045	ENSG00000168675	chr18
ACHE_SERT_LC_WM	ABHD8	-0.621879	0.000106529	0.00606921	-3.92169	ENSG00000127220	chr19
ACHE_SERT_LC_WM	KLF2	1.21956	0.000115296	0.0062652	3.90172	ENSG00000127528	chr19
ACHE_SERT_LC_WM	VPS50	0.814899	0.000119064	0.0063848	3.89358	ENSG00000004766	chr7
ACHE_SERT_LC_WM	PNKD	-0.435587	9.79673e-05	0.00595919	-3.94275	ENSG00000127838	chr2
ACHE_SERT_LC_WM	ANK1	-0.728007	0.000120682	0.00642928	-3.89016	ENSG00000029534	chr8
ACHE_SERT_LC_WM	LY6E	-0.516631	0.000102055	0.00599111	-3.93249	ENSG00000160932	chr8
ACHE_SERT_LC_WM	PLBD2	-0.515109	0.000102914	0.00599111	-3.93038	ENSG00000151176	chr12
ACHE_SERT_LC_WM	FAM50B	-0.898549	0.0001268	0.00659891	-3.8776	ENSG00000145945	chr6
ACHE_SERT_LC_WM	SCG3	0.384646	8.80422e-05	0.00562007	3.96947	ENSG00000104112	chr15
ACHE_SERT_LC_WM	GRIK5	0.716175	0.000127104	0.00659891	3.87699	ENSG00000105737	chr19
ACHE_SERT_LC_WM	NBEA	-0.5312	0.000108154	0.00606921	-3.91787	ENSG00000172915	chr13
ACHE_SERT_LC_WM	ARMC8	0.670187	0.000131298	0.00668884	3.86873	ENSG00000114098	chr3
ACHE_SERT_LC_WM	SLC25A44	-0.58874	0.000126573	0.00659891	-3.87805	ENSG00000160785	chr1
ACHE_SERT_LC_WM	INIP	-0.742036	0.000140823	0.00699907	-3.85085	ENSG00000148153	chr9
ACHE_SERT_LC_WM	MLLT1	-0.587677	0.000123684	0.00654644	-3.88392	ENSG00000130382	chr19
ACHE_SERT_LC_WM	UBC	-0.243382	6.19503e-05	0.00459052	-4.05639	ENSG00000150991	chr12
ACHE_SERT_LC_WM	RRM1	-0.70115	0.000140188	0.00699907	-3.85201	ENSG00000167325	chr11
ACHE_SERT_LC_WM	PDP2	0.842816	0.000146176	0.00709131	3.8413	ENSG00000172840	chr16
ACHE_SERT_LC_WM	CISD2	-0.516308	0.000127942	0.00660036	-3.87532	ENSG00000145354	chr4
ACHE_SERT_LC_WM	PPP1R26	0.95359	0.000153463	0.00729427	3.82882	ENSG00000196422	chr9
ACHE_SERT_LC_WM	RASL12	1.09126	0.000156238	0.00729427	3.82421	ENSG00000103710	chr15
ACHE_SERT_LC_WM	ANKRD42	0.902446	0.000156213	0.00729427	3.82426	ENSG00000137494	chr11
ACHE_SERT_LC_WM	LDOC1	-0.477512	0.000129279	0.00662739	-3.87267	ENSG00000182195	chrX
ACHE_SERT_LC_WM	GALC	0.755768	0.000156606	0.00729427	3.82361	ENSG00000054983	chr14
ACHE_SERT_LC_WM	PYGO2	0.836322	0.000160226	0.00741666	3.81773	ENSG00000163348	chr1
ACHE_SERT_LC_WM	FIS1	-0.436982	0.000109456	0.00606921	-3.91485	ENSG00000214253	chr7
ACHE_SERT_LC_WM	DPY19L3	0.858919	0.000161054	0.00741666	3.8164	ENSG00000178904	chr19
ACHE_SERT_LC_WM	ZBTB41	0.698465	0.000165665	0.00754378	3.80912	ENSG00000177888	chr1
ACHE_SERT_LC_WM	SLC2A3	0.549889	0.000144514	0.0070535	3.84423	ENSG00000059804	chr12
ACHE_SERT_LC_WM	BHLHE41	0.564106	0.000147029	0.00709131	3.83981	ENSG00000123095	chr12
ACHE_SERT_LC_WM	TMEM163	-0.735895	0.000163132	0.00747015	-3.8131	ENSG00000152128	chr2
ACHE_SERT_LC_WM	DMAP1	-0.701265	0.000167878	0.00760206	-3.8057	ENSG00000178028	chr1
ACHE_SERT_LC_WM	CTDSP2	-0.701352	0.00017314	0.00771182	-3.79773	ENSG00000175215	chr12
ACHE_SERT_LC_WM	COPS4	-0.51052	0.000144281	0.0070535	-3.84465	ENSG00000138663	chr4
ACHE_SERT_LC_WM	ATP6AP2	-0.393441	0.000116715	0.00630031	-3.89862	ENSG00000182220	chrX
ACHE_SERT_LC_WM	ZMYM2	0.620707	0.000174442	0.00771323	3.79579	ENSG00000121741	chr13
ACHE_SERT_LC_WM	CIRBP	-0.299846	0.000114396	0.00625799	-3.9037	ENSG00000099622	chr19
ACHE_SERT_LC_WM	MEN1	0.919002	0.000187092	0.00802623	3.77764	ENSG00000133895	chr11
ACHE_SERT_LC_WM	WWP1	0.768861	0.00019075	0.00809792	3.77261	ENSG00000123124	chr8
ACHE_SERT_LC_WM	NUMBL	0.737483	0.000192192	0.00811689	3.77065	ENSG00000105245	chr19
ACHE_SERT_LC_WM	CETN2	0.670461	0.000169677	0.00761913	3.80295	ENSG00000147400	chrX
ACHE_SERT_LC_WM	TUBA1A	-0.315401	6.90211e-05	0.00493501	-4.03519	ENSG00000167552	chr12
ACHE_SERT_LC_WM	PCP4	-0.686497	0.00015648	0.00729427	-3.82666	ENSG00000183036	chr21
ACHE_SERT_LC_WM	FKBP5	-0.959306	0.000202699	0.00842006	-3.75678	ENSG00000096060	chr6
ACHE_SERT_LC_WM	LMAN1	0.652187	0.000200902	0.00842006	3.75911	ENSG00000074695	chr18
ACHE_SERT_LC_WM	ME3	-0.774433	0.000203033	0.00842006	-3.75635	ENSG00000151376	chr11
ACHE_SERT_LC_WM	PCNT	0.73672	0.000208779	0.00855156	3.74907	ENSG00000160299	chr21
ACHE_SERT_LC_WM	CNPY2	-0.505626	0.000175064	0.00771323	-3.79487	ENSG00000257727	chr12
ACHE_SERT_LC_WM	TIMM10	-0.753102	0.00020628	0.00849186	-3.75221	ENSG00000134809	chr11
ACHE_SERT_LC_WM	GPAA1	-0.579193	0.000183902	0.00793113	-3.7821	ENSG00000197858	chr8
ACHE_SERT_LC_WM	CAMK2N2	-0.374802	0.000143782	0.0070535	-3.84553	ENSG00000163888	chr3
ACHE_SERT_LC_WM	CBX3	0.428514	0.000182669	0.00791985	3.78385	ENSG00000122565	chr7
ACHE_SERT_LC_WM	SARS	-0.384767	0.000153208	0.00729427	-3.82925	ENSG00000031698	chr1
ACHE_SERT_LC_WM	MARCH2	-0.56185	0.000224284	0.00905021	-3.73031	ENSG00000099785	chr19
ACHE_SERT_LC_WM	PDHX	0.592456	0.000226795	0.00906181	3.72738	ENSG00000110435	chr11
ACHE_SERT_LC_WM	UMAD1	0.750965	0.000245539	0.00962637	3.70649	ENSG00000219545	chr7
ACHE_SERT_LC_WM	CHN1	0.420705	0.000179728	0.00784888	3.78806	ENSG00000128656	chr2
ACHE_SERT_LC_WM	SMIM29	0.486322	0.000203503	0.00842006	3.75575	ENSG00000186577	chr6
ACHE_SERT_LC_WM	TOMM7	-0.442733	0.000139295	0.00699907	-3.85522	ENSG00000196683	chr7
ACHE_SERT_LC_WM	PRR14L	0.89594	0.000255072	0.00994779	3.69643	ENSG00000183530	chr22
ACHE_SERT_LC_WM	UNC5D	0.992528	0.000263163	0.0101181	3.68817	ENSG00000156687	chr8
ACHE_SERT_LC_WM	MGST3	0.407894	0.000170124	0.00761913	3.80227	ENSG00000143198	chr1
ACHE_SERT_LC_WM	GCSH	0.503043	0.000226654	0.00906181	3.72755	ENSG00000140905	chr16
ACHE_SERT_LC_WM	IGFBP6	-0.630393	0.000239827	0.00948945	-3.71269	ENSG00000167779	chr12
ACHE_SERT_LC_WM	PRDX5	-0.346995	0.000139018	0.00699907	-3.85415	ENSG00000126432	chr11
ACHE_SERT_LC_WM	CCNDBP1	-0.511073	0.000230331	0.00915819	-3.72332	ENSG00000166946	chr15
ACHE_SERT_LC_WM	KIF21B	0.863849	0.000292359	0.0109816	3.66022	ENSG00000116852	chr1
ACHE_SERT_LC_WM	DACH2	0.923635	0.000294705	0.0109875	3.65809	ENSG00000126733	chrX
ACHE_SERT_LC_WM	DOCK4	0.699818	0.000287664	0.0109058	3.66453	ENSG00000128512	chr7
ACHE_SERT_LC_WM	PITPNB	0.523026	0.000260641	0.0100687	3.69072	ENSG00000180957	chr22
ACHE_SERT_LC_WM	SLC31A2	-0.940424	0.000299263	0.0109875	-3.65399	ENSG00000136867	chr9
ACHE_SERT_LC_WM	ASNSD1	-0.743308	0.000297413	0.0109875	-3.65565	ENSG00000138381	chr2
ACHE_SERT_LC_WM	SKAP2	0.65195	0.000298599	0.0109875	3.65459	ENSG00000005020	chr7
ACHE_SERT_LC_WM	CTNND1	-0.669673	0.000313598	0.0112605	-3.64149	ENSG00000198561	chr11
ACHE_SERT_LC_WM	RHOU	-0.744553	0.000300603	0.0109875	-3.6528	ENSG00000116574	chr1
ACHE_SERT_LC_WM	RNF170	0.555674	0.00029975	0.0109875	3.65356	ENSG00000120925	chr8
ACHE_SERT_LC_WM	NCKAP1	0.355986	0.000218438	0.00890246	3.73723	ENSG00000061676	chr2
ACHE_SERT_LC_WM	TEX264	-0.621202	0.000307865	0.0111529	-3.64643	ENSG00000164081	chr3
ACHE_SERT_LC_WM	FAF2	-0.630142	0.000316552	0.0113167	-3.63898	ENSG00000113194	chr5
ACHE_SERT_LC_WM	FERMT2	0.890017	0.000342712	0.0119009	3.61767	ENSG00000073712	chr14
ACHE_SERT_LC_WM	PGK1	-0.355517	0.000180069	0.00784888	-3.78757	ENSG00000102144	chrX
ACHE_SERT_LC_WM	URB1	0.83526	0.000344571	0.0119009	3.61622	ENSG00000142207	chr21
ACHE_SERT_LC_WM	RPF2	-0.68103	0.00034436	0.0119009	-3.61638	ENSG00000197498	chr6
ACHE_SERT_LC_WM	TM4SF1	-1.07076	0.000360156	0.012181	-3.6043	ENSG00000169908	chr3
ACHE_SERT_LC_WM	CNDP1	-0.657129	0.000269922	0.0103206	-3.68434	ENSG00000150656	chr18
ACHE_SERT_LC_WM	SOS1	-0.620743	0.000341492	0.0119009	-3.61863	ENSG00000115904	chr2
ACHE_SERT_LC_WM	DCC	1.02963	0.000369678	0.0123548	3.59725	ENSG00000187323	chr18
ACHE_SERT_LC_WM	PDLIM3	-0.935307	0.000376142	0.0123777	-3.59256	ENSG00000154553	chr4
ACHE_SERT_LC_WM	RNF38	0.661316	0.00036603	0.0123286	3.59993	ENSG00000137075	chr9
ACHE_SERT_LC_WM	WASHC2C	1.00577	0.000378273	0.0123827	3.59103	ENSG00000172661	chr10
ACHE_SERT_LC_WM	SSPN	0.931948	0.0003766	0.0123777	3.59223	ENSG00000123096	chr12
ACHE_SERT_LC_WM	EFNA5	0.92576	0.000383035	0.0123894	3.58765	ENSG00000184349	chr5
ACHE_SERT_LC_WM	GPN1	0.773976	0.000381788	0.0123894	3.58853	ENSG00000198522	chr2
ACHE_SERT_LC_WM	AGL	0.772329	0.000387997	0.0125002	3.58416	ENSG00000162688	chr1
ACHE_SERT_LC_WM	RBM3	-0.511628	0.000325454	0.0115338	-3.63155	ENSG00000102317	chrX
ACHE_SERT_LC_WM	SMARCA5	0.479259	0.000310615	0.0112027	3.64405	ENSG00000153147	chr4
ACHE_SERT_LC_WM	RNF6	0.699019	0.00039619	0.0126641	3.57849	ENSG00000127870	chr13
ACHE_SERT_LC_WM	RNF24	0.761354	0.000407917	0.0127882	3.57057	ENSG00000101236	chr20
ACHE_SERT_LC_WM	FDX1	0.66664	0.000403918	0.0127773	3.57324	ENSG00000137714	chr11
ACHE_SERT_LC_WM	TRIM2	0.303523	0.000259488	0.0100687	3.69189	ENSG00000109654	chr4
ACHE_SERT_LC_WM	SLC25A13	-0.802496	0.000418877	0.0130315	-3.56335	ENSG00000004864	chr7
ACHE_SERT_LC_WM	MAG	-0.655855	0.000302662	0.0110134	-3.65504	ENSG00000105695	chr19
ACHE_SERT_LC_WM	SLC35B4	-0.54902	0.000380796	0.0123894	-3.58923	ENSG00000205060	chr7
ACHE_SERT_LC_WM	TF	-0.606987	0.000221189	0.00896973	-3.73975	ENSG00000091513	chr3
ACHE_SERT_LC_WM	RTN1	-0.282197	0.000188161	0.00802984	-3.77616	ENSG00000139970	chr14
ACHE_SERT_LC_WM	DNAJB9	-0.492212	0.000353582	0.0120085	-3.60926	ENSG00000128590	chr7
ACHE_SERT_LC_WM	AGTPBP1	0.632962	0.000420577	0.0130347	3.56225	ENSG00000135049	chr9
ACHE_SERT_LC_WM	TBRG1	-0.548678	0.000406707	0.0127882	-3.57137	ENSG00000154144	chr11
ACHE_SERT_LC_WM	CHURC1	0.514297	0.000402208	0.0127773	3.5744	ENSG00000258289	chr14
ACHE_SERT_LC_WM	ARHGEF12	0.456335	0.000376041	0.0123777	3.59263	ENSG00000196914	chr11
ACHE_SERT_LC_WM	SPATA13	0.819993	0.000493126	0.0145633	3.51868	ENSG00000182957	chr13
ACHE_SERT_LC_WM	ARPP19	0.326059	0.000289241	0.0109148	3.66307	ENSG00000128989	chr15
ACHE_SERT_LC_WM	KIF1C	-0.523754	0.000404433	0.0127773	-3.5729	ENSG00000129250	chr17
ACHE_SERT_LC_WM	HS6ST1	-0.485935	0.000417141	0.0130273	-3.56448	ENSG00000136720	chr2
ACHE_SERT_LC_WM	AARS	-0.373587	0.000334952	0.011819	-3.62383	ENSG00000090861	chr16
ACHE_SERT_LC_WM	OAZ2	-0.370474	0.000353538	0.0120085	-3.6093	ENSG00000180304	chr15
ACHE_SERT_LC_WM	SCOC	0.306437	0.000270962	0.0103206	3.68042	ENSG00000153130	chr4
ACHE_SERT_LC_WM	TMEM160	-0.423042	0.000371356	0.0123548	-3.59602	ENSG00000130748	chr19
ACHE_SERT_LC_WM	ACSBG1	0.766792	0.000468467	0.0141399	3.53277	ENSG00000103740	chr15
ACHE_SERT_LC_WM	SLC25A14	-0.613709	0.000482562	0.0143802	-3.52464	ENSG00000102078	chrX
ACHE_SERT_LC_WM	C2CD5	0.661261	0.000499255	0.0146114	3.51528	ENSG00000111731	chr12
ACHE_SERT_LC_WM	NEBL	0.40741	0.000350904	0.0120085	3.61131	ENSG00000078114	chr10
ACHE_SERT_LC_WM	GPATCH4	-0.688898	0.000502119	0.0146114	-3.51371	ENSG00000160818	chr1
ACHE_SERT_LC_WM	ANAPC5	-0.470634	0.000433045	0.0132697	-3.55428	ENSG00000089053	chr12
ACHE_SERT_LC_WM	HM13	-0.428542	0.000432968	0.0132697	-3.55433	ENSG00000101294	chr20
ACHE_SERT_LC_WM	ZDHHC3	-0.686541	0.000503717	0.0146114	-3.51283	ENSG00000163812	chr3
ACHE_SERT_LC_WM	FNDC4	-0.660147	0.0004889	0.014491	-3.52105	ENSG00000115226	chr2
ACHE_SERT_LC_WM	RACK1	-0.320397	0.000321462	0.0114421	-3.63486	ENSG00000204628	chr5
ACHE_SERT_LC_WM	CA10	-0.588913	0.00045556	0.0139074	-3.54043	ENSG00000154975	chr17
ACHE_SERT_LC_WM	TUBG2	-0.472479	0.000462317	0.014061	-3.5364	ENSG00000037042	chr17
ACHE_SERT_LC_WM	TRAPPC5	-0.376979	0.00037012	0.0123548	-3.59693	ENSG00000181029	chr19
ACHE_SERT_LC_WM	SYTL2	-0.804469	0.000568989	0.0157749	-3.47913	ENSG00000137501	chr11
ACHE_SERT_LC_WM	ZSWIM9	-0.764451	0.000565162	0.0157749	-3.481	ENSG00000185453	chr19
ACHE_SERT_LC_WM	PPP2R2A	-0.489694	0.000483399	0.0143802	-3.52416	ENSG00000221914	chr8
ACHE_SERT_LC_WM	CDC42BPB	0.558087	0.000502233	0.0146114	3.51365	ENSG00000198752	chr14
ACHE_SERT_LC_WM	TRAM1	0.642731	0.000562363	0.0157574	3.48238	ENSG00000067167	chr8
ACHE_SERT_LC_WM	TRIM69	-0.519679	0.000523328	0.0150199	-3.5023	ENSG00000185880	chr15
ACHE_SERT_LC_WM	TTYH3	-0.670191	0.000562558	0.0157574	-3.48229	ENSG00000136295	chr7
ACHE_SERT_LC_WM	UQCRQ	-0.474989	0.00034608	0.0119025	-3.61789	ENSG00000164405	chr5
ACHE_SERT_LC_WM	AGT	0.67405	0.000395677	0.0126641	3.58376	ENSG00000135744	chr1
ACHE_SERT_LC_WM	CCDC127	-0.558631	0.000579429	0.0160099	-3.47408	ENSG00000164366	chr5
ACHE_SERT_LC_WM	CRAT	-0.559535	0.000532761	0.015237	-3.49736	ENSG00000095321	chr9
ACHE_SERT_LC_WM	API5	0.523855	0.000568544	0.0157749	3.47935	ENSG00000166181	chr11
ACHE_SERT_LC_WM	C2orf49	0.821432	0.000639383	0.0170873	3.44662	ENSG00000135974	chr2
ACHE_SERT_LC_WM	TCEAL5	0.598363	0.000593627	0.0161828	3.46734	ENSG00000204065	chrX
ACHE_SERT_LC_WM	NAXE	-0.473489	0.000561482	0.0157574	-3.48282	ENSG00000163382	chr1
ACHE_SERT_LC_WM	RABGEF1	0.629257	0.000672462	0.0177962	3.43248	ENSG00000154710	chr7
ACHE_SERT_LC_WM	PHF2	0.814307	0.000706807	0.0182398	3.41848	ENSG00000197724	chr9
ACHE_SERT_LC_WM	LEPROT	0.762722	0.00069443	0.0182003	3.42345	ENSG00000213625	chr1
ACHE_SERT_LC_WM	PDRG1	-0.717135	0.000703499	0.0182398	-3.4198	ENSG00000088356	chr20
ACHE_SERT_LC_WM	NKAIN4	-0.625004	0.000621368	0.0168265	-3.45461	ENSG00000101198	chr20
ACHE_SERT_LC_WM	TAF7	-0.425354	0.000553717	0.0157259	-3.48668	ENSG00000178913	chr5
ACHE_SERT_LC_WM	PGM1	-0.617079	0.000672094	0.0177962	-3.43264	ENSG00000079739	chr1
ACHE_SERT_LC_WM	HSPB1	0.416773	0.000465676	0.0141105	3.53441	ENSG00000106211	chr7
ACHE_SERT_LC_WM	CCNC	0.729051	0.000739744	0.0187557	3.40563	ENSG00000112237	chr6
ACHE_SERT_LC_WM	C1QTNF4	-0.433721	0.00047185	0.0141399	-3.5308	ENSG00000172247	chr11
ACHE_SERT_LC_WM	SMIM26	-0.551269	0.000628214	0.0169075	-3.45155	ENSG00000232388	chr20
ACHE_SERT_LC_WM	ZDHHC8	0.759531	0.000762251	0.0189942	3.39715	ENSG00000099904	chr22
ACHE_SERT_LC_WM	CERT1	-0.445084	0.000584093	0.0160843	-3.47185	ENSG00000113163	chr5
ACHE_SERT_LC_WM	VCL	-0.595784	0.000703253	0.0182398	-3.4199	ENSG00000035403	chr10
ACHE_SERT_LC_WM	RBSN	-0.541653	0.000709362	0.0182398	-3.41746	ENSG00000131381	chr3
ACHE_SERT_LC_WM	TXNDC15	-0.568755	0.000686581	0.0180526	-3.42665	ENSG00000113621	chr5
ACHE_SERT_LC_WM	AC007325.4	0.775377	0.000797735	0.0195265	3.38425	ENSG00000278817	KI270734.1
ACHE_SERT_LC_WM	KLC2	-0.485115	0.000639264	0.0170873	-3.44667	ENSG00000174996	chr11
ACHE_SERT_LC_WM	PCDH7	0.595708	0.000655261	0.0174544	3.43975	ENSG00000169851	chr4
ACHE_SERT_LC_WM	PPP3R1	-0.4229	0.000592138	0.0161828	-3.46804	ENSG00000221823	chr2
ACHE_SERT_LC_WM	BEX5	-0.348787	0.000471454	0.0141399	-3.53103	ENSG00000184515	chrX
ACHE_SERT_LC_WM	HMBOX1	0.760562	0.000827353	0.0200834	3.37389	ENSG00000147421	chr8
ACHE_SERT_LC_WM	SNRNP35	-0.726979	0.00084302	0.0203287	-3.36855	ENSG00000184209	chr12
ACHE_SERT_LC_WM	MDH2	-0.36272	0.000542945	0.0154739	-3.49212	ENSG00000146701	chr7
ACHE_SERT_LC_WM	CLUH	0.596312	0.000787642	0.019396	3.38787	ENSG00000132361	chr17
ACHE_SERT_LC_WM	HSPA8	-0.540009	0.000344196	0.0119009	-3.62184	ENSG00000109971	chr11
ACHE_SERT_LC_WM	AQP4	0.635111	0.000432794	0.0132697	3.55951	ENSG00000171885	chr18
ACHE_SERT_LC_WM	EMC1	-0.497166	0.000751397	0.018845	-3.40121	ENSG00000127463	chr1
ACHE_SERT_LC_WM	SLC7A10	-0.84501	0.000859597	0.0204871	-3.36299	ENSG00000130876	chr19
ACHE_SERT_LC_WM	SLC39A3	0.819827	0.000877924	0.0207419	3.35697	ENSG00000141873	chr19
ACHE_SERT_LC_WM	ALAS1	-0.656295	0.000805383	0.0196547	-3.38154	ENSG00000023330	chr3
ACHE_SERT_LC_WM	MESP1	0.761762	0.000847966	0.0203287	3.36688	ENSG00000166823	chr15
ACHE_SERT_LC_WM	TSC22D1	-0.300827	0.000495967	0.0145943	-3.5171	ENSG00000102804	chr13
ACHE_SERT_LC_WM	SNX18	0.833731	0.00089083	0.0209255	3.35279	ENSG00000178996	chr5
ACHE_SERT_LC_WM	CALD1	-0.597967	0.000768828	0.0190478	-3.39472	ENSG00000122786	chr7
ACHE_SERT_LC_WM	SDHAF2	-0.540129	0.000787424	0.019396	-3.38795	ENSG00000167985	chr11
ACHE_SERT_LC_WM	MICU3	-0.522508	0.000740802	0.0187557	-3.40523	ENSG00000155970	chr8
ACHE_SERT_LC_WM	ARHGEF7	0.466198	0.000764334	0.0189942	3.39638	ENSG00000102606	chr13
ACHE_SERT_LC_WM	IL13RA1	0.762367	0.000937291	0.0214002	3.33822	ENSG00000131724	chrX
ACHE_SERT_LC_WM	ZNF263	-0.750041	0.000934244	0.0213905	-3.33916	ENSG00000006194	chr16
ACHE_SERT_LC_WM	ABHD10	0.544043	0.000834607	0.0201866	3.3714	ENSG00000144827	chr3
ACHE_SERT_LC_WM	GLRX3	0.589339	0.000868923	0.0205889	3.35991	ENSG00000108010	chr10
ACHE_SERT_LC_WM	ZMAT5	0.927597	0.000965589	0.0216424	3.32967	ENSG00000100319	chr22
ACHE_SERT_LC_WM	TEAD1	-0.678707	0.000884381	0.0208341	-3.35487	ENSG00000187079	chr11
ACHE_SERT_LC_WM	ENDOV	-0.830817	0.000953337	0.021602	-3.33335	ENSG00000173818	chr17
ACHE_SERT_LC_WM	MMD	0.716844	0.00093224	0.0213905	3.33977	ENSG00000108960	chr17
ACHE_SERT_LC_WM	NFX1	0.672017	0.000942979	0.0214699	3.33649	ENSG00000086102	chr9
ACHE_SERT_LC_WM	GSKIP	-0.568507	0.000827875	0.0200834	-3.37371	ENSG00000100744	chr14
ACHE_SERT_LC_WM	COPRS	-0.340761	0.000617799	0.0167856	-3.45622	ENSG00000172301	chr17
ACHE_SERT_LC_WM	TIMP2	-0.29214	0.000506921	0.0146225	-3.51109	ENSG00000035862	chr17
ACHE_SERT_LC_WM	GABRG2	-0.35382	0.000558018	0.0157574	-3.48453	ENSG00000113327	chr5
ACHE_SERT_LC_WM	IGLON5	-0.611919	0.000864476	0.0205433	-3.36138	ENSG00000142549	chr19
ACHE_SERT_LC_WM	B4GALT3	-0.687085	0.000954082	0.021602	-3.33312	ENSG00000158850	chr1
ACHE_SERT_LC_WM	MCFD2	-0.375646	0.000729949	0.0186515	-3.40939	ENSG00000180398	chr2
ACHE_SERT_LC_WM	STRIP1	0.622658	0.000968655	0.0216424	3.32876	ENSG00000143093	chr1
ACHE_SERT_LC_WM	DAD1	-0.462545	0.000740933	0.0187557	-3.40518	ENSG00000129562	chr14
ACHE_SERT_LC_WM	HYOU1	-0.392461	0.000724158	0.0185617	-3.41164	ENSG00000149428	chr11
ACHE_SERT_LC_WM	USP9X	0.409389	0.000792695	0.0194616	3.38605	ENSG00000124486	chrX
ACHE_SERT_LC_WM	ZNF664	0.527438	0.000851361	0.0203503	3.36574	ENSG00000179195	chr12
ACHE_SERT_LC_WM	MTRNR2L11	-1.1155	0.00101969	0.0224753	-3.31721	ENSG00000270188	chr1
ACHE_SERT_LC_WM	ATP7A	0.949194	0.00105581	0.0228881	3.30389	ENSG00000165240	chrX
ACHE_SERT_LC_WM	TUBB4A	-0.309188	0.000507688	0.0146225	-3.51067	ENSG00000104833	chr19
ACHE_SERT_LC_WM	VPS35L	-0.498455	0.000898661	0.0209885	-3.35029	ENSG00000103544	chr16
ACHE_SERT_LC_WM	DMTN	-0.3562	0.000677557	0.017873	-3.43036	ENSG00000158856	chr8
ACHE_SERT_LC_WM	YEATS2	0.72994	0.00106652	0.0229979	3.30097	ENSG00000163872	chr3
ACHE_SERT_LC_WM	OXA1L	0.525788	0.000961921	0.0216424	3.33077	ENSG00000155463	chr14
ACHE_SERT_LC_WM	ZFP36L2	0.706922	0.000969141	0.0216424	3.32862	ENSG00000152518	chr2
ACHE_SERT_LC_WM	POP7	-0.546644	0.00101134	0.0224006	-3.31633	ENSG00000172336	chr7
ACHE_SERT_LC_WM	USP22	0.305088	0.00062851	0.0169075	3.45142	ENSG00000124422	chr17
ACHE_SERT_LC_WM	CADPS2	-0.86729	0.00111434	0.0235946	-3.28824	ENSG00000081803	chr7
ACHE_SERT_LC_WM	UBE2L6	0.67176	0.00110007	0.0235893	3.29199	ENSG00000156587	chr11
ACHE_SERT_LC_WM	ECEL1	-0.750929	0.00103844	0.0226113	-3.30869	ENSG00000171551	chr2
ACHE_SERT_LC_WM	XPNPEP1	-0.670923	0.00111445	0.0235946	-3.28821	ENSG00000108039	chr10
ACHE_SERT_LC_WM	SLC35B1	-0.54627	0.00103882	0.0226113	-3.30859	ENSG00000121073	chr17
ACHE_SERT_LC_WM	NTM	-0.451236	0.000708391	0.0182398	-3.41785	ENSG00000182667	chr11
ACHE_SERT_LC_WM	DPM2	0.718151	0.00115885	0.0244077	3.27685	ENSG00000136908	chr9
ACHE_SERT_LC_WM	SLC25A38	-0.649229	0.00110796	0.0235893	-3.28991	ENSG00000144659	chr3
ACHE_SERT_LC_WM	MAPK1	0.344184	0.00076314	0.0189942	3.39682	ENSG00000100030	chr22
ACHE_SERT_LC_WM	ASB6	0.878899	0.00121745	0.0252048	3.26244	ENSG00000148331	chr9
ACHE_SERT_LC_WM	ENPP2	-0.58332	0.000846217	0.0203287	-3.36869	ENSG00000136960	chr8
ACHE_SERT_LC_WM	KCTD6	0.763211	0.00121235	0.0252048	3.26367	ENSG00000168301	chr3
ACHE_SERT_LC_WM	ZC3H6	-0.548417	0.000930044	0.0213905	-3.34045	ENSG00000188177	chr2
ACHE_SERT_LC_WM	NDUFAF2	-0.556842	0.000996796	0.0221387	-3.32051	ENSG00000164182	chr5
ACHE_SERT_LC_WM	GADD45A	-0.790769	0.00118918	0.024854	-3.26931	ENSG00000116717	chr1
ACHE_SERT_LC_WM	ATP6V1H	-0.322575	0.000750473	0.018845	-3.40156	ENSG00000047249	chr8
ACHE_SERT_LC_WM	HIST1H4C	0.986644	0.00124754	0.0256469	3.2553	ENSG00000197061	chr6
ACHE_SERT_LC_WM	SDHAF1	-0.724768	0.00120159	0.0250491	-3.26628	ENSG00000205138	chr19
ACHE_SERT_LC_WM	TSR3	-0.535335	0.00102298	0.0224753	-3.31303	ENSG00000007520	chr16
ACHE_SERT_LC_WM	ANKRD18A	-1.09041	0.00127724	0.026027	-3.24877	ENSG00000180071	chr9
ACHE_SERT_LC_WM	CHAMP1	0.729346	0.0012451	0.0256469	3.25587	ENSG00000198824	chr13
ACHE_SERT_LC_WM	CA2	-0.703404	0.00104027	0.0226113	-3.30945	ENSG00000104267	chr8
ACHE_SERT_LC_WM	PDZD11	0.505879	0.00110842	0.0235893	3.28979	ENSG00000120509	chrX
ACHE_SERT_LC_WM	C6orf62	0.38404	0.000905672	0.0210918	3.34806	ENSG00000112308	chr6
ACHE_SERT_LC_WM	TTYH2	-0.538832	0.00102097	0.0224753	-3.3136	ENSG00000141540	chr17
ACHE_SERT_LC_WM	CAMKV	-0.500752	0.00106464	0.0229979	-3.30148	ENSG00000164076	chr3
ACHE_SERT_LC_WM	BBS4	0.790145	0.00134525	0.0269006	3.23314	ENSG00000140463	chr15
ACHE_SERT_LC_WM	MYO5A	0.387985	0.0009113	0.0211023	3.34629	ENSG00000197535	chr15
ACHE_SERT_LC_WM	OGDHL	-0.384377	0.000910243	0.0211023	-3.34662	ENSG00000197444	chr10
ACHE_SERT_LC_WM	OSCP1	-0.768208	0.00136985	0.027101	-3.2278	ENSG00000116885	chr1
ACHE_SERT_LC_WM	DPM1	-0.581957	0.00129851	0.026278	-3.24354	ENSG00000000419	chr20
ACHE_SERT_LC_WM	DENND5B	-0.3906	0.00110279	0.0235893	-3.29127	ENSG00000170456	chr12
ACHE_SERT_LC_WM	JOSD2	0.565097	0.00135159	0.026936	3.23176	ENSG00000161677	chr19
ACHE_SERT_LC_WM	STON1	1.07893	0.00148926	0.0287652	3.20307	ENSG00000243244	chr2
ACHE_SERT_LC_WM	RHOG	-0.583896	0.00133405	0.0267829	-3.2356	ENSG00000177105	chr11
ACHE_SERT_LC_WM	CFAP97	0.625035	0.00139202	0.0274066	3.22306	ENSG00000164323	chr4
ACHE_SERT_LC_WM	RAB8B	0.567244	0.00134652	0.0269006	3.23286	ENSG00000166128	chr15
ACHE_SERT_LC_WM	GAD1	-0.700294	0.000968919	0.0216424	-3.33269	ENSG00000128683	chr2
ACHE_SERT_LC_WM	PHACTR1	-0.562552	0.00130246	0.026278	-3.24265	ENSG00000112137	chr6
ACHE_SERT_LC_WM	MYBBP1A	-0.598257	0.00136064	0.0269844	-3.22979	ENSG00000132382	chr17
ACHE_SERT_LC_WM	NDUFAB1	-0.396034	0.000894699	0.020956	-3.35155	ENSG00000004779	chr16
ACHE_SERT_LC_WM	SMIM12	0.507584	0.00130207	0.026278	3.24274	ENSG00000163866	chr1
ACHE_SERT_LC_WM	EBNA1BP2	-0.520069	0.00125984	0.0258013	-3.25242	ENSG00000117395	chr1
ACHE_SERT_LC_WM	CASTOR2	0.490496	0.00126316	0.0258046	3.25165	ENSG00000274070	chr7
ACHE_SERT_LC_WM	TMEM192	0.621435	0.00148033	0.0286608	3.20485	ENSG00000170088	chr4
ACHE_SERT_LC_WM	AC027644.3	0.928334	0.00158136	0.0296997	3.18521	ENSG00000272831	chr7
ACHE_SERT_LC_WM	PHYH	-0.622427	0.00142697	0.0278258	-3.21573	ENSG00000107537	chr10
ACHE_SERT_LC_WM	VSNL1	-0.37722	0.000748552	0.018845	-3.40292	ENSG00000163032	chr2
ACHE_SERT_LC_WM	TEF	-0.560335	0.00140999	0.027627	-3.21927	ENSG00000167074	chr22
ACHE_SERT_LC_WM	THEM4	-0.641621	0.0015012	0.0288592	-3.20069	ENSG00000159445	chr1
ACHE_SERT_LC_WM	PTP4A2	-0.375737	0.000922315	0.0212969	-3.34284	ENSG00000184007	chr1
ACHE_SERT_LC_WM	ALDH18A1	0.709019	0.00158547	0.0297085	3.18444	ENSG00000059573	chr10
ACHE_SERT_LC_WM	RCBTB1	0.609623	0.00150525	0.0288689	3.1999	ENSG00000136144	chr13
ACHE_SERT_LC_WM	SLC35A5	-0.54169	0.0013573	0.0269837	-3.23051	ENSG00000138459	chr3
ACHE_SERT_LC_WM	UST	0.981886	0.00161477	0.029836	3.17909	ENSG00000111962	chr6
ACHE_SERT_LC_WM	PFKL	-0.389622	0.00108998	0.0234418	-3.29466	ENSG00000141959	chr21
ACHE_SERT_LC_WM	P2RY1	1.04283	0.00159813	0.0297406	3.18442	ENSG00000169860	chr3
ACHE_SERT_LC_WM	PWWP2A	0.733888	0.00162683	0.029875	3.17675	ENSG00000170234	chr5
ACHE_SERT_LC_WM	NUFIP2	0.42796	0.00133186	0.0267829	3.23609	ENSG00000108256	chr17
ACHE_SERT_LC_WM	NCOA4	0.356863	0.00117265	0.0246347	3.27339	ENSG00000266412	chr10
ACHE_SERT_LC_WM	C18orf25	0.739882	0.00162735	0.029875	3.17666	ENSG00000152242	chr18
ACHE_SERT_LC_WM	MOSPD2	0.850358	0.00170007	0.0309314	3.16357	ENSG00000130150	chrX
ACHE_SERT_LC_WM	TOR1AIP1	0.569641	0.00151278	0.0289453	3.19841	ENSG00000143337	chr1
ACHE_SERT_LC_WM	ASRGL1	0.507388	0.00128271	0.0260733	3.24714	ENSG00000162174	chr11
ACHE_SERT_LC_WM	TSC2	-0.518156	0.00146033	0.0283409	-3.20889	ENSG00000103197	chr16
ACHE_SERT_LC_WM	SLC7A4	-0.63502	0.00159219	0.0297406	-3.18318	ENSG00000099960	chr22
ACHE_SERT_LC_WM	RPN1	-0.430154	0.00121834	0.0252048	-3.26223	ENSG00000163902	chr3
ACHE_SERT_LC_WM	BCKDK	-0.581206	0.00155645	0.029501	-3.18995	ENSG00000103507	chr16
ACHE_SERT_LC_WM	NFU1	-0.610026	0.00154355	0.0293839	-3.19242	ENSG00000169599	chr2
ACHE_SERT_LC_WM	CAVIN1	-0.694093	0.00155992	0.029501	-3.18928	ENSG00000177469	chr17
ACHE_SERT_LC_WM	SLC4A8	-0.413613	0.00124915	0.0256469	-3.25492	ENSG00000050438	chr12
ACHE_SERT_LC_WM	A1BG	1.03701	0.00177924	0.0320743	3.1499	ENSG00000121410	chr19
ACHE_SERT_LC_WM	SHISA6	0.540726	0.0014561	0.0283261	3.20975	ENSG00000188803	chr17
ACHE_SERT_LC_WM	APH1A	-0.587727	0.00153477	0.0292972	-3.19412	ENSG00000117362	chr1
ACHE_SERT_LC_WM	CDC42EP1	-0.710307	0.0016179	0.029836	-3.1784	ENSG00000128283	chr22
ACHE_SERT_LC_WM	C2CD2	0.790771	0.00180104	0.0321936	3.14624	ENSG00000157617	chr21
ACHE_SERT_LC_WM	KCNAB1	-0.630029	0.00163492	0.0299465	-3.17527	ENSG00000169282	chr3
ACHE_SERT_LC_WM	CHMP4B	-0.362365	0.00114353	0.0241475	-3.28072	ENSG00000101421	chr20
ACHE_SERT_LC_WM	CYP7B1	0.717087	0.00177053	0.0320701	3.15138	ENSG00000172817	chr8
ACHE_SERT_LC_WM	MRPL17	-0.618448	0.00164455	0.0299882	-3.17351	ENSG00000158042	chr11
ACHE_SERT_LC_WM	CHTOP	0.506231	0.00160895	0.029836	3.18005	ENSG00000160679	chr1
ACHE_SERT_LC_WM	SNX10	0.3162	0.000993366	0.0221227	3.32151	ENSG00000086300	chr7
ACHE_SERT_LC_WM	DNAJC10	0.479399	0.00157904	0.0296997	3.18565	ENSG00000077232	chr2
ACHE_SERT_LC_WM	RASSF8	-0.609609	0.00172442	0.0313045	-3.15931	ENSG00000123094	chr12
ACHE_SERT_LC_WM	RNF44	0.587347	0.00178036	0.0320743	3.14971	ENSG00000146083	chr5
ACHE_SERT_LC_WM	SPARC	0.459367	0.000705073	0.0182398	3.4237	ENSG00000113140	chr5
ACHE_SERT_LC_WM	LMTK2	-0.599833	0.00179639	0.032181	-3.14702	ENSG00000164715	chr7
ACHE_SERT_LC_WM	MFSD3	-0.687278	0.0018537	0.0327755	-3.13755	ENSG00000167700	chr8
ACHE_SERT_LC_WM	NDUFA11	-0.321384	0.00103583	0.0226113	-3.30942	ENSG00000174886	chr19
ACHE_SERT_LC_WM	COA4	0.686688	0.001954	0.0335307	3.12161	ENSG00000181924	chr11
ACHE_SERT_LC_WM	SLC25A25	-0.525467	0.00163867	0.029948	-3.17459	ENSG00000148339	chr9
ACHE_SERT_LC_WM	RHOF	-0.654864	0.00192111	0.033317	-3.12675	ENSG00000139725	chr12
ACHE_SERT_LC_WM	OLFM3	-0.639218	0.001845	0.0327639	-3.13897	ENSG00000118733	chr1
ACHE_SERT_LC_WM	UBE2D2	-0.394187	0.00140266	0.0275497	-3.22081	ENSG00000131508	chr5
ACHE_SERT_LC_WM	DNAJC21	0.552113	0.00178256	0.0320743	3.14934	ENSG00000168724	chr5
ACHE_SERT_LC_WM	MRPS12	0.747403	0.00201026	0.0339471	3.113	ENSG00000128626	chr19
ACHE_SERT_LC_WM	LAMP5	-0.815098	0.00203489	0.0341193	-3.1093	ENSG00000125869	chr20
ACHE_SERT_LC_WM	KCTD7	0.697533	0.00201575	0.0339471	3.11217	ENSG00000243335	chr7
ACHE_SERT_LC_WM	TIMM17A	-0.349394	0.00141851	0.0277273	-3.21749	ENSG00000134375	chr1
ACHE_SERT_LC_WM	GRN	-0.424615	0.00161707	0.029836	-3.17855	ENSG00000030582	chr17
ACHE_SERT_LC_WM	CCAR2	0.647896	0.00198496	0.0338462	3.11685	ENSG00000158941	chr8
ACHE_SERT_LC_WM	EIF2B3	-0.614643	0.00196979	0.0336599	-3.11917	ENSG00000070785	chr1
ACHE_SERT_LC_WM	CCT4	-0.383203	0.00137522	0.0271415	-3.22664	ENSG00000115484	chr2
ACHE_SERT_LC_WM	SLC2A11	0.564693	0.00203854	0.0341193	3.10876	ENSG00000133460	chr22
ACHE_SERT_LC_WM	SNW1	0.658623	0.00207552	0.0343637	3.10329	ENSG00000100603	chr14
ACHE_SERT_LC_WM	TAPT1	0.629959	0.0020532	0.0341544	3.10658	ENSG00000169762	chr4
ACHE_SERT_LC_WM	NDUFA8	0.420622	0.00154652	0.0293839	3.19185	ENSG00000119421	chr9
ACHE_SERT_LC_WM	KIF2A	0.478103	0.00184395	0.0327639	3.13914	ENSG00000068796	chr5
ACHE_SERT_LC_WM	ILF3	-0.387425	0.00156496	0.0295277	-3.18832	ENSG00000129351	chr19
ACHE_SERT_LC_WM	DNAJC13	0.645304	0.00213566	0.0348852	3.09458	ENSG00000138246	chr3
ACHE_SERT_LC_WM	CCNT2	0.704945	0.00218303	0.0353755	3.08788	ENSG00000082258	chr2
ACHE_SERT_LC_WM	MT-ND2	-0.508999	0.000245649	0.00962637	-3.7121	ENSG00000198763	chrMT
ACHE_SERT_LC_WM	TERF2	0.598161	0.00208872	0.0344536	3.10136	ENSG00000132604	chr16
ACHE_SERT_LC_WM	HDDC2	-0.375773	0.00149738	0.0288538	-3.20145	ENSG00000111906	chr6
ACHE_SERT_LC_WM	PSEN2	-0.626348	0.00213561	0.0348852	-3.09459	ENSG00000143801	chr1
ACHE_SERT_LC_WM	GOLGA8B	-0.648102	0.00207843	0.0343637	-3.10286	ENSG00000215252	chr15
ACHE_SERT_LC_WM	CDK10	0.755657	0.00235964	0.0377867	3.06402	ENSG00000185324	chr16
ACHE_SERT_LC_WM	TNK2	-0.423117	0.00179462	0.032181	-3.14731	ENSG00000061938	chr3
ACHE_SERT_LC_WM	MEIS2	0.642003	0.0020122	0.0339471	3.11271	ENSG00000134138	chr15
ACHE_SERT_LC_WM	AK4	0.476206	0.00194498	0.033517	3.12301	ENSG00000162433	chr1
ACHE_SERT_LC_WM	BTBD11	-0.557732	0.00220572	0.0356722	-3.08472	ENSG00000151136	chr12
ACHE_SERT_LC_WM	TMEM130	-0.318321	0.00118061	0.0247381	-3.27142	ENSG00000166448	chr7
ACHE_SERT_LC_WM	SCAMP3	-0.417126	0.0018844	0.0329608	-3.13259	ENSG00000116521	chr1
ACHE_SERT_LC_WM	ERCC1	0.535667	0.0023186	0.0372026	3.06942	ENSG00000012061	chr19
ACHE_SERT_LC_WM	URM1	0.582159	0.00245615	0.0390255	3.05167	ENSG00000167118	chr9
ACHE_SERT_LC_WM	COMMD3	-0.606337	0.00238865	0.0381458	-3.06026	ENSG00000148444	chr10
ACHE_SERT_LC_WM	HARS	-0.42777	0.00187259	0.0329284	-3.13449	ENSG00000170445	chr5
ACHE_SERT_LC_WM	TBL1X	0.773431	0.00259381	0.0407363	3.03481	ENSG00000101849	chrX
ACHE_SERT_LC_WM	SH3GL2	-0.453269	0.00186973	0.0329284	-3.13495	ENSG00000107295	chr9
ACHE_SERT_LC_WM	GNA11	-0.445464	0.00211271	0.0347191	-3.09788	ENSG00000088256	chr19
ACHE_SERT_LC_WM	RGCC	-0.496732	0.00192014	0.033317	-3.12691	ENSG00000102760	chr13
ACHE_SERT_LC_WM	CYBRD1	0.8184	0.00264477	0.041298	3.02877	ENSG00000071967	chr2
ACHE_SERT_LC_WM	GRB10	-0.466156	0.00205183	0.0341544	-3.10678	ENSG00000106070	chr7
ACHE_SERT_LC_WM	DTX1	-0.582886	0.00240466	0.0382821	-3.05821	ENSG00000135144	chr12
ACHE_SERT_LC_WM	KNOP1	-0.758881	0.00256134	0.0404602	-3.03871	ENSG00000103550	chr16
ACHE_SERT_LC_WM	GON4L	-0.624327	0.00257538	0.0406024	-3.03702	ENSG00000116580	chr1
ACHE_SERT_LC_WM	SPPL3	0.431767	0.00209232	0.0344536	3.10083	ENSG00000157837	chr12
ACHE_SERT_LC_WM	SSBP3	-0.422664	0.0019121	0.033317	-3.12818	ENSG00000157216	chr1
ACHE_SERT_LC_WM	C19orf53	-0.409764	0.00193154	0.0334267	-3.12512	ENSG00000104979	chr19
ACHE_SERT_LC_WM	RBM11	-0.65229	0.00271431	0.0420025	-3.02071	ENSG00000185272	chr21
ACHE_SERT_LC_WM	HNRNPH1	-0.369688	0.001989	0.0338462	-3.11623	ENSG00000169045	chr5
ACHE_SERT_LC_WM	ANAPC15	-0.581264	0.00262165	0.0410155	-3.0315	ENSG00000110200	chr11
ACHE_SERT_LC_WM	GPR107	-0.422066	0.00228239	0.0367009	-3.07425	ENSG00000148358	chr9
ACHE_SERT_LC_WM	PAWR	0.858359	0.00297905	0.0443107	2.99164	ENSG00000177425	chr12
ACHE_SERT_LC_WM	ANAPC11	-0.441103	0.00203327	0.0341193	-3.10954	ENSG00000141552	chr17
ACHE_SERT_LC_WM	NR1H2	0.532348	0.00254946	0.0403507	3.04015	ENSG00000131408	chr19
ACHE_SERT_LC_WM	P4HTM	0.414718	0.00215885	0.0351233	3.09128	ENSG00000178467	chr3
ACHE_SERT_LC_WM	PANX2	-0.58599	0.00270462	0.0419911	-3.02182	ENSG00000073150	chr22
ACHE_SERT_LC_WM	MTFR1L	-0.413075	0.00223722	0.03611	-3.08038	ENSG00000117640	chr1
ACHE_SERT_LC_WM	SNRPB	-0.622698	0.00287922	0.043703	-3.00231	ENSG00000125835	chr20
ACHE_SERT_LC_WM	ARHGAP5	0.367192	0.00187534	0.0329284	3.13405	ENSG00000100852	chr14
ACHE_SERT_LC_WM	ARRDC2	-0.779965	0.00294199	0.0440192	-2.99556	ENSG00000105643	chr19
ACHE_SERT_LC_WM	PEBP4	0.758261	0.00292023	0.0439166	2.99789	ENSG00000134020	chr8
ACHE_SERT_LC_WM	SYNPO2	0.832923	0.00305809	0.0449937	2.98342	ENSG00000172403	chr4
ACHE_SERT_LC_WM	LAS1L	0.633414	0.00300374	0.0445965	2.98905	ENSG00000001497	chrX
ACHE_SERT_LC_WM	ATOX1	-0.410777	0.00184934	0.0327696	-3.13826	ENSG00000177556	chr5
ACHE_SERT_LC_WM	HECA	-0.538159	0.00271566	0.0420025	-3.02055	ENSG00000112406	chr6
ACHE_SERT_LC_WM	ICK	0.8435	0.00320547	0.0464908	2.9686	ENSG00000112144	chr6
ACHE_SERT_LC_WM	FRZB	-0.728849	0.00305052	0.0449937	-2.9842	ENSG00000162998	chr2
ACHE_SERT_LC_WM	PNCK	-0.496825	0.00239143	0.0381458	-3.05991	ENSG00000130822	chrX
ACHE_SERT_LC_WM	ETFRF1	0.6076	0.00290595	0.0439166	2.99942	ENSG00000205707	chr12
ACHE_SERT_LC_WM	CSNK1G2	0.502942	0.00283118	0.0432963	3.00757	ENSG00000133275	chr19
ACHE_SERT_LC_WM	ARHGEF26	0.762954	0.00318215	0.0462348	2.97091	ENSG00000114790	chr3
ACHE_SERT_LC_WM	MSMO1	0.357816	0.00204792	0.0341544	3.10736	ENSG00000052802	chr4
ACHE_SERT_LC_WM	MAVS	-0.604635	0.00291993	0.0439166	-2.99792	ENSG00000088888	chr20
ACHE_SERT_LC_WM	PDP1	-0.488105	0.0027273	0.042068	-3.01922	ENSG00000164951	chr8
ACHE_SERT_LC_WM	TMEM230	0.338167	0.00217806	0.0353653	3.08858	ENSG00000089063	chr20
ACHE_SERT_LC_WM	CCDC115	0.555419	0.00282984	0.0432963	3.00772	ENSG00000136710	chr2
ACHE_SERT_LC_WM	SPTB	0.539222	0.00297003	0.0442834	2.99259	ENSG00000070182	chr14
ACHE_SERT_LC_WM	WASF3	0.372931	0.00228283	0.0367009	3.07419	ENSG00000132970	chr13
ACHE_SERT_LC_WM	TRIM44	-0.346511	0.0019999	0.0339471	-3.11457	ENSG00000166326	chr11
ACHE_SERT_LC_WM	DIAPH1	-0.544379	0.00305464	0.0449937	-2.98378	ENSG00000131504	chr5
ACHE_SERT_LC_WM	DCUN1D2	0.645881	0.00325483	0.0467904	2.96378	ENSG00000150401	chr13
ACHE_SERT_LC_WM	PDE4DIP	0.350802	0.00212382	0.0348315	3.09628	ENSG00000178104	chr1
ACHE_SERT_LC_WM	MIGA2	-0.508966	0.00284723	0.0433389	-3.0058	ENSG00000148343	chr9
ACHE_SERT_LC_WM	MANEAL	-0.532618	0.00288483	0.0437067	-3.0017	ENSG00000185090	chr1
ACHE_SERT_LC_WM	FMC1	-0.619574	0.00307005	0.0450883	-2.9822	ENSG00000164898	chr7
ACHE_SERT_LC_WM	TP53INP2	-0.52068	0.00201232	0.0339471	-3.11513	ENSG00000078804	chr20
ACHE_SERT_LC_WM	SHROOM1	-0.636458	0.00324815	0.0467768	-2.96443	ENSG00000164403	chr5
ACHE_SERT_LC_WM	SOS2	0.694886	0.00349264	0.0490836	2.94144	ENSG00000100485	chr14
ACHE_SERT_LC_WM	FBXL18	-0.590487	0.00324233	0.0467768	-2.965	ENSG00000155034	chr7
ACHE_SERT_LC_WM	SRPX	0.819871	0.0035853	0.0498144	2.93311	ENSG00000101955	chrX
ACHE_SERT_LC_WM	COL16A1	-0.717318	0.00312394	0.045633	-2.97672	ENSG00000084636	chr1
ACHE_SERT_LC_WM	TM7SF2	0.417019	0.00260681	0.0408617	3.03326	ENSG00000149809	chr11
ACHE_SERT_LC_WM	LRP2	-0.848462	0.00359336	0.0498144	-2.93239	ENSG00000081479	chr2
ACHE_SERT_LC_WM	BTF3L4	0.430146	0.00283819	0.0433222	3.0068	ENSG00000134717	chr1
ACHE_SERT_LC_WM	GTF2B	-0.546719	0.00333961	0.0476344	-2.95565	ENSG00000137947	chr1
ACHE_SERT_LC_WM	EBF3	-0.778733	0.00359703	0.0498144	-2.93207	ENSG00000108001	chr10
ACHE_SERT_LC_WM	CFAP298	0.571379	0.00332204	0.0475052	2.95732	ENSG00000159079	chr21
ACHE_SERT_LC_WM	BDH2	0.557585	0.00318173	0.0462348	2.97095	ENSG00000164039	chr4
ACHE_SERT_LC_WM	HSD17B10	0.554609	0.00334276	0.0476344	2.95535	ENSG00000072506	chrX
ACHE_SERT_LC_WM	RAB6A	-0.265043	0.00195079	0.0335307	-3.12211	ENSG00000175582	chr11
ACHE_SERT_LC_WM	VAMP5	-0.656881	0.00358615	0.0498144	-2.93303	ENSG00000168899	chr2
ACHE_SERT_LC_WM	SYTL4	0.872805	0.0039846	0.0524692	2.89932	ENSG00000102362	chrX
ACHE_SERT_LC_WM	UBP1	-0.518517	0.00331389	0.0474719	-2.9581	ENSG00000153560	chr3
ACHE_SERT_LC_WM	SUCLG1	-0.389445	0.00267614	0.0417079	-3.02511	ENSG00000163541	chr2
ACHE_SERT_LC_WM	DTNBP1	-0.53266	0.00313876	0.0457675	-2.97523	ENSG00000047579	chr6
ACHE_SERT_LC_WM	LRFN5	-0.534138	0.00340546	0.0481908	-2.94946	ENSG00000165379	chr14
ACHE_SERT_LC_WM	ANP32B	-0.467952	0.00247089	0.0391834	-3.04983	ENSG00000136938	chr9
ACHE_SERT_LC_WM	EID1	-0.256902	0.00181695	0.032407	-3.14359	ENSG00000255302	chr15
ACHE_SERT_LC_WM	AP3M1	-0.546078	0.00344205	0.0486242	-2.94607	ENSG00000185009	chr10
ACHE_SERT_LC_WM	MZT2A	-0.447476	0.00269584	0.0419347	-3.02283	ENSG00000173272	chr2
ACHE_SERT_LC_WM	PPP1R1A	-0.616577	0.00360472	0.0498144	-2.93139	ENSG00000135447	chr12
ACHE_SERT_LC_WM	CXCL16	-0.707001	0.00404194	0.0526072	-2.89473	ENSG00000161921	chr17
ACHE_SERT_LC_WM	APIP	-0.679961	0.00395018	0.0521846	-2.90211	ENSG00000149089	chr11
ACHE_SERT_LC_WM	PSMA3-AS1	-0.597788	0.00369304	0.0503378	-2.92367	ENSG00000257621	chr14
ACHE_SERT_LC_WM	GRIPAP1	-0.366522	0.00277877	0.0426549	-3.0134	ENSG00000068400	chrX
ACHE_SERT_LC_WM	PHLPP2	0.597037	0.00375733	0.0508626	2.91815	ENSG00000040199	chr16
ACHE_SERT_LC_WM	TRUB2	-0.364064	0.00302636	0.0447692	-2.9867	ENSG00000167112	chr9
ACHE_SERT_LC_WM	COA1	-0.596134	0.00359858	0.0498144	-2.93193	ENSG00000106603	chr7
ACHE_SERT_LC_WM	SPON1	0.753546	0.00361571	0.0498144	2.93124	ENSG00000262655	chr11
ACHE_SERT_LC_WM	RBCK1	0.655196	0.00411006	0.0529243	2.88934	ENSG00000125826	chr20
ACHE_SERT_LC_WM	SELENOO	0.668376	0.00415888	0.0532129	2.88554	ENSG00000073169	chr22
ACHE_SERT_LC_WM	NUDT2	0.641316	0.00403807	0.0526072	2.89503	ENSG00000164978	chr9
ACHE_SERT_LC_WM	SNHG19	-0.667481	0.00393241	0.0521846	-2.90356	ENSG00000260260	chr16
ACHE_SERT_LC_WM	R3HCC1	-0.58428	0.00379278	0.0511837	-2.91515	ENSG00000104679	chr8
ACHE_SERT_LC_WM	PPP2R1A	0.269633	0.00191357	0.033317	3.12794	ENSG00000105568	chr19
ACHE_SERT_LC_WM	LRRTM3	-0.629498	0.00399921	0.0524921	-2.89814	ENSG00000198739	chr10
ACHE_SERT_LC_WM	ENTPD3	-0.708393	0.00405826	0.0526072	-2.89343	ENSG00000168032	chr3
ACHE_SERT_LC_WM	NANS	-0.545608	0.00368942	0.0503378	-2.92398	ENSG00000095380	chr9
ACHE_SERT_LC_WM	G6PD	-0.584769	0.00384726	0.0515773	-2.91058	ENSG00000160211	chrX
ACHE_SERT_LC_WM	TIMM8B	-0.483395	0.00324719	0.0467768	-2.96452	ENSG00000150779	chr11
ACHE_SERT_LC_WM	LSM4	0.335366	0.00284991	0.0433389	3.00551	ENSG00000130520	chr19
ACHE_SERT_LC_WM	ATP13A3	0.590677	0.0042123	0.0532317	2.88142	ENSG00000133657	chr3
ACHE_SERT_LC_WM	NUP133	0.589112	0.00412042	0.0529741	2.88853	ENSG00000069248	chr1
ACHE_SERT_LC_WM	KLHL9	0.465127	0.00365307	0.0500709	2.92714	ENSG00000198642	chr9
ACHE_SERT_LC_WM	GMPS	-0.488792	0.00366118	0.0500709	-2.92643	ENSG00000163655	chr3
ACHE_SERT_LC_WM	TMEM106C	-0.571651	0.00382077	0.0513065	-2.91279	ENSG00000134291	chr12
ACHE_SERT_LC_WM	ZNF281	0.631032	0.00423414	0.0534249	2.87974	ENSG00000162702	chr1
ACHE_SERT_LC_WM	DEDD2	0.634553	0.00418478	0.0532129	2.88353	ENSG00000160570	chr19
ACHE_SERT_LC_WM	PANK2	-0.500853	0.00372171	0.0505595	-2.9212	ENSG00000125779	chr20
ACHE_SERT_LC_WM	WWOX	0.775057	0.00460305	0.0556668	2.85265	ENSG00000186153	chr16
ACHE_SERT_LC_WM	RASSF8-AS1	-0.633974	0.00427439	0.0538494	-2.87669	ENSG00000246695	chr12
ACHE_SERT_LC_WM	ATP5MPL	-0.30502	0.002077	0.0343637	-3.10307	ENSG00000156411	chr14
ACHE_SERT_LC_WM	TPM1	0.391441	0.00348018	0.049018	2.94257	ENSG00000140416	chr15
ACHE_SERT_LC_WM	WASHC3	0.563635	0.00399871	0.0524921	2.89819	ENSG00000120860	chr12
ACHE_SERT_LC_WM	ACADSB	0.504917	0.0040606	0.0526072	2.89324	ENSG00000196177	chr10
ACHE_SERT_LC_WM	ATP11A	-0.688318	0.00437254	0.0541822	-2.86933	ENSG00000068650	chr13
ACHE_SERT_LC_WM	MTRNR2L3	-0.825084	0.00392503	0.0521846	-2.90645	ENSG00000256222	chr20
ACHE_SERT_LC_WM	ARPC5L	0.399612	0.0035702	0.0498144	2.93445	ENSG00000136950	chr9
ACHE_SERT_LC_WM	MTOR	0.572931	0.00417263	0.0532129	2.88447	ENSG00000198793	chr1
ACHE_SERT_LC_WM	MBTPS1	-0.426048	0.0036085	0.0498144	-2.93105	ENSG00000140943	chr16
ACHE_SERT_LC_WM	SOCS4	0.679189	0.0046605	0.0559403	2.8486	ENSG00000180008	chr14
ACHE_SERT_LC_WM	USP32	0.581721	0.00436442	0.0541822	2.86994	ENSG00000170832	chr17
ACHE_SERT_LC_WM	XIST	-1.18224	0.00492835	0.0578832	-2.83086	ENSG00000229807	chrX
ACHE_SERT_LC_WM	CEP97	0.639245	0.00460014	0.0556668	2.85285	ENSG00000182504	chr3
ACHE_SERT_LC_WM	TMEM222	-0.394999	0.00338521	0.0479875	-2.95135	ENSG00000186501	chr1
ACHE_SERT_LC_WM	MDH1	-0.344594	0.00187851	0.0329284	-3.13535	ENSG00000014641	chr2
ACHE_SERT_LC_WM	RBFOX1	-0.460613	0.00321184	0.0465003	-2.96798	ENSG00000078328	chr16
ACHE_SERT_LC_WM	KCNC4	-0.384225	0.00301934	0.0447466	-2.98743	ENSG00000116396	chr1
ACHE_SERT_LC_WM	EFNA3	-0.570798	0.00445293	0.0546624	-2.86343	ENSG00000143590	chr1
ACHE_SERT_LC_WM	DNAJC4	-0.50432	0.00417195	0.0532129	-2.88452	ENSG00000110011	chr11
ACHE_SERT_LC_WM	HGSNAT	-0.504496	0.00407531	0.0526432	-2.89208	ENSG00000165102	chr8
ACHE_SERT_LC_WM	UBXN7	0.64362	0.00459162	0.0556668	2.85345	ENSG00000163960	chr3
ACHE_SERT_LC_WM	TRMT61A	0.690302	0.0048606	0.0575019	2.83487	ENSG00000166166	chr14
ACHE_SERT_LC_WM	TNFRSF21	0.466361	0.0037154	0.050558	2.92174	ENSG00000146072	chr6
ACHE_SERT_LC_WM	UBE2J1	0.53049	0.00448546	0.054732	2.86106	ENSG00000198833	chr6
ACHE_SERT_LC_WM	REPS2	-0.452909	0.00362409	0.0498144	-2.92968	ENSG00000169891	chrX
ACHE_SERT_LC_WM	EBP	-0.523473	0.00419123	0.0532129	-2.88303	ENSG00000147155	chrX
ACHE_SERT_LC_WM	OTUD7B	-0.575131	0.00433715	0.0540982	-2.87197	ENSG00000264522	chr1
ACHE_SERT_LC_WM	CARD19	-0.603377	0.00446982	0.054705	-2.8622	ENSG00000165233	chr9
ACHE_SERT_LC_WM	UGP2	-0.352005	0.00294325	0.0440192	-2.99543	ENSG00000169764	chr2
ACHE_SERT_LC_WM	MAPK4	0.596217	0.00431103	0.0540603	2.87392	ENSG00000141639	chr18
ACHE_SERT_LC_WM	VCAN	0.587457	0.00406607	0.0526072	2.89281	ENSG00000038427	chr5
ACHE_SERT_LC_WM	CGNL1	0.680754	0.00485631	0.0575019	2.83516	ENSG00000128849	chr15
ACHE_SERT_LC_WM	EIF3E	-0.376153	0.00337927	0.0479868	-2.95191	ENSG00000104408	chr8
ACHE_SERT_LC_WM	LRRC41	0.587475	0.00441675	0.0544272	2.86607	ENSG00000132128	chr1
ACHE_SERT_LC_WM	NMNAT2	0.348187	0.00329568	0.0472942	2.95984	ENSG00000157064	chr1
ACHE_SERT_LC_WM	CNP	-0.378924	0.00214642	0.0349909	-3.09521	ENSG00000173786	chr17
ACHE_SERT_LC_WM	CSPG4	-0.685241	0.00500391	0.058403	-2.82535	ENSG00000173546	chr15
ACHE_SERT_LC_WM	DHTKD1	0.737746	0.00516279	0.0595218	2.81508	ENSG00000181192	chr10
ACHE_SERT_LC_WM	UTRN	-0.471008	0.00381267	0.0512823	-2.91347	ENSG00000152818	chr6
ACHE_SERT_LC_WM	TARBP1	0.716213	0.00502193	0.0584768	2.82417	ENSG00000059588	chr1
ACHE_SERT_LC_WM	RAB3B	0.420385	0.00291115	0.0439166	2.99886	ENSG00000169213	chr1
ACHE_SERT_LC_WM	ERC2	0.501289	0.00438973	0.0542955	2.86806	ENSG00000187672	chr3
ACHE_SERT_LC_WM	SEPTIN4	-0.363991	0.00273021	0.042068	-3.01889	ENSG00000108387	chr17
ACHE_SERT_LC_WM	SAP30L	-0.588522	0.00466684	0.0559403	-2.84816	ENSG00000164576	chr5
ACHE_SERT_LC_WM	SNHG7	0.675292	0.00491115	0.0577645	2.83149	ENSG00000233016	chr9
ACHE_SERT_LC_WM	MNS1	1.05008	0.00548136	0.060755	2.79544	ENSG00000138587	chr15
ACHE_SERT_LC_WM	CASTOR3	-0.431634	0.00397278	0.0523982	-2.90028	ENSG00000239521	chr7
ACHE_SERT_LC_WM	PAQR6	-0.398467	0.0025803	0.0406024	-3.03734	ENSG00000160781	chr1
ACHE_SERT_LC_WM	PIP4P1	0.498794	0.00453501	0.0551715	2.85749	ENSG00000165782	chr14
ACHE_SERT_LC_WM	ADPGK	0.548146	0.00490606	0.0577645	2.83183	ENSG00000159322	chr15
ACHE_SERT_LC_WM	ADGRL3	0.380939	0.00379909	0.0511841	2.91462	ENSG00000150471	chr4
ACHE_SERT_LC_WM	CPNE7	0.695679	0.00520026	0.0596151	2.8127	ENSG00000178773	chr16
ACHE_SERT_LC_WM	SORBS2	-0.583959	0.0049061	0.0577645	-2.83183	ENSG00000154556	chr4
ACHE_SERT_LC_WM	GRB2	0.341717	0.00355348	0.0497671	2.93595	ENSG00000177885	chr17
ACHE_SERT_LC_WM	EPHX2	0.749586	0.00529747	0.0600627	2.8066	ENSG00000120915	chr8
ACHE_SERT_LC_WM	SDR39U1	-0.422578	0.0041843	0.0532129	-2.88357	ENSG00000100445	chr14
ACHE_SERT_LC_WM	MATN2	0.794035	0.00544643	0.0605646	2.79744	ENSG00000132561	chr8
ACHE_SERT_LC_WM	MBOAT2	0.431071	0.0040622	0.0526072	2.89312	ENSG00000143797	chr2
ACHE_SERT_LC_WM	UQCRFS1	-0.326326	0.00309821	0.0453384	-2.97933	ENSG00000169021	chr19
ACHE_SERT_LC_WM	NHLRC3	-0.642859	0.00521559	0.0596151	-2.81173	ENSG00000188811	chr13
ACHE_SERT_LC_WM	RRAGD	0.629991	0.00540773	0.0604642	2.7998	ENSG00000025039	chr6
ACHE_SERT_LC_WM	ATL2	0.646283	0.00552074	0.060755	2.79296	ENSG00000119787	chr2
ACHE_SERT_LC_WM	TTC33	0.572954	0.00493703	0.0579018	2.82977	ENSG00000113638	chr5
ACHE_SERT_LC_WM	HIBADH	-0.605077	0.0052057	0.0596151	-2.81236	ENSG00000106049	chr7
ACHE_SERT_LC_WM	FAM168A	0.349519	0.00394217	0.0521846	2.90276	ENSG00000054965	chr11
ACHE_SERT_LC_WM	MYBPC1	0.491155	0.00434521	0.0540982	2.87137	ENSG00000196091	chr12
ACHE_SERT_LC_WM	DHCR24	-0.361533	0.00273655	0.0420861	-3.01817	ENSG00000116133	chr1
ACHE_SERT_LC_WM	MTSS2	-0.451157	0.00375476	0.0508626	-2.91837	ENSG00000132613	chr16
ACHE_SERT_LC_WM	H2AFJ	-0.626867	0.00537709	0.0603422	-2.80168	ENSG00000246705	chr12
ACHE_SERT_LC_WM	NDUFA4	-0.350362	0.00195997	0.0335624	-3.12375	ENSG00000189043	chr7
ACHE_SERT_LC_WM	CACNG8	-0.62752	0.00457821	0.055614	-2.85441	ENSG00000142408	chr19
ACHE_SERT_LC_WM	MT-ND3	-0.486455	0.000590658	0.0161828	-3.47349	ENSG00000198840	chrMT
ACHE_SERT_LC_WM	RELL2	0.54535	0.00471577	0.0564438	2.84476	ENSG00000164620	chr5
ACHE_SERT_LC_WM	NELL2	0.511427	0.00416606	0.0532129	2.88498	ENSG00000184613	chr12
ACHE_SERT_LC_WM	AKTIP	-0.363715	0.00393465	0.0521846	-2.90337	ENSG00000166971	chr16
ACHE_SERT_LC_WM	METTL26	-0.407725	0.00409508	0.0528149	-2.89052	ENSG00000130731	chr16
ACHE_SERT_LC_WM	RNF175	0.557003	0.00521122	0.0596151	2.81201	ENSG00000145428	chr4
ACHE_SERT_LC_WM	PPP5C	0.407337	0.00421124	0.0532317	2.8815	ENSG00000011485	chr19
ACHE_SERT_LC_WM	TBCB	0.264982	0.00309605	0.0453384	2.97954	ENSG00000105254	chr19
ACHE_SERT_LC_WM	ELOVL1	-0.552196	0.00442042	0.0544272	-2.8658	ENSG00000066322	chr1
ACHE_SERT_LC_WM	STRBP	0.484957	0.00500843	0.058403	2.82506	ENSG00000165209	chr9
ACHE_SERT_LC_WM	STIM2	-0.57433	0.00525331	0.0597805	-2.80936	ENSG00000109689	chr4
ACHE_SERT_LC_WM	S100PBP	0.549459	0.00542978	0.0605446	2.79846	ENSG00000116497	chr1
ACHE_SERT_LC_WM	ZNF84	-0.58373	0.00513206	0.0593353	-2.81705	ENSG00000198040	chr12
ACHE_SERT_LC_WM	PLAA	0.678956	0.00583169	0.0627304	2.77477	ENSG00000137055	chr9
ACHE_SERT_LC_WM	TMEM208	-0.449482	0.00443693	0.0545481	-2.86459	ENSG00000168701	chr16
ACHE_SERT_LC_WM	PLXNB2	0.666509	0.00532643	0.0600627	2.8048	ENSG00000196576	chr22
ACHE_SERT_LC_WM	CPT1A	0.601034	0.0055022	0.060755	2.79407	ENSG00000110090	chr11
ACHE_SERT_LC_WM	PPP2CB	0.235884	0.00293686	0.0440192	2.99611	ENSG00000104695	chr8
ACHE_SERT_LC_WM	MT1G	0.742427	0.00446244	0.0546967	2.86523	ENSG00000125144	chr16
ACHE_SERT_LC_WM	TPM3	-0.298302	0.00336683	0.0478936	-2.95308	ENSG00000143549	chr1
ACHE_SERT_LC_WM	COPZ1	0.43215	0.00489418	0.0577645	2.83262	ENSG00000111481	chr12
ACHE_SERT_LC_WM	NDUFC2	-0.310722	0.00297178	0.0442834	-2.99241	ENSG00000151366	chr11
ACHE_SERT_LC_WM	PHACTR2	0.684047	0.00583536	0.0627304	2.77456	ENSG00000112419	chr6
ACHE_SERT_LC_WM	JAM3	-0.498463	0.00481438	0.0571819	-2.838	ENSG00000166086	chr11
ACHE_SERT_LC_WM	HEIH	-0.550643	0.00563766	0.0615161	-2.78601	ENSG00000278970	chr5
ACHE_SERT_LC_WM	LMF2	-0.547496	0.00538942	0.0603422	-2.80092	ENSG00000100258	chr22
ACHE_SERT_LC_WM	MRPL21	-0.46698	0.00464911	0.0559403	-2.8494	ENSG00000197345	chr11
ACHE_SERT_LC_WM	GRHPR	-0.427397	0.00440859	0.0544272	-2.86667	ENSG00000137106	chr9
ACHE_SERT_LC_WM	GAREM1	0.698227	0.00645083	0.0671185	2.74103	ENSG00000141441	chr18
ACHE_SERT_LC_WM	TUBB2A	-0.315101	0.00193577	0.033429	-3.12758	ENSG00000137267	chr6
ACHE_SERT_LC_WM	ITPRID2	0.498775	0.00515008	0.0594593	2.8159	ENSG00000138434	chr2
ACHE_SERT_LC_WM	HBB	1.46782	0.00480561	0.0571819	2.84131	ENSG00000244734	chr11
ACHE_SERT_LC_WM	UNC50	-0.499788	0.00530905	0.0600627	-2.80588	ENSG00000115446	chr2
ACHE_SERT_LC_WM	RAB30	0.468506	0.00509428	0.0591502	2.81948	ENSG00000137502	chr11
ACHE_SERT_LC_WM	PDK4	-0.732817	0.00592889	0.0634205	-2.76926	ENSG00000004799	chr7
ACHE_SERT_LC_WM	SPTBN2	-0.403985	0.00448272	0.054732	-2.86126	ENSG00000173898	chr11
ACHE_SERT_LC_WM	GRASP	-0.951566	0.00693109	0.0703553	-2.71682	ENSG00000161835	chr12
ACHE_SERT_LC_WM	NDE1	-0.845498	0.00689023	0.0701152	-2.71882	ENSG00000072864	chr16
ACHE_SERT_LC_WM	SNAP47	-0.490198	0.00537875	0.0603422	-2.80157	ENSG00000143740	chr1
ACHE_SERT_LC_WM	HAP1	-0.526857	0.00557699	0.0611817	-2.7896	ENSG00000173805	chr17
ACHE_SERT_LC_WM	TACC1	-0.339956	0.0039174	0.0521846	-2.90478	ENSG00000147526	chr8
ACHE_SERT_LC_WM	USE1	-0.557802	0.00583001	0.0627304	-2.77487	ENSG00000053501	chr19
ACHE_SERT_LC_WM	MBLAC2	0.681673	0.00653293	0.067411	2.73678	ENSG00000176055	chr5
ACHE_SERT_LC_WM	WDR83OS	0.356083	0.00434723	0.0540982	2.87122	ENSG00000105583	chr19
ACHE_SERT_LC_WM	AGAP1	-0.367585	0.00437392	0.0541822	-2.86923	ENSG00000157985	chr2
ACHE_SERT_LC_WM	TMEFF2	-0.447571	0.00481953	0.0571819	-2.83765	ENSG00000144339	chr2
ACHE_SERT_LC_WM	DOCK7	0.588943	0.00612376	0.0646565	2.75847	ENSG00000116641	chr1
ACHE_SERT_LC_WM	RSRC2	-0.384699	0.00465385	0.0559403	-2.84907	ENSG00000111011	chr12
ACHE_SERT_LC_WM	PRUNE1	0.729152	0.0069086	0.0702145	2.71792	ENSG00000143363	chr1
ACHE_SERT_LC_WM	MIB1	0.418531	0.00534208	0.0601426	2.80383	ENSG00000101752	chr18
ACHE_SERT_LC_WM	C11orf96	-0.656156	0.00551185	0.060755	-2.79404	ENSG00000187479	chr11
ACHE_SERT_LC_WM	ZNF488	-0.831211	0.00698976	0.0707745	-2.71396	ENSG00000265763	chr10
ACHE_SERT_LC_WM	BCAP31	-0.255987	0.00350589	0.049185	-2.94024	ENSG00000185825	chrX
ACHE_SERT_LC_WM	DUSP8	-0.508623	0.00550562	0.060755	-2.79387	ENSG00000184545	chr11
ACHE_SERT_LC_WM	USP14	0.324111	0.00451502	0.0550103	2.85893	ENSG00000101557	chr18
ACHE_SERT_LC_WM	CCNH	-0.560516	0.00576874	0.0624449	-2.77838	ENSG00000134480	chr5
ACHE_SERT_LC_WM	PLXNA2	-0.539541	0.00588051	0.0630684	-2.77199	ENSG00000076356	chr1
ACHE_SERT_LC_WM	GSR	0.465342	0.00560864	0.061375	2.78772	ENSG00000104687	chr8
ACHE_SERT_LC_WM	PRCC	-0.492557	0.00595769	0.0636449	-2.76765	ENSG00000143294	chr1
ACHE_SERT_LC_WM	TRIR	-0.311869	0.00420107	0.0532317	-2.88228	ENSG00000123144	chr19
ACHE_SERT_LC_WM	FGFR3	0.418027	0.00417668	0.0532129	2.88416	ENSG00000068078	chr4
ACHE_SERT_LC_WM	BRAF	-0.498875	0.00599522	0.0638318	-2.76555	ENSG00000157764	chr7
ACHE_SERT_LC_WM	CRTAP	-0.424277	0.00542055	0.0605245	-2.79902	ENSG00000170275	chr3
ACHE_SERT_LC_WM	USP39	0.6382	0.00704362	0.0711598	2.71136	ENSG00000168883	chr2
ACHE_SERT_LC_WM	KIF9	-0.598436	0.00653352	0.067411	-2.73675	ENSG00000088727	chr3
ACHE_SERT_LC_WM	LANCL2	-0.472749	0.00574284	0.0622472	-2.77988	ENSG00000132434	chr7
ACHE_SERT_LC_WM	RFX3	0.745889	0.00730074	0.0728376	2.69919	ENSG00000080298	chr9
ACHE_SERT_LC_WM	NTRK3	-0.360968	0.00479945	0.0571819	-2.83902	ENSG00000140538	chr15
ACHE_SERT_LC_WM	CMSS1	0.489551	0.00582615	0.0627304	2.77509	ENSG00000184220	chr3
ACHE_SERT_LC_WM	VEZF1	-0.508497	0.00639607	0.0667534	-2.74389	ENSG00000136451	chr17
ACHE_SERT_LC_WM	ZDHHC21	0.466552	0.00599867	0.0638318	2.76536	ENSG00000175893	chr9
ACHE_SERT_LC_WM	FDFT1	-0.290207	0.00389651	0.0520663	-2.9065	ENSG00000079459	chr8
ACHE_SERT_LC_WM	CREBBP	0.474185	0.00598088	0.0638091	2.76635	ENSG00000005339	chr16
ACHE_SERT_LC_WM	CASC4	0.368923	0.00500601	0.058403	2.82522	ENSG00000166734	chr15
ACHE_SERT_LC_WM	GTPBP6	0.626739	0.00737216	0.0731164	2.69588	ENSG00000178605	chrX
ACHE_SERT_LC_WM	FH	-0.436832	0.00573026	0.0621936	-2.7806	ENSG00000091483	chr1
ACHE_SERT_LC_WM	VPS13C	0.446392	0.00549221	0.060755	2.79467	ENSG00000129003	chr15
ACHE_SERT_LC_WM	RER1	-0.359951	0.00525858	0.0597805	-2.80903	ENSG00000157916	chr1
ACHE_SERT_LC_WM	INPP4A	-0.426017	0.00552318	0.060755	-2.79281	ENSG00000040933	chr2
ACHE_SERT_LC_WM	FAAP20	-0.386815	0.00565907	0.0615849	-2.78476	ENSG00000162585	chr1
ACHE_SERT_LC_WM	FN3K	-0.681475	0.00736014	0.0731164	-2.69643	ENSG00000167363	chr17
ACHE_SERT_LC_WM	EPB41L5	0.650837	0.00726269	0.0726358	2.70097	ENSG00000115109	chr2
ACHE_SERT_LC_WM	AFF3	-0.507393	0.00619955	0.0652875	-2.75435	ENSG00000144218	chr2
ACHE_SERT_LC_WM	EWSR1	-0.384861	0.00513055	0.0593353	-2.81714	ENSG00000182944	chr22
ACHE_SERT_LC_WM	IFT27	0.610496	0.00681479	0.0696956	2.72254	ENSG00000100360	chr22
ACHE_SERT_LC_WM	NCAN	0.537411	0.00610171	0.0645484	2.75967	ENSG00000130287	chr19
ACHE_SERT_LC_WM	COPS7A	0.419253	0.00547678	0.060755	2.7956	ENSG00000111652	chr12
ACHE_SERT_LC_WM	ERMN	-0.52636	0.00432905	0.0540982	-2.8748	ENSG00000136541	chr2
ACHE_SERT_LC_WM	STX4	-0.472782	0.00629387	0.0660248	-2.7493	ENSG00000103496	chr16
ACHE_SERT_LC_WM	TGM2	0.928719	0.00797499	0.0760644	2.66901	ENSG00000198959	chr20
ACHE_SERT_LC_WM	ARHGAP1	-0.493742	0.00609414	0.0645484	-2.76009	ENSG00000175220	chr11
ACHE_SERT_LC_WM	DUSP1	0.786058	0.00619354	0.0652875	2.75681	ENSG00000120129	chr5
ACHE_SERT_LC_WM	SKIL	0.544517	0.00674559	0.0691614	2.72598	ENSG00000136603	chr3
ACHE_SERT_LC_WM	BLVRB	-0.482195	0.00591778	0.0633848	-2.76989	ENSG00000090013	chr19
ACHE_SERT_LC_WM	NAPEPLD	-0.612348	0.00707401	0.0712735	-2.7099	ENSG00000161048	chr7
ACHE_SERT_LC_WM	WASF2	0.493412	0.00622071	0.0654258	2.75321	ENSG00000158195	chr1
ACHE_SERT_LC_WM	MLH1	0.635278	0.00753596	0.0739806	2.68839	ENSG00000076242	chr3
ACHE_SERT_LC_WM	PDZD4	-0.415974	0.00532761	0.0600627	-2.80473	ENSG00000067840	chrX
ACHE_SERT_LC_WM	MYADM	-0.489034	0.00635011	0.0663586	-2.74631	ENSG00000179820	chr19
ACHE_SERT_LC_WM	NR2F1	0.443115	0.00520386	0.0596151	2.81248	ENSG00000175745	chr5
ACHE_SERT_LC_WM	TMEM9	0.333736	0.00473989	0.0566493	2.84309	ENSG00000116857	chr1
ACHE_SERT_LC_WM	PRDM2	-0.472156	0.00647852	0.0671838	-2.73959	ENSG00000116731	chr1
ACHE_SERT_LC_WM	SLC1A3	0.533039	0.00430542	0.0540603	2.87687	ENSG00000079215	chr5
ACHE_SERT_LC_WM	SUGP2	0.34865	0.00565559	0.0615849	2.78496	ENSG00000064607	chr19
ACHE_SERT_LC_WM	RARRES2	-0.637639	0.00687932	0.0700917	-2.71935	ENSG00000106538	chr7
ACHE_SERT_LC_WM	PGPEP1	0.661313	0.00764735	0.0744726	2.68338	ENSG00000130517	chr19
ACHE_SERT_LC_WM	SLC25A5	-0.4328	0.00497186	0.0582265	-2.82746	ENSG00000005022	chrX
ACHE_SERT_LC_WM	ARV1	0.583821	0.00754237	0.0739806	2.6881	ENSG00000173409	chr1
ACHE_SERT_LC_WM	SYT16	0.550164	0.00713342	0.0716065	2.70707	ENSG00000139973	chr14
ACHE_SERT_LC_WM	SUMF2	0.454556	0.00658447	0.0678509	2.73413	ENSG00000129103	chr7
ACHE_SERT_LC_WM	PTAR1	0.602982	0.00759515	0.0741414	2.68572	ENSG00000188647	chr9
ACHE_SERT_LC_WM	KLK6	-0.639494	0.00651139	0.067411	-2.73856	ENSG00000167755	chr19
ACHE_SERT_LC_WM	CASKIN1	-0.366695	0.00524757	0.0597805	-2.80972	ENSG00000167971	chr16
ACHE_SERT_LC_WM	CYBC1	0.653751	0.00827958	0.0782286	2.65613	ENSG00000178927	chr17
ACHE_SERT_LC_WM	HPCAL1	-0.310985	0.00394556	0.0521846	-2.90249	ENSG00000115756	chr2
ACHE_SERT_LC_WM	MAPRE1	0.580465	0.00738888	0.0731795	2.69511	ENSG00000101367	chr20
ACHE_SERT_LC_WM	ARNT2	0.33553	0.00531846	0.0600627	2.8053	ENSG00000172379	chr15
ACHE_SERT_LC_WM	BAG1	-0.318015	0.00522208	0.0596151	-2.81133	ENSG00000107262	chr9
ACHE_SERT_LC_WM	DCAF6	0.55097	0.00780322	0.0753502	2.67648	ENSG00000143164	chr1
ACHE_SERT_LC_WM	RFFL	-0.519015	0.00726178	0.0726358	-2.70101	ENSG00000092871	chr17
ACHE_SERT_LC_WM	ROGDI	-0.34508	0.00561642	0.061375	-2.78727	ENSG00000067836	chr16
ACHE_SERT_LC_WM	ARHGDIA	0.33192	0.00464833	0.0559403	2.84946	ENSG00000141522	chr17
ACHE_SERT_LC_WM	MED8	-0.585725	0.00803071	0.076418	-2.66663	ENSG00000159479	chr1
ACHE_SERT_LC_WM	HERC3	0.549754	0.00759051	0.0741414	2.68593	ENSG00000138641	chr4
ACHE_SERT_LC_WM	NSG1	-0.270232	0.00366101	0.0500709	-2.92645	ENSG00000168824	chr4
ACHE_SERT_LC_WM	SEPTIN11	0.442159	0.00659665	0.0678905	2.73351	ENSG00000138758	chr4
ACHE_SERT_LC_WM	GNA13	0.510223	0.00780769	0.0753502	2.67628	ENSG00000120063	chr17
ACHE_SERT_LC_WM	EIF4G2	0.223722	0.00376275	0.0508626	2.91769	ENSG00000110321	chr11
ACHE_SERT_LC_WM	ILRUN	-0.38414	0.0064107	0.0668205	-2.74312	ENSG00000196821	chr6
ACHE_SERT_LC_WM	C5orf38	-0.631656	0.00869785	0.0809408	-2.63911	ENSG00000186493	chr5
ACHE_SERT_LC_WM	ITIH5	0.655487	0.00876212	0.0811591	2.63657	ENSG00000123243	chr10
ACHE_SERT_LC_WM	SIGIRR	-0.623224	0.00832457	0.0783849	-2.65426	ENSG00000185187	chr11
ACHE_SERT_LC_WM	TPM2	0.8512	0.00965731	0.0859021	2.6027	ENSG00000198467	chr9
ACHE_SERT_LC_WM	CTDSPL	0.692972	0.00937259	0.0846164	2.61315	ENSG00000144677	chr3
ACHE_SERT_LC_WM	AVL9	-0.402233	0.00681217	0.0696956	-2.72267	ENSG00000105778	chr7
ACHE_SERT_LC_WM	GRM5	0.652807	0.00872775	0.0811173	2.63793	ENSG00000168959	chr11
ACHE_SERT_LC_WM	SLK	0.469206	0.00775232	0.0752202	2.67872	ENSG00000065613	chr10
ACHE_SERT_LC_WM	SDCBP	0.320589	0.00561719	0.061375	2.78722	ENSG00000137575	chr8
ACHE_SERT_LC_WM	KLHL1	-0.537297	0.00795132	0.0760644	-2.67003	ENSG00000150361	chr13
ACHE_SERT_LC_WM	C4orf48	-0.291375	0.00404358	0.0526072	-2.8946	ENSG00000243449	chr4
ACHE_SERT_LC_WM	SNRPA	0.535479	0.00875882	0.0811591	2.6367	ENSG00000077312	chr19
ACHE_SERT_LC_WM	RRAGB	-0.525541	0.00832906	0.0783849	-2.65408	ENSG00000083750	chrX
ACHE_SERT_LC_WM	ATP6V1G1	0.276421	0.00510404	0.0591793	2.81885	ENSG00000136888	chr9
ACHE_SERT_LC_WM	NDUFB2	-0.370172	0.00434322	0.0540982	-2.87245	ENSG00000090266	chr7
ACHE_SERT_LC_WM	ARL16	-0.516982	0.00828258	0.0782286	-2.65601	ENSG00000214087	chr17
[truncated: 39,952 more rows]

## Sheet: APOE by Ancestry (AA E2-EA E2)
Domain	Gene Symbol	logFC	p value	FDR	t statistic	Gene ID	Chromosome
[truncated: 40,755 more rows]

[truncated: 9 more sheets: APOE w.in Ancestry (AA E4-AA E2, APOE win Ancestry (EA E4-EA E2), APOE (E4hom-All Other), APOE (E4hom-E4het), APOE (E4hom-Any E2), APOE (E4het-Any E2), APOE (E2het-Any E4), APOE (E2hom-Any E4), Ancestry (AA-EA)]
