# Supplementary material for: Impact of Alzheimer’s disease risk factors and local neuromelanin content on the transcriptomic landscape of the human locus coeruleus
Source: bioRxiv. 2025 Oct 29:2025.10.29.685354. Preprint. [Version 1] doi: 10.1101/2025.10.29.685354 (PMC12636595; doi:10.1101/2025.10.29.685354)
Supplement: Supplement 14 — Table S12. Ancestry-haplotype DE enrichments in MSigDB gene sets. The first sheet lists those GSEA results that were significant (FDR<0.05) from E4-E2 analysis in a domain for only one ancestry. The remaining sheets provide all FDR<0.05 GSEA results from ancestry-specific haplotype-DE (AA E4-E2 and EA E4-E2) and single-ancestry haplotype-DE (E4 AA-EA and E2 AA-EA). [file media-14.xlsx]

## Sheet: EA or AA E4vE2 unique GSEA hits
Column information	Yes: testing for enrichment at + or - extremes of DE; No: testing for enrichment of DE overall	Domain tested for DE	DE contrast	DE Direction tested for enrichment	As provided by MsigDB	fgsea-reported	fgsea-reported; only tests FDR<0.05 listed.	fgsea-reported. Directional tests: ES and NES >0 (<0): E4 upregulated vs E2 (downregulated) genes enriched in the ancestry group listed in column E. NONdirectional tests: ES and NES >0: Strongly DE genes enriched or <0: strongly DE genes depleted		fgsea-reported	fgsea-reported	fgsea-reported
Geneset Source	Directional test?	Domain	Comparison	Tested Enrichment Direction	Pathway Name	p-value	FDR	NES (Norm. Enrichment Score)	Enrichment Score	Leading Edge Genes	Geneset Size	log2 Error
msigdb	Yes	ACHE_SERT_LC_WM	E4AA_vs_E2AA	E4AA_down	ABE_INNER_EAR	0.00049999	0.0149648	-2.5845	-0.534891	ENSG00000189058, ENSG00000120885, ENSG00000168899, ENSG00000018625, ENSG00000100473, ENSG00000178922, ENSG00000114115, ENSG00000198832, ENSG00000122026, ENSG00000083845, ENSG00000221983, ENSG00000087250, ENSG00000116661, ENSG00000189171, ENSG00000006611, ENSG00000111341, ENSG00000021300, ENSG00000118298, ENSG00000142534, ENSG00000173992, ENSG00000092758, ENSG00000104979, ENSG00000167779	34	0.291377
msigdb	Yes	Oligo_Astro	E4EA_vs_E2EA	E4EA_down	ABE_INNER_EAR	0.000125834	0.00322199	-2.82616	-0.554476	ENSG00000123384, ENSG00000111341, ENSG00000018625, ENSG00000142534, ENSG00000120885, ENSG00000183722, ENSG00000136942, ENSG00000114115, ENSG00000108107, ENSG00000087250, ENSG00000168899, ENSG00000178922, ENSG00000122026, ENSG00000083845, ENSG00000144713, ENSG00000162191	34	0.518848
msigdb	Yes	Astro	E4EA_vs_E2EA	E4EA_down	ABRAHAM_ALPC_VS_MULTIPLE_MYELOMA_UP	0.00113998	0.0217348	-2.61081	-0.626804	ENSG00000177606, ENSG00000135218, ENSG00000107562, ENSG00000130203, ENSG00000139687, ENSG00000110092, ENSG00000026508, ENSG00000115461	19	0.191822
msigdb	Yes	Astro	E4EA_vs_E2EA	E4EA_down	ACEVEDO_LIVER_CANCER_DN	0.000699986	0.0151254	-1.63743	-0.299568	ENSG00000142871, ENSG00000135744, ENSG00000115738, ENSG00000111275, ENSG00000110651, ENSG00000148672, ENSG00000198417, ENSG00000206172, ENSG00000114698, ENSG00000171867, ENSG00000125144, ENSG00000109501, ENSG00000129151, ENSG00000160226, ENSG00000092820, ENSG00000118271, ENSG00000171766, ENSG00000134107, ENSG00000127528, ENSG00000170345, ENSG00000144199, ENSG00000092621, ENSG00000182054, ENSG0000…	303	0.245527
msigdb	Yes	LC	E4EA_vs_E2EA	E4EA_down	ACEVEDO_LIVER_CANCER_DN	0.000579988	0.0147089	-1.66973	-0.295094	ENSG00000135744, ENSG00000125144, ENSG00000118271, ENSG00000129151, ENSG00000125148, ENSG00000205364, ENSG00000148672, ENSG00000092621, ENSG00000110092, ENSG00000165795, ENSG00000127528, ENSG00000171766, ENSG00000145555, ENSG00000171867, ENSG00000142871, ENSG00000155324, ENSG00000198417, ENSG00000134817, ENSG00000087077, ENSG00000115738, ENSG00000169710, ENSG00000182054, ENSG00000123179, ENSG0000…	303	0.270151
msigdb	Yes	ACHE_SERT_Npep	E4EA_vs_E2EA	E4EA_down	ACEVEDO_LIVER_TUMOR_VS_NORMAL_ADJACENT_TISSUE_DN	0.00123998	0.0216531	-1.90491	-0.359469	ENSG00000125144, ENSG00000189056, ENSG00000092621, ENSG00000165795, ENSG00000198417, ENSG00000171867, ENSG00000205364, ENSG00000155324, ENSG00000182600, ENSG00000160226, ENSG00000092820, ENSG00000148672, ENSG00000127884, ENSG00000183837, ENSG00000084754, ENSG00000164050, ENSG00000129151, ENSG00000167588, ENSG00000072778, ENSG00000125148, ENSG00000087077, ENSG00000163848, ENSG00000167601, ENSG0000…	128	0.183851
msigdb	Yes	LC	E4EA_vs_E2EA	E4EA_down	ACEVEDO_LIVER_TUMOR_VS_NORMAL_ADJACENT_TISSUE_DN	2.80647e-05	0.00176754	-2.20641	-0.410132	ENSG00000125144, ENSG00000129151, ENSG00000125148, ENSG00000205364, ENSG00000183837, ENSG00000148672, ENSG00000092621, ENSG00000110092, ENSG00000165795, ENSG00000167601, ENSG00000145555, ENSG00000171867, ENSG00000172086, ENSG00000155324, ENSG00000198417, ENSG00000087077, ENSG00000187193, ENSG00000160226, ENSG00000120915, ENSG00000092820, ENSG00000134278, ENSG00000132361, ENSG00000133872, ENSG0000…	128	0.57561
msigdb	Yes	ACHE_SERT_Npep	E4AA_vs_E2AA	E4AA_up	ACEVEDO_METHYLATED_IN_LIVER_CANCER_DN	1.77325e-05	0.00112213	2.00592	0.305785	ENSG00000196358, ENSG00000168314, ENSG00000174501, ENSG00000130294, ENSG00000113578, ENSG00000130226, ENSG00000168280, ENSG00000118689, ENSG00000140945, ENSG00000066933, ENSG00000185518, ENSG00000198300, ENSG00000182732, ENSG00000137501, ENSG00000180660, ENSG00000183955, ENSG00000083097, ENSG00000164114, ENSG00000134369, ENSG00000132334, ENSG00000073670, ENSG00000162595, ENSG00000130821, ENSG0000…	285	0.57561
msigdb	Yes	Astro	E4EA_vs_E2EA	E4EA_up	DESCARTES_FETAL_CEREBRUM_OLIGODENDROCYTES	1.26471e-09	5.25211e-07	3.74643	0.789916	ENSG00000105695, ENSG00000189058, ENSG00000013297, ENSG00000124920, ENSG00000168314, ENSG00000103089, ENSG00000169562, ENSG00000205927, ENSG00000064787, ENSG00000065361, ENSG00000204655, ENSG00000174607, ENSG00000184221, ENSG00000138311, ENSG00000100146, ENSG00000128242, ENSG00000164303	25	0.788187
msigdb	Yes	Oligo_Astro	E4AA_vs_E2AA	E4AA_up	ACEVEDO_METHYLATED_IN_LIVER_CANCER_DN	0.000879982	0.0234821	1.73818	0.272431	ENSG00000196358, ENSG00000134313, ENSG00000026652, ENSG00000168314, ENSG00000197535, ENSG00000177301, ENSG00000118689, ENSG00000066933, ENSG00000166974, ENSG00000170396, ENSG00000170903, ENSG00000132561, ENSG00000130294, ENSG00000107929, ENSG00000198947, ENSG00000083097, ENSG00000164418, ENSG00000088538, ENSG00000170921, ENSG00000164114, ENSG00000116918, ENSG00000135541, ENSG00000164796, ENSG0000…	285	0.218641
msigdb	Yes	Oligo_Astro	E4AA_vs_E2AA	E4AA_down	ACEVEDO_NORMAL_TISSUE_ADJACENT_TO_LIVER_TUMOR_DN	0.000919982	0.0199439	-1.70789	-0.31277	ENSG00000044574, ENSG00000104904, ENSG00000165502, ENSG00000086061, ENSG00000197061, ENSG00000126432, ENSG00000096080, ENSG00000063854, ENSG00000166136, ENSG00000179588, ENSG00000007255, ENSG00000103018, ENSG00000090861, ENSG00000131149, ENSG00000140612, ENSG00000090520, ENSG00000188229, ENSG00000266412, ENSG00000136930, ENSG00000171206, ENSG00000148057, ENSG00000100567, ENSG00000142168, ENSG0000…	229	0.213778
msigdb	Yes	ACHE_SERT_Npep	E4AA_vs_E2AA	E4AA_down	ACEVEDO_NORMAL_TISSUE_ADJACENT_TO_LIVER_TUMOR_UP	0.00383992	0.0460133	-1.82628	-0.35517	ENSG00000023191, ENSG00000145425, ENSG00000170017, ENSG00000178449, ENSG00000111639, ENSG00000147604, ENSG00000105854, ENSG00000134153, ENSG00000173660, ENSG00000118705, ENSG00000109536, ENSG00000148303, ENSG00000125691, ENSG00000138448, ENSG00000157045, ENSG00000185432, ENSG00000137818, ENSG00000188846, ENSG00000277443, ENSG00000087502, ENSG00000105976, ENSG00000122873, ENSG00000096746, ENSG0000…	106	0.104053
msigdb	Yes	ACHE_SERT_Npep	E4EA_vs_E2EA	E4EA_down	AIZARANI_LIVER_C10_MVECS_1	2.59678e-06	0.000231601	-2.20748	-0.408197	ENSG00000113140, ENSG00000162407, ENSG00000152661, ENSG00000170989, ENSG00000136160, ENSG00000117318, ENSG00000152583, ENSG00000148175, ENSG00000114315, ENSG00000127528, ENSG00000154721, ENSG00000100234, ENSG00000143603, ENSG00000171444, ENSG00000125968, ENSG00000026025, ENSG00000101955, ENSG00000136826, ENSG00000107562, ENSG00000179604, ENSG00000162599, ENSG00000113594, ENSG00000164125, ENSG0000…	173	0.627257
msigdb	Yes	ACHE_SERT_Npep	E4AA_vs_E2AA	E4AA_up	AIZARANI_LIVER_C10_MVECS_1	0.000243798	0.00726419	2.0056	0.316571	ENSG00000198502, ENSG00000158710, ENSG00000185551, ENSG00000118523, ENSG00000171992, ENSG00000118263, ENSG00000078401, ENSG00000104368, ENSG00000147526, ENSG00000134138, ENSG00000131386, ENSG00000169908, ENSG00000149564, ENSG00000168497, ENSG00000079308, ENSG00000126878, ENSG00000165949, ENSG00000132688, ENSG00000122679, ENSG00000069122, ENSG00000178878, ENSG00000177469, ENSG00000136068, ENSG0000…	173	0.518848
msigdb	Yes	Astro	E4EA_vs_E2EA	E4EA_down	AIZARANI_LIVER_C10_MVECS_1	1.97769e-06	0.000167398	-2.20683	-0.415251	ENSG00000162407, ENSG00000113140, ENSG00000152661, ENSG00000117318, ENSG00000135218, ENSG00000125968, ENSG00000109472, ENSG00000107562, ENSG00000152583, ENSG00000170989, ENSG00000136160, ENSG00000143603, ENSG00000018408, ENSG00000026025, ENSG00000137509, ENSG00000114315, ENSG00000154721, ENSG00000152104, ENSG00000182809, ENSG00000162599, ENSG00000111961, ENSG00000134107, ENSG00000127528, ENSG0000…	173	0.627257
msigdb	Yes	Astro	E4EA_vs_E2EA	E4EA_up	REACTOME_KINESINS	1.72633e-08	5.59543e-06	3.55257	0.743756	ENSG00000104833, ENSG00000167552, ENSG00000137267, ENSG00000123416, ENSG00000155980, ENSG00000129250, ENSG00000127824, ENSG00000174996, ENSG00000139116, ENSG00000084731, ENSG00000258947, ENSG00000130294	26	0.733762
msigdb	Yes	LC	E4EA_vs_E2EA	E4EA_down	AIZARANI_LIVER_C10_MVECS_1	8.04599e-07	0.000111378	-2.27255	-0.413455	ENSG00000162407, ENSG00000113140, ENSG00000152661, ENSG00000111341, ENSG00000171444, ENSG00000154721, ENSG00000026025, ENSG00000152583, ENSG00000170989, ENSG00000136160, ENSG00000132688, ENSG00000100234, ENSG00000135363, ENSG00000125968, ENSG00000162599, ENSG00000182809, ENSG00000127528, ENSG00000136826, ENSG00000127920, ENSG00000101955, ENSG00000148175, ENSG00000133636, ENSG00000169504, ENSG0000…	173	0.659444
msigdb	Yes	Oligo_Astro	E4EA_vs_E2EA	E4EA_down	AIZARANI_LIVER_C10_MVECS_1	3.69516e-09	3.77731e-07	-2.64817	-0.432538	ENSG00000111341, ENSG00000127920, ENSG00000100234, ENSG00000113140, ENSG00000026025, ENSG00000117318, ENSG00000142089, ENSG00000162407, ENSG00000152661, ENSG00000136826, ENSG00000172037, ENSG00000109472, ENSG00000127528, ENSG00000170989, ENSG00000171444, ENSG00000152583, ENSG00000168309, ENSG00000060138, ENSG00000125968, ENSG00000018408, ENSG00000187479, ENSG00000172889, ENSG00000148175, ENSG0000…	173	0.774939
msigdb	Yes	Oligo_Astro	E4AA_vs_E2AA	E4AA_up	AIZARANI_LIVER_C10_MVECS_1	3.62014e-05	0.0019477	2.14262	0.346504	ENSG00000136068, ENSG00000144642, ENSG00000078401, ENSG00000072163, ENSG00000132688, ENSG00000141753, ENSG00000213088, ENSG00000104368, ENSG00000162734, ENSG00000079308, ENSG00000171223, ENSG00000204301, ENSG00000111341, ENSG00000164741, ENSG00000116016, ENSG00000147526, ENSG00000167470, ENSG00000127329, ENSG00000149564, ENSG00000074590, ENSG00000071242, ENSG00000198502, ENSG00000204217, ENSG0000…	173	0.557332
msigdb	Yes	ACHE_SERT_LC_WM	E4AA_vs_E2AA	E4AA_down	AIZARANI_LIVER_C11_HEPATOCYTES_1	7.01652e-06	0.000601564	-2.34664	-0.422552	ENSG00000121691, ENSG00000130208, ENSG00000125730, ENSG00000091513, ENSG00000135929, ENSG00000100714, ENSG00000144908, ENSG00000122786, ENSG00000120885, ENSG00000129596, ENSG00000148672, ENSG00000237949, ENSG00000143416, ENSG00000116717, ENSG00000104635, ENSG00000164405, ENSG00000154723, ENSG00000111275, ENSG00000187134, ENSG00000182326, ENSG00000004799, ENSG00000143819, ENSG00000143878, ENSG0000…	112	0.610527
msigdb	Yes	ACHE_SERT_Npep	E4AA_vs_E2AA	E4AA_down	AIZARANI_LIVER_C12_NK_NKT_CELLS_4	0.000319994	0.0058816	-2.82812	-0.689947	ENSG00000109971, ENSG00000086061, ENSG00000120694, ENSG00000132965, ENSG00000116161, ENSG00000187118, ENSG00000151929	17	0.366325
msigdb	Yes	Astro	E4AA_vs_E2AA	E4AA_down	AIZARANI_LIVER_C12_NK_NKT_CELLS_4	1.87451e-06	8.00975e-05	-3.18924	-0.803291	ENSG00000132965, ENSG00000109971, ENSG00000086061, ENSG00000120694, ENSG00000204388, ENSG00000204389, ENSG00000187118, ENSG00000116161, ENSG00000144381	17	0.643552
msigdb	Yes	ACHE_SERT_Npep	E4EA_vs_E2EA	E4EA_down	AIZARANI_LIVER_C13_LSECS_2	1.96873e-05	0.00114747	-2.08923	-0.387778	ENSG00000113140, ENSG00000162407, ENSG00000136160, ENSG00000117318, ENSG00000189056, ENSG00000114315, ENSG00000127528, ENSG00000148700, ENSG00000100234, ENSG00000125968, ENSG00000134817, ENSG00000136826, ENSG00000179604, ENSG00000129946, ENSG00000117519, ENSG00000100979, ENSG00000113594, ENSG00000277443, ENSG00000136869, ENSG00000196628, ENSG00000188643, ENSG00000173918, ENSG00000134042, ENSG0000…	163	0.57561
msigdb	Yes	ACHE_SERT_Npep	E4AA_vs_E2AA	E4AA_up	AIZARANI_LIVER_C13_LSECS_2	0.000407845	0.0101117	2.00434	0.317854	ENSG00000214548, ENSG00000185551, ENSG00000118263, ENSG00000064393, ENSG00000078401, ENSG00000175745, ENSG00000147526, ENSG00000134138, ENSG00000131386, ENSG00000169908, ENSG00000162430, ENSG00000149564, ENSG00000168497, ENSG00000165949, ENSG00000122679, ENSG00000092068, ENSG00000069122, ENSG00000178878, ENSG00000177469, ENSG00000136068, ENSG00000172493, ENSG00000116016, ENSG00000072163, ENSG0000…	163	0.498493
msigdb	Yes	Astro	E4EA_vs_E2EA	E4EA_down	AIZARANI_LIVER_C13_LSECS_2	0.00151997	0.026473	-1.77655	-0.335581	ENSG00000162407, ENSG00000113140, ENSG00000117318, ENSG00000135218, ENSG00000125968, ENSG00000100979, ENSG00000046889, ENSG00000136160, ENSG00000148700, ENSG00000137509, ENSG00000114315, ENSG00000277443, ENSG00000111961, ENSG00000127528, ENSG00000117519, ENSG00000133636, ENSG00000100234, ENSG00000175745, ENSG00000185340, ENSG00000134042, ENSG00000179604, ENSG00000113594, ENSG00000112419, ENSG0000…	163	0.165909
msigdb	Yes	Astro	E4EA_vs_E2EA	E4EA_up	KEGG_MEDICUS_VARIANT_MUTATION_CAUSED_ABERRANT_SNCA_TO_ANTEROGRADE_AXONAL_TRANSPORT	3.24072e-07	7.17764e-05	3.50562	0.819931	ENSG00000104833, ENSG00000167552, ENSG00000137267, ENSG00000123416, ENSG00000145335, ENSG00000155980, ENSG00000196230, ENSG00000127824, ENSG00000174996, ENSG00000258947, ENSG00000168280	15	0.674963
msigdb	Yes	LC	E4EA_vs_E2EA	E4EA_down	AIZARANI_LIVER_C13_LSECS_2	0.000262025	0.00909152	-1.98655	-0.362714	ENSG00000162407, ENSG00000113140, ENSG00000117519, ENSG00000046889, ENSG00000136160, ENSG00000188643, ENSG00000100234, ENSG00000148700, ENSG00000125968, ENSG00000127528, ENSG00000136826, ENSG00000127920, ENSG00000145555, ENSG00000134817, ENSG00000133636, ENSG00000134042, ENSG00000253352, ENSG00000100979, ENSG00000136869, ENSG00000175745, ENSG00000117318, ENSG00000172037, ENSG00000064042, ENSG0000…	163	0.498493
msigdb	Yes	Oligo_Astro	E4EA_vs_E2EA	E4EA_down	AIZARANI_LIVER_C13_LSECS_2	3.13078e-10	3.85231e-08	-2.74984	-0.451011	ENSG00000072110, ENSG00000148926, ENSG00000102265, ENSG00000127920, ENSG00000100234, ENSG00000113140, ENSG00000117318, ENSG00000142089, ENSG00000162407, ENSG00000136826, ENSG00000172037, ENSG00000127528, ENSG00000168309, ENSG00000142173, ENSG00000125968, ENSG00000148700, ENSG00000175745, ENSG00000112419, ENSG00000134817, ENSG00000187479, ENSG00000172889, ENSG00000100979, ENSG00000136160, ENSG0000…	163	0.814036
msigdb	Yes	ACHE_SERT_LC_WM	E4AA_vs_E2AA	E4AA_down	AIZARANI_LIVER_C14_HEPATOCYTES_2	0.000679986	0.0191043	-2.16027	-0.401823	ENSG00000130208, ENSG00000125730, ENSG00000091513, ENSG00000135929, ENSG00000144908, ENSG00000151552, ENSG00000120885, ENSG00000143416, ENSG00000164405, ENSG00000154723, ENSG00000111275, ENSG00000182326, ENSG00000143819, ENSG00000132541, ENSG00000117592, ENSG00000165092, ENSG00000159403, ENSG00000083807, ENSG00000184117, ENSG00000105697, ENSG00000176171, ENSG00000164237, ENSG00000159423, ENSG0000…	80	0.249167
msigdb	Yes	LC	E4EA_vs_E2EA	E4EA_down	AIZARANI_LIVER_C14_HEPATOCYTES_2	0.000539989	0.0140155	-2.18489	-0.422572	ENSG00000125144, ENSG00000130203, ENSG00000165092, ENSG00000118271, ENSG00000169715, ENSG00000008394, ENSG00000125148, ENSG00000130208, ENSG00000171766, ENSG00000198417, ENSG00000117592, ENSG00000187193, ENSG00000182326, ENSG00000047457, ENSG00000159403, ENSG00000119711, ENSG00000087086, ENSG00000166123, ENSG00000099194, ENSG00000127884	80	0.280163
msigdb	Yes	Oligo_Astro	E4EA_vs_E2EA	E4EA_down	AIZARANI_LIVER_C17_HEPATOCYTES_3	8.82269e-06	0.000396097	-3.19607	-0.652025	ENSG00000182326, ENSG00000196136, ENSG00000120885, ENSG00000115457, ENSG00000149131, ENSG00000130208, ENSG00000130203, ENSG00000166123, ENSG00000125730, ENSG00000106565, ENSG00000143416, ENSG00000159335, ENSG00000125148, ENSG00000115414, ENSG00000159403	27	0.593325
msigdb	Yes	ACHE_SERT_LC_WM	E4AA_vs_E2AA	E4AA_down	AIZARANI_LIVER_C18_NK_NKT_CELLS_5	7.16323e-05	0.00347417	-2.49517	-0.482842	ENSG00000204287, ENSG00000182578, ENSG00000204472, ENSG00000011600, ENSG00000162511, ENSG00000163191, ENSG00000231389, ENSG00000179344, ENSG00000204257, ENSG00000158869, ENSG00000172216, ENSG00000204482, ENSG00000119655, ENSG00000086061, ENSG00000135046, ENSG00000112137, ENSG00000118515, ENSG00000089041	56	0.538434
msigdb	Yes	Astro	E4AA_vs_E2AA	E4AA_down	AIZARANI_LIVER_C18_NK_NKT_CELLS_5	9.36421e-09	6.99107e-07	-3.0249	-0.649332	ENSG00000204287, ENSG00000231389, ENSG00000086061, ENSG00000182578, ENSG00000011600, ENSG00000204472, ENSG00000026025, ENSG00000120694, ENSG00000135046, ENSG00000179344, ENSG00000162511, ENSG00000204388, ENSG00000204257, ENSG00000204482, ENSG00000158869, ENSG00000204389, ENSG00000223865, ENSG00000197746	56	0.74774
msigdb	Yes	LC	E4AA_vs_E2AA	E4AA_down	AIZARANI_LIVER_C18_NK_NKT_CELLS_5	0.000339993	0.0220399	-2.21784	-0.49742	ENSG00000182578, ENSG00000204287, ENSG00000231389, ENSG00000204472, ENSG00000118515, ENSG00000163191, ENSG00000086061, ENSG00000167996, ENSG00000179344, ENSG00000204482, ENSG00000178695, ENSG00000089041, ENSG00000135046, ENSG00000204257, ENSG00000223865, ENSG00000158869, ENSG00000116741, ENSG00000162511, ENSG00000145416, ENSG00000101439, ENSG00000112149	56	0.355054
msigdb	Yes	ACHE_SERT_Npep	E4AA_vs_E2AA	E4AA_up	AIZARANI_LIVER_C20_LSECS_3	2.52057e-07	4.58847e-05	2.40712	0.377118	ENSG00000130522, ENSG00000075420, ENSG00000214548, ENSG00000118200, ENSG00000118263, ENSG00000064393, ENSG00000147454, ENSG00000158470, ENSG00000175745, ENSG00000198752, ENSG00000169908, ENSG00000148516, ENSG00000149564, ENSG00000171316, ENSG00000134369, ENSG00000119707, ENSG00000125844, ENSG00000168497, ENSG00000163811, ENSG00000165949, ENSG00000092068, ENSG00000169554, ENSG00000153250, ENSG0000…	189	0.674963
msigdb	Yes	Astro	E4EA_vs_E2EA	E4EA_up	HE_LIM_SUN_FETAL_LUNG_C7_PCP4_POS_NEURON_CELL	1.87048e-09	7.10193e-07	3.50165	0.667629	ENSG00000173267, ENSG00000166448, ENSG00000116133, ENSG00000087085, ENSG00000087258, ENSG00000196104, ENSG00000170091, ENSG00000176956, ENSG00000136531, ENSG00000135472, ENSG00000078328, ENSG00000117152, ENSG00000155849, ENSG00000132872, ENSG00000010438, ENSG00000130822, ENSG00000213760, ENSG00000105784, ENSG00000161082, ENSG00000145920, ENSG00000151632, ENSG00000130540, ENSG00000168032, ENSG0000…	46	0.774939
msigdb	Yes	Oligo_Astro	E4EA_vs_E2EA	E4EA_down	AIZARANI_LIVER_C20_LSECS_3	2.63117e-06	0.000143891	-2.22176	-0.360464	ENSG00000072110, ENSG00000148926, ENSG00000102265, ENSG00000100234, ENSG00000113140, ENSG00000162407, ENSG00000095637, ENSG00000035403, ENSG00000170989, ENSG00000168309, ENSG00000060138, ENSG00000148516, ENSG00000127603, ENSG00000175745, ENSG00000018408, ENSG00000187479, ENSG00000167772, ENSG00000100979, ENSG00000137575, ENSG00000134042, ENSG00000075420, ENSG00000134107, ENSG00000134531, ENSG0000…	189	0.627257
msigdb	Yes	Oligo_Astro	E4AA_vs_E2AA	E4AA_up	AIZARANI_LIVER_C20_LSECS_3	6.2014e-09	2.6287e-06	2.52325	0.405612	ENSG00000127603, ENSG00000136068, ENSG00000075420, ENSG00000072364, ENSG00000008294, ENSG00000119707, ENSG00000118200, ENSG00000169554, ENSG00000162734, ENSG00000157557, ENSG00000204301, ENSG00000113649, ENSG00000148516, ENSG00000143702, ENSG00000164741, ENSG00000116016, ENSG00000148737, ENSG00000214548, ENSG00000171988, ENSG00000127329, ENSG00000144674, ENSG00000167522, ENSG00000131711, ENSG0000…	189	0.761461
msigdb	Yes	ACHE_SERT_Npep	E4EA_vs_E2EA	E4EA_down	AIZARANI_LIVER_C21_STELLATE_CELLS_1	6.84654e-10	2.21911e-07	-2.71113	-0.510504	ENSG00000113140, ENSG00000115380, ENSG00000165092, ENSG00000136160, ENSG00000142871, ENSG00000107796, ENSG00000106624, ENSG00000185650, ENSG00000100234, ENSG00000135916, ENSG00000026025, ENSG00000101955, ENSG00000169604, ENSG00000082781, ENSG00000205364, ENSG00000136826, ENSG00000107562, ENSG00000106211, ENSG00000114115, ENSG00000162599, ENSG00000123096, ENSG00000071967, ENSG00000077942, ENSG0000…	132	0.801216
msigdb	Yes	Astro	E4EA_vs_E2EA	E4EA_down	AIZARANI_LIVER_C21_STELLATE_CELLS_1	7.32144e-10	1.87105e-07	-2.6272	-0.50263	ENSG00000142871, ENSG00000113140, ENSG00000115380, ENSG00000185650, ENSG00000135916, ENSG00000107562, ENSG00000110651, ENSG00000106624, ENSG00000165092, ENSG00000136160, ENSG00000026025, ENSG00000106211, ENSG00000182326, ENSG00000127241, ENSG00000132561, ENSG00000104332, ENSG00000277443, ENSG00000123096, ENSG00000172403, ENSG00000082781, ENSG00000162599, ENSG00000170345, ENSG00000123384, ENSG0000…	132	0.801216
msigdb	Yes	LC	E4EA_vs_E2EA	E4EA_down	AIZARANI_LIVER_C21_STELLATE_CELLS_1	7.29766e-09	2.69385e-06	-2.62405	-0.486547	ENSG00000113140, ENSG00000115380, ENSG00000071967, ENSG00000165092, ENSG00000111341, ENSG00000026025, ENSG00000107796, ENSG00000205364, ENSG00000136160, ENSG00000123096, ENSG00000100234, ENSG00000186340, ENSG00000162599, ENSG00000105894, ENSG00000087116, ENSG00000136826, ENSG00000114115, ENSG00000101955, ENSG00000142871, ENSG00000106624, ENSG00000082781, ENSG00000101335, ENSG00000182326, ENSG0000…	132	0.761461
msigdb	Yes	Oligo_Astro	E4EA_vs_E2EA	E4EA_down	AIZARANI_LIVER_C21_STELLATE_CELLS_1	7.08026e-16	2.9403e-13	-3.42488	-0.570854	ENSG00000072110, ENSG00000123096, ENSG00000182326, ENSG00000106624, ENSG00000123384, ENSG00000102265, ENSG00000115380, ENSG00000111341, ENSG00000100234, ENSG00000113140, ENSG00000107796, ENSG00000185650, ENSG00000026025, ENSG00000142089, ENSG00000142871, ENSG00000077942, ENSG00000205364, ENSG00000136826, ENSG00000035403, ENSG00000172403, ENSG00000164692, ENSG00000185201, ENSG00000132561, ENSG0000…	132	1.02767
msigdb	Yes	ACHE_SERT_LC_WM	E4AA_vs_E2AA	E4AA_down	AIZARANI_LIVER_C23_KUPFFER_CELLS_3	0.00013717	0.00562611	-2.17233	-0.393946	ENSG00000204472, ENSG00000011600, ENSG00000162511, ENSG00000163191, ENSG00000124126, ENSG00000082074, ENSG00000030582, ENSG00000196352, ENSG00000111144, ENSG00000084070, ENSG00000107738, ENSG00000169756, ENSG00000067900, ENSG00000113269, ENSG00000170458, ENSG00000158869, ENSG00000025708, ENSG00000100300, ENSG00000160255, ENSG00000122862, ENSG00000177105, ENSG00000204482	104	0.518848
msigdb	Yes	Astro	E4AA_vs_E2AA	E4AA_down	AIZARANI_LIVER_C23_KUPFFER_CELLS_3	2.77854e-05	0.000843015	-2.24844	-0.45716	ENSG00000011600, ENSG00000204472, ENSG00000026025, ENSG00000135046, ENSG00000162511, ENSG00000160255, ENSG00000204388, ENSG00000204482, ENSG00000158869, ENSG00000204389, ENSG00000025708, ENSG00000197746, ENSG00000120594, ENSG00000177156, ENSG00000100300, ENSG00000219200, ENSG00000163191, ENSG00000170458, ENSG00000104904, ENSG00000143933, ENSG00000106780, ENSG00000196352, ENSG00000163931, ENSG0000…	104	0.57561
msigdb	Yes	ACHE_SERT_LC_WM	E4AA_vs_E2AA	E4AA_down	AIZARANI_LIVER_C25_KUPFFER_CELLS_4	4.5654e-08	1.12351e-05	-2.80508	-0.520529	ENSG00000204287, ENSG00000196126, ENSG00000182578, ENSG00000204472, ENSG00000011600, ENSG00000162511, ENSG00000163191, ENSG00000161921, ENSG00000231389, ENSG00000179344, ENSG00000030582, ENSG00000196352, ENSG00000026297, ENSG00000070756, ENSG00000166428, ENSG00000169756, ENSG00000204257, ENSG00000158869, ENSG00000102760, ENSG00000196735, ENSG00000160255, ENSG00000112715, ENSG00000051108, ENSG0000…	82	0.719513
msigdb	Yes	ACHE_SERT_Npep	E4AA_vs_E2AA	E4AA_down	AIZARANI_LIVER_C25_KUPFFER_CELLS_4	0.000439991	0.00764319	-2.13275	-0.423693	ENSG00000204287, ENSG00000231389, ENSG00000196126, ENSG00000182578, ENSG00000011600, ENSG00000034510, ENSG00000196735, ENSG00000158869, ENSG00000160255, ENSG00000204472, ENSG00000162511, ENSG00000204482, ENSG00000241343, ENSG00000166428, ENSG00000223865, ENSG00000179344, ENSG00000131724, ENSG00000161921, ENSG00000102760, ENSG00000101439, ENSG00000030582, ENSG00000112715, ENSG00000026025, ENSG0000…	82	0.311045
msigdb	Yes	Astro	E4AA_vs_E2AA	E4AA_down	AIZARANI_LIVER_C25_KUPFFER_CELLS_4	1.41482e-08	1.00008e-06	-2.75698	-0.571706	ENSG00000204287, ENSG00000196126, ENSG00000231389, ENSG00000182578, ENSG00000011600, ENSG00000204472, ENSG00000196735, ENSG00000026025, ENSG00000135046, ENSG00000179344, ENSG00000162511, ENSG00000160255, ENSG00000166428, ENSG00000204257, ENSG00000204482, ENSG00000158869, ENSG00000026297, ENSG00000223865, ENSG00000131724, ENSG00000197746, ENSG00000070756, ENSG00000163191, ENSG00000196352, ENSG0000…	82	0.74774
msigdb	Yes	LC	E4AA_vs_E2AA	E4AA_down	AIZARANI_LIVER_C25_KUPFFER_CELLS_4	6.854e-07	0.000216864	-2.47499	-0.536708	ENSG00000182578, ENSG00000204287, ENSG00000196126, ENSG00000231389, ENSG00000204472, ENSG00000118515, ENSG00000102760, ENSG00000048740, ENSG00000163191, ENSG00000161921, ENSG00000131724, ENSG00000196735, ENSG00000070756, ENSG00000167996, ENSG00000179344, ENSG00000189067, ENSG00000204482, ENSG00000178695, ENSG00000091317, ENSG00000166428, ENSG00000135046, ENSG00000163041, ENSG00000112715, ENSG0000…	82	0.659444
msigdb	Yes	LC	E4AA_vs_E2AA	E4AA_down	AIZARANI_LIVER_C28_NK_NKT_CELLS_6	1.54986e-05	0.00231416	-2.46468	-0.555471	ENSG00000126860, ENSG00000185477, ENSG00000102760, ENSG00000111348, ENSG00000177954, ENSG00000145675, ENSG00000178573, ENSG00000048740, ENSG00000168214, ENSG00000107485, ENSG00000213741, ENSG00000157404, ENSG00000158321, ENSG00000115935, ENSG00000135046, ENSG00000241343, ENSG00000010810, ENSG00000069849, ENSG00000122862, ENSG00000133639, ENSG00000163346	53	0.57561
msigdb	Yes	ACHE_SERT_Npep	E4EA_vs_E2EA	E4EA_down	AIZARANI_LIVER_C29_MVECS_2	9.4976e-07	0.000102613	-2.14855	-0.393242	ENSG00000162407, ENSG00000152661, ENSG00000170989, ENSG00000117318, ENSG00000152583, ENSG00000148175, ENSG00000142871, ENSG00000183255, ENSG00000127528, ENSG00000114698, ENSG00000154721, ENSG00000100234, ENSG00000143603, ENSG00000125968, ENSG00000026025, ENSG00000101955, ENSG00000124942, ENSG00000136826, ENSG00000106211, ENSG00000197747, ENSG00000147027, ENSG00000162599, ENSG00000178695, ENSG0000…	207	0.659444
msigdb	Yes	Astro	E4EA_vs_E2EA	E4EA_down	AIZARANI_LIVER_C29_MVECS_2	1.77133e-06	0.000150892	-2.10975	-0.393005	ENSG00000142871, ENSG00000162407, ENSG00000152661, ENSG00000147027, ENSG00000117318, ENSG00000183255, ENSG00000125968, ENSG00000100979, ENSG00000087903, ENSG00000109472, ENSG00000046889, ENSG00000152583, ENSG00000170989, ENSG00000143603, ENSG00000018408, ENSG00000026025, ENSG00000106211, ENSG00000114698, ENSG00000178209, ENSG00000154721, ENSG00000152104, ENSG00000132561, ENSG00000163110, ENSG0000…	207	0.643552
msigdb	Yes	LC	E4EA_vs_E2EA	E4EA_down	AIZARANI_LIVER_C29_MVECS_2	1.08666e-06	0.000133709	-2.1324	-0.383974	ENSG00000162407, ENSG00000152661, ENSG00000111341, ENSG00000128849, ENSG00000154721, ENSG00000163110, ENSG00000026025, ENSG00000152583, ENSG00000046889, ENSG00000170989, ENSG00000188643, ENSG00000100234, ENSG00000135363, ENSG00000125968, ENSG00000162599, ENSG00000182809, ENSG00000127528, ENSG00000136826, ENSG00000127920, ENSG00000124942, ENSG00000183255, ENSG00000101955, ENSG00000142871, ENSG0000…	207	0.643552
msigdb	Yes	Oligo_Astro	E4EA_vs_E2EA	E4EA_down	AIZARANI_LIVER_C29_MVECS_2	2.03184e-13	5.40021e-11	-2.83771	-0.4577	ENSG00000072110, ENSG00000183255, ENSG00000102265, ENSG00000111341, ENSG00000127920, ENSG00000100234, ENSG00000026025, ENSG00000114698, ENSG00000117318, ENSG00000142089, ENSG00000142871, ENSG00000162407, ENSG00000124942, ENSG00000152661, ENSG00000136826, ENSG00000172037, ENSG00000109472, ENSG00000127528, ENSG00000170989, ENSG00000178209, ENSG00000152583, ENSG00000185201, ENSG00000168309, ENSG0000…	207	0.943632
msigdb	Yes	ACHE_SERT_LC_WM	E4AA_vs_E2AA	E4AA_down	AIZARANI_LIVER_C2_KUPFFER_CELLS_1	9.10792e-14	1.34483e-10	-3.19512	-0.580058	ENSG00000173369, ENSG00000204287, ENSG00000196126, ENSG00000182578, ENSG00000204472, ENSG00000130429, ENSG00000011600, ENSG00000162511, ENSG00000163191, ENSG00000173372, ENSG00000161921, ENSG00000231389, ENSG00000107798, ENSG00000179344, ENSG00000030582, ENSG00000026297, ENSG00000084070, ENSG00000107738, ENSG00000070756, ENSG00000166428, ENSG00000169756, ENSG00000148908, ENSG00000067900, ENSG0000…	103	0.954542
msigdb	Yes	ACHE_SERT_Npep	E4AA_vs_E2AA	E4AA_down	AIZARANI_LIVER_C2_KUPFFER_CELLS_1	1.24285e-11	1.05199e-09	-2.92886	-0.570573	ENSG00000173369, ENSG00000204287, ENSG00000231389, ENSG00000196126, ENSG00000182578, ENSG00000139970, ENSG00000011600, ENSG00000034510, ENSG00000148908, ENSG00000111229, ENSG00000107798, ENSG00000092964, ENSG00000196735, ENSG00000158869, ENSG00000160255, ENSG00000173372, ENSG00000204472, ENSG00000162511, ENSG00000204482, ENSG00000241343, ENSG00000124491, ENSG00000166428, ENSG00000130429, ENSG0000…	103	0.875325
msigdb	Yes	Astro	E4AA_vs_E2AA	E4AA_down	AIZARANI_LIVER_C2_KUPFFER_CELLS_1	4.92855e-17	1.72357e-14	-3.23366	-0.658039	ENSG00000204287, ENSG00000196126, ENSG00000231389, ENSG00000173369, ENSG00000182578, ENSG00000011600, ENSG00000204472, ENSG00000196735, ENSG00000026025, ENSG00000135046, ENSG00000179344, ENSG00000148908, ENSG00000173372, ENSG00000162511, ENSG00000160255, ENSG00000139970, ENSG00000166428, ENSG00000204257, ENSG00000204482, ENSG00000158869, ENSG00000026297, ENSG00000107798, ENSG00000223865, ENSG0000…	103	1.06721
msigdb	Yes	LC	E4AA_vs_E2AA	E4AA_down	AIZARANI_LIVER_C2_KUPFFER_CELLS_1	3.08002e-11	4.09304e-08	-2.73135	-0.582285	ENSG00000182578, ENSG00000204287, ENSG00000196126, ENSG00000107798, ENSG00000231389, ENSG00000204472, ENSG00000173369, ENSG00000118515, ENSG00000102760, ENSG00000048740, ENSG00000139970, ENSG00000163191, ENSG00000161921, ENSG00000168214, ENSG00000124491, ENSG00000173372, ENSG00000131724, ENSG00000196735, ENSG00000107738, ENSG00000070756, ENSG00000167996, ENSG00000179344, ENSG00000204482, ENSG0000…	103	0.851339
msigdb	Yes	ACHE_SERT_Npep	E4AA_vs_E2AA	E4AA_up	AIZARANI_LIVER_C30_HEPATOCYTES_4	2.52722e-05	0.00147299	2.16448	0.338667	ENSG00000010404, ENSG00000164742, ENSG00000107957, ENSG00000182871, ENSG00000118689, ENSG00000147454, ENSG00000067082, ENSG00000116754, ENSG00000113742, ENSG00000132424, ENSG00000078142, ENSG00000143324, ENSG00000113916, ENSG00000119820, ENSG00000090905, ENSG00000088888, ENSG00000157741, ENSG00000108924, ENSG00000184787, ENSG00000118985, ENSG00000064607, ENSG00000116260, ENSG00000137642, ENSG0000…	192	0.57561
msigdb	Yes	Astro	E4EA_vs_E2EA	E4EA_up	KEGG_MEDICUS_PATHOGEN_SALMONELLA_SIFA_TO_MICROTUBULE_PLUS_END_DIRECTED_TRANSPORT	6.76886e-07	0.000132281	3.45422	0.807909	ENSG00000104833, ENSG00000167552, ENSG00000137267, ENSG00000123416, ENSG00000155980, ENSG00000196230, ENSG00000127824, ENSG00000174996, ENSG00000258947, ENSG00000168280	15	0.659444
msigdb	Yes	Oligo_Astro	E4AA_vs_E2AA	E4AA_up	AIZARANI_LIVER_C30_HEPATOCYTES_4	0.000879982	0.0234821	1.8819	0.302185	ENSG00000182871, ENSG00000113742, ENSG00000162378, ENSG00000118689, ENSG00000151914, ENSG00000167196, ENSG00000108924, ENSG00000112992, ENSG00000248092, ENSG00000164742, ENSG00000116260, ENSG00000165055, ENSG00000165029, ENSG00000174306, ENSG00000135108, ENSG00000090905, ENSG00000140538, ENSG00000215252, ENSG00000135541, ENSG00000089057, ENSG00000133059, ENSG00000100418, ENSG00000170145, ENSG0000…	192	0.218641
msigdb	Yes	ACHE_SERT_Npep	E4AA_vs_E2AA	E4AA_up	AIZARANI_LIVER_C31_KUPFFER_CELLS_5	0.00153997	0.0250179	2.2972	0.406788	ENSG00000070961, ENSG00000108848, ENSG00000147454, ENSG00000038427, ENSG00000028277, ENSG00000090905, ENSG00000119707, ENSG00000140323, ENSG00000125148, ENSG00000169554, ENSG00000106261, ENSG00000167703, ENSG00000099860, ENSG00000122786, ENSG00000114857, ENSG00000115355, ENSG00000203727, ENSG00000140538, ENSG00000069424, ENSG00000076641, ENSG00000123200, ENSG00000168610, ENSG00000008083	59	0.164819
msigdb	Yes	Oligo_Astro	E4EA_vs_E2EA	E4EA_down	AIZARANI_LIVER_C32_MVECS_3	6.2608e-05	0.00188235	-2.4975	-0.438943	ENSG00000072110, ENSG00000100234, ENSG00000142089, ENSG00000136826, ENSG00000127528, ENSG00000162692, ENSG00000132561, ENSG00000125968, ENSG00000185885, ENSG00000018408, ENSG00000187479, ENSG00000134107, ENSG00000130303, ENSG00000234745, ENSG00000221869, ENSG00000134352, ENSG00000144655, ENSG00000068001, ENSG00000150938, ENSG00000101955, ENSG00000162599, ENSG00000204592, ENSG00000152137, ENSG0000…	76	0.538434
msigdb	Yes	ACHE_SERT_Npep	E4EA_vs_E2EA	E4EA_down	AIZARANI_LIVER_C33_STELLATE_CELLS_2	0.000859983	0.0167325	-2.0225	-0.388409	ENSG00000113140, ENSG00000117318, ENSG00000152583, ENSG00000107796, ENSG00000100234, ENSG00000026025, ENSG00000169604, ENSG00000172201, ENSG00000162599, ENSG00000133392, ENSG00000183722, ENSG00000135424, ENSG00000115461, ENSG00000154380, ENSG00000076641, ENSG00000111341, ENSG00000129116, ENSG00000142173, ENSG00000109610, ENSG00000153902, ENSG00000109472, ENSG00000101335, ENSG00000145012, ENSG0000…	100	0.2212
msigdb	Yes	ACHE_SERT_Npep	E4AA_vs_E2AA	E4AA_up	AIZARANI_LIVER_C33_STELLATE_CELLS_2	6.3736e-05	0.00268885	2.37909	0.395043	ENSG00000185551, ENSG00000160801, ENSG00000115461, ENSG00000108848, ENSG00000104368, ENSG00000164330, ENSG00000074181, ENSG00000009954, ENSG00000065534, ENSG00000143776, ENSG00000079308, ENSG00000168268, ENSG00000069122, ENSG00000182492, ENSG00000151150, ENSG00000108387, ENSG00000078674, ENSG00000135424, ENSG00000116016, ENSG00000142156, ENSG00000122786, ENSG00000144642, ENSG00000150093, ENSG0000…	100	0.538434
msigdb	Yes	Astro	E4AA_vs_E2AA	E4AA_up	REACTOME_A_TETRASACCHARIDE_LINKER_SEQUENCE_IS_REQUIRED_FOR_GAG_SYNTHESIS	4.04403e-06	0.000511821	3.37918	0.749138	ENSG00000182492, ENSG00000173546, ENSG00000130287, ENSG00000114646, ENSG00000124145, ENSG00000149541, ENSG00000162512, ENSG00000063660, ENSG00000147257, ENSG00000132692, ENSG00000112309	18	0.610527
msigdb	Yes	LC	E4EA_vs_E2EA	E4EA_down	AIZARANI_LIVER_C33_STELLATE_CELLS_2	0.00347993	0.0497791	-1.8838	-0.357155	ENSG00000113140, ENSG00000111341, ENSG00000026025, ENSG00000152583, ENSG00000107796, ENSG00000100234, ENSG00000162599, ENSG00000105894, ENSG00000101335, ENSG00000169604, ENSG00000117318, ENSG00000135424, ENSG00000109472, ENSG00000198467, ENSG00000172201, ENSG00000140391, ENSG00000196924, ENSG00000102804, ENSG00000179915, ENSG00000160801, ENSG00000109610, ENSG00000154380, ENSG00000185201, ENSG0000…	100	0.109338
msigdb	Yes	Oligo_Astro	E4EA_vs_E2EA	E4EA_down	AIZARANI_LIVER_C33_STELLATE_CELLS_2	7.98907e-06	0.000369919	-2.52156	-0.431165	ENSG00000111341, ENSG00000196924, ENSG00000100234, ENSG00000113140, ENSG00000107796, ENSG00000026025, ENSG00000117318, ENSG00000109472, ENSG00000164692, ENSG00000152583, ENSG00000185201, ENSG00000105655, ENSG00000172201, ENSG00000142173, ENSG00000133392, ENSG00000164330, ENSG00000183722, ENSG00000187479, ENSG00000154380, ENSG00000140416, ENSG00000109610, ENSG00000169604, ENSG00000078674, ENSG0000…	100	0.593325
msigdb	Yes	Oligo_Astro	E4AA_vs_E2AA	E4AA_up	AIZARANI_LIVER_C33_STELLATE_CELLS_2	7.16323e-05	0.00335184	2.3071	0.391068	ENSG00000105655, ENSG00000164330, ENSG00000116604, ENSG00000144642, ENSG00000133392, ENSG00000151914, ENSG00000107796, ENSG00000196924, ENSG00000108848, ENSG00000104368, ENSG00000213160, ENSG00000079308, ENSG00000111341, ENSG00000164741, ENSG00000116016, ENSG00000074181, ENSG00000131711, ENSG00000112902, ENSG00000065534, ENSG00000138758, ENSG00000167460, ENSG00000139289, ENSG00000110237, ENSG0000…	100	0.538434
msigdb	Yes	Oligo_Astro	E4EA_vs_E2EA	E4EA_down	AIZARANI_LIVER_C34_MHC_II_POS_B_CELLS	0.00117998	0.019193	-2.25142	-0.402311	ENSG00000106624, ENSG00000179344, ENSG00000142534, ENSG00000127528, ENSG00000060138, ENSG00000177954, ENSG00000135916, ENSG00000164330, ENSG00000063177, ENSG00000177600, ENSG00000026297, ENSG00000105640, ENSG00000142541, ENSG00000186468, ENSG00000196126, ENSG00000149806, ENSG00000083845, ENSG00000171604, ENSG00000196735	66	0.188511
msigdb	Yes	ACHE_SERT_Npep	E4AA_vs_E2AA	E4AA_up	AIZARANI_LIVER_C39_EPCAM_POS_BILE_DUCT_CELLS_4	0.00361993	0.0451268	1.92989	0.316863	ENSG00000078401, ENSG00000067082, ENSG00000169908, ENSG00000108691, ENSG00000196586, ENSG00000130402, ENSG00000054654, ENSG00000125844, ENSG00000138760, ENSG00000159840, ENSG00000078269, ENSG00000136068, ENSG00000144959, ENSG00000066468, ENSG00000150093, ENSG00000196136, ENSG00000106211, ENSG00000167460, ENSG00000154380, ENSG00000144283, ENSG00000139514, ENSG00000151914, ENSG00000047849, ENSG0000…	112	0.107189
msigdb	Yes	Oligo_Astro	E4EA_vs_E2EA	E4EA_down	AIZARANI_LIVER_C39_EPCAM_POS_BILE_DUCT_CELLS_4	1.28519e-05	0.000532052	-2.46361	-0.416851	ENSG00000112715, ENSG00000196924, ENSG00000196136, ENSG00000124942, ENSG00000204389, ENSG00000035403, ENSG00000125398, ENSG00000163191, ENSG00000034677, ENSG00000146648, ENSG00000154380, ENSG00000140416, ENSG00000204388, ENSG00000154556, ENSG00000092820, ENSG00000123094, ENSG00000169908, ENSG00000132481, ENSG00000124145, ENSG00000100345, ENSG00000106211, ENSG00000108691, ENSG00000072210, ENSG0000…	112	0.593325
msigdb	Yes	ACHE_SERT_LC_WM	E4AA_vs_E2AA	E4AA_down	AIZARANI_LIVER_C3_NK_NKT_CELLS_2	6.94739e-06	0.000599505	-2.4985	-0.464247	ENSG00000162511, ENSG00000166710, ENSG00000082074, ENSG00000163346, ENSG00000196683, ENSG00000167526, ENSG00000231500, ENSG00000177954, ENSG00000145425, ENSG00000152518, ENSG00000177189, ENSG00000229117, ENSG00000118181, ENSG00000152495, ENSG00000108298, ENSG00000188042, ENSG00000135046, ENSG00000182899, ENSG00000105372, ENSG00000140988, ENSG00000142541, ENSG00000122026, ENSG00000198242, ENSG0000…	81	0.610527
msigdb	Yes	Astro	E4AA_vs_E2AA	E4AA_down	AIZARANI_LIVER_C3_NK_NKT_CELLS_2	8.40409e-05	0.00222032	-2.25103	-0.467268	ENSG00000135046, ENSG00000162511, ENSG00000166710, ENSG00000111348, ENSG00000196683, ENSG00000145425, ENSG00000131469, ENSG00000133872, ENSG00000142541, ENSG00000102879, ENSG00000168028, ENSG00000229117, ENSG00000140988, ENSG00000177954, ENSG00000167526, ENSG00000265681, ENSG00000198918, ENSG00000213741, ENSG00000205542, ENSG00000182899, ENSG00000143947, ENSG00000198242, ENSG00000147403, ENSG0000…	81	0.538434
msigdb	Yes	LC	E4AA_vs_E2AA	E4AA_down	AIZARANI_LIVER_C3_NK_NKT_CELLS_2	3.11502e-05	0.00401898	-2.2536	-0.489303	ENSG00000166710, ENSG00000111348, ENSG00000177954, ENSG00000048740, ENSG00000107485, ENSG00000213741, ENSG00000171791, ENSG00000188042, ENSG00000124614, ENSG00000142541, ENSG00000115935, ENSG00000135046, ENSG00000112306, ENSG00000145425, ENSG00000010810, ENSG00000122026, ENSG00000152495, ENSG00000162511, ENSG00000156482, ENSG00000080546, ENSG00000133639, ENSG00000205542, ENSG00000163346, ENSG0000…	81	0.557332
msigdb	Yes	ACHE_SERT_LC_WM	E4AA_vs_E2AA	E4AA_down	AIZARANI_LIVER_C4_EPCAM_POS_BILE_DUCT_CELLS_1	0.00241995	0.0497813	-1.90916	-0.344759	ENSG00000104267, ENSG00000183864, ENSG00000125730, ENSG00000198189, ENSG00000018408, ENSG00000120885, ENSG00000170017, ENSG00000109846, ENSG00000128283, ENSG00000141934, ENSG00000136960, ENSG00000187134, ENSG00000112715, ENSG00000143878, ENSG00000135821, ENSG00000105643, ENSG00000105971, ENSG00000064115, ENSG00000080493, ENSG00000005893, ENSG00000118785, ENSG00000166165, ENSG00000147862, ENSG0000…	109	0.131267
msigdb	Yes	ACHE_SERT_Npep	E4EA_vs_E2EA	E4EA_down	AIZARANI_LIVER_C4_EPCAM_POS_BILE_DUCT_CELLS_1	4.96715e-05	0.00231609	-2.22594	-0.424891	ENSG00000135744, ENSG00000068078, ENSG00000153822, ENSG00000142871, ENSG00000134873, ENSG00000114315, ENSG00000092621, ENSG00000125398, ENSG00000116791, ENSG00000105855, ENSG00000082781, ENSG00000112715, ENSG00000177425, ENSG00000119280, ENSG00000196739, ENSG00000157502, ENSG00000038427, ENSG00000074416, ENSG00000164050, ENSG00000080493, ENSG00000240583, ENSG00000120885, ENSG00000168264, ENSG0000…	109	0.557332
msigdb	Yes	Astro	E4AA_vs_E2AA	E4AA_down	AIZARANI_LIVER_C4_EPCAM_POS_BILE_DUCT_CELLS_1	0.00317994	0.0429453	-1.83579	-0.372018	ENSG00000125730, ENSG00000272398, ENSG00000166681, ENSG00000142871, ENSG00000136960, ENSG00000187134, ENSG00000104267, ENSG00000118785, ENSG00000120885, ENSG00000082781, ENSG00000018408, ENSG00000128739, ENSG00000143933, ENSG00000109846, ENSG00000153822, ENSG00000142949, ENSG00000103811, ENSG00000135744, ENSG00000072210, ENSG00000263001, ENSG00000141934, ENSG00000109610, ENSG00000198189, ENSG0000…	109	0.114412
msigdb	Yes	LC	E4AA_vs_E2AA	E4AA_down	AIZARANI_LIVER_C4_EPCAM_POS_BILE_DUCT_CELLS_1	1.03532e-06	0.000292732	-2.30742	-0.489903	ENSG00000068078, ENSG00000135821, ENSG00000170017, ENSG00000125730, ENSG00000136960, ENSG00000104267, ENSG00000105855, ENSG00000109846, ENSG00000118785, ENSG00000165959, ENSG00000272398, ENSG00000144677, ENSG00000106078, ENSG00000128739, ENSG00000080493, ENSG00000187134, ENSG00000124145, ENSG00000112715, ENSG00000154556, ENSG00000143933, ENSG00000157502, ENSG00000153822, ENSG00000143878, ENSG0000…	109	0.643552
msigdb	Yes	ACHE_SERT_LC_WM	E4AA_vs_E2AA	E4AA_down	AIZARANI_LIVER_C5_NK_NKT_CELLS_3	0.000819984	0.022103	-2.48888	-0.510342	ENSG00000011600, ENSG00000082074, ENSG00000132965, ENSG00000158869, ENSG00000177954, ENSG00000111670, ENSG00000160255, ENSG00000122862, ENSG00000152518, ENSG00000187118, ENSG00000108518, ENSG00000180739, ENSG00000100100, ENSG00000138767, ENSG00000048740	36	0.2266
msigdb	Yes	LC	E4AA_vs_E2AA	E4AA_down	AIZARANI_LIVER_C5_NK_NKT_CELLS_3	0.000779984	0.0366262	-2.29604	-0.540349	ENSG00000111348, ENSG00000177954, ENSG00000145675, ENSG00000048740, ENSG00000145990, ENSG00000132965, ENSG00000115935, ENSG00000154217, ENSG00000158869, ENSG00000160255, ENSG00000010810, ENSG00000122862, ENSG00000133639, ENSG00000102879, ENSG00000180739, ENSG00000011600, ENSG00000150867, ENSG00000187118, ENSG00000088179, ENSG00000082074	36	0.232415
msigdb	Yes	Oligo_Astro	E4AA_vs_E2AA	E4AA_down	AIZARANI_LIVER_C5_NK_NKT_CELLS_3	0.00109998	0.0229476	-2.3618	-0.510284	ENSG00000011600, ENSG00000158869, ENSG00000136950, ENSG00000132965, ENSG00000177954, ENSG00000187118, ENSG00000160255, ENSG00000108518, ENSG00000133639, ENSG00000133321, ENSG00000186469, ENSG00000102879	36	0.195314
msigdb	Yes	ACHE_SERT_LC_WM	E4AA_vs_E2AA	E4AA_down	AIZARANI_LIVER_C6_KUPFFER_CELLS_2	3.55459e-12	3.63361e-09	-3.01068	-0.537093	ENSG00000173369, ENSG00000204287, ENSG00000196126, ENSG00000182578, ENSG00000204472, ENSG00000178573, ENSG00000130429, ENSG00000011600, ENSG00000162511, ENSG00000163191, ENSG00000173372, ENSG00000161921, ENSG00000082074, ENSG00000231389, ENSG00000107798, ENSG00000030582, ENSG00000137959, ENSG00000026297, ENSG00000107738, ENSG00000143162, ENSG00000079215, ENSG00000178719, ENSG00000169756, ENSG0000…	125	0.898671
msigdb	Yes	ACHE_SERT_Npep	E4AA_vs_E2AA	E4AA_down	AIZARANI_LIVER_C6_KUPFFER_CELLS_2	1.26471e-09	8.36157e-08	-2.6394	-0.50749	ENSG00000173369, ENSG00000204287, ENSG00000231389, ENSG00000196126, ENSG00000182578, ENSG00000011600, ENSG00000178573, ENSG00000034510, ENSG00000107798, ENSG00000104763, ENSG00000196735, ENSG00000079215, ENSG00000158869, ENSG00000160255, ENSG00000173372, ENSG00000204472, ENSG00000138449, ENSG00000162511, ENSG00000135821, ENSG00000204482, ENSG00000178719, ENSG00000124491, ENSG00000051523, ENSG0000…	125	0.788187
msigdb	Yes	Astro	E4AA_vs_E2AA	E4AA_down	AIZARANI_LIVER_C6_KUPFFER_CELLS_2	8.94723e-13	1.48625e-10	-2.84517	-0.571344	ENSG00000204287, ENSG00000196126, ENSG00000231389, ENSG00000173369, ENSG00000182578, ENSG00000011600, ENSG00000204472, ENSG00000196735, ENSG00000173372, ENSG00000162511, ENSG00000051523, ENSG00000160255, ENSG00000204257, ENSG00000204482, ENSG00000158869, ENSG00000178573, ENSG00000026297, ENSG00000107798, ENSG00000223865, ENSG00000100979, ENSG00000143162, ENSG00000025708, ENSG00000197746, ENSG0000…	125	0.921426
msigdb	Yes	LC	E4AA_vs_E2AA	E4AA_down	AIZARANI_LIVER_C6_KUPFFER_CELLS_2	1.0146e-11	1.68538e-08	-2.6315	-0.552902	ENSG00000182578, ENSG00000204287, ENSG00000196126, ENSG00000107798, ENSG00000079215, ENSG00000231389, ENSG00000204472, ENSG00000135821, ENSG00000173369, ENSG00000118515, ENSG00000177105, ENSG00000178573, ENSG00000163191, ENSG00000161921, ENSG00000168214, ENSG00000124491, ENSG00000173372, ENSG00000136867, ENSG00000196735, ENSG00000138449, ENSG00000107738, ENSG00000277443, ENSG00000157827, ENSG0000…	125	0.875325
msigdb	Yes	ACHE_SERT_Npep	E4EA_vs_E2EA	E4EA_down	AIZARANI_LIVER_C7_EPCAM_POS_BILE_DUCT_CELLS_2	0.000125834	0.00460665	-2.10989	-0.399331	ENSG00000135744, ENSG00000068078, ENSG00000153822, ENSG00000142871, ENSG00000134873, ENSG00000125398, ENSG00000105855, ENSG00000082781, ENSG00000113645, ENSG00000112715, ENSG00000177425, ENSG00000119280, ENSG00000187079, ENSG00000197956, ENSG00000196739, ENSG00000157502, ENSG00000038427, ENSG00000154380, ENSG00000164050, ENSG00000204580, ENSG00000080493, ENSG00000240583, ENSG00000159713, ENSG0000…	123	0.518848
msigdb	Yes	Astro	E4EA_vs_E2EA	E4EA_down	AIZARANI_LIVER_C7_EPCAM_POS_BILE_DUCT_CELLS_2	0.000399992	0.010443	-1.98833	-0.382122	ENSG00000142871, ENSG00000135744, ENSG00000125398, ENSG00000068078, ENSG00000105855, ENSG00000018408, ENSG00000153822, ENSG00000119280, ENSG00000196576, ENSG00000159713, ENSG00000166165, ENSG00000154380, ENSG00000113645, ENSG00000099204, ENSG00000082781, ENSG00000134873, ENSG00000112715, ENSG00000169862, ENSG00000204580, ENSG00000175029, ENSG00000196739, ENSG00000110092, ENSG00000187079, ENSG0000…	123	0.326607
msigdb	Yes	Oligo_Astro	E4EA_vs_E2EA	E4EA_down	AIZARANI_LIVER_C7_EPCAM_POS_BILE_DUCT_CELLS_2	0.00179996	0.0258592	-1.9628	-0.329298	ENSG00000112715, ENSG00000135744, ENSG00000142871, ENSG00000068078, ENSG00000082781, ENSG00000125398, ENSG00000153822, ENSG00000018408, ENSG00000196739, ENSG00000154380, ENSG00000140416, ENSG00000154556, ENSG00000140859, ENSG00000109610, ENSG00000134873, ENSG00000169908, ENSG00000124145, ENSG00000240583, ENSG00000159713, ENSG00000072210, ENSG00000157502, ENSG00000136830, ENSG00000135052, ENSG0000…	123	0.15236
msigdb	Yes	ACHE_SERT_Npep	E4AA_vs_E2AA	E4AA_down	AIZARANI_LIVER_C8_RESIDENT_B_CELLS_1	0.00049999	0.00849663	-2.77203	-0.683221	ENSG00000166562, ENSG00000135916, ENSG00000166598, ENSG00000123131, ENSG00000180879, ENSG00000134825, ENSG00000074842, ENSG00000118363, ENSG00000173486, ENSG00000129128, ENSG00000100219, ENSG00000051108	16	0.291377
msigdb	Yes	Astro	E4AA_vs_E2AA	E4AA_down	AIZARANI_LIVER_C8_RESIDENT_B_CELLS_1	0.00131997	0.0220089	-2.62186	-0.66782	ENSG00000166562, ENSG00000166598, ENSG00000123131, ENSG00000134825, ENSG00000180879	16	0.178141
msigdb	Yes	ACHE_SERT_Npep	E4AA_vs_E2AA	E4AA_up	AIZARANI_LIVER_C9_LSECS_1	8.55684e-07	0.000117229	2.3713	0.371669	ENSG00000130522, ENSG00000214548, ENSG00000185551, ENSG00000118263, ENSG00000064393, ENSG00000078401, ENSG00000147454, ENSG00000175745, ENSG00000147526, ENSG00000140945, ENSG00000198752, ENSG00000131386, ENSG00000169908, ENSG00000126217, ENSG00000148516, ENSG00000149564, ENSG00000171316, ENSG00000196586, ENSG00000125844, ENSG00000168497, ENSG00000165949, ENSG00000133026, ENSG00000092068, ENSG0000…	188	0.659444
msigdb	Yes	Astro	E4EA_vs_E2EA	E4EA_up	KEGG_MEDICUS_VARIANT_MUTATION_CAUSED_ABERRANT_HTT_TO_ANTEROGRADE_AXONAL_TRANSPORT	1.02121e-05	0.00134365	3.30674	0.761957	ENSG00000104833, ENSG00000167552, ENSG00000137267, ENSG00000123416, ENSG00000155980, ENSG00000196230, ENSG00000127824, ENSG00000174996, ENSG00000258947, ENSG00000168280	16	0.593325
msigdb	Yes	Oligo_Astro	E4EA_vs_E2EA	E4EA_down	AIZARANI_LIVER_C9_LSECS_1	7.70542e-07	5.1456e-05	-2.26652	-0.367874	ENSG00000072110, ENSG00000148926, ENSG00000102265, ENSG00000127920, ENSG00000100234, ENSG00000113140, ENSG00000162407, ENSG00000170989, ENSG00000168309, ENSG00000060138, ENSG00000148516, ENSG00000142173, ENSG00000127603, ENSG00000175745, ENSG00000112419, ENSG00000018408, ENSG00000187479, ENSG00000167772, ENSG00000022267, ENSG00000172889, ENSG00000100979, ENSG00000137575, ENSG00000134042, ENSG0000…	188	0.659444
msigdb	Yes	Oligo_Astro	E4AA_vs_E2AA	E4AA_up	AIZARANI_LIVER_C9_LSECS_1	2.98655e-07	4.22215e-05	2.3764	0.382167	ENSG00000127603, ENSG00000136068, ENSG00000072364, ENSG00000196586, ENSG00000078401, ENSG00000075391, ENSG00000162734, ENSG00000071246, ENSG00000204301, ENSG00000148516, ENSG00000126217, ENSG00000143702, ENSG00000130024, ENSG00000164741, ENSG00000116016, ENSG00000148737, ENSG00000214548, ENSG00000013016, ENSG00000147526, ENSG00000171988, ENSG00000127329, ENSG00000167522, ENSG00000131711, ENSG0000…	188	0.674963
msigdb	Yes	ACHE_SERT_Npep	E4EA_vs_E2EA	E4EA_down	AKT_UP.V1_DN	2.2759e-05	0.001287	-2.38514	-0.466019	ENSG00000162407, ENSG00000115380, ENSG00000117318, ENSG00000168077, ENSG00000127528, ENSG00000154553, ENSG00000100234, ENSG00000182568, ENSG00000178695, ENSG00000100979, ENSG00000166033, ENSG00000182326, ENSG00000266964, ENSG00000131435, ENSG00000119938, ENSG00000013583, ENSG00000112511, ENSG00000132561, ENSG00000159403	82	0.57561
msigdb	Yes	Astro	E4EA_vs_E2EA	E4EA_down	AKT_UP.V1_DN	0.00013717	0.00496692	-2.23343	-0.443225	ENSG00000162407, ENSG00000115380, ENSG00000117318, ENSG00000100979, ENSG00000182326, ENSG00000132561, ENSG00000111961, ENSG00000127528, ENSG00000100234, ENSG00000168077, ENSG00000154553, ENSG00000178695, ENSG00000132329, ENSG00000266964, ENSG00000159403, ENSG00000013583, ENSG00000111875, ENSG00000172638, ENSG00000143772, ENSG00000119938, ENSG00000182568, ENSG00000148516, ENSG00000106628, ENSG0000…	82	0.518848
msigdb	Yes	LC	E4EA_vs_E2EA	E4EA_down	AKT_UP.V1_DN	1.63363e-05	0.00119941	-2.46801	-0.476222	ENSG00000162407, ENSG00000115380, ENSG00000133243, ENSG00000100234, ENSG00000127528, ENSG00000168077, ENSG00000100979, ENSG00000182326, ENSG00000142082, ENSG00000143772, ENSG00000159403, ENSG00000117318, ENSG00000105971, ENSG00000154553, ENSG00000123243, ENSG00000119938, ENSG00000131435, ENSG00000111961, ENSG00000178695, ENSG00000132561, ENSG00000116337, ENSG00000082014, ENSG00000132329, ENSG0000…	82	0.57561
msigdb	Yes	Oligo_Astro	E4EA_vs_E2EA	E4EA_down	AKT_UP.V1_DN	9.08092e-05	0.00247795	-2.42473	-0.422597	ENSG00000182326, ENSG00000115380, ENSG00000100234, ENSG00000131435, ENSG00000117318, ENSG00000162407, ENSG00000127528, ENSG00000148516, ENSG00000132561, ENSG00000168077, ENSG00000167772, ENSG00000100979, ENSG00000266964, ENSG00000178695, ENSG00000172638, ENSG00000132329, ENSG00000143614, ENSG00000163412, ENSG00000159403, ENSG00000119938, ENSG00000177706	82	0.538434
msigdb	Yes	Astro	E4EA_vs_E2EA	E4EA_down	AKT_UP_MTOR_DN.V1_DN	0.00345993	0.0466319	-1.97222	-0.394364	ENSG00000162407, ENSG00000115380, ENSG00000135069, ENSG00000101144, ENSG00000111961, ENSG00000178695, ENSG00000161267, ENSG00000132329, ENSG00000025708, ENSG00000266964, ENSG00000159403, ENSG00000006125, ENSG00000155189, ENSG00000111875, ENSG00000105819, ENSG00000127920, ENSG00000143772, ENSG00000119938, ENSG00000182568, ENSG00000106628, ENSG00000243927, ENSG00000177706, ENSG00000129484, ENSG0000…	76	0.109655
msigdb	Yes	ACHE_SERT_Npep	E4AA_vs_E2AA	E4AA_down	ALCALA_APOPTOSIS	7.39317e-08	3.74992e-06	-2.88619	-0.590378	ENSG00000109971, ENSG00000019582, ENSG00000167283, ENSG00000111640, ENSG00000131143, ENSG00000177156, ENSG00000110955, ENSG00000144746, ENSG00000075415, ENSG00000156508, ENSG00000138613, ENSG00000206503, ENSG00000137409, ENSG00000115816, ENSG00000205581, ENSG00000213585, ENSG00000175390, ENSG00000087460, ENSG00000143653, ENSG00000150753, ENSG00000134291, ENSG00000140259, ENSG00000198755, ENSG0000…	60	0.704976
msigdb	Yes	ACHE_SERT_Npep	E4EA_vs_E2EA	E4EA_up	ALCALA_APOPTOSIS	0.000319994	0.0376318	2.41558	0.445613	ENSG00000110955, ENSG00000109971, ENSG00000075415, ENSG00000103485, ENSG00000131143, ENSG00000103496, ENSG00000143653, ENSG00000137409, ENSG00000105220, ENSG00000144118, ENSG00000134375, ENSG00000133318, ENSG00000144746, ENSG00000089280, ENSG00000066322, ENSG00000134291, ENSG00000144224	60	0.366325
msigdb	Yes	Oligo_Astro	E4AA_vs_E2AA	E4AA_down	ALCALA_APOPTOSIS	0.000899982	0.0196385	-2.20067	-0.44704	ENSG00000019582, ENSG00000109971, ENSG00000111640, ENSG00000110955, ENSG00000167283, ENSG00000134291, ENSG00000104765, ENSG00000156508, ENSG00000137409, ENSG00000144746, ENSG00000206503, ENSG00000131143, ENSG00000067057, ENSG00000177156, ENSG00000075415	60	0.216168
msigdb	Yes	ACHE_SERT_Npep	E4EA_vs_E2EA	E4EA_down	ALFANO_MYC_TARGETS	0.00231995	0.0327629	-1.74422	-0.322878	ENSG00000113140, ENSG00000117318, ENSG00000148175, ENSG00000142871, ENSG00000148700, ENSG00000143514, ENSG00000125398, ENSG00000082781, ENSG00000114115, ENSG00000197747, ENSG00000178695, ENSG00000162433, ENSG00000100201, ENSG00000277443, ENSG00000135424, ENSG00000135046, ENSG00000127947, ENSG00000074416, ENSG00000131435, ENSG00000100364, ENSG00000108830, ENSG00000178209, ENSG00000175792, ENSG0000…	170	0.134085
msigdb	Yes	ACHE_SERT_Npep	E4AA_vs_E2AA	E4AA_down	ALKBH3_TARGET_GENES	0.000198386	0.0038319	-1.77168	-0.328798	ENSG00000163536, ENSG00000154723, ENSG00000151366, ENSG00000138663, ENSG00000172172, ENSG00000106153, ENSG00000171863, ENSG00000213760, ENSG00000163319, ENSG00000168275, ENSG00000177954, ENSG00000169764, ENSG00000106028, ENSG00000239672, ENSG00000204954, ENSG00000184752, ENSG00000100902, ENSG00000071994, ENSG00000133983, ENSG00000074071, ENSG00000147403, ENSG00000231500, ENSG00000156973, ENSG0000…	231	0.518848
msigdb	Yes	Astro	E4AA_vs_E2AA	E4AA_down	ALKBH3_TARGET_GENES	0.00155997	0.025067	-1.64451	-0.319286	ENSG00000138663, ENSG00000163536, ENSG00000100591, ENSG00000151366, ENSG00000154723, ENSG00000204954, ENSG00000213760, ENSG00000112237, ENSG00000169764, ENSG00000177613, ENSG00000106153, ENSG00000175334, ENSG00000166226, ENSG00000171863, ENSG00000137693, ENSG00000163319, ENSG00000140612, ENSG00000150991, ENSG00000239672, ENSG00000079785, ENSG00000162604, ENSG00000177954, ENSG00000115514, ENSG0000…	231	0.163751
msigdb	Yes	ACHE_SERT_Npep	E4EA_vs_E2EA	E4EA_down	ALK_DN.V1_UP	0.00273995	0.0368161	-2.24788	-0.47623	ENSG00000151012, ENSG00000079215, ENSG00000135069, ENSG00000138696, ENSG00000112715, ENSG00000100427, ENSG00000158186, ENSG00000133048, ENSG00000168209, ENSG00000179431, ENSG00000006468, ENSG00000121864	39	0.123314
msigdb	Yes	LC	E4AA_vs_E2AA	E4AA_down	ALK_DN.V1_UP	0.00051999	0.0279763	-2.31864	-0.540358	ENSG00000079215, ENSG00000204472, ENSG00000136960, ENSG00000104267, ENSG00000196517, ENSG00000118785, ENSG00000168032, ENSG00000152822, ENSG00000138696, ENSG00000053438, ENSG00000112715, ENSG00000148481, ENSG00000179431	39	0.285605
msigdb	Yes	ACHE_SERT_Npep	E4AA_vs_E2AA	E4AA_down	ALONSO_METASTASIS_EMT_UP	0.000559989	0.00938423	-2.54679	-0.573826	ENSG00000168329, ENSG00000132341, ENSG00000138069, ENSG00000136160, ENSG00000167552, ENSG00000138448, ENSG00000127824, ENSG00000135404, ENSG00000140259, ENSG00000250722, ENSG00000155876, ENSG00000198910, ENSG00000113140	28	0.27502
msigdb	Yes	Astro	E4AA_vs_E2AA	E4AA_down	ALONSO_METASTASIS_EMT_UP	0.00317994	0.0429453	-2.32115	-0.54129	ENSG00000168329, ENSG00000064199, ENSG00000132341, ENSG00000167552, ENSG00000135404, ENSG00000102038, ENSG00000170558, ENSG00000250722, ENSG00000138069, ENSG00000011426, ENSG00000108518, ENSG00000155876	28	0.114412
msigdb	Yes	ACHE_SERT_LC_WM	E4AA_vs_E2AA	E4AA_down	ALONSO_METASTASIS_UP	0.00013717	0.00562611	-2.08371	-0.366571	ENSG00000168329, ENSG00000109971, ENSG00000107798, ENSG00000243678, ENSG00000163866, ENSG00000169446, ENSG00000142188, ENSG00000132341, ENSG00000134248, ENSG00000147677, ENSG00000126432, ENSG00000171612, ENSG00000129691, ENSG00000134825, ENSG00000078304, ENSG00000119013, ENSG00000155876, ENSG00000140259, ENSG00000053371, ENSG00000119655, ENSG00000068697, ENSG00000155957, ENSG00000131508, ENSG0000…	151	0.518848
msigdb	Yes	ACHE_SERT_Npep	E4AA_vs_E2AA	E4AA_down	ALONSO_METASTASIS_UP	1.69643e-20	2.92778e-18	-3.25198	-0.617523	ENSG00000109971, ENSG00000168329, ENSG00000004779, ENSG00000119013, ENSG00000014641, ENSG00000147123, ENSG00000147677, ENSG00000114784, ENSG00000107798, ENSG00000243678, ENSG00000126432, ENSG00000106153, ENSG00000068697, ENSG00000126267, ENSG00000155957, ENSG00000129562, ENSG00000134248, ENSG00000113558, ENSG00000124614, ENSG00000183172, ENSG00000132341, ENSG00000131508, ENSG00000138069, ENSG0000…	151	1.16907
msigdb	Yes	Astro	E4AA_vs_E2AA	E4AA_down	ALONSO_METASTASIS_UP	6.41825e-15	1.44563e-12	-2.86744	-0.568933	ENSG00000168329, ENSG00000126432, ENSG00000109971, ENSG00000064199, ENSG00000004779, ENSG00000014641, ENSG00000107798, ENSG00000129562, ENSG00000147123, ENSG00000068697, ENSG00000107562, ENSG00000132341, ENSG00000119013, ENSG00000114784, ENSG00000134825, ENSG00000106153, ENSG00000134248, ENSG00000126267, ENSG00000155957, ENSG00000142188, ENSG00000053371, ENSG00000183172, ENSG00000147677, ENSG0000…	151	0.996986
msigdb	Yes	Oligo_Astro	E4AA_vs_E2AA	E4AA_down	ALONSO_METASTASIS_UP	3.17016e-10	4.09013e-08	-2.61199	-0.490113	ENSG00000168329, ENSG00000109971, ENSG00000074800, ENSG00000127824, ENSG00000106153, ENSG00000107798, ENSG00000197061, ENSG00000147123, ENSG00000126432, ENSG00000117054, ENSG00000129562, ENSG00000014641, ENSG00000132341, ENSG00000119013, ENSG00000147677, ENSG00000119655, ENSG00000004779, ENSG00000243678, ENSG00000198910, ENSG00000155876, ENSG00000172586, ENSG00000134809, ENSG00000134248, ENSG0000…	151	0.814036
msigdb	Yes	ACHE_SERT_Npep	E4AA_vs_E2AA	E4AA_up	AMBROSINI_FLAVOPIRIDOL_TREATMENT_TP53	0.000299994	0.00853666	2.47413	0.435175	ENSG00000118523, ENSG00000168280, ENSG00000161202, ENSG00000135924, ENSG00000213977, ENSG00000102858, ENSG00000132024, ENSG00000144935, ENSG00000106211, ENSG00000136717, ENSG00000099864, ENSG00000154265, ENSG00000165417, ENSG00000119242, ENSG00000176953, ENSG00000160271, ENSG00000186522, ENSG00000135119, ENSG00000198265, ENSG00000109685, ENSG00000110090, ENSG00000154153, ENSG00000149541, ENSG0000…	62	0.37874
msigdb	Yes	ACHE_SERT_Npep	E4AA_vs_E2AA	E4AA_up	AMIT_EGF_RESPONSE_120_HELA	0.000419992	0.0102975	2.71385	0.53268	ENSG00000130522, ENSG00000126217, ENSG00000144224, ENSG00000149591, ENSG00000116198, ENSG00000166886, ENSG00000124762, ENSG00000143384, ENSG00000060491, ENSG00000137486, ENSG00000034152, ENSG00000187109, ENSG00000108669, ENSG00000007264, ENSG00000241553, ENSG00000004897	31	0.318541
msigdb	Yes	ACHE_SERT_LC_WM	E4EA_vs_E2EA	E4EA_down	AMIT_EGF_RESPONSE_240_HELA	5.64065e-05	0.0122883	-2.80687	-0.535675	ENSG00000151012, ENSG00000160293, ENSG00000141522, ENSG00000153250, ENSG00000124145, ENSG00000157193, ENSG00000162407, ENSG00000163110, ENSG00000092820	38	0.557332
msigdb	Yes	ACHE_SERT_Npep	E4EA_vs_E2EA	E4EA_down	AMIT_EGF_RESPONSE_240_HELA	0.000719986	0.0151631	-2.40497	-0.51113	ENSG00000162407, ENSG00000151012, ENSG00000155324, ENSG00000092820, ENSG00000163110, ENSG00000138685, ENSG00000124145, ENSG00000095794, ENSG00000110047, ENSG00000157193, ENSG00000067182, ENSG00000160293, ENSG00000173442, ENSG00000169908, ENSG00000059758, ENSG00000168924, ENSG00000168906	38	0.242043
msigdb	Yes	Astro	E4EA_vs_E2EA	E4EA_down	AMIT_EGF_RESPONSE_240_HELA	0.000559989	0.0131711	-2.44636	-0.528392	ENSG00000151012, ENSG00000162407, ENSG00000163110, ENSG00000138685, ENSG00000092820, ENSG00000173442, ENSG00000155324, ENSG00000124145, ENSG00000153250	38	0.27502
msigdb	Yes	LC	E4EA_vs_E2EA	E4EA_down	AMIT_EGF_RESPONSE_480_HELA	0.000819984	0.0185952	-2.05862	-0.390926	ENSG00000162407, ENSG00000152518, ENSG00000163110, ENSG00000125148, ENSG00000135919, ENSG00000051128, ENSG00000155366, ENSG00000110092, ENSG00000198417, ENSG00000082781, ENSG00000187193, ENSG00000146648, ENSG00000196313, ENSG00000173039, ENSG00000178209, ENSG00000110047, ENSG00000008283, ENSG00000151689, ENSG00000026508, ENSG00000052749, ENSG00000185000, ENSG00000147454, ENSG00000120896, ENSG0000…	98	0.2266
msigdb	Yes	Astro	E4EA_vs_E2EA	E4EA_down	AMIT_EGF_RESPONSE_60_MCF10A	3.07829e-06	0.000244955	-3.10161	-0.731539	ENSG00000142871, ENSG00000177606, ENSG00000125968, ENSG00000114315, ENSG00000163110, ENSG00000134107, ENSG00000170430, ENSG00000118523, ENSG00000160888, ENSG00000171223	21	0.627257
msigdb	Yes	Oligo_Astro	E4EA_vs_E2EA	E4EA_down	AMIT_EGF_RESPONSE_60_MCF10A	4.00323e-07	2.81476e-05	-3.45011	-0.738738	ENSG00000142871, ENSG00000177606, ENSG00000125968, ENSG00000115963, ENSG00000140416, ENSG00000134107, ENSG00000118263, ENSG00000114315, ENSG00000122786, ENSG00000163110, ENSG00000100216, ENSG00000116717, ENSG00000171223	21	0.674963
msigdb	Yes	Oligo_Astro	E4EA_vs_E2EA	E4EA_down	AMIT_SERUM_RESPONSE_120_MCF10A	6.148e-05	0.00185262	-2.91265	-0.571445	ENSG00000115738, ENSG00000117318, ENSG00000136826, ENSG00000125398, ENSG00000125968, ENSG00000115963, ENSG00000092820, ENSG00000099860, ENSG00000163110, ENSG00000116717, ENSG00000171223, ENSG00000143384, ENSG00000157557, ENSG00000109089, ENSG00000073712	34	0.538434
msigdb	Yes	Astro	E4EA_vs_E2EA	E4EA_down	AMIT_SERUM_RESPONSE_40_MCF10A	0.00221996	0.0342239	-2.5103	-0.597253	ENSG00000177606, ENSG00000170345, ENSG00000120129, ENSG00000169504, ENSG00000164442, ENSG00000148926	20	0.137092
msigdb	Yes	Oligo_Astro	E4EA_vs_E2EA	E4EA_down	AMIT_SERUM_RESPONSE_40_MCF10A	2.69996e-06	0.000147048	-3.27954	-0.709323	ENSG00000148926, ENSG00000177606, ENSG00000120129, ENSG00000170345, ENSG00000164442, ENSG00000123358, ENSG00000100216, ENSG00000105835, ENSG00000143384, ENSG00000073008, ENSG00000169504, ENSG00000011465, ENSG00000153234, ENSG00000120738	20	0.627257
msigdb	Yes	LC	E4EA_vs_E2EA	E4EA_down	AMIT_SERUM_RESPONSE_60_MCF10A	0.00333993	0.0485606	-2.37052	-0.516062	ENSG00000071967, ENSG00000163110, ENSG00000041982, ENSG00000142871, ENSG00000134107, ENSG00000099194, ENSG00000124766, ENSG00000114541, ENSG00000157557, ENSG00000160888, ENSG00000211455, ENSG00000153234, ENSG00000169908, ENSG00000159200, ENSG00000115414, ENSG00000146278	29	0.11162
msigdb	Yes	ACHE_SERT_LC_WM	E4AA_vs_E2AA	E4AA_down	ANASTASSIOU_MULTICANCER_INVASIVENESS_SIGNATURE	0.00241995	0.0497813	-2.4993	-0.552167	ENSG00000107796, ENSG00000186340, ENSG00000142173, ENSG00000182492, ENSG00000100234, ENSG00000166923, ENSG00000074590, ENSG00000182667, ENSG00000106624, ENSG00000113140, ENSG00000115414, ENSG00000113721	23	0.131267
msigdb	Yes	ACHE_SERT_Npep	E4EA_vs_E2EA	E4EA_down	ANASTASSIOU_MULTICANCER_INVASIVENESS_SIGNATURE	0.00049999	0.0118227	-2.70504	-0.616615	ENSG00000113140, ENSG00000107796, ENSG00000106624, ENSG00000100234, ENSG00000137573, ENSG00000113721, ENSG00000038427, ENSG00000142173, ENSG00000186340, ENSG00000164692	23	0.291377
msigdb	Yes	LC	E4EA_vs_E2EA	E4EA_down	ANASTASSIOU_MULTICANCER_INVASIVENESS_SIGNATURE	1.96873e-05	0.00137697	-2.99294	-0.675157	ENSG00000113140, ENSG00000107796, ENSG00000100234, ENSG00000186340, ENSG00000137573, ENSG00000106624, ENSG00000038427, ENSG00000168461, ENSG00000113721, ENSG00000164692, ENSG00000116132	23	0.57561
msigdb	Yes	Oligo_Astro	E4EA_vs_E2EA	E4EA_down	ANASTASSIOU_MULTICANCER_INVASIVENESS_SIGNATURE	0.000299994	0.00688535	-2.90901	-0.61154	ENSG00000106624, ENSG00000100234, ENSG00000113140, ENSG00000107796, ENSG00000164692, ENSG00000113721, ENSG00000142173, ENSG00000137573	23	0.37874
msigdb	Yes	ACHE_SERT_Npep	E4AA_vs_E2AA	E4AA_down	ANDERSEN_LIVER_CANCER_KRT19_UP	0.000211989	0.00408279	-2.67353	-0.609413	ENSG00000143933, ENSG00000145425, ENSG00000134308, ENSG00000163682, ENSG00000182899, ENSG00000231500, ENSG00000118181, ENSG00000160213, ENSG00000198755, ENSG00000142541, ENSG00000112306, ENSG00000164587, ENSG00000100823, ENSG00000166226, ENSG00000166441	26	0.518848
msigdb	Yes	Astro	E4AA_vs_E2AA	E4AA_down	ANDERSEN_LIVER_CANCER_KRT19_UP	0.000164377	0.00400075	-2.68447	-0.632894	ENSG00000145425, ENSG00000166226, ENSG00000142541, ENSG00000143933, ENSG00000163682, ENSG00000182899, ENSG00000160213, ENSG00000100823, ENSG00000231500, ENSG00000134308, ENSG00000118181, ENSG00000198755, ENSG00000146425	26	0.518848
msigdb	Yes	ACHE_SERT_Npep	E4AA_vs_E2AA	E4AA_down	APPIERTO_RESPONSE_TO_FENRETINIDE_DN	2.01208e-06	6.96316e-05	-2.87926	-0.61974	ENSG00000014641, ENSG00000241468, ENSG00000134333, ENSG00000166946, ENSG00000136003, ENSG00000184076, ENSG00000110955, ENSG00000164032, ENSG00000241837, ENSG00000102144, ENSG00000131495, ENSG00000109390, ENSG00000197061, ENSG00000228716, ENSG00000175390, ENSG00000148484, ENSG00000205542, ENSG00000175334, ENSG00000146648, ENSG00000067704	39	0.627257
msigdb	Yes	Astro	E4AA_vs_E2AA	E4AA_down	APPIERTO_RESPONSE_TO_FENRETINIDE_DN	3.62014e-05	0.00105965	-2.68378	-0.599136	ENSG00000014641, ENSG00000164032, ENSG00000241468, ENSG00000228716, ENSG00000166946, ENSG00000102144, ENSG00000175334, ENSG00000110955, ENSG00000136003, ENSG00000067704, ENSG00000109390, ENSG00000187514, ENSG00000197061, ENSG00000184076, ENSG00000205542, ENSG00000131495, ENSG00000134333, ENSG00000241837, ENSG00000119335, ENSG00000135069, ENSG00000175390	39	0.557332
msigdb	Yes	Oligo_Astro	E4AA_vs_E2AA	E4AA_down	APPIERTO_RESPONSE_TO_FENRETINIDE_DN	1.84424e-07	1.25041e-05	-3.04821	-0.651938	ENSG00000134333, ENSG00000166946, ENSG00000110955, ENSG00000146701, ENSG00000197061, ENSG00000164032, ENSG00000131495, ENSG00000102144, ENSG00000014641, ENSG00000125505, ENSG00000241468, ENSG00000103018, ENSG00000109390, ENSG00000136003, ENSG00000184076, ENSG00000130726, ENSG00000241837, ENSG00000149179, ENSG00000147955, ENSG00000186298	39	0.690132
msigdb	Yes	ACHE_SERT_LC_WM	E4AA_vs_E2AA	E4AA_down	ASTON_MAJOR_DEPRESSIVE_DISORDER_DN	1.46608e-05	0.00108238	-2.23904	-0.397136	ENSG00000123505, ENSG00000100842, ENSG00000167755, ENSG00000107798, ENSG00000064995, ENSG00000091513, ENSG00000126803, ENSG00000167191, ENSG00000005882, ENSG00000092529, ENSG00000105695, ENSG00000104728, ENSG00000189058, ENSG00000265241, ENSG00000109846, ENSG00000128283, ENSG00000136867, ENSG00000136960, ENSG00000108639, ENSG00000152518, ENSG00000168439, ENSG00000100393, ENSG00000005893, ENSG0000…	135	0.593325
msigdb	Yes	ACHE_SERT_LC_WM	E4EA_vs_E2EA	E4EA_up	ASTON_MAJOR_DEPRESSIVE_DISORDER_DN	2.67159e-16	3.55027e-12	3.15126	0.574484	ENSG00000145864, ENSG00000184007, ENSG00000126860, ENSG00000189058, ENSG00000136960, ENSG00000123560, ENSG00000092529, ENSG00000091513, ENSG00000173786, ENSG00000136867, ENSG00000105695, ENSG00000117266, ENSG00000168314, ENSG00000102934, ENSG00000080822, ENSG00000141458, ENSG00000073417, ENSG00000105290, ENSG00000167755, ENSG00000145675, ENSG00000147488, ENSG00000124920, ENSG00000122367, ENSG0000…	135	1.0377
msigdb	Yes	ACHE_SERT_Npep	E4EA_vs_E2EA	E4EA_up	ASTON_MAJOR_DEPRESSIVE_DISORDER_DN	1.33938e-11	5.93302e-08	3.01879	0.51237	ENSG00000189058, ENSG00000122367, ENSG00000167755, ENSG00000123560, ENSG00000091513, ENSG00000136960, ENSG00000105695, ENSG00000167110, ENSG00000168314, ENSG00000124920, ENSG00000186868, ENSG00000184144, ENSG00000125851, ENSG00000136867, ENSG00000100842, ENSG00000126860, ENSG00000170775, ENSG00000092529, ENSG00000173786, ENSG00000145864, ENSG00000108639, ENSG00000205927, ENSG00000196104, ENSG0000…	135	0.875325
msigdb	Yes	Astro	E4EA_vs_E2EA	E4EA_up	ASTON_MAJOR_DEPRESSIVE_DISORDER_DN	1.98545e-14	1.88461e-11	3.23975	0.548981	ENSG00000105695, ENSG00000123560, ENSG00000189058, ENSG00000184144, ENSG00000091513, ENSG00000173786, ENSG00000078269, ENSG00000136960, ENSG00000136867, ENSG00000080822, ENSG00000129538, ENSG00000124920, ENSG00000105290, ENSG00000168314, ENSG00000196104, ENSG00000108639, ENSG00000167755, ENSG00000129757, ENSG00000205927, ENSG00000186868, ENSG00000107331, ENSG00000086205, ENSG00000126860, ENSG0000…	135	0.975995
msigdb	Yes	LC	E4AA_vs_E2AA	E4AA_down	ASTON_MAJOR_DEPRESSIVE_DISORDER_DN	0.00018705	0.0144518	-1.89968	-0.397194	ENSG00000107798, ENSG00000126860, ENSG00000136960, ENSG00000125851, ENSG00000109846, ENSG00000126803, ENSG00000145675, ENSG00000167755, ENSG00000145864, ENSG00000172005, ENSG00000147471, ENSG00000092529, ENSG00000136867, ENSG00000122367, ENSG00000198121, ENSG00000205927, ENSG00000105695, ENSG00000141458, ENSG00000189067, ENSG00000109099, ENSG00000204655, ENSG00000156299, ENSG00000089041, ENSG0000…	135	0.518848
msigdb	Yes	LC	E4EA_vs_E2EA	E4EA_up	ASTON_MAJOR_DEPRESSIVE_DISORDER_DN	1.77133e-06	0.000356654	2.41525	0.425318	ENSG00000196187, ENSG00000117266, ENSG00000123560, ENSG00000105695, ENSG00000167755, ENSG00000091513, ENSG00000136867, ENSG00000080822, ENSG00000170775, ENSG00000078269, ENSG00000173786, ENSG00000102934, ENSG00000189058, ENSG00000141338, ENSG00000136960, ENSG00000108639, ENSG00000086205, ENSG00000138760, ENSG00000129538, ENSG00000092529, ENSG00000129757, ENSG00000184007, ENSG00000166086, ENSG0000…	135	0.643552
msigdb	Yes	Oligo_Astro	E4EA_vs_E2EA	E4EA_up	ASTON_MAJOR_DEPRESSIVE_DISORDER_DN	1.96873e-05	0.00176773	2.1239	0.39356	ENSG00000189058, ENSG00000126860, ENSG00000197111, ENSG00000205927, ENSG00000167110, ENSG00000060982, ENSG00000186868, ENSG00000136960, ENSG00000123560, ENSG00000038382, ENSG00000091513, ENSG00000136867, ENSG00000129538, ENSG00000196187, ENSG00000173786, ENSG00000006831, ENSG00000100393, ENSG00000189241, ENSG00000196104, ENSG00000184144, ENSG00000124920, ENSG00000102934, ENSG00000112186, ENSG0000…	135	0.57561
msigdb	Yes	ACHE_SERT_Npep	E4EA_vs_E2EA	E4EA_down	ATF2_S_UP.V1_DN	5.70309e-06	0.000430616	-2.56071	-0.501448	ENSG00000115380, ENSG00000079215, ENSG00000117318, ENSG00000154553, ENSG00000114698, ENSG00000162512, ENSG00000138696, ENSG00000172201, ENSG00000178695, ENSG00000178104, ENSG00000162433, ENSG00000184408, ENSG00000095637, ENSG00000147408, ENSG00000131979, ENSG00000179454, ENSG00000115457, ENSG00000164050, ENSG00000162692, ENSG00000114473, ENSG00000114270, ENSG00000133048	80	0.610527
msigdb	Yes	Astro	E4EA_vs_E2EA	E4EA_down	ATF2_S_UP.V1_DN	8.54482e-06	0.000564936	-2.4533	-0.48803	ENSG00000115380, ENSG00000079215, ENSG00000117318, ENSG00000095637, ENSG00000162512, ENSG00000138696, ENSG00000178104, ENSG00000114698, ENSG00000172201, ENSG00000182809, ENSG00000115457, ENSG00000006016, ENSG00000170345, ENSG00000150995, ENSG00000114473, ENSG00000147408, ENSG00000162433, ENSG00000154553, ENSG00000164050, ENSG00000149131, ENSG00000162692, ENSG00000178695, ENSG00000002933, ENSG0000…	80	0.593325
msigdb	Yes	LC	E4EA_vs_E2EA	E4EA_down	ATF2_S_UP.V1_DN	0.000319994	0.0101408	-2.24409	-0.434022	ENSG00000115380, ENSG00000079215, ENSG00000162512, ENSG00000162692, ENSG00000182809, ENSG00000138696, ENSG00000071246, ENSG00000117318, ENSG00000114698, ENSG00000154553, ENSG00000172201, ENSG00000123243, ENSG00000184408, ENSG00000176658, ENSG00000178695, ENSG00000178104, ENSG00000133048, ENSG00000162433, ENSG00000095637, ENSG00000240694, ENSG00000197930, ENSG00000006016, ENSG00000224051, ENSG0000…	80	0.366325
msigdb	Yes	Oligo_Astro	E4EA_vs_E2EA	E4EA_down	ATF2_S_UP.V1_DN	0.00101998	0.0172012	-2.19641	-0.383703	ENSG00000178104, ENSG00000115380, ENSG00000114698, ENSG00000117318, ENSG00000196136, ENSG00000138696, ENSG00000095637, ENSG00000079215, ENSG00000162512, ENSG00000162692, ENSG00000172201, ENSG00000167772, ENSG00000115457, ENSG00000170345, ENSG00000149131, ENSG00000048740, ENSG00000178695, ENSG00000160293, ENSG00000185633, ENSG00000108691, ENSG00000175899, ENSG00000179454, ENSG00000147862, ENSG0000…	80	0.202909
msigdb	Yes	ACHE_SERT_Npep	E4EA_vs_E2EA	E4EA_down	ATF2_UP.V1_DN	3.00277e-05	0.00157722	-2.3645	-0.461987	ENSG00000115380, ENSG00000154553, ENSG00000114698, ENSG00000162512, ENSG00000172201, ENSG00000107562, ENSG00000178695, ENSG00000071967, ENSG00000178104, ENSG00000162433, ENSG00000184408, ENSG00000162493, ENSG00000147408, ENSG00000131979, ENSG00000115457, ENSG00000164125, ENSG00000243244, ENSG00000162692, ENSG00000114473, ENSG00000164106, ENSG00000172379, ENSG00000133048	82	0.57561
msigdb	Yes	Astro	E4EA_vs_E2EA	E4EA_down	ATF2_UP.V1_DN	0.000379992	0.0101197	-2.14623	-0.425919	ENSG00000115380, ENSG00000107562, ENSG00000162512, ENSG00000178104, ENSG00000114698, ENSG00000172201, ENSG00000115457, ENSG00000134107, ENSG00000006016, ENSG00000170345, ENSG00000172379, ENSG00000114473, ENSG00000147408, ENSG00000162433, ENSG00000164125, ENSG00000071967, ENSG00000154553, ENSG00000162692, ENSG00000178695, ENSG00000153936, ENSG00000173599, ENSG00000164106, ENSG00000169184, ENSG0000…	82	0.335317
msigdb	Yes	LC	E4EA_vs_E2EA	E4EA_down	ATF2_UP.V1_DN	3.33952e-05	0.00197239	-2.41926	-0.466816	ENSG00000115380, ENSG00000071967, ENSG00000162512, ENSG00000162692, ENSG00000243244, ENSG00000162493, ENSG00000114698, ENSG00000164125, ENSG00000134107, ENSG00000064042, ENSG00000099194, ENSG00000154553, ENSG00000172201, ENSG00000123243, ENSG00000164106, ENSG00000140382, ENSG00000184408, ENSG00000176658, ENSG00000178695, ENSG00000178104, ENSG00000133048, ENSG00000049246, ENSG00000162433, ENSG0000…	82	0.557332
msigdb	Yes	Oligo_Astro	E4EA_vs_E2EA	E4EA_down	ATF2_UP.V1_DN	0.00151997	0.0227978	-2.14926	-0.374587	ENSG00000178104, ENSG00000115380, ENSG00000114698, ENSG00000196136, ENSG00000153936, ENSG00000162512, ENSG00000162692, ENSG00000172201, ENSG00000115457, ENSG00000170345, ENSG00000048740, ENSG00000134107, ENSG00000178695, ENSG00000071967, ENSG00000185633, ENSG00000243244, ENSG00000165507, ENSG00000108691, ENSG00000136861, ENSG00000147862, ENSG00000162493, ENSG00000101187, ENSG00000143537	82	0.165909
msigdb	Yes	ACHE_SERT_Npep	E4AA_vs_E2AA	E4AA_down	ATF5_TARGET_GENES	0.000109986	0.00226605	-1.81985	-0.336958	ENSG00000170315, ENSG00000086061, ENSG00000120694, ENSG00000116288, ENSG00000115541, ENSG00000164258, ENSG00000116161, ENSG00000138382, ENSG00000120438, ENSG00000100554, ENSG00000183648, ENSG00000143947, ENSG00000111639, ENSG00000169764, ENSG00000106028, ENSG00000242485, ENSG00000118680, ENSG00000178980, ENSG00000137876, ENSG00000197061, ENSG00000170634, ENSG00000145741, ENSG00000173660, ENSG0000…	242	0.538434
msigdb	Yes	Astro	E4AA_vs_E2AA	E4AA_down	ATF5_TARGET_GENES	0.00185996	0.0288077	-1.62498	-0.314776	ENSG00000086061, ENSG00000272398, ENSG00000152763, ENSG00000120694, ENSG00000170315, ENSG00000120438, ENSG00000155660, ENSG00000115541, ENSG00000100591, ENSG00000242485, ENSG00000111639, ENSG00000169764, ENSG00000116288, ENSG00000082781, ENSG00000156928, ENSG00000137876, ENSG00000143621, ENSG00000052841, ENSG00000116161, ENSG00000164258, ENSG00000176731, ENSG00000147408, ENSG00000106399, ENSG0000…	242	0.149865
msigdb	Yes	Oligo_Astro	E4EA_vs_E2EA	E4EA_down	ATXN7L3_TARGET_GENES	0.000459991	0.00958122	-1.69394	-0.264465	ENSG00000148926, ENSG00000112715, ENSG00000151012, ENSG00000185650, ENSG00000117318, ENSG00000142871, ENSG00000136826, ENSG00000127528, ENSG00000058262, ENSG00000178209, ENSG00000138434, ENSG00000161960, ENSG00000108654, ENSG00000170832, ENSG00000255198, ENSG00000133112, ENSG00000135069, ENSG00000142541, ENSG00000171867, ENSG00000204388, ENSG00000075624, ENSG00000100219, ENSG00000075420, ENSG0000…	372	0.304053
msigdb	Yes	Astro	E4EA_vs_E2EA	E4EA_down	AUTS2_TARGET_GENES	0.000359993	0.00980316	-1.64886	-0.300248	ENSG00000115738, ENSG00000115866, ENSG00000117318, ENSG00000170525, ENSG00000156042, ENSG00000168209, ENSG00000135205, ENSG00000137509, ENSG00000114315, ENSG00000141294, ENSG00000198830, ENSG00000146733, ENSG00000179456, ENSG00000162599, ENSG00000141639, ENSG00000163349, ENSG00000113657, ENSG00000165322, ENSG00000175745, ENSG00000167986, ENSG00000065154, ENSG00000175029, ENSG00000110092, ENSG0000…	342	0.344763
msigdb	Yes	Oligo_Astro	E4EA_vs_E2EA	E4EA_down	AUTS2_TARGET_GENES	4.79877e-05	0.00152198	-1.82961	-0.286965	ENSG00000115866, ENSG00000115738, ENSG00000102100, ENSG00000117318, ENSG00000257949, ENSG00000122406, ENSG00000170525, ENSG00000171444, ENSG00000156050, ENSG00000113328, ENSG00000233927, ENSG00000148516, ENSG00000161960, ENSG00000156042, ENSG00000198830, ENSG00000175745, ENSG00000168209, ENSG00000112419, ENSG00000146476, ENSG00000161533, ENSG00000113369, ENSG00000159842, ENSG00000145592, ENSG0000…	342	0.557332
msigdb	Yes	ACHE_SERT_Npep	E4EA_vs_E2EA	E4EA_down	BAELDE_DIABETIC_NEPHROPATHY_DN	1.46608e-05	0.00090198	-1.8297	-0.327583	ENSG00000117592, ENSG00000197943, ENSG00000152661, ENSG00000148053, ENSG00000142871, ENSG00000148700, ENSG00000152558, ENSG00000168385, ENSG00000026025, ENSG00000144749, ENSG00000197226, ENSG00000082781, ENSG00000117525, ENSG00000112715, ENSG00000137942, ENSG00000113580, ENSG00000177425, ENSG00000162909, ENSG00000078114, ENSG00000178104, ENSG00000176046, ENSG00000137573, ENSG00000169439, ENSG0000…	333	0.593325
msigdb	Yes	Astro	E4EA_vs_E2EA	E4EA_down	BAELDE_DIABETIC_NEPHROPATHY_DN	3.73239e-05	0.00183703	-1.75677	-0.320275	ENSG00000142871, ENSG00000117592, ENSG00000148053, ENSG00000152661, ENSG00000140391, ENSG00000152558, ENSG00000197943, ENSG00000137942, ENSG00000176046, ENSG00000144749, ENSG00000178104, ENSG00000026025, ENSG00000148700, ENSG00000182326, ENSG00000152104, ENSG00000196576, ENSG00000163110, ENSG00000083857, ENSG00000136754, ENSG00000115457, ENSG00000101144, ENSG00000082781, ENSG00000117525, ENSG0000…	333	0.557332
msigdb	Yes	LC	E4EA_vs_E2EA	E4EA_down	BAELDE_DIABETIC_NEPHROPATHY_DN	0.000359993	0.010799	-1.65492	-0.291339	ENSG00000152661, ENSG00000148053, ENSG00000197943, ENSG00000163110, ENSG00000026025, ENSG00000168385, ENSG00000148700, ENSG00000083857, ENSG00000175662, ENSG00000167601, ENSG00000142871, ENSG00000185885, ENSG00000170144, ENSG00000137573, ENSG00000117592, ENSG00000152558, ENSG00000124788, ENSG00000082781, ENSG00000101335, ENSG00000176046, ENSG00000173473, ENSG00000182326, ENSG00000038427, ENSG0000…	333	0.344763
msigdb	Yes	Oligo_Astro	E4EA_vs_E2EA	E4EA_down	BAELDE_DIABETIC_NEPHROPATHY_DN	0.00022786	0.00539756	-1.74222	-0.273589	ENSG00000148926, ENSG00000148053, ENSG00000182326, ENSG00000178104, ENSG00000112715, ENSG00000117592, ENSG00000102265, ENSG00000196924, ENSG00000167601, ENSG00000176046, ENSG00000026025, ENSG00000142871, ENSG00000197943, ENSG00000117143, ENSG00000152661, ENSG00000169439, ENSG00000117525, ENSG00000060138, ENSG00000082781, ENSG00000137942, ENSG00000185885, ENSG00000148700, ENSG00000110330, ENSG0000…	333	0.518848
msigdb	Yes	ACHE_SERT_Npep	E4EA_vs_E2EA	E4EA_down	BAELDE_DIABETIC_NEPHROPATHY_UP	1.8291e-05	0.00107553	-2.70374	-0.559782	ENSG00000162407, ENSG00000244734, ENSG00000125144, ENSG00000125968, ENSG00000159423, ENSG00000087250, ENSG00000213145, ENSG00000087086, ENSG00000196126, ENSG00000115461, ENSG00000240583, ENSG00000120885, ENSG00000129151, ENSG00000125148	47	0.57561
msigdb	Yes	Astro	E4EA_vs_E2EA	E4EA_down	BAELDE_DIABETIC_NEPHROPATHY_UP	0.000499162	0.0121027	-2.41493	-0.507645	ENSG00000162407, ENSG00000244734, ENSG00000213145, ENSG00000125968, ENSG00000120885, ENSG00000125144, ENSG00000129151, ENSG00000185340, ENSG00000110092, ENSG00000087250, ENSG00000272398, ENSG00000115461, ENSG00000196126, ENSG00000159423, ENSG00000240583, ENSG00000132376	47	0.477271
msigdb	Yes	LC	E4EA_vs_E2EA	E4EA_down	BAELDE_DIABETIC_NEPHROPATHY_UP	3.50789e-05	0.00205359	-2.68874	-0.549675	ENSG00000162407, ENSG00000125144, ENSG00000244734, ENSG00000213145, ENSG00000129151, ENSG00000125148, ENSG00000110092, ENSG00000125968, ENSG00000087250, ENSG00000087086, ENSG00000165424, ENSG00000240583, ENSG00000189319, ENSG00000185340, ENSG00000078596, ENSG00000131477, ENSG00000120885, ENSG00000204301, ENSG00000074800, ENSG00000115461	47	0.557332
msigdb	Yes	Oligo_Astro	E4EA_vs_E2EA	E4EA_down	BAELDE_DIABETIC_NEPHROPATHY_UP	4.51815e-05	0.00145379	-2.78697	-0.52121	ENSG00000162407, ENSG00000244734, ENSG00000213145, ENSG00000120885, ENSG00000125968, ENSG00000129151, ENSG00000196126, ENSG00000087250, ENSG00000159423, ENSG00000125144, ENSG00000132376, ENSG00000131477, ENSG00000108622, ENSG00000240583, ENSG00000087086, ENSG00000174059, ENSG00000125148, ENSG00000068001, ENSG00000074800, ENSG00000103811, ENSG00000261371, ENSG00000106991	47	0.557332
msigdb	Yes	Astro	E4EA_vs_E2EA	E4EA_down	BAE_BRCA1_TARGETS_UP	0.000919982	0.0184121	-2.24546	-0.46465	ENSG00000008394, ENSG00000277443, ENSG00000101144, ENSG00000112715, ENSG00000120915, ENSG00000127870, ENSG00000135046, ENSG00000133639, ENSG00000074696, ENSG00000187735, ENSG00000106052, ENSG00000197894, ENSG00000131981, ENSG00000067167, ENSG00000137642, ENSG00000154229, ENSG00000171298, ENSG00000128272, ENSG00000052802, ENSG00000169714, ENSG00000197045	54	0.213778
msigdb	Yes	ACHE_SERT_Npep	E4AA_vs_E2AA	E4AA_down	BARIS_THYROID_CANCER_UP	0.000679986	0.0110604	-2.67164	-0.634773	ENSG00000137880, ENSG00000100554, ENSG00000131174, ENSG00000112695, ENSG00000135821, ENSG00000179091, ENSG00000163902, ENSG00000172115, ENSG00000125977, ENSG00000129083, ENSG00000168439, ENSG00000111775, ENSG00000054356, ENSG00000144028	20	0.249167
msigdb	Yes	ACHE_SERT_LC_WM	E4AA_vs_E2AA	E4AA_up	BARRIER_CANCER_RELAPSE_NORMAL_SAMPLE_DN	0.000379992	0.0414468	2.85759	0.631508	ENSG00000197694, ENSG00000115694, ENSG00000185896, ENSG00000164880, ENSG00000082641, ENSG00000087074, ENSG00000244754, ENSG00000197912, ENSG00000185324, ENSG00000071894	20	0.335317
msigdb	Yes	ACHE_SERT_Npep	E4AA_vs_E2AA	E4AA_up	BARRIER_CANCER_RELAPSE_NORMAL_SAMPLE_DN	4.34977e-05	0.00206443	3.05169	0.654245	ENSG00000164880, ENSG00000115694, ENSG00000087074, ENSG00000185324, ENSG00000204389, ENSG00000140983, ENSG00000197912, ENSG00000177606, ENSG00000071894, ENSG00000165802, ENSG00000186716, ENSG00000133275, ENSG00000082641	20	0.557332
msigdb	Yes	Astro	E4EA_vs_E2EA	E4EA_down	BARRIER_CANCER_RELAPSE_NORMAL_SAMPLE_DN	0.00247995	0.0368636	-2.48931	-0.592258	ENSG00000204389, ENSG00000177606, ENSG00000185650, ENSG00000165802	20	0.129659
msigdb	Yes	ACHE_SERT_Npep	E4EA_vs_E2EA	E4EA_up	BARRIER_COLON_CANCER_RECURRENCE_UP	0.000379992	0.0408884	2.69988	0.552892	ENSG00000161057, ENSG00000101187, ENSG00000008952, ENSG00000079332, ENSG00000168291, ENSG00000134375, ENSG00000100138, ENSG00000136045, ENSG00000125676, ENSG00000182718, ENSG00000087502, ENSG00000166579, ENSG00000118705	30	0.335317
msigdb	Yes	ACHE_SERT_Npep	E4EA_vs_E2EA	E4EA_down	BASAKI_YBX1_TARGETS_DN	0.00333993	0.0421626	-1.60423	-0.290687	ENSG00000151012, ENSG00000197943, ENSG00000114315, ENSG00000170525, ENSG00000105976, ENSG00000169604, ENSG00000112715, ENSG00000078114, ENSG00000147027, ENSG00000162433, ENSG00000136842, ENSG00000219626, ENSG00000135318, ENSG00000164039, ENSG00000162496, ENSG00000166033, ENSG00000121691, ENSG00000071073, ENSG00000109107, ENSG00000172292, ENSG00000138449, ENSG00000185885, ENSG00000080298, ENSG0000…	253	0.11162
msigdb	Yes	ACHE_SERT_Npep	E4AA_vs_E2AA	E4AA_up	BASAKI_YBX1_TARGETS_DN	0.000366833	0.00948413	1.84239	0.28301	ENSG00000251562, ENSG00000224078, ENSG00000090020, ENSG00000107957, ENSG00000245532, ENSG00000104490, ENSG00000143995, ENSG00000132424, ENSG00000134138, ENSG00000128923, ENSG00000008952, ENSG00000197969, ENSG00000197457, ENSG00000137501, ENSG00000142751, ENSG00000154639, ENSG00000134369, ENSG00000116977, ENSG00000144224, ENSG00000164327, ENSG00000104177, ENSG00000133812, ENSG00000152642, ENSG0000…	253	0.498493
msigdb	Yes	Astro	E4EA_vs_E2EA	E4EA_down	BASAKI_YBX1_TARGETS_DN	0.00173997	0.0291581	-1.63888	-0.302383	ENSG00000151012, ENSG00000147027, ENSG00000197943, ENSG00000170525, ENSG00000168209, ENSG00000153944, ENSG00000114315, ENSG00000166165, ENSG00000109107, ENSG00000133812, ENSG00000179456, ENSG00000134107, ENSG00000170345, ENSG00000112715, ENSG00000078114, ENSG00000169604, ENSG00000010244, ENSG00000162433, ENSG00000080298, ENSG00000130511, ENSG00000168264, ENSG00000122884, ENSG00000170385, ENSG0000…	253	0.154984
msigdb	Yes	LC	E4EA_vs_E2EA	E4EA_down	BASAKI_YBX1_TARGETS_DN	0.000679986	0.0163111	-1.71635	-0.305823	ENSG00000151012, ENSG00000197943, ENSG00000128849, ENSG00000134986, ENSG00000080298, ENSG00000132424, ENSG00000153944, ENSG00000172086, ENSG00000114857, ENSG00000138449, ENSG00000185885, ENSG00000109107, ENSG00000133812, ENSG00000122884, ENSG00000168209, ENSG00000147027, ENSG00000121691, ENSG00000185033, ENSG00000071127, ENSG00000169604, ENSG00000078114, ENSG00000114796, ENSG00000170525, ENSG0000…	253	0.249167
msigdb	Yes	ACHE_SERT_Npep	E4AA_vs_E2AA	E4AA_down	BASSO_B_LYMPHOCYTE_NETWORK	9.93419e-06	0.000272759	-2.31707	-0.450617	ENSG00000004779, ENSG00000115828, ENSG00000115541, ENSG00000117395, ENSG00000154277, ENSG00000120438, ENSG00000106028, ENSG00000162511, ENSG00000239672, ENSG00000170296, ENSG00000123131, ENSG00000078596, ENSG00000108106, ENSG00000111906, ENSG00000170860, ENSG00000154582, ENSG00000115233, ENSG00000124802, ENSG00000179091, ENSG00000106105, ENSG00000172115, ENSG00000100142, ENSG00000143179, ENSG0000…	106	0.593325
msigdb	Yes	ACHE_SERT_LC_WM	E4AA_vs_E2AA	E4AA_down	BASSO_CD40_SIGNALING_UP	0.00117998	0.0290383	-2.32267	-0.45961	ENSG00000019582, ENSG00000196126, ENSG00000162511, ENSG00000166598, ENSG00000179344, ENSG00000204257, ENSG00000081189, ENSG00000196735, ENSG00000108639, ENSG00000115415, ENSG00000122862, ENSG00000136040, ENSG00000185650	47	0.188511
msigdb	Yes	Astro	E4AA_vs_E2AA	E4AA_down	BASSO_CD40_SIGNALING_UP	0.000679986	0.0130583	-2.32437	-0.508162	ENSG00000019582, ENSG00000196126, ENSG00000196735, ENSG00000179344, ENSG00000162511, ENSG00000166598, ENSG00000204257, ENSG00000223865, ENSG00000136040, ENSG00000042493	47	0.249167
msigdb	Yes	ACHE_SERT_LC_WM	E4AA_vs_E2AA	E4AA_down	BASSO_HAIRY_CELL_LEUKEMIA_UP	0.000819984	0.022103	-2.33721	-0.457591	ENSG00000204472, ENSG00000178573, ENSG00000166710, ENSG00000116209, ENSG00000018408, ENSG00000206172, ENSG00000244734, ENSG00000197724, ENSG00000136040, ENSG00000079819, ENSG00000151376, ENSG00000067182, ENSG00000138685, ENSG00000135046, ENSG00000106991, ENSG00000049245	51	0.2266
msigdb	Yes	Astro	E4EA_vs_E2EA	E4EA_down	BASSO_HAIRY_CELL_LEUKEMIA_UP	0.000339993	0.00965421	-2.37989	-0.495642	ENSG00000244734, ENSG00000183255, ENSG00000162512, ENSG00000018408, ENSG00000206172, ENSG00000138685, ENSG00000175029, ENSG00000135046, ENSG00000110092, ENSG00000178695, ENSG00000189171, ENSG00000132669, ENSG00000136040, ENSG00000135404, ENSG00000034713, ENSG00000159348	51	0.355054
msigdb	Yes	LC	E4EA_vs_E2EA	E4EA_down	BASSO_HAIRY_CELL_LEUKEMIA_UP	0.000699986	0.0166565	-2.32175	-0.470187	ENSG00000244734, ENSG00000162512, ENSG00000132669, ENSG00000110092, ENSG00000165300, ENSG00000183255, ENSG00000206172, ENSG00000075624, ENSG00000178695, ENSG00000135046, ENSG00000067715, ENSG00000123091, ENSG00000197724, ENSG00000138685, ENSG00000136158	51	0.245527
msigdb	Yes	Oligo_Astro	E4EA_vs_E2EA	E4EA_down	BASSO_HAIRY_CELL_LEUKEMIA_UP	6.03519e-05	0.00182692	-2.73329	-0.505279	ENSG00000183255, ENSG00000102265, ENSG00000244734, ENSG00000162512, ENSG00000206172, ENSG00000151376, ENSG00000018408, ENSG00000075624, ENSG00000178695, ENSG00000135046, ENSG00000134531, ENSG00000138685, ENSG00000137818, ENSG00000143545, ENSG00000175029	51	0.557332
msigdb	Yes	ACHE_SERT_Npep	E4EA_vs_E2EA	E4EA_down	BECKER_TAMOXIFEN_RESISTANCE_DN	0.00335993	0.0421626	-2.26018	-0.48184	ENSG00000152661, ENSG00000167315, ENSG00000112531, ENSG00000114115, ENSG00000115461, ENSG00000197977, ENSG00000156299, ENSG00000000003, ENSG00000134531, ENSG00000147862, ENSG00000165389, ENSG00000143702, ENSG00000140443, ENSG00000171033, ENSG00000169908	37	0.111285
msigdb	Yes	Astro	E4EA_vs_E2EA	E4EA_down	BECKER_TAMOXIFEN_RESISTANCE_DN	0.00049999	0.0121027	-2.47283	-0.535765	ENSG00000152661, ENSG00000112531, ENSG00000140443, ENSG00000110092, ENSG00000000003, ENSG00000197977, ENSG00000114115, ENSG00000167315, ENSG00000272398, ENSG00000115461, ENSG00000065833, ENSG00000147862	37	0.291377
msigdb	Yes	Oligo_Astro	E4AA_vs_E2AA	E4AA_down	BECKER_TAMOXIFEN_RESISTANCE_UP	0.00195996	0.0356305	-2.31526	-0.506261	ENSG00000166426, ENSG00000187608, ENSG00000166710, ENSG00000053438, ENSG00000130303, ENSG00000126709, ENSG00000117984, ENSG00000104723, ENSG00000157601, ENSG00000109472, ENSG00000179918, ENSG00000185745, ENSG00000180530, ENSG00000143819, ENSG00000147654, ENSG00000213928	33	0.145964
msigdb	Yes	LC	E4EA_vs_E2EA	E4EA_down	BEGUM_TARGETS_OF_PAX3_FOXO1_FUSION_DN	0.00337993	0.0488748	-2.48134	-0.563692	ENSG00000125398, ENSG00000041982, ENSG00000100234, ENSG00000186340, ENSG00000125968, ENSG00000162496, ENSG00000131435, ENSG00000112715, ENSG00000132470	22	0.110953
msigdb	Yes	Oligo_Astro	E4EA_vs_E2EA	E4EA_down	BEGUM_TARGETS_OF_PAX3_FOXO1_FUSION_DN	0.00459991	0.0498599	-2.49797	-0.529547	ENSG00000112715, ENSG00000100234, ENSG00000131435, ENSG00000125398, ENSG00000125968, ENSG00000041982, ENSG00000099860, ENSG00000132470	22	0.0950132
msigdb	Yes	ACHE_SERT_Npep	E4EA_vs_E2EA	E4EA_down	BEGUM_TARGETS_OF_PAX3_FOXO1_FUSION_UP	0.00257995	0.0353818	-2.31556	-0.49728	ENSG00000114698, ENSG00000173905, ENSG00000172201, ENSG00000128791, ENSG00000135318, ENSG00000118432, ENSG00000113594, ENSG00000136040, ENSG00000175745, ENSG00000198947, ENSG00000158321, ENSG00000125931, ENSG00000097033, ENSG00000185630, ENSG00000241697, ENSG00000276644	35	0.127105
msigdb	Yes	LC	E4EA_vs_E2EA	E4EA_down	BEGUM_TARGETS_OF_PAX3_FOXO1_FUSION_UP	0.0004443	0.0121488	-2.61199	-0.553842	ENSG00000198947, ENSG00000173905, ENSG00000127920, ENSG00000175745, ENSG00000114698, ENSG00000172201, ENSG00000118432, ENSG00000158321, ENSG00000113594, ENSG00000135318, ENSG00000143013, ENSG00000169851, ENSG00000241697, ENSG00000150625, ENSG00000085365, ENSG00000158258, ENSG00000116106, ENSG00000185630, ENSG00000128791, ENSG00000145147, ENSG00000118946	35	0.498493
msigdb	Yes	ACHE_SERT_LC_WM	E4AA_vs_E2AA	E4AA_down	BEIER_GLIOMA_STEM_CELL_DN	0.000319994	0.0111611	-2.52621	-0.505175	ENSG00000019582, ENSG00000204287, ENSG00000196126, ENSG00000162511, ENSG00000139433, ENSG00000231389, ENSG00000124104, ENSG00000179344, ENSG00000204257, ENSG00000152778, ENSG00000196735	43	0.366325
msigdb	Yes	Astro	E4AA_vs_E2AA	E4AA_down	BEIER_GLIOMA_STEM_CELL_DN	6.59921e-05	0.00181944	-2.53036	-0.558709	ENSG00000204287, ENSG00000019582, ENSG00000196126, ENSG00000231389, ENSG00000196735, ENSG00000179344, ENSG00000162511, ENSG00000204257, ENSG00000182916	43	0.538434
msigdb	Yes	Oligo_Astro	E4AA_vs_E2AA	E4AA_down	BEIER_GLIOMA_STEM_CELL_DN	0.000339993	0.00900034	-2.4194	-0.510908	ENSG00000204287, ENSG00000019582, ENSG00000140332, ENSG00000231389, ENSG00000162511, ENSG00000179344, ENSG00000196735, ENSG00000196126, ENSG00000166135, ENSG00000204257, ENSG00000084764, ENSG00000035862	43	0.355054
msigdb	Yes	Oligo_Astro	E4AA_vs_E2AA	E4AA_up	BENITEZ_GBM_PROTEASOME_INHIBITION_RESPONSE	0.00177996	0.0382132	2.52444	0.499584	ENSG00000166974, ENSG00000130294, ENSG00000089916, ENSG00000167470, ENSG00000113161, ENSG00000136636, ENSG00000167657, ENSG00000124422, ENSG00000136381, ENSG00000184014, ENSG00000244462, ENSG00000100644, ENSG00000100393	31	0.15322
msigdb	Yes	Astro	E4AA_vs_E2AA	E4AA_up	REACTOME_PHASE_0_RAPID_DEPOLARISATION	2.19212e-05	0.00187943	3.2339	0.675275	ENSG00000142408, ENSG00000153253, ENSG00000136531, ENSG00000070808, ENSG00000058404, ENSG00000129682, ENSG00000196876, ENSG00000166257, ENSG00000067191, ENSG00000149575, ENSG00000105711, ENSG00000007402	24	0.57561
msigdb	Yes	LC	E4EA_vs_E2EA	E4EA_down	BENPORATH_ES_1	0.00235995	0.0382923	-1.72698	-0.311782	ENSG00000152661, ENSG00000018625, ENSG00000008394, ENSG00000175928, ENSG00000011201, ENSG00000108561, ENSG00000132424, ENSG00000181449, ENSG00000185885, ENSG00000137642, ENSG00000180190, ENSG00000106278, ENSG00000133636, ENSG00000145907, ENSG00000167005, ENSG00000274523, ENSG00000046653, ENSG00000152061, ENSG00000110888, ENSG00000111670, ENSG00000129682, ENSG00000115816, ENSG00000082458, ENSG0000…	196	0.132936
msigdb	Yes	ACHE_SERT_Npep	E4AA_vs_E2AA	E4AA_up	BENPORATH_ES_WITH_H3K27ME3	2.85946e-07	5.13505e-05	2.0199	0.302188	ENSG00000154645, ENSG00000178951, ENSG00000176884, ENSG00000196358, ENSG00000116254, ENSG00000163873, ENSG00000185551, ENSG00000196361, ENSG00000091664, ENSG00000103546, ENSG00000130226, ENSG00000156113, ENSG00000181195, ENSG00000100503, ENSG00000165462, ENSG00000186868, ENSG00000169116, ENSG00000108370, ENSG00000175352, ENSG00000162989, ENSG00000088808, ENSG00000164330, ENSG00000188976, ENSG0000…	411	0.674963
msigdb	Yes	Astro	E4AA_vs_E2AA	E4AA_up	DESCARTES_FETAL_EYE_VASCULAR_ENDOTHELIAL_CELLS	5.42658e-06	0.000643873	3.23009	0.65437	ENSG00000172889, ENSG00000186642, ENSG00000108622, ENSG00000184113, ENSG00000102755, ENSG00000099998, ENSG00000085563, ENSG00000116016, ENSG00000128567, ENSG00000203883, ENSG00000110799, ENSG00000004399, ENSG00000161835, ENSG00000118777, ENSG00000069122, ENSG00000168497, ENSG00000071246	28	0.610527
msigdb	Yes	Oligo_Astro	E4EA_vs_E2EA	E4EA_up	BENPORATH_ES_WITH_H3K27ME3	7.53514e-07	0.000112511	1.84181	0.321534	ENSG00000105409, ENSG00000104435, ENSG00000163888, ENSG00000185352, ENSG00000185774, ENSG00000133101, ENSG00000158560, ENSG00000176956, ENSG00000206052, ENSG00000152503, ENSG00000179915, ENSG00000141837, ENSG00000171551, ENSG00000148123, ENSG00000155093, ENSG00000107282, ENSG00000142408, ENSG00000008735, ENSG00000087258, ENSG00000205927, ENSG00000186868, ENSG00000123560, ENSG00000139292, ENSG0000…	411	0.659444
msigdb	Yes	ACHE_SERT_Npep	E4AA_vs_E2AA	E4AA_down	BENPORATH_MYC_TARGETS_WITH_EBOX	0.000439991	0.00764319	-1.92543	-0.367389	ENSG00000109971, ENSG00000184009, ENSG00000111640, ENSG00000168374, ENSG00000244734, ENSG00000117632, ENSG00000136810, ENSG00000008394, ENSG00000198242, ENSG00000164032, ENSG00000142192, ENSG00000151552, ENSG00000239672, ENSG00000241343, ENSG00000213930, ENSG00000115685, ENSG00000167085, ENSG00000188536, ENSG00000147403, ENSG00000160213, ENSG00000171497, ENSG00000132541, ENSG00000126088, ENSG0000…	140	0.311045
msigdb	Yes	Astro	E4EA_vs_E2EA	E4EA_down	BENPORATH_NOS_TARGETS	0.000619988	0.0140598	-2.01904	-0.393218	ENSG00000152661, ENSG00000185650, ENSG00000134769, ENSG00000148700, ENSG00000104332, ENSG00000041982, ENSG00000138685, ENSG00000101144, ENSG00000110090, ENSG00000181449, ENSG00000078114, ENSG00000113657, ENSG00000137573, ENSG00000132424, ENSG00000136603, ENSG00000170561, ENSG00000118523, ENSG00000103449, ENSG00000175928, ENSG00000084093, ENSG00000109790, ENSG00000140332, ENSG00000124006, ENSG0000…	103	0.26114
msigdb	Yes	LC	E4EA_vs_E2EA	E4EA_down	BENPORATH_NOS_TARGETS	8.17848e-05	0.00376068	-2.19708	-0.415358	ENSG00000152661, ENSG00000134769, ENSG00000084093, ENSG00000175928, ENSG00000041982, ENSG00000148700, ENSG00000186340, ENSG00000132424, ENSG00000181449, ENSG00000137573, ENSG00000078114, ENSG00000166068, ENSG00000111670, ENSG00000168610, ENSG00000102804, ENSG00000162496, ENSG00000140382, ENSG00000150907, ENSG00000110090, ENSG00000136603, ENSG00000185650, ENSG00000083168, ENSG00000134508, ENSG0000…	103	0.538434
msigdb	Yes	Astro	E4EA_vs_E2EA	E4EA_down	BENPORATH_OCT4_TARGETS	0.00173997	0.0291581	-1.73869	-0.327021	ENSG00000152661, ENSG00000115738, ENSG00000185650, ENSG00000134769, ENSG00000095637, ENSG00000148700, ENSG00000104332, ENSG00000041982, ENSG00000138685, ENSG00000101144, ENSG00000110090, ENSG00000092621, ENSG00000181449, ENSG00000078114, ENSG00000113657, ENSG00000104447, ENSG00000171444, ENSG00000136937, ENSG00000137573, ENSG00000145687, ENSG00000132424, ENSG00000041802, ENSG00000136603, ENSG0000…	175	0.154984
msigdb	Yes	LC	E4EA_vs_E2EA	E4EA_down	BENPORATH_OCT4_TARGETS	0.00307994	0.0461956	-1.7442	-0.317073	ENSG00000152661, ENSG00000134769, ENSG00000171444, ENSG00000084093, ENSG00000175928, ENSG00000041982, ENSG00000092621, ENSG00000148700, ENSG00000186340, ENSG00000132424, ENSG00000181449, ENSG00000104447, ENSG00000115738, ENSG00000137573, ENSG00000203485, ENSG00000078114, ENSG00000166068, ENSG00000111670, ENSG00000168610, ENSG00000102804, ENSG00000162496, ENSG00000140382, ENSG00000150907, ENSG0000…	175	0.116266
msigdb	Yes	ACHE_SERT_Npep	E4AA_vs_E2AA	E4AA_up	BENPORATH_PRC2_TARGETS	0.00111998	0.0202771	1.84361	0.287289	ENSG00000154645, ENSG00000196358, ENSG00000163873, ENSG00000185551, ENSG00000156113, ENSG00000181195, ENSG00000165462, ENSG00000186868, ENSG00000169116, ENSG00000178209, ENSG00000277586, ENSG00000115232, ENSG00000119508, ENSG00000185518, ENSG00000134853, ENSG00000149564, ENSG00000180660, ENSG00000276644, ENSG00000171540, ENSG00000177098, ENSG00000060656, ENSG00000104722, ENSG00000081479, ENSG0000…	203	0.193545
msigdb	Yes	Astro	E4AA_vs_E2AA	E4AA_up	FAN_EMBRYONIC_CTX_BIG_GROUPS_EXCITATORY_NEURON	1.65137e-06	0.000249376	3.22341	0.619993	ENSG00000225783, ENSG00000142408, ENSG00000136531, ENSG00000063015, ENSG00000120251, ENSG00000167371, ENSG00000186472, ENSG00000058404, ENSG00000134138, ENSG00000277363, ENSG00000164742, ENSG00000088387, ENSG00000172995, ENSG00000109670, ENSG00000215252, ENSG00000163596, ENSG00000171843, ENSG00000221866, ENSG00000076356, ENSG00000153956, ENSG00000232931	38	0.643552
msigdb	Yes	ACHE_SERT_Npep	E4AA_vs_E2AA	E4AA_down	BENPORATH_PROLIFERATION	0.000132636	0.00269511	-2.31089	-0.465931	ENSG00000034510, ENSG00000178741, ENSG00000005022, ENSG00000117632, ENSG00000136521, ENSG00000164032, ENSG00000137168, ENSG00000143514, ENSG00000265241, ENSG00000143621, ENSG00000150787, ENSG00000160213, ENSG00000182054, ENSG00000103121, ENSG00000167088, ENSG00000106105, ENSG00000196937, ENSG00000006625, ENSG00000149196, ENSG00000159377, ENSG00000114209, ENSG00000121410, ENSG00000153310, ENSG0000…	70	0.518848
msigdb	Yes	Astro	E4AA_vs_E2AA	E4AA_down	BENPORATH_PROLIFERATION	0.00333993	0.0443844	-1.98102	-0.416539	ENSG00000164032, ENSG00000178741, ENSG00000153310, ENSG00000005022, ENSG00000121410, ENSG00000163191, ENSG00000137168, ENSG00000143621, ENSG00000132646, ENSG00000117632, ENSG00000184220, ENSG00000114450, ENSG00000034510, ENSG00000160213, ENSG00000124207, ENSG00000100567, ENSG00000127922, ENSG00000006625, ENSG00000149196, ENSG00000167088, ENSG00000095002, ENSG00000143436, ENSG00000265241, ENSG0000…	70	0.11162
msigdb	Yes	ACHE_SERT_Npep	E4EA_vs_E2EA	E4EA_down	BENPORATH_SUZ12_TARGETS	7.72726e-05	0.00319899	-1.70393	-0.303675	ENSG00000167614, ENSG00000011201, ENSG00000110436, ENSG00000148053, ENSG00000116729, ENSG00000185985, ENSG00000172987, ENSG00000125398, ENSG00000132164, ENSG00000198838, ENSG00000102362, ENSG00000184371, ENSG00000171791, ENSG00000126016, ENSG00000205364, ENSG00000003137, ENSG00000136826, ENSG00000158270, ENSG00000141639, ENSG00000134250, ENSG00000162599, ENSG00000206172, ENSG00000178104, ENSG0000…	377	0.538434
msigdb	Yes	ACHE_SERT_Npep	E4AA_vs_E2AA	E4AA_up	BENPORATH_SUZ12_TARGETS	0.00141997	0.0237957	1.63737	0.246098	ENSG00000154645, ENSG00000125355, ENSG00000196358, ENSG00000163873, ENSG00000185551, ENSG00000196361, ENSG00000103546, ENSG00000130226, ENSG00000115461, ENSG00000156113, ENSG00000181195, ENSG00000100503, ENSG00000184368, ENSG00000119125, ENSG00000165462, ENSG00000179542, ENSG00000186868, ENSG00000168546, ENSG00000169116, ENSG00000162989, ENSG00000088808, ENSG00000140945, ENSG00000178209, ENSG0000…	377	0.1717
msigdb	Yes	Astro	E4EA_vs_E2EA	E4EA_up	LEIN_OLIGODENDROCYTE_MARKERS	1.32834e-09	5.3492e-07	3.21502	0.581554	ENSG00000105695, ENSG00000118515, ENSG00000189058, ENSG00000197971, ENSG00000184144, ENSG00000151552, ENSG00000173786, ENSG00000124920, ENSG00000168314, ENSG00000181409, ENSG00000011426, ENSG00000103089, ENSG00000169562, ENSG00000205927, ENSG00000107331, ENSG00000139433, ENSG00000180739, ENSG00000170775, ENSG00000136541, ENSG00000196187, ENSG00000204655, ENSG00000174607, ENSG00000108387, ENSG0000…	70	0.788187
msigdb	Yes	ACHE_SERT_Npep	E4EA_vs_E2EA	E4EA_down	BERENJENO_ROCK_SIGNALING_NOT_VIA_RHOA_DN	0.000289366	0.0087197	-2.5728	-0.546798	ENSG00000113140, ENSG00000107796, ENSG00000184371, ENSG00000117525, ENSG00000112531, ENSG00000177425, ENSG00000162692, ENSG00000109046, ENSG00000073712, ENSG00000160888, ENSG00000114166, ENSG00000145012	38	0.498493
msigdb	Yes	Astro	E4EA_vs_E2EA	E4EA_down	BERENJENO_ROCK_SIGNALING_NOT_VIA_RHOA_DN	0.00339993	0.0460099	-2.21695	-0.478842	ENSG00000113140, ENSG00000112531, ENSG00000117525, ENSG00000140443, ENSG00000073712, ENSG00000162692, ENSG00000184371, ENSG00000107796, ENSG00000115524, ENSG00000114166, ENSG00000213639, ENSG00000160888, ENSG00000204842, ENSG00000097033	38	0.110625
msigdb	Yes	LC	E4EA_vs_E2EA	E4EA_down	BERENJENO_ROCK_SIGNALING_NOT_VIA_RHOA_DN	0.00273995	0.0424867	-2.28521	-0.479152	ENSG00000113140, ENSG00000184371, ENSG00000107796, ENSG00000162692, ENSG00000112531, ENSG00000114166, ENSG00000169710, ENSG00000140443, ENSG00000115524, ENSG00000117525	38	0.123314
msigdb	Yes	ACHE_SERT_Npep	E4EA_vs_E2EA	E4EA_down	BERENJENO_ROCK_SIGNALING_NOT_VIA_RHOA_UP	0.000779984	0.0157526	-2.70999	-0.642955	ENSG00000167315, ENSG00000111275, ENSG00000114115, ENSG00000077585, ENSG00000108830, ENSG00000058262, ENSG00000181019, ENSG00000047457	18	0.232415
msigdb	Yes	Oligo_Astro	E4EA_vs_E2EA	E4EA_down	BERENJENO_ROCK_SIGNALING_NOT_VIA_RHOA_UP	0.00117998	0.019193	-2.77587	-0.613248	ENSG00000058262, ENSG00000108830, ENSG00000114115, ENSG00000111275, ENSG00000167315, ENSG00000174059, ENSG00000205352, ENSG00000148308, ENSG00000204592	18	0.188511
msigdb	Yes	ACHE_SERT_LC_WM	E4AA_vs_E2AA	E4AA_down	BERENJENO_TRANSFORMED_BY_RHOA_DN	0.000319994	0.0111611	-1.72049	-0.291323	ENSG00000175215, ENSG00000132613, ENSG00000116209, ENSG00000107798, ENSG00000198189, ENSG00000177613, ENSG00000030582, ENSG00000150787, ENSG00000122705, ENSG00000126803, ENSG00000143252, ENSG00000135916, ENSG00000178719, ENSG00000172037, ENSG00000129596, ENSG00000148180, ENSG00000058091, ENSG00000186340, ENSG00000136156, ENSG00000142173, ENSG00000080503, ENSG00000053501, ENSG00000004799, ENSG0000…	291	0.366325
msigdb	Yes	ACHE_SERT_Npep	E4EA_vs_E2EA	E4EA_down	BERENJENO_TRANSFORMED_BY_RHOA_DN	0.000379992	0.0100592	-1.69838	-0.305817	ENSG00000162407, ENSG00000165092, ENSG00000117318, ENSG00000152583, ENSG00000116729, ENSG00000115738, ENSG00000106624, ENSG00000100234, ENSG00000132669, ENSG00000135916, ENSG00000171867, ENSG00000126016, ENSG00000189171, ENSG00000172201, ENSG00000107562, ENSG00000123096, ENSG00000175183, ENSG00000117519, ENSG00000113721, ENSG00000166340, ENSG00000100979, ENSG00000011028, ENSG00000277443, ENSG0000…	291	0.335317
msigdb	Yes	Astro	E4EA_vs_E2EA	E4EA_down	BERENJENO_TRANSFORMED_BY_RHOA_DN	0.000799984	0.016663	-1.63415	-0.299514	ENSG00000162407, ENSG00000115738, ENSG00000135919, ENSG00000117318, ENSG00000116729, ENSG00000100979, ENSG00000126016, ENSG00000135916, ENSG00000107562, ENSG00000106624, ENSG00000152583, ENSG00000165092, ENSG00000175183, ENSG00000117616, ENSG00000171867, ENSG00000172201, ENSG00000132561, ENSG00000154380, ENSG00000277443, ENSG00000004059, ENSG00000123096, ENSG00000099204, ENSG00000134107, ENSG0000…	291	0.229452
msigdb	Yes	LC	E4EA_vs_E2EA	E4EA_down	BERENJENO_TRANSFORMED_BY_RHOA_DN	4.74265e-05	0.00257245	-1.82546	-0.32314	ENSG00000162407, ENSG00000116729, ENSG00000165092, ENSG00000111341, ENSG00000126016, ENSG00000117519, ENSG00000125148, ENSG00000152583, ENSG00000132669, ENSG00000135919, ENSG00000123096, ENSG00000100234, ENSG00000186340, ENSG00000145555, ENSG00000099290, ENSG00000171867, ENSG00000123104, ENSG00000115738, ENSG00000106624, ENSG00000148411, ENSG00000100979, ENSG00000100994, ENSG00000175183, ENSG0000…	291	0.557332
msigdb	Yes	Oligo_Astro	E4EA_vs_E2EA	E4EA_down	BERENJENO_TRANSFORMED_BY_RHOA_DN	0.000299994	0.00688535	-1.78113	-0.281466	ENSG00000123096, ENSG00000106624, ENSG00000115738, ENSG00000111341, ENSG00000100234, ENSG00000099290, ENSG00000117318, ENSG00000142089, ENSG00000162407, ENSG00000135919, ENSG00000165156, ENSG00000172037, ENSG00000164692, ENSG00000152583, ENSG00000126016, ENSG00000132561, ENSG00000113721, ENSG00000172201, ENSG00000142173, ENSG00000135916, ENSG00000164330, ENSG00000122378, ENSG00000116729, ENSG0000…	291	0.37874
msigdb	Yes	ACHE_SERT_LC_WM	E4AA_vs_E2AA	E4AA_down	BERENJENO_TRANSFORMED_BY_RHOA_FOREVER_UP	0.000134903	0.00562611	-2.93354	-0.69573	ENSG00000198189, ENSG00000129596, ENSG00000116717, ENSG00000134853, ENSG00000114480, ENSG00000165092, ENSG00000100234, ENSG00000175197, ENSG00000109099	16	0.518848
msigdb	Yes	LC	E4AA_vs_E2AA	E4AA_down	BERENJENO_TRANSFORMED_BY_RHOA_FOREVER_UP	0.000959981	0.0425239	-2.56615	-0.678797	ENSG00000129596, ENSG00000165092, ENSG00000106565, ENSG00000109099, ENSG00000100234, ENSG00000134853, ENSG00000002933, ENSG00000100612, ENSG00000198189, ENSG00000011465	16	0.209225
msigdb	Yes	Oligo_Astro	E4EA_vs_E2EA	E4EA_down	BERENJENO_TRANSFORMED_BY_RHOA_REVERSIBLY_DN	0.000359993	0.00792044	-2.96736	-0.662162	ENSG00000148926, ENSG00000149591, ENSG00000142871, ENSG00000095637, ENSG00000022267, ENSG00000041982	17	0.344763
msigdb	Yes	ACHE_SERT_Npep	E4AA_vs_E2AA	E4AA_down	BERENJENO_TRANSFORMED_BY_RHOA_UP	8.17848e-05	0.0017558	-1.76767	-0.324109	ENSG00000120694, ENSG00000138495, ENSG00000117592, ENSG00000148834, ENSG00000002933, ENSG00000111640, ENSG00000117395, ENSG00000170017, ENSG00000134333, ENSG00000116161, ENSG00000152661, ENSG00000117632, ENSG00000177156, ENSG00000136810, ENSG00000171314, ENSG00000164032, ENSG00000132341, ENSG00000097021, ENSG00000239672, ENSG00000129084, ENSG00000172922, ENSG00000168743, ENSG00000101182, ENSG0000…	304	0.538434
msigdb	Yes	Astro	E4AA_vs_E2AA	E4AA_down	BERENJENO_TRANSFORMED_BY_RHOA_UP	0.000153041	0.00378727	-1.69398	-0.325211	ENSG00000120694, ENSG00000142871, ENSG00000117395, ENSG00000164032, ENSG00000148834, ENSG00000177606, ENSG00000042493, ENSG00000228716, ENSG00000106565, ENSG00000002933, ENSG00000117592, ENSG00000132341, ENSG00000004478, ENSG00000118785, ENSG00000204220, ENSG00000102144, ENSG00000175334, ENSG00000183207, ENSG00000086200, ENSG00000177156, ENSG00000138495, ENSG00000136068, ENSG00000163468, ENSG0000…	304	0.518848
msigdb	Yes	ACHE_SERT_Npep	E4AA_vs_E2AA	E4AA_up	BERNARD_PPAPDC1B_TARGETS_DN	9.87055e-05	0.00375845	2.9708	0.583114	ENSG00000115461, ENSG00000168280, ENSG00000070718, ENSG00000187193, ENSG00000134369, ENSG00000085365, ENSG00000198668, ENSG00000147548, ENSG00000198478, ENSG00000108175, ENSG00000066468	31	0.538434
msigdb	Yes	ACHE_SERT_Npep	E4AA_vs_E2AA	E4AA_down	BHATTACHARYA_EMBRYONIC_STEM_CELL	6.3736e-05	0.00141165	-2.45072	-0.508276	ENSG00000089009, ENSG00000111716, ENSG00000243678, ENSG00000152661, ENSG00000008394, ENSG00000147604, ENSG00000138385, ENSG00000137876, ENSG00000158966, ENSG00000138326, ENSG00000170606, ENSG00000114391, ENSG00000181163, ENSG00000115875, ENSG00000166426, ENSG00000178035, ENSG00000112237, ENSG00000106588, ENSG00000174444, ENSG00000182481, ENSG00000136628	52	0.538434
msigdb	Yes	LC	E4EA_vs_E2EA	E4EA_down	BHAT_ESR1_TARGETS_VIA_AKT1_DN	0.000419992	0.0116763	-2.44544	-0.506716	ENSG00000162407, ENSG00000041982, ENSG00000151491, ENSG00000136928, ENSG00000151322, ENSG00000111961, ENSG00000152104, ENSG00000115159, ENSG00000103479, ENSG00000143153, ENSG00000164574, ENSG00000114770, ENSG00000116604, ENSG00000099246, ENSG00000075399, ENSG00000153786	42	0.318541
msigdb	Yes	Astro	E4EA_vs_E2EA	E4EA_down	BIDUS_METASTASIS_UP	0.00215996	0.0336109	-1.79322	-0.342439	ENSG00000138587, ENSG00000145907, ENSG00000120948, ENSG00000111328, ENSG00000182093, ENSG00000277443, ENSG00000096093, ENSG00000122884, ENSG00000196712, ENSG00000138802, ENSG00000213160, ENSG00000114503, ENSG00000153187, ENSG00000198729, ENSG00000175216, ENSG00000147862, ENSG00000111530, ENSG00000147140, ENSG00000180370, ENSG00000161813, ENSG00000075785, ENSG00000108100, ENSG00000124486, ENSG0000…	136	0.138996
msigdb	Yes	ACHE_SERT_Npep	E4AA_vs_E2AA	E4AA_down	BILANGES_RAPAMYCIN_SENSITIVE_VIA_TSC1_AND_TSC2	3.37385e-09	2.08536e-07	-3.02213	-0.615236	ENSG00000109971, ENSG00000137267, ENSG00000169021, ENSG00000115484, ENSG00000243678, ENSG00000005022, ENSG00000213760, ENSG00000120438, ENSG00000178982, ENSG00000075415, ENSG00000171858, ENSG00000138430, ENSG00000168032, ENSG00000145741, ENSG00000182899, ENSG00000180879, ENSG00000152234, ENSG00000071082, ENSG00000213585, ENSG00000026025, ENSG00000198755, ENSG00000116791, ENSG00000102030, ENSG0000…	63	0.774939
msigdb	Yes	Astro	E4AA_vs_E2AA	E4AA_down	BILANGES_RAPAMYCIN_SENSITIVE_VIA_TSC1_AND_TSC2	3.90077e-05	0.00112935	-2.46601	-0.522902	ENSG00000109971, ENSG00000026025, ENSG00000120438, ENSG00000115484, ENSG00000137267, ENSG00000213760, ENSG00000166226, ENSG00000005022, ENSG00000180879, ENSG00000168032, ENSG00000075415, ENSG00000104408, ENSG00000166794, ENSG00000169021, ENSG00000178035, ENSG00000145741, ENSG00000182899, ENSG00000152234, ENSG00000243678, ENSG00000178982, ENSG00000135069, ENSG00000137509, ENSG00000087302, ENSG0000…	63	0.557332
msigdb	Yes	ACHE_SERT_LC_WM	E4AA_vs_E2AA	E4AA_down	BILANGES_SERUM_AND_RAPAMYCIN_SENSITIVE_GENES	8.40588e-06	0.000702552	-2.61701	-0.497916	ENSG00000111144, ENSG00000156508, ENSG00000167526, ENSG00000147677, ENSG00000204628, ENSG00000145425, ENSG00000105193, ENSG00000053501, ENSG00000137154, ENSG00000115944, ENSG00000167658, ENSG00000161970, ENSG00000171863, ENSG00000118181, ENSG00000105372, ENSG00000110700, ENSG00000142541, ENSG00000122026, ENSG00000083845, ENSG00000138326, ENSG00000221983, ENSG00000241343, ENSG00000100129, ENSG0000…	65	0.593325
msigdb	Yes	Astro	E4AA_vs_E2AA	E4AA_down	BILANGES_SERUM_AND_RAPAMYCIN_SENSITIVE_GENES	1.50701e-07	8.66956e-06	-2.73431	-0.578238	ENSG00000156508, ENSG00000089009, ENSG00000145425, ENSG00000161970, ENSG00000100129, ENSG00000171863, ENSG00000114942, ENSG00000142541, ENSG00000147604, ENSG00000137154, ENSG00000147677, ENSG00000110700, ENSG00000105193, ENSG00000167526, ENSG00000133112, ENSG00000174748, ENSG00000125691, ENSG00000241343, ENSG00000143947, ENSG00000188846, ENSG00000147403, ENSG00000148303, ENSG00000083845, ENSG0000…	65	0.690132
msigdb	Yes	ACHE_SERT_Npep	E4AA_vs_E2AA	E4AA_down	BILANGES_SERUM_RESPONSE_TRANSLATION	2.97511e-06	9.66656e-05	-3.03437	-0.687275	ENSG00000089009, ENSG00000147677, ENSG00000083845, ENSG00000171863, ENSG00000156508, ENSG00000105640, ENSG00000114942, ENSG00000147403, ENSG00000122026, ENSG00000175390, ENSG00000137154, ENSG00000188846, ENSG00000142937, ENSG00000162244	27	0.627257
msigdb	Yes	Astro	E4AA_vs_E2AA	E4AA_down	BILANGES_SERUM_RESPONSE_TRANSLATION	0.00107998	0.018884	-2.4577	-0.575974	ENSG00000156508, ENSG00000089009, ENSG00000171863, ENSG00000114942, ENSG00000137154, ENSG00000147677, ENSG00000188846, ENSG00000147403, ENSG00000083845, ENSG00000174444, ENSG00000105640, ENSG00000150347, ENSG00000175390, ENSG00000122026, ENSG00000105372, ENSG00000162244, ENSG00000088247	27	0.197133
msigdb	Yes	ACHE_SERT_Npep	E4AA_vs_E2AA	E4AA_up	BILANGES_SERUM_SENSITIVE_VIA_TSC2	0.00103998	0.0193833	2.74028	0.576362	ENSG00000090863, ENSG00000118523, ENSG00000100697, ENSG00000125676, ENSG00000054523, ENSG00000070366, ENSG00000127616, ENSG00000115355, ENSG00000137497, ENSG00000145833, ENSG00000142871, ENSG00000158417	22	0.200928
msigdb	Yes	ACHE_SERT_Npep	E4EA_vs_E2EA	E4EA_down	BILBAN_B_CLL_LPL_DN	0.000412402	0.0106416	-2.63028	-0.576932	ENSG00000115738, ENSG00000129675, ENSG00000171867, ENSG00000136826, ENSG00000064607, ENSG00000277443, ENSG00000137642, ENSG00000135046, ENSG00000114331, ENSG00000010810, ENSG00000170345, ENSG00000120129	30	0.498493
msigdb	Yes	Astro	E4EA_vs_E2EA	E4EA_down	BILBAN_B_CLL_LPL_DN	7.95287e-05	0.0032619	-2.75228	-0.612743	ENSG00000115738, ENSG00000171867, ENSG00000277443, ENSG00000114331, ENSG00000170345, ENSG00000120129, ENSG00000135046, ENSG00000064607, ENSG00000132424, ENSG00000181722, ENSG00000136826, ENSG00000129675, ENSG00000171223, ENSG00000137642	30	0.538434
msigdb	Yes	Oligo_Astro	E4EA_vs_E2EA	E4EA_down	BILBAN_B_CLL_LPL_DN	0.00101998	0.0172012	-2.61505	-0.523999	ENSG00000115738, ENSG00000137642, ENSG00000136826, ENSG00000161960, ENSG00000120129, ENSG00000129675, ENSG00000170345, ENSG00000171867, ENSG00000135046, ENSG00000114331, ENSG00000171223, ENSG00000173221, ENSG00000130066, ENSG00000115875, ENSG00000116560, ENSG00000064607, ENSG00000132424	30	0.202909
msigdb	Yes	ACHE_SERT_Npep	E4AA_vs_E2AA	E4AA_up	BILD_CTNNB1_ONCOGENIC_SIGNATURE	0.00047999	0.0110166	2.57961	0.467749	ENSG00000064393, ENSG00000038427, ENSG00000132424, ENSG00000125676, ENSG00000038219, ENSG00000119707, ENSG00000172380, ENSG00000182372, ENSG00000085224, ENSG00000137642, ENSG00000142207, ENSG00000136068, ENSG00000197102, ENSG00000112419, ENSG00000278053, ENSG00000075539, ENSG00000139218, ENSG00000138443, ENSG00000153914, ENSG00000107679, ENSG00000165525, ENSG00000107929, ENSG00000137601, ENSG0000…	50	0.297513
msigdb	Yes	Oligo_Astro	E4AA_vs_E2AA	E4AA_up	BILD_CTNNB1_ONCOGENIC_SIGNATURE	7.70542e-07	8.53311e-05	3.08095	0.566835	ENSG00000038427, ENSG00000136068, ENSG00000119707, ENSG00000187742, ENSG00000157106, ENSG00000107929, ENSG00000085224, ENSG00000177200, ENSG00000064393, ENSG00000278053, ENSG00000182372, ENSG00000197102, ENSG00000011405, ENSG00000188529, ENSG00000137601, ENSG00000162980, ENSG00000074657, ENSG00000153914, ENSG00000189337, ENSG00000038219, ENSG00000165525, ENSG00000132424, ENSG00000166012, ENSG0000…	50	0.659444
msigdb	Yes	ACHE_SERT_Npep	E4EA_vs_E2EA	E4EA_down	BIOCARTA_MET_PATHWAY	0.000759985	0.0155137	-2.60711	-0.580173	ENSG00000105976, ENSG00000100030, ENSG00000177606, ENSG00000168610, ENSG00000127314, ENSG00000145715, ENSG00000109458, ENSG00000099942, ENSG00000126934, ENSG00000150093, ENSG00000115904, ENSG00000170345, ENSG00000169032, ENSG00000177885, ENSG00000179295, ENSG00000171862	27	0.235496
msigdb	Yes	Astro	E4EA_vs_E2EA	E4EA_up	DESCARTES_MAIN_FETAL_VISCERAL_NEURONS	8.98423e-07	0.000173031	3.19817	0.632229	ENSG00000128245, ENSG00000104435, ENSG00000154277, ENSG00000087258, ENSG00000137267, ENSG00000177432, ENSG00000170027, ENSG00000196230, ENSG00000119782, ENSG00000242173, ENSG00000013293, ENSG00000258947, ENSG00000103154, ENSG00000105696, ENSG00000154328, ENSG00000139998, ENSG00000130540, ENSG00000154917, ENSG00000100285, ENSG00000273238, ENSG00000107130	36	0.659444
msigdb	Yes	Astro	E4EA_vs_E2EA	E4EA_up	KEGG_MEDICUS_VARIANT_MUTATION_CAUSED_ABERRANT_ABETA_TO_ANTEROGRADE_AXONAL_TRANSPORT	2.61099e-05	0.00299116	3.19418	0.747089	ENSG00000104833, ENSG00000167552, ENSG00000142192, ENSG00000137267, ENSG00000186868, ENSG00000123416, ENSG00000196230, ENSG00000127824, ENSG00000258947	15	0.57561
msigdb	Yes	ACHE_SERT_Npep	E4AA_vs_E2AA	E4AA_up	BIOCARTA_PPARA_PATHWAY	0.00229995	0.0332218	2.45412	0.47404	ENSG00000005249, ENSG00000145675, ENSG00000161533, ENSG00000102882, ENSG00000100393, ENSG00000121879, ENSG00000204389, ENSG00000114302, ENSG00000177606, ENSG00000213523, ENSG00000120129, ENSG00000166501, ENSG00000173039, ENSG00000197461, ENSG00000005339, ENSG00000141027, ENSG00000173757	34	0.134671
msigdb	Yes	ACHE_SERT_Npep	E4AA_vs_E2AA	E4AA_down	BIOCARTA_PROTEASOME_PATHWAY	1.39634e-05	0.000365995	-3.02052	-0.724211	ENSG00000129084, ENSG00000101182, ENSG00000100902, ENSG00000143106, ENSG00000142507, ENSG00000118705, ENSG00000163902, ENSG00000136930, ENSG00000008018, ENSG00000159377, ENSG00000277791, ENSG00000106588	19	0.593325
msigdb	Yes	Astro	E4AA_vs_E2AA	E4AA_down	BIOCARTA_PROTEASOME_PATHWAY	0.00321994	0.0433094	-2.45516	-0.606865	ENSG00000163902, ENSG00000129084, ENSG00000118705, ENSG00000277791, ENSG00000143106, ENSG00000100567, ENSG00000142507, ENSG00000126067, ENSG00000136930, ENSG00000077721, ENSG00000100902, ENSG00000159377, ENSG00000008018	19	0.113694
msigdb	Yes	Oligo_Astro	E4AA_vs_E2AA	E4AA_down	BIOCARTA_PROTEASOME_PATHWAY	0.000339993	0.00900034	-2.71722	-0.649896	ENSG00000142507, ENSG00000143106, ENSG00000136930, ENSG00000100567, ENSG00000277791, ENSG00000101182, ENSG00000008018, ENSG00000100804, ENSG00000159377, ENSG00000041357, ENSG00000163902, ENSG00000118705	19	0.355054
msigdb	Yes	ACHE_SERT_Npep	E4AA_vs_E2AA	E4AA_down	BLALOCK_ALZHEIMERS_DISEASE_INCIPIENT_DN	0.0001213	0.00248375	-2.0198	-0.38458	ENSG00000044574, ENSG00000086061, ENSG00000119013, ENSG00000120694, ENSG00000089009, ENSG00000115484, ENSG00000132965, ENSG00000127184, ENSG00000157005, ENSG00000116161, ENSG00000143870, ENSG00000158869, ENSG00000121022, ENSG00000135821, ENSG00000129625, ENSG00000172809, ENSG00000171159, ENSG00000118705, ENSG00000108094, ENSG00000180817, ENSG00000006128, ENSG00000134873, ENSG00000148484, ENSG0000…	144	0.538434
msigdb	Yes	ACHE_SERT_Npep	E4EA_vs_E2EA	E4EA_up	BLALOCK_ALZHEIMERS_DISEASE_INCIPIENT_DN	0.000539989	0.0475226	1.99687	0.337169	ENSG00000180817, ENSG00000134287, ENSG00000221823, ENSG00000117152, ENSG00000129625, ENSG00000182670, ENSG00000161057, ENSG00000037042, ENSG00000135472, ENSG00000166206, ENSG00000080824, ENSG00000168280, ENSG00000147571, ENSG00000023287, ENSG00000153253, ENSG00000088833, ENSG00000139190, ENSG00000101266, ENSG00000125863, ENSG00000100138, ENSG00000073578, ENSG00000121022, ENSG00000129559, ENSG0000…	144	0.280163
msigdb	Yes	LC	E4EA_vs_E2EA	E4EA_up	BLALOCK_ALZHEIMERS_DISEASE_INCIPIENT_DN	0.000579988	0.0367022	1.97486	0.34612	ENSG00000117152, ENSG00000163660, ENSG00000166136, ENSG00000088833, ENSG00000182670, ENSG00000129625, ENSG00000127184, ENSG00000180817, ENSG00000135472, ENSG00000165973, ENSG00000175550, ENSG00000153253, ENSG00000115944, ENSG00000134287, ENSG00000129559, ENSG00000104823, ENSG00000100138, ENSG00000221823, ENSG00000119013, ENSG00000087460, ENSG00000139190, ENSG00000183036, ENSG00000115204, ENSG0000…	144	0.270151
msigdb	Yes	Oligo_Astro	E4AA_vs_E2AA	E4AA_down	BLALOCK_ALZHEIMERS_DISEASE_INCIPIENT_DN	0.00307994	0.0496113	-1.74906	-0.329237	ENSG00000044574, ENSG00000158869, ENSG00000086061, ENSG00000129559, ENSG00000116161, ENSG00000132965, ENSG00000119782, ENSG00000188846, ENSG00000100591, ENSG00000119013, ENSG00000127184, ENSG00000111275, ENSG00000166136, ENSG00000221823, ENSG00000089009, ENSG00000143870, ENSG00000115484, ENSG00000116586, ENSG00000135454, ENSG00000121022, ENSG00000138363, ENSG00000137547, ENSG00000140307, ENSG0000…	144	0.116266
msigdb	Yes	Oligo_Astro	E4EA_vs_E2EA	E4EA_up	BLALOCK_ALZHEIMERS_DISEASE_INCIPIENT_DN	0.000599988	0.0307847	1.90755	0.351874	ENSG00000117152, ENSG00000078369, ENSG00000180817, ENSG00000129625, ENSG00000182670, ENSG00000134287, ENSG00000119782, ENSG00000135472, ENSG00000221823, ENSG00000166206, ENSG00000087460, ENSG00000160299, ENSG00000007168, ENSG00000139190, ENSG00000166136, ENSG00000131828, ENSG00000188690, ENSG00000116161, ENSG00000077264, ENSG00000198836, ENSG00000105270, ENSG00000143799, ENSG00000147571, ENSG0000…	144	0.265531
msigdb	Yes	ACHE_SERT_Npep	E4EA_vs_E2EA	E4EA_down	BLALOCK_ALZHEIMERS_DISEASE_INCIPIENT_UP	5.08715e-08	8.55737e-06	-2.21182	-0.403072	ENSG00000117592, ENSG00000115380, ENSG00000152661, ENSG00000152990, ENSG00000068078, ENSG00000137198, ENSG00000127528, ENSG00000152518, ENSG00000138434, ENSG00000148700, ENSG00000105976, ENSG00000184371, ENSG00000198417, ENSG00000134817, ENSG00000130208, ENSG00000172201, ENSG00000112531, ENSG00000179604, ENSG00000041982, ENSG00000115866, ENSG00000078114, ENSG00000123096, ENSG00000111328, ENSG0000…	225	0.719513
msigdb	Yes	Astro	E4EA_vs_E2EA	E4EA_down	BLALOCK_ALZHEIMERS_DISEASE_INCIPIENT_UP	4.17267e-07	4.54514e-05	-2.15722	-0.400246	ENSG00000117592, ENSG00000115380, ENSG00000152661, ENSG00000115866, ENSG00000068078, ENSG00000137198, ENSG00000018408, ENSG00000198417, ENSG00000148700, ENSG00000111328, ENSG00000137509, ENSG00000120885, ENSG00000138434, ENSG00000172201, ENSG00000132561, ENSG00000196576, ENSG00000147475, ENSG00000104332, ENSG00000154380, ENSG00000152518, ENSG00000041982, ENSG00000123096, ENSG00000110887, ENSG0000…	225	0.674963
msigdb	Yes	LC	E4EA_vs_E2EA	E4EA_down	BLALOCK_ALZHEIMERS_DISEASE_INCIPIENT_UP	3.6984e-06	0.000361383	-2.05676	-0.368654	ENSG00000152518, ENSG00000115380, ENSG00000152661, ENSG00000110887, ENSG00000138434, ENSG00000184371, ENSG00000137198, ENSG00000130208, ENSG00000041982, ENSG00000072310, ENSG00000123096, ENSG00000152990, ENSG00000148700, ENSG00000112531, ENSG00000127528, ENSG00000145555, ENSG00000114857, ENSG00000151491, ENSG00000114166, ENSG00000198417, ENSG00000134817, ENSG00000117592, ENSG00000149485, ENSG0000…	225	0.627257
msigdb	Yes	Oligo_Astro	E4EA_vs_E2EA	E4EA_down	BLALOCK_ALZHEIMERS_DISEASE_INCIPIENT_UP	1.24067e-06	7.6685e-05	-2.22492	-0.356793	ENSG00000115866, ENSG00000123096, ENSG00000117592, ENSG00000115380, ENSG00000213719, ENSG00000152661, ENSG00000127528, ENSG00000153936, ENSG00000138434, ENSG00000068078, ENSG00000120885, ENSG00000132561, ENSG00000172201, ENSG00000148700, ENSG00000078114, ENSG00000018408, ENSG00000134817, ENSG00000026297, ENSG00000137198, ENSG00000119314, ENSG00000108370, ENSG00000026508, ENSG00000154380, ENSG0000…	225	0.643552
msigdb	Yes	Oligo_Astro	E4AA_vs_E2AA	E4AA_up	BLALOCK_ALZHEIMERS_DISEASE_INCIPIENT_UP	0.000399992	0.0128084	1.87659	0.298235	ENSG00000121741, ENSG00000038427, ENSG00000197971, ENSG00000103187, ENSG00000069275, ENSG00000139613, ENSG00000145495, ENSG00000108848, ENSG00000108433, ENSG00000119314, ENSG00000179094, ENSG00000070814, ENSG00000132561, ENSG00000149182, ENSG00000204301, ENSG00000174306, ENSG00000114857, ENSG00000071894, ENSG00000187239, ENSG00000128591, ENSG00000147526, ENSG00000144674, ENSG00000136938, ENSG0000…	225	0.326607
msigdb	Yes	ACHE_SERT_LC_WM	E4AA_vs_E2AA	E4AA_down	BLANCO_MELO_BRONCHIAL_EPITHELIAL_CELLS_INFLUENZA_A_DEL_NS1_INFECTION_UP	0.000234684	0.0087115	-1.83706	-0.315572	ENSG00000204525, ENSG00000166710, ENSG00000114698, ENSG00000161921, ENSG00000125730, ENSG00000082074, ENSG00000137959, ENSG00000241839, ENSG00000155287, ENSG00000126803, ENSG00000124172, ENSG00000130787, ENSG00000099864, ENSG00000206503, ENSG00000163512, ENSG00000114450, ENSG00000081189, ENSG00000165507, ENSG00000025708, ENSG00000152778, ENSG00000041988, ENSG00000182326, ENSG00000143502, ENSG0000…	222	0.518848
msigdb	Yes	ACHE_SERT_Npep	E4EA_vs_E2EA	E4EA_down	BLANCO_MELO_BRONCHIAL_EPITHELIAL_CELLS_INFLUENZA_A_INFECTION_UP	0.000280253	0.00846426	-2.44744	-0.498538	ENSG00000115738, ENSG00000068976, ENSG00000184371, ENSG00000147027, ENSG00000146648, ENSG00000198162, ENSG00000113594, ENSG00000182326, ENSG00000135424, ENSG00000157502, ENSG00000170385, ENSG00000166446, ENSG00000144036, ENSG00000229807, ENSG00000142156, ENSG00000127603, ENSG00000124172, ENSG00000104368, ENSG00000206527, ENSG00000138448	54	0.498493
msigdb	Yes	Astro	E4EA_vs_E2EA	E4EA_down	BLANCO_MELO_BRONCHIAL_EPITHELIAL_CELLS_INFLUENZA_A_INFECTION_UP	0.00113998	0.0217348	-2.23071	-0.461596	ENSG00000147027, ENSG00000115738, ENSG00000182326, ENSG00000150995, ENSG00000127603, ENSG00000113594, ENSG00000170385, ENSG00000101752, ENSG00000174738, ENSG00000184371, ENSG00000146648, ENSG00000198743, ENSG00000108510, ENSG00000068976, ENSG00000142156, ENSG00000125484, ENSG00000064042, ENSG00000086200, ENSG00000055332, ENSG00000135424, ENSG00000106701, ENSG00000206527, ENSG00000138448, ENSG0000…	54	0.191822
msigdb	Yes	LC	E4EA_vs_E2EA	E4EA_down	BLANCO_MELO_COVID19_BRONCHIAL_EPITHELIAL_CELLS_SARS_COV_2_INFECTION_DN	0.000499162	0.0133421	-2.73645	-0.605598	ENSG00000185432, ENSG00000129151, ENSG00000243244, ENSG00000106278, ENSG00000137502, ENSG00000169851, ENSG00000145824, ENSG00000244242, ENSG00000116106, ENSG00000185630, ENSG00000178573, ENSG00000065534, ENSG00000113578	26	0.477271
msigdb	Yes	ACHE_SERT_Npep	E4AA_vs_E2AA	E4AA_down	BLANCO_MELO_COVID19_SARS_COV_2_INFECTION_A594_ACE2_EXPRESSING_CELLS_RUXOLITINIB_DN	2.01208e-06	6.96316e-05	-2.91312	-0.629067	ENSG00000132437, ENSG00000163536, ENSG00000137880, ENSG00000136810, ENSG00000111678, ENSG00000051523, ENSG00000131495, ENSG00000167085, ENSG00000101084, ENSG00000091513, ENSG00000163346, ENSG00000125995, ENSG00000117450, ENSG00000159423, ENSG00000277791, ENSG00000143819, ENSG00000101444, ENSG00000109846, ENSG00000138207, ENSG00000007255, ENSG00000115286, ENSG00000156298, ENSG00000165092, ENSG0000…	38	0.627257
msigdb	Yes	Astro	E4AA_vs_E2AA	E4AA_down	BLANCO_MELO_COVID19_SARS_COV_2_INFECTION_A594_ACE2_EXPRESSING_CELLS_RUXOLITINIB_DN	9.30653e-05	0.00243934	-2.58464	-0.579035	ENSG00000051523, ENSG00000137880, ENSG00000163536, ENSG00000197746, ENSG00000132437, ENSG00000118785, ENSG00000091513, ENSG00000085662, ENSG00000109846, ENSG00000111678, ENSG00000101084, ENSG00000277791, ENSG00000135047, ENSG00000131495, ENSG00000167085, ENSG00000125995, ENSG00000063241, ENSG00000205220, ENSG00000163346, ENSG00000171766, ENSG00000136810, ENSG00000115286, ENSG00000143819, ENSG0000…	38	0.538434
msigdb	Yes	Oligo_Astro	E4AA_vs_E2AA	E4AA_down	BLANCO_MELO_COVID19_SARS_COV_2_INFECTION_A594_ACE2_EXPRESSING_CELLS_RUXOLITINIB_DN	3.95689e-05	0.00146064	-2.66651	-0.572364	ENSG00000051523, ENSG00000131495, ENSG00000085662, ENSG00000111678, ENSG00000132437, ENSG00000007255, ENSG00000277791, ENSG00000163536, ENSG00000117984, ENSG00000136810, ENSG00000135047, ENSG00000163346, ENSG00000109846, ENSG00000118785, ENSG00000069424, ENSG00000125995, ENSG00000143819, ENSG00000138207, ENSG00000137880, ENSG00000091513	38	0.557332
msigdb	Yes	ACHE_SERT_Npep	E4AA_vs_E2AA	E4AA_up	BLANCO_MELO_COVID19_SARS_COV_2_INFECTION_A594_ACE2_EXPRESSING_CELLS_RUXOLITINIB_UP	0.000362276	0.0094213	2.09498	0.336358	ENSG00000196358, ENSG00000179094, ENSG00000178567, ENSG00000118263, ENSG00000143322, ENSG00000148671, ENSG00000067082, ENSG00000162601, ENSG00000115137, ENSG00000119508, ENSG00000125772, ENSG00000028277, ENSG00000108691, ENSG00000196911, ENSG00000081019, ENSG00000176490, ENSG00000169554, ENSG00000005483, ENSG00000198625, ENSG00000127616, ENSG00000154803, ENSG00000133069, ENSG00000101745, ENSG0000…	141	0.498493
msigdb	Yes	Oligo_Astro	E4AA_vs_E2AA	E4AA_up	BLANCO_MELO_COVID19_SARS_COV_2_INFECTION_A594_ACE2_EXPRESSING_CELLS_RUXOLITINIB_UP	0.000619988	0.0181877	2.03955	0.334944	ENSG00000125772, ENSG00000196358, ENSG00000178567, ENSG00000198625, ENSG00000081019, ENSG00000169554, ENSG00000126653, ENSG00000162601, ENSG00000179094, ENSG00000155744, ENSG00000128272, ENSG00000143322, ENSG00000048649, ENSG00000164463, ENSG00000010818, ENSG00000148671, ENSG00000049246, ENSG00000121749, ENSG00000115137, ENSG00000138468, ENSG00000139154, ENSG00000153187, ENSG00000046653, ENSG0000…	141	0.26114
msigdb	Yes	ACHE_SERT_Npep	E4AA_vs_E2AA	E4AA_up	BLANCO_MELO_COVID19_SARS_COV_2_INFECTION_A594_ACE2_EXPRESSING_CELLS_UP	0.000579988	0.0125121	1.95924	0.310559	ENSG00000196358, ENSG00000179094, ENSG00000178567, ENSG00000118263, ENSG00000143322, ENSG00000148671, ENSG00000067082, ENSG00000162601, ENSG00000143995, ENSG00000184545, ENSG00000115137, ENSG00000119508, ENSG00000028277, ENSG00000108691, ENSG00000196911, ENSG00000176490, ENSG00000169554, ENSG00000124201, ENSG00000198625, ENSG00000138623, ENSG00000154803, ENSG00000101745, ENSG00000102984, ENSG0000…	164	0.270151
msigdb	Yes	ACHE_SERT_Npep	E4AA_vs_E2AA	E4AA_up	BLANCO_MELO_COVID19_SARS_COV_2_INFECTION_CALU3_CELLS_UP	0.000319994	0.00871392	2.31192	0.385581	ENSG00000179094, ENSG00000118523, ENSG00000245532, ENSG00000067082, ENSG00000104368, ENSG00000184545, ENSG00000119508, ENSG00000108691, ENSG00000101347, ENSG00000168497, ENSG00000081479, ENSG00000125148, ENSG00000169554, ENSG00000124201, ENSG00000173114, ENSG00000167995, ENSG00000138623, ENSG00000077522, ENSG00000087074, ENSG00000265972, ENSG00000138670, ENSG00000153253, ENSG00000006210, ENSG0000…	96	0.366325
msigdb	Yes	Oligo_Astro	E4EA_vs_E2EA	E4EA_down	BLANCO_MELO_COVID19_SARS_COV_2_INFECTION_CALU3_CELLS_UP	0.000319994	0.00720745	-2.28748	-0.392562	ENSG00000176046, ENSG00000136826, ENSG00000172403, ENSG00000185201, ENSG00000177606, ENSG00000162692, ENSG00000185885, ENSG00000105939, ENSG00000187479, ENSG00000120129, ENSG00000204482, ENSG00000113369, ENSG00000130303, ENSG00000163659, ENSG00000185633, ENSG00000165507, ENSG00000108691, ENSG00000006210, ENSG00000125148, ENSG00000159403, ENSG00000144619, ENSG00000172602, ENSG00000144655, ENSG0000…	96	0.366325
msigdb	Yes	ACHE_SERT_Npep	E4AA_vs_E2AA	E4AA_up	BLANCO_MELO_COVID19_SARS_COV_2_LOW_MOI_INFECTION_A594_ACE2_EXPRESSING_CELLS_UP	9.87055e-05	0.00375845	2.76533	0.511164	ENSG00000196358, ENSG00000251562, ENSG00000179094, ENSG00000178567, ENSG00000013441, ENSG00000184545, ENSG00000119508, ENSG00000108691, ENSG00000128564, ENSG00000087074, ENSG00000153187, ENSG00000169155, ENSG00000188994, ENSG00000125968, ENSG00000171223, ENSG00000128016, ENSG00000049246, ENSG00000144655, ENSG00000120738, ENSG00000101180, ENSG00000205765, ENSG00000164463, ENSG00000234745, ENSG0000…	44	0.538434
msigdb	Yes	Oligo_Astro	E4AA_vs_E2AA	E4AA_up	BLANCO_MELO_COVID19_SARS_COV_2_LOW_MOI_INFECTION_A594_ACE2_EXPRESSING_CELLS_UP	0.00111998	0.0270116	2.44091	0.458011	ENSG00000196358, ENSG00000178567, ENSG00000251562, ENSG00000013441, ENSG00000179094, ENSG00000171223, ENSG00000164463, ENSG00000049246, ENSG00000153187, ENSG00000163660, ENSG00000159403, ENSG00000120738, ENSG00000187479, ENSG00000108691, ENSG00000119508, ENSG00000160888	44	0.193545
msigdb	Yes	ACHE_SERT_Npep	E4AA_vs_E2AA	E4AA_up	BLANCO_MELO_COVID19_SARS_COV_2_POS_PATIENT_LUNG_TISSUE_DN	4.8549e-05	0.00221707	2.39798	0.39445	ENSG00000180354, ENSG00000090020, ENSG00000179094, ENSG00000101654, ENSG00000088808, ENSG00000143995, ENSG00000196323, ENSG00000122490, ENSG00000132688, ENSG00000085224, ENSG00000157617, ENSG00000168924, ENSG00000175727, ENSG00000196588, ENSG00000038358, ENSG00000105643, ENSG00000085117, ENSG00000113649, ENSG00000246705, ENSG00000112200, ENSG00000087116, ENSG00000128567, ENSG00000174738, ENSG0000…	110	0.557332
msigdb	Yes	Oligo_Astro	E4AA_vs_E2AA	E4AA_down	BLANCO_MELO_COVID19_SARS_COV_2_POS_PATIENT_LUNG_TISSUE_UP	3.45177e-05	0.0012885	-2.73825	-0.598753	ENSG00000011600, ENSG00000158869, ENSG00000187608, ENSG00000132965, ENSG00000154099, ENSG00000277443, ENSG00000137959, ENSG00000119917, ENSG00000126709, ENSG00000105697, ENSG00000163191, ENSG00000206172, ENSG00000145920, ENSG00000157601	33	0.557332
msigdb	Yes	ACHE_SERT_Npep	E4AA_vs_E2AA	E4AA_down	BLANCO_MELO_MERS_COV_INFECTION_MCR5_CELLS_DN	0.00219996	0.0295007	-2.47553	-0.578654	ENSG00000108176, ENSG00000099977, ENSG00000002933, ENSG00000106153, ENSG00000107317, ENSG00000206503, ENSG00000102760, ENSG00000130203, ENSG00000250722, ENSG00000167996, ENSG00000006015, ENSG00000121410	22	0.137718
msigdb	Yes	Astro	E4EA_vs_E2EA	E4EA_down	BLANCO_MELO_MERS_COV_INFECTION_MCR5_CELLS_UP	0.00209996	0.0329473	-2.08691	-0.422334	ENSG00000204389, ENSG00000177606, ENSG00000197748, ENSG00000079215, ENSG00000204388, ENSG00000156042, ENSG00000095637, ENSG00000140795, ENSG00000134107, ENSG00000170345, ENSG00000120129, ENSG00000164972, ENSG00000003137, ENSG00000181722, ENSG00000132002, ENSG00000196220, ENSG00000068976	67	0.140981
msigdb	Yes	Astro	E4AA_vs_E2AA	E4AA_down	BLUM_RESPONSE_TO_SALIRASIB_DN	0.00259995	0.0369132	-1.6832	-0.330106	ENSG00000053438, ENSG00000188229, ENSG00000187134, ENSG00000164032, ENSG00000154518, ENSG00000137267, ENSG00000241468, ENSG00000126803, ENSG00000228716, ENSG00000119185, ENSG00000119013, ENSG00000078668, ENSG00000018408, ENSG00000174243, ENSG00000182944, ENSG00000132646, ENSG00000170345, ENSG00000117632, ENSG00000077097, ENSG00000167552, ENSG00000106399, ENSG00000141279, ENSG00000131495, ENSG0000…	186	0.126612
msigdb	Yes	Oligo_Astro	E4AA_vs_E2AA	E4AA_down	BLUM_RESPONSE_TO_SALIRASIB_DN	0.00167997	0.0314438	-1.7339	-0.320969	ENSG00000134333, ENSG00000074800, ENSG00000171314, ENSG00000137267, ENSG00000154518, ENSG00000166165, ENSG00000164032, ENSG00000131495, ENSG00000067225, ENSG00000102054, ENSG00000128656, ENSG00000111669, ENSG00000119013, ENSG00000131473, ENSG00000053438, ENSG00000071794, ENSG00000106355, ENSG00000241468, ENSG00000188229, ENSG00000189159, ENSG00000136205, ENSG00000187134, ENSG00000156136, ENSG0000…	186	0.157749
msigdb	Yes	ACHE_SERT_LC_WM	E4EA_vs_E2EA	E4EA_down	BMI1_DN.V1_UP	0.000198386	0.0263635	-2.55008	-0.462945	ENSG00000160326, ENSG00000107796, ENSG00000105855, ENSG00000117525, ENSG00000135454, ENSG00000102287, ENSG00000149591, ENSG00000221968, ENSG00000100234, ENSG00000118217, ENSG00000115902, ENSG00000147852, ENSG00000136068, ENSG00000165029, ENSG00000162496, ENSG00000159363, ENSG00000077782, ENSG00000140545, ENSG00000005884, ENSG00000069482	53	0.518848
msigdb	Yes	ACHE_SERT_Npep	E4EA_vs_E2EA	E4EA_down	BMI1_DN.V1_UP	0.000439991	0.0110739	-2.35061	-0.480067	ENSG00000107796, ENSG00000100234, ENSG00000144749, ENSG00000184371, ENSG00000105855, ENSG00000117525, ENSG00000135318, ENSG00000162496, ENSG00000198053, ENSG00000165029, ENSG00000114270, ENSG00000118257, ENSG00000179431, ENSG00000115902, ENSG00000136068, ENSG00000198363, ENSG00000104368, ENSG00000149591, ENSG00000115232, ENSG00000106089	53	0.311045
msigdb	Yes	ACHE_SERT_Npep	E4AA_vs_E2AA	E4AA_up	BMI1_DN.V1_UP	0.000559989	0.0122195	2.50541	0.450004	ENSG00000173546, ENSG00000103257, ENSG00000078401, ENSG00000104368, ENSG00000118058, ENSG00000115232, ENSG00000198053, ENSG00000185565, ENSG00000149591, ENSG00000116396, ENSG00000005884, ENSG00000136068, ENSG00000085117, ENSG00000038382, ENSG00000128567, ENSG00000114270, ENSG00000076356, ENSG00000090006, ENSG00000140564, ENSG00000124225, ENSG00000069482, ENSG00000084636, ENSG00000135454, ENSG0000…	53	0.27502
msigdb	Yes	Astro	E4EA_vs_E2EA	E4EA_up	KEGG_MEDICUS_REFERENCE_ARL8_REGULATED_MICROTUBULE_PLUS_END_DIRECTED_TRANSPORT	2.2759e-05	0.00265302	3.19362	0.683119	ENSG00000104833, ENSG00000167552, ENSG00000137267, ENSG00000123416, ENSG00000155980, ENSG00000196230, ENSG00000127824, ENSG00000174996, ENSG00000143862, ENSG00000258947, ENSG00000196072, ENSG00000168280	23	0.57561
msigdb	Yes	LC	E4EA_vs_E2EA	E4EA_down	BMI1_DN.V1_UP	9.19372e-05	0.00416981	-2.50618	-0.505465	ENSG00000184371, ENSG00000107796, ENSG00000100234, ENSG00000110092, ENSG00000105855, ENSG00000160326, ENSG00000090006, ENSG00000198363, ENSG00000149591, ENSG00000162496, ENSG00000114646, ENSG00000118257, ENSG00000144749, ENSG00000173546, ENSG00000102287, ENSG00000117525, ENSG00000069482, ENSG00000135318, ENSG00000115902, ENSG00000106089, ENSG00000115232, ENSG00000118058, ENSG00000198053	53	0.538434
msigdb	Yes	Oligo_Astro	E4EA_vs_E2EA	E4EA_down	BMI1_DN.V1_UP	0.00115998	0.0189606	-2.36231	-0.434163	ENSG00000100234, ENSG00000107796, ENSG00000149591, ENSG00000198363, ENSG00000117525, ENSG00000128567, ENSG00000221968, ENSG00000179431, ENSG00000112759, ENSG00000101384, ENSG00000106089, ENSG00000198053, ENSG00000069482, ENSG00000115902, ENSG00000084636, ENSG00000165029, ENSG00000101187, ENSG00000144749, ENSG00000105855, ENSG00000115232, ENSG00000090006, ENSG00000160326	53	0.190145
msigdb	Yes	ACHE_SERT_Npep	E4EA_vs_E2EA	E4EA_down	BMI1_DN_MEL18_DN.V1_DN	0.000339492	0.00949195	-2.16429	-0.418966	ENSG00000185432, ENSG00000130203, ENSG00000153822, ENSG00000115738, ENSG00000172201, ENSG00000123096, ENSG00000136842, ENSG00000048540, ENSG00000069535, ENSG00000077585, ENSG00000135424, ENSG00000243244, ENSG00000138413, ENSG00000185885, ENSG00000163110, ENSG00000080493, ENSG00000181449, ENSG00000095794, ENSG00000165169, ENSG00000144451, ENSG00000103811, ENSG00000145824, ENSG00000113638, ENSG0000…	91	0.498493
msigdb	Yes	ACHE_SERT_Npep	E4EA_vs_E2EA	E4EA_down	BMI1_DN_MEL18_DN.V1_UP	4.46105e-08	7.60037e-06	-2.94384	-0.593938	ENSG00000151012, ENSG00000135069, ENSG00000100234, ENSG00000143603, ENSG00000184371, ENSG00000105855, ENSG00000198417, ENSG00000117525, ENSG00000112715, ENSG00000119900, ENSG00000135318, ENSG00000165029, ENSG00000166833, ENSG00000074416, ENSG00000114270, ENSG00000118257, ENSG00000179431, ENSG00000115902, ENSG00000110047, ENSG00000198363, ENSG00000121864, ENSG00000148926, ENSG00000104368, ENSG0000…	59	0.719513
msigdb	Yes	ACHE_SERT_Npep	E4AA_vs_E2AA	E4AA_up	BMI1_DN_MEL18_DN.V1_UP	0.00243995	0.0346416	2.23727	0.396177	ENSG00000173546, ENSG00000103257, ENSG00000118263, ENSG00000078401, ENSG00000104368, ENSG00000140945, ENSG00000118058, ENSG00000115232, ENSG00000185565, ENSG00000119900, ENSG00000149591, ENSG00000005884, ENSG00000169554, ENSG00000157617, ENSG00000038382, ENSG00000128567, ENSG00000198853, ENSG00000114270, ENSG00000163697, ENSG00000124225, ENSG00000033327, ENSG00000069482, ENSG00000084636, ENSG0000…	59	0.130724
msigdb	Yes	Astro	E4EA_vs_E2EA	E4EA_down	BMI1_DN_MEL18_DN.V1_UP	0.00247995	0.0368636	-2.10255	-0.431232	ENSG00000151012, ENSG00000135069, ENSG00000119900, ENSG00000143603, ENSG00000105855, ENSG00000198417, ENSG00000117525, ENSG00000112715, ENSG00000115902, ENSG00000100234, ENSG00000165029, ENSG00000110092, ENSG00000198363, ENSG00000184371, ENSG00000166833, ENSG00000106089, ENSG00000148926, ENSG00000069482	59	0.129659
msigdb	Yes	Astro	E4AA_vs_E2AA	E4AA_up	LEIN_LOCALIZED_TO_DISTAL_AND_PROXIMAL_DENDRITES	6.03519e-05	0.00419904	3.18198	0.723375	ENSG00000070808, ENSG00000155980, ENSG00000132535, ENSG00000088367, ENSG00000164742, ENSG00000059915, ENSG00000132640	16	0.557332
msigdb	Yes	LC	E4EA_vs_E2EA	E4EA_down	BMI1_DN_MEL18_DN.V1_UP	2.35967e-05	0.00156788	-2.5682	-0.51192	ENSG00000151012, ENSG00000135069, ENSG00000184371, ENSG00000119900, ENSG00000100234, ENSG00000110092, ENSG00000105855, ENSG00000198417, ENSG00000198363, ENSG00000110047, ENSG00000149591, ENSG00000118257, ENSG00000173546, ENSG00000143603, ENSG00000121864, ENSG00000117525, ENSG00000074416, ENSG00000069482, ENSG00000112715, ENSG00000135318, ENSG00000115902	59	0.57561
msigdb	Yes	Oligo_Astro	E4EA_vs_E2EA	E4EA_down	BMI1_DN_MEL18_DN.V1_UP	1.91288e-05	0.000741114	-2.75177	-0.498279	ENSG00000148926, ENSG00000112715, ENSG00000100234, ENSG00000151012, ENSG00000149591, ENSG00000198363, ENSG00000119900, ENSG00000117525, ENSG00000128567, ENSG00000135069, ENSG00000143603, ENSG00000221968, ENSG00000118263, ENSG00000179431, ENSG00000101384, ENSG00000198417, ENSG00000106089, ENSG00000116717, ENSG00000069482, ENSG00000115902, ENSG00000084636, ENSG00000165029	59	0.57561
msigdb	Yes	Oligo_Astro	E4AA_vs_E2AA	E4AA_up	BMI1_DN_MEL18_DN.V1_UP	0.00235995	0.0463926	2.21836	0.398947	ENSG00000103257, ENSG00000157617, ENSG00000078401, ENSG00000119900, ENSG00000038382, ENSG00000169554, ENSG00000104368, ENSG00000165029, ENSG00000188042, ENSG00000149591, ENSG00000149798, ENSG00000128567, ENSG00000173546, ENSG00000118058, ENSG00000118263, ENSG00000124225, ENSG00000105855, ENSG00000166923, ENSG00000172375	59	0.132936
msigdb	Yes	ACHE_SERT_LC_WM	E4AA_vs_E2AA	E4AA_down	BOCHKIS_FOXA2_TARGETS	0.000359993	0.01202	-1.79011	-0.307384	ENSG00000121691, ENSG00000169599, ENSG00000130208, ENSG00000010278, ENSG00000132823, ENSG00000088727, ENSG00000182054, ENSG00000060971, ENSG00000138032, ENSG00000165795, ENSG00000122786, ENSG00000144043, ENSG00000125863, ENSG00000100575, ENSG00000136156, ENSG00000143294, ENSG00000165507, ENSG00000172817, ENSG00000154723, ENSG00000110717, ENSG00000168283, ENSG00000004799, ENSG00000143514, ENSG0000…	224	0.344763
msigdb	Yes	ACHE_SERT_Npep	E4AA_vs_E2AA	E4AA_down	BOHN_PRIMARY_IMMUNODEFICIENCY_SYNDROM_DN	0.00173997	0.0243138	-2.57002	-0.616198	ENSG00000128739, ENSG00000104763, ENSG00000204482, ENSG00000124491, ENSG00000168918, ENSG00000159720, ENSG00000140157, ENSG00000168734, ENSG00000103811	19	0.154984
msigdb	Yes	Astro	E4AA_vs_E2AA	E4AA_down	BOHN_PRIMARY_IMMUNODEFICIENCY_SYNDROM_DN	0.00299994	0.0410146	-2.46745	-0.609901	ENSG00000204482, ENSG00000168734, ENSG00000128739, ENSG00000168918, ENSG00000104763, ENSG00000103811, ENSG00000188313, ENSG00000124491, ENSG00000140157, ENSG00000120129, ENSG00000138756	19	0.117816
msigdb	Yes	Oligo_Astro	E4EA_vs_E2EA	E4EA_down	BOHN_PRIMARY_IMMUNODEFICIENCY_SYNDROM_DN	0.000919982	0.0159188	-2.78194	-0.607872	ENSG00000137642, ENSG00000035403, ENSG00000120129, ENSG00000164574, ENSG00000204482, ENSG00000112561, ENSG00000114315, ENSG00000168918, ENSG00000188313, ENSG00000103811	19	0.213778
msigdb	Yes	LC	E4EA_vs_E2EA	E4EA_down	BONCI_TARGETS_OF_MIR15A_AND_MIR16_1	0.000639987	0.0157205	-2.35642	-0.481738	ENSG00000003137, ENSG00000110092, ENSG00000102753, ENSG00000173153, ENSG00000176749, ENSG00000185920, ENSG00000119537, ENSG00000127603, ENSG00000065559, ENSG00000138685, ENSG00000171791, ENSG00000102935, ENSG00000184226, ENSG00000090054, ENSG00000185760, ENSG00000108582, ENSG00000114302, ENSG00000137449, ENSG00000107104, ENSG00000099942, ENSG00000171634	47	0.256959
msigdb	Yes	ACHE_SERT_Npep	E4AA_vs_E2AA	E4AA_up	BONOME_OVARIAN_CANCER_SURVIVAL_SUBOPTIMAL_DEBULKING	2.41552e-05	0.00143946	1.97164	0.300075	ENSG00000185551, ENSG00000115461, ENSG00000105576, ENSG00000118689, ENSG00000130733, ENSG00000175745, ENSG00000116754, ENSG00000132424, ENSG00000122042, ENSG00000128923, ENSG00000070808, ENSG00000153707, ENSG00000198300, ENSG00000134853, ENSG00000148516, ENSG00000132024, ENSG00000117155, ENSG00000174485, ENSG00000117266, ENSG00000085365, ENSG00000039319, ENSG00000100241, ENSG00000069122, ENSG0000…	295	0.57561
msigdb	Yes	ACHE_SERT_Npep	E4EA_vs_E2EA	E4EA_down	BOQUEST_STEM_CELL_CULTURED_VS_FRESH_UP	3.36707e-10	1.27843e-07	-2.36852	-0.430741	ENSG00000185432, ENSG00000151012, ENSG00000130203, ENSG00000136160, ENSG00000148053, ENSG00000135069, ENSG00000106624, ENSG00000143514, ENSG00000165795, ENSG00000170525, ENSG00000125968, ENSG00000101955, ENSG00000105976, ENSG00000103710, ENSG00000205364, ENSG00000204389, ENSG00000130208, ENSG00000003137, ENSG00000136826, ENSG00000158270, ENSG00000123096, ENSG00000206172, ENSG00000213145, ENSG0000…	234	0.814036
msigdb	Yes	Astro	E4EA_vs_E2EA	E4EA_down	BOQUEST_STEM_CELL_CULTURED_VS_FRESH_UP	8.98827e-10	2.25368e-07	-2.31491	-0.428847	ENSG00000151012, ENSG00000204389, ENSG00000148053, ENSG00000177606, ENSG00000185432, ENSG00000135069, ENSG00000204388, ENSG00000135919, ENSG00000213145, ENSG00000125968, ENSG00000100979, ENSG00000109472, ENSG00000170525, ENSG00000106624, ENSG00000095637, ENSG00000168702, ENSG00000136160, ENSG00000206172, ENSG00000130203, ENSG00000132561, ENSG00000163110, ENSG00000153904, ENSG00000143061, ENSG0000…	234	0.801216
msigdb	Yes	Oligo_Astro	E4EA_vs_E2EA	E4EA_down	BOQUEST_STEM_CELL_CULTURED_VS_FRESH_UP	8.20166e-14	2.36939e-11	-2.81976	-0.450994	ENSG00000148053, ENSG00000123096, ENSG00000106624, ENSG00000111341, ENSG00000151012, ENSG00000196136, ENSG00000158270, ENSG00000128294, ENSG00000095637, ENSG00000205364, ENSG00000136826, ENSG00000135919, ENSG00000204389, ENSG00000170525, ENSG00000213145, ENSG00000182253, ENSG00000109472, ENSG00000037241, ENSG00000177606, ENSG00000206172, ENSG00000162692, ENSG00000185432, ENSG00000048540, ENSG0000…	234	0.954542
msigdb	Yes	ACHE_SERT_LC_WM	E4AA_vs_E2AA	E4AA_down	BOQUEST_STEM_CELL_DN	0.00181996	0.0397135	-1.94326	-0.351193	ENSG00000019582, ENSG00000204287, ENSG00000196126, ENSG00000162511, ENSG00000231389, ENSG00000179344, ENSG00000137959, ENSG00000261371, ENSG00000205336, ENSG00000154721, ENSG00000204257, ENSG00000073849, ENSG00000128567, ENSG00000196735, ENSG00000122862, ENSG00000071242, ENSG00000168497, ENSG00000102755, ENSG00000164929, ENSG00000129538, ENSG00000069020, ENSG00000106991, ENSG00000005108, ENSG0000…	108	0.151515
msigdb	Yes	ACHE_SERT_LC_WM	E4AA_vs_E2AA	E4AA_down	BOQUEST_STEM_CELL_UP	1.74533e-05	0.00126692	-2.25096	-0.402186	ENSG00000154553, ENSG00000153823, ENSG00000100842, ENSG00000125730, ENSG00000077942, ENSG00000189058, ENSG00000129596, ENSG00000148180, ENSG00000184408, ENSG00000135318, ENSG00000018625, ENSG00000186340, ENSG00000109846, ENSG00000142173, ENSG00000104635, ENSG00000188783, ENSG00000107317, ENSG00000187134, ENSG00000182326, ENSG00000071967, ENSG00000115380, ENSG00000172216, ENSG00000113583, ENSG0000…	123	0.57561
msigdb	Yes	ACHE_SERT_Npep	E4EA_vs_E2EA	E4EA_down	BOQUEST_STEM_CELL_UP	1.50272e-13	1.4264e-10	-3.02534	-0.572592	ENSG00000115380, ENSG00000018625, ENSG00000165092, ENSG00000130203, ENSG00000168077, ENSG00000148053, ENSG00000154553, ENSG00000106624, ENSG00000125398, ENSG00000101955, ENSG00000117525, ENSG00000107562, ENSG00000041982, ENSG00000158270, ENSG00000134250, ENSG00000123096, ENSG00000071967, ENSG00000178104, ENSG00000213145, ENSG00000133392, ENSG00000146648, ENSG00000077942, ENSG00000184408, ENSG0000…	123	0.943632
msigdb	Yes	Astro	E4EA_vs_E2EA	E4EA_down	BOQUEST_STEM_CELL_UP	6.19046e-11	2.35043e-08	-2.7598	-0.530386	ENSG00000148053, ENSG00000115380, ENSG00000125398, ENSG00000135919, ENSG00000213145, ENSG00000100979, ENSG00000107562, ENSG00000106624, ENSG00000018625, ENSG00000165092, ENSG00000168702, ENSG00000178104, ENSG00000182326, ENSG00000130203, ENSG00000111962, ENSG00000083857, ENSG00000041982, ENSG00000123096, ENSG00000134250, ENSG00000158270, ENSG00000117525, ENSG00000123384, ENSG00000101955, ENSG0000…	123	0.839089
msigdb	Yes	Oligo_Astro	E4EA_vs_E2EA	E4EA_down	BOQUEST_STEM_CELL_UP	5.18743e-13	1.2094e-10	-3.21858	-0.53998	ENSG00000148053, ENSG00000123096, ENSG00000182326, ENSG00000178104, ENSG00000106624, ENSG00000123384, ENSG00000102265, ENSG00000115380, ENSG00000111341, ENSG00000167601, ENSG00000018625, ENSG00000196136, ENSG00000158270, ENSG00000134201, ENSG00000077942, ENSG00000135919, ENSG00000213145, ENSG00000164692, ENSG00000169439, ENSG00000117525, ENSG00000168077, ENSG00000125398, ENSG00000142173, ENSG0000…	123	0.921426
msigdb	Yes	ACHE_SERT_Npep	E4AA_vs_E2AA	E4AA_down	BORCZUK_MALIGNANT_MESOTHELIOMA_UP	3.52459e-10	2.51819e-08	-2.36001	-0.437673	ENSG00000109971, ENSG00000086061, ENSG00000132432, ENSG00000116288, ENSG00000120265, ENSG00000147677, ENSG00000099341, ENSG00000134248, ENSG00000145715, ENSG00000113558, ENSG00000121022, ENSG00000106028, ENSG00000164032, ENSG00000132341, ENSG00000075415, ENSG00000239672, ENSG00000106605, ENSG00000131508, ENSG00000138069, ENSG00000134308, ENSG00000102144, ENSG00000179222, ENSG00000178980, ENSG0000…	234	0.814036
msigdb	Yes	Astro	E4AA_vs_E2AA	E4AA_down	BORCZUK_MALIGNANT_MESOTHELIOMA_UP	2.42724e-08	1.62907e-06	-2.17755	-0.422472	ENSG00000109971, ENSG00000086061, ENSG00000104723, ENSG00000123131, ENSG00000164032, ENSG00000132432, ENSG00000070756, ENSG00000163349, ENSG00000116288, ENSG00000132341, ENSG00000004478, ENSG00000102144, ENSG00000166226, ENSG00000134248, ENSG00000119487, ENSG00000067704, ENSG00000163468, ENSG00000179222, ENSG00000099341, ENSG00000163191, ENSG00000075415, ENSG00000143621, ENSG00000146457, ENSG0000…	234	0.733762
msigdb	Yes	Oligo_Astro	E4AA_vs_E2AA	E4AA_down	BORCZUK_MALIGNANT_MESOTHELIOMA_UP	0.00229995	0.0398489	-1.64558	-0.30098	ENSG00000109971, ENSG00000116288, ENSG00000086061, ENSG00000164032, ENSG00000106605, ENSG00000102144, ENSG00000132432, ENSG00000067225, ENSG00000142507, ENSG00000132341, ENSG00000147677, ENSG00000168286, ENSG00000165704, ENSG00000070756, ENSG00000075618, ENSG00000134248, ENSG00000152234, ENSG00000143158, ENSG00000136930, ENSG00000104324, ENSG00000121022, ENSG00000156136, ENSG00000178980, ENSG0000…	234	0.134671
msigdb	Yes	Oligo_Astro	E4AA_vs_E2AA	E4AA_down	BOSCO_TH1_CYTOTOXIC_MODULE	0.000579988	0.0137388	-2.67759	-0.646116	ENSG00000166426, ENSG00000187608, ENSG00000136960, ENSG00000183087, ENSG00000171791, ENSG00000138642, ENSG00000166171, ENSG00000105697, ENSG00000124491	18	0.270151
msigdb	Yes	ACHE_SERT_Npep	E4AA_vs_E2AA	E4AA_down	BOUDOUKHA_BOUND_BY_IGF2BP2	1.10377e-06	4.09721e-05	-2.55781	-0.506884	ENSG00000088986, ENSG00000124172, ENSG00000241468, ENSG00000127184, ENSG00000125356, ENSG00000143947, ENSG00000124614, ENSG00000106803, ENSG00000131508, ENSG00000196531, ENSG00000197956, ENSG00000111237, ENSG00000176340, ENSG00000127774, ENSG00000181817, ENSG00000115446, ENSG00000110651, ENSG00000105677, ENSG00000204388, ENSG00000125995, ENSG00000134265, ENSG00000149806, ENSG00000132581, ENSG0000…	84	0.643552
msigdb	Yes	Astro	E4AA_vs_E2AA	E4AA_down	BOUDOUKHA_BOUND_BY_IGF2BP2	0.0001213	0.00309396	-2.26195	-0.468134	ENSG00000106992, ENSG00000088986, ENSG00000204388, ENSG00000124172, ENSG00000241468, ENSG00000165898, ENSG00000125356, ENSG00000127184, ENSG00000115446, ENSG00000109846, ENSG00000146066, ENSG00000105193, ENSG00000116251, ENSG00000110651, ENSG00000082898, ENSG00000176340, ENSG00000089157, ENSG00000234741, ENSG00000143947, ENSG00000134222, ENSG00000196531, ENSG00000125629, ENSG00000124614, ENSG0000…	84	0.538434
msigdb	Yes	Oligo_Astro	E4EA_vs_E2EA	E4EA_down	BOUDOUKHA_BOUND_BY_IGF2BP2	0.00131997	0.0209072	-2.17001	-0.377218	ENSG00000117143, ENSG00000135919, ENSG00000113328, ENSG00000130255, ENSG00000143947, ENSG00000204388, ENSG00000165898, ENSG00000116251, ENSG00000110651, ENSG00000176973, ENSG00000188529, ENSG00000127947, ENSG00000149806, ENSG00000172380, ENSG00000105193, ENSG00000087077, ENSG00000106355, ENSG00000170275, ENSG00000162493, ENSG00000106992, ENSG00000125995, ENSG00000197956, ENSG00000106803, ENSG0000…	84	0.178141
msigdb	Yes	ACHE_SERT_Npep	E4EA_vs_E2EA	E4EA_down	BOYAULT_LIVER_CANCER_SUBCLASS_G123_DN	0.00325993	0.0414955	-2.48579	-0.574735	ENSG00000167315, ENSG00000132541, ENSG00000080493, ENSG00000145439, ENSG00000198947, ENSG00000100003, ENSG00000010810, ENSG00000169738, ENSG00000106823, ENSG00000138796	21	0.11299
msigdb	Yes	Oligo_Astro	E4AA_vs_E2AA	E4AA_up	BOYAULT_LIVER_CANCER_SUBCLASS_G1_UP	0.000919982	0.0241613	2.25142	0.393684	ENSG00000116747, ENSG00000197965, ENSG00000182670, ENSG00000132561, ENSG00000213160, ENSG00000122674, ENSG00000111341, ENSG00000117523, ENSG00000187239, ENSG00000136636, ENSG00000143442, ENSG00000198300, ENSG00000112739, ENSG00000154639, ENSG00000124942, ENSG00000204580, ENSG00000124920, ENSG00000070961, ENSG00000105229, ENSG00000169925, ENSG00000213977, ENSG00000071054, ENSG00000100320, ENSG0000…	74	0.213778
msigdb	Yes	ACHE_SERT_Npep	E4AA_vs_E2AA	E4AA_down	BOYAULT_LIVER_CANCER_SUBCLASS_G2	0.00215996	0.0292596	-2.56549	-0.620481	ENSG00000139211, ENSG00000165943, ENSG00000136960, ENSG00000109107, ENSG00000257727, ENSG00000118705, ENSG00000213190, ENSG00000128228, ENSG00000143753	18	0.138996
msigdb	Yes	ACHE_SERT_Npep	E4AA_vs_E2AA	E4AA_down	BOYAULT_LIVER_CANCER_SUBCLASS_G3_UP	5.0794e-05	0.00115385	-2.10373	-0.402621	ENSG00000132432, ENSG00000115484, ENSG00000147677, ENSG00000141279, ENSG00000243678, ENSG00000117395, ENSG00000117632, ENSG00000119185, ENSG00000136810, ENSG00000115365, ENSG00000121022, ENSG00000239672, ENSG00000102144, ENSG00000109606, ENSG00000071994, ENSG00000113387, ENSG00000167085, ENSG00000125743, ENSG00000147669, ENSG00000154582, ENSG00000164961, ENSG00000115233, ENSG00000198522, ENSG0000…	134	0.557332
msigdb	Yes	ACHE_SERT_LC_WM	E4AA_vs_E2AA	E4AA_down	BOYAULT_LIVER_CANCER_SUBCLASS_G5_DN	0.000959981	0.0248678	-2.70327	-0.633138	ENSG00000162511, ENSG00000163191, ENSG00000231389, ENSG00000115415, ENSG00000051523, ENSG00000188042, ENSG00000118418, ENSG00000048740, ENSG00000223865	17	0.209225
msigdb	Yes	Astro	E4AA_vs_E2AA	E4AA_down	BOYAULT_LIVER_CANCER_SUBCLASS_G5_DN	0.000739985	0.0140481	-2.66379	-0.670945	ENSG00000231389, ENSG00000162511, ENSG00000051523, ENSG00000223865, ENSG00000111348, ENSG00000118418, ENSG00000163191	17	0.238702
msigdb	Yes	ACHE_SERT_Npep	E4AA_vs_E2AA	E4AA_down	BOYLAN_MULTIPLE_MYELOMA_C_D_DN	0.00291994	0.0367106	-1.8564	-0.361027	ENSG00000178573, ENSG00000125730, ENSG00000111716, ENSG00000002933, ENSG00000133872, ENSG00000170017, ENSG00000148488, ENSG00000142192, ENSG00000106565, ENSG00000124491, ENSG00000137563, ENSG00000164830, ENSG00000136205, ENSG00000101333, ENSG00000188536, ENSG00000131724, ENSG00000198832, ENSG00000206503, ENSG00000102760, ENSG00000010278, ENSG00000184164, ENSG00000169255, ENSG00000187325, ENSG0000…	106	0.119429
msigdb	Yes	Oligo_Astro	E4EA_vs_E2EA	E4EA_down	BOYLAN_MULTIPLE_MYELOMA_C_D_DN	0.00421992	0.0471248	-1.91436	-0.325515	ENSG00000115738, ENSG00000196136, ENSG00000142089, ENSG00000262655, ENSG00000109472, ENSG00000140443, ENSG00000162692, ENSG00000082781, ENSG00000170345, ENSG00000072682, ENSG00000184164, ENSG00000075420, ENSG00000221968, ENSG00000160188, ENSG00000125730, ENSG00000163220, ENSG00000106565, ENSG00000188536, ENSG00000147548, ENSG00000077327, ENSG00000136205, ENSG00000063660, ENSG00000188313, ENSG0000…	106	0.0992275
msigdb	Yes	ACHE_SERT_Npep	E4AA_vs_E2AA	E4AA_down	BOYLAN_MULTIPLE_MYELOMA_PCA1_UP	0.00299994	0.0375035	-2.21799	-0.474145	ENSG00000125730, ENSG00000002933, ENSG00000170017, ENSG00000142192, ENSG00000179222, ENSG00000188536, ENSG00000198832, ENSG00000206503, ENSG00000010278, ENSG00000169255, ENSG00000109472	41	0.117816
msigdb	Yes	ACHE_SERT_Npep	E4AA_vs_E2AA	E4AA_down	BRACHAT_RESPONSE_TO_CAMPTOTHECIN_DN	0.00209996	0.0285633	-2.33857	-0.517127	ENSG00000111640, ENSG00000160194, ENSG00000138385, ENSG00000196262, ENSG00000148484, ENSG00000074800, ENSG00000149196, ENSG00000100442, ENSG00000049449, ENSG00000134996, ENSG00000162433, ENSG00000181061, ENSG00000175854, ENSG00000002330, ENSG00000106052, ENSG00000171791, ENSG00000104412, ENSG00000135069	32	0.140981
msigdb	Yes	Oligo_Astro	E4EA_vs_E2EA	E4EA_down	BRACHAT_RESPONSE_TO_CAMPTOTHECIN_UP	0.00417992	0.0469146	-2.55399	-0.558064	ENSG00000185650, ENSG00000113328, ENSG00000124762, ENSG00000159403, ENSG00000265972, ENSG00000246705, ENSG00000160345, ENSG00000170584, ENSG00000159388	19	0.0997043
msigdb	Yes	ACHE_SERT_Npep	E4AA_vs_E2AA	E4AA_down	BRACHAT_RESPONSE_TO_METHOTREXATE_DN	0.00385992	0.0462113	-2.41564	-0.573947	ENSG00000111640, ENSG00000160194, ENSG00000196262, ENSG00000074800, ENSG00000149196, ENSG00000100442, ENSG00000134996, ENSG00000162433, ENSG00000181061	20	0.103782
msigdb	Yes	Oligo_Astro	E4EA_vs_E2EA	E4EA_down	BRACHAT_RESPONSE_TO_METHOTREXATE_UP	0.000719986	0.013438	-2.87913	-0.642474	ENSG00000185650, ENSG00000113328, ENSG00000124762, ENSG00000062716, ENSG00000099204, ENSG00000265972, ENSG00000246705, ENSG00000160345, ENSG00000159388, ENSG00000251562	17	0.242043
msigdb	Yes	ACHE_SERT_Npep	E4EA_vs_E2EA	E4EA_down	BROWNE_HCMV_INFECTION_12HR_DN	0.00307994	0.0398921	-2.11814	-0.431461	ENSG00000115738, ENSG00000132669, ENSG00000107562, ENSG00000162496, ENSG00000169439, ENSG00000136928, ENSG00000108175, ENSG00000197442, ENSG00000152061, ENSG00000134986, ENSG00000145439, ENSG00000186340, ENSG00000144036, ENSG00000010810, ENSG00000106823, ENSG00000163714, ENSG00000168785, ENSG00000117305	54	0.116266
msigdb	Yes	LC	E4EA_vs_E2EA	E4EA_down	BROWNE_HCMV_INFECTION_12HR_DN	0.000168912	0.00648748	-2.43969	-0.490953	ENSG00000132669, ENSG00000134986, ENSG00000108175, ENSG00000186340, ENSG00000115738, ENSG00000124788, ENSG00000197442, ENSG00000136928, ENSG00000152061, ENSG00000169439, ENSG00000162496, ENSG00000153233, ENSG00000106823, ENSG00000104517, ENSG00000010810, ENSG00000110427, ENSG00000069020, ENSG00000013619, ENSG00000107562, ENSG00000134853, ENSG00000174738, ENSG00000096746	54	0.518848
msigdb	Yes	ACHE_SERT_Npep	E4EA_vs_E2EA	E4EA_down	BROWNE_HCMV_INFECTION_14HR_DN	0.000375947	0.0100592	-1.95729	-0.364997	ENSG00000162407, ENSG00000171885, ENSG00000152518, ENSG00000148700, ENSG00000185650, ENSG00000105976, ENSG00000198417, ENSG00000126016, ENSG00000169715, ENSG00000104067, ENSG00000134769, ENSG00000134250, ENSG00000178104, ENSG00000147475, ENSG00000146648, ENSG00000083123, ENSG00000162493, ENSG00000100201, ENSG00000198053, ENSG00000111913, ENSG00000277443, ENSG00000243244, ENSG00000156103, ENSG0000…	151	0.498493
msigdb	Yes	Astro	E4EA_vs_E2EA	E4EA_down	BROWNE_HCMV_INFECTION_14HR_DN	0.000799984	0.016663	-1.8378	-0.34877	ENSG00000162407, ENSG00000171885, ENSG00000185650, ENSG00000134769, ENSG00000126016, ENSG00000178104, ENSG00000198417, ENSG00000148700, ENSG00000178209, ENSG00000147475, ENSG00000277443, ENSG00000152518, ENSG00000138685, ENSG00000134250, ENSG00000100201, ENSG00000116132, ENSG00000164292, ENSG00000170430, ENSG00000056097, ENSG00000174738, ENSG00000197061, ENSG00000146648, ENSG00000198467, ENSG0000…	151	0.229452
msigdb	Yes	LC	E4EA_vs_E2EA	E4EA_down	BROWNE_HCMV_INFECTION_14HR_DN	4.06914e-05	0.00231089	-2.14282	-0.393472	ENSG00000162407, ENSG00000171885, ENSG00000152518, ENSG00000134769, ENSG00000169715, ENSG00000126016, ENSG00000148700, ENSG00000165300, ENSG00000167601, ENSG00000243244, ENSG00000127920, ENSG00000145555, ENSG00000134250, ENSG00000198417, ENSG00000156103, ENSG00000146648, ENSG00000162493, ENSG00000100201, ENSG00000164292, ENSG00000113361, ENSG00000178209, ENSG00000198467, ENSG00000105976, ENSG0000…	151	0.557332
msigdb	Yes	Oligo_Astro	E4EA_vs_E2EA	E4EA_down	BROWNE_HCMV_INFECTION_14HR_DN	0.000319994	0.00720745	-2.01401	-0.332449	ENSG00000134769, ENSG00000178104, ENSG00000171885, ENSG00000127920, ENSG00000167601, ENSG00000185650, ENSG00000162407, ENSG00000141736, ENSG00000178209, ENSG00000126016, ENSG00000151376, ENSG00000148700, ENSG00000083123, ENSG00000146648, ENSG00000161533, ENSG00000182606, ENSG00000138685, ENSG00000138036, ENSG00000165246, ENSG00000221869, ENSG00000243244, ENSG00000198417, ENSG00000016864, ENSG0000…	151	0.366325
msigdb	Yes	Oligo_Astro	E4AA_vs_E2AA	E4AA_up	BROWNE_HCMV_INFECTION_14HR_DN	0.00097998	0.0249961	1.97429	0.322534	ENSG00000113361, ENSG00000144642, ENSG00000008294, ENSG00000161533, ENSG00000038382, ENSG00000151914, ENSG00000260032, ENSG00000071894, ENSG00000152795, ENSG00000148737, ENSG00000112186, ENSG00000174738, ENSG00000100201, ENSG00000156103, ENSG00000064393, ENSG00000153187, ENSG00000182541, ENSG00000178209, ENSG00000162493, ENSG00000100418, ENSG00000110237, ENSG00000137601, ENSG00000159352, ENSG0000…	151	0.207055
msigdb	Yes	ACHE_SERT_LC_WM	E4EA_vs_E2EA	E4EA_down	BROWNE_HCMV_INFECTION_16HR_DN	6.59921e-05	0.0137026	-2.76546	-0.511268	ENSG00000133275, ENSG00000167508, ENSG00000178209, ENSG00000196923, ENSG00000133657, ENSG00000152661, ENSG00000152518, ENSG00000227051, ENSG00000185432, ENSG00000106628, ENSG00000140416, ENSG00000103051, ENSG00000103152, ENSG00000087116, ENSG00000032742, ENSG00000162496	47	0.538434
msigdb	Yes	ACHE_SERT_Npep	E4EA_vs_E2EA	E4EA_down	BROWNE_HCMV_INFECTION_16HR_DN	1.84011e-06	0.000175923	-2.87191	-0.594601	ENSG00000185432, ENSG00000152661, ENSG00000167315, ENSG00000152518, ENSG00000115738, ENSG00000162496, ENSG00000189339, ENSG00000100364, ENSG00000178209, ENSG00000131095, ENSG00000138685, ENSG00000072778, ENSG00000148671, ENSG00000032742, ENSG00000164692, ENSG00000160789, ENSG00000227051, ENSG00000197894, ENSG00000164292, ENSG00000127603, ENSG00000124479, ENSG00000185630, ENSG00000124570	47	0.643552
msigdb	Yes	Astro	E4EA_vs_E2EA	E4EA_down	BROWNE_HCMV_INFECTION_16HR_DN	6.71202e-05	0.00285885	-2.6166	-0.550038	ENSG00000185432, ENSG00000152661, ENSG00000115738, ENSG00000178209, ENSG00000124479, ENSG00000152518, ENSG00000138685, ENSG00000164292, ENSG00000127603, ENSG00000103051, ENSG00000072778, ENSG00000032742, ENSG00000197894, ENSG00000167315, ENSG00000124570, ENSG00000164692, ENSG00000189339, ENSG00000106628, ENSG00000131095, ENSG00000162496, ENSG00000187391, ENSG00000185630, ENSG00000133657	47	0.538434
msigdb	Yes	LC	E4EA_vs_E2EA	E4EA_down	BROWNE_HCMV_INFECTION_16HR_DN	5.32145e-07	7.85742e-05	-2.98001	-0.609222	ENSG00000185432, ENSG00000152518, ENSG00000152661, ENSG00000124479, ENSG00000087116, ENSG00000148671, ENSG00000115738, ENSG00000032742, ENSG00000164292, ENSG00000178209, ENSG00000227051, ENSG00000128656, ENSG00000162496, ENSG00000127603, ENSG00000189339, ENSG00000160789, ENSG00000167508, ENSG00000133657, ENSG00000187391, ENSG00000164692, ENSG00000138685, ENSG00000100364, ENSG00000167315, ENSG0000…	47	0.659444
msigdb	Yes	Oligo_Astro	E4EA_vs_E2EA	E4EA_down	BROWNE_HCMV_INFECTION_16HR_DN	0.000539989	0.0107746	-2.54741	-0.476409	ENSG00000115738, ENSG00000152661, ENSG00000164692, ENSG00000178209, ENSG00000185432, ENSG00000127603, ENSG00000148671, ENSG00000131095, ENSG00000140416, ENSG00000196923, ENSG00000103152, ENSG00000167315, ENSG00000197894, ENSG00000138685, ENSG00000124570, ENSG00000152518, ENSG00000072778, ENSG00000164292, ENSG00000189339, ENSG00000187391, ENSG00000124479, ENSG00000167508, ENSG00000185630	47	0.280163
msigdb	Yes	ACHE_SERT_Npep	E4EA_vs_E2EA	E4EA_down	BROWNE_HCMV_INFECTION_18HR_DN	2.61099e-05	0.00142788	-2.28098	-0.439192	ENSG00000160221, ENSG00000115738, ENSG00000148700, ENSG00000075142, ENSG00000132669, ENSG00000125968, ENSG00000087250, ENSG00000168899, ENSG00000160678, ENSG00000123096, ENSG00000164904, ENSG00000149485, ENSG00000187079, ENSG00000113721, ENSG00000162493, ENSG00000038427, ENSG00000164050, ENSG00000103024, ENSG00000137497, ENSG00000129682, ENSG00000167601, ENSG00000149090, ENSG00000142173, ENSG0000…	97	0.57561
msigdb	Yes	Astro	E4EA_vs_E2EA	E4EA_down	BROWNE_HCMV_INFECTION_18HR_DN	0.00215996	0.0336109	-1.92481	-0.376647	ENSG00000115738, ENSG00000125968, ENSG00000160221, ENSG00000148700, ENSG00000075142, ENSG00000164904, ENSG00000123096, ENSG00000120129, ENSG00000149090, ENSG00000103024, ENSG00000187079, ENSG00000164050, ENSG00000160678, ENSG00000087250, ENSG00000013523, ENSG00000132669, ENSG00000026508, ENSG00000142156, ENSG00000113361, ENSG00000127920, ENSG00000149485, ENSG00000124006, ENSG00000162384, ENSG0000…	97	0.138996
msigdb	Yes	LC	E4EA_vs_E2EA	E4EA_down	BROWNE_HCMV_INFECTION_18HR_DN	7.61445e-05	0.00358824	-2.25039	-0.427722	ENSG00000160221, ENSG00000075142, ENSG00000132669, ENSG00000133243, ENSG00000123096, ENSG00000168899, ENSG00000148700, ENSG00000125968, ENSG00000167601, ENSG00000127920, ENSG00000087250, ENSG00000115738, ENSG00000149485, ENSG00000038427, ENSG00000162493, ENSG00000160678, ENSG00000113361, ENSG00000166501, ENSG00000129682, ENSG00000149090, ENSG00000164904, ENSG00000026508, ENSG00000130827, ENSG0000…	97	0.538434
msigdb	Yes	ACHE_SERT_Npep	E4AA_vs_E2AA	E4AA_up	BROWNE_HCMV_INFECTION_18HR_UP	0.000819984	0.0162881	2.14215	0.3546	ENSG00000164742, ENSG00000131437, ENSG00000196712, ENSG00000143376, ENSG00000072071, ENSG00000125676, ENSG00000077264, ENSG00000169908, ENSG00000198300, ENSG00000154639, ENSG00000081019, ENSG00000104687, ENSG00000204104, ENSG00000079332, ENSG00000102984, ENSG00000132535, ENSG00000117461, ENSG00000114770, ENSG00000001561, ENSG00000054965, ENSG00000116698, ENSG00000163882, ENSG00000156395, ENSG0000…	103	0.2266
msigdb	Yes	ACHE_SERT_LC_WM	E4EA_vs_E2EA	E4EA_down	BROWNE_HCMV_INFECTION_1HR_UP	0.000330378	0.0359868	-2.80417	-0.563083	ENSG00000108828, ENSG00000068078, ENSG00000203685, ENSG00000123358, ENSG00000119048, ENSG00000147588, ENSG00000175264, ENSG00000088808, ENSG00000169925	28	0.498493
msigdb	Yes	ACHE_SERT_Npep	E4EA_vs_E2EA	E4EA_down	BROWNE_HCMV_INFECTION_1HR_UP	0.00289994	0.0382694	-2.38957	-0.52924	ENSG00000068078, ENSG00000147588, ENSG00000162599, ENSG00000155511, ENSG00000115461, ENSG00000203685, ENSG00000175264, ENSG00000172461, ENSG00000179295, ENSG00000108828, ENSG00000140443, ENSG00000123358, ENSG00000213160	28	0.119843
msigdb	Yes	ACHE_SERT_Npep	E4AA_vs_E2AA	E4AA_up	BROWNE_HCMV_INFECTION_1HR_UP	0.00205996	0.0311077	2.52995	0.506803	ENSG00000115461, ENSG00000157087, ENSG00000072274, ENSG00000088808, ENSG00000169925, ENSG00000108924, ENSG00000169851, ENSG00000103495, ENSG00000203685, ENSG00000058668, ENSG00000140443, ENSG00000134352, ENSG00000155511	28	0.142353
msigdb	Yes	Astro	E4EA_vs_E2EA	E4EA_down	BROWNE_HCMV_INFECTION_1HR_UP	0.00271995	0.0392458	-2.35395	-0.529414	ENSG00000068078, ENSG00000147588, ENSG00000162599, ENSG00000140443, ENSG00000213160, ENSG00000172461, ENSG00000115461, ENSG00000155511, ENSG00000134352, ENSG00000088808, ENSG00000203685, ENSG00000058668, ENSG00000123358, ENSG00000179295, ENSG00000169851	28	0.12377
msigdb	Yes	LC	E4EA_vs_E2EA	E4EA_down	BROWNE_HCMV_INFECTION_1HR_UP	0.00329993	0.048137	-2.37839	-0.520248	ENSG00000147588, ENSG00000162599, ENSG00000172461, ENSG00000068078, ENSG00000140443, ENSG00000169851, ENSG00000088808, ENSG00000175264, ENSG00000115461, ENSG00000123358, ENSG00000179295, ENSG00000012174, ENSG00000203685, ENSG00000134352, ENSG00000157087, ENSG00000155511, ENSG00000213160	28	0.112299
msigdb	Yes	Oligo_Astro	E4EA_vs_E2EA	E4EA_down	BROWNE_HCMV_INFECTION_1HR_UP	0.00411992	0.0466351	-2.41926	-0.490501	ENSG00000203685, ENSG00000068078, ENSG00000140443, ENSG00000147588, ENSG00000088808, ENSG00000172461, ENSG00000123358, ENSG00000134352, ENSG00000162599, ENSG00000119048	28	0.100432
msigdb	Yes	Astro	E4EA_vs_E2EA	E4EA_down	BROWNE_HCMV_INFECTION_20HR_DN	0.00121998	0.0225797	-2.15836	-0.440494	ENSG00000148700, ENSG00000138685, ENSG00000152767, ENSG00000119711, ENSG00000164292, ENSG00000127603, ENSG00000135046, ENSG00000117020, ENSG00000174738, ENSG00000197061, ENSG00000118523, ENSG00000197442, ENSG00000163629, ENSG00000131018, ENSG00000164692, ENSG00000166444, ENSG00000189339, ENSG00000249992, ENSG00000133657, ENSG00000035403, ENSG00000115963, ENSG00000074416, ENSG00000198408, ENSG0000…	62	0.185366
msigdb	Yes	Oligo_Astro	E4EA_vs_E2EA	E4EA_down	BROWNE_HCMV_INFECTION_20HR_DN	0.00283994	0.0359429	-2.17232	-0.391022	ENSG00000167601, ENSG00000035403, ENSG00000164692, ENSG00000152767, ENSG00000151376, ENSG00000148700, ENSG00000127603, ENSG00000115963, ENSG00000148671, ENSG00000163629, ENSG00000119711, ENSG00000135046, ENSG00000197442, ENSG00000117020, ENSG00000138685, ENSG00000122729, ENSG00000164292, ENSG00000138758, ENSG00000189339, ENSG00000166444, ENSG00000197061, ENSG00000173221, ENSG00000197555, ENSG0000…	62	0.12111
msigdb	Yes	ACHE_SERT_Npep	E4AA_vs_E2AA	E4AA_up	BROWNE_HCMV_INFECTION_20HR_UP	0.000679986	0.0140534	1.97379	0.314614	ENSG00000184226, ENSG00000168280, ENSG00000072274, ENSG00000158470, ENSG00000186868, ENSG00000128881, ENSG00000077264, ENSG00000277586, ENSG00000188486, ENSG00000153707, ENSG00000184545, ENSG00000119508, ENSG00000110107, ENSG00000132334, ENSG00000134852, ENSG00000130821, ENSG00000128266, ENSG00000099822, ENSG00000061918, ENSG00000154146, ENSG00000130725, ENSG00000108387, ENSG00000011243, ENSG0000…	153	0.249167
msigdb	Yes	ACHE_SERT_Npep	E4EA_vs_E2EA	E4EA_down	BROWNE_HCMV_INFECTION_24HR_DN	0.000153041	0.00529626	-2.24801	-0.439634	ENSG00000165092, ENSG00000107796, ENSG00000100234, ENSG00000132669, ENSG00000197747, ENSG00000123096, ENSG00000149485, ENSG00000187079, ENSG00000113721, ENSG00000100201, ENSG00000111913, ENSG00000115461, ENSG00000154229, ENSG00000113578, ENSG00000185885, ENSG00000100364, ENSG00000163629, ENSG00000141469, ENSG00000172340, ENSG00000143198, ENSG00000149090, ENSG00000161533, ENSG00000026508, ENSG0000…	81	0.518848
msigdb	Yes	Astro	E4EA_vs_E2EA	E4EA_down	BROWNE_HCMV_INFECTION_24HR_DN	0.00029848	0.0090195	-2.21893	-0.440897	ENSG00000165092, ENSG00000153904, ENSG00000123096, ENSG00000100201, ENSG00000100234, ENSG00000149090, ENSG00000058453, ENSG00000170430, ENSG00000187079, ENSG00000133639, ENSG00000185885, ENSG00000198467, ENSG00000172340, ENSG00000107796, ENSG00000132669, ENSG00000143198, ENSG00000131981, ENSG00000026508, ENSG00000163629, ENSG00000115461, ENSG00000149485, ENSG00000104765, ENSG00000141469, ENSG0000…	81	0.498493
msigdb	Yes	Oligo_Astro	E4EA_vs_E2EA	E4EA_down	BROWNE_HCMV_INFECTION_24HR_DN	0.000799984	0.0145232	-2.23693	-0.390252	ENSG00000123096, ENSG00000100234, ENSG00000107796, ENSG00000113328, ENSG00000113721, ENSG00000185885, ENSG00000026508, ENSG00000165092, ENSG00000141469, ENSG00000161533, ENSG00000163629, ENSG00000196923, ENSG00000149485, ENSG00000122786, ENSG00000124762, ENSG00000197747, ENSG00000164418, ENSG00000150938, ENSG00000138758, ENSG00000113578, ENSG00000085063, ENSG00000153904, ENSG00000100201, ENSG0000…	81	0.229452
msigdb	Yes	Astro	E4EA_vs_E2EA	E4EA_down	BROWNE_HCMV_INFECTION_48HR_DN	0.00207996	0.0327495	-1.63174	-0.301846	ENSG00000148053, ENSG00000177606, ENSG00000115380, ENSG00000244734, ENSG00000152661, ENSG00000134769, ENSG00000107562, ENSG00000175183, ENSG00000075142, ENSG00000127241, ENSG00000125144, ENSG00000132561, ENSG00000147475, ENSG00000152518, ENSG00000123096, ENSG00000179218, ENSG00000120129, ENSG00000109083, ENSG00000119711, ENSG00000147400, ENSG00000106823, ENSG00000169439, ENSG00000110092, ENSG0000…	241	0.141662
msigdb	Yes	LC	E4EA_vs_E2EA	E4EA_down	BROWNE_HCMV_INFECTION_48HR_DN	0.00327993	0.0481093	-1.63184	-0.291337	ENSG00000125144, ENSG00000152518, ENSG00000244734, ENSG00000115380, ENSG00000152661, ENSG00000134769, ENSG00000148053, ENSG00000075142, ENSG00000133243, ENSG00000123096, ENSG00000110092, ENSG00000186340, ENSG00000173905, ENSG00000087116, ENSG00000114857, ENSG00000156103, ENSG00000137573, ENSG00000149485, ENSG00000101335, ENSG00000175183, ENSG00000032742, ENSG00000078549, ENSG00000119711, ENSG0000…	241	0.112643
msigdb	Yes	Oligo_Astro	E4EA_vs_E2EA	E4EA_down	BROWNE_HCMV_INFECTION_48HR_DN	7.61445e-05	0.00214382	-1.9195	-0.30646	ENSG00000134769, ENSG00000148053, ENSG00000123096, ENSG00000173905, ENSG00000115380, ENSG00000196924, ENSG00000149591, ENSG00000198363, ENSG00000152661, ENSG00000141736, ENSG00000244734, ENSG00000185201, ENSG00000177606, ENSG00000169439, ENSG00000078549, ENSG00000132561, ENSG00000142173, ENSG00000116984, ENSG00000232859, ENSG00000133392, ENSG00000127241, ENSG00000142227, ENSG00000120129, ENSG0000…	241	0.538434
msigdb	Yes	ACHE_SERT_Npep	E4AA_vs_E2AA	E4AA_up	BROWNE_HCMV_INFECTION_4HR_DN	3.00277e-05	0.00160256	2.33796	0.380163	ENSG00000185551, ENSG00000196876, ENSG00000118263, ENSG00000067082, ENSG00000188976, ENSG00000126705, ENSG00000178209, ENSG00000160613, ENSG00000070718, ENSG00000100241, ENSG00000125912, ENSG00000111615, ENSG00000129946, ENSG00000070814, ENSG00000071575, ENSG00000122966, ENSG00000157193, ENSG00000139514, ENSG00000117152, ENSG00000198216, ENSG00000133030, ENSG00000105325, ENSG00000114302, ENSG0000…	123	0.57561
msigdb	Yes	Oligo_Astro	E4AA_vs_E2AA	E4AA_up	BROWNE_HCMV_INFECTION_6HR_DN	0.000243798	0.00920406	2.33956	0.404463	ENSG00000116747, ENSG00000163873, ENSG00000161533, ENSG00000260032, ENSG00000108433, ENSG00000135164, ENSG00000083097, ENSG00000107104, ENSG00000188042, ENSG00000148737, ENSG00000197713, ENSG00000143995, ENSG00000158092, ENSG00000118482, ENSG00000172379, ENSG00000011021, ENSG00000101333, ENSG00000170365, ENSG00000266028, ENSG00000133985, ENSG00000006468, ENSG00000070444, ENSG00000073910, ENSG0000…	82	0.518848
msigdb	Yes	ACHE_SERT_LC_WM	E4AA_vs_E2AA	E4AA_down	BROWN_MYELOID_CELL_DEVELOPMENT_UP	0.000839983	0.0225962	-2.21542	-0.420724	ENSG00000011600, ENSG00000163191, ENSG00000125730, ENSG00000030582, ENSG00000107738, ENSG00000178719, ENSG00000092529, ENSG00000143753, ENSG00000148180, ENSG00000167526, ENSG00000170017, ENSG00000136867, ENSG00000204628, ENSG00000160255	66	0.223851
msigdb	Yes	Oligo_Astro	E4EA_vs_E2EA	E4EA_down	BRUECKNER_TARGETS_OF_MIRLET7A3_DN	0.00445991	0.0486599	-2.2262	-0.41742	ENSG00000115380, ENSG00000113140, ENSG00000026025, ENSG00000132561, ENSG00000164574, ENSG00000122786, ENSG00000115091, ENSG00000125148, ENSG00000115414, ENSG00000110321, ENSG00000063660, ENSG00000187193, ENSG00000163162	46	0.096503
msigdb	Yes	ACHE_SERT_Npep	E4AA_vs_E2AA	E4AA_up	BRUINS_UVC_RESPONSE_VIA_TP53_GROUP_A	0.000319994	0.00871392	1.70644	0.255598	ENSG00000154645, ENSG00000159307, ENSG00000168314, ENSG00000070961, ENSG00000277494, ENSG00000214548, ENSG00000196361, ENSG00000179094, ENSG00000091664, ENSG00000064393, ENSG00000184368, ENSG00000245532, ENSG00000007402, ENSG00000174672, ENSG00000212864, ENSG00000104490, ENSG00000196123, ENSG00000172995, ENSG00000178209, ENSG00000213977, ENSG00000008952, ENSG00000153707, ENSG00000171798, ENSG0000…	400	0.366325
msigdb	Yes	Astro	E4AA_vs_E2AA	E4AA_up	HP_COMPLEX_FEBRILE_SEIZURE	9.41933e-05	0.0055881	3.17783	0.73421	ENSG00000136531, ENSG00000186642, ENSG00000165194, ENSG00000167371, ENSG00000196876, ENSG00000141837	15	0.538434
msigdb	Yes	LC	E4EA_vs_E2EA	E4EA_down	BRUINS_UVC_RESPONSE_VIA_TP53_GROUP_B	0.00329993	0.048137	-1.60626	-0.285773	ENSG00000113140, ENSG00000145721, ENSG00000111341, ENSG00000130287, ENSG00000118412, ENSG00000135919, ENSG00000144043, ENSG00000182809, ENSG00000127920, ENSG00000111783, ENSG00000124942, ENSG00000106624, ENSG00000183196, ENSG00000203485, ENSG00000169604, ENSG00000102100, ENSG00000105971, ENSG00000090006, ENSG00000005812, ENSG00000136099, ENSG00000164125, ENSG00000134107, ENSG00000198948, ENSG0000…	261	0.112299
msigdb	Yes	ACHE_SERT_Npep	E4EA_vs_E2EA	E4EA_down	BRUNO_HEMATOPOIESIS	0.00419992	0.0486597	-2.19475	-0.463461	ENSG00000113140, ENSG00000171791, ENSG00000104067, ENSG00000168899, ENSG00000162433, ENSG00000092531, ENSG00000197956, ENSG00000154380, ENSG00000088832, ENSG00000109472, ENSG00000106992, ENSG00000173402, ENSG00000103479, ENSG00000185630, ENSG00000135597, ENSG00000072506, ENSG00000163453	40	0.099465
msigdb	Yes	Astro	E4EA_vs_E2EA	E4EA_down	BRUNO_HEMATOPOIESIS	0.00167997	0.0285852	-2.28179	-0.489609	ENSG00000113140, ENSG00000109472, ENSG00000106992, ENSG00000154380, ENSG00000134107, ENSG00000173402, ENSG00000162433, ENSG00000092531, ENSG00000171791, ENSG00000049449, ENSG00000135597, ENSG00000176171, ENSG00000168899, ENSG00000185630, ENSG00000034677, ENSG00000197956, ENSG00000052802, ENSG00000161011, ENSG00000104067	40	0.157749
msigdb	Yes	ACHE_SERT_Npep	E4AA_vs_E2AA	E4AA_down	BUFFA_HYPOXIA_METAGENE	1.70037e-08	9.69797e-07	-3.18965	-0.69637	ENSG00000132432, ENSG00000111640, ENSG00000176171, ENSG00000240972, ENSG00000232119, ENSG00000172172, ENSG00000106153, ENSG00000134333, ENSG00000171314, ENSG00000097021, ENSG00000101182, ENSG00000102144, ENSG00000167552, ENSG00000111669, ENSG00000183520, ENSG00000112715, ENSG00000074800, ENSG00000137547, ENSG00000164933	35	0.733762
msigdb	Yes	Oligo_Astro	E4AA_vs_E2AA	E4AA_down	BUFFA_HYPOXIA_METAGENE	1.40163e-07	9.70116e-06	-3.09923	-0.672193	ENSG00000134333, ENSG00000074800, ENSG00000111640, ENSG00000171314, ENSG00000106153, ENSG00000102144, ENSG00000132432, ENSG00000111669, ENSG00000176171, ENSG00000097021, ENSG00000232119, ENSG00000101182, ENSG00000067057, ENSG00000137547, ENSG00000172172, ENSG00000112715, ENSG00000106636, ENSG00000240972, ENSG00000239789	35	0.690132
msigdb	Yes	Oligo_Astro	E4AA_vs_E2AA	E4AA_up	BURTON_ADIPOGENESIS_12	0.000659987	0.0189839	2.77924	0.591741	ENSG00000119314, ENSG00000134884, ENSG00000118412, ENSG00000172845, ENSG00000068796, ENSG00000188529, ENSG00000136381, ENSG00000104177, ENSG00000135250, ENSG00000075292, ENSG00000038219, ENSG00000117713, ENSG00000102580	21	0.252973
msigdb	Yes	ACHE_SERT_Npep	E4AA_vs_E2AA	E4AA_down	BURTON_ADIPOGENESIS_5	2.56293e-07	1.14676e-05	-2.57494	-0.506148	ENSG00000004779, ENSG00000173915, ENSG00000138495, ENSG00000125730, ENSG00000127540, ENSG00000143870, ENSG00000177156, ENSG00000242485, ENSG00000140990, ENSG00000129084, ENSG00000119421, ENSG00000173660, ENSG00000167085, ENSG00000143198, ENSG00000074071, ENSG00000143106, ENSG00000102760, ENSG00000180817, ENSG00000128590, ENSG00000179091, ENSG00000172115, ENSG00000108179, ENSG00000137714, ENSG0000…	92	0.674963
msigdb	Yes	Astro	E4AA_vs_E2AA	E4AA_down	BURTON_ADIPOGENESIS_5	0.00111998	0.01943	-1.9822	-0.40686	ENSG00000125730, ENSG00000004779, ENSG00000143870, ENSG00000242485, ENSG00000173915, ENSG00000165898, ENSG00000140990, ENSG00000177156, ENSG00000138495, ENSG00000108179, ENSG00000129084, ENSG00000127540, ENSG00000173660, ENSG00000095637, ENSG00000130312, ENSG00000074071, ENSG00000171135, ENSG00000128590, ENSG00000143106, ENSG00000167085, ENSG00000141232, ENSG00000004455, ENSG00000116906, ENSG0000…	92	0.193545
msigdb	Yes	Oligo_Astro	E4AA_vs_E2AA	E4AA_down	BURTON_ADIPOGENESIS_5	2.6976e-10	3.58484e-08	-2.89073	-0.563329	ENSG00000074071, ENSG00000125730, ENSG00000146701, ENSG00000116906, ENSG00000117054, ENSG00000102760, ENSG00000140990, ENSG00000187446, ENSG00000173915, ENSG00000143106, ENSG00000172057, ENSG00000164976, ENSG00000119787, ENSG00000095321, ENSG00000143198, ENSG00000004779, ENSG00000119421, ENSG00000143870, ENSG00000138495, ENSG00000143158, ENSG00000137547, ENSG00000130312, ENSG00000173660, ENSG0000…	92	0.814036
msigdb	Yes	ACHE_SERT_LC_WM	E4AA_vs_E2AA	E4AA_down	BURTON_ADIPOGENESIS_6	0.000168912	0.00672056	-2.10568	-0.374656	ENSG00000121691, ENSG00000130208, ENSG00000100347, ENSG00000104267, ENSG00000213619, ENSG00000060971, ENSG00000090266, ENSG00000170634, ENSG00000143252, ENSG00000111639, ENSG00000132688, ENSG00000160678, ENSG00000151552, ENSG00000111716, ENSG00000066027, ENSG00000102910, ENSG00000163541, ENSG00000100075, ENSG00000164405, ENSG00000091140, ENSG00000065833, ENSG00000119013, ENSG00000168497, ENSG0000…	129	0.518848
msigdb	Yes	ACHE_SERT_Npep	E4AA_vs_E2AA	E4AA_down	BURTON_ADIPOGENESIS_6	5.13933e-08	2.66783e-06	-2.47205	-0.474347	ENSG00000104267, ENSG00000099977, ENSG00000119013, ENSG00000090266, ENSG00000130208, ENSG00000111716, ENSG00000176171, ENSG00000164405, ENSG00000159228, ENSG00000156467, ENSG00000165264, ENSG00000184076, ENSG00000136521, ENSG00000198130, ENSG00000137106, ENSG00000131174, ENSG00000008394, ENSG00000112695, ENSG00000111639, ENSG00000241837, ENSG00000151552, ENSG00000065833, ENSG00000129625, ENSG0000…	129	0.719513
msigdb	Yes	Astro	E4AA_vs_E2AA	E4AA_down	BURTON_ADIPOGENESIS_6	0.000419992	0.00874807	-1.94166	-0.388998	ENSG00000099977, ENSG00000090266, ENSG00000106538, ENSG00000104267, ENSG00000121691, ENSG00000131174, ENSG00000130208, ENSG00000198130, ENSG00000111639, ENSG00000164405, ENSG00000111716, ENSG00000119013, ENSG00000153310, ENSG00000159228, ENSG00000176171, ENSG00000132688, ENSG00000151552, ENSG00000109390, ENSG00000156467, ENSG00000165264, ENSG00000149084, ENSG00000137106, ENSG00000184076, ENSG0000…	129	0.318541
msigdb	Yes	Oligo_Astro	E4AA_vs_E2AA	E4AA_down	BURTON_ADIPOGENESIS_6	1.14625e-05	0.000483572	-2.22517	-0.421577	ENSG00000111716, ENSG00000130208, ENSG00000104267, ENSG00000170634, ENSG00000151552, ENSG00000099977, ENSG00000163931, ENSG00000159228, ENSG00000119013, ENSG00000090266, ENSG00000176171, ENSG00000111666, ENSG00000166136, ENSG00000131174, ENSG00000103018, ENSG00000164405, ENSG00000109390, ENSG00000184076, ENSG00000121691, ENSG00000147894, ENSG00000122378, ENSG00000111639, ENSG00000167315, ENSG0000…	129	0.593325
msigdb	Yes	LC	E4EA_vs_E2EA	E4EA_down	BURTON_ADIPOGENESIS_7	0.000539989	0.0140155	-2.527	-0.540187	ENSG00000135919, ENSG00000168899, ENSG00000110092, ENSG00000162692, ENSG00000114115, ENSG00000109472, ENSG00000026508, ENSG00000130821, ENSG00000196576, ENSG00000082898, ENSG00000105968, ENSG00000185559, ENSG00000147140, ENSG00000102265	33	0.280163
msigdb	Yes	Oligo_Astro	E4EA_vs_E2EA	E4EA_down	BURTON_ADIPOGENESIS_7	0.000439991	0.00925165	-2.6871	-0.529596	ENSG00000072110, ENSG00000102265, ENSG00000142089, ENSG00000135919, ENSG00000109472, ENSG00000162692, ENSG00000114115, ENSG00000026508, ENSG00000158710, ENSG00000168899, ENSG00000112759, ENSG00000196576, ENSG00000134352, ENSG00000197956, ENSG00000130821, ENSG00000167460	33	0.311045
msigdb	Yes	Oligo_Astro	E4EA_vs_E2EA	E4EA_down	BURTON_ADIPOGENESIS_8	0.00193996	0.0271656	-2.29584	-0.420658	ENSG00000107796, ENSG00000035403, ENSG00000162692, ENSG00000121064, ENSG00000142227, ENSG00000002586, ENSG00000100979, ENSG00000147065, ENSG00000196923, ENSG00000134531, ENSG00000100345, ENSG00000124570, ENSG00000152518, ENSG00000196576, ENSG00000205352, ENSG00000064601, ENSG00000213625, ENSG00000162493, ENSG00000034510, ENSG00000115902, ENSG00000131236, ENSG00000177628, ENSG00000000003, ENSG0000…	54	0.14672
msigdb	Yes	Astro	E4EA_vs_E2EA	E4EA_down	BURTON_ADIPOGENESIS_9	0.00135997	0.0243567	-2.19829	-0.454057	ENSG00000142871, ENSG00000117318, ENSG00000107562, ENSG00000117525, ENSG00000170345, ENSG00000117519, ENSG00000073712, ENSG00000162692, ENSG00000184371, ENSG00000136826, ENSG00000213722, ENSG00000164442, ENSG00000013583, ENSG00000149485, ENSG00000184867, ENSG00000176978, ENSG00000122359, ENSG00000143819, ENSG00000050820, ENSG00000189221, ENSG00000131558	55	0.175479
msigdb	Yes	Oligo_Astro	E4EA_vs_E2EA	E4EA_down	BURTON_ADIPOGENESIS_9	0.00257995	0.0337118	-2.22793	-0.407238	ENSG00000213719, ENSG00000117318, ENSG00000142871, ENSG00000136826, ENSG00000117525, ENSG00000162692, ENSG00000170345, ENSG00000140416, ENSG00000050820, ENSG00000164442, ENSG00000149485, ENSG00000103202, ENSG00000221869, ENSG00000117519, ENSG00000030582, ENSG00000135446, ENSG00000180628, ENSG00000118855, ENSG00000005020, ENSG00000123130, ENSG00000116266, ENSG00000107562, ENSG00000073712, ENSG0000…	55	0.127105
msigdb	Yes	ACHE_SERT_Npep	E4EA_vs_E2EA	E4EA_down	BURTON_ADIPOGENESIS_PEAK_AT_0HR	0.000366833	0.00998943	-2.55121	-0.545721	ENSG00000127528, ENSG00000107796, ENSG00000100234, ENSG00000184371, ENSG00000117525, ENSG00000113721, ENSG00000277443, ENSG00000138413, ENSG00000140264, ENSG00000134986, ENSG00000111341, ENSG00000186340, ENSG00000101335, ENSG00000153317	36	0.498493
msigdb	Yes	Oligo_Astro	E4EA_vs_E2EA	E4EA_down	BURTON_ADIPOGENESIS_PEAK_AT_0HR	0.000919982	0.0159188	-2.57501	-0.500523	ENSG00000140264, ENSG00000111341, ENSG00000100234, ENSG00000107796, ENSG00000127528, ENSG00000117525, ENSG00000113721, ENSG00000140416	36	0.213778
msigdb	Yes	Oligo_Astro	E4EA_vs_E2EA	E4EA_down	BURTON_ADIPOGENESIS_PEAK_AT_2HR	1.32623e-06	8.01105e-05	-3.24901	-0.647251	ENSG00000148926, ENSG00000117318, ENSG00000142871, ENSG00000136826, ENSG00000120129, ENSG00000132002, ENSG00000170345, ENSG00000221869, ENSG00000123358, ENSG00000151929, ENSG00000171223, ENSG00000087074, ENSG00000157557, ENSG00000109089, ENSG00000159388, ENSG00000034152, ENSG00000153234	31	0.643552
msigdb	Yes	ACHE_SERT_Npep	E4AA_vs_E2AA	E4AA_down	BURTON_ADIPOGENESIS_PEAK_AT_8HR	0.00289994	0.0365283	-2.41908	-0.561412	ENSG00000137267, ENSG00000120694, ENSG00000117592, ENSG00000148834, ENSG00000101361, ENSG00000180817	23	0.119843
msigdb	Yes	ACHE_SERT_LC_WM	E4EA_vs_E2EA	E4EA_down	BUSSLINGER_DUODENAL_BCHE_CELLS	2.89052e-05	0.00853602	-3.15265	-0.682226	ENSG00000125968, ENSG00000125144, ENSG00000169715, ENSG00000084207, ENSG00000131981, ENSG00000101439, ENSG00000075142, ENSG00000187193, ENSG00000125148, ENSG00000088832	19	0.57561
msigdb	Yes	ACHE_SERT_Npep	E4EA_vs_E2EA	E4EA_down	BUSSLINGER_DUODENAL_BCHE_CELLS	9.19372e-05	0.00366893	-2.92229	-0.686668	ENSG00000125144, ENSG00000101439, ENSG00000075142, ENSG00000125968, ENSG00000198417, ENSG00000169715, ENSG00000197956, ENSG00000088832, ENSG00000125148, ENSG00000138640, ENSG00000131981	19	0.538434
msigdb	Yes	Astro	E4EA_vs_E2EA	E4EA_down	BUSSLINGER_DUODENAL_BCHE_CELLS	0.00209996	0.0329473	-2.52159	-0.605384	ENSG00000125968, ENSG00000101439, ENSG00000198417, ENSG00000075142, ENSG00000125144, ENSG00000084207, ENSG00000131981, ENSG00000272398, ENSG00000169715, ENSG00000138640, ENSG00000197956	19	0.140981
msigdb	Yes	LC	E4EA_vs_E2EA	E4EA_down	BUSSLINGER_DUODENAL_BCHE_CELLS	0.000100962	0.00447226	-2.96822	-0.692755	ENSG00000125144, ENSG00000101439, ENSG00000169715, ENSG00000075142, ENSG00000125148, ENSG00000125968, ENSG00000198417, ENSG00000187193	19	0.538434
msigdb	Yes	Oligo_Astro	E4EA_vs_E2EA	E4EA_down	BUSSLINGER_DUODENAL_BCHE_CELLS	5.58453e-05	0.00171392	-3.1328	-0.684537	ENSG00000125968, ENSG00000101439, ENSG00000125144, ENSG00000198417, ENSG00000075142, ENSG00000125148, ENSG00000169715, ENSG00000149932, ENSG00000034510, ENSG00000197956, ENSG00000131981, ENSG00000187193, ENSG00000088832	19	0.557332
msigdb	Yes	ACHE_SERT_LC_WM	E4AA_vs_E2AA	E4AA_down	BUSSLINGER_DUODENAL_DIFFERENTIATING_STEM_CELLS	5.66202e-07	8.00453e-05	-2.0557	-0.349437	ENSG00000010278, ENSG00000109971, ENSG00000166598, ENSG00000169021, ENSG00000182054, ENSG00000122566, ENSG00000100714, ENSG00000070756, ENSG00000101361, ENSG00000156508, ENSG00000120885, ENSG00000167526, ENSG00000187514, ENSG00000132341, ENSG00000163541, ENSG00000197451, ENSG00000164405, ENSG00000231500, ENSG00000177954, ENSG00000204628, ENSG00000145425, ENSG00000111275, ENSG00000105193, ENSG0000…	269	0.659444
msigdb	Yes	ACHE_SERT_Npep	E4AA_vs_E2AA	E4AA_down	BUSSLINGER_DUODENAL_DIFFERENTIATING_STEM_CELLS	7.19515e-39	8.6924e-36	-3.42079	-0.630034	ENSG00000109971, ENSG00000189043, ENSG00000004779, ENSG00000169567, ENSG00000089009, ENSG00000034510, ENSG00000161970, ENSG00000169021, ENSG00000164919, ENSG00000241468, ENSG00000142168, ENSG00000184009, ENSG00000111640, ENSG00000115541, ENSG00000143933, ENSG00000229117, ENSG00000130770, ENSG00000145425, ENSG00000127184, ENSG00000178741, ENSG00000164405, ENSG00000131469, ENSG00000167863, ENSG0000…	269	1.6217
msigdb	Yes	Astro	E4AA_vs_E2AA	E4AA_down	BUSSLINGER_DUODENAL_DIFFERENTIATING_STEM_CELLS	1.23568e-19	6.08184e-17	-2.72578	-0.52563	ENSG00000109971, ENSG00000166598, ENSG00000169567, ENSG00000004779, ENSG00000156508, ENSG00000164032, ENSG00000115541, ENSG00000089009, ENSG00000154518, ENSG00000241468, ENSG00000189043, ENSG00000070756, ENSG00000178741, ENSG00000131174, ENSG00000145425, ENSG00000228716, ENSG00000130770, ENSG00000164405, ENSG00000132341, ENSG00000167863, ENSG00000131469, ENSG00000106153, ENSG00000175061, ENSG0000…	269	1.14219
msigdb	Yes	ACHE_SERT_Npep	E4AA_vs_E2AA	E4AA_down	BUSSLINGER_DUODENAL_EARLY_IMMATURE_ENTEROCYTES	2.91045e-13	2.86496e-11	-3.31293	-0.667037	ENSG00000132437, ENSG00000104267, ENSG00000089009, ENSG00000154723, ENSG00000161970, ENSG00000164919, ENSG00000143933, ENSG00000127184, ENSG00000178741, ENSG00000164405, ENSG00000005022, ENSG00000154518, ENSG00000159228, ENSG00000171863, ENSG00000213741, ENSG00000131143, ENSG00000136810, ENSG00000131174, ENSG00000110955, ENSG00000112695, ENSG00000241837, ENSG00000013583, ENSG00000176340, ENSG0000…	71	0.932595
msigdb	Yes	Astro	E4AA_vs_E2AA	E4AA_down	BUSSLINGER_DUODENAL_EARLY_IMMATURE_ENTEROCYTES	1.41179e-06	6.21237e-05	-2.60887	-0.547818	ENSG00000106853, ENSG00000104267, ENSG00000089009, ENSG00000154518, ENSG00000154723, ENSG00000121691, ENSG00000132437, ENSG00000178741, ENSG00000131174, ENSG00000164405, ENSG00000159228, ENSG00000175061, ENSG00000161970, ENSG00000171863, ENSG00000110955, ENSG00000127184, ENSG00000005022, ENSG00000164919, ENSG00000143933, ENSG00000131143, ENSG00000116251, ENSG00000213741, ENSG00000125691, ENSG0000…	71	0.643552
msigdb	Yes	Oligo_Astro	E4AA_vs_E2AA	E4AA_down	BUSSLINGER_DUODENAL_EARLY_IMMATURE_ENTEROCYTES	1.01018e-09	1.17757e-07	-3.02405	-0.603357	ENSG00000104267, ENSG00000154723, ENSG00000143933, ENSG00000154518, ENSG00000110955, ENSG00000005022, ENSG00000159228, ENSG00000127184, ENSG00000164919, ENSG00000143198, ENSG00000106853, ENSG00000132437, ENSG00000089009, ENSG00000131174, ENSG00000213741, ENSG00000164405, ENSG00000152234, ENSG00000121691, ENSG00000176340, ENSG00000171863, ENSG00000131143, ENSG00000175061, ENSG00000136810, ENSG0000…	71	0.788187
msigdb	Yes	ACHE_SERT_LC_WM	E4AA_vs_E2AA	E4AA_down	BUSSLINGER_DUODENAL_LATE_IMMATURE_ENTEROCYTES	0.000280253	0.0102315	-2.25895	-0.423745	ENSG00000019582, ENSG00000204287, ENSG00000196126, ENSG00000178573, ENSG00000104267, ENSG00000107798, ENSG00000198189, ENSG00000060971, ENSG00000196502, ENSG00000141504, ENSG00000136156, ENSG00000005022, ENSG00000004799, ENSG00000071967, ENSG00000080493, ENSG00000165476, ENSG00000072778, ENSG00000165092, ENSG00000172380	74	0.498493
msigdb	Yes	Astro	E4AA_vs_E2AA	E4AA_down	BUSSLINGER_DUODENAL_LATE_IMMATURE_ENTEROCYTES	4.01302e-05	0.00115681	-2.32951	-0.487398	ENSG00000204287, ENSG00000019582, ENSG00000196126, ENSG00000136156, ENSG00000106853, ENSG00000104267, ENSG00000178573, ENSG00000107798, ENSG00000159228, ENSG00000005022, ENSG00000133313, ENSG00000139644, ENSG00000134333, ENSG00000167315, ENSG00000198189, ENSG00000106688, ENSG00000117054, ENSG00000134716, ENSG00000100612, ENSG00000143198, ENSG00000167588	74	0.557332
msigdb	Yes	Oligo_Astro	E4AA_vs_E2AA	E4AA_down	BUSSLINGER_DUODENAL_LATE_IMMATURE_ENTEROCYTES	1.7174e-05	0.00069581	-2.3981	-0.476535	ENSG00000204287, ENSG00000019582, ENSG00000134333, ENSG00000104267, ENSG00000136156, ENSG00000107798, ENSG00000196126, ENSG00000005022, ENSG00000117054, ENSG00000178573, ENSG00000159228, ENSG00000120306, ENSG00000143198, ENSG00000106853, ENSG00000196937, ENSG00000162545, ENSG00000266412, ENSG00000100612, ENSG00000167315, ENSG00000141504, ENSG00000133313	74	0.57561
msigdb	Yes	Oligo_Astro	E4EA_vs_E2EA	E4EA_down	BUSSLINGER_DUODENAL_MATURE_ENTEROCYTES	0.00417992	0.0469146	-1.95577	-0.33534	ENSG00000112715, ENSG00000123384, ENSG00000124942, ENSG00000136826, ENSG00000187699, ENSG00000178209, ENSG00000155366, ENSG00000115963, ENSG00000167772, ENSG00000138449, ENSG00000148671, ENSG00000196126, ENSG00000092820, ENSG00000161533, ENSG00000141753, ENSG00000121310, ENSG00000106211, ENSG00000124762, ENSG00000072778, ENSG00000099860, ENSG00000164877, ENSG00000132470, ENSG00000196576, ENSG0000…	97	0.0997043
msigdb	Yes	ACHE_SERT_LC_WM	E4AA_vs_E2AA	E4AA_down	BUSSLINGER_DUODENAL_STEM_CELLS	8.85531e-05	0.00398909	-1.83248	-0.312558	ENSG00000010278, ENSG00000109971, ENSG00000122566, ENSG00000070756, ENSG00000101361, ENSG00000156508, ENSG00000120885, ENSG00000196683, ENSG00000167526, ENSG00000187514, ENSG00000132341, ENSG00000173473, ENSG00000147677, ENSG00000231500, ENSG00000177954, ENSG00000204628, ENSG00000145425, ENSG00000105193, ENSG00000125835, ENSG00000152518, ENSG00000137154, ENSG00000175727, ENSG00000065978, ENSG0000…	253	0.538434
msigdb	Yes	Astro	E4AA_vs_E2AA	E4AA_down	BUSSLINGER_DUODENAL_STEM_CELLS	1.41164e-13	2.60546e-11	-2.49217	-0.481899	ENSG00000109971, ENSG00000166681, ENSG00000156508, ENSG00000115541, ENSG00000089009, ENSG00000154518, ENSG00000177606, ENSG00000070756, ENSG00000196683, ENSG00000145425, ENSG00000132341, ENSG00000131469, ENSG00000106153, ENSG00000175061, ENSG00000065978, ENSG00000120885, ENSG00000161970, ENSG00000175334, ENSG00000100129, ENSG00000171863, ENSG00000184009, ENSG00000114942, ENSG00000127184, ENSG0000…	253	0.943632
msigdb	Yes	ACHE_SERT_LC_WM	E4AA_vs_E2AA	E4AA_down	BUSSLINGER_DUODENAL_TRANSIT_AMPLIFYING_CELLS	7.02429e-07	9.72352e-05	-2.2928	-0.399279	ENSG00000166598, ENSG00000169021, ENSG00000182054, ENSG00000122566, ENSG00000156508, ENSG00000167526, ENSG00000187514, ENSG00000132341, ENSG00000164405, ENSG00000231500, ENSG00000204628, ENSG00000145425, ENSG00000105193, ENSG00000005022, ENSG00000167863, ENSG00000137154, ENSG00000065978, ENSG00000229117, ENSG00000167658, ENSG00000161970, ENSG00000105202, ENSG00000131143, ENSG00000171863, ENSG0000…	177	0.659444
msigdb	Yes	ACHE_SERT_Npep	E4AA_vs_E2AA	E4AA_down	BUSSLINGER_DUODENAL_TRANSIT_AMPLIFYING_CELLS	9.6243e-36	8.52649e-33	-3.67241	-0.690832	ENSG00000004779, ENSG00000169567, ENSG00000089009, ENSG00000034510, ENSG00000167283, ENSG00000161970, ENSG00000169021, ENSG00000164919, ENSG00000241468, ENSG00000156411, ENSG00000184009, ENSG00000111640, ENSG00000115541, ENSG00000229117, ENSG00000130770, ENSG00000145425, ENSG00000127184, ENSG00000178741, ENSG00000164405, ENSG00000131469, ENSG00000167863, ENSG00000106153, ENSG00000083845, ENSG0000…	177	1.55654
msigdb	Yes	Astro	E4AA_vs_E2AA	E4AA_down	BUSSLINGER_DUODENAL_TRANSIT_AMPLIFYING_CELLS	9.287e-18	3.62985e-15	-2.90476	-0.57111	ENSG00000166598, ENSG00000169567, ENSG00000004779, ENSG00000156508, ENSG00000164032, ENSG00000115541, ENSG00000089009, ENSG00000154518, ENSG00000241468, ENSG00000178741, ENSG00000156411, ENSG00000131174, ENSG00000167283, ENSG00000145425, ENSG00000130770, ENSG00000164405, ENSG00000132341, ENSG00000167863, ENSG00000131469, ENSG00000106153, ENSG00000175061, ENSG00000065978, ENSG00000161970, ENSG0000…	177	1.08644
msigdb	Yes	ACHE_SERT_Npep	E4EA_vs_E2EA	E4EA_down	BUSSLINGER_DUODENAL_TUFT_CELLS	0.00331993	0.0420578	-2.2206	-0.46892	ENSG00000197943, ENSG00000125144, ENSG00000115738, ENSG00000125398, ENSG00000168385, ENSG00000163346, ENSG00000178695, ENSG00000213145	40	0.111958
msigdb	Yes	LC	E4EA_vs_E2EA	E4EA_down	BUSSLINGER_DUODENAL_TUFT_CELLS	0.00153997	0.0284627	-2.32263	-0.484593	ENSG00000125144, ENSG00000125398, ENSG00000213145, ENSG00000197943, ENSG00000125148, ENSG00000168385, ENSG00000163346, ENSG00000123104, ENSG00000115738, ENSG00000124766, ENSG00000178695	40	0.164819
msigdb	Yes	Oligo_Astro	E4EA_vs_E2EA	E4EA_down	BUSSLINGER_DUODENAL_TUFT_CELLS	0.00115998	0.0189606	-2.47699	-0.474069	ENSG00000072110, ENSG00000115738, ENSG00000197943, ENSG00000213145, ENSG00000125398, ENSG00000140416, ENSG00000168385, ENSG00000178695, ENSG00000163346, ENSG00000125144, ENSG00000106565, ENSG00000125148, ENSG00000123104, ENSG00000005020, ENSG00000055609, ENSG00000177200	40	0.190145
msigdb	Yes	ACHE_SERT_LC_WM	E4AA_vs_E2AA	E4AA_down	BUSSLINGER_ESOPHAGEAL_DENDRITIC_CELLS	5.49174e-07	7.84728e-05	-2.41405	-0.428661	ENSG00000019582, ENSG00000204287, ENSG00000196126, ENSG00000182578, ENSG00000204472, ENSG00000130429, ENSG00000011600, ENSG00000162511, ENSG00000166710, ENSG00000161921, ENSG00000231389, ENSG00000168918, ENSG00000132965, ENSG00000179344, ENSG00000165795, ENSG00000148908, ENSG00000148180, ENSG00000204257, ENSG00000092964, ENSG00000057608, ENSG00000170017, ENSG00000147010, ENSG00000065989, ENSG0000…	133	0.659444
msigdb	Yes	ACHE_SERT_Npep	E4AA_vs_E2AA	E4AA_down	BUSSLINGER_ESOPHAGEAL_DENDRITIC_CELLS	5.42658e-06	0.000166545	-2.21111	-0.423398	ENSG00000204287, ENSG00000019582, ENSG00000231389, ENSG00000196126, ENSG00000182578, ENSG00000165646, ENSG00000011600, ENSG00000034510, ENSG00000148908, ENSG00000132965, ENSG00000128245, ENSG00000092964, ENSG00000196735, ENSG00000166710, ENSG00000170017, ENSG00000160255, ENSG00000204472, ENSG00000135549, ENSG00000162511, ENSG00000204482, ENSG00000130429, ENSG00000106991, ENSG00000223865, ENSG0000…	133	0.610527
msigdb	Yes	Astro	E4AA_vs_E2AA	E4AA_down	BUSSLINGER_ESOPHAGEAL_DENDRITIC_CELLS	2.82968e-09	2.32121e-07	-2.51517	-0.502843	ENSG00000204287, ENSG00000019582, ENSG00000132965, ENSG00000196126, ENSG00000231389, ENSG00000182578, ENSG00000011600, ENSG00000204472, ENSG00000196735, ENSG00000026025, ENSG00000213145, ENSG00000179344, ENSG00000148908, ENSG00000162511, ENSG00000160255, ENSG00000204257, ENSG00000204482, ENSG00000204389, ENSG00000166710, ENSG00000223865, ENSG00000131724, ENSG00000111348, ENSG00000128245, ENSG0000…	133	0.774939
msigdb	Yes	LC	E4AA_vs_E2AA	E4AA_down	BUSSLINGER_ESOPHAGEAL_DENDRITIC_CELLS	2.21956e-08	1.40456e-05	-2.37133	-0.496267	ENSG00000182578, ENSG00000204287, ENSG00000196126, ENSG00000231389, ENSG00000165795, ENSG00000204472, ENSG00000170017, ENSG00000118515, ENSG00000019582, ENSG00000177105, ENSG00000166710, ENSG00000111348, ENSG00000048740, ENSG00000065989, ENSG00000148180, ENSG00000161921, ENSG00000168214, ENSG00000118816, ENSG00000131724, ENSG00000213145, ENSG00000196735, ENSG00000167996, ENSG00000179344, ENSG0000…	133	0.733762
msigdb	Yes	ACHE_SERT_LC_WM	E4AA_vs_E2AA	E4AA_down	BUSSLINGER_ESOPHAGEAL_EARLY_SUPRABASAL_CELLS	0.00241995	0.0497813	-2.08789	-0.397245	ENSG00000166710, ENSG00000109971, ENSG00000122566, ENSG00000156508, ENSG00000187514, ENSG00000132341, ENSG00000197451, ENSG00000145425, ENSG00000005022, ENSG00000137154, ENSG00000065978, ENSG00000105202, ENSG00000154518, ENSG00000164032, ENSG00000120802, ENSG00000074800, ENSG00000142541, ENSG00000124795, ENSG00000175183, ENSG00000197061, ENSG00000164104, ENSG00000092199, ENSG00000170345, ENSG0000…	65	0.131267
msigdb	Yes	ACHE_SERT_Npep	E4AA_vs_E2AA	E4AA_down	BUSSLINGER_ESOPHAGEAL_EARLY_SUPRABASAL_CELLS	2.43585e-07	1.09729e-05	-2.7883	-0.566055	ENSG00000109971, ENSG00000143933, ENSG00000145425, ENSG00000166710, ENSG00000005022, ENSG00000154518, ENSG00000117632, ENSG00000164032, ENSG00000174748, ENSG00000132341, ENSG00000156508, ENSG00000197061, ENSG00000205581, ENSG00000128951, ENSG00000123416, ENSG00000065978, ENSG00000137818, ENSG00000137154, ENSG00000188846, ENSG00000150753, ENSG00000074800, ENSG00000181163, ENSG00000163931, ENSG0000…	65	0.674963
msigdb	Yes	Astro	E4AA_vs_E2AA	E4AA_down	BUSSLINGER_ESOPHAGEAL_EARLY_SUPRABASAL_CELLS	1.88639e-07	1.06674e-05	-2.72433	-0.576128	ENSG00000109971, ENSG00000156508, ENSG00000204389, ENSG00000166710, ENSG00000164032, ENSG00000154518, ENSG00000145425, ENSG00000132341, ENSG00000169813, ENSG00000065978, ENSG00000005022, ENSG00000142541, ENSG00000137154, ENSG00000132646, ENSG00000170345, ENSG00000187514, ENSG00000117632, ENSG00000143933, ENSG00000174748, ENSG00000197061, ENSG00000163931, ENSG00000144381, ENSG00000175183, ENSG0000…	65	0.690132
msigdb	Yes	Oligo_Astro	E4AA_vs_E2AA	E4AA_down	BUSSLINGER_ESOPHAGEAL_EARLY_SUPRABASAL_CELLS	6.82482e-05	0.00237422	-2.39575	-0.482724	ENSG00000109971, ENSG00000074800, ENSG00000143933, ENSG00000154518, ENSG00000197061, ENSG00000164032, ENSG00000005022, ENSG00000163931, ENSG00000145425, ENSG00000188846, ENSG00000166710, ENSG00000132341, ENSG00000174748, ENSG00000156508, ENSG00000137154, ENSG00000123416, ENSG00000142541, ENSG00000167325, ENSG00000120802, ENSG00000128951, ENSG00000144381, ENSG00000105202	65	0.538434
msigdb	Yes	ACHE_SERT_Npep	E4AA_vs_E2AA	E4AA_down	BUSSLINGER_ESOPHAGEAL_PROLIFERATING_BASAL_CELLS	0.00219996	0.0295007	-2.16407	-0.449872	ENSG00000167468, ENSG00000166710, ENSG00000083845, ENSG00000117632, ENSG00000164032, ENSG00000174748, ENSG00000156508, ENSG00000105640, ENSG00000114942, ENSG00000197061, ENSG00000147403, ENSG00000123416, ENSG00000065978, ENSG00000074800, ENSG00000110651, ENSG00000163931, ENSG00000198755, ENSG00000142541, ENSG00000069849	51	0.137718
msigdb	Yes	ACHE_SERT_Npep	E4EA_vs_E2EA	E4EA_down	BUSSLINGER_ESOPHAGEAL_QUIESCENT_BASAL_CELLS	0.00013717	0.00491336	-2.36609	-0.478254	ENSG00000079215, ENSG00000148053, ENSG00000152518, ENSG00000122406, ENSG00000171867, ENSG00000041982, ENSG00000132470, ENSG00000110651, ENSG00000115461, ENSG00000135919, ENSG00000185885, ENSG00000120885, ENSG00000137154, ENSG00000114270, ENSG00000142089, ENSG00000145824, ENSG00000115902, ENSG00000156508, ENSG00000147862, ENSG00000170345, ENSG00000135821, ENSG00000050165, ENSG00000063046, ENSG0000…	58	0.518848
msigdb	Yes	Astro	E4EA_vs_E2EA	E4EA_down	BUSSLINGER_ESOPHAGEAL_QUIESCENT_BASAL_CELLS	0.00049999	0.0121027	-2.27378	-0.467196	ENSG00000148053, ENSG00000079215, ENSG00000135919, ENSG00000110651, ENSG00000120885, ENSG00000171867, ENSG00000104332, ENSG00000152518, ENSG00000041982, ENSG00000170345, ENSG00000115902, ENSG00000054654, ENSG00000132470, ENSG00000185885, ENSG00000115461, ENSG00000171223, ENSG00000147862	58	0.291377
msigdb	Yes	Oligo_Astro	E4EA_vs_E2EA	E4EA_down	BUSSLINGER_ESOPHAGEAL_QUIESCENT_BASAL_CELLS	1.96873e-05	0.00075833	-2.7525	-0.499565	ENSG00000148053, ENSG00000142089, ENSG00000122406, ENSG00000135919, ENSG00000079215, ENSG00000120885, ENSG00000185885, ENSG00000170345, ENSG00000142541, ENSG00000171867, ENSG00000041982, ENSG00000167526, ENSG00000110651, ENSG00000149273, ENSG00000152518, ENSG00000156508, ENSG00000072210, ENSG00000132470, ENSG00000137818, ENSG00000137154, ENSG00000147862, ENSG00000171223, ENSG00000100316, ENSG0000…	58	0.57561
msigdb	Yes	ACHE_SERT_Npep	E4EA_vs_E2EA	E4EA_down	BUSSLINGER_GASTRIC_CHIEF_CELLS	0.000407845	0.0105445	-2.5366	-0.542596	ENSG00000185432, ENSG00000125144, ENSG00000101439, ENSG00000198417, ENSG00000087086, ENSG00000177606, ENSG00000115457, ENSG00000075420, ENSG00000154380, ENSG00000125148, ENSG00000160888	36	0.498493
msigdb	Yes	LC	E4EA_vs_E2EA	E4EA_down	BUSSLINGER_GASTRIC_CHIEF_CELLS	0.000399992	0.0113822	-2.51241	-0.530681	ENSG00000185432, ENSG00000125144, ENSG00000101439, ENSG00000125148, ENSG00000198417, ENSG00000187193, ENSG00000087086, ENSG00000123243, ENSG00000102804, ENSG00000135821, ENSG00000124766, ENSG00000154380, ENSG00000160888, ENSG00000075420, ENSG00000185624, ENSG00000115457, ENSG00000169738, ENSG00000049759	36	0.326607
msigdb	Yes	Astro	E4AA_vs_E2AA	E4AA_up	GOBP_CARDIAC_MUSCLE_CELL_ACTION_POTENTIAL	1.05243e-06	0.000179305	3.14831	0.588876	ENSG00000153253, ENSG00000136531, ENSG00000152642, ENSG00000129682, ENSG00000198626, ENSG00000196876, ENSG00000166257, ENSG00000145362, ENSG00000108953, ENSG00000183023, ENSG00000099822, ENSG00000143153, ENSG00000151150, ENSG00000114923, ENSG00000149575, ENSG00000183230, ENSG00000105711, ENSG00000196924, ENSG00000153956	45	0.643552
msigdb	Yes	ACHE_SERT_Npep	E4EA_vs_E2EA	E4EA_down	BUSSLINGER_GASTRIC_IMMATURE_PIT_CELLS	0.00205996	0.0302484	-1.96949	-0.380842	ENSG00000111275, ENSG00000125968, ENSG00000124942, ENSG00000136826, ENSG00000106211, ENSG00000213145, ENSG00000132470, ENSG00000197956, ENSG00000074416, ENSG00000129353, ENSG00000188643, ENSG00000164237, ENSG00000147676, ENSG00000109787, ENSG00000139163, ENSG00000128311, ENSG00000181019, ENSG00000143198, ENSG00000044115, ENSG00000160213, ENSG00000117450, ENSG00000213719, ENSG00000196576, ENSG0000…	92	0.142353
msigdb	Yes	Oligo_Astro	E4EA_vs_E2EA	E4EA_down	BUSSLINGER_GASTRIC_IMMATURE_PIT_CELLS	0.00167997	0.0246686	-2.10011	-0.361867	ENSG00000213719, ENSG00000124942, ENSG00000136826, ENSG00000213145, ENSG00000125968, ENSG00000163191, ENSG00000114770, ENSG00000111275, ENSG00000158710, ENSG00000140416, ENSG00000075624, ENSG00000136240, ENSG00000106211, ENSG00000072210, ENSG00000132470, ENSG00000196576, ENSG00000044115, ENSG00000188643, ENSG00000099204, ENSG00000184009, ENSG00000140391, ENSG00000136810, ENSG00000164237, ENSG0000…	92	0.157749
msigdb	Yes	ACHE_SERT_Npep	E4AA_vs_E2AA	E4AA_down	BUSSLINGER_GASTRIC_ISTHMUS_CELLS	2.25284e-06	7.65677e-05	-1.89623	-0.346969	ENSG00000044574, ENSG00000088986, ENSG00000104267, ENSG00000120694, ENSG00000132432, ENSG00000034510, ENSG00000148834, ENSG00000184009, ENSG00000111640, ENSG00000143933, ENSG00000128245, ENSG00000130770, ENSG00000165502, ENSG00000179218, ENSG00000106153, ENSG00000126267, ENSG00000159228, ENSG00000143870, ENSG00000117632, ENSG00000177156, ENSG00000136810, ENSG00000092841, ENSG00000132963, ENSG0000…	320	0.627257
msigdb	Yes	Astro	E4AA_vs_E2AA	E4AA_down	BUSSLINGER_GASTRIC_ISTHMUS_CELLS	7.50165e-05	0.0020221	-1.71868	-0.329328	ENSG00000044574, ENSG00000088986, ENSG00000179218, ENSG00000120694, ENSG00000213145, ENSG00000188229, ENSG00000166598, ENSG00000104267, ENSG00000155660, ENSG00000164032, ENSG00000165502, ENSG00000143870, ENSG00000132432, ENSG00000163624, ENSG00000148834, ENSG00000070756, ENSG00000128245, ENSG00000042493, ENSG00000228716, ENSG00000130770, ENSG00000132341, ENSG00000169813, ENSG00000085871, ENSG0000…	320	0.538434
msigdb	Yes	ACHE_SERT_LC_WM	E4AA_vs_E2AA	E4AA_down	BUSSLINGER_GASTRIC_LYZ_POSITIVE_CELLS	1.04899e-05	0.000839764	-2.44657	-0.451142	ENSG00000070756, ENSG00000156508, ENSG00000120885, ENSG00000113719, ENSG00000167526, ENSG00000231500, ENSG00000177954, ENSG00000204628, ENSG00000145425, ENSG00000137154, ENSG00000135821, ENSG00000229117, ENSG00000167658, ENSG00000161970, ENSG00000110651, ENSG00000171863, ENSG00000108298, ENSG00000171858, ENSG00000182899, ENSG00000140988, ENSG00000110700, ENSG00000083845, ENSG00000198242, ENSG0000…	87	0.593325
msigdb	Yes	Astro	E4AA_vs_E2AA	E4AA_down	BUSSLINGER_GASTRIC_LYZ_POSITIVE_CELLS	9.70022e-08	5.96788e-06	-2.62999	-0.542597	ENSG00000272398, ENSG00000156508, ENSG00000089009, ENSG00000070756, ENSG00000145425, ENSG00000120885, ENSG00000161970, ENSG00000171863, ENSG00000114942, ENSG00000113719, ENSG00000147604, ENSG00000229117, ENSG00000140988, ENSG00000137154, ENSG00000170345, ENSG00000177954, ENSG00000110700, ENSG00000167526, ENSG00000133112, ENSG00000174748, ENSG00000265681, ENSG00000163682, ENSG00000110651, ENSG0000…	87	0.704976
msigdb	Yes	ACHE_SERT_Npep	E4EA_vs_E2EA	E4EA_down	BUSSLINGER_GASTRIC_MATURE_PIT_CELLS	0.000399992	0.0103818	-2.04019	-0.386993	ENSG00000125144, ENSG00000183255, ENSG00000114315, ENSG00000127528, ENSG00000111275, ENSG00000125968, ENSG00000112715, ENSG00000124942, ENSG00000136826, ENSG00000106211, ENSG00000213145, ENSG00000092820, ENSG00000197956, ENSG00000277443, ENSG00000109107, ENSG00000074416, ENSG00000129353, ENSG00000155366, ENSG00000125148, ENSG00000147676, ENSG00000109787, ENSG00000139163, ENSG00000128311, ENSG0000…	119	0.326607
msigdb	Yes	Astro	E4EA_vs_E2EA	E4EA_down	BUSSLINGER_GASTRIC_MATURE_PIT_CELLS	0.00269995	0.0391271	-1.83467	-0.353468	ENSG00000140391, ENSG00000111275, ENSG00000183255, ENSG00000213145, ENSG00000125968, ENSG00000106211, ENSG00000114315, ENSG00000125144, ENSG00000196576, ENSG00000109107, ENSG00000277443, ENSG00000124942, ENSG00000099204, ENSG00000092820, ENSG00000127528, ENSG00000173442, ENSG00000112715, ENSG00000120306, ENSG00000110092, ENSG00000155366, ENSG00000074696, ENSG00000084207, ENSG00000135535, ENSG0000…	119	0.12423
msigdb	Yes	Oligo_Astro	E4EA_vs_E2EA	E4EA_down	BUSSLINGER_GASTRIC_MATURE_PIT_CELLS	0.00113998	0.0187722	-2.00791	-0.337931	ENSG00000183255, ENSG00000112715, ENSG00000124942, ENSG00000136826, ENSG00000213145, ENSG00000127528, ENSG00000155366, ENSG00000125968, ENSG00000163191, ENSG00000114770, ENSG00000111275, ENSG00000158710, ENSG00000075624, ENSG00000092820, ENSG00000104870, ENSG00000173442, ENSG00000141753, ENSG00000109107, ENSG00000125144, ENSG00000114315, ENSG00000106211, ENSG00000167470, ENSG00000125148, ENSG0000…	119	0.191822
msigdb	Yes	ACHE_SERT_Npep	E4EA_vs_E2EA	E4EA_down	BUSSLINGER_GASTRIC_METALLOTHIONEIN_CELLS	0.00165997	0.0259827	-2.12313	-0.425285	ENSG00000185432, ENSG00000165092, ENSG00000125144, ENSG00000125968, ENSG00000169715, ENSG00000277443, ENSG00000115457, ENSG00000129353, ENSG00000233927, ENSG00000125148, ENSG00000147676, ENSG00000241343, ENSG00000181019, ENSG00000143198, ENSG00000160213, ENSG00000117450, ENSG00000177600, ENSG00000213719, ENSG00000196576, ENSG00000166441, ENSG00000162244, ENSG00000120306, ENSG00000092199, ENSG0000…	64	0.158703
msigdb	Yes	Astro	E4AA_vs_E2AA	E4AA_up	MIR3650	1.74533e-05	0.00161067	3.14209	0.632042	ENSG00000099365, ENSG00000124784, ENSG00000277363, ENSG00000119242, ENSG00000159842, ENSG00000106976, ENSG00000184524, ENSG00000078804, ENSG00000157500, ENSG00000196663, ENSG00000119729, ENSG00000106665, ENSG00000125827, ENSG00000067992	29	0.57561
msigdb	Yes	Oligo_Astro	E4EA_vs_E2EA	E4EA_up	BUSSLINGER_GASTRIC_OXYNTIC_ENTEROCHROMAFFIN_LIKE_CELLS	0.000939981	0.0401653	2.27372	0.460842	ENSG00000054356, ENSG00000151552, ENSG00000100604, ENSG00000166922, ENSG00000174938, ENSG00000133169, ENSG00000171951, ENSG00000220205, ENSG00000112379, ENSG00000126709, ENSG00000130294, ENSG00000153815, ENSG00000145730, ENSG00000008952, ENSG00000166562, ENSG00000175426, ENSG00000134308, ENSG00000128564	52	0.211465
msigdb	Yes	ACHE_SERT_LC_WM	E4AA_vs_E2AA	E4AA_down	BUSSLINGER_GASTRIC_PARIETAL_CELLS	8.96811e-05	0.00402626	-1.92047	-0.331344	ENSG00000213619, ENSG00000169021, ENSG00000182054, ENSG00000090266, ENSG00000196482, ENSG00000143252, ENSG00000163346, ENSG00000130312, ENSG00000076043, ENSG00000140990, ENSG00000111716, ENSG00000066027, ENSG00000163541, ENSG00000126432, ENSG00000164405, ENSG00000154723, ENSG00000091140, ENSG00000110717, ENSG00000005022, ENSG00000167863, ENSG00000135821, ENSG00000065978, ENSG00000115944, ENSG0000…	204	0.538434
msigdb	Yes	ACHE_SERT_Npep	E4AA_vs_E2AA	E4AA_down	BUSSLINGER_GASTRIC_PARIETAL_CELLS	2.34345e-27	7.59562e-25	-3.27045	-0.610748	ENSG00000189043, ENSG00000004779, ENSG00000119013, ENSG00000014641, ENSG00000173915, ENSG00000138495, ENSG00000090266, ENSG00000154723, ENSG00000167283, ENSG00000169021, ENSG00000111716, ENSG00000065518, ENSG00000164919, ENSG00000241468, ENSG00000156411, ENSG00000142168, ENSG00000111640, ENSG00000127184, ENSG00000178741, ENSG00000164405, ENSG00000126432, ENSG00000167863, ENSG00000106153, ENSG0000…	204	1.35757
msigdb	Yes	Astro	E4AA_vs_E2AA	E4AA_down	BUSSLINGER_GASTRIC_PARIETAL_CELLS	2.09429e-09	1.79555e-07	-2.33605	-0.456197	ENSG00000126432, ENSG00000090266, ENSG00000004779, ENSG00000014641, ENSG00000154518, ENSG00000241468, ENSG00000115457, ENSG00000154723, ENSG00000197746, ENSG00000189043, ENSG00000178741, ENSG00000156411, ENSG00000131174, ENSG00000167283, ENSG00000173915, ENSG00000164405, ENSG00000111716, ENSG00000167863, ENSG00000119013, ENSG00000140990, ENSG00000065518, ENSG00000106153, ENSG00000065978, ENSG0000…	204	0.774939
msigdb	Yes	LC	E4EA_vs_E2EA	E4EA_up	BUSSLINGER_GASTRIC_PARIETAL_CELLS	0.000899982	0.0494209	1.79499	0.307362	ENSG00000166136, ENSG00000126432, ENSG00000136003, ENSG00000118515, ENSG00000065518, ENSG00000110717, ENSG00000176340, ENSG00000128609, ENSG00000205707, ENSG00000173915, ENSG00000127184, ENSG00000189043, ENSG00000075415, ENSG00000171530, ENSG00000158864, ENSG00000014641, ENSG00000147684, ENSG00000109390, ENSG00000110955, ENSG00000090266, ENSG00000163541, ENSG00000139112, ENSG00000106153, ENSG0000…	204	0.216168
msigdb	Yes	Oligo_Astro	E4AA_vs_E2AA	E4AA_down	BUSSLINGER_GASTRIC_PARIETAL_CELLS	9.18323e-18	4.35843e-15	-2.8914	-0.532576	ENSG00000111716, ENSG00000167863, ENSG00000148090, ENSG00000111640, ENSG00000154723, ENSG00000154518, ENSG00000110955, ENSG00000106153, ENSG00000146701, ENSG00000166165, ENSG00000156411, ENSG00000126432, ENSG00000153822, ENSG00000005022, ENSG00000117054, ENSG00000167283, ENSG00000091483, ENSG00000067225, ENSG00000014641, ENSG00000140990, ENSG00000164258, ENSG00000187446, ENSG00000119013, ENSG0000…	204	1.08644
msigdb	Yes	ACHE_SERT_LC_WM	E4AA_vs_E2AA	E4AA_down	BUSSLINGER_GASTRIC_PPP1R1B_POSITIVE_CELLS	1.04899e-05	0.000839764	-2.36103	-0.43009	ENSG00000070756, ENSG00000156508, ENSG00000120885, ENSG00000167526, ENSG00000187514, ENSG00000231500, ENSG00000177954, ENSG00000204628, ENSG00000145425, ENSG00000105193, ENSG00000137154, ENSG00000229117, ENSG00000167658, ENSG00000161970, ENSG00000108298, ENSG00000171858, ENSG00000182899, ENSG00000175061, ENSG00000105372, ENSG00000140988, ENSG00000110700, ENSG00000142541, ENSG00000178035, ENSG0000…	99	0.593325
msigdb	Yes	Astro	E4AA_vs_E2AA	E4AA_down	BUSSLINGER_GASTRIC_PPP1R1B_POSITIVE_CELLS	1.48418e-11	1.97232e-09	-2.87948	-0.588074	ENSG00000156508, ENSG00000177606, ENSG00000070756, ENSG00000145425, ENSG00000131469, ENSG00000175061, ENSG00000120885, ENSG00000161970, ENSG00000114942, ENSG00000142541, ENSG00000147604, ENSG00000229117, ENSG00000140988, ENSG00000137154, ENSG00000170345, ENSG00000187514, ENSG00000143933, ENSG00000177954, ENSG00000178035, ENSG00000110700, ENSG00000105193, ENSG00000167526, ENSG00000174748, ENSG0000…	99	0.863415
msigdb	Yes	ACHE_SERT_LC_WM	E4AA_vs_E2AA	E4AA_down	BUSSLINGER_GASTRIC_REG3A_POSITIVE_CELLS	4.04365e-08	1.03338e-05	-3.4334	-0.753231	ENSG00000019582, ENSG00000204287, ENSG00000196126, ENSG00000011600, ENSG00000166710, ENSG00000109971, ENSG00000231389, ENSG00000179344, ENSG00000206503, ENSG00000204257, ENSG00000111275, ENSG00000196735, ENSG00000115415	24	0.719513
msigdb	Yes	ACHE_SERT_Npep	E4AA_vs_E2AA	E4AA_down	BUSSLINGER_GASTRIC_REG3A_POSITIVE_CELLS	3.79142e-07	1.57944e-05	-3.1974	-0.737432	ENSG00000109971, ENSG00000204287, ENSG00000019582, ENSG00000231389, ENSG00000196126, ENSG00000011600, ENSG00000034510, ENSG00000196735, ENSG00000166710, ENSG00000223865, ENSG00000179344, ENSG00000206503	24	0.674963
msigdb	Yes	Astro	E4AA_vs_E2AA	E4AA_down	BUSSLINGER_GASTRIC_REG3A_POSITIVE_CELLS	5.10894e-09	3.97033e-07	-3.35473	-0.799209	ENSG00000204287, ENSG00000019582, ENSG00000196126, ENSG00000109971, ENSG00000231389, ENSG00000011600, ENSG00000272398, ENSG00000196735, ENSG00000179344, ENSG00000204257, ENSG00000166710, ENSG00000223865, ENSG00000206503	24	0.761461
msigdb	Yes	LC	E4AA_vs_E2AA	E4AA_down	BUSSLINGER_GASTRIC_REG3A_POSITIVE_CELLS	0.000139438	0.0119548	-2.65382	-0.65914	ENSG00000109971, ENSG00000204287, ENSG00000196126, ENSG00000231389, ENSG00000019582, ENSG00000166710, ENSG00000196735, ENSG00000206503, ENSG00000272398, ENSG00000179344, ENSG00000204257, ENSG00000223865	24	0.518848
msigdb	Yes	Astro	E4EA_vs_E2EA	E4EA_up	HU_FETAL_RETINA_HORIZONTAL	1.68948e-05	0.00202266	3.13128	0.647022	ENSG00000015592, ENSG00000167552, ENSG00000213190, ENSG00000104435, ENSG00000144834, ENSG00000170091, ENSG00000117632, ENSG00000139970, ENSG00000153253, ENSG00000006116, ENSG00000132872, ENSG00000189159, ENSG00000174469	28	0.57561
msigdb	Yes	Astro	E4AA_vs_E2AA	E4AA_down	BUYTAERT_PHOTODYNAMIC_THERAPY_STRESS_DN	0.00329993	0.0439407	-1.50871	-0.288655	ENSG00000231389, ENSG00000106992, ENSG00000162511, ENSG00000142871, ENSG00000026297, ENSG00000107798, ENSG00000137880, ENSG00000115380, ENSG00000131724, ENSG00000111348, ENSG00000228716, ENSG00000197858, ENSG00000177613, ENSG00000102805, ENSG00000085871, ENSG00000143156, ENSG00000161267, ENSG00000115365, ENSG00000112667, ENSG00000102879, ENSG00000255302, ENSG00000116793, ENSG00000013297, ENSG0000…	333	0.112299
msigdb	Yes	Oligo_Astro	E4AA_vs_E2AA	E4AA_down	BUYTAERT_PHOTODYNAMIC_THERAPY_STRESS_DN	0.000262025	0.00739289	-1.66918	-0.300238	ENSG00000074071, ENSG00000231389, ENSG00000162511, ENSG00000136247, ENSG00000026297, ENSG00000107798, ENSG00000146701, ENSG00000177700, ENSG00000130638, ENSG00000187608, ENSG00000183628, ENSG00000179115, ENSG00000181924, ENSG00000248487, ENSG00000177613, ENSG00000168286, ENSG00000103479, ENSG00000164885, ENSG00000134996, ENSG00000103005, ENSG00000171791, ENSG00000155876, ENSG00000103254, ENSG0000…	333	0.498493
msigdb	Yes	ACHE_SERT_Npep	E4AA_vs_E2AA	E4AA_down	BYSTRYKH_HEMATOPOIESIS_STEM_CELL_QTL_CIS	9.87055e-05	0.00207547	-2.21282	-0.437978	ENSG00000204287, ENSG00000161970, ENSG00000156411, ENSG00000133872, ENSG00000159228, ENSG00000183978, ENSG00000105854, ENSG00000137563, ENSG00000143162, ENSG00000142507, ENSG00000102760, ENSG00000101439, ENSG00000182117, ENSG00000163964, ENSG00000143742, ENSG00000278311, ENSG00000245910, ENSG00000124767, ENSG00000180902, ENSG00000116791, ENSG00000049449, ENSG00000184277, ENSG00000155368, ENSG0000…	85	0.538434
msigdb	Yes	Oligo_Astro	E4AA_vs_E2AA	E4AA_down	BYSTRYKH_HEMATOPOIESIS_STEM_CELL_QTL_CIS	0.000399992	0.0102418	-2.11988	-0.416001	ENSG00000204287, ENSG00000156411, ENSG00000102760, ENSG00000185115, ENSG00000142507, ENSG00000159228, ENSG00000182117, ENSG00000163964, ENSG00000101439, ENSG00000143158, ENSG00000176978, ENSG00000161970, ENSG00000142949, ENSG00000171853, ENSG00000245910, ENSG00000147383, ENSG00000163565, ENSG00000137563, ENSG00000053501, ENSG00000013374, ENSG00000155368, ENSG00000143162, ENSG00000143742, ENSG0000…	85	0.326607
msigdb	Yes	ACHE_SERT_Npep	E4AA_vs_E2AA	E4AA_down	CAFFAREL_RESPONSE_TO_THC_24HR_5_DN	0.000339993	0.00618081	-2.45971	-0.529435	ENSG00000119013, ENSG00000173915, ENSG00000241468, ENSG00000156411, ENSG00000168374, ENSG00000125356, ENSG00000239672, ENSG00000167552, ENSG00000113387, ENSG00000197061, ENSG00000128951, ENSG00000106105, ENSG00000119523	39	0.355054
msigdb	Yes	ACHE_SERT_LC_WM	E4EA_vs_E2EA	E4EA_up	CAFFAREL_RESPONSE_TO_THC_DN	0.000209722	0.0497678	2.78368	0.642987	ENSG00000228716, ENSG00000160014, ENSG00000167552, ENSG00000164808, ENSG00000147155, ENSG00000109971, ENSG00000001630, ENSG00000196230, ENSG00000130560, ENSG00000126803, ENSG00000090621	20	0.518848
msigdb	Yes	ACHE_SERT_Npep	E4AA_vs_E2AA	E4AA_down	CAFFAREL_RESPONSE_TO_THC_DN	0.000419992	0.0073245	-2.7167	-0.645478	ENSG00000109971, ENSG00000086061, ENSG00000120694, ENSG00000167552, ENSG00000228716, ENSG00000108179, ENSG00000126803, ENSG00000147155, ENSG00000172893	20	0.318541
msigdb	Yes	ACHE_SERT_Npep	E4EA_vs_E2EA	E4EA_up	CAFFAREL_RESPONSE_TO_THC_DN	0.000130369	0.0192497	3.00974	0.66584	ENSG00000167552, ENSG00000160014, ENSG00000109971, ENSG00000147155, ENSG00000130560, ENSG00000228716, ENSG00000120694, ENSG00000086061	20	0.518848
msigdb	Yes	Astro	E4AA_vs_E2AA	E4AA_down	CAFFAREL_RESPONSE_TO_THC_DN	0.000123567	0.00314575	-2.81242	-0.68898	ENSG00000109971, ENSG00000086061, ENSG00000120694, ENSG00000126803, ENSG00000228716, ENSG00000108179, ENSG00000167552	20	0.518848
msigdb	Yes	ACHE_SERT_Npep	E4EA_vs_E2EA	E4EA_down	CAHOY_ASTROCYTIC	1.88209e-08	3.97002e-06	-3.09845	-0.63423	ENSG00000135744, ENSG00000151012, ENSG00000163285, ENSG00000068078, ENSG00000153822, ENSG00000110436, ENSG00000119927, ENSG00000169006, ENSG00000138696, ENSG00000132164, ENSG00000089472, ENSG00000112715, ENSG00000172817, ENSG00000198435, ENSG00000078549, ENSG00000197977, ENSG00000161509, ENSG00000186951, ENSG00000175216, ENSG00000130876, ENSG00000183773, ENSG00000127249, ENSG00000153902	52	0.733762
msigdb	Yes	Astro	E4EA_vs_E2EA	E4EA_down	CAHOY_ASTROCYTIC	7.02429e-07	6.9145e-05	-2.82463	-0.586847	ENSG00000151012, ENSG00000163285, ENSG00000135744, ENSG00000068078, ENSG00000110436, ENSG00000138696, ENSG00000153822, ENSG00000089472, ENSG00000132164, ENSG00000112715, ENSG00000119927, ENSG00000169006, ENSG00000198435, ENSG00000133639, ENSG00000074696, ENSG00000161509, ENSG00000134278, ENSG00000197977, ENSG00000078549, ENSG00000164976, ENSG00000172817, ENSG00000127249, ENSG00000175216	52	0.659444
msigdb	Yes	ACHE_SERT_Npep	E4EA_vs_E2EA	E4EA_down	CAHOY_ASTROGLIAL	0.00125997	0.0218873	-2.35221	-0.498332	ENSG00000107796, ENSG00000106624, ENSG00000135046, ENSG00000169860, ENSG00000173918, ENSG00000183644, ENSG00000047457, ENSG00000124406, ENSG00000130303, ENSG00000134222, ENSG00000131981, ENSG00000119147, ENSG00000149591	39	0.182372
msigdb	Yes	Astro	E4AA_vs_E2AA	E4AA_down	CAHOY_ASTROGLIAL	0.00259995	0.0369132	-2.23612	-0.499197	ENSG00000125730, ENSG00000129654, ENSG00000135046, ENSG00000183644, ENSG00000047457, ENSG00000100300, ENSG00000126861, ENSG00000119147, ENSG00000106624, ENSG00000149131, ENSG00000147065, ENSG00000134222, ENSG00000168275	39	0.126612
msigdb	Yes	Oligo_Astro	E4EA_vs_E2EA	E4EA_down	CAHOY_ASTROGLIAL	0.00135997	0.0213121	-2.46461	-0.473283	ENSG00000106624, ENSG00000102265, ENSG00000107796, ENSG00000149591, ENSG00000113328, ENSG00000142227, ENSG00000169860, ENSG00000149131, ENSG00000147065, ENSG00000130303, ENSG00000135046, ENSG00000125730	39	0.175479
msigdb	Yes	ACHE_SERT_Npep	E4EA_vs_E2EA	E4EA_up	CAHOY_NEURONAL	0.000416959	0.0422823	2.39193	0.434208	ENSG00000117152, ENSG00000104722, ENSG00000147571, ENSG00000092051, ENSG00000154146, ENSG00000164076, ENSG00000171951, ENSG00000185774, ENSG00000111674, ENSG00000113327, ENSG00000122679, ENSG00000164588, ENSG00000104327, ENSG00000054803, ENSG00000091664, ENSG00000183166, ENSG00000158560, ENSG00000277586, ENSG00000102678, ENSG00000136854, ENSG00000101489, ENSG00000213424, ENSG00000187730, ENSG0000…	69	0.498493
msigdb	Yes	Oligo_Astro	E4EA_vs_E2EA	E4EA_up	CAHOY_NEURONAL	7.32144e-10	2.56038e-07	3.04732	0.598641	ENSG00000111674, ENSG00000117152, ENSG00000164076, ENSG00000185774, ENSG00000125814, ENSG00000158560, ENSG00000136854, ENSG00000183023, ENSG00000132872, ENSG00000113327, ENSG00000073969, ENSG00000092051, ENSG00000101489, ENSG00000213424, ENSG00000165434, ENSG00000171951, ENSG00000122733, ENSG00000019505, ENSG00000154146, ENSG00000223572, ENSG00000145708, ENSG00000054803, ENSG00000129990, ENSG0000…	69	0.801216
msigdb	Yes	Astro	E4EA_vs_E2EA	E4EA_up	GOCC_SYNAPTIC_VESICLE_MEMBRANE	1.22461e-10	5.61168e-08	3.11819	0.539375	ENSG00000102003, ENSG00000105649, ENSG00000108639, ENSG00000159164, ENSG00000147416, ENSG00000220205, ENSG00000164402, ENSG00000185883, ENSG00000169213, ENSG00000114573, ENSG00000145335, ENSG00000139190, ENSG00000166111, ENSG00000132872, ENSG00000164038, ENSG00000171552, ENSG00000100321, ENSG00000157152, ENSG00000213760, ENSG00000159720, ENSG00000127561, ENSG00000204314, ENSG00000129990, ENSG0000…	106	0.826657
msigdb	Yes	LC	E4EA_vs_E2EA	E4EA_down	CAIRO_HEPATOBLASTOMA_CLASSES_DN	0.00273995	0.0424867	-1.8876	-0.353961	ENSG00000110887, ENSG00000262655, ENSG00000171766, ENSG00000114115, ENSG00000148671, ENSG00000197442, ENSG00000182326, ENSG00000168329, ENSG00000175183, ENSG00000121691, ENSG00000159403, ENSG00000107745, ENSG00000134107, ENSG00000198948, ENSG00000123243, ENSG00000080493, ENSG00000102804, ENSG00000149090, ENSG00000135821, ENSG00000165424, ENSG00000170385, ENSG00000111275, ENSG00000078596, ENSG0000…	114	0.123314
msigdb	Yes	Oligo_Astro	E4EA_vs_E2EA	E4EA_down	CAIRO_HEPATOBLASTOMA_CLASSES_DN	0.00263995	0.03426	-1.9475	-0.328945	ENSG00000182326, ENSG00000262655, ENSG00000148516, ENSG00000114115, ENSG00000149131, ENSG00000111275, ENSG00000148671, ENSG00000175183, ENSG00000134107, ENSG00000182606, ENSG00000110651, ENSG00000135063, ENSG00000197442, ENSG00000162909, ENSG00000135441, ENSG00000072210, ENSG00000065534, ENSG00000196576, ENSG00000159403, ENSG00000134352, ENSG00000178467, ENSG00000259291, ENSG00000085063, ENSG0000…	114	0.125643
msigdb	Yes	ACHE_SERT_Npep	E4AA_vs_E2AA	E4AA_down	CAIRO_HEPATOBLASTOMA_CLASSES_UP	3.67842e-08	1.98709e-06	-1.9323	-0.350954	ENSG00000132437, ENSG00000132432, ENSG00000089009, ENSG00000117592, ENSG00000115484, ENSG00000147677, ENSG00000243678, ENSG00000240972, ENSG00000106153, ENSG00000156467, ENSG00000143870, ENSG00000121022, ENSG00000174748, ENSG00000132341, ENSG00000075415, ENSG00000239672, ENSG00000171858, ENSG00000138430, ENSG00000138385, ENSG00000123131, ENSG00000105640, ENSG00000114942, ENSG00000141759, ENSG0000…	396	0.719513
msigdb	Yes	Astro	E4AA_vs_E2AA	E4AA_down	CAIRO_HEPATOBLASTOMA_CLASSES_UP	7.27971e-07	3.47986e-05	-1.80998	-0.344376	ENSG00000123131, ENSG00000155660, ENSG00000115484, ENSG00000100979, ENSG00000089009, ENSG00000143870, ENSG00000132432, ENSG00000132437, ENSG00000117592, ENSG00000146733, ENSG00000132341, ENSG00000196419, ENSG00000196305, ENSG00000106153, ENSG00000065978, ENSG00000183207, ENSG00000166226, ENSG00000100129, ENSG00000108641, ENSG00000114942, ENSG00000163468, ENSG00000075415, ENSG00000135624, ENSG0000…	396	0.659444
msigdb	Yes	Oligo_Astro	E4AA_vs_E2AA	E4AA_down	CAIRO_HEPATOBLASTOMA_CLASSES_UP	9.15535e-07	5.3129e-05	-1.84134	-0.328913	ENSG00000117592, ENSG00000074800, ENSG00000106153, ENSG00000035141, ENSG00000196305, ENSG00000198931, ENSG00000132432, ENSG00000119782, ENSG00000188846, ENSG00000132341, ENSG00000111669, ENSG00000241973, ENSG00000165283, ENSG00000147677, ENSG00000131473, ENSG00000179115, ENSG00000165637, ENSG00000174748, ENSG00000114956, ENSG00000183207, ENSG00000183527, ENSG00000150593, ENSG00000171858, ENSG0000…	396	0.659444
msigdb	Yes	ACHE_SERT_Npep	E4EA_vs_E2EA	E4EA_down	CAIRO_HEPATOBLASTOMA_DN	9.19372e-05	0.00366893	-2.17373	-0.417777	ENSG00000167315, ENSG00000164089, ENSG00000152990, ENSG00000115738, ENSG00000132541, ENSG00000165795, ENSG00000205364, ENSG00000131979, ENSG00000266964, ENSG00000137642, ENSG00000114790, ENSG00000074416, ENSG00000116171, ENSG00000163110, ENSG00000197442, ENSG00000129151, ENSG00000167588, ENSG00000172340, ENSG00000095794, ENSG00000110887, ENSG00000159403, ENSG00000139597, ENSG00000145824, ENSG0000…	99	0.538434
msigdb	Yes	Oligo_Astro	E4EA_vs_E2EA	E4EA_down	CAIRO_HEPATOBLASTOMA_DN	0.00407992	0.0463006	-1.95409	-0.334439	ENSG00000148926, ENSG00000164089, ENSG00000115738, ENSG00000205364, ENSG00000137642, ENSG00000115963, ENSG00000167772, ENSG00000149131, ENSG00000266964, ENSG00000129151, ENSG00000106688, ENSG00000102910, ENSG00000167315, ENSG00000197442, ENSG00000165795, ENSG00000159403, ENSG00000163110, ENSG00000105835, ENSG00000112992, ENSG00000156110, ENSG00000135447, ENSG00000143384, ENSG00000009694, ENSG0000…	99	0.100927
msigdb	Yes	ACHE_SERT_Npep	E4EA_vs_E2EA	E4EA_down	CAIRO_LIVER_DEVELOPMENT_DN	0.00407992	0.0475597	-1.9309	-0.377268	ENSG00000135744, ENSG00000167315, ENSG00000130203, ENSG00000132541, ENSG00000069535, ENSG00000135046, ENSG00000123384, ENSG00000188338, ENSG00000240583, ENSG00000186951, ENSG00000128311, ENSG00000132561, ENSG00000139631, ENSG00000144908, ENSG00000103811, ENSG00000134202, ENSG00000239306, ENSG00000140374, ENSG00000103657, ENSG00000169738, ENSG00000065243	82	0.100927
msigdb	Yes	Oligo_Astro	E4EA_vs_E2EA	E4EA_down	CAIRO_LIVER_DEVELOPMENT_DN	0.000539989	0.0107746	-2.2565	-0.393277	ENSG00000123384, ENSG00000135744, ENSG00000139631, ENSG00000132561, ENSG00000149131, ENSG00000188338, ENSG00000065243, ENSG00000167315, ENSG00000130203, ENSG00000135046, ENSG00000125730, ENSG00000079739, ENSG00000163220, ENSG00000134202, ENSG00000069535, ENSG00000240583, ENSG00000143416, ENSG00000072210, ENSG00000115414, ENSG00000175899, ENSG00000196735, ENSG00000204592, ENSG00000140374, ENSG0000…	82	0.280163
msigdb	Yes	ACHE_SERT_Npep	E4EA_vs_E2EA	E4EA_down	CAIRO_LIVER_DEVELOPMENT_UP	3.39564e-05	0.00175582	-2.31765	-0.447433	ENSG00000152661, ENSG00000136160, ENSG00000117318, ENSG00000116729, ENSG00000089472, ENSG00000182568, ENSG00000158270, ENSG00000147027, ENSG00000175183, ENSG00000126947, ENSG00000177606, ENSG00000162493, ENSG00000128989, ENSG00000115461, ENSG00000205581, ENSG00000135919, ENSG00000129682, ENSG00000175745, ENSG00000132688, ENSG00000000003, ENSG00000142188, ENSG00000104447, ENSG00000184602, ENSG0000…	94	0.557332
msigdb	Yes	Astro	E4EA_vs_E2EA	E4EA_down	CAIRO_LIVER_DEVELOPMENT_UP	3.83378e-07	4.2105e-05	-2.56578	-0.503367	ENSG00000177606, ENSG00000152661, ENSG00000147027, ENSG00000135919, ENSG00000117318, ENSG00000116729, ENSG00000136160, ENSG00000175183, ENSG00000089472, ENSG00000184602, ENSG00000158270, ENSG00000054654, ENSG00000053438, ENSG00000175745, ENSG00000175029, ENSG00000118418, ENSG00000104447, ENSG00000117020, ENSG00000142188, ENSG00000000003, ENSG00000102038, ENSG00000049449, ENSG00000205581, ENSG0000…	94	0.674963
msigdb	Yes	LC	E4EA_vs_E2EA	E4EA_down	CAIRO_LIVER_DEVELOPMENT_UP	0.000171179	0.00651804	-2.20269	-0.419823	ENSG00000116729, ENSG00000152661, ENSG00000158270, ENSG00000089472, ENSG00000136160, ENSG00000132688, ENSG00000135919, ENSG00000105894, ENSG00000104447, ENSG00000175183, ENSG00000205581, ENSG00000162493, ENSG00000147027, ENSG00000118418, ENSG00000175745, ENSG00000117318, ENSG00000184602, ENSG00000129682, ENSG00000082458, ENSG00000143157, ENSG00000082014, ENSG00000058091, ENSG00000241697, ENSG0000…	94	0.518848
msigdb	Yes	Astro	E4EA_vs_E2EA	E4EA_up	GOBP_SYNAPTIC_VESICLE_MATURATION	4.74265e-05	0.00470336	3.11655	0.678855	ENSG00000102003, ENSG00000105649, ENSG00000147416, ENSG00000132535, ENSG00000114573, ENSG00000136854, ENSG00000213760, ENSG00000159720, ENSG00000131100, ENSG00000033627, ENSG00000047249, ENSG00000182220	21	0.557332
msigdb	Yes	ACHE_SERT_LC_WM	E4AA_vs_E2AA	E4AA_up	CAMP_UP.V1_DN	1.28519e-05	0.0060996	2.2121	0.374973	ENSG00000010404, ENSG00000124406, ENSG00000059804, ENSG00000104643, ENSG00000133026, ENSG00000204463, ENSG00000162639, ENSG00000105983, ENSG00000186472, ENSG00000103034, ENSG00000059588, ENSG00000013441, ENSG00000145730, ENSG00000065154, ENSG00000151693, ENSG00000138758, ENSG00000111674, ENSG00000170921, ENSG00000115419, ENSG00000136854, ENSG00000151914, ENSG00000176595, ENSG00000122545, ENSG0000…	147	0.593325
msigdb	Yes	Astro	E4AA_vs_E2AA	E4AA_down	CAMP_UP.V1_UP	0.000819984	0.0151554	-1.81812	-0.359901	ENSG00000019582, ENSG00000044574, ENSG00000051523, ENSG00000167004, ENSG00000166598, ENSG00000106477, ENSG00000025708, ENSG00000087111, ENSG00000092096, ENSG00000110955, ENSG00000174243, ENSG00000005022, ENSG00000179222, ENSG00000178425, ENSG00000163902, ENSG00000143621, ENSG00000239672, ENSG00000166579, ENSG00000170345, ENSG00000166794, ENSG00000133313, ENSG00000100413, ENSG00000176340, ENSG0000…	157	0.2266
msigdb	Yes	Oligo_Astro	E4AA_vs_E2AA	E4AA_down	CAMP_UP.V1_UP	0.000819984	0.018222	-1.83104	-0.342607	ENSG00000019582, ENSG00000051523, ENSG00000044574, ENSG00000110955, ENSG00000146701, ENSG00000165795, ENSG00000166426, ENSG00000172977, ENSG00000005022, ENSG00000096080, ENSG00000087111, ENSG00000223572, ENSG00000100949, ENSG00000184840, ENSG00000155849, ENSG00000115677, ENSG00000090861, ENSG00000181852, ENSG00000152234, ENSG00000176340, ENSG00000168000, ENSG00000092096, ENSG00000025708, ENSG0000…	157	0.2266
msigdb	Yes	Astro	E4EA_vs_E2EA	E4EA_down	CARRILLOREIXACH_HEPATOBLASTOMA_VS_NORMAL_DN	0.00051999	0.0124957	-1.59985	-0.290046	ENSG00000162407, ENSG00000171885, ENSG00000115738, ENSG00000111275, ENSG00000125968, ENSG00000164089, ENSG00000177989, ENSG00000158321, ENSG00000152760, ENSG00000198417, ENSG00000119139, ENSG00000182326, ENSG00000069535, ENSG00000008394, ENSG00000047457, ENSG00000125144, ENSG00000114790, ENSG00000129151, ENSG00000153904, ENSG00000164904, ENSG00000162599, ENSG00000134873, ENSG00000140905, ENSG0000…	381	0.285605
msigdb	Yes	LC	E4EA_vs_E2EA	E4EA_down	CARRILLOREIXACH_HEPATOBLASTOMA_VS_NORMAL_DN	3.28339e-05	0.0019479	-1.76668	-0.309499	ENSG00000162407, ENSG00000171885, ENSG00000164089, ENSG00000125144, ENSG00000110887, ENSG00000118271, ENSG00000169715, ENSG00000134873, ENSG00000129151, ENSG00000171444, ENSG00000008394, ENSG00000102362, ENSG00000125148, ENSG00000205364, ENSG00000165795, ENSG00000125968, ENSG00000162599, ENSG00000182902, ENSG00000041515, ENSG00000198417, ENSG00000115738, ENSG00000140905, ENSG00000100003, ENSG0000…	381	0.557332
msigdb	Yes	ACHE_SERT_Npep	E4EA_vs_E2EA	E4EA_down	CARRILLOREIXACH_HEPATOBLASTOMA_VS_NORMAL_HYPOMETHYLATED_AND_UP	0.00221996	0.0318585	-1.98148	-0.385198	ENSG00000151012, ENSG00000169604, ENSG00000041982, ENSG00000137573, ENSG00000077942, ENSG00000113721, ENSG00000147255, ENSG00000135046, ENSG00000038427, ENSG00000196628, ENSG00000136040, ENSG00000156103, ENSG00000146535, ENSG00000152104, ENSG00000111341, ENSG00000168918, ENSG00000142599, ENSG00000186340, ENSG00000118257, ENSG00000213719, ENSG00000068366, ENSG00000164692, ENSG00000104447	87	0.137092
msigdb	Yes	LC	E4EA_vs_E2EA	E4EA_down	CARRILLOREIXACH_HEPATOBLASTOMA_VS_NORMAL_HYPOMETHYLATED_AND_UP	0.000221058	0.00800448	-2.23247	-0.428524	ENSG00000151012, ENSG00000111341, ENSG00000041982, ENSG00000186340, ENSG00000104447, ENSG00000170144, ENSG00000156103, ENSG00000137573, ENSG00000173473, ENSG00000038427, ENSG00000077942, ENSG00000068366, ENSG00000169604, ENSG00000118257, ENSG00000176658, ENSG00000151693, ENSG00000135046, ENSG00000113721, ENSG00000152104, ENSG00000164692, ENSG00000139292, ENSG00000265972	87	0.518848
msigdb	Yes	ACHE_SERT_Npep	E4EA_vs_E2EA	E4EA_down	CARRILLOREIXACH_MRS3_VS_LOWER_RISK_HEPATOBLASTOMA_DN	0.00013717	0.00491336	-2.22546	-0.42997	ENSG00000142871, ENSG00000106624, ENSG00000026025, ENSG00000129675, ENSG00000169604, ENSG00000171791, ENSG00000147027, ENSG00000178695, ENSG00000071967, ENSG00000126947, ENSG00000183722, ENSG00000136869, ENSG00000135046, ENSG00000196628, ENSG00000120594, ENSG00000197442, ENSG00000163629, ENSG00000076641, ENSG00000111341, ENSG00000198947, ENSG00000167601, ENSG00000169504, ENSG00000172403, ENSG0000…	93	0.518848
msigdb	Yes	Astro	E4EA_vs_E2EA	E4EA_down	CARRILLOREIXACH_MRS3_VS_LOWER_RISK_HEPATOBLASTOMA_DN	0.00183996	0.030412	-1.95934	-0.384744	ENSG00000142871, ENSG00000147027, ENSG00000106624, ENSG00000198947, ENSG00000026025, ENSG00000172403, ENSG00000120594, ENSG00000169604, ENSG00000135046, ENSG00000117020, ENSG00000071967, ENSG00000178695, ENSG00000169504, ENSG00000171791, ENSG00000183722, ENSG00000122417, ENSG00000136869, ENSG00000134278, ENSG00000145687, ENSG00000197442, ENSG00000131981, ENSG00000163629, ENSG00000129675, ENSG0000…	93	0.150683
msigdb	Yes	LC	E4AA_vs_E2AA	E4AA_down	CARRILLOREIXACH_MRS3_VS_LOWER_RISK_HEPATOBLASTOMA_DN	0.000619988	0.0314466	-1.96018	-0.421142	ENSG00000231389, ENSG00000185477, ENSG00000213626, ENSG00000197442, ENSG00000147027, ENSG00000171791, ENSG00000169504, ENSG00000109099, ENSG00000178695, ENSG00000134853, ENSG00000010278, ENSG00000079819, ENSG00000123095, ENSG00000167601, ENSG00000135046, ENSG00000163565, ENSG00000141447, ENSG00000116741, ENSG00000136869, ENSG00000136404, ENSG00000169851, ENSG00000150347, ENSG00000205542, ENSG0000…	93	0.26114
msigdb	Yes	Oligo_Astro	E4EA_vs_E2EA	E4EA_down	CARRILLOREIXACH_MRS3_VS_LOWER_RISK_HEPATOBLASTOMA_DN	0.00323994	0.0394281	-2.00807	-0.345637	ENSG00000106624, ENSG00000111341, ENSG00000167601, ENSG00000026025, ENSG00000142871, ENSG00000172403, ENSG00000183722, ENSG00000129675, ENSG00000171791, ENSG00000120594, ENSG00000147027, ENSG00000163629, ENSG00000178695, ENSG00000071967, ENSG00000169604, ENSG00000135046, ENSG00000134531, ENSG00000197442, ENSG00000117020, ENSG00000108691, ENSG00000171223, ENSG00000211455, ENSG00000152137, ENSG0000…	93	0.11334
msigdb	Yes	ACHE_SERT_Npep	E4AA_vs_E2AA	E4AA_down	CASORELLI_ACUTE_PROMYELOCYTIC_LEUKEMIA_DN	2.76875e-06	9.0849e-05	-1.76401	-0.319235	ENSG00000133169, ENSG00000166681, ENSG00000231389, ENSG00000108176, ENSG00000196126, ENSG00000165646, ENSG00000128739, ENSG00000130208, ENSG00000111716, ENSG00000111640, ENSG00000128245, ENSG00000130770, ENSG00000134333, ENSG00000159228, ENSG00000143870, ENSG00000167004, ENSG00000101365, ENSG00000067064, ENSG00000162511, ENSG00000239672, ENSG00000106605, ENSG00000135821, ENSG00000145494, ENSG0000…	448	0.627257
msigdb	Yes	Oligo_Astro	E4AA_vs_E2AA	E4AA_down	CASORELLI_ACUTE_PROMYELOCYTIC_LEUKEMIA_DN	0.00113998	0.0234871	-1.51439	-0.269183	ENSG00000134333, ENSG00000111716, ENSG00000130208, ENSG00000133169, ENSG00000231389, ENSG00000074800, ENSG00000162511, ENSG00000166681, ENSG00000111640, ENSG00000128245, ENSG00000196126, ENSG00000109107, ENSG00000106605, ENSG00000159210, ENSG00000085662, ENSG00000102144, ENSG00000130770, ENSG00000161011, ENSG00000142507, ENSG00000161203, ENSG00000111669, ENSG00000159228, ENSG00000131473, ENSG0000…	448	0.191822
msigdb	Yes	ACHE_SERT_Npep	E4AA_vs_E2AA	E4AA_down	CASP8AP2_TARGET_GENES	0.00231995	0.0308607	-1.74012	-0.328533	ENSG00000151366, ENSG00000141367, ENSG00000115541, ENSG00000172172, ENSG00000106153, ENSG00000171863, ENSG00000163319, ENSG00000168275, ENSG00000106028, ENSG00000239672, ENSG00000178980, ENSG00000273611, ENSG00000197061, ENSG00000133983, ENSG00000213619, ENSG00000185608, ENSG00000143621, ENSG00000156973, ENSG00000145592, ENSG00000118705, ENSG00000140941, ENSG00000138326, ENSG00000166902, ENSG0000…	166	0.134085
msigdb	Yes	ACHE_SERT_LC_WM	E4AA_vs_E2AA	E4AA_down	CAVARD_LIVER_CANCER_MALIGNANT_VS_BENIGN	7.61445e-05	0.00362683	-2.96768	-0.686885	ENSG00000019582, ENSG00000204525, ENSG00000170458, ENSG00000092841, ENSG00000187134, ENSG00000005022, ENSG00000135821, ENSG00000118785, ENSG00000142541, ENSG00000112679, ENSG00000117450	18	0.538434
msigdb	Yes	ACHE_SERT_Npep	E4AA_vs_E2AA	E4AA_down	CAVARD_LIVER_CANCER_MALIGNANT_VS_BENIGN	0.000579988	0.00965848	-2.71289	-0.65613	ENSG00000204525, ENSG00000019582, ENSG00000005022, ENSG00000092841, ENSG00000135821, ENSG00000137563, ENSG00000187134, ENSG00000106853, ENSG00000142541, ENSG00000117450, ENSG00000167996	18	0.270151
msigdb	Yes	Astro	E4AA_vs_E2AA	E4AA_down	CAVARD_LIVER_CANCER_MALIGNANT_VS_BENIGN	0.000359993	0.00786833	-2.72255	-0.679286	ENSG00000019582, ENSG00000204525, ENSG00000106853, ENSG00000187134, ENSG00000118785, ENSG00000005022, ENSG00000142541, ENSG00000170458, ENSG00000137563, ENSG00000092841	18	0.344763
msigdb	Yes	LC	E4AA_vs_E2AA	E4AA_down	CAVARD_LIVER_CANCER_MALIGNANT_VS_BENIGN	0.000399992	0.024052	-2.62011	-0.679673	ENSG00000204525, ENSG00000135821, ENSG00000019582, ENSG00000118785, ENSG00000005022, ENSG00000167996, ENSG00000142541, ENSG00000187134	18	0.326607
msigdb	Yes	Oligo_Astro	E4AA_vs_E2AA	E4AA_down	CAVARD_LIVER_CANCER_MALIGNANT_VS_BENIGN	0.00133997	0.0263806	-2.57878	-0.622273	ENSG00000019582, ENSG00000204525, ENSG00000005022, ENSG00000170458, ENSG00000106853, ENSG00000187134, ENSG00000142541, ENSG00000137563, ENSG00000092841, ENSG00000118785, ENSG00000135821	18	0.176795
msigdb	Yes	ACHE_SERT_Npep	E4EA_vs_E2EA	E4EA_down	CERVERA_SDHB_TARGETS_1_DN	0.00401992	0.0473168	-2.53696	-0.614123	ENSG00000167614, ENSG00000204389, ENSG00000109107, ENSG00000157502, ENSG00000156103, ENSG00000181449, ENSG00000179431	16	0.101682
msigdb	Yes	ACHE_SERT_Npep	E4EA_vs_E2EA	E4EA_down	CERVERA_SDHB_TARGETS_2	0.00275994	0.0369727	-2.12565	-0.43225	ENSG00000185432, ENSG00000152661, ENSG00000142871, ENSG00000116729, ENSG00000170525, ENSG00000135318, ENSG00000118271, ENSG00000147408, ENSG00000165323, ENSG00000135919, ENSG00000076641, ENSG00000114270, ENSG00000132561, ENSG00000133636, ENSG00000103811, ENSG00000167191	55	0.122864
msigdb	Yes	Astro	E4EA_vs_E2EA	E4EA_down	CERVERA_SDHB_TARGETS_2	0.000128102	0.00471563	-2.41909	-0.499663	ENSG00000142871, ENSG00000185432, ENSG00000152661, ENSG00000135919, ENSG00000116729, ENSG00000170525, ENSG00000132561, ENSG00000178053, ENSG00000118271, ENSG00000120129, ENSG00000133636, ENSG00000116132, ENSG00000147408, ENSG00000175029, ENSG00000165323	55	0.518848
msigdb	Yes	LC	E4EA_vs_E2EA	E4EA_down	CERVERA_SDHB_TARGETS_2	0.00018705	0.00700198	-2.41162	-0.48434	ENSG00000185432, ENSG00000116729, ENSG00000152661, ENSG00000118271, ENSG00000135919, ENSG00000142871, ENSG00000123104, ENSG00000133636, ENSG00000170525, ENSG00000113361, ENSG00000008283, ENSG00000116991, ENSG00000132561, ENSG00000135318, ENSG00000116132, ENSG00000163453, ENSG00000175899, ENSG00000167191, ENSG00000185559	55	0.518848
msigdb	Yes	Astro	E4EA_vs_E2EA	E4EA_down	CHANDRAN_METASTASIS_DN	0.00239995	0.0359966	-1.71244	-0.321578	ENSG00000105519, ENSG00000095637, ENSG00000105855, ENSG00000158966, ENSG00000104332, ENSG00000164904, ENSG00000123096, ENSG00000115457, ENSG00000101144, ENSG00000172403, ENSG00000162599, ENSG00000170345, ENSG00000120129, ENSG00000181449, ENSG00000102547, ENSG00000116132, ENSG00000149090, ENSG00000072952, ENSG00000173947, ENSG00000171444, ENSG00000071967, ENSG00000103710, ENSG00000119147, ENSG0000…	179	0.131816
msigdb	Yes	LC	E4EA_vs_E2EA	E4EA_down	CHANDRAN_METASTASIS_DN	0.00309994	0.0463909	-1.73465	-0.314872	ENSG00000071967, ENSG00000171444, ENSG00000123096, ENSG00000162599, ENSG00000105894, ENSG00000181449, ENSG00000136826, ENSG00000148671, ENSG00000105855, ENSG00000105971, ENSG00000074657, ENSG00000169860, ENSG00000123243, ENSG00000127054, ENSG00000129682, ENSG00000149090, ENSG00000164904, ENSG00000197226, ENSG00000172403, ENSG00000141736, ENSG00000119147, ENSG00000167196, ENSG00000049246, ENSG0000…	179	0.115888
msigdb	Yes	Oligo_Astro	E4EA_vs_E2EA	E4EA_down	CHANDRAN_METASTASIS_DN	0.000759985	0.0140075	-1.89268	-0.308343	ENSG00000123096, ENSG00000134201, ENSG00000257949, ENSG00000095637, ENSG00000141736, ENSG00000136826, ENSG00000172403, ENSG00000171444, ENSG00000168309, ENSG00000151376, ENSG00000102547, ENSG00000115457, ENSG00000169860, ENSG00000103710, ENSG00000120129, ENSG00000170345, ENSG00000148671, ENSG00000164904, ENSG00000154556, ENSG00000247315, ENSG00000148057, ENSG00000074657, ENSG00000189266, ENSG0000…	179	0.235496
msigdb	Yes	ACHE_SERT_Npep	E4AA_vs_E2AA	E4AA_up	CHANDRAN_METASTASIS_UP	0.000330378	0.00895999	2.09789	0.335749	ENSG00000178951, ENSG00000251562, ENSG00000103257, ENSG00000245532, ENSG00000038427, ENSG00000071054, ENSG00000006125, ENSG00000260032, ENSG00000113742, ENSG00000269821, ENSG00000155506, ENSG00000184545, ENSG00000038219, ENSG00000136720, ENSG00000060237, ENSG00000117266, ENSG00000039319, ENSG00000071626, ENSG00000005483, ENSG00000231074, ENSG00000089916, ENSG00000137845, ENSG00000120071, ENSG0000…	146	0.498493
msigdb	Yes	Oligo_Astro	E4AA_vs_E2AA	E4AA_up	CHANDRAN_METASTASIS_UP	1.41023e-05	0.000951299	2.26342	0.370772	ENSG00000269821, ENSG00000163162, ENSG00000103257, ENSG00000038427, ENSG00000006125, ENSG00000113742, ENSG00000039319, ENSG00000251562, ENSG00000038382, ENSG00000187742, ENSG00000260032, ENSG00000175931, ENSG00000157106, ENSG00000089916, ENSG00000114857, ENSG00000005700, ENSG00000114554, ENSG00000178951, ENSG00000078304, ENSG00000151025, ENSG00000100201, ENSG00000071537, ENSG00000176046, ENSG0000…	146	0.593325
msigdb	Yes	ACHE_SERT_Npep	E4EA_vs_E2EA	E4EA_down	CHARAFE_BREAST_CANCER_LUMINAL_VS_BASAL_DN	0.000599988	0.0134004	-1.74895	-0.318065	ENSG00000079215, ENSG00000137693, ENSG00000125144, ENSG00000116729, ENSG00000135069, ENSG00000138434, ENSG00000148700, ENSG00000075142, ENSG00000135916, ENSG00000101955, ENSG00000105976, ENSG00000169604, ENSG00000105855, ENSG00000198417, ENSG00000171867, ENSG00000117525, ENSG00000113580, ENSG00000128791, ENSG00000197747, ENSG00000119900, ENSG00000071967, ENSG00000146648, ENSG00000135318, ENSG0000…	234	0.265531
msigdb	Yes	Astro	E4EA_vs_E2EA	E4EA_down	CHARAFE_BREAST_CANCER_LUMINAL_VS_BASAL_DN	0.000679986	0.0148624	-1.72805	-0.320129	ENSG00000079215, ENSG00000135069, ENSG00000135919, ENSG00000119900, ENSG00000116729, ENSG00000137693, ENSG00000135916, ENSG00000198947, ENSG00000105855, ENSG00000018408, ENSG00000198417, ENSG00000148700, ENSG00000182326, ENSG00000075142, ENSG00000138434, ENSG00000171867, ENSG00000125144, ENSG00000104332, ENSG00000138685, ENSG00000117525, ENSG00000100852, ENSG00000163430, ENSG00000101955, ENSG0000…	234	0.249167
msigdb	Yes	LC	E4EA_vs_E2EA	E4EA_down	CHARAFE_BREAST_CANCER_LUMINAL_VS_BASAL_DN	6.71202e-05	0.00325533	-1.91733	-0.342915	ENSG00000116729, ENSG00000125144, ENSG00000071967, ENSG00000138434, ENSG00000135069, ENSG00000198947, ENSG00000075142, ENSG00000079215, ENSG00000125148, ENSG00000135919, ENSG00000119900, ENSG00000148700, ENSG00000167601, ENSG00000101955, ENSG00000171867, ENSG00000105855, ENSG00000198417, ENSG00000187193, ENSG00000182326, ENSG00000146648, ENSG00000154511, ENSG00000100852, ENSG00000169504, ENSG0000…	234	0.538434
msigdb	Yes	Oligo_Astro	E4EA_vs_E2EA	E4EA_down	CHARAFE_BREAST_CANCER_LUMINAL_VS_BASAL_DN	8.86129e-08	7.00939e-06	-2.3081	-0.369158	ENSG00000072110, ENSG00000148926, ENSG00000182326, ENSG00000167601, ENSG00000119900, ENSG00000135919, ENSG00000079215, ENSG00000138434, ENSG00000117525, ENSG00000060138, ENSG00000121064, ENSG00000135916, ENSG00000148700, ENSG00000115963, ENSG00000163430, ENSG00000142227, ENSG00000018408, ENSG00000022267, ENSG00000146648, ENSG00000116729, ENSG00000135069, ENSG00000026508, ENSG00000138134, ENSG0000…	234	0.704976
msigdb	Yes	ACHE_SERT_Npep	E4AA_vs_E2AA	E4AA_up	CHARAFE_BREAST_CANCER_LUMINAL_VS_BASAL_UP	6.23964e-08	1.38198e-05	2.38506	0.368314	ENSG00000108848, ENSG00000171604, ENSG00000167702, ENSG00000084710, ENSG00000164684, ENSG00000144711, ENSG00000007402, ENSG00000186868, ENSG00000143376, ENSG00000148341, ENSG00000184545, ENSG00000117523, ENSG00000102858, ENSG00000054690, ENSG00000169122, ENSG00000276644, ENSG00000064787, ENSG00000196586, ENSG00000167371, ENSG00000112787, ENSG00000167978, ENSG00000130787, ENSG00000104177, ENSG0000…	231	0.704976
msigdb	Yes	Astro	E4EA_vs_E2EA	E4EA_up	DESCARTES_FETAL_CEREBELLUM_OLIGODENDROCYTES	9.37844e-06	0.00125889	3.10747	0.634291	ENSG00000105695, ENSG00000189058, ENSG00000013297, ENSG00000124920, ENSG00000205927, ENSG00000064787, ENSG00000065361, ENSG00000204655, ENSG00000174607, ENSG00000184221, ENSG00000138311, ENSG00000154975, ENSG00000100146, ENSG00000128242, ENSG00000164303, ENSG00000188011, ENSG00000134853, ENSG00000139292	30	0.593325
msigdb	Yes	Oligo_Astro	E4EA_vs_E2EA	E4EA_down	CHARAFE_BREAST_CANCER_LUMINAL_VS_MESENCHYMAL_DN	2.87193e-06	0.00015266	-2.07795	-0.330596	ENSG00000072110, ENSG00000182326, ENSG00000102265, ENSG00000127920, ENSG00000167601, ENSG00000113140, ENSG00000107796, ENSG00000026025, ENSG00000152661, ENSG00000135919, ENSG00000035403, ENSG00000138434, ENSG00000148516, ENSG00000161960, ENSG00000142173, ENSG00000135916, ENSG00000148700, ENSG00000175745, ENSG00000163430, ENSG00000142227, ENSG00000018408, ENSG00000183722, ENSG00000022267, ENSG0000…	257	0.627257
msigdb	Yes	ACHE_SERT_Npep	E4AA_vs_E2AA	E4AA_down	CHAUHAN_RESPONSE_TO_METHOXYESTRADIOL_DN	8.30142e-07	3.16096e-05	-2.52367	-0.498461	ENSG00000019582, ENSG00000137267, ENSG00000014641, ENSG00000132432, ENSG00000034510, ENSG00000241468, ENSG00000166710, ENSG00000178982, ENSG00000164032, ENSG00000241837, ENSG00000156508, ENSG00000166598, ENSG00000102144, ENSG00000197061, ENSG00000145741, ENSG00000108106, ENSG00000182054, ENSG00000160752, ENSG00000067225, ENSG00000150991, ENSG00000175390, ENSG00000026025, ENSG00000185432, ENSG0000…	87	0.659444
msigdb	Yes	Astro	E4AA_vs_E2AA	E4AA_down	CHAUHAN_RESPONSE_TO_METHOXYESTRADIOL_DN	0.000157576	0.00387065	-2.20919	-0.45578	ENSG00000019582, ENSG00000026025, ENSG00000166598, ENSG00000156508, ENSG00000014641, ENSG00000166710, ENSG00000164032, ENSG00000137267, ENSG00000241468, ENSG00000132432, ENSG00000111348, ENSG00000070756, ENSG00000102144, ENSG00000150991, ENSG00000197061, ENSG00000108106, ENSG00000104805, ENSG00000034510, ENSG00000205542, ENSG00000145741, ENSG00000119655, ENSG00000197747, ENSG00000135535, ENSG0000…	87	0.518848
msigdb	Yes	Oligo_Astro	E4AA_vs_E2AA	E4AA_down	CHAUHAN_RESPONSE_TO_METHOXYESTRADIOL_DN	3.39564e-05	0.00127112	-2.32379	-0.455118	ENSG00000019582, ENSG00000137267, ENSG00000197061, ENSG00000164032, ENSG00000102144, ENSG00000132432, ENSG00000067225, ENSG00000014641, ENSG00000166710, ENSG00000119655, ENSG00000241468, ENSG00000156508, ENSG00000070756, ENSG00000182054, ENSG00000277443, ENSG00000034510, ENSG00000150991, ENSG00000115902, ENSG00000133639, ENSG00000220205, ENSG00000241837, ENSG00000166598, ENSG00000178982, ENSG0000…	87	0.557332
msigdb	Yes	ACHE_SERT_Npep	E4EA_vs_E2EA	E4EA_down	CHEBOTAEV_GR_TARGETS_DN	0.00197996	0.0294644	-2.13913	-0.43324	ENSG00000154553, ENSG00000185650, ENSG00000107562, ENSG00000152078, ENSG00000115461, ENSG00000119938, ENSG00000141469, ENSG00000152104, ENSG00000129116, ENSG00000109472, ENSG00000186340, ENSG00000101335, ENSG00000104177, ENSG00000164692, ENSG00000124406, ENSG00000164684, ENSG00000046653, ENSG00000164292, ENSG00000104368, ENSG00000240891, ENSG00000171033, ENSG00000021645, ENSG00000172638, ENSG0000…	57	0.14522
msigdb	Yes	Astro	E4EA_vs_E2EA	E4EA_down	CHEBOTAEV_GR_TARGETS_DN	7.61445e-05	0.00315229	-2.49343	-0.513142	ENSG00000185650, ENSG00000109472, ENSG00000107562, ENSG00000152104, ENSG00000164292, ENSG00000129116, ENSG00000135299, ENSG00000154553, ENSG00000152078, ENSG00000102038, ENSG00000018236, ENSG00000046653, ENSG00000115461, ENSG00000131018, ENSG00000164692, ENSG00000172638, ENSG00000104177, ENSG00000119938, ENSG00000141469, ENSG00000182389, ENSG00000064042, ENSG00000091129	57	0.538434
msigdb	Yes	LC	E4EA_vs_E2EA	E4EA_down	CHEBOTAEV_GR_TARGETS_DN	0.000159843	0.00630312	-2.43586	-0.487252	ENSG00000186340, ENSG00000101335, ENSG00000046653, ENSG00000164292, ENSG00000064042, ENSG00000154553, ENSG00000109472, ENSG00000119938, ENSG00000102804, ENSG00000125355, ENSG00000091129, ENSG00000185650, ENSG00000134569, ENSG00000152104, ENSG00000171246, ENSG00000164692, ENSG00000173852, ENSG00000196950, ENSG00000018236, ENSG00000107562, ENSG00000115461, ENSG00000021645, ENSG00000240891, ENSG0000…	57	0.518848
msigdb	Yes	ACHE_SERT_Npep	E4EA_vs_E2EA	E4EA_down	CHEMNITZ_RESPONSE_TO_PROSTAGLANDIN_E2_DN	0.00155997	0.0248865	-1.73832	-0.319208	ENSG00000167315, ENSG00000255690, ENSG00000152990, ENSG00000136160, ENSG00000189056, ENSG00000105976, ENSG00000116791, ENSG00000105855, ENSG00000163956, ENSG00000172201, ENSG00000136826, ENSG00000162599, ENSG00000196313, ENSG00000171766, ENSG00000092820, ENSG00000119139, ENSG00000148672, ENSG00000016391, ENSG00000165175, ENSG00000152763, ENSG00000189339, ENSG00000179152, ENSG00000146425, ENSG0000…	194	0.163751
msigdb	Yes	Astro	E4EA_vs_E2EA	E4EA_down	CHEMNITZ_RESPONSE_TO_PROSTAGLANDIN_E2_DN	4.4059e-05	0.00209856	-1.95394	-0.365187	ENSG00000255690, ENSG00000152763, ENSG00000148672, ENSG00000136160, ENSG00000105855, ENSG00000153944, ENSG00000119139, ENSG00000172201, ENSG00000083857, ENSG00000179456, ENSG00000092820, ENSG00000162599, ENSG00000171766, ENSG00000152990, ENSG00000157423, ENSG00000077327, ENSG00000114745, ENSG00000228223, ENSG00000148219, ENSG00000161955, ENSG00000108830, ENSG00000169504, ENSG00000157224, ENSG0000…	194	0.557332
msigdb	Yes	Oligo_Astro	E4AA_vs_E2AA	E4AA_up	CHEN_HOXA5_TARGETS_9HR_UP	3.00277e-05	0.00167663	2.35814	0.395681	ENSG00000128563, ENSG00000118689, ENSG00000074603, ENSG00000013441, ENSG00000143384, ENSG00000137871, ENSG00000130844, ENSG00000135164, ENSG00000095794, ENSG00000157557, ENSG00000171223, ENSG00000171988, ENSG00000177200, ENSG00000105821, ENSG00000111596, ENSG00000054267, ENSG00000188529, ENSG00000137601, ENSG00000137776, ENSG00000105778, ENSG00000241697, ENSG00000146872, ENSG00000131051, ENSG0000…	111	0.57561
msigdb	Yes	ACHE_SERT_Npep	E4AA_vs_E2AA	E4AA_down	CHEN_LUNG_CANCER_SURVIVAL	0.00099998	0.015292	-2.68056	-0.660676	ENSG00000044574, ENSG00000184009, ENSG00000171314, ENSG00000102144, ENSG00000067225, ENSG00000119396, ENSG00000165704, ENSG00000084207, ENSG00000143819	16	0.204951
msigdb	Yes	Oligo_Astro	E4AA_vs_E2AA	E4AA_down	CHEN_LUNG_CANCER_SURVIVAL	0.00219996	0.0387221	-2.55718	-0.631692	ENSG00000044574, ENSG00000171314, ENSG00000102144, ENSG00000067225, ENSG00000165704, ENSG00000099624, ENSG00000089220, ENSG00000143819	16	0.137718
msigdb	Yes	ACHE_SERT_Npep	E4EA_vs_E2EA	E4EA_down	CHEN_LVAD_SUPPORT_OF_FAILING_HEART_DN	0.000639987	0.0140808	-2.67598	-0.60999	ENSG00000152661, ENSG00000244734, ENSG00000154721, ENSG00000134817, ENSG00000107562, ENSG00000277443, ENSG00000138413, ENSG00000119938	23	0.256959
msigdb	Yes	ACHE_SERT_Npep	E4AA_vs_E2AA	E4AA_up	CHEN_LVAD_SUPPORT_OF_FAILING_HEART_UP	0.000619988	0.0130986	2.3376	0.403878	ENSG00000075420, ENSG00000179094, ENSG00000118523, ENSG00000118689, ENSG00000113916, ENSG00000187193, ENSG00000125148, ENSG00000132688, ENSG00000153904, ENSG00000099860, ENSG00000169715, ENSG00000145675, ENSG00000122786, ENSG00000075426, ENSG00000157514, ENSG00000068001, ENSG00000265972, ENSG00000088387, ENSG00000142599, ENSG00000168209, ENSG00000124762, ENSG00000143384, ENSG00000172346, ENSG0000…	71	0.26114
msigdb	Yes	Oligo_Astro	E4EA_vs_E2EA	E4EA_down	CHEN_LVAD_SUPPORT_OF_FAILING_HEART_UP	3.32544e-07	2.3759e-05	-2.92772	-0.518639	ENSG00000100234, ENSG00000142871, ENSG00000205364, ENSG00000035403, ENSG00000127528, ENSG00000177606, ENSG00000120885, ENSG00000185432, ENSG00000115963, ENSG00000168209, ENSG00000022267, ENSG00000075420, ENSG00000163659, ENSG00000221869, ENSG00000198417, ENSG00000122786, ENSG00000124762, ENSG00000165507, ENSG00000099860, ENSG00000125148, ENSG00000068001, ENSG00000143384, ENSG00000153904, ENSG0000…	71	0.674963
msigdb	Yes	ACHE_SERT_Npep	E4EA_vs_E2EA	E4EA_down	CHIANG_LIVER_CANCER_SUBCLASS_CTNNB1_DN	3.18147e-06	0.000278149	-2.61242	-0.517844	ENSG00000115380, ENSG00000106624, ENSG00000171444, ENSG00000101955, ENSG00000117525, ENSG00000113645, ENSG00000107562, ENSG00000178695, ENSG00000137573, ENSG00000100979, ENSG00000131979, ENSG00000038427, ENSG00000166833, ENSG00000074416, ENSG00000135919, ENSG00000197442, ENSG00000162174, ENSG00000147676, ENSG00000076641, ENSG00000198832, ENSG00000047457, ENSG00000186340, ENSG00000101335, ENSG0000…	71	0.627257
msigdb	Yes	LC	E4EA_vs_E2EA	E4EA_down	CHIANG_LIVER_CANCER_SUBCLASS_CTNNB1_DN	2.89052e-05	0.00179496	-2.54148	-0.497053	ENSG00000115380, ENSG00000171444, ENSG00000113645, ENSG00000135919, ENSG00000186340, ENSG00000182902, ENSG00000101955, ENSG00000137573, ENSG00000106624, ENSG00000101335, ENSG00000100979, ENSG00000197442, ENSG00000038427, ENSG00000109586, ENSG00000047457, ENSG00000068366, ENSG00000107317, ENSG00000178695, ENSG00000117525, ENSG00000074416, ENSG00000164692, ENSG00000135423, ENSG00000157557	71	0.57561
msigdb	Yes	Oligo_Astro	E4EA_vs_E2EA	E4EA_down	CHIANG_LIVER_CANCER_SUBCLASS_CTNNB1_DN	0.000819984	0.0147653	-2.2973	-0.406962	ENSG00000106624, ENSG00000102265, ENSG00000115380, ENSG00000135919, ENSG00000164692, ENSG00000171444, ENSG00000117525, ENSG00000060138, ENSG00000187479, ENSG00000100979, ENSG00000137573, ENSG00000178695, ENSG00000163053, ENSG00000197442, ENSG00000108960, ENSG00000101955, ENSG00000091986, ENSG00000131981, ENSG00000113645, ENSG00000167766, ENSG00000157557, ENSG00000107562, ENSG00000042493, ENSG0000…	71	0.2266
msigdb	Yes	LC	E4EA_vs_E2EA	E4EA_down	CHIANG_LIVER_CANCER_SUBCLASS_CTNNB1_UP	0.00239995	0.0387992	-2.01193	-0.388654	ENSG00000110436, ENSG00000152583, ENSG00000119471, ENSG00000120262, ENSG00000114115, ENSG00000123104, ENSG00000100003, ENSG00000123179, ENSG00000134107, ENSG00000129682, ENSG00000080493, ENSG00000135821, ENSG00000111962, ENSG00000151693, ENSG00000145934, ENSG00000106823, ENSG00000139292, ENSG00000103449, ENSG00000176720, ENSG00000106771, ENSG00000196482, ENSG00000081377, ENSG00000169738, ENSG0000…	81	0.131816
msigdb	Yes	ACHE_SERT_Npep	E4EA_vs_E2EA	E4EA_down	CHIANG_LIVER_CANCER_SUBCLASS_PROLIFERATION_DN	0.00047999	0.0115974	-2.29421	-0.462871	ENSG00000164089, ENSG00000102362, ENSG00000121691, ENSG00000188338, ENSG00000116171, ENSG00000164237, ENSG00000147642, ENSG00000119711, ENSG00000073169, ENSG00000128311, ENSG00000110887, ENSG00000144908, ENSG00000135441, ENSG00000100003, ENSG00000183044, ENSG00000107186, ENSG00000166123, ENSG00000169738, ENSG00000106823, ENSG00000112294, ENSG00000138796, ENSG00000134716, ENSG00000081377, ENSG0000…	59	0.297513
msigdb	Yes	ACHE_SERT_LC_WM	E4AA_vs_E2AA	E4AA_down	CHIANG_LIVER_CANCER_SUBCLASS_UNANNOTATED_DN	4.29365e-05	0.00243839	-2.12642	-0.375806	ENSG00000011600, ENSG00000109971, ENSG00000140612, ENSG00000169021, ENSG00000204392, ENSG00000137693, ENSG00000165283, ENSG00000152661, ENSG00000169446, ENSG00000132341, ENSG00000075089, ENSG00000134248, ENSG00000143870, ENSG00000158869, ENSG00000204628, ENSG00000105193, ENSG00000167088, ENSG00000005022, ENSG00000166946, ENSG00000008282, ENSG00000088930, ENSG00000065978, ENSG00000000419, ENSG0000…	142	0.557332
msigdb	Yes	ACHE_SERT_Npep	E4AA_vs_E2AA	E4AA_down	CHIANG_LIVER_CANCER_SUBCLASS_UNANNOTATED_DN	1.19236e-20	2.1127e-18	-3.28326	-0.625802	ENSG00000109971, ENSG00000086061, ENSG00000189043, ENSG00000011600, ENSG00000169021, ENSG00000115484, ENSG00000232388, ENSG00000232119, ENSG00000172172, ENSG00000099341, ENSG00000106153, ENSG00000005022, ENSG00000155957, ENSG00000137100, ENSG00000166946, ENSG00000152661, ENSG00000129562, ENSG00000143870, ENSG00000158869, ENSG00000134248, ENSG00000145050, ENSG00000164032, ENSG00000137168, ENSG0000…	142	1.17789
msigdb	Yes	Astro	E4AA_vs_E2AA	E4AA_down	CHIANG_LIVER_CANCER_SUBCLASS_UNANNOTATED_DN	1.76229e-17	6.50532e-15	-3.06463	-0.610282	ENSG00000109971, ENSG00000086061, ENSG00000011600, ENSG00000188010, ENSG00000123131, ENSG00000158869, ENSG00000115484, ENSG00000164032, ENSG00000129562, ENSG00000143870, ENSG00000055208, ENSG00000189043, ENSG00000132341, ENSG00000166946, ENSG00000106153, ENSG00000175061, ENSG00000065978, ENSG00000078668, ENSG00000125304, ENSG00000102144, ENSG00000166226, ENSG00000134248, ENSG00000137693, ENSG0000…	142	1.07687
msigdb	Yes	LC	E4EA_vs_E2EA	E4EA_up	CHIANG_LIVER_CANCER_SUBCLASS_UNANNOTATED_DN	7.15545e-06	0.00110568	2.26514	0.397371	ENSG00000125743, ENSG00000263001, ENSG00000092020, ENSG00000141030, ENSG00000099341, ENSG00000189043, ENSG00000175061, ENSG00000128463, ENSG00000204392, ENSG00000109971, ENSG00000149196, ENSG00000172172, ENSG00000106153, ENSG00000102144, ENSG00000204628, ENSG00000149925, ENSG00000005022, ENSG00000106399, ENSG00000232388, ENSG00000122218, ENSG00000166171, ENSG00000123131, ENSG00000183527, ENSG0000…	142	0.610527
msigdb	Yes	Oligo_Astro	E4AA_vs_E2AA	E4AA_down	CHIANG_LIVER_CANCER_SUBCLASS_UNANNOTATED_DN	3.78942e-13	8.68236e-11	-2.85042	-0.536995	ENSG00000011600, ENSG00000109971, ENSG00000158869, ENSG00000166946, ENSG00000106153, ENSG00000086061, ENSG00000141424, ENSG00000164032, ENSG00000005022, ENSG00000102144, ENSG00000129562, ENSG00000128626, ENSG00000198856, ENSG00000132341, ENSG00000165283, ENSG00000179115, ENSG00000152661, ENSG00000143106, ENSG00000183527, ENSG00000204628, ENSG00000143870, ENSG00000135932, ENSG00000115484, ENSG0000…	142	0.932595
msigdb	Yes	ACHE_SERT_Npep	E4EA_vs_E2EA	E4EA_down	CHIARADONNA_NEOPLASTIC_TRANSFORMATION_CDC25_DN	0.00375992	0.0452178	-1.89061	-0.364687	ENSG00000127528, ENSG00000075142, ENSG00000111275, ENSG00000100234, ENSG00000189171, ENSG00000112531, ENSG00000168899, ENSG00000136826, ENSG00000160678, ENSG00000176046, ENSG00000100979, ENSG00000132470, ENSG00000067167, ENSG00000132481, ENSG00000240583, ENSG00000142327, ENSG00000152818, ENSG00000143198, ENSG00000169504, ENSG00000112977, ENSG00000213719, ENSG00000141753, ENSG00000118523	95	0.105162
msigdb	Yes	Astro	E4EA_vs_E2EA	E4EA_down	CHIARADONNA_NEOPLASTIC_TRANSFORMATION_CDC25_DN	0.00127997	0.0233328	-1.98066	-0.388219	ENSG00000111275, ENSG00000100979, ENSG00000176046, ENSG00000075142, ENSG00000134107, ENSG00000112531, ENSG00000127528, ENSG00000120129, ENSG00000100234, ENSG00000049540, ENSG00000160678, ENSG00000132470, ENSG00000169504, ENSG00000022267, ENSG00000189171, ENSG00000132481, ENSG00000136826, ENSG00000143198, ENSG00000142227, ENSG00000118523, ENSG00000141232, ENSG00000124570, ENSG00000067167, ENSG0000…	95	0.180929
msigdb	Yes	Oligo_Astro	E4EA_vs_E2EA	E4EA_down	CHIARADONNA_NEOPLASTIC_TRANSFORMATION_CDC25_DN	0.000419992	0.00891576	-2.23074	-0.383212	ENSG00000148926, ENSG00000100234, ENSG00000176046, ENSG00000213719, ENSG00000136826, ENSG00000127528, ENSG00000142227, ENSG00000022267, ENSG00000120129, ENSG00000100979, ENSG00000111275, ENSG00000134107, ENSG00000168899, ENSG00000182606, ENSG00000141753, ENSG00000112977, ENSG00000132481, ENSG00000112759, ENSG00000240583, ENSG00000124570, ENSG00000075142, ENSG00000174059, ENSG00000132470, ENSG0000…	95	0.318541
msigdb	Yes	LC	E4EA_vs_E2EA	E4EA_down	CHIARADONNA_NEOPLASTIC_TRANSFORMATION_KRAS_CDC25_DN	0.00187996	0.0330461	-2.46895	-0.540057	ENSG00000152518, ENSG00000111341, ENSG00000041982, ENSG00000162692, ENSG00000204580, ENSG00000168610, ENSG00000128829, ENSG00000114948, ENSG00000112893, ENSG00000107562	28	0.14906
msigdb	Yes	ACHE_SERT_Npep	E4AA_vs_E2AA	E4AA_down	CHIARADONNA_NEOPLASTIC_TRANSFORMATION_KRAS_CDC25_UP	0.00289994	0.0365283	-2.24564	-0.48493	ENSG00000152661, ENSG00000145715, ENSG00000097021, ENSG00000126860, ENSG00000171159, ENSG00000183291, ENSG00000010278, ENSG00000006625, ENSG00000116717, ENSG00000205542, ENSG00000134001, ENSG00000166426, ENSG00000018408, ENSG00000042493	38	0.119843
msigdb	Yes	Astro	E4EA_vs_E2EA	E4EA_down	CHIARADONNA_NEOPLASTIC_TRANSFORMATION_KRAS_DN	0.000471686	0.0118046	-2.16714	-0.428185	ENSG00000117318, ENSG00000100979, ENSG00000165092, ENSG00000176046, ENSG00000075142, ENSG00000099204, ENSG00000082781, ENSG00000006016, ENSG00000127528, ENSG00000170345, ENSG00000120129, ENSG00000204580, ENSG00000163430, ENSG00000100234, ENSG00000148400, ENSG00000049540, ENSG00000022267, ENSG00000189171, ENSG00000132481, ENSG00000091986, ENSG00000164442, ENSG00000118523, ENSG00000141232, ENSG0000…	86	0.498493
msigdb	Yes	Oligo_Astro	E4EA_vs_E2EA	E4EA_down	CHIARADONNA_NEOPLASTIC_TRANSFORMATION_KRAS_DN	2.83439e-05	0.00100712	-2.46954	-0.428319	ENSG00000148926, ENSG00000100234, ENSG00000176046, ENSG00000117318, ENSG00000172037, ENSG00000164692, ENSG00000127528, ENSG00000082781, ENSG00000163430, ENSG00000148400, ENSG00000022267, ENSG00000120129, ENSG00000170345, ENSG00000100979, ENSG00000165092, ENSG00000168899, ENSG00000164442, ENSG00000132481, ENSG00000112759, ENSG00000138769, ENSG00000240583, ENSG00000075142, ENSG00000134352, ENSG0000…	86	0.57561
msigdb	Yes	ACHE_SERT_Npep	E4AA_vs_E2AA	E4AA_up	CHIARETTI_ACUTE_LYMPHOBLASTIC_LEUKEMIA_ZAP70	0.00299994	0.0399862	2.38891	0.454524	ENSG00000176884, ENSG00000178567, ENSG00000118523, ENSG00000038427, ENSG00000160613, ENSG00000185024, ENSG00000100207, ENSG00000122359, ENSG00000141699, ENSG00000149311, ENSG00000175866, ENSG00000109458, ENSG00000117394, ENSG00000065000	37	0.117816
msigdb	Yes	Astro	E4EA_vs_E2EA	E4EA_down	CHIBA_RESPONSE_TO_TSA	0.00299994	0.0418763	-2.22982	-0.479942	ENSG00000142871, ENSG00000115738, ENSG00000117318, ENSG00000120885, ENSG00000138029, ENSG00000120129, ENSG00000124145, ENSG00000117450, ENSG00000132002, ENSG00000118523, ENSG00000011009, ENSG00000196735, ENSG00000067560, ENSG00000172270, ENSG00000245532, ENSG00000166340	39	0.117816
msigdb	Yes	ACHE_SERT_LC_WM	E4EA_vs_E2EA	E4EA_down	CHICAS_RB1_TARGETS_CONFLUENT	0.000344049	0.0365765	-1.75832	-0.272737	ENSG00000113140, ENSG00000073910, ENSG00000024422, ENSG00000106211, ENSG00000176046, ENSG00000182054, ENSG00000107796, ENSG00000152377, ENSG00000124942, ENSG00000107738, ENSG00000196923, ENSG00000123096, ENSG00000133030, ENSG00000183087, ENSG00000110651, ENSG00000140105, ENSG00000124145, ENSG00000168268, ENSG00000169213, ENSG00000072952, ENSG00000132561, ENSG00000152518, ENSG00000169432, ENSG0000…	308	0.498493
msigdb	Yes	ACHE_SERT_Npep	E4EA_vs_E2EA	E4EA_down	CHICAS_RB1_TARGETS_CONFLUENT	8.96616e-08	1.40178e-05	-2.05471	-0.369107	ENSG00000113140, ENSG00000185432, ENSG00000117592, ENSG00000168077, ENSG00000189056, ENSG00000092621, ENSG00000107796, ENSG00000135069, ENSG00000152518, ENSG00000075142, ENSG00000162512, ENSG00000026025, ENSG00000124942, ENSG00000164929, ENSG00000185920, ENSG00000107562, ENSG00000106211, ENSG00000114115, ENSG00000197747, ENSG00000147027, ENSG00000134250, ENSG00000182054, ENSG00000123096, ENSG0000…	308	0.704976
msigdb	Yes	Astro	E4EA_vs_E2EA	E4EA_down	CHICAS_RB1_TARGETS_CONFLUENT	8.54482e-06	0.000564936	-1.84403	-0.33716	ENSG00000117592, ENSG00000113140, ENSG00000185432, ENSG00000135069, ENSG00000147027, ENSG00000109472, ENSG00000107562, ENSG00000110651, ENSG00000106992, ENSG00000162512, ENSG00000176046, ENSG00000026025, ENSG00000119139, ENSG00000106211, ENSG00000182326, ENSG00000075142, ENSG00000120885, ENSG00000132561, ENSG00000104332, ENSG00000149212, ENSG00000152518, ENSG00000146733, ENSG00000152767, ENSG0000…	308	0.593325
msigdb	Yes	LC	E4EA_vs_E2EA	E4EA_down	CHICAS_RB1_TARGETS_CONFLUENT	3.07127e-07	5.23258e-05	-2.03567	-0.359504	ENSG00000113140, ENSG00000185432, ENSG00000152518, ENSG00000135069, ENSG00000075142, ENSG00000117519, ENSG00000162512, ENSG00000026025, ENSG00000107796, ENSG00000132688, ENSG00000134986, ENSG00000123096, ENSG00000092621, ENSG00000105894, ENSG00000087116, ENSG00000162692, ENSG00000167601, ENSG00000114115, ENSG00000124942, ENSG00000146733, ENSG00000134250, ENSG00000168077, ENSG00000137573, ENSG0000…	308	0.674963
msigdb	Yes	Oligo_Astro	E4EA_vs_E2EA	E4EA_down	CHICAS_RB1_TARGETS_CONFLUENT	5.91745e-07	4.07445e-05	-2.05254	-0.323386	ENSG00000123096, ENSG00000182326, ENSG00000117592, ENSG00000196924, ENSG00000167601, ENSG00000113140, ENSG00000176046, ENSG00000107796, ENSG00000149591, ENSG00000026025, ENSG00000142089, ENSG00000124942, ENSG00000077942, ENSG00000172403, ENSG00000109472, ENSG00000164692, ENSG00000152767, ENSG00000185201, ENSG00000162512, ENSG00000162692, ENSG00000120885, ENSG00000185432, ENSG00000132561, ENSG0000…	308	0.659444
msigdb	Yes	ACHE_SERT_Npep	E4EA_vs_E2EA	E4EA_down	CHICAS_RB1_TARGETS_GROWING	7.38884e-05	0.00310729	-2.18274	-0.415813	ENSG00000162407, ENSG00000168077, ENSG00000092621, ENSG00000135069, ENSG00000154721, ENSG00000164929, ENSG00000107562, ENSG00000114115, ENSG00000182054, ENSG00000176046, ENSG00000137573, ENSG00000077942, ENSG00000170962, ENSG00000092820, ENSG00000277443, ENSG00000197977, ENSG00000113578, ENSG00000164125, ENSG00000166833, ENSG00000172292, ENSG00000113657, ENSG00000120885, ENSG00000134986, ENSG0000…	112	0.538434
msigdb	Yes	Astro	E4EA_vs_E2EA	E4EA_down	CHICAS_RB1_TARGETS_GROWING	0.000148507	0.00527675	-2.16382	-0.418801	ENSG00000162407, ENSG00000135069, ENSG00000107562, ENSG00000168209, ENSG00000176046, ENSG00000120885, ENSG00000154721, ENSG00000132561, ENSG00000277443, ENSG00000146733, ENSG00000092820, ENSG00000115902, ENSG00000092621, ENSG00000182054, ENSG00000113657, ENSG00000168077, ENSG00000164125, ENSG00000164929, ENSG00000197977, ENSG00000137573, ENSG00000046653, ENSG00000095002, ENSG00000091986, ENSG0000…	112	0.518848
msigdb	Yes	LC	E4EA_vs_E2EA	E4EA_down	CHICAS_RB1_TARGETS_GROWING	6.3736e-05	0.00314866	-2.22207	-0.417286	ENSG00000162407, ENSG00000135069, ENSG00000154721, ENSG00000134986, ENSG00000092621, ENSG00000105894, ENSG00000087116, ENSG00000167601, ENSG00000114115, ENSG00000146733, ENSG00000168077, ENSG00000137573, ENSG00000182054, ENSG00000176046, ENSG00000173473, ENSG00000077942, ENSG00000168209, ENSG00000159403, ENSG00000092820, ENSG00000046653, ENSG00000197977, ENSG00000143401, ENSG00000164125, ENSG0000…	112	0.538434
msigdb	Yes	ACHE_SERT_Npep	E4AA_vs_E2AA	E4AA_down	CHICAS_RB1_TARGETS_LOW_SERUM	1.40163e-07	6.74864e-06	-2.85894	-0.583805	ENSG00000090266, ENSG00000167283, ENSG00000177556, ENSG00000065518, ENSG00000241468, ENSG00000156411, ENSG00000196683, ENSG00000127184, ENSG00000165502, ENSG00000126267, ENSG00000127540, ENSG00000125356, ENSG00000172428, ENSG00000183648, ENSG00000171858, ENSG00000182004, ENSG00000241343, ENSG00000169020, ENSG00000172809, ENSG00000197061, ENSG00000176731, ENSG00000177700, ENSG00000134825, ENSG0000…	61	0.690132
msigdb	Yes	Astro	E4AA_vs_E2AA	E4AA_down	CHICAS_RB1_TARGETS_LOW_SERUM	0.00327993	0.0438501	-2.04905	-0.435741	ENSG00000090266, ENSG00000165502, ENSG00000241468, ENSG00000156411, ENSG00000167283, ENSG00000196683, ENSG00000065518, ENSG00000134825, ENSG00000125356, ENSG00000126267, ENSG00000127184, ENSG00000177556, ENSG00000127540, ENSG00000176731, ENSG00000106399, ENSG00000197061, ENSG00000172428, ENSG00000241343, ENSG00000183648, ENSG00000243449, ENSG00000013293, ENSG00000125995, ENSG00000182004, ENSG0000…	61	0.112643
msigdb	Yes	Oligo_Astro	E4AA_vs_E2AA	E4AA_down	CHICAS_RB1_TARGETS_LOW_SERUM	4.94269e-06	0.000235424	-2.58968	-0.525128	ENSG00000165502, ENSG00000197061, ENSG00000177556, ENSG00000177700, ENSG00000156411, ENSG00000167283, ENSG00000182004, ENSG00000229833, ENSG00000090266, ENSG00000127184, ENSG00000171858, ENSG00000065518, ENSG00000241468, ENSG00000196683, ENSG00000183648, ENSG00000228474, ENSG00000135390, ENSG00000126267, ENSG00000103363, ENSG00000134825, ENSG00000245910, ENSG00000241343, ENSG00000170906, ENSG0000…	61	0.610527
msigdb	Yes	ACHE_SERT_Npep	E4AA_vs_E2AA	E4AA_down	CHNG_MULTIPLE_MYELOMA_HYPERPLOID_UP	7.00484e-10	4.77371e-08	-3.21155	-0.66919	ENSG00000178982, ENSG00000110700, ENSG00000174748, ENSG00000114942, ENSG00000137876, ENSG00000182899, ENSG00000156976, ENSG00000145592, ENSG00000148303, ENSG00000122026, ENSG00000114503, ENSG00000114391, ENSG00000137818, ENSG00000137154, ENSG00000188846, ENSG00000168028, ENSG00000181163, ENSG00000144713, ENSG00000162244, ENSG00000142541, ENSG00000105193, ENSG00000186468, ENSG00000177600, ENSG0000…	50	0.801216
msigdb	Yes	Astro	E4AA_vs_E2AA	E4AA_down	CHNG_MULTIPLE_MYELOMA_HYPERPLOID_UP	0.000275696	0.00639393	-2.37619	-0.515953	ENSG00000137876, ENSG00000114942, ENSG00000142541, ENSG00000168028, ENSG00000137154, ENSG00000110700, ENSG00000105193, ENSG00000174748, ENSG00000182899, ENSG00000130312, ENSG00000188846, ENSG00000148303, ENSG00000095059, ENSG00000174444, ENSG00000156976, ENSG00000114503, ENSG00000178982, ENSG00000105202, ENSG00000122026, ENSG00000181163, ENSG00000122705, ENSG00000105372, ENSG00000162244, ENSG0000…	50	0.498493
msigdb	Yes	LC	E4EA_vs_E2EA	E4EA_down	CHUNG_BLISTER_CYTOTOXICITY_DN	0.000319994	0.0101408	-2.63048	-0.569916	ENSG00000197943, ENSG00000148700, ENSG00000138449, ENSG00000114166, ENSG00000123066, ENSG00000225470, ENSG00000110429, ENSG00000166501, ENSG00000184602, ENSG00000092531, ENSG00000179456, ENSG00000103479	30	0.366325
msigdb	Yes	ACHE_SERT_Npep	E4AA_vs_E2AA	E4AA_down	CHUNG_BLISTER_CYTOTOXICITY_UP	1.97769e-06	6.87997e-05	-2.53722	-0.504047	ENSG00000173369, ENSG00000137880, ENSG00000132718, ENSG00000177556, ENSG00000142168, ENSG00000178741, ENSG00000169689, ENSG00000163866, ENSG00000115685, ENSG00000133313, ENSG00000111669, ENSG00000141552, ENSG00000172239, ENSG00000173141, ENSG00000115233, ENSG00000159189, ENSG00000062582, ENSG00000107874, ENSG00000157045, ENSG00000095380, ENSG00000110651, ENSG00000151500, ENSG00000145354	82	0.627257
msigdb	Yes	Astro	E4AA_vs_E2AA	E4AA_down	CHUNG_BLISTER_CYTOTOXICITY_UP	6.82482e-05	0.00185851	-2.27876	-0.472539	ENSG00000173369, ENSG00000213145, ENSG00000188229, ENSG00000137880, ENSG00000178741, ENSG00000159189, ENSG00000132718, ENSG00000005448, ENSG00000184216, ENSG00000095380, ENSG00000142168, ENSG00000177556, ENSG00000133313, ENSG00000110651, ENSG00000149131, ENSG00000173141, ENSG00000135047, ENSG00000115685, ENSG00000141552, ENSG00000127922, ENSG00000107874, ENSG00000184840, ENSG00000143436, ENSG0000…	82	0.538434
msigdb	Yes	Oligo_Astro	E4AA_vs_E2AA	E4AA_down	CHUNG_BLISTER_CYTOTOXICITY_UP	5.49571e-06	0.000256254	-2.43528	-0.479405	ENSG00000173369, ENSG00000132718, ENSG00000177556, ENSG00000111669, ENSG00000184840, ENSG00000159189, ENSG00000188229, ENSG00000107874, ENSG00000142168, ENSG00000103145, ENSG00000124145, ENSG00000115902, ENSG00000135047, ENSG00000213145, ENSG00000169689, ENSG00000175166, ENSG00000122705, ENSG00000133313, ENSG00000119203, ENSG00000163866, ENSG00000145354, ENSG00000178741, ENSG00000177830, ENSG0000…	82	0.610527
msigdb	Yes	LC	E4AA_vs_E2AA	E4AA_down	COATES_MACROPHAGE_M1_VS_M2_UP	0.00115998	0.0486275	-2.08559	-0.464477	ENSG00000154930, ENSG00000204472, ENSG00000152661, ENSG00000091129, ENSG00000177807, ENSG00000178573, ENSG00000049449, ENSG00000196735, ENSG00000138449, ENSG00000093010, ENSG00000158270, ENSG00000150938, ENSG00000170634, ENSG00000188846, ENSG00000167601, ENSG00000175130, ENSG00000124767	60	0.190145
msigdb	Yes	Astro	E4EA_vs_E2EA	E4EA_down	COLINA_TARGETS_OF_4EBP1_AND_4EBP2	0.00022786	0.00726147	-1.86301	-0.348803	ENSG00000162407, ENSG00000147027, ENSG00000115738, ENSG00000111275, ENSG00000117318, ENSG00000119471, ENSG00000182326, ENSG00000008394, ENSG00000047457, ENSG00000172201, ENSG00000149212, ENSG00000153904, ENSG00000164904, ENSG00000123096, ENSG00000115457, ENSG00000111961, ENSG00000134107, ENSG00000117525, ENSG00000101955, ENSG00000109083, ENSG00000116132, ENSG00000168077, ENSG00000175745, ENSG0000…	188	0.518848
msigdb	Yes	LC	E4EA_vs_E2EA	E4EA_down	COLINA_TARGETS_OF_4EBP1_AND_4EBP2	0.000579988	0.0147089	-1.86303	-0.337153	ENSG00000162407, ENSG00000164434, ENSG00000105854, ENSG00000008394, ENSG00000116791, ENSG00000125148, ENSG00000119471, ENSG00000123096, ENSG00000168899, ENSG00000110092, ENSG00000162692, ENSG00000127920, ENSG00000101955, ENSG00000168077, ENSG00000115738, ENSG00000149212, ENSG00000182326, ENSG00000047457, ENSG00000162493, ENSG00000147027, ENSG00000159403, ENSG00000175745, ENSG00000214026, ENSG0000…	188	0.270151
msigdb	Yes	Oligo_Astro	E4EA_vs_E2EA	E4EA_down	COLINA_TARGETS_OF_4EBP1_AND_4EBP2	2.79144e-08	2.45665e-06	-2.45394	-0.398293	ENSG00000123096, ENSG00000182326, ENSG00000115738, ENSG00000127920, ENSG00000117318, ENSG00000142089, ENSG00000162407, ENSG00000115307, ENSG00000117525, ENSG00000162692, ENSG00000168077, ENSG00000172201, ENSG00000175745, ENSG00000115457, ENSG00000111275, ENSG00000164904, ENSG00000105854, ENSG00000008394, ENSG00000048740, ENSG00000147027, ENSG00000134107, ENSG00000168899, ENSG00000130303, ENSG0000…	188	0.733762
msigdb	Yes	LC	E4EA_vs_E2EA	E4EA_down	COLIN_PILOCYTIC_ASTROCYTOMA_VS_GLIOBLASTOMA_UP	0.00257995	0.0410107	-2.36969	-0.51106	ENSG00000018625, ENSG00000135919, ENSG00000109107, ENSG00000099194, ENSG00000109472, ENSG00000135821, ENSG00000164106, ENSG00000156508, ENSG00000146072, ENSG00000167191, ENSG00000156298, ENSG00000152377, ENSG00000187957, ENSG00000131095, ENSG00000166033, ENSG00000167996, ENSG00000021300	31	0.127105
msigdb	Yes	ACHE_SERT_Npep	E4EA_vs_E2EA	E4EA_down	CORDENONSI_YAP_CONSERVED_SIGNATURE	0.00189996	0.0286265	-2.32361	-0.495363	ENSG00000142871, ENSG00000092621, ENSG00000082781, ENSG00000183722, ENSG00000277443, ENSG00000138685, ENSG00000213853, ENSG00000167601, ENSG00000153317, ENSG00000118523, ENSG00000163430, ENSG00000140391, ENSG00000196924, ENSG00000120129, ENSG00000153904, ENSG00000160255	37	0.148267
msigdb	Yes	ACHE_SERT_Npep	E4EA_vs_E2EA	E4EA_down	CORRE_MULTIPLE_MYELOMA_DN	0.00393992	0.0467062	-2.39365	-0.541866	ENSG00000079215, ENSG00000152518, ENSG00000107562, ENSG00000158270, ENSG00000164904, ENSG00000077942, ENSG00000092820	24	0.102716
msigdb	Yes	Oligo_Astro	E4EA_vs_E2EA	E4EA_down	CORRE_MULTIPLE_MYELOMA_DN	0.00437991	0.0481428	-2.48566	-0.518461	ENSG00000158270, ENSG00000077942, ENSG00000079215, ENSG00000170345, ENSG00000164904, ENSG00000111052, ENSG00000092820, ENSG00000143416, ENSG00000152518	24	0.0973862
msigdb	Yes	ACHE_SERT_Npep	E4EA_vs_E2EA	E4EA_down	CREIGHTON_ENDOCRINE_THERAPY_RESISTANCE_4	8.6297e-05	0.00348572	-2.01056	-0.372182	ENSG00000113140, ENSG00000160221, ENSG00000148700, ENSG00000075142, ENSG00000144749, ENSG00000102362, ENSG00000171791, ENSG00000066027, ENSG00000107562, ENSG00000162433, ENSG00000137573, ENSG00000147255, ENSG00000166340, ENSG00000011028, ENSG00000064490, ENSG00000255794, ENSG00000197977, ENSG00000038427, ENSG00000153944, ENSG00000147642, ENSG00000125148, ENSG00000134986, ENSG00000213853, ENSG0000…	170	0.538434
msigdb	Yes	LC	E4EA_vs_E2EA	E4EA_down	CREIGHTON_ENDOCRINE_THERAPY_RESISTANCE_4	0.00171997	0.0310974	-1.80263	-0.328327	ENSG00000113140, ENSG00000160221, ENSG00000111341, ENSG00000102362, ENSG00000075142, ENSG00000066027, ENSG00000125148, ENSG00000134986, ENSG00000148700, ENSG00000153944, ENSG00000041515, ENSG00000137573, ENSG00000147256, ENSG00000123066, ENSG00000038427, ENSG00000118418, ENSG00000255794, ENSG00000197977, ENSG00000164292, ENSG00000134107, ENSG00000109472, ENSG00000140443, ENSG00000128656, ENSG0000…	170	0.15589
msigdb	Yes	Astro	E4AA_vs_E2AA	E4AA_down	CROONQUIST_IL6_DEPRIVATION_DN	0.00107998	0.018884	-2.47457	-0.586497	ENSG00000162998, ENSG00000228716, ENSG00000118785, ENSG00000167468, ENSG00000132646, ENSG00000117632, ENSG00000137563, ENSG00000052749, ENSG00000128951, ENSG00000131876, ENSG00000137309	25	0.197133
msigdb	Yes	ACHE_SERT_Npep	E4EA_vs_E2EA	E4EA_down	CROONQUIST_NRAS_VS_STROMAL_STIMULATION_DN	3.22727e-05	0.00167528	-2.66641	-0.552054	ENSG00000113140, ENSG00000152661, ENSG00000114315, ENSG00000107796, ENSG00000125968, ENSG00000176046, ENSG00000137573, ENSG00000177606, ENSG00000110651, ENSG00000108175, ENSG00000038427, ENSG00000160888, ENSG00000050628, ENSG00000186340, ENSG00000141753, ENSG00000164692, ENSG00000118523	47	0.557332
msigdb	Yes	Astro	E4EA_vs_E2EA	E4EA_down	CROONQUIST_NRAS_VS_STROMAL_STIMULATION_DN	0.000659987	0.014569	-2.31881	-0.487439	ENSG00000177606, ENSG00000113140, ENSG00000152661, ENSG00000125968, ENSG00000110651, ENSG00000176046, ENSG00000114315, ENSG00000187398, ENSG00000170345, ENSG00000120129, ENSG00000137573, ENSG00000198467, ENSG00000108175, ENSG00000107796, ENSG00000118523, ENSG00000160888, ENSG00000164692	47	0.252973
msigdb	Yes	LC	E4EA_vs_E2EA	E4EA_down	CROONQUIST_NRAS_VS_STROMAL_STIMULATION_DN	7.72726e-05	0.00360307	-2.62475	-0.536594	ENSG00000113140, ENSG00000152661, ENSG00000107796, ENSG00000108175, ENSG00000186340, ENSG00000125968, ENSG00000187398, ENSG00000137573, ENSG00000176046, ENSG00000038427, ENSG00000198467, ENSG00000102804, ENSG00000114315, ENSG00000078596, ENSG00000082014, ENSG00000164692, ENSG00000163453, ENSG00000160888, ENSG00000110651	47	0.538434
msigdb	Yes	Oligo_Astro	E4EA_vs_E2EA	E4EA_down	CROONQUIST_NRAS_VS_STROMAL_STIMULATION_DN	4.46202e-05	0.00144272	-2.78793	-0.521391	ENSG00000113140, ENSG00000176046, ENSG00000107796, ENSG00000152661, ENSG00000164692, ENSG00000177606, ENSG00000125968, ENSG00000120129, ENSG00000170345, ENSG00000137573, ENSG00000141753, ENSG00000110651, ENSG00000114315, ENSG00000197386, ENSG00000165507, ENSG00000074181, ENSG00000087074, ENSG00000163453, ENSG00000084636, ENSG00000129824, ENSG00000198467	47	0.557332
msigdb	Yes	ACHE_SERT_Npep	E4EA_vs_E2EA	E4EA_down	CROONQUIST_NRAS_VS_STROMAL_STIMULATION_UP	0.00401992	0.0473168	-2.44709	-0.565787	ENSG00000171444, ENSG00000171766, ENSG00000092531, ENSG00000182253, ENSG00000083123, ENSG00000178209, ENSG00000100852, ENSG00000006468, ENSG00000164292	21	0.101682
msigdb	Yes	Astro	E4EA_vs_E2EA	E4EA_down	CROONQUIST_NRAS_VS_STROMAL_STIMULATION_UP	0.00171997	0.0289691	-2.54265	-0.599704	ENSG00000178209, ENSG00000171766, ENSG00000100852, ENSG00000182253, ENSG00000164292, ENSG00000171444, ENSG00000092531	21	0.15589
msigdb	Yes	LC	E4EA_vs_E2EA	E4EA_down	CROONQUIST_NRAS_VS_STROMAL_STIMULATION_UP	0.000339993	0.0104346	-2.82633	-0.647531	ENSG00000171444, ENSG00000171766, ENSG00000168329, ENSG00000100852, ENSG00000164292, ENSG00000178209, ENSG00000092531, ENSG00000182253, ENSG00000006468	21	0.355054
msigdb	Yes	ACHE_SERT_Npep	E4EA_vs_E2EA	E4EA_down	CROONQUIST_STROMAL_STIMULATION_UP	4.06914e-05	0.00201772	-2.81001	-0.608122	ENSG00000113140, ENSG00000107796, ENSG00000125968, ENSG00000176046, ENSG00000137573, ENSG00000136928, ENSG00000038427, ENSG00000160888, ENSG00000186340, ENSG00000141753, ENSG00000164692, ENSG00000118523, ENSG00000142156, ENSG00000130558, ENSG00000170345, ENSG00000120129, ENSG00000115306, ENSG00000163453, ENSG00000074181	33	0.557332
msigdb	Yes	LC	E4EA_vs_E2EA	E4EA_down	CROONQUIST_STROMAL_STIMULATION_UP	0.00207996	0.0358968	-2.3731	-0.507287	ENSG00000113140, ENSG00000107796, ENSG00000186340, ENSG00000125968, ENSG00000137573, ENSG00000176046, ENSG00000038427, ENSG00000136928, ENSG00000198467, ENSG00000082014, ENSG00000164692, ENSG00000163453, ENSG00000160888	33	0.141662
msigdb	Yes	Oligo_Astro	E4EA_vs_E2EA	E4EA_down	CROONQUIST_STROMAL_STIMULATION_UP	0.000299994	0.00688535	-2.73819	-0.539665	ENSG00000113140, ENSG00000176046, ENSG00000107796, ENSG00000164692, ENSG00000125968, ENSG00000120129, ENSG00000170345, ENSG00000137573, ENSG00000141753, ENSG00000142156, ENSG00000074181, ENSG00000087074, ENSG00000163453, ENSG00000129824, ENSG00000198467	33	0.37874
msigdb	Yes	Oligo_Astro	E4EA_vs_E2EA	E4EA_down	CRX_DN.V1_DN	3.90578e-06	0.000198107	-2.81389	-0.513094	ENSG00000102265, ENSG00000127920, ENSG00000176046, ENSG00000145721, ENSG00000178209, ENSG00000204977, ENSG00000149131, ENSG00000026508, ENSG00000158710, ENSG00000131095, ENSG00000105926, ENSG00000170340, ENSG00000221869, ENSG00000124762, ENSG00000138386, ENSG00000188643, ENSG00000171223, ENSG00000197956, ENSG00000084636, ENSG00000005020, ENSG00000113645, ENSG00000206503, ENSG00000067048	56	0.610527
msigdb	Yes	Oligo_Astro	E4EA_vs_E2EA	E4EA_down	CRX_DN.V1_UP	0.00291994	0.0365722	-2.40483	-0.469266	ENSG00000123836, ENSG00000204389, ENSG00000172403, ENSG00000092094, ENSG00000152763, ENSG00000204388, ENSG00000101400, ENSG00000154710, ENSG00000101384, ENSG00000240583, ENSG00000143416, ENSG00000065534, ENSG00000135090	35	0.119429
msigdb	Yes	Oligo_Astro	E4AA_vs_E2AA	E4AA_up	CRX_NRL_DN.V1_DN	0.00113998	0.0274441	2.25036	0.397549	ENSG00000256463, ENSG00000196358, ENSG00000163162, ENSG00000006125, ENSG00000054116, ENSG00000227051, ENSG00000116260, ENSG00000164418, ENSG00000113319, ENSG00000141699, ENSG00000178209, ENSG00000163629, ENSG00000230124, ENSG00000100503, ENSG00000164181, ENSG00000103978, ENSG00000249992, ENSG00000169504, ENSG00000189337, ENSG00000168280, ENSG00000106460, ENSG00000120738	68	0.191822
msigdb	Yes	Oligo_Astro	E4EA_vs_E2EA	E4EA_down	CSHL1_TARGET_GENES	2.55515e-05	0.000930283	-2.33689	-0.395903	ENSG00000115866, ENSG00000164683, ENSG00000092094, ENSG00000105655, ENSG00000115963, ENSG00000146648, ENSG00000143947, ENSG00000101126, ENSG00000137411, ENSG00000164066, ENSG00000139154, ENSG00000120008, ENSG00000114315, ENSG00000163659, ENSG00000149485, ENSG00000100345, ENSG00000135018, ENSG00000106617, ENSG00000065548, ENSG00000071051, ENSG00000145337, ENSG00000087074, ENSG00000140521, ENSG0000…	110	0.57561
msigdb	Yes	LC	E4AA_vs_E2AA	E4AA_down	CUI_DEVELOPING_HEART_5TH_WEEK_ATRIAL_CARDIOMYOCYTE	0.000459991	0.026012	-2.44039	-0.592947	ENSG00000183628, ENSG00000152661, ENSG00000213626, ENSG00000162599, ENSG00000272398, ENSG00000107562, ENSG00000245694, ENSG00000105409, ENSG00000205542, ENSG00000104824, ENSG00000145147	28	0.304053
msigdb	Yes	ACHE_SERT_Npep	E4AA_vs_E2AA	E4AA_down	CUI_DEVELOPING_HEART_C1_5TH_WEEK_CARDIAC_CELLS	0.00101998	0.0155442	-2.24757	-0.46723	ENSG00000044574, ENSG00000014641, ENSG00000154277, ENSG00000008394, ENSG00000133134, ENSG00000182054, ENSG00000160752, ENSG00000213190, ENSG00000079459, ENSG00000166922, ENSG00000106603, ENSG00000163382	51	0.202909
msigdb	Yes	ACHE_SERT_Npep	E4AA_vs_E2AA	E4AA_down	CUI_DEVELOPING_HEART_C2_CARDIOMYOCYTE	0.000739985	0.0118335	-2.40462	-0.51926	ENSG00000014641, ENSG00000114784, ENSG00000176171, ENSG00000178741, ENSG00000145494, ENSG00000165410, ENSG00000109107, ENSG00000182054, ENSG00000159199, ENSG00000120053, ENSG00000122873, ENSG00000067057, ENSG00000186439, ENSG00000114279, ENSG00000151729, ENSG00000250479, ENSG00000109846, ENSG00000185437, ENSG00000121769	38	0.238702
msigdb	Yes	Astro	E4AA_vs_E2AA	E4AA_down	CUI_DEVELOPING_HEART_C2_CARDIOMYOCYTE	0.00307994	0.0419788	-2.22268	-0.497946	ENSG00000186439, ENSG00000140795, ENSG00000014641, ENSG00000178741, ENSG00000114784, ENSG00000176171, ENSG00000151729, ENSG00000178053, ENSG00000109846, ENSG00000077157, ENSG00000165410, ENSG00000198729, ENSG00000185437, ENSG00000159199, ENSG00000120053	38	0.116266
msigdb	Yes	Oligo_Astro	E4AA_vs_E2AA	E4AA_down	CUI_DEVELOPING_HEART_C2_CARDIOMYOCYTE	0.00149997	0.0286395	-2.28753	-0.491017	ENSG00000109107, ENSG00000014641, ENSG00000176171, ENSG00000185437, ENSG00000120053, ENSG00000101400, ENSG00000182054, ENSG00000114279, ENSG00000067057, ENSG00000121769, ENSG00000250479, ENSG00000159199, ENSG00000145494, ENSG00000109846, ENSG00000178741, ENSG00000178053, ENSG00000140795	38	0.16702
msigdb	Yes	ACHE_SERT_Npep	E4EA_vs_E2EA	E4EA_down	CUI_DEVELOPING_HEART_C3_FIBROBLAST_LIKE_CELL	1.53158e-06	0.00015189	-2.80108	-0.569599	ENSG00000113140, ENSG00000101955, ENSG00000107562, ENSG00000162599, ENSG00000178695, ENSG00000071967, ENSG00000176046, ENSG00000077942, ENSG00000169439, ENSG00000011028, ENSG00000123384, ENSG00000135919, ENSG00000262655, ENSG00000111341, ENSG00000132561, ENSG00000142173, ENSG00000198832, ENSG00000159403, ENSG00000162998, ENSG00000186340, ENSG00000164692, ENSG00000118523, ENSG00000163430, ENSG0000…	55	0.643552
msigdb	Yes	Astro	E4EA_vs_E2EA	E4EA_down	CUI_DEVELOPING_HEART_C3_FIBROBLAST_LIKE_CELL	2.69996e-06	0.00022148	-2.73695	-0.565316	ENSG00000113140, ENSG00000135919, ENSG00000107562, ENSG00000176046, ENSG00000132561, ENSG00000162599, ENSG00000123384, ENSG00000163430, ENSG00000101955, ENSG00000049540, ENSG00000169439, ENSG00000071967, ENSG00000149131, ENSG00000178695, ENSG00000049449, ENSG00000262655, ENSG00000011028, ENSG00000159403, ENSG00000118523, ENSG00000142156, ENSG00000164692, ENSG00000105894, ENSG00000172638, ENSG0000…	55	0.627257
msigdb	Yes	LC	E4EA_vs_E2EA	E4EA_down	CUI_DEVELOPING_HEART_C3_FIBROBLAST_LIKE_CELL	1.08666e-06	0.000133709	-2.82366	-0.567093	ENSG00000113140, ENSG00000071967, ENSG00000111341, ENSG00000135919, ENSG00000186340, ENSG00000262655, ENSG00000162599, ENSG00000105894, ENSG00000087116, ENSG00000101955, ENSG00000176046, ENSG00000077942, ENSG00000159403, ENSG00000090006, ENSG00000169439, ENSG00000123384, ENSG00000178695, ENSG00000132561, ENSG00000163430, ENSG00000078596, ENSG00000164692, ENSG00000011028, ENSG00000163453, ENSG0000…	55	0.643552
msigdb	Yes	Oligo_Astro	E4EA_vs_E2EA	E4EA_down	CUI_DEVELOPING_HEART_C3_FIBROBLAST_LIKE_CELL	6.08773e-07	4.17009e-05	-3.01563	-0.55122	ENSG00000123384, ENSG00000102265, ENSG00000111341, ENSG00000113140, ENSG00000176046, ENSG00000077942, ENSG00000135919, ENSG00000262655, ENSG00000164692, ENSG00000169439, ENSG00000132561, ENSG00000142173, ENSG00000163430, ENSG00000149131, ENSG00000178695, ENSG00000071967, ENSG00000172638, ENSG00000185070, ENSG00000142156, ENSG00000159403, ENSG00000101955, ENSG00000138758, ENSG00000162599, ENSG0000…	55	0.659444
msigdb	Yes	ACHE_SERT_LC_WM	E4AA_vs_E2AA	E4AA_down	CUI_DEVELOPING_HEART_C4_ENDOTHELIAL_CELL	0.000459991	0.0144854	-2.20599	-0.413317	ENSG00000010278, ENSG00000261371, ENSG00000018408, ENSG00000168899, ENSG00000135318, ENSG00000073849, ENSG00000111275, ENSG00000128567, ENSG00000155366, ENSG00000104870, ENSG00000105971, ENSG00000168497, ENSG00000102755, ENSG00000105854, ENSG00000174059, ENSG00000067182, ENSG00000106991, ENSG00000024422, ENSG00000162407, ENSG00000005108, ENSG00000136237, ENSG00000076706, ENSG00000164330	75	0.304053
msigdb	Yes	ACHE_SERT_Npep	E4EA_vs_E2EA	E4EA_down	CUI_DEVELOPING_HEART_C4_ENDOTHELIAL_CELL	0.000299994	0.00881996	-2.21989	-0.437515	ENSG00000162407, ENSG00000136160, ENSG00000148175, ENSG00000114315, ENSG00000105854, ENSG00000111275, ENSG00000125968, ENSG00000168899, ENSG00000148400, ENSG00000135318, ENSG00000100979, ENSG00000188643, ENSG00000155366, ENSG00000088832, ENSG00000213625, ENSG00000117298, ENSG00000118257, ENSG00000018408, ENSG00000213719, ENSG00000141753, ENSG00000128849, ENSG00000107281, ENSG00000067182, ENSG0000…	75	0.37874
msigdb	Yes	Astro	E4EA_vs_E2EA	E4EA_down	CUI_DEVELOPING_HEART_C4_ENDOTHELIAL_CELL	0.00199996	0.0317912	-2.03871	-0.408259	ENSG00000162407, ENSG00000111275, ENSG00000125968, ENSG00000100979, ENSG00000136160, ENSG00000018408, ENSG00000137509, ENSG00000114315, ENSG00000150995, ENSG00000213625, ENSG00000105854, ENSG00000148400, ENSG00000148175, ENSG00000155366, ENSG00000107281, ENSG00000127920, ENSG00000128849, ENSG00000188643, ENSG00000147065, ENSG00000130202, ENSG00000168899	75	0.144487
msigdb	Yes	LC	E4EA_vs_E2EA	E4EA_down	CUI_DEVELOPING_HEART_C4_ENDOTHELIAL_CELL	0.000130369	0.00543094	-2.3241	-0.452527	ENSG00000162407, ENSG00000128849, ENSG00000105854, ENSG00000136160, ENSG00000155366, ENSG00000188643, ENSG00000168899, ENSG00000125968, ENSG00000127920, ENSG00000148175, ENSG00000100979, ENSG00000105971, ENSG00000024422, ENSG00000118257, ENSG00000148400, ENSG00000151689, ENSG00000111275, ENSG00000114315, ENSG00000135318, ENSG00000131477, ENSG00000185201, ENSG00000169851, ENSG00000213625	75	0.518848
msigdb	Yes	Oligo_Astro	E4EA_vs_E2EA	E4EA_down	CUI_DEVELOPING_HEART_C4_ENDOTHELIAL_CELL	2.11573e-08	1.91264e-06	-3.08926	-0.543804	ENSG00000127920, ENSG00000213719, ENSG00000162407, ENSG00000185201, ENSG00000155366, ENSG00000128849, ENSG00000125968, ENSG00000128567, ENSG00000018408, ENSG00000164330, ENSG00000148400, ENSG00000167772, ENSG00000172889, ENSG00000100979, ENSG00000148175, ENSG00000111275, ENSG00000136160, ENSG00000105854, ENSG00000147065, ENSG00000104870, ENSG00000168899, ENSG00000117298, ENSG00000141753, ENSG0000…	75	0.733762
msigdb	Yes	ACHE_SERT_Npep	E4EA_vs_E2EA	E4EA_down	CUI_DEVELOPING_HEART_C5_VALVAR_CELL	7.96085e-07	8.81598e-05	-2.32849	-0.437427	ENSG00000162407, ENSG00000130203, ENSG00000117318, ENSG00000148053, ENSG00000114315, ENSG00000154553, ENSG00000115738, ENSG00000106624, ENSG00000125398, ENSG00000100234, ENSG00000125968, ENSG00000101955, ENSG00000173905, ENSG00000204389, ENSG00000172201, ENSG00000197747, ENSG00000197956, ENSG00000176971, ENSG00000115461, ENSG00000038427, ENSG00000154380, ENSG00000113657, ENSG00000173918, ENSG0000…	136	0.659444
msigdb	Yes	Astro	E4EA_vs_E2EA	E4EA_down	CUI_DEVELOPING_HEART_C5_VALVAR_CELL	2.56238e-06	0.0002115	-2.26648	-0.432813	ENSG00000204389, ENSG00000162407, ENSG00000148053, ENSG00000125398, ENSG00000204388, ENSG00000115738, ENSG00000117318, ENSG00000125968, ENSG00000106624, ENSG00000114315, ENSG00000130203, ENSG00000120885, ENSG00000286190, ENSG00000172201, ENSG00000132561, ENSG00000154380, ENSG00000172403, ENSG00000170345, ENSG00000176971, ENSG00000101955, ENSG00000100234, ENSG00000113657, ENSG00000116132, ENSG0000…	136	0.627257
msigdb	Yes	LC	E4EA_vs_E2EA	E4EA_down	CUI_DEVELOPING_HEART_C5_VALVAR_CELL	0.000114498	0.00494015	-2.07989	-0.384822	ENSG00000162407, ENSG00000125398, ENSG00000130203, ENSG00000148053, ENSG00000111341, ENSG00000125148, ENSG00000100234, ENSG00000173905, ENSG00000125968, ENSG00000148671, ENSG00000101955, ENSG00000160307, ENSG00000104447, ENSG00000115738, ENSG00000106278, ENSG00000106624, ENSG00000176971, ENSG00000038427, ENSG00000117318, ENSG00000090006, ENSG00000064042, ENSG00000170540, ENSG00000116044, ENSG0000…	136	0.538434
msigdb	Yes	Oligo_Astro	E4EA_vs_E2EA	E4EA_down	CUI_DEVELOPING_HEART_C5_VALVAR_CELL	8.4717e-07	5.54583e-05	-2.43858	-0.405636	ENSG00000072110, ENSG00000148053, ENSG00000173905, ENSG00000106624, ENSG00000115738, ENSG00000111341, ENSG00000100234, ENSG00000149591, ENSG00000117318, ENSG00000162407, ENSG00000117143, ENSG00000204389, ENSG00000172403, ENSG00000104447, ENSG00000120885, ENSG00000132561, ENSG00000125398, ENSG00000172201, ENSG00000125968, ENSG00000105939, ENSG00000187479, ENSG00000022267, ENSG00000132002, ENSG0000…	136	0.659444
msigdb	Yes	ACHE_SERT_Npep	E4EA_vs_E2EA	E4EA_down	CUI_DEVELOPING_HEART_C6_EPICARDIAL_CELL	4.64032e-07	5.65736e-05	-2.51012	-0.482055	ENSG00000115380, ENSG00000152661, ENSG00000092621, ENSG00000008394, ENSG00000185650, ENSG00000105855, ENSG00000169715, ENSG00000113645, ENSG00000172201, ENSG00000158270, ENSG00000197747, ENSG00000071967, ENSG00000213145, ENSG00000176046, ENSG00000137573, ENSG00000162493, ENSG00000189350, ENSG00000092820, ENSG00000166033, ENSG00000197956, ENSG00000182326, ENSG00000117616, ENSG00000204580, ENSG0000…	100	0.674963
msigdb	Yes	Astro	E4EA_vs_E2EA	E4EA_down	CUI_DEVELOPING_HEART_C6_EPICARDIAL_CELL	4.94269e-06	0.000362892	-2.42624	-0.473691	ENSG00000115380, ENSG00000152661, ENSG00000140391, ENSG00000185650, ENSG00000213145, ENSG00000109472, ENSG00000105855, ENSG00000176046, ENSG00000117616, ENSG00000182326, ENSG00000008394, ENSG00000172201, ENSG00000113645, ENSG00000092820, ENSG00000158270, ENSG00000189350, ENSG00000204580, ENSG00000092621, ENSG00000088766, ENSG00000065154, ENSG00000120306, ENSG00000071967, ENSG00000134202, ENSG0000…	100	0.610527
msigdb	Yes	LC	E4EA_vs_E2EA	E4EA_down	CUI_DEVELOPING_HEART_C6_EPICARDIAL_CELL	2.33175e-05	0.00155711	-2.33585	-0.44286	ENSG00000115380, ENSG00000152661, ENSG00000071967, ENSG00000213145, ENSG00000169715, ENSG00000008394, ENSG00000113645, ENSG00000189350, ENSG00000158270, ENSG00000092621, ENSG00000148671, ENSG00000105855, ENSG00000137573, ENSG00000168743, ENSG00000176046, ENSG00000182326, ENSG00000162493, ENSG00000159403, ENSG00000092820, ENSG00000204580, ENSG00000109062, ENSG00000109472, ENSG00000172201, ENSG0000…	100	0.57561
msigdb	Yes	Oligo_Astro	E4EA_vs_E2EA	E4EA_down	CUI_DEVELOPING_HEART_C6_EPICARDIAL_CELL	0.000112242	0.0029478	-2.31992	-0.396687	ENSG00000182326, ENSG00000102265, ENSG00000115380, ENSG00000176046, ENSG00000185650, ENSG00000158270, ENSG00000152661, ENSG00000213145, ENSG00000109472, ENSG00000172201, ENSG00000189350, ENSG00000173486, ENSG00000149131, ENSG00000148671, ENSG00000137573, ENSG00000008394, ENSG00000092820, ENSG00000071967, ENSG00000185070, ENSG00000125730, ENSG00000117616, ENSG00000134202, ENSG00000169908, ENSG0000…	100	0.538434
msigdb	Yes	ACHE_SERT_Npep	E4AA_vs_E2AA	E4AA_down	CUI_DEVELOPING_HEART_C7_MAST_CELL	0.00287994	0.0363798	-1.97458	-0.396297	ENSG00000086061, ENSG00000120694, ENSG00000165646, ENSG00000011600, ENSG00000132965, ENSG00000158869, ENSG00000067064, ENSG00000162511, ENSG00000135821, ENSG00000197956, ENSG00000106565, ENSG00000128590, ENSG00000205352, ENSG00000157404, ENSG00000142669, ENSG00000095794, ENSG00000113269, ENSG00000012660, ENSG00000042493, ENSG00000111348	73	0.120261
msigdb	Yes	Astro	E4AA_vs_E2AA	E4AA_down	CUI_DEVELOPING_HEART_C7_MAST_CELL	0.00051999	0.0104068	-2.14121	-0.448502	ENSG00000132965, ENSG00000086061, ENSG00000011600, ENSG00000120694, ENSG00000135046, ENSG00000162511, ENSG00000158869, ENSG00000204389, ENSG00000087253, ENSG00000111348, ENSG00000042493, ENSG00000106565	73	0.285605
msigdb	Yes	ACHE_SERT_LC_WM	E4AA_vs_E2AA	E4AA_down	CUI_DEVELOPING_HEART_C8_MACROPHAGE	1.06716e-18	4.72718e-15	-3.44406	-0.613493	ENSG00000173369, ENSG00000019582, ENSG00000204525, ENSG00000204287, ENSG00000196126, ENSG00000168329, ENSG00000182578, ENSG00000204472, ENSG00000178573, ENSG00000130429, ENSG00000011600, ENSG00000162511, ENSG00000173372, ENSG00000124126, ENSG00000161921, ENSG00000082074, ENSG00000231389, ENSG00000168918, ENSG00000132965, ENSG00000179344, ENSG00000030582, ENSG00000026297, ENSG00000084070, ENSG0000…	127	1.11466
msigdb	Yes	ACHE_SERT_Npep	E4AA_vs_E2AA	E4AA_down	CUI_DEVELOPING_HEART_C8_MACROPHAGE	6.28794e-11	4.88658e-09	-2.71642	-0.521725	ENSG00000204525, ENSG00000168329, ENSG00000173369, ENSG00000204287, ENSG00000019582, ENSG00000231389, ENSG00000196126, ENSG00000182578, ENSG00000011600, ENSG00000178573, ENSG00000148908, ENSG00000132965, ENSG00000111229, ENSG00000158869, ENSG00000160255, ENSG00000173372, ENSG00000204472, ENSG00000162511, ENSG00000135821, ENSG00000102879, ENSG00000204482, ENSG00000126860, ENSG00000124491, ENSG0000…	127	0.839089
msigdb	Yes	Astro	E4AA_vs_E2AA	E4AA_down	CUI_DEVELOPING_HEART_C8_MACROPHAGE	1.48162e-16	4.5789e-14	-3.08221	-0.61822	ENSG00000168329, ENSG00000204287, ENSG00000019582, ENSG00000132965, ENSG00000196126, ENSG00000135218, ENSG00000231389, ENSG00000173369, ENSG00000204525, ENSG00000182578, ENSG00000011600, ENSG00000204472, ENSG00000179344, ENSG00000148908, ENSG00000173372, ENSG00000162511, ENSG00000051523, ENSG00000160255, ENSG00000166428, ENSG00000204257, ENSG00000204482, ENSG00000158869, ENSG00000178573, ENSG0000…	127	1.04763
msigdb	Yes	LC	E4AA_vs_E2AA	E4AA_down	CUI_DEVELOPING_HEART_C8_MACROPHAGE	2.9256e-09	2.59188e-06	-2.45244	-0.514732	ENSG00000204525, ENSG00000168329, ENSG00000182578, ENSG00000204287, ENSG00000196126, ENSG00000231389, ENSG00000204472, ENSG00000135821, ENSG00000126860, ENSG00000173369, ENSG00000118515, ENSG00000019582, ENSG00000177105, ENSG00000111348, ENSG00000178573, ENSG00000124126, ENSG00000161921, ENSG00000131669, ENSG00000124491, ENSG00000173372, ENSG00000131724, ENSG00000107738, ENSG00000070756, ENSG0000…	127	0.774939
msigdb	Yes	ACHE_SERT_Npep	E4AA_vs_E2AA	E4AA_down	CUI_DEVELOPING_HEART_C9_B_T_CELL	0.00297994	0.0373589	-2.04496	-0.416961	ENSG00000204525, ENSG00000133872, ENSG00000158869, ENSG00000160255, ENSG00000162511, ENSG00000102879, ENSG00000130429, ENSG00000206503, ENSG00000102760, ENSG00000186469, ENSG00000125354, ENSG00000127824, ENSG00000070756, ENSG00000150593, ENSG00000147010, ENSG00000111348, ENSG00000134996, ENSG00000072818, ENSG00000153310	62	0.118213
msigdb	Yes	Oligo_Astro	E4AA_vs_E2AA	E4AA_down	CUI_DEVELOPING_HEART_CARDIAC_FIBROBLASTS	0.000879982	0.0192972	-2.28321	-0.478169	ENSG00000111640, ENSG00000109107, ENSG00000085662, ENSG00000067225, ENSG00000014641, ENSG00000176171, ENSG00000185437, ENSG00000120053, ENSG00000131174, ENSG00000255690, ENSG00000114279, ENSG00000121769, ENSG00000135390, ENSG00000109846, ENSG00000178741, ENSG00000136546	46	0.218641
msigdb	Yes	ACHE_SERT_Npep	E4EA_vs_E2EA	E4EA_down	CUI_DEVELOPING_HEART_COMPACT_VENTRICULAR_CARDIOMYOCYTE	0.000375947	0.0100592	-2.63275	-0.572291	ENSG00000113140, ENSG00000152583, ENSG00000026025, ENSG00000136826, ENSG00000106211, ENSG00000109107, ENSG00000164708, ENSG00000111341, ENSG00000142173, ENSG00000145012, ENSG00000164692, ENSG00000145824, ENSG00000131981, ENSG00000142156, ENSG00000022267	32	0.498493
msigdb	Yes	Oligo_Astro	E4EA_vs_E2EA	E4EA_down	CUI_DEVELOPING_HEART_COMPACT_VENTRICULAR_CARDIOMYOCYTE	2.83439e-05	0.00100712	-2.98864	-0.592263	ENSG00000111341, ENSG00000113140, ENSG00000026025, ENSG00000136826, ENSG00000164692, ENSG00000152583, ENSG00000142173, ENSG00000022267, ENSG00000234745, ENSG00000109107, ENSG00000142156, ENSG00000106211, ENSG00000174059, ENSG00000115414, ENSG00000131981, ENSG00000129824, ENSG00000164708, ENSG00000049540, ENSG00000011465	32	0.57561
msigdb	Yes	ACHE_SERT_LC_WM	E4AA_vs_E2AA	E4AA_down	CUI_DEVELOPING_HEART_CORONARY_VASCULAR_ENDOTHELIAL_CELL	0.00219996	0.0467016	-2.55416	-0.579169	ENSG00000019582, ENSG00000189058, ENSG00000154721, ENSG00000081189, ENSG00000102760, ENSG00000137831, ENSG00000168497	20	0.137718
msigdb	Yes	ACHE_SERT_Npep	E4EA_vs_E2EA	E4EA_down	CUI_DEVELOPING_HEART_ENDOCARDIAL_CELL	0.00293994	0.0384915	-2.39306	-0.532539	ENSG00000168077, ENSG00000135916, ENSG00000101955, ENSG00000135318, ENSG00000151491, ENSG00000127241, ENSG00000164708, ENSG00000128849	27	0.119019
msigdb	Yes	ACHE_SERT_Npep	E4EA_vs_E2EA	E4EA_down	CUI_DEVELOPING_HEART_SMOOTH_MUSCLE_CELL	6.18698e-06	0.000454248	-3.16776	-0.73241	ENSG00000113140, ENSG00000148053, ENSG00000115738, ENSG00000158270, ENSG00000077942, ENSG00000197956, ENSG00000182326, ENSG00000182463, ENSG00000159403, ENSG00000109472, ENSG00000141753, ENSG00000164692, ENSG00000107281, ENSG00000106538, ENSG00000120129, ENSG00000049540	21	0.610527
msigdb	Yes	Astro	E4EA_vs_E2EA	E4EA_down	CUI_DEVELOPING_HEART_SMOOTH_MUSCLE_CELL	2.60529e-07	2.98463e-05	-3.25154	-0.766903	ENSG00000148053, ENSG00000113140, ENSG00000115738, ENSG00000109472, ENSG00000182326, ENSG00000158270, ENSG00000120129, ENSG00000049540, ENSG00000106538, ENSG00000091986, ENSG00000159403, ENSG00000107281, ENSG00000164692, ENSG00000077942	21	0.674963
msigdb	Yes	LC	E4EA_vs_E2EA	E4EA_down	CUI_DEVELOPING_HEART_SMOOTH_MUSCLE_CELL	0.00013717	0.00566105	-2.92908	-0.67107	ENSG00000113140, ENSG00000148053, ENSG00000158270, ENSG00000115738, ENSG00000182326, ENSG00000077942, ENSG00000159403, ENSG00000109472, ENSG00000078596, ENSG00000164692	21	0.518848
msigdb	Yes	Oligo_Astro	E4EA_vs_E2EA	E4EA_down	CUI_DEVELOPING_HEART_SMOOTH_MUSCLE_CELL	3.26102e-08	2.814e-06	-3.60446	-0.771787	ENSG00000148053, ENSG00000182326, ENSG00000115738, ENSG00000113140, ENSG00000158270, ENSG00000077942, ENSG00000109472, ENSG00000164692, ENSG00000120129, ENSG00000141753, ENSG00000159403, ENSG00000197956, ENSG00000091986	21	0.719513
msigdb	Yes	ACHE_SERT_Npep	E4EA_vs_E2EA	E4EA_down	CUI_DEVELOPING_HEART_TRABECULAR_ATRIAL_CARDIOMYOCYTE	0.00203996	0.0300211	-1.81893	-0.340547	ENSG00000189056, ENSG00000116729, ENSG00000100234, ENSG00000089472, ENSG00000171867, ENSG00000112715, ENSG00000173905, ENSG00000052126, ENSG00000135063, ENSG00000100201, ENSG00000152078, ENSG00000213625, ENSG00000074695, ENSG00000109046, ENSG00000213853, ENSG00000139324, ENSG00000083857, ENSG00000139163, ENSG00000132688, ENSG00000198947, ENSG00000057019, ENSG00000168575, ENSG00000109472, ENSG0000…	142	0.143054
msigdb	Yes	Astro	E4EA_vs_E2EA	E4EA_down	CUI_DEVELOPING_HEART_TRABECULAR_ATRIAL_CARDIOMYOCYTE	0.00129997	0.0236002	-1.83146	-0.348731	ENSG00000116729, ENSG00000109472, ENSG00000198947, ENSG00000171867, ENSG00000196576, ENSG00000083857, ENSG00000089472, ENSG00000100201, ENSG00000112715, ENSG00000100234, ENSG00000213625, ENSG00000173402, ENSG00000127603, ENSG00000134716, ENSG00000122884, ENSG00000152078, ENSG00000173905, ENSG00000198843, ENSG00000198363, ENSG00000135535, ENSG00000150093, ENSG00000052126, ENSG00000057019, ENSG0000…	142	0.179519
msigdb	Yes	LC	E4EA_vs_E2EA	E4EA_down	CUI_DEVELOPING_HEART_TRABECULAR_ATRIAL_CARDIOMYOCYTE	0.00291994	0.0443971	-1.79984	-0.331864	ENSG00000116729, ENSG00000198947, ENSG00000089472, ENSG00000132688, ENSG00000100234, ENSG00000173905, ENSG00000083857, ENSG00000171867, ENSG00000122884, ENSG00000100201, ENSG00000172037, ENSG00000198363, ENSG00000099194, ENSG00000109472, ENSG00000127603, ENSG00000141736, ENSG00000065243, ENSG00000133657, ENSG00000068650, ENSG00000052126, ENSG00000173402, ENSG00000082641, ENSG00000112715, ENSG0000…	142	0.119429
msigdb	Yes	Oligo_Astro	E4AA_vs_E2AA	E4AA_up	CUI_DEVELOPING_HEART_TRABECULAR_ATRIAL_CARDIOMYOCYTE	2.22005e-05	0.00129966	2.27492	0.373345	ENSG00000182871, ENSG00000117899, ENSG00000134313, ENSG00000127603, ENSG00000175265, ENSG00000138688, ENSG00000251562, ENSG00000170340, ENSG00000151914, ENSG00000132688, ENSG00000145495, ENSG00000108848, ENSG00000162601, ENSG00000112992, ENSG00000198947, ENSG00000113649, ENSG00000099194, ENSG00000198843, ENSG00000128591, ENSG00000106771, ENSG00000075790, ENSG00000110911, ENSG00000143995, ENSG0000…	142	0.57561
msigdb	Yes	ACHE_SERT_LC_WM	E4EA_vs_E2EA	E4EA_down	CUI_DEVELOPING_HEART_VASCULAR_ENDOTHELIAL_CELL	4.91102e-05	0.0115804	-2.33541	-0.389933	ENSG00000168209, ENSG00000117984, ENSG00000183087, ENSG00000152661, ENSG00000134138, ENSG00000115380, ENSG00000111341, ENSG00000127528, ENSG00000121898, ENSG00000137573, ENSG00000101439, ENSG00000087074, ENSG00000104332, ENSG00000100345, ENSG00000170962, ENSG00000271447, ENSG00000176978, ENSG00000130707, ENSG00000185567, ENSG00000136603, ENSG00000204389, ENSG00000204388, ENSG00000164125, ENSG0000…	111	0.557332
msigdb	Yes	ACHE_SERT_Npep	E4EA_vs_E2EA	E4EA_down	CUI_DEVELOPING_HEART_VASCULAR_ENDOTHELIAL_CELL	6.03519e-05	0.00270039	-2.18354	-0.41625	ENSG00000115380, ENSG00000152661, ENSG00000165092, ENSG00000101439, ENSG00000127528, ENSG00000105976, ENSG00000173905, ENSG00000204389, ENSG00000136826, ENSG00000137573, ENSG00000170962, ENSG00000177606, ENSG00000162496, ENSG00000166033, ENSG00000011028, ENSG00000115457, ENSG00000160111, ENSG00000164125, ENSG00000135919, ENSG00000120885, ENSG00000162692, ENSG00000213853, ENSG00000003096, ENSG0000…	111	0.557332
msigdb	Yes	Astro	E4EA_vs_E2EA	E4EA_down	CUI_DEVELOPING_HEART_VASCULAR_ENDOTHELIAL_CELL	4.20017e-08	6.13364e-06	-2.60249	-0.50397	ENSG00000204389, ENSG00000177606, ENSG00000115380, ENSG00000152661, ENSG00000204388, ENSG00000135919, ENSG00000109472, ENSG00000165092, ENSG00000168209, ENSG00000101439, ENSG00000120885, ENSG00000166165, ENSG00000104332, ENSG00000115457, ENSG00000134107, ENSG00000127528, ENSG00000049540, ENSG00000106823, ENSG00000164125, ENSG00000173905, ENSG00000162692, ENSG00000121898, ENSG00000011028, ENSG0000…	111	0.719513
msigdb	Yes	LC	E4EA_vs_E2EA	E4EA_down	CUI_DEVELOPING_HEART_VASCULAR_ENDOTHELIAL_CELL	0.000439991	0.0121057	-2.0919	-0.393158	ENSG00000115380, ENSG00000152661, ENSG00000165092, ENSG00000111341, ENSG00000101439, ENSG00000132688, ENSG00000135919, ENSG00000173905, ENSG00000105894, ENSG00000162692, ENSG00000127528, ENSG00000136826, ENSG00000137573, ENSG00000168209, ENSG00000159403, ENSG00000090006, ENSG00000164125, ENSG00000134107, ENSG00000107317, ENSG00000109472, ENSG00000105976, ENSG00000102804, ENSG00000162496, ENSG0000…	111	0.311045
msigdb	Yes	Oligo_Astro	E4EA_vs_E2EA	E4EA_down	CUI_DEVELOPING_HEART_VASCULAR_ENDOTHELIAL_CELL	1.32623e-06	8.01105e-05	-2.65113	-0.448792	ENSG00000173905, ENSG00000115380, ENSG00000111341, ENSG00000152661, ENSG00000136826, ENSG00000135919, ENSG00000204389, ENSG00000109472, ENSG00000127528, ENSG00000177606, ENSG00000162692, ENSG00000120885, ENSG00000168209, ENSG00000142227, ENSG00000115457, ENSG00000101439, ENSG00000137573, ENSG00000165092, ENSG00000204388, ENSG00000078808, ENSG00000134107, ENSG00000130303, ENSG00000100345, ENSG0000…	111	0.643552
msigdb	Yes	Oligo_Astro	E4AA_vs_E2AA	E4AA_down	CUI_TCF21_TARGETS_2_UP	0.00113998	0.0234871	-1.70691	-0.31341	ENSG00000117592, ENSG00000051523, ENSG00000133169, ENSG00000127445, ENSG00000198931, ENSG00000116106, ENSG00000183628, ENSG00000152661, ENSG00000248487, ENSG00000204628, ENSG00000165566, ENSG00000183087, ENSG00000007255, ENSG00000115226, ENSG00000168268, ENSG00000101294, ENSG00000163517, ENSG00000006118, ENSG00000092621, ENSG00000178980, ENSG00000138363, ENSG00000120885, ENSG00000177156, ENSG0000…	218	0.191822
msigdb	Yes	Astro	E4EA_vs_E2EA	E4EA_down	CUI_TCF21_TARGETS_UP	0.00199996	0.0317912	-2.5304	-0.607499	ENSG00000115457, ENSG00000092621, ENSG00000172817, ENSG00000114115, ENSG00000142156, ENSG00000113361, ENSG00000105894, ENSG00000116106, ENSG00000142173, ENSG00000038427	19	0.144487
msigdb	Yes	ACHE_SERT_LC_WM	E4EA_vs_E2EA	E4EA_down	CYCLIN_D1_KE_.V1_UP	0.000316707	0.0351438	-2.26256	-0.381747	ENSG00000125968, ENSG00000011485, ENSG00000150594, ENSG00000138835, ENSG00000126214, ENSG00000130208, ENSG00000100304, ENSG00000134769, ENSG00000141568, ENSG00000132507, ENSG00000188536, ENSG00000008710, ENSG00000185024, ENSG00000188338, ENSG00000127241, ENSG00000165688, ENSG00000099204, ENSG00000213145, ENSG00000204388, ENSG00000126012, ENSG00000136738, ENSG00000124788, ENSG00000123143, ENSG0000…	100	0.498493
msigdb	Yes	Oligo_Astro	E4EA_vs_E2EA	E4EA_down	CYCLIN_D1_KE_.V1_UP	0.00020292	0.00487633	-2.25309	-0.385259	ENSG00000134769, ENSG00000136826, ENSG00000213145, ENSG00000068120, ENSG00000132507, ENSG00000125968, ENSG00000185885, ENSG00000127241, ENSG00000110330, ENSG00000008710, ENSG00000130208, ENSG00000204388, ENSG00000188338, ENSG00000135063, ENSG00000136738, ENSG00000112977, ENSG00000166794, ENSG00000188536, ENSG00000221869, ENSG00000124762, ENSG00000141568, ENSG00000196937, ENSG00000072210	100	0.518848
msigdb	Yes	LC	E4EA_vs_E2EA	E4EA_down	DACOSTA_ERCC3_ALLELE_XPCS_VS_TTD_DN	0.00149997	0.0279567	-2.64473	-0.617256	ENSG00000162407, ENSG00000011201, ENSG00000105894, ENSG00000038427, ENSG00000118418, ENSG00000124766, ENSG00000182253, ENSG00000131477, ENSG00000164692, ENSG00000011021, ENSG00000147852, ENSG00000164687	19	0.16702
msigdb	Yes	ACHE_SERT_LC_WM	E4AA_vs_E2AA	E4AA_up	DACOSTA_UV_RESPONSE_VIA_ERCC3_COMMON_DN	0.00013717	0.0230742	1.79499	0.288627	ENSG00000153250, ENSG00000108395, ENSG00000121741, ENSG00000020577, ENSG00000112159, ENSG00000113575, ENSG00000009413, ENSG00000112186, ENSG00000107929, ENSG00000024048, ENSG00000040341, ENSG00000243156, ENSG00000134107, ENSG00000095002, ENSG00000179912, ENSG00000104320, ENSG00000145555, ENSG00000125968, ENSG00000118263, ENSG00000157654, ENSG00000138095, ENSG00000066136, ENSG00000151693, ENSG0000…	343	0.518848
msigdb	Yes	ACHE_SERT_Npep	E4AA_vs_E2AA	E4AA_up	DACOSTA_UV_RESPONSE_VIA_ERCC3_COMMON_DN	3.73059e-08	9.53382e-06	2.1888	0.330625	ENSG00000070961, ENSG00000185551, ENSG00000118523, ENSG00000118200, ENSG00000118263, ENSG00000172939, ENSG00000168280, ENSG00000118689, ENSG00000067082, ENSG00000198825, ENSG00000132424, ENSG00000134138, ENSG00000122042, ENSG00000078142, ENSG00000117523, ENSG00000197969, ENSG00000204120, ENSG00000143776, ENSG00000100320, ENSG00000146247, ENSG00000134852, ENSG00000152795, ENSG00000152127, ENSG0000…	343	0.719513
msigdb	Yes	Astro	E4EA_vs_E2EA	E4EA_down	DACOSTA_UV_RESPONSE_VIA_ERCC3_COMMON_DN	1.61714e-06	0.000140459	-1.8809	-0.342501	ENSG00000142871, ENSG00000177606, ENSG00000125968, ENSG00000137693, ENSG00000107562, ENSG00000137942, ENSG00000119139, ENSG00000083857, ENSG00000136754, ENSG00000138685, ENSG00000113645, ENSG00000143514, ENSG00000134107, ENSG00000112531, ENSG00000117525, ENSG00000139687, ENSG00000120129, ENSG00000055208, ENSG00000165322, ENSG00000151491, ENSG00000175029, ENSG00000133961, ENSG00000073712, ENSG0000…	343	0.643552
msigdb	Yes	LC	E4EA_vs_E2EA	E4EA_down	DACOSTA_UV_RESPONSE_VIA_ERCC3_COMMON_DN	0.000759985	0.0176564	-1.61731	-0.28439	ENSG00000113645, ENSG00000134986, ENSG00000108175, ENSG00000186340, ENSG00000125968, ENSG00000083857, ENSG00000112531, ENSG00000132424, ENSG00000145555, ENSG00000115020, ENSG00000084676, ENSG00000151491, ENSG00000142871, ENSG00000102753, ENSG00000156052, ENSG00000131626, ENSG00000123066, ENSG00000146648, ENSG00000132970, ENSG00000186908, ENSG00000134107, ENSG00000064042, ENSG00000135365, ENSG0000…	343	0.235496
msigdb	Yes	Oligo_Astro	E4AA_vs_E2AA	E4AA_up	DACOSTA_UV_RESPONSE_VIA_ERCC3_COMMON_DN	1.73388e-18	2.30415e-14	2.81291	0.436981	ENSG00000121741, ENSG00000136068, ENSG00000123636, ENSG00000091157, ENSG00000138688, ENSG00000157617, ENSG00000118689, ENSG00000118200, ENSG00000153827, ENSG00000038382, ENSG00000151914, ENSG00000152127, ENSG00000121892, ENSG00000145495, ENSG00000004897, ENSG00000170396, ENSG00000162402, ENSG00000134744, ENSG00000140694, ENSG00000107929, ENSG00000196730, ENSG00000151247, ENSG00000174306, ENSG0000…	343	1.11466
msigdb	Yes	ACHE_SERT_LC_WM	E4EA_vs_E2EA	E4EA_down	DACOSTA_UV_RESPONSE_VIA_ERCC3_TTD_UP	0.000299994	0.0343674	-2.62102	-0.491267	ENSG00000167508, ENSG00000179218, ENSG00000196923, ENSG00000130066, ENSG00000141736, ENSG00000172270, ENSG00000196924, ENSG00000161955, ENSG00000073008, ENSG00000102178, ENSG00000071462, ENSG00000173486, ENSG00000105223, ENSG00000002330, ENSG00000143819, ENSG00000106244	43	0.37874
msigdb	Yes	Oligo_Astro	E4EA_vs_E2EA	E4EA_down	DACOSTA_UV_RESPONSE_VIA_ERCC3_TTD_UP	0.00107998	0.0180073	-2.45187	-0.464205	ENSG00000196924, ENSG00000141736, ENSG00000173486, ENSG00000128626, ENSG00000198356, ENSG00000196923, ENSG00000179218, ENSG00000102178, ENSG00000161955, ENSG00000115694, ENSG00000073008, ENSG00000172270, ENSG00000124222, ENSG00000167508, ENSG00000130066, ENSG00000071462	43	0.197133
msigdb	Yes	Oligo_Astro	E4AA_vs_E2AA	E4AA_down	DACOSTA_UV_RESPONSE_VIA_ERCC3_UP	2.42481e-06	0.000127365	-2.04825	-0.376804	ENSG00000161955, ENSG00000136156, ENSG00000127824, ENSG00000137267, ENSG00000099977, ENSG00000128626, ENSG00000187608, ENSG00000161011, ENSG00000248487, ENSG00000119640, ENSG00000159348, ENSG00000102225, ENSG00000125505, ENSG00000103018, ENSG00000160932, ENSG00000242110, ENSG00000068078, ENSG00000182054, ENSG00000077312, ENSG00000167779, ENSG00000206503, ENSG00000102103, ENSG00000175061, ENSG0000…	209	0.627257
msigdb	Yes	ACHE_SERT_Npep	E4AA_vs_E2AA	E4AA_down	DAIRKEE_CANCER_PRONE_RESPONSE_BPA	0.00417992	0.049419	-2.18875	-0.471113	ENSG00000090266, ENSG00000151552, ENSG00000135821, ENSG00000109606, ENSG00000197061, ENSG00000167088, ENSG00000125977, ENSG00000143179, ENSG00000126602, ENSG00000106588, ENSG00000116120, ENSG00000179115, ENSG00000140263, ENSG00000073578, ENSG00000115457, ENSG00000099901, ENSG00000173692, ENSG00000100714, ENSG00000165458	39	0.0997043
msigdb	Yes	ACHE_SERT_Npep	E4AA_vs_E2AA	E4AA_down	DAIRKEE_CANCER_PRONE_RESPONSE_BPA_E2	0.00049999	0.00849663	-2.09688	-0.41704	ENSG00000132437, ENSG00000117592, ENSG00000111640, ENSG00000117395, ENSG00000154518, ENSG00000120438, ENSG00000136810, ENSG00000174748, ENSG00000168743, ENSG00000204482, ENSG00000176340, ENSG00000110321, ENSG00000100902, ENSG00000173660, ENSG00000213619, ENSG00000119396, ENSG00000137154, ENSG00000163931, ENSG00000162244, ENSG00000134001	81	0.291377
msigdb	Yes	Astro	E4AA_vs_E2AA	E4AA_down	DAIRKEE_CANCER_PRONE_RESPONSE_BPA_E2	0.00145997	0.0237764	-2.02438	-0.420221	ENSG00000120438, ENSG00000204482, ENSG00000117395, ENSG00000154518, ENSG00000132437, ENSG00000117592, ENSG00000198830, ENSG00000119396, ENSG00000137154, ENSG00000174748, ENSG00000163931, ENSG00000173660, ENSG00000176340, ENSG00000092199, ENSG00000174444, ENSG00000167315, ENSG00000179456, ENSG00000132475, ENSG00000110321, ENSG00000163517, ENSG00000104529, ENSG00000105202, ENSG00000213619, ENSG0000…	81	0.169312
msigdb	Yes	ACHE_SERT_Npep	E4AA_vs_E2AA	E4AA_down	DANG_MYC_TARGETS_UP	9.21252e-11	7.0766e-09	-2.89582	-0.567742	ENSG00000109971, ENSG00000161970, ENSG00000111640, ENSG00000115541, ENSG00000243678, ENSG00000131469, ENSG00000083845, ENSG00000134333, ENSG00000154277, ENSG00000110700, ENSG00000136810, ENSG00000008394, ENSG00000164032, ENSG00000075415, ENSG00000239672, ENSG00000163682, ENSG00000167085, ENSG00000196262, ENSG00000147403, ENSG00000160213, ENSG00000115816, ENSG00000171497, ENSG00000170606, ENSG0000…	95	0.839089
msigdb	Yes	Astro	E4AA_vs_E2AA	E4AA_down	DANG_MYC_TARGETS_UP	1.94329e-06	8.25062e-05	-2.40193	-0.491781	ENSG00000109971, ENSG00000164032, ENSG00000115541, ENSG00000131469, ENSG00000161970, ENSG00000075415, ENSG00000239672, ENSG00000132646, ENSG00000187514, ENSG00000110700, ENSG00000105193, ENSG00000167526, ENSG00000116251, ENSG00000144381, ENSG00000163682, ENSG00000171497, ENSG00000162961, ENSG00000108654, ENSG00000134333, ENSG00000160213, ENSG00000147403, ENSG00000083845, ENSG00000243678, ENSG0000…	95	0.627257
msigdb	Yes	Oligo_Astro	E4EA_vs_E2EA	E4EA_down	DANG_REGULATED_BY_MYC_DN	0.000559989	0.0110739	-1.95814	-0.321507	ENSG00000148926, ENSG00000112715, ENSG00000115738, ENSG00000111341, ENSG00000113140, ENSG00000185650, ENSG00000117318, ENSG00000141736, ENSG00000136826, ENSG00000164692, ENSG00000171444, ENSG00000117525, ENSG00000162692, ENSG00000121064, ENSG00000113721, ENSG00000108654, ENSG00000163430, ENSG00000120129, ENSG00000186468, ENSG00000140416, ENSG00000137575, ENSG00000147065, ENSG00000104870, ENSG0000…	161	0.27502
msigdb	Yes	ACHE_SERT_Npep	E4AA_vs_E2AA	E4AA_down	DARWICHE_PAPILLOMA_RISK_HIGH_UP	4.96715e-05	0.00113028	-2.26854	-0.446638	ENSG00000088986, ENSG00000115484, ENSG00000145425, ENSG00000133872, ENSG00000134333, ENSG00000198918, ENSG00000116161, ENSG00000096080, ENSG00000136810, ENSG00000171314, ENSG00000164032, ENSG00000151552, ENSG00000102144, ENSG00000139684, ENSG00000114942, ENSG00000106991, ENSG00000171159, ENSG00000145912, ENSG00000161921, ENSG00000111666, ENSG00000101084, ENSG00000116044, ENSG00000074800, ENSG0000…	90	0.557332
msigdb	Yes	Astro	E4AA_vs_E2AA	E4AA_down	DARWICHE_PAPILLOMA_RISK_HIGH_UP	0.00257995	0.0367076	-1.92682	-0.396225	ENSG00000088986, ENSG00000185681, ENSG00000115484, ENSG00000164032, ENSG00000145425, ENSG00000105697, ENSG00000102144, ENSG00000151552, ENSG00000133872, ENSG00000114942, ENSG00000163191, ENSG00000198843, ENSG00000116161, ENSG00000144381, ENSG00000198918, ENSG00000101084, ENSG00000161921, ENSG00000139684, ENSG00000134333, ENSG00000164828, ENSG00000167755, ENSG00000151348, ENSG00000171314, ENSG0000…	90	0.127105
msigdb	Yes	Oligo_Astro	E4AA_vs_E2AA	E4AA_down	DARWICHE_PAPILLOMA_RISK_HIGH_UP	0.000266582	0.00748966	-2.15655	-0.421146	ENSG00000134333, ENSG00000074800, ENSG00000171314, ENSG00000151552, ENSG00000088986, ENSG00000164032, ENSG00000102144, ENSG00000096080, ENSG00000116161, ENSG00000145425, ENSG00000161921, ENSG00000111666, ENSG00000198918, ENSG00000167601, ENSG00000255198, ENSG00000115484, ENSG00000160932, ENSG00000136810, ENSG00000152954, ENSG00000130287, ENSG00000114942, ENSG00000105697, ENSG00000163191, ENSG0000…	90	0.498493
msigdb	Yes	ACHE_SERT_Npep	E4AA_vs_E2AA	E4AA_down	DARWICHE_PAPILLOMA_RISK_LOW_UP	1.20645e-06	4.42886e-05	-2.46354	-0.482081	ENSG00000088986, ENSG00000145425, ENSG00000133872, ENSG00000134333, ENSG00000198918, ENSG00000116161, ENSG00000120438, ENSG00000136810, ENSG00000171314, ENSG00000164032, ENSG00000142192, ENSG00000151552, ENSG00000034713, ENSG00000102144, ENSG00000139684, ENSG00000213123, ENSG00000114942, ENSG00000106991, ENSG00000171159, ENSG00000145912, ENSG00000111666, ENSG00000101084, ENSG00000116044, ENSG0000…	97	0.643552
msigdb	Yes	Oligo_Astro	E4AA_vs_E2AA	E4AA_down	DARWICHE_PAPILLOMA_RISK_LOW_UP	0.00273995	0.0454004	-1.88234	-0.365099	ENSG00000134333, ENSG00000074800, ENSG00000171314, ENSG00000151552, ENSG00000088986, ENSG00000164032, ENSG00000102144, ENSG00000213123, ENSG00000116161, ENSG00000145425, ENSG00000111666, ENSG00000198918, ENSG00000167601, ENSG00000255198, ENSG00000160932, ENSG00000159720, ENSG00000136810, ENSG00000114942, ENSG00000105697, ENSG00000163191, ENSG00000144381, ENSG00000135940	97	0.123314
msigdb	Yes	ACHE_SERT_Npep	E4AA_vs_E2AA	E4AA_down	DARWICHE_SKIN_TUMOR_PROMOTER_UP	7.29439e-06	0.000215411	-2.40141	-0.472797	ENSG00000088986, ENSG00000115484, ENSG00000142168, ENSG00000145425, ENSG00000134333, ENSG00000120438, ENSG00000096080, ENSG00000171314, ENSG00000164032, ENSG00000151552, ENSG00000034713, ENSG00000102144, ENSG00000139684, ENSG00000213123, ENSG00000114942, ENSG00000106991, ENSG00000171159, ENSG00000145912, ENSG00000168894, ENSG00000161921, ENSG00000111666, ENSG00000101084, ENSG00000244462, ENSG0000…	90	0.610527
msigdb	Yes	Oligo_Astro	E4AA_vs_E2AA	E4AA_down	DARWICHE_SKIN_TUMOR_PROMOTER_UP	9.53214e-05	0.00314324	-2.2476	-0.438926	ENSG00000134333, ENSG00000074800, ENSG00000171314, ENSG00000151552, ENSG00000088986, ENSG00000164032, ENSG00000102144, ENSG00000096080, ENSG00000213123, ENSG00000145425, ENSG00000187446, ENSG00000161921, ENSG00000111666, ENSG00000167601, ENSG00000255198, ENSG00000115484, ENSG00000160932, ENSG00000159720, ENSG00000142168, ENSG00000152954, ENSG00000130287, ENSG00000114942, ENSG00000196547, ENSG0000…	90	0.538434
msigdb	Yes	ACHE_SERT_Npep	E4AA_vs_E2AA	E4AA_down	DARWICHE_SQUAMOUS_CELL_CARCINOMA_UP	1.46608e-05	0.000383519	-2.28466	-0.447076	ENSG00000088986, ENSG00000115484, ENSG00000142168, ENSG00000133872, ENSG00000134333, ENSG00000198918, ENSG00000116161, ENSG00000120438, ENSG00000096080, ENSG00000136810, ENSG00000171314, ENSG00000164032, ENSG00000151552, ENSG00000102144, ENSG00000139684, ENSG00000114942, ENSG00000106991, ENSG00000145912, ENSG00000168894, ENSG00000161921, ENSG00000111666, ENSG00000101084, ENSG00000116044, ENSG0000…	97	0.593325
msigdb	Yes	Astro	E4AA_vs_E2AA	E4AA_down	DARWICHE_SQUAMOUS_CELL_CARCINOMA_UP	0.00187996	0.0288819	-1.923	-0.393281	ENSG00000088986, ENSG00000185681, ENSG00000120438, ENSG00000115484, ENSG00000164032, ENSG00000118785, ENSG00000102144, ENSG00000142168, ENSG00000151552, ENSG00000133872, ENSG00000114942, ENSG00000163191, ENSG00000116161, ENSG00000144381, ENSG00000198918, ENSG00000101084, ENSG00000161921, ENSG00000139684, ENSG00000134333, ENSG00000164828, ENSG00000167755, ENSG00000151348, ENSG00000109610, ENSG0000…	97	0.14906
msigdb	Yes	Oligo_Astro	E4AA_vs_E2AA	E4AA_down	DARWICHE_SQUAMOUS_CELL_CARCINOMA_UP	0.000339993	0.00900034	-2.09258	-0.405878	ENSG00000134333, ENSG00000074800, ENSG00000171314, ENSG00000151552, ENSG00000088986, ENSG00000164032, ENSG00000102144, ENSG00000096080, ENSG00000116161, ENSG00000187446, ENSG00000161921, ENSG00000111666, ENSG00000198918, ENSG00000167601, ENSG00000255198, ENSG00000115484, ENSG00000160932, ENSG00000142168, ENSG00000136810, ENSG00000152954, ENSG00000130287, ENSG00000114942, ENSG00000196547, ENSG0000…	97	0.355054
msigdb	Yes	Astro	E4AA_vs_E2AA	E4AA_down	DAUER_STAT3_TARGETS_DN	0.00319994	0.0431277	-2.45059	-0.60034	ENSG00000204388, ENSG00000204389, ENSG00000156411, ENSG00000002549, ENSG00000162616, ENSG00000117318, ENSG00000115415	20	0.114051
msigdb	Yes	Oligo_Astro	E4EA_vs_E2EA	E4EA_down	DAUER_STAT3_TARGETS_UP	0.00109998	0.018272	-2.65168	-0.545129	ENSG00000148926, ENSG00000135744, ENSG00000162407, ENSG00000170525, ENSG00000177606, ENSG00000145780, ENSG00000125730, ENSG00000221869, ENSG00000108691	26	0.195314
msigdb	Yes	ACHE_SERT_Npep	E4EA_vs_E2EA	E4EA_down	DAVICIONI_MOLECULAR_ARMS_VS_ERMS_DN	0.00047999	0.0115974	-2.122	-0.412128	ENSG00000162407, ENSG00000079215, ENSG00000255690, ENSG00000168077, ENSG00000116729, ENSG00000152518, ENSG00000135916, ENSG00000003137, ENSG00000179604, ENSG00000158270, ENSG00000178695, ENSG00000146648, ENSG00000077942, ENSG00000075420, ENSG00000163629, ENSG00000087077, ENSG00000160888, ENSG00000125931, ENSG00000110047, ENSG00000104447, ENSG00000124440, ENSG00000130303, ENSG00000067182	88	0.297513
msigdb	Yes	Astro	E4EA_vs_E2EA	E4EA_down	DAVICIONI_MOLECULAR_ARMS_VS_ERMS_DN	2.94664e-05	0.00152366	-2.34351	-0.462108	ENSG00000162407, ENSG00000079215, ENSG00000116729, ENSG00000255690, ENSG00000135916, ENSG00000152518, ENSG00000158270, ENSG00000168077, ENSG00000053438, ENSG00000179604, ENSG00000104447, ENSG00000110092, ENSG00000178695, ENSG00000003137, ENSG00000146648, ENSG00000067798, ENSG00000087077, ENSG00000142227, ENSG00000163629, ENSG00000104522, ENSG00000160888, ENSG00000105894, ENSG00000172638, ENSG0000…	88	0.57561
msigdb	Yes	LC	E4EA_vs_E2EA	E4EA_down	DAVICIONI_MOLECULAR_ARMS_VS_ERMS_DN	2.2664e-07	4.01576e-05	-2.67141	-0.512291	ENSG00000162407, ENSG00000116729, ENSG00000152518, ENSG00000255690, ENSG00000003137, ENSG00000079215, ENSG00000158270, ENSG00000110092, ENSG00000105894, ENSG00000168077, ENSG00000104447, ENSG00000087077, ENSG00000146648, ENSG00000077942, ENSG00000135916, ENSG00000140396, ENSG00000090006, ENSG00000110047, ENSG00000158863, ENSG00000067798, ENSG00000141736, ENSG00000178695, ENSG00000160801, ENSG0000…	88	0.690132
msigdb	Yes	Oligo_Astro	E4EA_vs_E2EA	E4EA_down	DAVICIONI_MOLECULAR_ARMS_VS_ERMS_DN	9.65632e-06	0.000423508	-2.55025	-0.441344	ENSG00000255690, ENSG00000158863, ENSG00000158270, ENSG00000162407, ENSG00000077942, ENSG00000164683, ENSG00000141736, ENSG00000079215, ENSG00000104447, ENSG00000168077, ENSG00000135916, ENSG00000142227, ENSG00000146648, ENSG00000116729, ENSG00000140396, ENSG00000075420, ENSG00000163629, ENSG00000178695, ENSG00000130303, ENSG00000204054, ENSG00000172638, ENSG00000152518, ENSG00000087077, ENSG0000…	88	0.593325
msigdb	Yes	ACHE_SERT_Npep	E4EA_vs_E2EA	E4EA_down	DAVICIONI_PAX_FOXO1_SIGNATURE_IN_ARMS_UP	0.00253995	0.0349414	-2.24775	-0.471883	ENSG00000105854, ENSG00000143603, ENSG00000105976, ENSG00000078114, ENSG00000147027, ENSG00000137573, ENSG00000154229, ENSG00000136205, ENSG00000183044, ENSG00000046653, ENSG00000100276, ENSG00000196141, ENSG00000102081, ENSG00000169184, ENSG00000241697, ENSG00000108840, ENSG00000173457	42	0.128109
msigdb	Yes	ACHE_SERT_Npep	E4EA_vs_E2EA	E4EA_down	DAVICIONI_TARGETS_OF_PAX_FOXO1_FUSIONS_UP	7.10943e-07	8.00654e-05	-2.24669	-0.416832	ENSG00000117318, ENSG00000142871, ENSG00000114315, ENSG00000105854, ENSG00000115738, ENSG00000143603, ENSG00000105976, ENSG00000182568, ENSG00000189171, ENSG00000163956, ENSG00000113580, ENSG00000136826, ENSG00000197747, ENSG00000078114, ENSG00000147027, ENSG00000071967, ENSG00000171766, ENSG00000137573, ENSG00000170962, ENSG00000177606, ENSG00000169439, ENSG00000154229, ENSG00000136205, ENSG0000…	164	0.659444
msigdb	Yes	Astro	E4EA_vs_E2EA	E4EA_down	DAVICIONI_TARGETS_OF_PAX_FOXO1_FUSIONS_UP	0.000559989	0.0131711	-1.84981	-0.349282	ENSG00000142871, ENSG00000177606, ENSG00000147027, ENSG00000115738, ENSG00000135919, ENSG00000117318, ENSG00000143603, ENSG00000158321, ENSG00000114315, ENSG00000153904, ENSG00000136754, ENSG00000004059, ENSG00000171766, ENSG00000120129, ENSG00000078114, ENSG00000116132, ENSG00000213625, ENSG00000105854, ENSG00000169439, ENSG00000071967, ENSG00000124145, ENSG00000112419, ENSG00000189171, ENSG0000…	164	0.27502
msigdb	Yes	LC	E4EA_vs_E2EA	E4EA_down	DAVICIONI_TARGETS_OF_PAX_FOXO1_FUSIONS_UP	0.00341993	0.0491324	-1.74635	-0.318693	ENSG00000071967, ENSG00000105854, ENSG00000135919, ENSG00000136826, ENSG00000171766, ENSG00000163956, ENSG00000142871, ENSG00000115738, ENSG00000156103, ENSG00000137573, ENSG00000197442, ENSG00000143772, ENSG00000154511, ENSG00000100276, ENSG00000147027, ENSG00000046653, ENSG00000117318, ENSG00000078114, ENSG00000105971, ENSG00000136205, ENSG00000173457, ENSG00000169439, ENSG00000105976, ENSG0000…	164	0.110299
msigdb	Yes	Oligo_Astro	E4EA_vs_E2EA	E4EA_down	DAVICIONI_TARGETS_OF_PAX_FOXO1_FUSIONS_UP	0.000419992	0.00891576	-1.98441	-0.32537	ENSG00000102265, ENSG00000115738, ENSG00000117318, ENSG00000142871, ENSG00000136826, ENSG00000135919, ENSG00000177606, ENSG00000169439, ENSG00000142173, ENSG00000078114, ENSG00000112419, ENSG00000120129, ENSG00000026508, ENSG00000137573, ENSG00000105854, ENSG00000164574, ENSG00000147027, ENSG00000147065, ENSG00000173457, ENSG00000004059, ENSG00000158321, ENSG00000143603, ENSG00000071967, ENSG0000…	164	0.318541
msigdb	Yes	ACHE_SERT_Npep	E4AA_vs_E2AA	E4AA_up	DAZARD_RESPONSE_TO_UV_NHEK_DN	2.60586e-09	1.28229e-06	2.64987	0.413076	ENSG00000070961, ENSG00000185551, ENSG00000118263, ENSG00000113658, ENSG00000164091, ENSG00000118689, ENSG00000143995, ENSG00000132424, ENSG00000122042, ENSG00000126705, ENSG00000078142, ENSG00000009954, ENSG00000132640, ENSG00000197969, ENSG00000083097, ENSG00000146247, ENSG00000108061, ENSG00000081019, ENSG00000276293, ENSG00000075856, ENSG00000114120, ENSG00000085224, ENSG00000169057, ENSG0000…	202	0.774939
msigdb	Yes	Astro	E4EA_vs_E2EA	E4EA_up	KEGG_MEDICUS_REFERENCE_BRANCHING_MICROTUBULE_NUCLEATION	6.93763e-05	0.00631467	3.09949	0.724941	ENSG00000104833, ENSG00000167552, ENSG00000137267, ENSG00000123416, ENSG00000196230, ENSG00000127824, ENSG00000258947	15	0.538434
msigdb	Yes	LC	E4EA_vs_E2EA	E4EA_down	DAZARD_RESPONSE_TO_UV_NHEK_DN	0.00327993	0.0481093	-1.68801	-0.304258	ENSG00000113645, ENSG00000108175, ENSG00000125968, ENSG00000083857, ENSG00000112531, ENSG00000132424, ENSG00000115020, ENSG00000197442, ENSG00000153395, ENSG00000123066, ENSG00000113658, ENSG00000168209, ENSG00000198689, ENSG00000198642, ENSG00000152061, ENSG00000116044, ENSG00000119938, ENSG00000078142, ENSG00000198604, ENSG00000123636, ENSG00000067798, ENSG00000150907, ENSG00000133657, ENSG0000…	202	0.112643
msigdb	Yes	Oligo_Astro	E4AA_vs_E2AA	E4AA_up	DAZARD_RESPONSE_TO_UV_NHEK_DN	7.42682e-09	2.9028e-06	2.50441	0.400721	ENSG00000123636, ENSG00000107864, ENSG00000081019, ENSG00000118689, ENSG00000151914, ENSG00000145495, ENSG00000162402, ENSG00000134744, ENSG00000135164, ENSG00000153395, ENSG00000083097, ENSG00000169018, ENSG00000143702, ENSG00000107104, ENSG00000085224, ENSG00000198718, ENSG00000129422, ENSG00000170871, ENSG00000010818, ENSG00000145687, ENSG00000143995, ENSG00000132640, ENSG00000177200, ENSG0000…	202	0.761461
msigdb	Yes	ACHE_SERT_Npep	E4AA_vs_E2AA	E4AA_down	DAZARD_RESPONSE_TO_UV_NHEK_UP	1.6967e-07	8.08153e-06	-2.35268	-0.448161	ENSG00000088986, ENSG00000137267, ENSG00000137880, ENSG00000132432, ENSG00000138495, ENSG00000115828, ENSG00000114784, ENSG00000127184, ENSG00000099341, ENSG00000125356, ENSG00000156467, ENSG00000136810, ENSG00000092841, ENSG00000177954, ENSG00000112695, ENSG00000171858, ENSG00000182004, ENSG00000102144, ENSG00000241343, ENSG00000051523, ENSG00000169020, ENSG00000172809, ENSG00000141759, ENSG0000…	143	0.690132
msigdb	Yes	ACHE_SERT_Npep	E4AA_vs_E2AA	E4AA_up	DAZARD_RESPONSE_TO_UV_SCC_DN	0.000919982	0.0177957	2.2787	0.392355	ENSG00000118263, ENSG00000118689, ENSG00000108061, ENSG00000125148, ENSG00000100888, ENSG00000168209, ENSG00000123636, ENSG00000109046, ENSG00000132359, ENSG00000143384, ENSG00000102921, ENSG00000099942, ENSG00000153922, ENSG00000008083, ENSG00000125968, ENSG00000173706, ENSG00000124766, ENSG00000134644, ENSG00000067048, ENSG00000157540, ENSG00000075413, ENSG00000175866, ENSG00000142871, ENSG0000…	73	0.213778
msigdb	Yes	Astro	E4EA_vs_E2EA	E4EA_up	REACTOME_THE_ROLE_OF_GTSE1_IN_G2_M_PROGRESSION_AFTER_G2_CHECKPOINT	4.47004e-07	9.42895e-05	3.09524	0.574336	ENSG00000104833, ENSG00000167552, ENSG00000137267, ENSG00000123416, ENSG00000099341, ENSG00000087191, ENSG00000127824, ENSG00000159352, ENSG00000170315, ENSG00000258947, ENSG00000142507, ENSG00000096384, ENSG00000103035, ENSG00000041357, ENSG00000126067, ENSG00000165916, ENSG00000100764, ENSG00000173692, ENSG00000101182, ENSG00000277791, ENSG00000221983, ENSG00000101843, ENSG00000013275	57	0.674963
msigdb	Yes	ACHE_SERT_Npep	E4AA_vs_E2AA	E4AA_down	DAZARD_RESPONSE_TO_UV_SCC_UP	6.82482e-05	0.00149662	-2.28765	-0.458667	ENSG00000099341, ENSG00000166710, ENSG00000143870, ENSG00000136156, ENSG00000113558, ENSG00000106028, ENSG00000112335, ENSG00000102144, ENSG00000131724, ENSG00000152234, ENSG00000140740, ENSG00000137944, ENSG00000182220, ENSG00000132541, ENSG00000110200, ENSG00000129757, ENSG00000117906, ENSG00000116717, ENSG00000165704, ENSG00000204370, ENSG00000169032, ENSG00000164209, ENSG00000170142, ENSG0000…	74	0.538434
msigdb	Yes	Astro	E4AA_vs_E2AA	E4AA_down	DAZARD_RESPONSE_TO_UV_SCC_UP	0.000939981	0.0170415	-2.09208	-0.437721	ENSG00000136156, ENSG00000166710, ENSG00000131724, ENSG00000143870, ENSG00000111348, ENSG00000112237, ENSG00000204220, ENSG00000102144, ENSG00000099341, ENSG00000170345, ENSG00000162604, ENSG00000112335, ENSG00000138036, ENSG00000182718, ENSG00000182220, ENSG00000152234, ENSG00000162521, ENSG00000117906, ENSG00000141232, ENSG00000188313, ENSG00000130741, ENSG00000129083, ENSG00000106028, ENSG0000…	74	0.211465
msigdb	Yes	ACHE_SERT_LC_WM	E4AA_vs_E2AA	E4AA_down	DAZARD_UV_RESPONSE_CLUSTER_G1	0.000439991	0.0140217	-2.47164	-0.495605	ENSG00000186834, ENSG00000197858, ENSG00000163110, ENSG00000092841, ENSG00000177954, ENSG00000156467, ENSG00000102144, ENSG00000171858, ENSG00000102804, ENSG00000138495, ENSG00000241343, ENSG00000145592, ENSG00000182004, ENSG00000132432, ENSG00000125356, ENSG00000134986, ENSG00000109445, ENSG00000088986, ENSG00000137267, ENSG00000067225, ENSG00000172809, ENSG00000225921, ENSG00000127184, ENSG0000…	42	0.311045
msigdb	Yes	ACHE_SERT_Npep	E4AA_vs_E2AA	E4AA_down	DAZARD_UV_RESPONSE_CLUSTER_G1	1.70137e-11	1.40432e-09	-3.41493	-0.727584	ENSG00000088986, ENSG00000137267, ENSG00000132432, ENSG00000138495, ENSG00000127184, ENSG00000125356, ENSG00000156467, ENSG00000136810, ENSG00000092841, ENSG00000177954, ENSG00000112695, ENSG00000171858, ENSG00000182004, ENSG00000102144, ENSG00000241343, ENSG00000169020, ENSG00000172809, ENSG00000109390, ENSG00000197858, ENSG00000197756, ENSG00000102804, ENSG00000071082, ENSG00000145592, ENSG0000…	42	0.863415
msigdb	Yes	Astro	E4AA_vs_E2AA	E4AA_down	DAZARD_UV_RESPONSE_CLUSTER_G1	0.000579988	0.0114016	-2.41331	-0.534584	ENSG00000088986, ENSG00000137267, ENSG00000132432, ENSG00000197858, ENSG00000102144, ENSG00000138495, ENSG00000125356, ENSG00000127184, ENSG00000109390, ENSG00000156467, ENSG00000177954, ENSG00000241343, ENSG00000092841, ENSG00000182718, ENSG00000114503, ENSG00000112695, ENSG00000182004, ENSG00000171858, ENSG00000071082, ENSG00000163110, ENSG00000067225, ENSG00000109445, ENSG00000136810, ENSG0000…	42	0.270151
msigdb	Yes	ACHE_SERT_Npep	E4AA_vs_E2AA	E4AA_up	DAZARD_UV_RESPONSE_CLUSTER_G6	3.76753e-06	0.000350116	2.56911	0.425276	ENSG00000070961, ENSG00000118263, ENSG00000118689, ENSG00000143995, ENSG00000122042, ENSG00000078142, ENSG00000083097, ENSG00000146247, ENSG00000108061, ENSG00000276293, ENSG00000114120, ENSG00000169057, ENSG00000160208, ENSG00000108175, ENSG00000097007, ENSG00000066468, ENSG00000145495, ENSG00000134744, ENSG00000139514, ENSG00000088387, ENSG00000112200, ENSG00000009413, ENSG00000164164, ENSG0000…	103	0.627257
msigdb	Yes	Astro	E4EA_vs_E2EA	E4EA_down	DAZARD_UV_RESPONSE_CLUSTER_G6	0.00377992	0.0496358	-1.85123	-0.360536	ENSG00000137942, ENSG00000158321, ENSG00000083857, ENSG00000113645, ENSG00000112531, ENSG00000175029, ENSG00000073712, ENSG00000115020, ENSG00000198642, ENSG00000145687, ENSG00000118482, ENSG00000108175, ENSG00000067798, ENSG00000257103, ENSG00000197442, ENSG00000082898, ENSG00000169184, ENSG00000119684, ENSG00000128512, ENSG00000122042, ENSG00000104517, ENSG00000150907, ENSG00000145241, ENSG0000…	103	0.104881
msigdb	Yes	LC	E4EA_vs_E2EA	E4EA_down	DAZARD_UV_RESPONSE_CLUSTER_G6	0.00097998	0.0210728	-2.01251	-0.380464	ENSG00000113645, ENSG00000108175, ENSG00000083857, ENSG00000112531, ENSG00000115020, ENSG00000197442, ENSG00000153395, ENSG00000198689, ENSG00000198642, ENSG00000152061, ENSG00000078142, ENSG00000198604, ENSG00000067798, ENSG00000150907, ENSG00000133657, ENSG00000158321, ENSG00000137942, ENSG00000083168, ENSG00000118689, ENSG00000104517, ENSG00000010810, ENSG00000062725, ENSG00000069020, ENSG0000…	103	0.207055
msigdb	Yes	Oligo_Astro	E4AA_vs_E2AA	E4AA_up	DAZARD_UV_RESPONSE_CLUSTER_G6	8.13113e-07	8.78493e-05	2.63595	0.445595	ENSG00000118689, ENSG00000145495, ENSG00000162402, ENSG00000134744, ENSG00000153395, ENSG00000083097, ENSG00000198718, ENSG00000129422, ENSG00000145687, ENSG00000143995, ENSG00000177200, ENSG00000108175, ENSG00000172845, ENSG00000118482, ENSG00000139514, ENSG00000198887, ENSG00000111596, ENSG00000088387, ENSG00000068796, ENSG00000198642, ENSG00000168214, ENSG00000164164, ENSG00000146872, ENSG0000…	103	0.659444
msigdb	Yes	ACHE_SERT_Npep	E4AA_vs_E2AA	E4AA_up	DEBIASI_APOPTOSIS_BY_REOVIRUS_INFECTION_DN	0.00169997	0.0269259	1.83548	0.287772	ENSG00000115461, ENSG00000103257, ENSG00000168906, ENSG00000072274, ENSG00000038427, ENSG00000100697, ENSG00000185813, ENSG00000074181, ENSG00000178209, ENSG00000164880, ENSG00000130821, ENSG00000152795, ENSG00000169851, ENSG00000152127, ENSG00000125844, ENSG00000100241, ENSG00000075340, ENSG00000143393, ENSG00000118046, ENSG00000137642, ENSG00000116133, ENSG00000135424, ENSG00000115694, ENSG0000…	187	0.156811
msigdb	Yes	LC	E4EA_vs_E2EA	E4EA_down	DEBIASI_APOPTOSIS_BY_REOVIRUS_INFECTION_DN	0.00127997	0.0253119	-1.79211	-0.324431	ENSG00000185432, ENSG00000197943, ENSG00000126016, ENSG00000135919, ENSG00000165300, ENSG00000145555, ENSG00000124942, ENSG00000137642, ENSG00000149485, ENSG00000124788, ENSG00000082781, ENSG00000100979, ENSG00000153395, ENSG00000038427, ENSG00000143772, ENSG00000068078, ENSG00000109062, ENSG00000172037, ENSG00000135424, ENSG00000159842, ENSG00000178209, ENSG00000151694, ENSG00000005379, ENSG0000…	187	0.180929
msigdb	Yes	Astro	E4EA_vs_E2EA	E4EA_down	DELACROIX_RARG_BOUND_MEF	0.000839983	0.0171731	-1.73899	-0.32475	ENSG00000183255, ENSG00000137693, ENSG00000106624, ENSG00000176046, ENSG00000018408, ENSG00000148700, ENSG00000047457, ENSG00000166165, ENSG00000103260, ENSG00000134107, ENSG00000153207, ENSG00000123384, ENSG00000112715, ENSG00000179218, ENSG00000120129, ENSG00000163430, ENSG00000100234, ENSG00000113657, ENSG00000139684, ENSG00000164292, ENSG00000108654, ENSG00000161955, ENSG00000175029, ENSG0000…	197	0.223851
msigdb	Yes	Oligo_Astro	E4EA_vs_E2EA	E4EA_down	DELACROIX_RARG_BOUND_MEF	4.4588e-06	0.000221921	-2.16733	-0.350678	ENSG00000183255, ENSG00000112715, ENSG00000106624, ENSG00000123384, ENSG00000100234, ENSG00000176046, ENSG00000131435, ENSG00000128294, ENSG00000155366, ENSG00000151376, ENSG00000108654, ENSG00000148700, ENSG00000115963, ENSG00000163430, ENSG00000157368, ENSG00000018408, ENSG00000103260, ENSG00000120129, ENSG00000137573, ENSG00000142541, ENSG00000158710, ENSG00000134107, ENSG00000196923, ENSG0000…	197	0.610527
msigdb	Yes	ACHE_SERT_Npep	E4EA_vs_E2EA	E4EA_down	DELYS_THYROID_CANCER_DN	1.23301e-07	1.84107e-05	-2.5049	-0.472693	ENSG00000165092, ENSG00000244734, ENSG00000117318, ENSG00000125144, ENSG00000142871, ENSG00000189056, ENSG00000152518, ENSG00000148700, ENSG00000111275, ENSG00000101955, ENSG00000198417, ENSG00000159423, ENSG00000171791, ENSG00000169715, ENSG00000172201, ENSG00000107562, ENSG00000206172, ENSG00000175183, ENSG00000071967, ENSG00000164904, ENSG00000077942, ENSG00000182253, ENSG00000177606, ENSG0000…	128	0.690132
msigdb	Yes	Astro	E4EA_vs_E2EA	E4EA_down	DELYS_THYROID_CANCER_DN	1.04827e-10	3.66592e-08	-2.74105	-0.525404	ENSG00000142871, ENSG00000177606, ENSG00000244734, ENSG00000111275, ENSG00000117318, ENSG00000135218, ENSG00000107562, ENSG00000129654, ENSG00000165092, ENSG00000168702, ENSG00000198417, ENSG00000175183, ENSG00000148700, ENSG00000206172, ENSG00000172201, ENSG00000125144, ENSG00000132561, ENSG00000109501, ENSG00000104332, ENSG00000152518, ENSG00000165821, ENSG00000164904, ENSG00000170345, ENSG0000…	128	0.839089
msigdb	Yes	LC	E4EA_vs_E2EA	E4EA_down	DELYS_THYROID_CANCER_DN	1.06955e-06	0.000133709	-2.38092	-0.442569	ENSG00000125144, ENSG00000152518, ENSG00000244734, ENSG00000071967, ENSG00000165092, ENSG00000111341, ENSG00000169715, ENSG00000148700, ENSG00000135363, ENSG00000105894, ENSG00000127920, ENSG00000101955, ENSG00000142871, ENSG00000101400, ENSG00000198417, ENSG00000187193, ENSG00000206172, ENSG00000077942, ENSG00000175183, ENSG00000132970, ENSG00000119711, ENSG00000117318, ENSG00000198363, ENSG0000…	128	0.643552
msigdb	Yes	Oligo_Astro	E4EA_vs_E2EA	E4EA_down	DELYS_THYROID_CANCER_DN	2.43585e-07	1.79833e-05	-2.58372	-0.431959	ENSG00000111341, ENSG00000127920, ENSG00000132970, ENSG00000198363, ENSG00000117318, ENSG00000142871, ENSG00000077942, ENSG00000244734, ENSG00000182253, ENSG00000177606, ENSG00000169439, ENSG00000206172, ENSG00000132561, ENSG00000172201, ENSG00000148700, ENSG00000022267, ENSG00000171791, ENSG00000170345, ENSG00000111275, ENSG00000266964, ENSG00000175183, ENSG00000164904, ENSG00000106688, ENSG0000…	128	0.674963
msigdb	Yes	ACHE_SERT_LC_WM	E4AA_vs_E2AA	E4AA_down	DELYS_THYROID_CANCER_UP	0.00127997	0.0310394	-1.73139	-0.297775	ENSG00000173369, ENSG00000168329, ENSG00000182578, ENSG00000130208, ENSG00000163191, ENSG00000173372, ENSG00000125730, ENSG00000167755, ENSG00000140545, ENSG00000132965, ENSG00000196352, ENSG00000131669, ENSG00000167191, ENSG00000160678, ENSG00000234906, ENSG00000134569, ENSG00000135318, ENSG00000068650, ENSG00000186340, ENSG00000141934, ENSG00000100300, ENSG00000179431, ENSG00000108639, ENSG0000…	216	0.180929
msigdb	Yes	ACHE_SERT_Npep	E4EA_vs_E2EA	E4EA_down	DELYS_THYROID_CANCER_UP	0.00125997	0.0218873	-1.72103	-0.314232	ENSG00000167315, ENSG00000130203, ENSG00000134873, ENSG00000105854, ENSG00000105976, ENSG00000082781, ENSG00000189171, ENSG00000134817, ENSG00000130208, ENSG00000041982, ENSG00000197747, ENSG00000160678, ENSG00000135318, ENSG00000151491, ENSG00000147255, ENSG00000162496, ENSG00000011028, ENSG00000113578, ENSG00000136928, ENSG00000135046, ENSG00000038427, ENSG00000164050, ENSG00000136040, ENSG0000…	216	0.182372
msigdb	Yes	ACHE_SERT_LC_WM	E4AA_vs_E2AA	E4AA_down	DEMAGALHAES_AGING_UP	7.43332e-06	0.000625199	-2.87676	-0.587464	ENSG00000173369, ENSG00000162511, ENSG00000166710, ENSG00000173372, ENSG00000125730, ENSG00000140479, ENSG00000206172, ENSG00000189058, ENSG00000120885, ENSG00000159189, ENSG00000115380, ENSG00000118785, ENSG00000119655	37	0.610527
msigdb	Yes	ACHE_SERT_Npep	E4AA_vs_E2AA	E4AA_down	DEMAGALHAES_AGING_UP	0.000416959	0.0073245	-2.51761	-0.545556	ENSG00000173369, ENSG00000125730, ENSG00000166710, ENSG00000008394, ENSG00000173372, ENSG00000162511, ENSG00000206172, ENSG00000197956, ENSG00000159189, ENSG00000120885, ENSG00000115380, ENSG00000140479	37	0.498493
msigdb	Yes	Astro	E4AA_vs_E2AA	E4AA_down	DEMAGALHAES_AGING_UP	2.33175e-05	0.000718946	-2.75906	-0.619838	ENSG00000173369, ENSG00000125730, ENSG00000173372, ENSG00000162511, ENSG00000166710, ENSG00000115380, ENSG00000159189, ENSG00000206172, ENSG00000118785, ENSG00000120885, ENSG00000149131, ENSG00000147065, ENSG00000136986, ENSG00000119655	37	0.57561
msigdb	Yes	Oligo_Astro	E4AA_vs_E2AA	E4AA_down	DEMAGALHAES_AGING_UP	0.000490003	0.012081	-2.50447	-0.539046	ENSG00000173369, ENSG00000125730, ENSG00000162511, ENSG00000173372, ENSG00000166710, ENSG00000119655, ENSG00000159189, ENSG00000118515, ENSG00000120885, ENSG00000206172, ENSG00000008394, ENSG00000118785, ENSG00000198417, ENSG00000136986, ENSG00000133083	37	0.477271
msigdb	Yes	ACHE_SERT_Npep	E4AA_vs_E2AA	E4AA_down	DEN_INTERACT_WITH_LCA5	0.00135997	0.0197732	-2.52478	-0.585943	ENSG00000109971, ENSG00000044574, ENSG00000088986, ENSG00000128245, ENSG00000134308, ENSG00000181163, ENSG00000204388, ENSG00000166913	23	0.175479
msigdb	Yes	Astro	E4AA_vs_E2AA	E4AA_down	DEN_INTERACT_WITH_LCA5	0.000207455	0.00493178	-2.70816	-0.649256	ENSG00000109971, ENSG00000044574, ENSG00000088986, ENSG00000204388, ENSG00000204389, ENSG00000128245	23	0.518848
msigdb	Yes	ACHE_SERT_LC_WM	E4AA_vs_E2AA	E4AA_down	DER_IFN_ALPHA_RESPONSE_UP	0.000325821	0.0113347	-2.50528	-0.497946	ENSG00000204525, ENSG00000166710, ENSG00000107798, ENSG00000206503, ENSG00000182326, ENSG00000115415, ENSG00000152518, ENSG00000155366, ENSG00000111361, ENSG00000106028, ENSG00000113558, ENSG00000130303, ENSG00000185745, ENSG00000187608, ENSG00000172115, ENSG00000188313, ENSG00000196419, ENSG00000084636, ENSG00000126709, ENSG00000137198, ENSG00000161547	45	0.498493
msigdb	Yes	ACHE_SERT_Npep	E4AA_vs_E2AA	E4AA_down	DER_IFN_ALPHA_RESPONSE_UP	0.000155308	0.00309894	-2.49874	-0.5272	ENSG00000204525, ENSG00000107798, ENSG00000166710, ENSG00000113558, ENSG00000106028, ENSG00000196419, ENSG00000206503, ENSG00000172115, ENSG00000143742, ENSG00000092010, ENSG00000155366, ENSG00000115415, ENSG00000111361, ENSG00000185745, ENSG00000107262, ENSG00000127922, ENSG00000213928, ENSG00000133639, ENSG00000188313, ENSG00000205220, ENSG00000135535, ENSG00000085832, ENSG00000137198	45	0.518848
msigdb	Yes	Astro	E4AA_vs_E2AA	E4AA_down	DER_IFN_ALPHA_RESPONSE_UP	0.000719986	0.0137272	-2.36384	-0.519053	ENSG00000204525, ENSG00000107798, ENSG00000166710, ENSG00000196419, ENSG00000206503, ENSG00000135535, ENSG00000162521, ENSG00000127922, ENSG00000115415, ENSG00000188313, ENSG00000152518, ENSG00000213928, ENSG00000092010, ENSG00000143742, ENSG00000106028, ENSG00000111361, ENSG00000107262, ENSG00000130303, ENSG00000084636, ENSG00000113558, ENSG00000205220, ENSG00000204592, ENSG00000163565, ENSG0000…	45	0.242043
msigdb	Yes	Oligo_Astro	E4AA_vs_E2AA	E4AA_down	DER_IFN_ALPHA_RESPONSE_UP	0.00109998	0.0229476	-2.28806	-0.480397	ENSG00000204525, ENSG00000107798, ENSG00000187608, ENSG00000166710, ENSG00000130303, ENSG00000206503, ENSG00000119917, ENSG00000126709, ENSG00000133639, ENSG00000157601, ENSG00000163565, ENSG00000143742, ENSG00000113558, ENSG00000185745, ENSG00000107262, ENSG00000117410, ENSG00000196419, ENSG00000047315, ENSG00000213928, ENSG00000111361, ENSG00000106028	45	0.195314
msigdb	Yes	ACHE_SERT_Npep	E4AA_vs_E2AA	E4AA_down	DER_IFN_GAMMA_RESPONSE_UP	0.000919982	0.0141993	-2.32273	-0.491536	ENSG00000204525, ENSG00000166710, ENSG00000113558, ENSG00000106028, ENSG00000196419, ENSG00000206503, ENSG00000172115, ENSG00000143742, ENSG00000092010, ENSG00000155366, ENSG00000115415, ENSG00000111361, ENSG00000107262, ENSG00000138029, ENSG00000127922, ENSG00000213928, ENSG00000133639, ENSG00000188313, ENSG00000221869, ENSG00000205220, ENSG00000085832	44	0.213778
msigdb	Yes	Astro	E4AA_vs_E2AA	E4AA_down	DER_IFN_GAMMA_RESPONSE_UP	0.00217996	0.0322241	-2.2028	-0.485163	ENSG00000204525, ENSG00000166710, ENSG00000196419, ENSG00000206503, ENSG00000162521, ENSG00000127922, ENSG00000115415, ENSG00000188313, ENSG00000152518, ENSG00000213928, ENSG00000092010, ENSG00000143742, ENSG00000106028, ENSG00000221869, ENSG00000111361, ENSG00000107262, ENSG00000130303, ENSG00000084636, ENSG00000113558, ENSG00000205220, ENSG00000204592, ENSG00000163565	44	0.138352
msigdb	Yes	Oligo_Astro	E4EA_vs_E2EA	E4EA_up	DESCARTES_FETAL_ADRENAL_CHROMAFFIN_CELLS	9.64494e-05	0.00678157	2.51841	0.514179	ENSG00000213190, ENSG00000137267, ENSG00000172020, ENSG00000152503, ENSG00000126950, ENSG00000144339, ENSG00000176788, ENSG00000142549, ENSG00000068615, ENSG00000078328, ENSG00000175874, ENSG00000107105, ENSG00000173452, ENSG00000089169, ENSG00000154118, ENSG00000131711, ENSG00000114757, ENSG00000242173, ENSG00000015592, ENSG00000070808, ENSG00000153820, ENSG00000122012, ENSG00000174521, ENSG0000…	49	0.538434
msigdb	Yes	ACHE_SERT_Npep	E4EA_vs_E2EA	E4EA_down	DESCARTES_FETAL_ADRENAL_CSH1_CSH2_POSITIVE_CELLS	0.000399992	0.0103818	-2.47754	-0.52818	ENSG00000115380, ENSG00000105976, ENSG00000159423, ENSG00000175183, ENSG00000132470, ENSG00000135046, ENSG00000157502, ENSG00000180638, ENSG00000166532, ENSG00000135549, ENSG00000145715, ENSG00000168589, ENSG00000171476, ENSG00000242759	37	0.326607
msigdb	Yes	Astro	E4EA_vs_E2EA	E4EA_down	DESCARTES_FETAL_ADRENAL_CSH1_CSH2_POSITIVE_CELLS	0.000819984	0.0169204	-2.4203	-0.524384	ENSG00000115380, ENSG00000168589, ENSG00000180638, ENSG00000175183, ENSG00000166532, ENSG00000135046, ENSG00000132470, ENSG00000138162, ENSG00000242759, ENSG00000159423, ENSG00000152137	37	0.2266
msigdb	Yes	ACHE_SERT_LC_WM	E4AA_vs_E2AA	E4AA_down	DESCARTES_FETAL_ADRENAL_MYELOID_CELLS	3.07127e-07	5.16634e-05	-3.24541	-0.697566	ENSG00000173369, ENSG00000204287, ENSG00000196126, ENSG00000182578, ENSG00000173372, ENSG00000231389, ENSG00000179344, ENSG00000026297, ENSG00000079215, ENSG00000204257, ENSG00000170458, ENSG00000159189, ENSG00000025708, ENSG00000196735, ENSG00000137491	27	0.674963
msigdb	Yes	ACHE_SERT_Npep	E4AA_vs_E2AA	E4AA_down	DESCARTES_FETAL_ADRENAL_MYELOID_CELLS	2.73435e-06	9.01657e-05	-3.04084	-0.688741	ENSG00000173369, ENSG00000204287, ENSG00000231389, ENSG00000196126, ENSG00000182578, ENSG00000196735, ENSG00000079215, ENSG00000173372, ENSG00000223865, ENSG00000179344, ENSG00000137491, ENSG00000101439, ENSG00000159189	27	0.627257
msigdb	Yes	Astro	E4AA_vs_E2AA	E4AA_down	DESCARTES_FETAL_ADRENAL_MYELOID_CELLS	2.42194e-10	2.57481e-08	-3.37772	-0.791587	ENSG00000204287, ENSG00000196126, ENSG00000231389, ENSG00000173369, ENSG00000182578, ENSG00000196735, ENSG00000179344, ENSG00000173372, ENSG00000204257, ENSG00000026297, ENSG00000223865, ENSG00000025708, ENSG00000079215, ENSG00000159189, ENSG00000118785, ENSG00000170458	27	0.814036
msigdb	Yes	LC	E4AA_vs_E2AA	E4AA_down	DESCARTES_FETAL_ADRENAL_MYELOID_CELLS	9.23951e-06	0.00162149	-2.75323	-0.672259	ENSG00000182578, ENSG00000204287, ENSG00000196126, ENSG00000079215, ENSG00000231389, ENSG00000173369, ENSG00000118785, ENSG00000173372, ENSG00000196735, ENSG00000179344, ENSG00000204257, ENSG00000223865, ENSG00000026297	27	0.593325
msigdb	Yes	Oligo_Astro	E4EA_vs_E2EA	E4EA_up	DESCARTES_FETAL_ADRENAL_SYMPATHOBLASTS	0.000399992	0.0227158	2.39529	0.494153	ENSG00000100604, ENSG00000185742, ENSG00000112038, ENSG00000118160, ENSG00000138944, ENSG00000204653, ENSG00000150361, ENSG00000171435, ENSG00000197106, ENSG00000180071, ENSG00000022355, ENSG00000198216, ENSG00000156395, ENSG00000125851, ENSG00000181195, ENSG00000128564, ENSG00000273238, ENSG00000116299	45	0.326607
msigdb	Yes	Oligo_Astro	E4EA_vs_E2EA	E4EA_down	DESCARTES_FETAL_CEREBELLUM_ASTROCYTES	2.11526e-06	0.000120127	-3.1888	-0.622246	ENSG00000171885, ENSG00000100427, ENSG00000151023, ENSG00000162692, ENSG00000120885, ENSG00000172201, ENSG00000146648, ENSG00000129151, ENSG00000041982, ENSG00000131095, ENSG00000103740, ENSG00000008394, ENSG00000154479, ENSG00000165309, ENSG00000148204, ENSG00000233670, ENSG00000003137, ENSG00000145794, ENSG00000167858, ENSG00000144749, ENSG00000080493, ENSG00000166596, ENSG00000121742, ENSG0000…	35	0.627257
msigdb	Yes	ACHE_SERT_LC_WM	E4AA_vs_E2AA	E4AA_down	DESCARTES_FETAL_CEREBELLUM_MICROGLIA	3.863e-13	5.13354e-10	-3.15102	-0.569984	ENSG00000173369, ENSG00000019582, ENSG00000168329, ENSG00000182578, ENSG00000204472, ENSG00000178573, ENSG00000130208, ENSG00000011600, ENSG00000162511, ENSG00000173372, ENSG00000161921, ENSG00000125730, ENSG00000082074, ENSG00000132965, ENSG00000026297, ENSG00000084070, ENSG00000143162, ENSG00000131669, ENSG00000166428, ENSG00000148908, ENSG00000160678, ENSG00000114450, ENSG00000204257, ENSG0000…	107	0.932595
msigdb	Yes	ACHE_SERT_Npep	E4AA_vs_E2AA	E4AA_down	DESCARTES_FETAL_CEREBELLUM_MICROGLIA	5.4066e-07	2.17064e-05	-2.40185	-0.466797	ENSG00000168329, ENSG00000173369, ENSG00000019582, ENSG00000182578, ENSG00000011600, ENSG00000178573, ENSG00000125730, ENSG00000130208, ENSG00000148908, ENSG00000132965, ENSG00000158869, ENSG00000160255, ENSG00000173372, ENSG00000204472, ENSG00000162511, ENSG00000102879, ENSG00000204482, ENSG00000166428, ENSG00000143162, ENSG00000004799, ENSG00000161921, ENSG00000160678, ENSG00000159189, ENSG0000…	107	0.659444
msigdb	Yes	Astro	E4AA_vs_E2AA	E4AA_down	DESCARTES_FETAL_CEREBELLUM_MICROGLIA	1.20294e-15	3.19719e-13	-3.12646	-0.634515	ENSG00000168329, ENSG00000019582, ENSG00000132965, ENSG00000135218, ENSG00000173369, ENSG00000125730, ENSG00000182578, ENSG00000011600, ENSG00000204472, ENSG00000148908, ENSG00000173372, ENSG00000162511, ENSG00000177989, ENSG00000160255, ENSG00000166428, ENSG00000204257, ENSG00000204482, ENSG00000158869, ENSG00000178573, ENSG00000026297, ENSG00000087253, ENSG00000143162, ENSG00000025708, ENSG0000…	107	1.01754
msigdb	Yes	LC	E4AA_vs_E2AA	E4AA_down	DESCARTES_FETAL_CEREBELLUM_MICROGLIA	1.12088e-06	0.000302457	-2.29529	-0.488007	ENSG00000168329, ENSG00000182578, ENSG00000160678, ENSG00000204472, ENSG00000125730, ENSG00000130208, ENSG00000173369, ENSG00000019582, ENSG00000118785, ENSG00000178573, ENSG00000161921, ENSG00000131669, ENSG00000173372, ENSG00000197442, ENSG00000134042, ENSG00000135218, ENSG00000196743, ENSG00000132965, ENSG00000204482, ENSG00000123095, ENSG00000166428, ENSG00000004799, ENSG00000103449, ENSG0000…	107	0.643552
msigdb	Yes	ACHE_SERT_LC_WM	E4EA_vs_E2EA	E4EA_up	DESCARTES_FETAL_CEREBELLUM_OLIGODENDROCYTES	2.61099e-05	0.00937771	2.86826	0.617928	ENSG00000189058, ENSG00000013297, ENSG00000105695, ENSG00000124920, ENSG00000154975, ENSG00000164303, ENSG00000064787, ENSG00000116147, ENSG00000169085, ENSG00000174607, ENSG00000128242, ENSG00000065361, ENSG00000204655, ENSG00000134853, ENSG00000184221	30	0.57561
msigdb	Yes	ACHE_SERT_Npep	E4EA_vs_E2EA	E4EA_up	DESCARTES_FETAL_CEREBELLUM_OLIGODENDROCYTES	0.000182515	0.025265	2.79871	0.57313	ENSG00000013297, ENSG00000189058, ENSG00000105695, ENSG00000124920, ENSG00000205927, ENSG00000128242, ENSG00000174607, ENSG00000164303, ENSG00000154975, ENSG00000065361, ENSG00000100146, ENSG00000064787, ENSG00000184221, ENSG00000166091, ENSG00000204655, ENSG00000153823	30	0.518848
msigdb	Yes	Astro	E4AA_vs_E2AA	E4AA_up	REACTOME_TRAFFICKING_OF_AMPA_RECEPTORS	6.2608e-05	0.00431087	3.09337	0.636437	ENSG00000142408, ENSG00000070808, ENSG00000006125, ENSG00000120251, ENSG00000058404, ENSG00000132535, ENSG00000166862, ENSG00000088367	26	0.538434
msigdb	Yes	Oligo_Astro	E4EA_vs_E2EA	E4EA_up	DESCARTES_FETAL_CEREBELLUM_OLIGODENDROCYTES	0.000759985	0.034706	2.51422	0.54906	ENSG00000189058, ENSG00000184221, ENSG00000205927, ENSG00000139292, ENSG00000013297, ENSG00000134853, ENSG00000128242, ENSG00000188011, ENSG00000124920, ENSG00000116147, ENSG00000169085, ENSG00000134716, ENSG00000154975, ENSG00000065361, ENSG00000174607, ENSG00000164303, ENSG00000105695, ENSG00000064787	30	0.235496
msigdb	Yes	ACHE_SERT_Npep	E4EA_vs_E2EA	E4EA_down	DESCARTES_FETAL_CEREBELLUM_VASCULAR_ENDOTHELIAL_CELLS	5.74716e-07	6.88054e-05	-2.20998	-0.407086	ENSG00000113140, ENSG00000151012, ENSG00000244734, ENSG00000117318, ENSG00000142871, ENSG00000114315, ENSG00000127528, ENSG00000107796, ENSG00000125968, ENSG00000171388, ENSG00000169715, ENSG00000103710, ENSG00000146122, ENSG00000124942, ENSG00000134817, ENSG00000168899, ENSG00000136826, ENSG00000197747, ENSG00000206172, ENSG00000198435, ENSG00000213145, ENSG00000182253, ENSG00000113721, ENSG0000…	184	0.659444
msigdb	Yes	ACHE_SERT_Npep	E4AA_vs_E2AA	E4AA_up	DESCARTES_FETAL_CEREBELLUM_VASCULAR_ENDOTHELIAL_CELLS	9.75775e-05	0.00373691	2.05904	0.323337	ENSG00000158710, ENSG00000123454, ENSG00000090020, ENSG00000160801, ENSG00000161281, ENSG00000132854, ENSG00000103257, ENSG00000118523, ENSG00000017483, ENSG00000182871, ENSG00000078401, ENSG00000072274, ENSG00000074181, ENSG00000213977, ENSG00000099998, ENSG00000169908, ENSG00000149564, ENSG00000187193, ENSG00000130402, ENSG00000149591, ENSG00000113721, ENSG00000168497, ENSG00000152642, ENSG0000…	184	0.538434
msigdb	Yes	Astro	E4EA_vs_E2EA	E4EA_down	DESCARTES_FETAL_CEREBELLUM_VASCULAR_ENDOTHELIAL_CELLS	0.00010209	0.00394381	-1.96639	-0.368702	ENSG00000151012, ENSG00000142871, ENSG00000113140, ENSG00000244734, ENSG00000117318, ENSG00000213145, ENSG00000125968, ENSG00000018408, ENSG00000206172, ENSG00000114315, ENSG00000109501, ENSG00000182809, ENSG00000124942, ENSG00000134107, ENSG00000127528, ENSG00000224383, ENSG00000163430, ENSG00000115902, ENSG00000198435, ENSG00000188536, ENSG00000149090, ENSG00000182253, ENSG00000135046, ENSG0000…	184	0.538434
msigdb	Yes	Astro	E4AA_vs_E2AA	E4AA_up	FAN_EMBRYONIC_CTX_EX_4_EXCITATORY_NEURON	1.09141e-08	3.91994e-06	3.08112	0.526903	ENSG00000225783, ENSG00000136531, ENSG00000152154, ENSG00000186472, ENSG00000131584, ENSG00000203727, ENSG00000198216, ENSG00000184916, ENSG00000061938, ENSG00000028277, ENSG00000135976, ENSG00000198626, ENSG00000269821, ENSG00000140538, ENSG00000135541, ENSG00000141837, ENSG00000185615, ENSG00000198598, ENSG00000132024, ENSG00000183837, ENSG00000237515, ENSG00000088387, ENSG00000143847, ENSG0000…	90	0.74774
msigdb	Yes	LC	E4EA_vs_E2EA	E4EA_down	DESCARTES_FETAL_CEREBELLUM_VASCULAR_ENDOTHELIAL_CELLS	1.94962e-07	3.70122e-05	-2.32206	-0.420797	ENSG00000151012, ENSG00000113140, ENSG00000244734, ENSG00000213145, ENSG00000128849, ENSG00000169715, ENSG00000272573, ENSG00000107796, ENSG00000146122, ENSG00000155366, ENSG00000188643, ENSG00000168899, ENSG00000135363, ENSG00000125968, ENSG00000182809, ENSG00000127528, ENSG00000136826, ENSG00000127920, ENSG00000145555, ENSG00000124942, ENSG00000142871, ENSG00000185885, ENSG00000134817, ENSG0000…	184	0.690132
msigdb	Yes	Oligo_Astro	E4EA_vs_E2EA	E4EA_down	DESCARTES_FETAL_CEREBELLUM_VASCULAR_ENDOTHELIAL_CELLS	5.34397e-18	3.228e-15	-3.25424	-0.52896	ENSG00000148926, ENSG00000102265, ENSG00000127920, ENSG00000113140, ENSG00000107796, ENSG00000151012, ENSG00000149591, ENSG00000117318, ENSG00000142089, ENSG00000142871, ENSG00000124942, ENSG00000244734, ENSG00000136826, ENSG00000213145, ENSG00000172037, ENSG00000182253, ENSG00000127528, ENSG00000185201, ENSG00000206172, ENSG00000155366, ENSG00000128849, ENSG00000113721, ENSG00000142173, ENSG0000…	184	1.09593
msigdb	Yes	ACHE_SERT_LC_WM	E4AA_vs_E2AA	E4AA_down	DESCARTES_FETAL_CEREBRUM_MICROGLIA	5.82018e-08	1.3123e-05	-2.91851	-0.553426	ENSG00000019582, ENSG00000168329, ENSG00000182578, ENSG00000204472, ENSG00000178573, ENSG00000130208, ENSG00000011600, ENSG00000173372, ENSG00000161921, ENSG00000084070, ENSG00000143162, ENSG00000131669, ENSG00000166428, ENSG00000160678, ENSG00000114450, ENSG00000087253, ENSG00000159189, ENSG00000025708, ENSG00000160255, ENSG00000004799, ENSG00000118785, ENSG00000101463, ENSG00000161955	67	0.719513
msigdb	Yes	ACHE_SERT_Npep	E4AA_vs_E2AA	E4AA_down	DESCARTES_FETAL_CEREBRUM_MICROGLIA	2.24797e-05	0.000555266	-2.44515	-0.495223	ENSG00000168329, ENSG00000019582, ENSG00000182578, ENSG00000011600, ENSG00000178573, ENSG00000130208, ENSG00000160255, ENSG00000173372, ENSG00000204472, ENSG00000102879, ENSG00000166428, ENSG00000131724, ENSG00000143162, ENSG00000004799, ENSG00000161921, ENSG00000160678, ENSG00000159189, ENSG00000136869, ENSG00000131669, ENSG00000164124	67	0.57561
msigdb	Yes	Astro	E4AA_vs_E2AA	E4AA_down	DESCARTES_FETAL_CEREBRUM_MICROGLIA	2.86165e-09	2.33303e-07	-2.89702	-0.611384	ENSG00000168329, ENSG00000019582, ENSG00000182578, ENSG00000011600, ENSG00000204472, ENSG00000173372, ENSG00000160255, ENSG00000166428, ENSG00000178573, ENSG00000087253, ENSG00000143162, ENSG00000131724, ENSG00000025708, ENSG00000159189, ENSG00000042493, ENSG00000130208, ENSG00000118785, ENSG00000105697, ENSG00000102879, ENSG00000164124, ENSG00000114450, ENSG00000136869, ENSG00000161921, ENSG0000…	67	0.774939
msigdb	Yes	LC	E4AA_vs_E2AA	E4AA_down	DESCARTES_FETAL_CEREBRUM_MICROGLIA	2.61099e-05	0.00354056	-2.31031	-0.509122	ENSG00000168329, ENSG00000182578, ENSG00000160678, ENSG00000204472, ENSG00000101463, ENSG00000130208, ENSG00000019582, ENSG00000118785, ENSG00000178573, ENSG00000161921, ENSG00000131669, ENSG00000173372, ENSG00000131724, ENSG00000123095, ENSG00000166428, ENSG00000004799, ENSG00000143162, ENSG00000160255, ENSG00000136869, ENSG00000042493, ENSG00000128512, ENSG00000176533, ENSG00000116473, ENSG0000…	67	0.57561
msigdb	Yes	Oligo_Astro	E4AA_vs_E2AA	E4AA_down	DESCARTES_FETAL_CEREBRUM_MICROGLIA	5.5284e-05	0.00198024	-2.34807	-0.471513	ENSG00000019582, ENSG00000204472, ENSG00000182578, ENSG00000011600, ENSG00000168329, ENSG00000130208, ENSG00000161955, ENSG00000166428, ENSG00000178573, ENSG00000173372, ENSG00000161921, ENSG00000159189, ENSG00000025708, ENSG00000123095, ENSG00000160255, ENSG00000105697, ENSG00000116473, ENSG00000136869, ENSG00000102879, ENSG00000084070, ENSG00000160678, ENSG00000143162, ENSG00000001084, ENSG0000…	67	0.557332
msigdb	Yes	ACHE_SERT_LC_WM	E4EA_vs_E2EA	E4EA_up	DESCARTES_FETAL_CEREBRUM_OLIGODENDROCYTES	1.67864e-09	5.57685e-06	3.5325	0.784757	ENSG00000189058, ENSG00000013297, ENSG00000105695, ENSG00000103089, ENSG00000168314, ENSG00000124920, ENSG00000164303, ENSG00000064787, ENSG00000116147, ENSG00000174607, ENSG00000169562, ENSG00000128242, ENSG00000204278, ENSG00000065361, ENSG00000204655, ENSG00000134853, ENSG00000184221	25	0.788187
msigdb	Yes	ACHE_SERT_Npep	E4EA_vs_E2EA	E4EA_up	DESCARTES_FETAL_CEREBRUM_OLIGODENDROCYTES	1.68559e-06	0.000746662	3.30257	0.699152	ENSG00000013297, ENSG00000189058, ENSG00000105695, ENSG00000168314, ENSG00000124920, ENSG00000103089, ENSG00000205927, ENSG00000128242, ENSG00000203805, ENSG00000174607, ENSG00000164303, ENSG00000065361, ENSG00000100146, ENSG00000064787, ENSG00000169562, ENSG00000184221, ENSG00000204655	25	0.643552
msigdb	Yes	Astro	E4EA_vs_E2EA	E4EA_up	PID_INSULIN_GLUCOSE_PATHWAY	7.95287e-05	0.00699905	3.07364	0.691202	ENSG00000128245, ENSG00000220205, ENSG00000166913, ENSG00000170027, ENSG00000164924, ENSG00000103496, ENSG00000067606	18	0.538434
msigdb	Yes	LC	E4AA_vs_E2AA	E4AA_down	DESCARTES_FETAL_CEREBRUM_OLIGODENDROCYTES	0.000248355	0.018134	-2.55453	-0.630458	ENSG00000013297, ENSG00000205927, ENSG00000105695, ENSG00000204655, ENSG00000134853, ENSG00000065361, ENSG00000174607, ENSG00000203805, ENSG00000138311, ENSG00000103089, ENSG00000116147, ENSG00000204278, ENSG00000169562, ENSG00000184221, ENSG00000189058, ENSG00000100146, ENSG00000124920, ENSG00000156103	25	0.498493
msigdb	Yes	Oligo_Astro	E4EA_vs_E2EA	E4EA_up	DESCARTES_FETAL_CEREBRUM_OLIGODENDROCYTES	1.27129e-05	0.00125142	2.91042	0.655616	ENSG00000189058, ENSG00000184221, ENSG00000205927, ENSG00000103089, ENSG00000013297, ENSG00000134853, ENSG00000128242, ENSG00000124920, ENSG00000116147, ENSG00000168314, ENSG00000065361, ENSG00000204278, ENSG00000169562, ENSG00000174607, ENSG00000164303, ENSG00000105695, ENSG00000064787, ENSG00000204655, ENSG00000156103	25	0.593325
msigdb	Yes	ACHE_SERT_Npep	E4EA_vs_E2EA	E4EA_down	DESCARTES_FETAL_CEREBRUM_VASCULAR_ENDOTHELIAL_CELLS	4.5512e-10	1.55079e-07	-2.64405	-0.492669	ENSG00000113140, ENSG00000244734, ENSG00000117318, ENSG00000127528, ENSG00000107796, ENSG00000125968, ENSG00000171388, ENSG00000198417, ENSG00000169715, ENSG00000103710, ENSG00000124942, ENSG00000134817, ENSG00000168899, ENSG00000136826, ENSG00000107562, ENSG00000106211, ENSG00000114115, ENSG00000197747, ENSG00000198435, ENSG00000213145, ENSG00000182253, ENSG00000113721, ENSG00000188536, ENSG0000…	153	0.814036
msigdb	Yes	Astro	E4EA_vs_E2EA	E4EA_down	DESCARTES_FETAL_CEREBRUM_VASCULAR_ENDOTHELIAL_CELLS	2.24797e-05	0.00123443	-2.12878	-0.403555	ENSG00000113140, ENSG00000244734, ENSG00000117318, ENSG00000213145, ENSG00000125968, ENSG00000046889, ENSG00000107562, ENSG00000018408, ENSG00000198417, ENSG00000106211, ENSG00000182809, ENSG00000124942, ENSG00000127528, ENSG00000163430, ENSG00000198435, ENSG00000188536, ENSG00000182253, ENSG00000135046, ENSG00000170385, ENSG00000149131, ENSG00000155366, ENSG00000103710, ENSG00000083444, ENSG0000…	153	0.57561
msigdb	Yes	Astro	E4EA_vs_E2EA	E4EA_up	REACTOME_SEALING_OF_THE_NUCLEAR_ENVELOPE_NE_BY_ESCRT_III	0.000157576	0.0107386	3.06435	0.697796	ENSG00000104833, ENSG00000167552, ENSG00000137267, ENSG00000101421, ENSG00000123416, ENSG00000127824, ENSG00000258947	17	0.518848
msigdb	Yes	LC	E4EA_vs_E2EA	E4EA_down	DESCARTES_FETAL_CEREBRUM_VASCULAR_ENDOTHELIAL_CELLS	1.73886e-07	3.39819e-05	-2.39962	-0.440182	ENSG00000113140, ENSG00000244734, ENSG00000213145, ENSG00000128849, ENSG00000169715, ENSG00000272573, ENSG00000125148, ENSG00000107796, ENSG00000046889, ENSG00000155366, ENSG00000188643, ENSG00000168899, ENSG00000135363, ENSG00000125968, ENSG00000182809, ENSG00000127528, ENSG00000136826, ENSG00000145555, ENSG00000114115, ENSG00000124942, ENSG00000138449, ENSG00000185885, ENSG00000198417, ENSG0000…	153	0.690132
msigdb	Yes	Oligo_Astro	E4EA_vs_E2EA	E4EA_down	DESCARTES_FETAL_CEREBRUM_VASCULAR_ENDOTHELIAL_CELLS	3.08228e-15	1.1703e-12	-3.2277	-0.532139	ENSG00000148926, ENSG00000113140, ENSG00000107796, ENSG00000149591, ENSG00000117318, ENSG00000142089, ENSG00000124942, ENSG00000244734, ENSG00000136826, ENSG00000213145, ENSG00000172037, ENSG00000182253, ENSG00000164692, ENSG00000127528, ENSG00000233927, ENSG00000155366, ENSG00000128849, ENSG00000113721, ENSG00000142173, ENSG00000125968, ENSG00000185885, ENSG00000163430, ENSG00000018408, ENSG0000…	153	1.00732
msigdb	Yes	ACHE_SERT_Npep	E4EA_vs_E2EA	E4EA_down	DESCARTES_FETAL_EYE_CORNEAL_AND_CONJUNCTIVAL_EPITHELIAL_CELLS	0.00335993	0.0421626	-2.02181	-0.403902	ENSG00000008394, ENSG00000117525, ENSG00000213145, ENSG00000197956, ENSG00000135046, ENSG00000129151, ENSG00000142327, ENSG00000124145, ENSG00000147676, ENSG00000160888, ENSG00000133048, ENSG00000158470, ENSG00000148671, ENSG00000047457, ENSG00000145824, ENSG00000177674, ENSG00000133321, ENSG00000171476, ENSG00000131981	66	0.111285
msigdb	Yes	Oligo_Astro	E4EA_vs_E2EA	E4EA_up	DESCARTES_FETAL_EYE_GANGLION_CELLS	0.000859983	0.0377172	2.71286	0.670233	ENSG00000127561, ENSG00000172020, ENSG00000129990, ENSG00000091664, ENSG00000124785, ENSG00000148798, ENSG00000155980, ENSG00000143858	15	0.2212
msigdb	Yes	ACHE_SERT_LC_WM	E4AA_vs_E2AA	E4AA_down	DESCARTES_FETAL_EYE_MICROGLIA	3.85607e-11	3.01431e-08	-3.61748	-0.74176	ENSG00000173369, ENSG00000019582, ENSG00000204287, ENSG00000196126, ENSG00000168329, ENSG00000182578, ENSG00000162511, ENSG00000173372, ENSG00000082074, ENSG00000231389, ENSG00000168918, ENSG00000026297, ENSG00000128805, ENSG00000084070, ENSG00000166428, ENSG00000204257, ENSG00000170458, ENSG00000087253, ENSG00000159189, ENSG00000073849, ENSG00000160255, ENSG00000137491	36	0.851339
msigdb	Yes	ACHE_SERT_Npep	E4AA_vs_E2AA	E4AA_down	DESCARTES_FETAL_EYE_MICROGLIA	9.32648e-07	3.50112e-05	-3.00829	-0.654609	ENSG00000168329, ENSG00000173369, ENSG00000204287, ENSG00000019582, ENSG00000231389, ENSG00000196126, ENSG00000182578, ENSG00000160255, ENSG00000173372, ENSG00000162511, ENSG00000124491, ENSG00000166428, ENSG00000168918, ENSG00000137491, ENSG00000159189	36	0.659444
msigdb	Yes	Astro	E4AA_vs_E2AA	E4AA_down	DESCARTES_FETAL_EYE_MICROGLIA	5.94418e-12	8.22836e-10	-3.46359	-0.780921	ENSG00000168329, ENSG00000204287, ENSG00000019582, ENSG00000196126, ENSG00000231389, ENSG00000173369, ENSG00000182578, ENSG00000173372, ENSG00000162511, ENSG00000160255, ENSG00000166428, ENSG00000204257, ENSG00000026297, ENSG00000087253, ENSG00000159189, ENSG00000118785, ENSG00000170458, ENSG00000168918, ENSG00000164124	36	0.887075
msigdb	Yes	LC	E4AA_vs_E2AA	E4AA_down	DESCARTES_FETAL_EYE_MICROGLIA	4.4059e-05	0.00513596	-2.55384	-0.60102	ENSG00000168329, ENSG00000182578, ENSG00000204287, ENSG00000196126, ENSG00000231389, ENSG00000173369, ENSG00000019582, ENSG00000118785, ENSG00000124491, ENSG00000173372, ENSG00000166428, ENSG00000204257, ENSG00000160255, ENSG00000026297, ENSG00000162511	36	0.557332
msigdb	Yes	Oligo_Astro	E4AA_vs_E2AA	E4AA_down	DESCARTES_FETAL_EYE_MICROGLIA	2.47797e-09	2.65562e-07	-3.29871	-0.712712	ENSG00000204287, ENSG00000019582, ENSG00000173369, ENSG00000182578, ENSG00000168329, ENSG00000231389, ENSG00000162511, ENSG00000026297, ENSG00000196126, ENSG00000166428, ENSG00000173372, ENSG00000170458, ENSG00000159189, ENSG00000160255, ENSG00000204257, ENSG00000124491, ENSG00000084070	36	0.774939
msigdb	Yes	LC	E4EA_vs_E2EA	E4EA_down	DESCARTES_FETAL_EYE_STROMAL_CELLS	0.00225995	0.0374004	-2.62818	-0.626922	ENSG00000113140, ENSG00000111341, ENSG00000186340, ENSG00000087116, ENSG00000159403, ENSG00000090006, ENSG00000103546, ENSG00000181195, ENSG00000164692, ENSG00000107562	17	0.135865
msigdb	Yes	Oligo_Astro	E4EA_vs_E2EA	E4EA_down	DESCARTES_FETAL_EYE_STROMAL_CELLS	0.00195996	0.0273592	-2.70988	-0.604705	ENSG00000111341, ENSG00000113140, ENSG00000164692, ENSG00000142173, ENSG00000142156, ENSG00000115414, ENSG00000159403, ENSG00000090006, ENSG00000107562, ENSG00000198832, ENSG00000011465	17	0.145964
msigdb	Yes	Astro	E4EA_vs_E2EA	E4EA_up	BIOCARTA_NDKDYNAMIN_PATHWAY	9.87055e-05	0.00804722	3.0598	0.715658	ENSG00000160014, ENSG00000078269, ENSG00000107758, ENSG00000159082, ENSG00000106976, ENSG00000161203, ENSG00000143933, ENSG00000239672, ENSG00000196961, ENSG00000063245	15	0.538434
msigdb	Yes	Oligo_Astro	E4EA_vs_E2EA	E4EA_up	DESCARTES_FETAL_HEART_MEGAKARYOCYTES	0.000699986	0.0335816	2.74234	0.669193	ENSG00000127824, ENSG00000110002, ENSG00000154146, ENSG00000130830, ENSG00000104267, ENSG00000141433, ENSG00000041353	16	0.245527
msigdb	Yes	ACHE_SERT_LC_WM	E4AA_vs_E2AA	E4AA_down	DESCARTES_FETAL_HEART_MYELOID_CELLS	3.00014e-08	8.63026e-06	-3.49634	-0.801714	ENSG00000173369, ENSG00000019582, ENSG00000204287, ENSG00000196126, ENSG00000182578, ENSG00000011600, ENSG00000173372, ENSG00000231389, ENSG00000166428, ENSG00000170458, ENSG00000159189, ENSG00000196735, ENSG00000137491, ENSG00000118785, ENSG00000251442	19	0.719513
msigdb	Yes	ACHE_SERT_Npep	E4AA_vs_E2AA	E4AA_down	DESCARTES_FETAL_HEART_MYELOID_CELLS	1.18933e-06	4.39029e-05	-3.17863	-0.762121	ENSG00000173369, ENSG00000204287, ENSG00000019582, ENSG00000231389, ENSG00000196126, ENSG00000182578, ENSG00000011600, ENSG00000196735, ENSG00000173372, ENSG00000166428, ENSG00000137491, ENSG00000159189	19	0.643552
msigdb	Yes	Astro	E4AA_vs_E2AA	E4AA_down	DESCARTES_FETAL_HEART_MYELOID_CELLS	1.001e-08	7.39017e-07	-3.33249	-0.823723	ENSG00000204287, ENSG00000019582, ENSG00000196126, ENSG00000231389, ENSG00000173369, ENSG00000182578, ENSG00000011600, ENSG00000196735, ENSG00000173372, ENSG00000166428, ENSG00000159189, ENSG00000118785, ENSG00000170458	19	0.74774
msigdb	Yes	LC	E4AA_vs_E2AA	E4AA_down	DESCARTES_FETAL_HEART_MYELOID_CELLS	1.6057e-05	0.00234486	-2.84654	-0.731741	ENSG00000182578, ENSG00000204287, ENSG00000196126, ENSG00000231389, ENSG00000173369, ENSG00000019582, ENSG00000118785, ENSG00000168214, ENSG00000173372, ENSG00000196735, ENSG00000166428	19	0.57561
msigdb	Yes	Oligo_Astro	E4AA_vs_E2AA	E4AA_down	DESCARTES_FETAL_HEART_MYELOID_CELLS	6.65911e-08	4.86225e-06	-3.36186	-0.804079	ENSG00000204287, ENSG00000019582, ENSG00000173369, ENSG00000182578, ENSG00000011600, ENSG00000231389, ENSG00000196735, ENSG00000196126, ENSG00000166428, ENSG00000173372, ENSG00000170458, ENSG00000159189	19	0.704976
msigdb	Yes	Oligo_Astro	E4EA_vs_E2EA	E4EA_up	DESCARTES_FETAL_HEART_VISCERAL_NEURONS	3.38784e-06	0.000384795	2.66577	0.533627	ENSG00000087085, ENSG00000163888, ENSG00000174460, ENSG00000117152, ENSG00000158806, ENSG00000171551, ENSG00000166448, ENSG00000139200, ENSG00000013293, ENSG00000103154, ENSG00000112038, ENSG00000171951, ENSG00000152932, ENSG00000122584, ENSG00000107105, ENSG00000162374, ENSG00000196104, ENSG00000168243, ENSG00000145248, ENSG00000128564, ENSG00000169213, ENSG00000154975, ENSG00000100285, ENSG0000…	58	0.627257
msigdb	Yes	ACHE_SERT_LC_WM	E4AA_vs_E2AA	E4AA_up	DESCARTES_FETAL_INTESTINE_ENS_NEURONS	1.52193e-05	0.00646612	2.34426	0.409034	ENSG00000103546, ENSG00000065609, ENSG00000103034, ENSG00000148798, ENSG00000116254, ENSG00000157064, ENSG00000139767, ENSG00000189367, ENSG00000129951, ENSG00000143858, ENSG00000186868, ENSG00000130226, ENSG00000178233, ENSG00000186487, ENSG00000171533, ENSG00000131711, ENSG00000162374, ENSG00000184524, ENSG00000077080, ENSG00000148219, ENSG00000185615, ENSG00000182379, ENSG00000155980, ENSG0000…	104	0.593325
msigdb	Yes	ACHE_SERT_Npep	E4EA_vs_E2EA	E4EA_up	DESCARTES_FETAL_INTESTINE_ENS_NEURONS	7.95287e-05	0.0142818	2.30425	0.400424	ENSG00000104833, ENSG00000137267, ENSG00000131711, ENSG00000105613, ENSG00000104722, ENSG00000186868, ENSG00000105409, ENSG00000104435, ENSG00000141433, ENSG00000101210, ENSG00000077080, ENSG00000143858, ENSG00000168993, ENSG00000015592, ENSG00000167654, ENSG00000213190, ENSG00000092051, ENSG00000203805, ENSG00000144834, ENSG00000242173, ENSG00000196361, ENSG00000162706, ENSG00000067842, ENSG0000…	104	0.538434
msigdb	Yes	Oligo_Astro	E4EA_vs_E2EA	E4EA_up	DESCARTES_FETAL_INTESTINE_ENS_NEURONS	2.40121e-11	1.18184e-08	2.91473	0.551151	ENSG00000104833, ENSG00000105409, ENSG00000104435, ENSG00000170091, ENSG00000213190, ENSG00000154277, ENSG00000101210, ENSG00000174460, ENSG00000137267, ENSG00000167654, ENSG00000172020, ENSG00000144834, ENSG00000105613, ENSG00000186868, ENSG00000092051, ENSG00000152954, ENSG00000171724, ENSG00000103034, ENSG00000154654, ENSG00000141433, ENSG00000162374, ENSG00000077080, ENSG00000196361, ENSG0000…	104	0.863415
msigdb	Yes	ACHE_SERT_LC_WM	E4AA_vs_E2AA	E4AA_down	DESCARTES_FETAL_INTESTINE_MYELOID_CELLS	1.50831e-11	1.43171e-08	-3.63786	-0.739913	ENSG00000173369, ENSG00000019582, ENSG00000204287, ENSG00000196126, ENSG00000168329, ENSG00000182578, ENSG00000204472, ENSG00000011600, ENSG00000173372, ENSG00000231389, ENSG00000179344, ENSG00000026297, ENSG00000166428, ENSG00000204257, ENSG00000170458, ENSG00000158869, ENSG00000136867, ENSG00000159189, ENSG00000025708, ENSG00000196735	38	0.863415
msigdb	Yes	ACHE_SERT_Npep	E4AA_vs_E2AA	E4AA_down	DESCARTES_FETAL_INTESTINE_MYELOID_CELLS	3.36537e-08	1.8254e-06	-3.16191	-0.682791	ENSG00000168329, ENSG00000173369, ENSG00000204287, ENSG00000019582, ENSG00000231389, ENSG00000196126, ENSG00000182578, ENSG00000011600, ENSG00000196735, ENSG00000158869, ENSG00000173372, ENSG00000204472, ENSG00000124491, ENSG00000166428, ENSG00000223865, ENSG00000179344, ENSG00000101439, ENSG00000159189, ENSG00000165029	38	0.719513
msigdb	Yes	Astro	E4AA_vs_E2AA	E4AA_down	DESCARTES_FETAL_INTESTINE_MYELOID_CELLS	8.02041e-14	1.54469e-11	-3.60148	-0.806838	ENSG00000168329, ENSG00000204287, ENSG00000019582, ENSG00000196126, ENSG00000231389, ENSG00000173369, ENSG00000120262, ENSG00000182578, ENSG00000011600, ENSG00000204472, ENSG00000196735, ENSG00000179344, ENSG00000173372, ENSG00000166428, ENSG00000204257, ENSG00000158869, ENSG00000026297, ENSG00000223865, ENSG00000025708, ENSG00000159189, ENSG00000136867, ENSG00000170458	38	0.954542
msigdb	Yes	LC	E4AA_vs_E2AA	E4AA_down	DESCARTES_FETAL_INTESTINE_MYELOID_CELLS	2.1936e-08	1.40456e-05	-2.98849	-0.698372	ENSG00000168329, ENSG00000182578, ENSG00000204287, ENSG00000196126, ENSG00000231389, ENSG00000204472, ENSG00000173369, ENSG00000019582, ENSG00000124491, ENSG00000173372, ENSG00000136867, ENSG00000196735, ENSG00000179344, ENSG00000166428, ENSG00000204257, ENSG00000223865, ENSG00000158869, ENSG00000026297, ENSG00000145416, ENSG00000101439, ENSG00000112149, ENSG00000161642	38	0.733762
msigdb	Yes	Oligo_Astro	E4AA_vs_E2AA	E4AA_up	DESCARTES_FETAL_INTESTINE_SMOOTH_MUSCLE_CELLS	0.00187996	0.0397183	2.74726	0.620653	ENSG00000111262, ENSG00000133392, ENSG00000107796, ENSG00000196924, ENSG00000065534, ENSG00000149591, ENSG00000196923, ENSG00000122367, ENSG00000182667, ENSG00000156113, ENSG00000101335	16	0.14906
msigdb	Yes	ACHE_SERT_LC_WM	E4AA_vs_E2AA	E4AA_down	DESCARTES_FETAL_KIDNEY_MYELOID_CELLS	0.000419992	0.0135468	-2.67724	-0.575444	ENSG00000173369, ENSG00000182578, ENSG00000204472, ENSG00000173372, ENSG00000179344, ENSG00000128805, ENSG00000087253, ENSG00000159189, ENSG00000137491, ENSG00000118785, ENSG00000165029, ENSG00000147488, ENSG00000107551, ENSG00000101439, ENSG00000223865	27	0.318541
msigdb	Yes	ACHE_SERT_Npep	E4AA_vs_E2AA	E4AA_down	DESCARTES_FETAL_KIDNEY_MYELOID_CELLS	0.000559989	0.00938423	-2.57261	-0.582688	ENSG00000173369, ENSG00000182578, ENSG00000173372, ENSG00000204472, ENSG00000223865, ENSG00000179344, ENSG00000137491, ENSG00000101439, ENSG00000159189, ENSG00000165029	27	0.27502
msigdb	Yes	Astro	E4AA_vs_E2AA	E4AA_down	DESCARTES_FETAL_KIDNEY_MYELOID_CELLS	2.2664e-07	1.24972e-05	-3.05664	-0.716339	ENSG00000173369, ENSG00000182578, ENSG00000204472, ENSG00000179344, ENSG00000173372, ENSG00000177989, ENSG00000223865, ENSG00000087253, ENSG00000159189, ENSG00000118785	27	0.690132
msigdb	Yes	LC	E4AA_vs_E2AA	E4AA_down	DESCARTES_FETAL_KIDNEY_MYELOID_CELLS	0.00049999	0.027231	-2.46757	-0.60251	ENSG00000182578, ENSG00000204472, ENSG00000173369, ENSG00000118785, ENSG00000173372, ENSG00000179344, ENSG00000107551, ENSG00000223865, ENSG00000116741, ENSG00000145416, ENSG00000101439	27	0.291377
msigdb	Yes	Oligo_Astro	E4AA_vs_E2AA	E4AA_down	DESCARTES_FETAL_KIDNEY_MYELOID_CELLS	0.00101998	0.0216526	-2.48407	-0.559641	ENSG00000173369, ENSG00000204472, ENSG00000182578, ENSG00000179344, ENSG00000173372, ENSG00000223865, ENSG00000159189, ENSG00000101439, ENSG00000147894	27	0.202909
msigdb	Yes	ACHE_SERT_Npep	E4EA_vs_E2EA	E4EA_down	DESCARTES_FETAL_KIDNEY_STROMAL_CELLS	8.17848e-05	0.00333386	-2.51756	-0.517149	ENSG00000113140, ENSG00000135744, ENSG00000152583, ENSG00000185985, ENSG00000101955, ENSG00000103710, ENSG00000214688, ENSG00000176046, ENSG00000137573, ENSG00000176971, ENSG00000266964, ENSG00000054179, ENSG00000196090, ENSG00000182050, ENSG00000159713, ENSG00000111341, ENSG00000130876, ENSG00000109610, ENSG00000159403, ENSG00000186340, ENSG00000164692	50	0.538434
msigdb	Yes	LC	E4EA_vs_E2EA	E4EA_down	DESCARTES_FETAL_KIDNEY_STROMAL_CELLS	0.000539989	0.0140155	-2.38726	-0.484601	ENSG00000135744, ENSG00000113140, ENSG00000111341, ENSG00000152583, ENSG00000186340, ENSG00000185985, ENSG00000101955, ENSG00000187398, ENSG00000214688, ENSG00000137573, ENSG00000176046, ENSG00000176971, ENSG00000159403, ENSG00000119147, ENSG00000109610, ENSG00000164692, ENSG00000103710, ENSG00000116132, ENSG00000266964	50	0.280163
msigdb	Yes	Oligo_Astro	E4EA_vs_E2EA	E4EA_down	DESCARTES_FETAL_KIDNEY_STROMAL_CELLS	0.00377992	0.0439086	-2.22284	-0.412114	ENSG00000111341, ENSG00000135744, ENSG00000113140, ENSG00000176046, ENSG00000164692, ENSG00000152583, ENSG00000214688, ENSG00000103710, ENSG00000266964, ENSG00000137573, ENSG00000182050, ENSG00000109610, ENSG00000054179, ENSG00000159713, ENSG00000159403, ENSG00000101955, ENSG00000176971	50	0.104881
msigdb	Yes	ACHE_SERT_LC_WM	E4EA_vs_E2EA	E4EA_down	DESCARTES_FETAL_LIVER_HEPATOBLASTS	3.33952e-05	0.00905691	-2.4627	-0.415516	ENSG00000189221, ENSG00000162433, ENSG00000135744, ENSG00000147255, ENSG00000125144, ENSG00000130203, ENSG00000068078, ENSG00000272573, ENSG00000130208, ENSG00000148672, ENSG00000104635, ENSG00000204128, ENSG00000169715, ENSG00000118271, ENSG00000149809, ENSG00000196136, ENSG00000196177, ENSG00000163884, ENSG00000188338, ENSG00000115414, ENSG00000187193, ENSG00000179399, ENSG00000052802, ENSG0000…	100	0.557332
msigdb	Yes	Astro	E4EA_vs_E2EA	E4EA_down	DESCARTES_FETAL_LIVER_HEPATOBLASTS	1.77133e-06	0.000150892	-2.48628	-0.485412	ENSG00000135744, ENSG00000135069, ENSG00000068078, ENSG00000204128, ENSG00000148672, ENSG00000165092, ENSG00000198417, ENSG00000069535, ENSG00000130203, ENSG00000008394, ENSG00000047457, ENSG00000125144, ENSG00000129151, ENSG00000109107, ENSG00000132164, ENSG00000118271, ENSG00000147255, ENSG00000119927, ENSG00000169862, ENSG00000119711, ENSG00000162433, ENSG00000182600, ENSG00000132541, ENSG0000…	100	0.643552
msigdb	Yes	LC	E4EA_vs_E2EA	E4EA_down	DESCARTES_FETAL_LIVER_HEPATOBLASTS	5.26354e-10	2.59064e-07	-2.90675	-0.551097	ENSG00000135744, ENSG00000125144, ENSG00000130203, ENSG00000165092, ENSG00000204128, ENSG00000135069, ENSG00000118271, ENSG00000169715, ENSG00000129151, ENSG00000008394, ENSG00000116791, ENSG00000272573, ENSG00000125148, ENSG00000205364, ENSG00000132164, ENSG00000130208, ENSG00000148672, ENSG00000182902, ENSG00000198417, ENSG00000109107, ENSG00000016391, ENSG00000187193, ENSG00000069535, ENSG0000…	100	0.801216
msigdb	Yes	Oligo_Astro	E4EA_vs_E2EA	E4EA_down	DESCARTES_FETAL_LIVER_HEPATOBLASTS	6.48641e-05	0.00191977	-2.3582	-0.403232	ENSG00000135744, ENSG00000196136, ENSG00000205364, ENSG00000068078, ENSG00000204128, ENSG00000155368, ENSG00000166816, ENSG00000179399, ENSG00000119927, ENSG00000135069, ENSG00000129151, ENSG00000130208, ENSG00000165092, ENSG00000008394, ENSG00000118271, ENSG00000188338, ENSG00000132164, ENSG00000119711, ENSG00000130203, ENSG00000182600, ENSG00000272573, ENSG00000159423, ENSG00000109107, ENSG0000…	100	0.538434
msigdb	Yes	ACHE_SERT_Npep	E4EA_vs_E2EA	E4EA_down	DESCARTES_FETAL_LIVER_MESOTHELIAL_CELLS	0.00311994	0.0401752	-1.81156	-0.341672	ENSG00000115380, ENSG00000152661, ENSG00000105855, ENSG00000172201, ENSG00000197747, ENSG00000078114, ENSG00000213145, ENSG00000137573, ENSG00000162493, ENSG00000132470, ENSG00000092820, ENSG00000166033, ENSG00000115461, ENSG00000114790, ENSG00000160111, ENSG00000204580, ENSG00000173918, ENSG00000131435, ENSG00000080493, ENSG00000182175, ENSG00000054179, ENSG00000196090, ENSG00000182050, ENSG0000…	129	0.115513
msigdb	Yes	ACHE_SERT_Npep	E4AA_vs_E2AA	E4AA_up	DESCARTES_FETAL_LIVER_MESOTHELIAL_CELLS	0.00339993	0.0431947	1.90018	0.307711	ENSG00000130226, ENSG00000115461, ENSG00000169181, ENSG00000118160, ENSG00000179542, ENSG00000131435, ENSG00000169116, ENSG00000131094, ENSG00000198626, ENSG00000153707, ENSG00000171798, ENSG00000049540, ENSG00000139364, ENSG00000185565, ENSG00000060656, ENSG00000081479, ENSG00000181754, ENSG00000114853, ENSG00000005884, ENSG00000177469, ENSG00000152377, ENSG00000140538, ENSG00000240694, ENSG0000…	129	0.110625
msigdb	Yes	Astro	E4EA_vs_E2EA	E4EA_down	DESCARTES_FETAL_LIVER_MESOTHELIAL_CELLS	0.00117998	0.0220855	-1.87785	-0.359766	ENSG00000115380, ENSG00000152661, ENSG00000204388, ENSG00000213145, ENSG00000197168, ENSG00000105855, ENSG00000133640, ENSG00000172201, ENSG00000114790, ENSG00000148204, ENSG00000092820, ENSG00000144199, ENSG00000204580, ENSG00000078114, ENSG00000049540, ENSG00000129116, ENSG00000120306, ENSG00000134202, ENSG00000006118, ENSG00000132470, ENSG00000054179, ENSG00000137573, ENSG00000182175, ENSG0000…	129	0.188511
msigdb	Yes	ACHE_SERT_LC_WM	E4AA_vs_E2AA	E4AA_down	DESCARTES_FETAL_LIVER_MYELOID_CELLS	6.148e-05	0.00311835	-2.58249	-0.506995	ENSG00000173369, ENSG00000182578, ENSG00000011600, ENSG00000173372, ENSG00000107798, ENSG00000143162, ENSG00000177807, ENSG00000136867, ENSG00000141934, ENSG00000159189, ENSG00000025708, ENSG00000196735, ENSG00000004799, ENSG00000065833, ENSG00000196189	50	0.538434
msigdb	Yes	Astro	E4AA_vs_E2AA	E4AA_down	DESCARTES_FETAL_LIVER_MYELOID_CELLS	9.75775e-05	0.00254256	-2.45863	-0.533854	ENSG00000173369, ENSG00000120262, ENSG00000182578, ENSG00000011600, ENSG00000196735, ENSG00000173372, ENSG00000107798, ENSG00000143162, ENSG00000025708, ENSG00000159189	50	0.538434
msigdb	Yes	Oligo_Astro	E4AA_vs_E2AA	E4AA_down	DESCARTES_FETAL_LIVER_MYELOID_CELLS	0.000799984	0.0178672	-2.25884	-0.468477	ENSG00000173369, ENSG00000182578, ENSG00000011600, ENSG00000196735, ENSG00000107798, ENSG00000173372, ENSG00000167601, ENSG00000159189, ENSG00000101439, ENSG00000147894, ENSG00000119917, ENSG00000025708, ENSG00000067177, ENSG00000065833, ENSG00000103066	50	0.229452
msigdb	Yes	ACHE_SERT_Npep	E4EA_vs_E2EA	E4EA_down	DESCARTES_FETAL_LIVER_STELLATE_CELLS	6.39437e-06	0.000464343	-2.77478	-0.579075	ENSG00000138696, ENSG00000103710, ENSG00000146122, ENSG00000112309, ENSG00000115353, ENSG00000113721, ENSG00000113594, ENSG00000078549, ENSG00000127241, ENSG00000113578, ENSG00000165323, ENSG00000073712, ENSG00000132688, ENSG00000203930, ENSG00000145824, ENSG00000172403, ENSG00000126733, ENSG00000170214	44	0.610527
msigdb	Yes	ACHE_SERT_Npep	E4AA_vs_E2AA	E4AA_up	DESCARTES_FETAL_LIVER_STELLATE_CELLS	0.00237995	0.0340077	2.35992	0.436224	ENSG00000173546, ENSG00000123454, ENSG00000113578, ENSG00000160801, ENSG00000099998, ENSG00000134853, ENSG00000113721, ENSG00000132688, ENSG00000182492, ENSG00000108387, ENSG00000203930, ENSG00000144642, ENSG00000066468, ENSG00000153956, ENSG00000145824, ENSG00000152402, ENSG00000123243, ENSG00000173175, ENSG00000197380, ENSG00000185633, ENSG00000172403	44	0.132373
msigdb	Yes	Astro	E4AA_vs_E2AA	E4AA_up	HP_OVERWEIGHT	0.000214257	0.0102419	3.05979	0.695597	ENSG00000178951, ENSG00000065923, ENSG00000147255, ENSG00000072071, ENSG00000114861, ENSG00000157500, ENSG00000187555, ENSG00000125676, ENSG00000100888, ENSG00000115306	16	0.518848
msigdb	Yes	LC	E4EA_vs_E2EA	E4EA_down	DESCARTES_FETAL_LIVER_STELLATE_CELLS	0.000299994	0.0099417	-2.46325	-0.507732	ENSG00000146122, ENSG00000132688, ENSG00000112309, ENSG00000138696, ENSG00000078549, ENSG00000135298, ENSG00000123243, ENSG00000172403, ENSG00000160801, ENSG00000173546, ENSG00000113594, ENSG00000113721, ENSG00000103710, ENSG00000173175, ENSG00000174145, ENSG00000179242, ENSG00000145824, ENSG00000134853, ENSG00000185633, ENSG00000115353, ENSG00000123454, ENSG00000113578, ENSG00000153956, ENSG0000…	44	0.37874
msigdb	Yes	Oligo_Astro	E4EA_vs_E2EA	E4EA_down	DESCARTES_FETAL_LIVER_STELLATE_CELLS	0.00215996	0.0294095	-2.35696	-0.444752	ENSG00000138696, ENSG00000172403, ENSG00000078549, ENSG00000113721, ENSG00000146122, ENSG00000127241, ENSG00000103710, ENSG00000203930, ENSG00000165323, ENSG00000185633, ENSG00000113578, ENSG00000173175, ENSG00000166444, ENSG00000135298, ENSG00000073712, ENSG00000132688, ENSG00000123243, ENSG00000004776, ENSG00000182492, ENSG00000113594, ENSG00000197380, ENSG00000179242	44	0.138996
msigdb	Yes	ACHE_SERT_Npep	E4EA_vs_E2EA	E4EA_down	DESCARTES_FETAL_LUNG_CILIATED_EPITHELIAL_CELLS	3.6984e-06	0.000309107	-2.3779	-0.45299	ENSG00000153822, ENSG00000156042, ENSG00000151023, ENSG00000034239, ENSG00000152611, ENSG00000165309, ENSG00000163879, ENSG00000154479, ENSG00000189350, ENSG00000152763, ENSG00000155761, ENSG00000188931, ENSG00000196090, ENSG00000159713, ENSG00000183196, ENSG00000114473, ENSG00000160188, ENSG00000160472, ENSG00000147400, ENSG00000166596, ENSG00000183644, ENSG00000179902, ENSG00000186710, ENSG0000…	112	0.627257
msigdb	Yes	ACHE_SERT_LC_WM	E4AA_vs_E2AA	E4AA_down	DESCARTES_FETAL_LUNG_MYELOID_CELLS	5.92505e-08	1.3123e-05	-3.46479	-0.79448	ENSG00000173369, ENSG00000019582, ENSG00000204287, ENSG00000196126, ENSG00000173372, ENSG00000231389, ENSG00000179344, ENSG00000166428, ENSG00000204257, ENSG00000170458, ENSG00000159189, ENSG00000196735	19	0.719513
msigdb	Yes	ACHE_SERT_Npep	E4AA_vs_E2AA	E4AA_down	DESCARTES_FETAL_LUNG_MYELOID_CELLS	6.39437e-06	0.000192686	-3.06726	-0.735418	ENSG00000173369, ENSG00000204287, ENSG00000019582, ENSG00000231389, ENSG00000196126, ENSG00000196735, ENSG00000173372, ENSG00000166428, ENSG00000223865, ENSG00000179344, ENSG00000159189	19	0.610527
msigdb	Yes	Astro	E4AA_vs_E2AA	E4AA_down	DESCARTES_FETAL_LUNG_MYELOID_CELLS	1.51866e-08	1.06218e-06	-3.31229	-0.818729	ENSG00000204287, ENSG00000019582, ENSG00000196126, ENSG00000231389, ENSG00000173369, ENSG00000196735, ENSG00000179344, ENSG00000173372, ENSG00000166428, ENSG00000204257, ENSG00000223865, ENSG00000159189	19	0.733762
msigdb	Yes	LC	E4AA_vs_E2AA	E4AA_down	DESCARTES_FETAL_LUNG_MYELOID_CELLS	0.00010209	0.0094872	-2.69641	-0.693149	ENSG00000204287, ENSG00000196126, ENSG00000231389, ENSG00000173369, ENSG00000019582, ENSG00000173372, ENSG00000196735, ENSG00000179344, ENSG00000166428, ENSG00000204257, ENSG00000223865	19	0.538434
msigdb	Yes	Oligo_Astro	E4AA_vs_E2AA	E4AA_down	DESCARTES_FETAL_LUNG_MYELOID_CELLS	3.88712e-08	3.18864e-06	-3.39169	-0.811213	ENSG00000204287, ENSG00000019582, ENSG00000173369, ENSG00000231389, ENSG00000179344, ENSG00000196735, ENSG00000196126, ENSG00000166428, ENSG00000173372, ENSG00000223865, ENSG00000170458, ENSG00000159189	19	0.719513
msigdb	Yes	LC	E4AA_vs_E2AA	E4AA_down	DESCARTES_FETAL_LUNG_VISCERAL_NEURONS	0.000339993	0.0220399	-1.8642	-0.389777	ENSG00000166426, ENSG00000109956, ENSG00000168913, ENSG00000174521, ENSG00000244128, ENSG00000168959, ENSG00000150361, ENSG00000118432, ENSG00000172461, ENSG00000122584, ENSG00000198914, ENSG00000187714, ENSG00000175785, ENSG00000172995, ENSG00000183166, ENSG00000100505, ENSG00000069482, ENSG00000146005, ENSG00000242808, ENSG00000166448, ENSG00000152910, ENSG00000156687, ENSG00000130558, ENSG0000…	135	0.355054
msigdb	Yes	Oligo_Astro	E4EA_vs_E2EA	E4EA_up	DESCARTES_FETAL_LUNG_VISCERAL_NEURONS	1.41178e-11	7.50446e-09	2.77507	0.514223	ENSG00000104833, ENSG00000105409, ENSG00000104435, ENSG00000087085, ENSG00000170091, ENSG00000213190, ENSG00000127561, ENSG00000120437, ENSG00000101210, ENSG00000137267, ENSG00000167654, ENSG00000185352, ENSG00000172020, ENSG00000130540, ENSG00000075340, ENSG00000166448, ENSG00000139364, ENSG00000135472, ENSG00000258947, ENSG00000013293, ENSG00000125675, ENSG00000186868, ENSG00000092051, ENSG0000…	135	0.875325
msigdb	Yes	ACHE_SERT_LC_WM	E4AA_vs_E2AA	E4AA_down	DESCARTES_FETAL_MUSCLE_MYELOID_CELLS	1.27224e-08	4.1236e-06	-3.41828	-0.722457	ENSG00000019582, ENSG00000204287, ENSG00000196126, ENSG00000182578, ENSG00000204472, ENSG00000173372, ENSG00000231389, ENSG00000179344, ENSG00000128805, ENSG00000166428, ENSG00000204257, ENSG00000170458, ENSG00000159189, ENSG00000196735, ENSG00000196189, ENSG00000118785	30	0.74774
msigdb	Yes	ACHE_SERT_Npep	E4AA_vs_E2AA	E4AA_down	DESCARTES_FETAL_MUSCLE_MYELOID_CELLS	2.30876e-07	1.05797e-05	-3.10571	-0.693324	ENSG00000204287, ENSG00000019582, ENSG00000231389, ENSG00000196126, ENSG00000182578, ENSG00000139970, ENSG00000196735, ENSG00000173372, ENSG00000204472, ENSG00000166428, ENSG00000223865, ENSG00000179344, ENSG00000101439, ENSG00000159189, ENSG00000134508, ENSG00000204257, ENSG00000120262, ENSG00000143344	30	0.690132
msigdb	Yes	Astro	E4AA_vs_E2AA	E4AA_down	DESCARTES_FETAL_MUSCLE_MYELOID_CELLS	1.12154e-09	1.01389e-07	-3.37038	-0.777936	ENSG00000204287, ENSG00000019582, ENSG00000196126, ENSG00000231389, ENSG00000120262, ENSG00000182578, ENSG00000204472, ENSG00000196735, ENSG00000179344, ENSG00000173372, ENSG00000139970, ENSG00000166428, ENSG00000204257, ENSG00000223865, ENSG00000159189, ENSG00000118785, ENSG00000170458	30	0.788187
msigdb	Yes	LC	E4AA_vs_E2AA	E4AA_down	DESCARTES_FETAL_MUSCLE_MYELOID_CELLS	8.12723e-08	4.0001e-05	-3.00939	-0.724553	ENSG00000182578, ENSG00000204287, ENSG00000196126, ENSG00000231389, ENSG00000204472, ENSG00000019582, ENSG00000118785, ENSG00000139970, ENSG00000168214, ENSG00000173372, ENSG00000196735, ENSG00000179344, ENSG00000166428, ENSG00000204257, ENSG00000223865	30	0.704976
msigdb	Yes	Oligo_Astro	E4AA_vs_E2AA	E4AA_down	DESCARTES_FETAL_MUSCLE_MYELOID_CELLS	2.03785e-08	1.79344e-06	-3.28493	-0.728191	ENSG00000204287, ENSG00000019582, ENSG00000204472, ENSG00000139970, ENSG00000182578, ENSG00000231389, ENSG00000179344, ENSG00000196735, ENSG00000196126, ENSG00000166428, ENSG00000173372, ENSG00000223865, ENSG00000170458, ENSG00000159189, ENSG00000101439	30	0.733762
msigdb	Yes	LC	E4AA_vs_E2AA	E4AA_down	DESCARTES_FETAL_MUSCLE_SCHWANN_CELLS	3.33952e-05	0.00410915	-2.37803	-0.529606	ENSG00000166006, ENSG00000170017, ENSG00000109956, ENSG00000021300, ENSG00000105855, ENSG00000125851, ENSG00000172005, ENSG00000175785, ENSG00000183715, ENSG00000169302, ENSG00000105695, ENSG00000109099, ENSG00000181449, ENSG00000108381, ENSG00000155816, ENSG00000102934, ENSG00000204128, ENSG00000012171, ENSG00000106780, ENSG00000185985, ENSG00000183783, ENSG00000121898, ENSG00000174607, ENSG0000…	60	0.557332
msigdb	Yes	ACHE_SERT_Npep	E4EA_vs_E2EA	E4EA_down	DESCARTES_FETAL_MUSCLE_SMOOTH_MUSCLE_CELLS	0.00395992	0.0468597	-2.38374	-0.536496	ENSG00000151012, ENSG00000107796, ENSG00000103710, ENSG00000146122, ENSG00000177425, ENSG00000133392, ENSG00000113721	25	0.102455
msigdb	Yes	ACHE_SERT_Npep	E4EA_vs_E2EA	E4EA_down	DESCARTES_FETAL_PANCREAS_DUCTAL_CELLS	0.000739985	0.0153172	-2.72194	-0.634337	ENSG00000167614, ENSG00000068078, ENSG00000153822, ENSG00000134873, ENSG00000080493, ENSG00000131095, ENSG00000127249, ENSG00000105519	20	0.238702
msigdb	Yes	ACHE_SERT_LC_WM	E4AA_vs_E2AA	E4AA_up	DESCARTES_FETAL_PANCREAS_ENS_NEURONS	8.17848e-05	0.017817	2.31686	0.406868	ENSG00000079841, ENSG00000148798, ENSG00000116254, ENSG00000139767, ENSG00000189367, ENSG00000129951, ENSG00000136531, ENSG00000111674, ENSG00000178233, ENSG00000130540, ENSG00000131711, ENSG00000162374, ENSG00000176884, ENSG00000157168, ENSG00000214338, ENSG00000225783, ENSG00000148219, ENSG00000127561, ENSG00000101098, ENSG00000117016, ENSG00000126950, ENSG00000145362, ENSG00000155980, ENSG0000…	97	0.538434
msigdb	Yes	Oligo_Astro	E4EA_vs_E2EA	E4EA_up	DESCARTES_FETAL_PANCREAS_ENS_NEURONS	1.89571e-14	1.57451e-11	3.22626	0.613582	ENSG00000104833, ENSG00000105409, ENSG00000104435, ENSG00000170091, ENSG00000213190, ENSG00000127561, ENSG00000154277, ENSG00000137267, ENSG00000167654, ENSG00000111674, ENSG00000136531, ENSG00000185774, ENSG00000167552, ENSG00000172020, ENSG00000130540, ENSG00000126950, ENSG00000258947, ENSG00000112038, ENSG00000152954, ENSG00000117016, ENSG00000171724, ENSG00000162374, ENSG00000196361, ENSG0000…	97	0.975995
msigdb	Yes	Oligo_Astro	E4EA_vs_E2EA	E4EA_up	DESCARTES_FETAL_PANCREAS_ISLET_ENDOCRINE_CELLS	0.00049999	0.0264716	2.37878	0.485669	ENSG00000054356, ENSG00000117152, ENSG00000100604, ENSG00000141837, ENSG00000171551, ENSG00000148123, ENSG00000155093, ENSG00000103154, ENSG00000125675, ENSG00000091664, ENSG00000147571, ENSG00000115828, ENSG00000175426, ENSG00000125851, ENSG00000182901	49	0.291377
msigdb	Yes	ACHE_SERT_LC_WM	E4AA_vs_E2AA	E4AA_down	DESCARTES_FETAL_PANCREAS_MYELOID_CELLS	1.09141e-08	3.62595e-06	-3.42572	-0.724031	ENSG00000173369, ENSG00000196126, ENSG00000168329, ENSG00000182578, ENSG00000011600, ENSG00000173372, ENSG00000231389, ENSG00000179344, ENSG00000166428, ENSG00000170458, ENSG00000158869, ENSG00000136867, ENSG00000159189, ENSG00000196735, ENSG00000122862	30	0.74774
msigdb	Yes	ACHE_SERT_Npep	E4AA_vs_E2AA	E4AA_down	DESCARTES_FETAL_PANCREAS_MYELOID_CELLS	1.61714e-06	5.77694e-05	-2.99007	-0.66751	ENSG00000168329, ENSG00000173369, ENSG00000231389, ENSG00000196126, ENSG00000182578, ENSG00000011600, ENSG00000196735, ENSG00000158869, ENSG00000173372, ENSG00000204482, ENSG00000124491, ENSG00000166428, ENSG00000179344	30	0.643552
msigdb	Yes	Astro	E4AA_vs_E2AA	E4AA_down	DESCARTES_FETAL_PANCREAS_MYELOID_CELLS	1.83017e-08	1.26016e-06	-3.22738	-0.744931	ENSG00000168329, ENSG00000196126, ENSG00000231389, ENSG00000173369, ENSG00000120262, ENSG00000182578, ENSG00000011600, ENSG00000196735, ENSG00000179344, ENSG00000173372, ENSG00000166428, ENSG00000204482, ENSG00000158869, ENSG00000159189, ENSG00000136867, ENSG00000170458	30	0.733762
msigdb	Yes	LC	E4AA_vs_E2AA	E4AA_down	DESCARTES_FETAL_PANCREAS_MYELOID_CELLS	1.29908e-05	0.002031	-2.71938	-0.654729	ENSG00000168329, ENSG00000182578, ENSG00000196126, ENSG00000231389, ENSG00000173369, ENSG00000124491, ENSG00000173372, ENSG00000136867, ENSG00000196735, ENSG00000179344, ENSG00000204482, ENSG00000166428, ENSG00000158869, ENSG00000122862, ENSG00000112149, ENSG00000161642, ENSG00000011600	30	0.593325
msigdb	Yes	Oligo_Astro	E4AA_vs_E2AA	E4AA_down	DESCARTES_FETAL_PANCREAS_MYELOID_CELLS	6.59858e-07	3.96781e-05	-3.09261	-0.685558	ENSG00000173369, ENSG00000182578, ENSG00000011600, ENSG00000168329, ENSG00000231389, ENSG00000158869, ENSG00000179344, ENSG00000196735, ENSG00000196126, ENSG00000166428, ENSG00000173372, ENSG00000204482, ENSG00000170458, ENSG00000159189, ENSG00000101160	30	0.659444
msigdb	Yes	ACHE_SERT_Npep	E4EA_vs_E2EA	E4EA_down	DESCARTES_FETAL_PLACENTA_AFP_ALB_POSITIVE_CELLS	0.000164377	0.00550229	-2.5989	-0.554051	ENSG00000135744, ENSG00000125462, ENSG00000125144, ENSG00000119927, ENSG00000132541, ENSG00000198417, ENSG00000159423, ENSG00000169715, ENSG00000162433, ENSG00000118271, ENSG00000188338, ENSG00000119711, ENSG00000125148	37	0.518848
msigdb	Yes	LC	E4EA_vs_E2EA	E4EA_down	DESCARTES_FETAL_PLACENTA_AFP_ALB_POSITIVE_CELLS	0.000673178	0.0162948	-2.56064	-0.538857	ENSG00000135744, ENSG00000125144, ENSG00000125462, ENSG00000118271, ENSG00000169715, ENSG00000125148, ENSG00000198417, ENSG00000187193, ENSG00000119711, ENSG00000099194, ENSG00000162433, ENSG00000052802, ENSG00000132541, ENSG00000135423, ENSG00000196177	37	0.477271
msigdb	Yes	ACHE_SERT_LC_WM	E4AA_vs_E2AA	E4AA_down	DESCARTES_FETAL_PLACENTA_MYELOID_CELLS	1.38886e-08	4.39443e-06	-3.318	-0.677572	ENSG00000173369, ENSG00000019582, ENSG00000204287, ENSG00000196126, ENSG00000011600, ENSG00000173372, ENSG00000161921, ENSG00000231389, ENSG00000179344, ENSG00000128805, ENSG00000111144, ENSG00000177706, ENSG00000204257, ENSG00000170458, ENSG00000159189, ENSG00000196735, ENSG00000204482, ENSG00000118785	37	0.74774
msigdb	Yes	ACHE_SERT_Npep	E4AA_vs_E2AA	E4AA_down	DESCARTES_FETAL_PLACENTA_MYELOID_CELLS	1.9408e-05	0.000489398	-2.78443	-0.603375	ENSG00000173369, ENSG00000204287, ENSG00000019582, ENSG00000231389, ENSG00000196126, ENSG00000011600, ENSG00000196735, ENSG00000173372, ENSG00000204482, ENSG00000223865, ENSG00000179344, ENSG00000161921, ENSG00000159189	37	0.57561
msigdb	Yes	Astro	E4AA_vs_E2AA	E4AA_down	DESCARTES_FETAL_PLACENTA_MYELOID_CELLS	2.95757e-09	2.39653e-07	-3.27026	-0.734682	ENSG00000204287, ENSG00000019582, ENSG00000196126, ENSG00000231389, ENSG00000173369, ENSG00000011600, ENSG00000196735, ENSG00000179344, ENSG00000173372, ENSG00000204257, ENSG00000204482, ENSG00000223865, ENSG00000100979, ENSG00000159189, ENSG00000118785, ENSG00000170458	37	0.774939
msigdb	Yes	LC	E4AA_vs_E2AA	E4AA_down	DESCARTES_FETAL_PLACENTA_MYELOID_CELLS	0.000150774	0.0126812	-2.4524	-0.575002	ENSG00000204287, ENSG00000196126, ENSG00000231389, ENSG00000173369, ENSG00000019582, ENSG00000118785, ENSG00000161921, ENSG00000168214, ENSG00000173372, ENSG00000196735, ENSG00000179344, ENSG00000107551, ENSG00000204482, ENSG00000089041, ENSG00000204257, ENSG00000223865	37	0.518848
msigdb	Yes	Astro	E4AA_vs_E2AA	E4AA_down	DESCARTES_FETAL_PLACENTA_PAEP_MECOM_POSITIVE_CELLS	0.000739985	0.0140481	-2.37771	-0.525003	ENSG00000197748, ENSG00000133640, ENSG00000129654, ENSG00000105519, ENSG00000160345, ENSG00000047457, ENSG00000171962, ENSG00000203778, ENSG00000081181, ENSG00000157005, ENSG00000187957, ENSG00000106688, ENSG00000174607, ENSG00000131508, ENSG00000122140	43	0.238702
msigdb	Yes	ACHE_SERT_Npep	E4AA_vs_E2AA	E4AA_up	DESCARTES_FETAL_PLACENTA_SMOOTH_MUSCLE_CELLS	0.00311994	0.0409692	2.4927	0.506453	ENSG00000173546, ENSG00000186868, ENSG00000168546, ENSG00000074181, ENSG00000177098, ENSG00000108387, ENSG00000070371, ENSG00000076641, ENSG00000152402, ENSG00000182771, ENSG00000185633, ENSG00000105088, ENSG00000136546, ENSG00000006740, ENSG00000141404, ENSG00000181790, ENSG00000185736, ENSG00000163909, ENSG00000144619, ENSG00000131097	26	0.115513
msigdb	Yes	Astro	E4EA_vs_E2EA	E4EA_up	KEGG_MEDICUS_REFERENCE_MICROTUBULE_NUCLEATION	0.000153041	0.0105925	3.0593	0.704941	ENSG00000104833, ENSG00000167552, ENSG00000137267, ENSG00000123416, ENSG00000196230, ENSG00000127824, ENSG00000258947	16	0.518848
msigdb	Yes	ACHE_SERT_LC_WM	E4EA_vs_E2EA	E4EA_down	DESCARTES_FETAL_SPLEEN_AFP_ALB_POSITIVE_CELLS	1.38245e-05	0.00510314	-2.71151	-0.483434	ENSG00000135744, ENSG00000147255, ENSG00000125144, ENSG00000130203, ENSG00000130208, ENSG00000148672, ENSG00000104635, ENSG00000166228, ENSG00000169715, ENSG00000118271, ENSG00000149809, ENSG00000185432, ENSG00000196136, ENSG00000196177, ENSG00000188338, ENSG00000115414, ENSG00000187193, ENSG00000185559, ENSG00000052802, ENSG00000008394, ENSG00000147257, ENSG00000129596, ENSG00000087086, ENSG0000…	61	0.593325
msigdb	Yes	ACHE_SERT_Npep	E4EA_vs_E2EA	E4EA_down	DESCARTES_FETAL_SPLEEN_AFP_ALB_POSITIVE_CELLS	3.70669e-07	4.78236e-05	-2.82425	-0.568202	ENSG00000135744, ENSG00000185432, ENSG00000130203, ENSG00000125144, ENSG00000119927, ENSG00000008394, ENSG00000116791, ENSG00000198417, ENSG00000159423, ENSG00000169715, ENSG00000130208, ENSG00000171766, ENSG00000087086, ENSG00000118271, ENSG00000147255, ENSG00000148672, ENSG00000266964, ENSG00000016391, ENSG00000197977, ENSG00000188338, ENSG00000120885, ENSG00000119711, ENSG00000125148	61	0.674963
msigdb	Yes	LC	E4EA_vs_E2EA	E4EA_down	DESCARTES_FETAL_SPLEEN_AFP_ALB_POSITIVE_CELLS	2.14966e-06	0.000234154	-2.75933	-0.548174	ENSG00000135744, ENSG00000185432, ENSG00000125144, ENSG00000130203, ENSG00000118271, ENSG00000169715, ENSG00000008394, ENSG00000116791, ENSG00000125148, ENSG00000130208, ENSG00000148672, ENSG00000171766, ENSG00000198417, ENSG00000016391, ENSG00000187193, ENSG00000068366, ENSG00000119711, ENSG00000197977, ENSG00000087086, ENSG00000099194	61	0.627257
msigdb	Yes	Oligo_Astro	E4EA_vs_E2EA	E4EA_down	DESCARTES_FETAL_SPLEEN_AFP_ALB_POSITIVE_CELLS	1.11846e-05	0.000470356	-2.73156	-0.492676	ENSG00000135744, ENSG00000196136, ENSG00000128185, ENSG00000120885, ENSG00000185432, ENSG00000119927, ENSG00000266964, ENSG00000130208, ENSG00000008394, ENSG00000118271, ENSG00000188338, ENSG00000119711, ENSG00000130203, ENSG00000159423, ENSG00000125144, ENSG00000148672, ENSG00000116791, ENSG00000198417, ENSG00000087086, ENSG00000197977, ENSG00000166347, ENSG00000125148, ENSG00000115414, ENSG0000…	61	0.593325
msigdb	Yes	ACHE_SERT_Npep	E4EA_vs_E2EA	E4EA_down	DESCARTES_FETAL_SPLEEN_MESOTHELIAL_CELLS	0.00047999	0.0115974	-2.17326	-0.425576	ENSG00000115380, ENSG00000152661, ENSG00000117525, ENSG00000113645, ENSG00000172201, ENSG00000197747, ENSG00000078114, ENSG00000213145, ENSG00000137573, ENSG00000154479, ENSG00000162493, ENSG00000092820, ENSG00000135046, ENSG00000080493, ENSG00000175745, ENSG00000147676, ENSG00000134986, ENSG00000111341, ENSG00000148671, ENSG00000132849, ENSG00000128849, ENSG00000120306, ENSG00000178573, ENSG0000…	80	0.297513
msigdb	Yes	Astro	E4EA_vs_E2EA	E4EA_down	DESCARTES_FETAL_SPLEEN_MESOTHELIAL_CELLS	6.148e-05	0.00267871	-2.31731	-0.460978	ENSG00000115380, ENSG00000152661, ENSG00000204388, ENSG00000213145, ENSG00000154479, ENSG00000197168, ENSG00000172201, ENSG00000148204, ENSG00000113645, ENSG00000092820, ENSG00000134107, ENSG00000117525, ENSG00000170345, ENSG00000120129, ENSG00000078114, ENSG00000175745, ENSG00000135046, ENSG00000120306, ENSG00000155816, ENSG00000132849, ENSG00000137573, ENSG00000080493, ENSG00000131981, ENSG0000…	80	0.538434
msigdb	Yes	LC	E4EA_vs_E2EA	E4EA_down	DESCARTES_FETAL_SPLEEN_MESOTHELIAL_CELLS	0.000439991	0.0121057	-2.21637	-0.428661	ENSG00000115380, ENSG00000152661, ENSG00000111341, ENSG00000213145, ENSG00000128849, ENSG00000113645, ENSG00000134986, ENSG00000154479, ENSG00000148671, ENSG00000137573, ENSG00000168743, ENSG00000150471, ENSG00000162493, ENSG00000092820, ENSG00000175745, ENSG00000078114, ENSG00000132849, ENSG00000134107, ENSG00000172201, ENSG00000148204, ENSG00000080493	80	0.311045
msigdb	Yes	Oligo_Astro	E4EA_vs_E2EA	E4EA_down	DESCARTES_FETAL_SPLEEN_MESOTHELIAL_CELLS	1.14625e-05	0.00047901	-2.61472	-0.45678	ENSG00000102265, ENSG00000115380, ENSG00000111341, ENSG00000152661, ENSG00000213145, ENSG00000117525, ENSG00000128849, ENSG00000172201, ENSG00000175745, ENSG00000078114, ENSG00000120129, ENSG00000170345, ENSG00000148671, ENSG00000137573, ENSG00000204388, ENSG00000092820, ENSG00000134107, ENSG00000135046, ENSG00000169908, ENSG00000124762, ENSG00000197747, ENSG00000154479, ENSG00000063180, ENSG0000…	80	0.593325
msigdb	Yes	ACHE_SERT_LC_WM	E4EA_vs_E2EA	E4EA_down	DESCARTES_FETAL_STOMACH_CILIATED_EPITHELIAL_CELLS	7.43332e-06	0.00329272	-2.57893	-0.44022	ENSG00000151023, ENSG00000159713, ENSG00000215217, ENSG00000103351, ENSG00000157423, ENSG00000103253, ENSG00000147799, ENSG00000152582, ENSG00000196118, ENSG00000168959, ENSG00000224383, ENSG00000138587, ENSG00000178531, ENSG00000005448, ENSG00000166596, ENSG00000189350, ENSG00000186973, ENSG00000186409, ENSG00000204104, ENSG00000112981, ENSG00000160401, ENSG00000141294, ENSG00000133640, ENSG0000…	89	0.610527
msigdb	Yes	ACHE_SERT_Npep	E4EA_vs_E2EA	E4EA_down	DESCARTES_FETAL_STOMACH_CILIATED_EPITHELIAL_CELLS	2.01189e-08	4.1775e-06	-2.75288	-0.534013	ENSG00000156042, ENSG00000151023, ENSG00000034239, ENSG00000152611, ENSG00000165309, ENSG00000163879, ENSG00000154479, ENSG00000189350, ENSG00000152763, ENSG00000155761, ENSG00000188931, ENSG00000159713, ENSG00000160188, ENSG00000160472, ENSG00000166596, ENSG00000183644, ENSG00000179902, ENSG00000204852, ENSG00000186710, ENSG00000185681, ENSG00000105519, ENSG00000103351, ENSG00000155085, ENSG0000…	89	0.733762
msigdb	Yes	LC	E4AA_vs_E2AA	E4AA_down	DESCARTES_FETAL_STOMACH_ENS_GLIA	0.000166645	0.0135861	-2.58779	-0.638668	ENSG00000260260, ENSG00000018625, ENSG00000109846, ENSG00000136160, ENSG00000179915, ENSG00000175785, ENSG00000101198, ENSG00000242808, ENSG00000181790, ENSG00000198597, ENSG00000163909, ENSG00000153902, ENSG00000197977, ENSG00000123560	25	0.518848
msigdb	Yes	ACHE_SERT_Npep	E4EA_vs_E2EA	E4EA_up	DESCARTES_FETAL_STOMACH_ENS_NEURONS	0.000325821	0.037981	2.56361	0.487804	ENSG00000137267, ENSG00000164403, ENSG00000186868, ENSG00000105409, ENSG00000104435, ENSG00000101210, ENSG00000077080, ENSG00000167654, ENSG00000185774, ENSG00000164588, ENSG00000196361, ENSG00000125355, ENSG00000154277, ENSG00000204065, ENSG00000103034, ENSG00000080644, ENSG00000134775, ENSG00000172995, ENSG00000168843, ENSG00000161082	48	0.498493
msigdb	Yes	Oligo_Astro	E4EA_vs_E2EA	E4EA_up	DESCARTES_FETAL_STOMACH_ENS_NEURONS	5.40072e-08	1.13921e-05	3.00016	0.613916	ENSG00000105409, ENSG00000104435, ENSG00000154277, ENSG00000101210, ENSG00000137267, ENSG00000167654, ENSG00000185774, ENSG00000172020, ENSG00000186868, ENSG00000103034, ENSG00000129990, ENSG00000157152, ENSG00000162374, ENSG00000077080, ENSG00000196361, ENSG00000148798, ENSG00000100095, ENSG00000174469, ENSG00000171533, ENSG00000184156, ENSG00000168843, ENSG00000134775, ENSG00000221890, ENSG0000…	48	0.719513
msigdb	Yes	ACHE_SERT_LC_WM	E4AA_vs_E2AA	E4AA_down	DESCARTES_FETAL_STOMACH_MYELOID_CELLS	5.50099e-10	2.70751e-07	-3.6934	-0.822371	ENSG00000173369, ENSG00000019582, ENSG00000204287, ENSG00000196126, ENSG00000011600, ENSG00000173372, ENSG00000231389, ENSG00000179344, ENSG00000166428, ENSG00000204257, ENSG00000170458, ENSG00000158869, ENSG00000159189, ENSG00000196735	22	0.801216
msigdb	Yes	ACHE_SERT_Npep	E4AA_vs_E2AA	E4AA_down	DESCARTES_FETAL_STOMACH_MYELOID_CELLS	8.21627e-07	3.13753e-05	-3.20724	-0.749691	ENSG00000173369, ENSG00000204287, ENSG00000019582, ENSG00000231389, ENSG00000196126, ENSG00000011600, ENSG00000196735, ENSG00000158869, ENSG00000173372, ENSG00000166428, ENSG00000223865, ENSG00000179344, ENSG00000101439, ENSG00000159189	22	0.659444
msigdb	Yes	Astro	E4AA_vs_E2AA	E4AA_down	DESCARTES_FETAL_STOMACH_MYELOID_CELLS	1.05791e-09	9.62913e-08	-3.42456	-0.826444	ENSG00000204287, ENSG00000019582, ENSG00000196126, ENSG00000231389, ENSG00000173369, ENSG00000011600, ENSG00000196735, ENSG00000179344, ENSG00000173372, ENSG00000166428, ENSG00000204257, ENSG00000158869, ENSG00000223865, ENSG00000159189	22	0.788187
msigdb	Yes	LC	E4AA_vs_E2AA	E4AA_down	DESCARTES_FETAL_STOMACH_MYELOID_CELLS	0.000159843	0.0132759	-2.67865	-0.673272	ENSG00000204287, ENSG00000196126, ENSG00000231389, ENSG00000173369, ENSG00000019582, ENSG00000173372, ENSG00000196735, ENSG00000179344, ENSG00000166428, ENSG00000204257, ENSG00000223865, ENSG00000158869, ENSG00000101439, ENSG00000112149	22	0.518848
msigdb	Yes	ACHE_SERT_Npep	E4AA_vs_E2AA	E4AA_down	DESCARTES_FETAL_STOMACH_NEUROENDOCRINE_CELLS	0.00281994	0.0358262	-2.4816	-0.594997	ENSG00000166562, ENSG00000108176, ENSG00000163497, ENSG00000157005, ENSG00000069535	19	0.121541
msigdb	Yes	ACHE_SERT_LC_WM	E4AA_vs_E2AA	E4AA_down	DESCARTES_FETAL_THYMUS_ANTIGEN_PRESENTING_CELLS	3.17114e-05	0.001942	-2.66555	-0.524604	ENSG00000173369, ENSG00000019582, ENSG00000204287, ENSG00000196126, ENSG00000011600, ENSG00000173372, ENSG00000231389, ENSG00000128805, ENSG00000079215, ENSG00000166428, ENSG00000170458, ENSG00000158869, ENSG00000122862, ENSG00000196189	49	0.557332
msigdb	Yes	ACHE_SERT_Npep	E4AA_vs_E2AA	E4AA_down	DESCARTES_FETAL_THYMUS_ANTIGEN_PRESENTING_CELLS	9.79526e-06	0.00027006	-2.7127	-0.566669	ENSG00000173369, ENSG00000204287, ENSG00000019582, ENSG00000231389, ENSG00000196126, ENSG00000011600, ENSG00000115828, ENSG00000079215, ENSG00000158869, ENSG00000173372, ENSG00000106565, ENSG00000124491, ENSG00000166428, ENSG00000223865, ENSG00000106537	49	0.593325
msigdb	Yes	Astro	E4AA_vs_E2AA	E4AA_down	DESCARTES_FETAL_THYMUS_ANTIGEN_PRESENTING_CELLS	1.96873e-05	0.000627395	-2.58616	-0.562774	ENSG00000204287, ENSG00000019582, ENSG00000196126, ENSG00000231389, ENSG00000173369, ENSG00000011600, ENSG00000173372, ENSG00000166428, ENSG00000158869, ENSG00000223865, ENSG00000079215, ENSG00000106565, ENSG00000170458, ENSG00000196092	49	0.57561
msigdb	Yes	LC	E4AA_vs_E2AA	E4AA_down	DESCARTES_FETAL_THYMUS_ANTIGEN_PRESENTING_CELLS	1.96873e-05	0.00281316	-2.42269	-0.550236	ENSG00000204287, ENSG00000196126, ENSG00000079215, ENSG00000231389, ENSG00000173369, ENSG00000019582, ENSG00000124491, ENSG00000173372, ENSG00000106565, ENSG00000107551, ENSG00000166428, ENSG00000112561, ENSG00000223865, ENSG00000158869, ENSG00000122862, ENSG00000145416, ENSG00000196092, ENSG00000103811, ENSG00000112149	49	0.57561
msigdb	Yes	Oligo_Astro	E4AA_vs_E2AA	E4AA_down	DESCARTES_FETAL_THYMUS_ANTIGEN_PRESENTING_CELLS	1.29653e-09	1.46013e-07	-3.1897	-0.663233	ENSG00000204287, ENSG00000019582, ENSG00000173369, ENSG00000011600, ENSG00000231389, ENSG00000158869, ENSG00000196126, ENSG00000166428, ENSG00000079215, ENSG00000173372, ENSG00000223865, ENSG00000170458, ENSG00000106537, ENSG00000115828, ENSG00000075618	49	0.788187
[truncated: 9,582 more rows]

## Sheet: AA E4vsE2 GSEA (msigdb)
Column information	Yes: testing for enrichment at + or - extremes of DE; No: testing for enrichment of DE overall	Domain tested for DE	DE contrast	DE Direction tested for enrichment	As provided by MsigDB	fgsea-reported	fgsea-reported; only tests FDR<0.05 listed.	fgsea-reported. Directional tests: ES and NES >0 (<0): AA E4 upregulated vs AA E2 (downregulated) genes enriched. NONdirectional tests: ES and NES >0: Strongly DE genes enriched or <0: strongly DE genes depleted		fgsea-reported	fgsea-reported	fgsea-reported
[truncated: 8,246 more rows]

[truncated: 3 more sheets: EA E4vsE2 GSEA (msigdb), AA E4 vs EA E4 GSEA (msigdb), AA E2 vs EA E2 GSEA (msigdb)]
