# Supplementary material for: Impact of Alzheimer’s disease risk factors and local neuromelanin content on the transcriptomic landscape of the human locus coeruleus
Source: bioRxiv. 2025 Oct 29:2025.10.29.685354. Preprint. [Version 1] doi: 10.1101/2025.10.29.685354 (PMC12636595; doi:10.1101/2025.10.29.685354)
Supplement: Supplement 15 — Table S13. Results from linear mixed models of spot-level NM intensity or spot NM pixel proportion against spot-level gene expression. Sheets provide results of the reported NM intensity modeling as well as modeling of NM pixel proportion. For each gene, rows are included with the coefficient and raw p-value for each fixed effect (sex, E4/E2 carrier, proportion African genomic ancestry, age, and gene expression) and for the log ratio test statistic comparing models of the NM metric with and without gene expression. For gene coefficients, the FDR- and Bonferroni-corrected p values are also listed. Sheets include additional details to aid in interpretation. [file media-15.xlsx]

## Sheet: NM intensity-expression LMM
Sign convention note: Positive coefficients signify brighter (weaker) NM-positive pixels within spots with increasing expression; negative coefficient signifies darker (stronger) NM pixels with increasing expression
Spot-level NM measurement	Gene Symbol	Model Variable	Group coefficient applies to, if any	Model Coefficient for Variable	Bonferroni-corrected p-value for gene association	FDR-corrected p-value for gene association	p value	Chisq Test Stat	Degrees of Freedom	log Likelihood (compared to model without gene variable); LRTvs_no_gene_coef rows only
Intensity_NM	AL627309.1	Age		-0.00083			0.094391	2.8	1
Intensity_NM	AL627309.1	E4carrier	Yes	0.00215			0.794005	0.07	1
Intensity_NM	AL627309.1	Sex	M	0.01344			0.179096	1.81	1
Intensity_NM	AL627309.1	YRI		-0.01743			0.14757	2.1	1
Intensity_NM	AL627309.1	AL627309.1		-0.0329	1	0.709559	0.288447	1.13	1
Intensity_NM	AL627309.1	LRTvs_no_gene_coef					0.291794	1.11	1	4933.24
Intensity_NM	AL627309.5	Age		-0.00083			0.0932507	2.82	1
Intensity_NM	AL627309.5	E4carrier	Yes	0.00207			0.801103	0.06	1
Intensity_NM	AL627309.5	Sex	M	0.01364			0.171996	1.87	1
Intensity_NM	AL627309.5	YRI		-0.01735			0.14841	2.09	1
Intensity_NM	AL627309.5	AL627309.5		-0.02499	1	0.631831	0.209365	1.58	1
Intensity_NM	AL627309.5	LRTvs_no_gene_coef					0.208792	1.58	1	4933.47
Intensity_NM	LINC01409	Age		-0.00083			0.0935333	2.81	1
Intensity_NM	LINC01409	E4carrier	Yes	0.0021			0.798466	0.07	1
Intensity_NM	LINC01409	Sex	M	0.01351			0.176037	1.83	1
Intensity_NM	LINC01409	YRI		-0.01738			0.147856	2.09	1
Intensity_NM	LINC01409	LINC01409		0.00747	1	0.905896	0.646375	0.21	1
Intensity_NM	LINC01409	LRTvs_no_gene_coef					0.645279	0.21	1	4932.79
Intensity_NM	FAM87B	Age		-0.00084			0.0930341	2.82	1
Intensity_NM	FAM87B	E4carrier	Yes	0.00211			0.797483	0.07	1
Intensity_NM	FAM87B	Sex	M	0.01352			0.176113	1.83	1
Intensity_NM	FAM87B	YRI		-0.0174			0.147763	2.1	1
Intensity_NM	FAM87B	FAM87B		-0.13882	1	0.704849	0.281412	1.16	1
Intensity_NM	FAM87B	LRTvs_no_gene_coef					0.282703	1.15	1	4933.26
Intensity_NM	LINC01128	Age		-0.00084			0.0915016	2.85	1
Intensity_NM	LINC01128	E4carrier	Yes	0.00208			0.800443	0.06	1
Intensity_NM	LINC01128	Sex	M	0.01359			0.173401	1.85	1
Intensity_NM	LINC01128	YRI		-0.01743			0.146685	2.11	1
Intensity_NM	LINC01128	LINC01128		-0.00566	1	0.799002	0.426787	0.63	1
Intensity_NM	LINC01128	LRTvs_no_gene_coef					0.425413	0.64	1	4933
Intensity_NM	LINC00115	Age		-0.00083			0.093599	2.81	1
Intensity_NM	LINC00115	E4carrier	Yes	0.00212			0.79716	0.07	1
Intensity_NM	LINC00115	Sex	M	0.01355			0.175081	1.84	1
Intensity_NM	LINC00115	YRI		-0.01745			0.146484	2.11	1
Intensity_NM	LINC00115	LINC00115		-0.02287	1	0.880882	0.584292	0.3	1
Intensity_NM	LINC00115	LRTvs_no_gene_coef					0.584939	0.3	1	4932.83
Intensity_NM	FAM41C	Age		-0.00083			0.0932548	2.82	1
Intensity_NM	FAM41C	E4carrier	Yes	0.00209			0.799166	0.06	1
Intensity_NM	FAM41C	Sex	M	0.01355			0.175109	1.84	1
Intensity_NM	FAM41C	YRI		-0.01741			0.147299	2.1	1
Intensity_NM	FAM41C	FAM41C		0.00278	1	0.989286	0.950053	0	1
Intensity_NM	FAM41C	LRTvs_no_gene_coef					0.95185	0	1	4932.68
Intensity_NM	AL645608.4	Age		-0.00083			0.0934434	2.81	1
Intensity_NM	AL645608.4	E4carrier	Yes	0.00207			0.801634	0.06	1
Intensity_NM	AL645608.4	Sex	M	0.01356			0.174654	1.84	1
Intensity_NM	AL645608.4	YRI		-0.01739			0.147961	2.09	1
Intensity_NM	AL645608.4	AL645608.4		-0.25073	1	0.929705	0.724906	0.12	1
Intensity_NM	AL645608.4	LRTvs_no_gene_coef					0.728226	0.12	1	4932.74
Intensity_NM	LINC02593	Age		-0.00083			0.0939564	2.81	1
Intensity_NM	LINC02593	E4carrier	Yes	0.00196			0.811636	0.06	1
Intensity_NM	LINC02593	Sex	M	0.01337			0.180279	1.8	1
Intensity_NM	LINC02593	YRI		-0.01757			0.14304	2.14	1
Intensity_NM	LINC02593	LINC02593		-0.04573	1	0.0855307	0.00382194	8.37	1
Intensity_NM	LINC02593	LRTvs_no_gene_coef					0.00382409	8.37	1	4936.86
Intensity_NM	SAMD11	Age		-0.00085			0.0888732	2.89	1
Intensity_NM	SAMD11	E4carrier	Yes	0.00213			0.79637	0.07	1
Intensity_NM	SAMD11	Sex	M	0.01393			0.163921	1.94	1
Intensity_NM	SAMD11	YRI		-0.01738			0.14865	2.09	1
Intensity_NM	SAMD11	SAMD11		-0.01247	1	0.147059	0.00916629	6.79	1
Intensity_NM	SAMD11	LRTvs_no_gene_coef					0.00928218	6.77	1	4936.07
Intensity_NM	NOC2L	Age		-0.00083			0.0941884	2.8	1
Intensity_NM	NOC2L	E4carrier	Yes	0.0021			0.798664	0.07	1
Intensity_NM	NOC2L	Sex	M	0.01354			0.17486	1.84	1
Intensity_NM	NOC2L	YRI		-0.01746			0.145854	2.12	1
Intensity_NM	NOC2L	NOC2L		-0.00606	1	0.48199	0.104535	2.63	1
Intensity_NM	NOC2L	LRTvs_no_gene_coef					0.103964	2.64	1	4934
Intensity_NM	KLHL17	Age		-0.00083			0.0933354	2.82	1
Intensity_NM	KLHL17	E4carrier	Yes	0.00209			0.79972	0.06	1
Intensity_NM	KLHL17	Sex	M	0.01355			0.174913	1.84	1
Intensity_NM	KLHL17	YRI		-0.01742			0.147199	2.1	1
Intensity_NM	KLHL17	KLHL17		0.00162	1	0.971755	0.877775	0.02	1
Intensity_NM	KLHL17	LRTvs_no_gene_coef					0.881964	0.02	1	4932.69
Intensity_NM	PLEKHN1	Age		-0.00083			0.0939497	2.81	1
Intensity_NM	PLEKHN1	E4carrier	Yes	0.00211			0.797803	0.07	1
Intensity_NM	PLEKHN1	Sex	M	0.01354			0.175334	1.84	1
Intensity_NM	PLEKHN1	YRI		-0.01743			0.146935	2.1	1
Intensity_NM	PLEKHN1	PLEKHN1		0.05287	1	0.960807	0.829821	0.05	1
Intensity_NM	PLEKHN1	LRTvs_no_gene_coef					0.833116	0.04	1	4932.7
Intensity_NM	PERM1	Age		-0.00083			0.0932163	2.82	1
Intensity_NM	PERM1	E4carrier	Yes	0.00209			0.799771	0.06	1
Intensity_NM	PERM1	Sex	M	0.01355			0.175055	1.84	1
Intensity_NM	PERM1	YRI		-0.01741			0.147311	2.1	1
Intensity_NM	PERM1	PERM1		-0.01955	1	0.990907	0.959065	0	1
Intensity_NM	PERM1	LRTvs_no_gene_coef					0.958419	0	1	4932.68
Intensity_NM	AL645608.7	Age		-0.00084			0.0929957	2.82	1
Intensity_NM	AL645608.7	E4carrier	Yes	0.0021			0.798937	0.06	1
Intensity_NM	AL645608.7	Sex	M	0.01356			0.174906	1.84	1
Intensity_NM	AL645608.7	YRI		-0.01746			0.146464	2.11	1
Intensity_NM	AL645608.7	AL645608.7		0.01742	1	0.868684	0.560688	0.34	1
Intensity_NM	AL645608.7	LRTvs_no_gene_coef					0.56354	0.33	1	4932.85
Intensity_NM	HES4	Age		-0.00083			0.0933694	2.82	1
Intensity_NM	HES4	E4carrier	Yes	0.00212			0.796812	0.07	1
Intensity_NM	HES4	Sex	M	0.01361			0.173305	1.85	1
Intensity_NM	HES4	YRI		-0.01721			0.152092	2.05	1
Intensity_NM	HES4	HES4		-0.00269	1	0.810647	0.445586	0.58	1
Intensity_NM	HES4	LRTvs_no_gene_coef					0.446256	0.58	1	4932.97
Intensity_NM	ISG15	Age		-0.00083			0.0945921	2.79	1
Intensity_NM	ISG15	E4carrier	Yes	0.00197			0.811073	0.06	1
Intensity_NM	ISG15	Sex	M	0.01353			0.175623	1.83	1
Intensity_NM	ISG15	YRI		-0.01736			0.148534	2.09	1
Intensity_NM	ISG15	ISG15		0.00309	1	0.828546	0.479597	0.5	1
Intensity_NM	ISG15	LRTvs_no_gene_coef					0.480381	0.5	1	4932.93
Intensity_NM	AGRN	Age		-0.00084			0.0930635	2.82	1
Intensity_NM	AGRN	E4carrier	Yes	0.00217			0.792943	0.07	1
Intensity_NM	AGRN	Sex	M	0.0137			0.172776	1.86	1
Intensity_NM	AGRN	YRI		-0.01746			0.148724	2.09	1
Intensity_NM	AGRN	AGRN		0.02766	1	0.193476	0.0150257	5.91	1
Intensity_NM	AGRN	LRTvs_no_gene_coef					0.0156161	5.85	1	4935.6
Intensity_NM	C1orf159	Age		-0.00083			0.0931943	2.82	1
Intensity_NM	C1orf159	E4carrier	Yes	0.00209			0.7997	0.06	1
Intensity_NM	C1orf159	Sex	M	0.01355			0.175018	1.84	1
Intensity_NM	C1orf159	YRI		-0.01741			0.14727	2.1	1
Intensity_NM	C1orf159	C1orf159		-0.00042	1	0.993939	0.974055	0	1
Intensity_NM	C1orf159	LRTvs_no_gene_coef					0.983185	0	1	4932.68
Intensity_NM	AL390719.3	Age		-0.00083			0.0934269	2.81	1
Intensity_NM	AL390719.3	E4carrier	Yes	0.00209			0.799141	0.06	1
Intensity_NM	AL390719.3	Sex	M	0.01356			0.174752	1.84	1
Intensity_NM	AL390719.3	YRI		-0.0174			0.147579	2.1	1
Intensity_NM	AL390719.3	AL390719.3		-0.30677	1	0.731904	0.317583	1	1
Intensity_NM	AL390719.3	LRTvs_no_gene_coef					0.317709	1	1	4933.18
Intensity_NM	TNFRSF18	Age		-0.00083			0.0932585	2.82	1
Intensity_NM	TNFRSF18	E4carrier	Yes	0.0021			0.798876	0.06	1
Intensity_NM	TNFRSF18	Sex	M	0.01354			0.1752	1.84	1
Intensity_NM	TNFRSF18	YRI		-0.01742			0.147152	2.1	1
Intensity_NM	TNFRSF18	TNFRSF18		-0.0131	1	0.959124	0.822658	0.05	1
Intensity_NM	TNFRSF18	LRTvs_no_gene_coef					0.823482	0.05	1	4932.71
Intensity_NM	TNFRSF4	Age		-0.00083			0.0935901	2.81	1
Intensity_NM	TNFRSF4	E4carrier	Yes	0.00201			0.807148	0.06	1
Intensity_NM	TNFRSF4	Sex	M	0.01354			0.174537	1.84	1
Intensity_NM	TNFRSF4	YRI		-0.01739			0.147116	2.1	1
Intensity_NM	TNFRSF4	TNFRSF4		-0.22137	1	0.158574	0.0105587	6.54	1
Intensity_NM	TNFRSF4	LRTvs_no_gene_coef					0.0105072	6.55	1	4935.96
Intensity_NM	SDF4	Age		-0.00083			0.0941517	2.8	1
Intensity_NM	SDF4	E4carrier	Yes	0.00214			0.794817	0.07	1
Intensity_NM	SDF4	Sex	M	0.01349			0.176975	1.82	1
Intensity_NM	SDF4	YRI		-0.01748			0.145748	2.12	1
Intensity_NM	SDF4	SDF4		-0.00247	1	0.822901	0.468981	0.52	1
Intensity_NM	SDF4	LRTvs_no_gene_coef					0.468429	0.53	1	4932.94
Intensity_NM	B3GALT6	Age		-0.00084			0.0908749	2.86	1
Intensity_NM	B3GALT6	E4carrier	Yes	0.00191			0.817365	0.05	1
Intensity_NM	B3GALT6	Sex	M	0.01362			0.173936	1.85	1
Intensity_NM	B3GALT6	YRI		-0.01762			0.143818	2.14	1
Intensity_NM	B3GALT6	B3GALT6		-0.01932	1	0.00344723	4.42808e-05	16.68	1
Intensity_NM	B3GALT6	LRTvs_no_gene_coef					4.6048e-05	16.6	1	4940.98
Intensity_NM	C1QTNF12	Age		-0.00083			0.0929104	2.82	1
Intensity_NM	C1QTNF12	E4carrier	Yes	0.00212			0.796674	0.07	1
Intensity_NM	C1QTNF12	Sex	M	0.01357			0.174168	1.85	1
Intensity_NM	C1QTNF12	YRI		-0.01745			0.146295	2.11	1
Intensity_NM	C1QTNF12	C1QTNF12		-0.02666	1	0.834034	0.492392	0.47	1
Intensity_NM	C1QTNF12	LRTvs_no_gene_coef					0.49084	0.47	1	4932.92
Intensity_NM	UBE2J2	Age		-0.00083			0.094201	2.8	1
Intensity_NM	UBE2J2	E4carrier	Yes	0.00214			0.794621	0.07	1
Intensity_NM	UBE2J2	Sex	M	0.01328			0.18226	1.78	1
Intensity_NM	UBE2J2	YRI		-0.01753			0.143225	2.14	1
Intensity_NM	UBE2J2	UBE2J2		-0.0109	1	0.246294	0.0237124	5.12	1
Intensity_NM	UBE2J2	LRTvs_no_gene_coef					0.023319	5.14	1	4935.25
Intensity_NM	LINC01786	Age		-0.00084			0.0930827	2.82	1
Intensity_NM	LINC01786	E4carrier	Yes	0.00211			0.797427	0.07	1
Intensity_NM	LINC01786	Sex	M	0.01352			0.176282	1.83	1
Intensity_NM	LINC01786	YRI		-0.0174			0.147861	2.09	1
Intensity_NM	LINC01786	LINC01786		-0.24967	1	0.601724	0.183042	1.77	1
Intensity_NM	LINC01786	LRTvs_no_gene_coef					0.183995	1.77	1	4933.56
Intensity_NM	SCNN1D	Age		-0.00084			0.0925519	2.83	1
Intensity_NM	SCNN1D	E4carrier	Yes	0.00207			0.801115	0.06	1
Intensity_NM	SCNN1D	Sex	M	0.01361			0.172933	1.86	1
Intensity_NM	SCNN1D	YRI		-0.01735			0.148528	2.09	1
Intensity_NM	SCNN1D	SCNN1D		-0.00592	1	0.922085	0.699339	0.15	1
Intensity_NM	SCNN1D	LRTvs_no_gene_coef					0.694013	0.15	1	4932.76
Intensity_NM	ACAP3	Age		-0.00083			0.0926601	2.83	1
Intensity_NM	ACAP3	E4carrier	Yes	0.00206			0.802172	0.06	1
Intensity_NM	ACAP3	Sex	M	0.01365			0.170841	1.88	1
Intensity_NM	ACAP3	YRI		-0.01736			0.147319	2.1	1
Intensity_NM	ACAP3	ACAP3		-0.01113	1	0.276606	0.0299407	4.71	1
Intensity_NM	ACAP3	LRTvs_no_gene_coef					0.0295216	4.74	1	4935.05
Intensity_NM	PUSL1	Age		-0.00083			0.0932171	2.82	1
Intensity_NM	PUSL1	E4carrier	Yes	0.00202			0.805519	0.06	1
Intensity_NM	PUSL1	Sex	M	0.01355			0.174515	1.84	1
Intensity_NM	PUSL1	YRI		-0.01734			0.148472	2.09	1
Intensity_NM	PUSL1	PUSL1		0.00967	1	0.710194	0.289297	1.12	1
Intensity_NM	PUSL1	LRTvs_no_gene_coef					0.286841	1.13	1	4933.25
Intensity_NM	INTS11	Age		-0.00083			0.0958837	2.77	1
Intensity_NM	INTS11	E4carrier	Yes	0.002			0.808239	0.06	1
Intensity_NM	INTS11	Sex	M	0.01348			0.178266	1.81	1
Intensity_NM	INTS11	YRI		-0.01734			0.149975	2.07	1
Intensity_NM	INTS11	INTS11		-0.00535	1	0.617461	0.196954	1.66	1
Intensity_NM	INTS11	LRTvs_no_gene_coef					0.200043	1.64	1	4933.5
Intensity_NM	CPTP	Age		-0.00083			0.0930685	2.82	1
Intensity_NM	CPTP	E4carrier	Yes	0.00206			0.802225	0.06	1
Intensity_NM	CPTP	Sex	M	0.01351			0.176139	1.83	1
Intensity_NM	CPTP	YRI		-0.01741			0.147351	2.1	1
Intensity_NM	CPTP	CPTP		-0.00406	1	0.818539	0.461942	0.54	1
Intensity_NM	CPTP	LRTvs_no_gene_coef					0.461831	0.54	1	4932.95
Intensity_NM	TAS1R3	Age		-0.00083			0.093411	2.81	1
Intensity_NM	TAS1R3	E4carrier	Yes	0.00206			0.802045	0.06	1
Intensity_NM	TAS1R3	Sex	M	0.01353			0.175664	1.83	1
Intensity_NM	TAS1R3	YRI		-0.01741			0.147372	2.1	1
Intensity_NM	TAS1R3	TAS1R3		-0.07335	1	0.836404	0.497019	0.46	1
Intensity_NM	TAS1R3	LRTvs_no_gene_coef					0.496673	0.46	1	4932.91
Intensity_NM	DVL1	Age		-0.00083			0.093843	2.81	1
Intensity_NM	DVL1	E4carrier	Yes	0.00209			0.799743	0.06	1
Intensity_NM	DVL1	Sex	M	0.01351			0.176404	1.83	1
Intensity_NM	DVL1	YRI		-0.01736			0.148626	2.09	1
Intensity_NM	DVL1	DVL1		-0.00298	1	0.838318	0.499411	0.46	1
Intensity_NM	DVL1	LRTvs_no_gene_coef					0.502079	0.45	1	4932.91
Intensity_NM	MXRA8	Age		-0.00084			0.0923463	2.83	1
Intensity_NM	MXRA8	E4carrier	Yes	0.00224			0.785239	0.07	1
Intensity_NM	MXRA8	Sex	M	0.01345			0.178283	1.81	1
Intensity_NM	MXRA8	YRI		-0.01739			0.147998	2.09	1
Intensity_NM	MXRA8	MXRA8		0.03144	1	0.353943	0.0494955	3.86	1
Intensity_NM	MXRA8	LRTvs_no_gene_coef					0.0497361	3.85	1	4934.61
Intensity_NM	AURKAIP1	Age		-0.00084			0.0935206	2.81	1
Intensity_NM	AURKAIP1	E4carrier	Yes	0.00215			0.795209	0.07	1
Intensity_NM	AURKAIP1	Sex	M	0.01376			0.170898	1.88	1
Intensity_NM	AURKAIP1	YRI		-0.01748			0.147986	2.09	1
Intensity_NM	AURKAIP1	AURKAIP1		-0.00338	1	0.652695	0.22771	1.46	1
Intensity_NM	AURKAIP1	LRTvs_no_gene_coef					0.237058	1.4	1	4933.38
Intensity_NM	CCNL2	Age		-0.00083			0.0928896	2.82	1
Intensity_NM	CCNL2	E4carrier	Yes	0.00206			0.802423	0.06	1
Intensity_NM	CCNL2	Sex	M	0.01358			0.17374	1.85	1
Intensity_NM	CCNL2	YRI		-0.01739			0.147515	2.1	1
Intensity_NM	CCNL2	CCNL2		-0.00184	1	0.9243	0.708025	0.14	1
Intensity_NM	CCNL2	LRTvs_no_gene_coef					0.701931	0.15	1	4932.75
Intensity_NM	MRPL20.AS1	Age		-0.00083			0.0946266	2.79	1
Intensity_NM	MRPL20.AS1	E4carrier	Yes	0.00203			0.805437	0.06	1
Intensity_NM	MRPL20.AS1	Sex	M	0.01361			0.172978	1.86	1
Intensity_NM	MRPL20.AS1	YRI		-0.01743			0.146958	2.1	1
Intensity_NM	MRPL20.AS1	MRPL20.AS1		-0.01142	1	0.664256	0.240563	1.38	1
Intensity_NM	MRPL20.AS1	LRTvs_no_gene_coef					0.240447	1.38	1	4933.37
Intensity_NM	MRPL20	Age		-0.00084			0.0920734	2.84	1
Intensity_NM	MRPL20	E4carrier	Yes	0.00213			0.795974	0.07	1
Intensity_NM	MRPL20	Sex	M	0.01371			0.170497	1.88	1
Intensity_NM	MRPL20	YRI		-0.01726			0.151616	2.06	1
Intensity_NM	MRPL20	MRPL20		-0.00368	1	0.55106	0.144841	2.13	1
Intensity_NM	MRPL20	LRTvs_no_gene_coef					0.146351	2.11	1	4933.74
Intensity_NM	AL391244.2	Age		-0.00083			0.0931465	2.82	1
Intensity_NM	AL391244.2	E4carrier	Yes	0.00209			0.799828	0.06	1
Intensity_NM	AL391244.2	Sex	M	0.01361			0.173062	1.86	1
Intensity_NM	AL391244.2	YRI		-0.01741			0.147163	2.1	1
Intensity_NM	AL391244.2	AL391244.2		-0.02687	1	0.788623	0.405843	0.69	1
Intensity_NM	AL391244.2	LRTvs_no_gene_coef					0.405233	0.69	1	4933.03
Intensity_NM	ANKRD65	Age		-0.00083			0.0931562	2.82	1
Intensity_NM	ANKRD65	E4carrier	Yes	0.00209			0.799547	0.06	1
Intensity_NM	ANKRD65	Sex	M	0.01355			0.174976	1.84	1
Intensity_NM	ANKRD65	YRI		-0.0174			0.14754	2.1	1
Intensity_NM	ANKRD65	ANKRD65		0.00102	1	0.984942	0.929628	0.01	1
Intensity_NM	ANKRD65	LRTvs_no_gene_coef					0.922615	0.01	1	4932.69
Intensity_NM	TMEM88B	Age		-0.00083			0.094625	2.79	1
Intensity_NM	TMEM88B	E4carrier	Yes	0.00208			0.800175	0.06	1
Intensity_NM	TMEM88B	Sex	M	0.01345			0.177671	1.82	1
Intensity_NM	TMEM88B	YRI		-0.0175			0.144896	2.13	1
Intensity_NM	TMEM88B	TMEM88B		0.22241	1	0.834034	0.492279	0.47	1
Intensity_NM	TMEM88B	LRTvs_no_gene_coef					0.487214	0.48	1	4932.92
Intensity_NM	VWA1	Age		-0.00084			0.0928032	2.83	1
Intensity_NM	VWA1	E4carrier	Yes	0.0021			0.798713	0.07	1
Intensity_NM	VWA1	Sex	M	0.01343			0.179337	1.8	1
Intensity_NM	VWA1	YRI		-0.01768			0.141615	2.16	1
Intensity_NM	VWA1	VWA1		0.0166	1	0.180746	0.0133139	6.13	1
Intensity_NM	VWA1	LRTvs_no_gene_coef					0.0134348	6.11	1	4935.74
Intensity_NM	ATAD3C	Age		-0.00083			0.0972572	2.75	1
Intensity_NM	ATAD3C	E4carrier	Yes	0.00214			0.794814	0.07	1
Intensity_NM	ATAD3C	Sex	M	0.01345			0.178755	1.81	1
Intensity_NM	ATAD3C	YRI		-0.01768			0.141576	2.16	1
Intensity_NM	ATAD3C	ATAD3C		0.03603	1	0.34884	0.0480613	3.91	1
Intensity_NM	ATAD3C	LRTvs_no_gene_coef					0.0484241	3.9	1	4934.63
Intensity_NM	ATAD3B	Age		-0.00084			0.0924798	2.83	1
Intensity_NM	ATAD3B	E4carrier	Yes	0.00209			0.79934	0.06	1
Intensity_NM	ATAD3B	Sex	M	0.01367			0.171557	1.87	1
Intensity_NM	ATAD3B	YRI		-0.0174			0.148086	2.09	1
Intensity_NM	ATAD3B	ATAD3B		0.00982	1	0.733178	0.320314	0.99	1
Intensity_NM	ATAD3B	LRTvs_no_gene_coef					0.322955	0.98	1	4933.17
Intensity_NM	ATAD3A	Age		-0.00083			0.0926361	2.83	1
Intensity_NM	ATAD3A	E4carrier	Yes	0.00212			0.7963	0.07	1
Intensity_NM	ATAD3A	Sex	M	0.01353			0.17514	1.84	1
Intensity_NM	ATAD3A	YRI		-0.01738			0.147576	2.1	1
Intensity_NM	ATAD3A	ATAD3A		-0.00887	1	0.616814	0.195352	1.68	1
Intensity_NM	ATAD3A	LRTvs_no_gene_coef					0.194332	1.68	1	4933.52
Intensity_NM	TMEM240	Age		-0.00084			0.0920899	2.84	1
Intensity_NM	TMEM240	E4carrier	Yes	0.00217			0.79219	0.07	1
Intensity_NM	TMEM240	Sex	M	0.01349			0.17659	1.83	1
Intensity_NM	TMEM240	YRI		-0.0174			0.147403	2.1	1
Intensity_NM	TMEM240	TMEM240		-0.00877	1	0.602505	0.184045	1.76	1
Intensity_NM	TMEM240	LRTvs_no_gene_coef					0.183268	1.77	1	4933.57
Intensity_NM	SSU72	Age		-0.00084			0.0918638	2.84	1
Intensity_NM	SSU72	E4carrier	Yes	0.00206			0.801977	0.06	1
Intensity_NM	SSU72	Sex	M	0.01362			0.172239	1.86	1
Intensity_NM	SSU72	YRI		-0.0172			0.151749	2.05	1
Intensity_NM	SSU72	SSU72		-0.00306	1	0.653147	0.229333	1.44	1
Intensity_NM	SSU72	LRTvs_no_gene_coef					0.227644	1.46	1	4933.41
Intensity_NM	AL645728.1	Age		-0.00084			0.0926917	2.83	1
Intensity_NM	AL645728.1	E4carrier	Yes	0.00211			0.797545	0.07	1
Intensity_NM	AL645728.1	Sex	M	0.01353			0.175262	1.84	1
Intensity_NM	AL645728.1	YRI		-0.01744			0.146515	2.11	1
Intensity_NM	AL645728.1	AL645728.1		0.00347	1	0.94884	0.788069	0.07	1
Intensity_NM	AL645728.1	LRTvs_no_gene_coef					0.780328	0.08	1	4932.72
Intensity_NM	FNDC10	Age		-0.00085			0.088326	2.9	1
Intensity_NM	FNDC10	E4carrier	Yes	0.00196			0.811391	0.06	1
Intensity_NM	FNDC10	Sex	M	0.01363			0.172724	1.86	1
Intensity_NM	FNDC10	YRI		-0.01736			0.148696	2.09	1
Intensity_NM	FNDC10	FNDC10		-0.00599	1	0.386518	0.0605657	3.52	1
Intensity_NM	FNDC10	LRTvs_no_gene_coef					0.0607288	3.52	1	4934.44
Intensity_NM	AL691432.4	Age		-0.00083			0.0944002	2.8	1
Intensity_NM	AL691432.4	E4carrier	Yes	0.00208			0.800317	0.06	1
Intensity_NM	AL691432.4	Sex	M	0.01364			0.172409	1.86	1
Intensity_NM	AL691432.4	YRI		-0.01723			0.151944	2.05	1
Intensity_NM	AL691432.4	AL691432.4		-0.03637	1	0.569309	0.157261	2	1
Intensity_NM	AL691432.4	LRTvs_no_gene_coef					0.157973	1.99	1	4933.68
Intensity_NM	AL691432.2	Age		-0.00083			0.0932528	2.82	1
Intensity_NM	AL691432.2	E4carrier	Yes	0.00209			0.799773	0.06	1
Intensity_NM	AL691432.2	Sex	M	0.01355			0.174941	1.84	1
Intensity_NM	AL691432.2	YRI		-0.01741			0.147266	2.1	1
Intensity_NM	AL691432.2	AL691432.2		-0.00105	1	0.980184	0.906028	0.01	1
Intensity_NM	AL691432.2	LRTvs_no_gene_coef					0.904436	0.01	1	4932.69
Intensity_NM	MIB2	Age		-0.00083			0.0934804	2.81	1
Intensity_NM	MIB2	E4carrier	Yes	0.00204			0.80378	0.06	1
Intensity_NM	MIB2	Sex	M	0.0135			0.176407	1.83	1
Intensity_NM	MIB2	YRI		-0.01747			0.145855	2.12	1
Intensity_NM	MIB2	MIB2		0.00644	1	0.693191	0.268907	1.22	1
Intensity_NM	MIB2	LRTvs_no_gene_coef					0.267977	1.23	1	4933.3
Intensity_NM	MMP23B	Age		-0.00083			0.0932653	2.82	1
Intensity_NM	MMP23B	E4carrier	Yes	0.00211			0.797399	0.07	1
Intensity_NM	MMP23B	Sex	M	0.01356			0.174721	1.84	1
Intensity_NM	MMP23B	YRI		-0.0174			0.147792	2.09	1
Intensity_NM	MMP23B	MMP23B		0.02554	1	0.869326	0.561993	0.34	1
Intensity_NM	MMP23B	LRTvs_no_gene_coef					0.564675	0.33	1	4932.85
Intensity_NM	CDK11B	Age		-0.00083			0.0969014	2.76	1
Intensity_NM	CDK11B	E4carrier	Yes	0.002			0.808674	0.06	1
Intensity_NM	CDK11B	Sex	M	0.01335			0.182001	1.78	1
Intensity_NM	CDK11B	YRI		-0.01744			0.147185	2.1	1
Intensity_NM	CDK11B	CDK11B		0.01972	1	0.3255	0.0412452	4.17	1
Intensity_NM	CDK11B	LRTvs_no_gene_coef					0.0417453	4.15	1	4934.75
Intensity_NM	FO704657.1	Age		-0.00083			0.0930623	2.82	1
Intensity_NM	FO704657.1	E4carrier	Yes	0.00207			0.80165	0.06	1
Intensity_NM	FO704657.1	Sex	M	0.01358			0.174193	1.85	1
Intensity_NM	FO704657.1	YRI		-0.01738			0.148073	2.09	1
Intensity_NM	FO704657.1	FO704657.1		0.02817	1	0.915365	0.676475	0.17	1
Intensity_NM	FO704657.1	LRTvs_no_gene_coef					0.678205	0.17	1	4932.77
Intensity_NM	SLC35E2B	Age		-0.00083			0.0932009	2.82	1
Intensity_NM	SLC35E2B	E4carrier	Yes	0.00209			0.799518	0.06	1
Intensity_NM	SLC35E2B	Sex	M	0.01355			0.175089	1.84	1
Intensity_NM	SLC35E2B	YRI		-0.01741			0.147277	2.1	1
Intensity_NM	SLC35E2B	SLC35E2B		-0.0001	1	0.997809	0.991926	0	1
Intensity_NM	SLC35E2B	LRTvs_no_gene_coef					0.990431	0	1	4932.68
Intensity_NM	CDK11A	Age		-0.00083			0.0939956	2.8	1
Intensity_NM	CDK11A	E4carrier	Yes	0.0021			0.798345	0.07	1
Intensity_NM	CDK11A	Sex	M	0.01353			0.17591	1.83	1
Intensity_NM	CDK11A	YRI		-0.0174			0.147857	2.09	1
Intensity_NM	CDK11A	CDK11A		-0.00303	1	0.933843	0.739737	0.11	1
Intensity_NM	CDK11A	LRTvs_no_gene_coef					0.74607	0.1	1	4932.73
Intensity_NM	SLC35E2A	Age		-0.00083			0.0967464	2.76	1
Intensity_NM	SLC35E2A	E4carrier	Yes	0.00188			0.819827	0.05	1
Intensity_NM	SLC35E2A	Sex	M	0.01373			0.169989	1.88	1
Intensity_NM	SLC35E2A	YRI		-0.01744			0.147151	2.1	1
Intensity_NM	SLC35E2A	SLC35E2A		-0.01442	1	0.538173	0.137195	2.21	1
Intensity_NM	SLC35E2A	LRTvs_no_gene_coef					0.138412	2.2	1	4933.78
Intensity_NM	NADK	Age		-0.00083			0.0928529	2.82	1
Intensity_NM	NADK	E4carrier	Yes	0.00204			0.804382	0.06	1
Intensity_NM	NADK	Sex	M	0.0136			0.173325	1.85	1
Intensity_NM	NADK	YRI		-0.0174			0.147379	2.1	1
Intensity_NM	NADK	NADK		-0.00565	1	0.76128	0.361024	0.83	1
Intensity_NM	NADK	LRTvs_no_gene_coef					0.359627	0.84	1	4933.1
Intensity_NM	GNB1	Age		-0.00086			0.0828881	3.01	1
Intensity_NM	GNB1	E4carrier	Yes	0.00216			0.793467	0.07	1
Intensity_NM	GNB1	Sex	M	0.01448			0.148707	2.09	1
Intensity_NM	GNB1	YRI		-0.01707			0.156772	2.01	1
Intensity_NM	GNB1	GNB1		-0.00641	1	0.0409828	0.00126511	10.39	1
Intensity_NM	GNB1	LRTvs_no_gene_coef					0.00129698	10.35	1	4937.86
Intensity_NM	AL109917.1	Age		-0.00083			0.0955691	2.78	1
Intensity_NM	AL109917.1	E4carrier	Yes	0.00212			0.795661	0.07	1
Intensity_NM	AL109917.1	Sex	M	0.01339			0.178564	1.81	1
Intensity_NM	AL109917.1	YRI		-0.01746			0.14482	2.13	1
Intensity_NM	AL109917.1	AL109917.1		-0.08685	1	0.145677	0.00899435	6.82	1
Intensity_NM	AL109917.1	LRTvs_no_gene_coef					0.00888413	6.85	1	4936.1
Intensity_NM	CALML6	Age		-0.00083			0.0927959	2.83	1
Intensity_NM	CALML6	E4carrier	Yes	0.00208			0.800676	0.06	1
Intensity_NM	CALML6	Sex	M	0.01359			0.17368	1.85	1
Intensity_NM	CALML6	YRI		-0.01735			0.148463	2.09	1
Intensity_NM	CALML6	CALML6		-0.02985	1	0.922795	0.703685	0.14	1
Intensity_NM	CALML6	LRTvs_no_gene_coef					0.699032	0.15	1	4932.76
Intensity_NM	TMEM52	Age		-0.00083			0.0943234	2.8	1
Intensity_NM	TMEM52	E4carrier	Yes	0.00212			0.797237	0.07	1
Intensity_NM	TMEM52	Sex	M	0.01356			0.175413	1.84	1
Intensity_NM	TMEM52	YRI		-0.0173			0.150614	2.07	1
Intensity_NM	TMEM52	TMEM52		0.02979	1	0.485837	0.106625	2.6	1
Intensity_NM	TMEM52	LRTvs_no_gene_coef					0.107949	2.58	1	4933.97
Intensity_NM	CFAP74	Age		-0.00084			0.092496	2.83	1
Intensity_NM	CFAP74	E4carrier	Yes	0.00209			0.799767	0.06	1
Intensity_NM	CFAP74	Sex	M	0.01359			0.173595	1.85	1
Intensity_NM	CFAP74	YRI		-0.01741			0.147091	2.1	1
Intensity_NM	CFAP74	CFAP74		0.01364	1	0.910208	0.661572	0.19	1
Intensity_NM	CFAP74	LRTvs_no_gene_coef					0.656927	0.2	1	4932.78
Intensity_NM	AL391845.2	Age		-0.00083			0.0937021	2.81	1
Intensity_NM	AL391845.2	E4carrier	Yes	0.00211			0.797915	0.07	1
Intensity_NM	AL391845.2	Sex	M	0.01354			0.175292	1.84	1
Intensity_NM	AL391845.2	YRI		-0.01743			0.146925	2.1	1
Intensity_NM	AL391845.2	AL391845.2		0.01049	1	0.968993	0.863418	0.03	1
Intensity_NM	AL391845.2	LRTvs_no_gene_coef					0.865292	0.03	1	4932.7
Intensity_NM	GABRD	Age		-0.00083			0.0932798	2.82	1
Intensity_NM	GABRD	E4carrier	Yes	0.00209			0.799523	0.06	1
Intensity_NM	GABRD	Sex	M	0.01354			0.175231	1.84	1
Intensity_NM	GABRD	YRI		-0.01741			0.147244	2.1	1
Intensity_NM	GABRD	GABRD		-0.00143	1	0.978376	0.899867	0.02	1
Intensity_NM	GABRD	LRTvs_no_gene_coef					0.893341	0.02	1	4932.69
Intensity_NM	PRKCZ	Age		-0.00085			0.0860626	2.95	1
Intensity_NM	PRKCZ	E4carrier	Yes	0.00211			0.796783	0.07	1
Intensity_NM	PRKCZ	Sex	M	0.01391			0.162434	1.95	1
Intensity_NM	PRKCZ	YRI		-0.01726			0.149474	2.08	1
Intensity_NM	PRKCZ	PRKCZ		-0.00842	1	0.0176098	0.00038121	12.62	1
Intensity_NM	PRKCZ	LRTvs_no_gene_coef					0.000378353	12.64	1	4939
Intensity_NM	AL590822.2	Age		-0.00084			0.0904628	2.87	1
Intensity_NM	AL590822.2	E4carrier	Yes	0.00218			0.790808	0.07	1
Intensity_NM	AL590822.2	Sex	M	0.01354			0.174575	1.84	1
Intensity_NM	AL590822.2	YRI		-0.01745			0.145681	2.12	1
Intensity_NM	AL590822.2	AL590822.2		0.01437	1	0.872975	0.570316	0.32	1
Intensity_NM	AL590822.2	LRTvs_no_gene_coef					0.558483	0.34	1	4932.85
Intensity_NM	PRKCZ.AS1	Age		-0.00084			0.0905916	2.86	1
Intensity_NM	PRKCZ.AS1	E4carrier	Yes	0.0021			0.799156	0.06	1
Intensity_NM	PRKCZ.AS1	Sex	M	0.01383			0.166483	1.91	1
Intensity_NM	PRKCZ.AS1	YRI		-0.01702			0.156912	2	1
Intensity_NM	PRKCZ.AS1	PRKCZ.AS1		-0.29234	1	0.155094	0.0100853	6.62	1
Intensity_NM	PRKCZ.AS1	LRTvs_no_gene_coef					0.0101396	6.61	1	4935.99
Intensity_NM	FAAP20	Age		-0.00083			0.0933488	2.82	1
Intensity_NM	FAAP20	E4carrier	Yes	0.00208			0.800183	0.06	1
Intensity_NM	FAAP20	Sex	M	0.01355			0.174887	1.84	1
Intensity_NM	FAAP20	YRI		-0.01741			0.147355	2.1	1
Intensity_NM	FAAP20	FAAP20		-0.00049	1	0.984037	0.92412	0.01	1
Intensity_NM	FAAP20	LRTvs_no_gene_coef					0.924691	0.01	1	4932.69
Intensity_NM	AL590822.1	Age		-0.00083			0.0932591	2.82	1
Intensity_NM	AL590822.1	E4carrier	Yes	0.00209			0.799353	0.06	1
Intensity_NM	AL590822.1	Sex	M	0.01355			0.174864	1.84	1
Intensity_NM	AL590822.1	YRI		-0.01741			0.147392	2.1	1
Intensity_NM	AL590822.1	AL590822.1		-0.04503	1	0.964752	0.843374	0.04	1
Intensity_NM	AL590822.1	LRTvs_no_gene_coef					0.843112	0.04	1	4932.7
Intensity_NM	SKI	Age		-0.00083			0.0931142	2.82	1
Intensity_NM	SKI	E4carrier	Yes	0.00207			0.801128	0.06	1
Intensity_NM	SKI	Sex	M	0.01355			0.175078	1.84	1
Intensity_NM	SKI	YRI		-0.01742			0.147277	2.1	1
Intensity_NM	SKI	SKI		-0.00182	1	0.959124	0.822685	0.05	1
Intensity_NM	SKI	LRTvs_no_gene_coef					0.830369	0.05	1	4932.7
Intensity_NM	AL590822.3	Age		-0.00084			0.0929639	2.82	1
Intensity_NM	AL590822.3	E4carrier	Yes	0.00208			0.800237	0.06	1
Intensity_NM	AL590822.3	Sex	M	0.01354			0.175319	1.84	1
Intensity_NM	AL590822.3	YRI		-0.01743			0.14696	2.1	1
Intensity_NM	AL590822.3	AL590822.3		-0.0681	1	0.827262	0.476719	0.51	1
Intensity_NM	AL590822.3	LRTvs_no_gene_coef					0.477924	0.5	1	4932.93
Intensity_NM	MORN1	Age		-0.00083			0.0935882	2.81	1
Intensity_NM	MORN1	E4carrier	Yes	0.0021			0.798577	0.07	1
Intensity_NM	MORN1	Sex	M	0.0135			0.17637	1.83	1
Intensity_NM	MORN1	YRI		-0.01741			0.146958	2.1	1
Intensity_NM	MORN1	MORN1		-0.00482	1	0.936056	0.747024	0.1	1
Intensity_NM	MORN1	LRTvs_no_gene_coef					0.739248	0.11	1	4932.74
Intensity_NM	AL513477.2	Age		-0.00083			0.093209	2.82	1
Intensity_NM	AL513477.2	E4carrier	Yes	0.0021			0.798855	0.06	1
Intensity_NM	AL513477.2	Sex	M	0.01353			0.175884	1.83	1
Intensity_NM	AL513477.2	YRI		-0.01739			0.148161	2.09	1
Intensity_NM	AL513477.2	AL513477.2		-0.00917	1	0.900334	0.628118	0.23	1
Intensity_NM	AL513477.2	LRTvs_no_gene_coef					0.633794	0.23	1	4932.8
Intensity_NM	RER1	Age		-0.00083			0.0931235	2.82	1
Intensity_NM	RER1	E4carrier	Yes	0.00209			0.799489	0.06	1
Intensity_NM	RER1	Sex	M	0.01356			0.174798	1.84	1
Intensity_NM	RER1	YRI		-0.01741			0.14729	2.1	1
Intensity_NM	RER1	RER1		-0.00029	1	0.986688	0.937154	0.01	1
Intensity_NM	RER1	LRTvs_no_gene_coef					0.935653	0.01	1	4932.68
Intensity_NM	PEX10	Age		-0.00083			0.0930251	2.82	1
Intensity_NM	PEX10	E4carrier	Yes	0.00209			0.799178	0.06	1
Intensity_NM	PEX10	Sex	M	0.01356			0.174484	1.84	1
Intensity_NM	PEX10	YRI		-0.01741			0.147222	2.1	1
Intensity_NM	PEX10	PEX10		0.00166	1	0.942487	0.765969	0.09	1
Intensity_NM	PEX10	LRTvs_no_gene_coef					0.759346	0.09	1	4932.73
Intensity_NM	PLCH2	Age		-0.00083			0.0936151	2.81	1
Intensity_NM	PLCH2	E4carrier	Yes	0.00208			0.800439	0.06	1
Intensity_NM	PLCH2	Sex	M	0.01348			0.177254	1.82	1
Intensity_NM	PLCH2	YRI		-0.01742			0.14704	2.1	1
Intensity_NM	PLCH2	PLCH2		0.02426	1	0.444658	0.0859765	2.95	1
Intensity_NM	PLCH2	LRTvs_no_gene_coef					0.0861042	2.95	1	4934.15
Intensity_NM	AL139246.1	Age		-0.00084			0.091167	2.85	1
Intensity_NM	AL139246.1	E4carrier	Yes	0.00211			0.797844	0.07	1
Intensity_NM	AL139246.1	Sex	M	0.01371			0.169594	1.89	1
Intensity_NM	AL139246.1	YRI		-0.01723			0.151119	2.06	1
Intensity_NM	AL139246.1	AL139246.1		-0.23796	1	0.712646	0.292405	1.11	1
Intensity_NM	AL139246.1	LRTvs_no_gene_coef					0.289827	1.12	1	4933.24
Intensity_NM	PANK4	Age		-0.00084			0.0928355	2.82	1
Intensity_NM	PANK4	E4carrier	Yes	0.00209			0.799943	0.06	1
Intensity_NM	PANK4	Sex	M	0.01356			0.174768	1.84	1
Intensity_NM	PANK4	YRI		-0.01742			0.147154	2.1	1
Intensity_NM	PANK4	PANK4		0.00174	1	0.966809	0.853839	0.03	1
Intensity_NM	PANK4	LRTvs_no_gene_coef					0.852898	0.03	1	4932.7
Intensity_NM	HES5	Age		-0.00083			0.0935144	2.81	1
Intensity_NM	HES5	E4carrier	Yes	0.00209			0.799572	0.06	1
Intensity_NM	HES5	Sex	M	0.01355			0.175409	1.84	1
Intensity_NM	HES5	YRI		-0.01743			0.147356	2.1	1
Intensity_NM	HES5	HES5		0.0045	1	0.864942	0.552213	0.35	1
Intensity_NM	HES5	LRTvs_no_gene_coef					0.558116	0.34	1	4932.85
Intensity_NM	AL139246.5	Age		-0.00083			0.0932188	2.82	1
Intensity_NM	AL139246.5	E4carrier	Yes	0.0021			0.79852	0.07	1
Intensity_NM	AL139246.5	Sex	M	0.01353			0.175648	1.83	1
Intensity_NM	AL139246.5	YRI		-0.01742			0.147126	2.1	1
Intensity_NM	AL139246.5	AL139246.5		0.00478	1	0.948828	0.787986	0.07	1
Intensity_NM	AL139246.5	LRTvs_no_gene_coef					0.790227	0.07	1	4932.72
Intensity_NM	TNFRSF14.AS1	Age		-0.00083			0.0933156	2.82	1
Intensity_NM	TNFRSF14.AS1	E4carrier	Yes	0.0021			0.798225	0.07	1
Intensity_NM	TNFRSF14.AS1	Sex	M	0.01356			0.174631	1.84	1
Intensity_NM	TNFRSF14.AS1	YRI		-0.01741			0.147325	2.1	1
Intensity_NM	TNFRSF14.AS1	TNFRSF14.AS1		-0.06828	1	0.882493	0.587521	0.29	1
Intensity_NM	TNFRSF14.AS1	LRTvs_no_gene_coef					0.589123	0.29	1	4932.83
Intensity_NM	TNFRSF14	Age		-0.00083			0.092979	2.82	1
Intensity_NM	TNFRSF14	E4carrier	Yes	0.00209			0.799054	0.06	1
Intensity_NM	TNFRSF14	Sex	M	0.01351			0.175771	1.83	1
Intensity_NM	TNFRSF14	YRI		-0.01747			0.145398	2.12	1
Intensity_NM	TNFRSF14	TNFRSF14		0.01227	1	0.799953	0.428608	0.63	1
Intensity_NM	TNFRSF14	LRTvs_no_gene_coef					0.424232	0.64	1	4933
Intensity_NM	PRXL2B	Age		-0.00083			0.0921735	2.84	1
Intensity_NM	PRXL2B	E4carrier	Yes	0.00196			0.811555	0.06	1
Intensity_NM	PRXL2B	Sex	M	0.01327			0.182856	1.77	1
Intensity_NM	PRXL2B	YRI		-0.0173			0.148612	2.09	1
Intensity_NM	PRXL2B	PRXL2B		-0.0079	1	0.176955	0.012744	6.2	1
Intensity_NM	PRXL2B	LRTvs_no_gene_coef					0.0125649	6.23	1	4935.8
Intensity_NM	MMEL1	Age		-0.00084			0.0937802	2.81	1
Intensity_NM	MMEL1	E4carrier	Yes	0.00213			0.79656	0.07	1
Intensity_NM	MMEL1	Sex	M	0.01343			0.18107	1.79	1
Intensity_NM	MMEL1	YRI		-0.01738			0.150352	2.07	1
Intensity_NM	MMEL1	MMEL1		-0.02542	1	0.332863	0.0433068	4.08	1
Intensity_NM	MMEL1	LRTvs_no_gene_coef					0.0447999	4.03	1	4934.69
Intensity_NM	AL831784.1	Age		-0.00083			0.0932981	2.82	1
Intensity_NM	AL831784.1	E4carrier	Yes	0.0021			0.799097	0.06	1
Intensity_NM	AL831784.1	Sex	M	0.01356			0.174845	1.84	1
Intensity_NM	AL831784.1	YRI		-0.01741			0.147404	2.1	1
Intensity_NM	AL831784.1	AL831784.1		-0.00445	1	0.965066	0.845533	0.04	1
Intensity_NM	AL831784.1	LRTvs_no_gene_coef					0.853021	0.03	1	4932.7
Intensity_NM	TTC34	Age		-0.00083			0.0969449	2.76	1
Intensity_NM	TTC34	E4carrier	Yes	0.00199			0.809394	0.06	1
Intensity_NM	TTC34	Sex	M	0.0136			0.174809	1.84	1
Intensity_NM	TTC34	YRI		-0.01738			0.14956	2.08	1
Intensity_NM	TTC34	TTC34		-0.0466	1	0.487072	0.106978	2.6	1
Intensity_NM	TTC34	LRTvs_no_gene_coef					0.109552	2.56	1	4933.96
Intensity_NM	AC242022.2	Age		-0.00083			0.093174	2.82	1
Intensity_NM	AC242022.2	E4carrier	Yes	0.00209			0.799602	0.06	1
Intensity_NM	AC242022.2	Sex	M	0.01355			0.174909	1.84	1
Intensity_NM	AC242022.2	YRI		-0.01741			0.147266	2.1	1
Intensity_NM	AC242022.2	AC242022.2		0.03046	1	0.982181	0.915468	0.01	1
Intensity_NM	AC242022.2	LRTvs_no_gene_coef					0.91533	0.01	1	4932.69
Intensity_NM	AL592464.1	Age		-0.00083			0.0932819	2.82	1
Intensity_NM	AL592464.1	E4carrier	Yes	0.00209			0.79972	0.06	1
Intensity_NM	AL592464.1	Sex	M	0.01353			0.17553	1.84	1
Intensity_NM	AL592464.1	YRI		-0.01743			0.146748	2.11	1
Intensity_NM	AL592464.1	AL592464.1		0.13665	1	0.944882	0.773328	0.08	1
Intensity_NM	AL592464.1	LRTvs_no_gene_coef					0.771913	0.08	1	4932.72
Intensity_NM	PRDM16.DT	Age		-0.00084			0.0927804	2.83	1
Intensity_NM	PRDM16.DT	E4carrier	Yes	0.00211			0.798002	0.07	1
Intensity_NM	PRDM16.DT	Sex	M	0.01358			0.174161	1.85	1
Intensity_NM	PRDM16.DT	YRI		-0.01744			0.146905	2.1	1
Intensity_NM	PRDM16.DT	PRDM16.DT		0.00889	1	0.86089	0.544115	0.37	1
Intensity_NM	PRDM16.DT	LRTvs_no_gene_coef					0.547787	0.36	1	4932.86
Intensity_NM	PRDM16	Age		-0.00084			0.0927028	2.83	1
Intensity_NM	PRDM16	E4carrier	Yes	0.00218			0.790655	0.07	1
Intensity_NM	PRDM16	Sex	M	0.01356			0.174348	1.85	1
Intensity_NM	PRDM16	YRI		-0.01737			0.147995	2.09	1
Intensity_NM	PRDM16	PRDM16		0.01346	1	0.768007	0.370676	0.8	1
Intensity_NM	PRDM16	LRTvs_no_gene_coef					0.368804	0.81	1	4933.09
Intensity_NM	AL354743.2	Age		-0.00085			0.0880636	2.91	1
Intensity_NM	AL354743.2	E4carrier	Yes	0.00195			0.812536	0.06	1
Intensity_NM	AL354743.2	Sex	M	0.01361			0.172578	1.86	1
Intensity_NM	AL354743.2	YRI		-0.01727			0.150014	2.07	1
Intensity_NM	AL354743.2	AL354743.2		-0.34435	1	0.478078	0.102611	2.66	1
Intensity_NM	AL354743.2	LRTvs_no_gene_coef					0.101832	2.68	1	4934.02
Intensity_NM	ARHGEF16	Age		-0.00083			0.0928165	2.82	1
Intensity_NM	ARHGEF16	E4carrier	Yes	0.00207			0.801133	0.06	1
Intensity_NM	ARHGEF16	Sex	M	0.01354			0.174986	1.84	1
Intensity_NM	ARHGEF16	YRI		-0.01744			0.146584	2.11	1
Intensity_NM	ARHGEF16	ARHGEF16		-0.0083	1	0.945236	0.774852	0.08	1
Intensity_NM	ARHGEF16	LRTvs_no_gene_coef					0.769175	0.09	1	4932.72
Intensity_NM	MEGF6	Age		-0.00083			0.0933812	2.82	1
Intensity_NM	MEGF6	E4carrier	Yes	0.00209			0.799817	0.06	1
Intensity_NM	MEGF6	Sex	M	0.01352			0.175911	1.83	1
Intensity_NM	MEGF6	YRI		-0.01746			0.146279	2.11	1
Intensity_NM	MEGF6	MEGF6		0.02109	1	0.825666	0.473583	0.51	1
Intensity_NM	MEGF6	LRTvs_no_gene_coef					0.474595	0.51	1	4932.94
Intensity_NM	TPRG1L	Age		-0.00084			0.0918873	2.84	1
Intensity_NM	TPRG1L	E4carrier	Yes	0.00221			0.788372	0.07	1
Intensity_NM	TPRG1L	Sex	M	0.01417			0.155425	2.02	1
Intensity_NM	TPRG1L	YRI		-0.0175			0.14464	2.13	1
Intensity_NM	TPRG1L	TPRG1L		-0.0065	1	0.0996148	0.00483655	7.94	1
Intensity_NM	TPRG1L	LRTvs_no_gene_coef					0.00481802	7.95	1	4936.65
Intensity_NM	WRAP73	Age		-0.00083			0.0948371	2.79	1
Intensity_NM	WRAP73	E4carrier	Yes	0.00213			0.796389	0.07	1
Intensity_NM	WRAP73	Sex	M	0.0135			0.176724	1.82	1
Intensity_NM	WRAP73	YRI		-0.01733			0.149373	2.08	1
Intensity_NM	WRAP73	WRAP73		0.01117	1	0.560182	0.152007	2.05	1
Intensity_NM	WRAP73	LRTvs_no_gene_coef					0.152703	2.05	1	4933.7
Intensity_NM	TP73	Age		-0.00083			0.0932067	2.82	1
Intensity_NM	TP73	E4carrier	Yes	0.00209			0.799204	0.06	1
Intensity_NM	TP73	Sex	M	0.01355			0.174989	1.84	1
Intensity_NM	TP73	YRI		-0.01741			0.147213	2.1	1
Intensity_NM	TP73	TP73		-0.00482	1	0.983816	0.921209	0.01	1
Intensity_NM	TP73	LRTvs_no_gene_coef					0.920984	0.01	1	4932.69
Intensity_NM	SMIM1	Age		-0.00083			0.094003	2.8	1
Intensity_NM	SMIM1	E4carrier	Yes	0.00201			0.807424	0.06	1
Intensity_NM	SMIM1	Sex	M	0.01361			0.172961	1.86	1
Intensity_NM	SMIM1	YRI		-0.01738			0.147863	2.09	1
Intensity_NM	SMIM1	SMIM1		-0.01336	1	0.82833	0.479053	0.5	1
Intensity_NM	SMIM1	LRTvs_no_gene_coef					0.477633	0.5	1	4932.93
Intensity_NM	LRRC47	Age		-0.00084			0.0916398	2.85	1
Intensity_NM	LRRC47	E4carrier	Yes	0.00198			0.809316	0.06	1
Intensity_NM	LRRC47	Sex	M	0.01377			0.167814	1.9	1
Intensity_NM	LRRC47	YRI		-0.01741			0.146989	2.1	1
Intensity_NM	LRRC47	LRRC47		-0.00596	1	0.481097	0.103965	2.64	1
Intensity_NM	LRRC47	LRTvs_no_gene_coef					0.103625	2.65	1	4934.01
Intensity_NM	AL365330.1	Age		-0.00083			0.0932266	2.82	1
Intensity_NM	AL365330.1	E4carrier	Yes	0.00212			0.79703	0.07	1
Intensity_NM	AL365330.1	Sex	M	0.01356			0.174925	1.84	1
Intensity_NM	AL365330.1	YRI		-0.01741			0.14756	2.1	1
Intensity_NM	AL365330.1	AL365330.1		0.11709	1	0.749041	0.342069	0.9	1
Intensity_NM	AL365330.1	LRTvs_no_gene_coef					0.343083	0.9	1	4933.13
Intensity_NM	CEP104	Age		-0.00083			0.0943017	2.8	1
Intensity_NM	CEP104	E4carrier	Yes	0.00205			0.802816	0.06	1
Intensity_NM	CEP104	Sex	M	0.01356			0.174279	1.85	1
Intensity_NM	CEP104	YRI		-0.01741			0.146939	2.1	1
Intensity_NM	CEP104	CEP104		-0.00634	1	0.741817	0.331199	0.94	1
Intensity_NM	CEP104	LRTvs_no_gene_coef					0.329381	0.95	1	4933.16
Intensity_NM	DFFB	Age		-0.00083			0.0932535	2.82	1
Intensity_NM	DFFB	E4carrier	Yes	0.00208			0.800357	0.06	1
Intensity_NM	DFFB	Sex	M	0.01357			0.174351	1.85	1
Intensity_NM	DFFB	YRI		-0.01738			0.147871	2.09	1
Intensity_NM	DFFB	DFFB		0.00841	1	0.932898	0.735653	0.11	1
Intensity_NM	DFFB	LRTvs_no_gene_coef					0.733877	0.12	1	4932.74
Intensity_NM	C1orf174	Age		-0.00084			0.0922518	2.83	1
Intensity_NM	C1orf174	E4carrier	Yes	0.00209			0.799409	0.06	1
Intensity_NM	C1orf174	Sex	M	0.01357			0.174444	1.84	1
Intensity_NM	C1orf174	YRI		-0.01739			0.147762	2.1	1
Intensity_NM	C1orf174	C1orf174		-0.00512	1	0.842964	0.509705	0.43	1
Intensity_NM	C1orf174	LRTvs_no_gene_coef					0.510133	0.43	1	4932.9
Intensity_NM	LINC01134	Age		-0.00083			0.0954287	2.78	1
Intensity_NM	LINC01134	E4carrier	Yes	0.00207			0.801282	0.06	1
Intensity_NM	LINC01134	Sex	M	0.01336			0.180526	1.79	1
Intensity_NM	LINC01134	YRI		-0.0176			0.142251	2.15	1
Intensity_NM	LINC01134	LINC01134		0.23092	1	0.665162	0.24148	1.37	1
Intensity_NM	LINC01134	LRTvs_no_gene_coef					0.238321	1.39	1	4933.38
Intensity_NM	LINC01346	Age		-0.00083			0.0931147	2.82	1
Intensity_NM	LINC01346	E4carrier	Yes	0.00207			0.800733	0.06	1
Intensity_NM	LINC01346	Sex	M	0.01357			0.173816	1.85	1
Intensity_NM	LINC01346	YRI		-0.01734			0.148267	2.09	1
Intensity_NM	LINC01346	LINC01346		0.05371	1	0.689518	0.265052	1.24	1
Intensity_NM	LINC01346	LRTvs_no_gene_coef					0.262165	1.26	1	4933.31
Intensity_NM	LINC02780	Age		-0.00083			0.0933716	2.82	1
Intensity_NM	LINC02780	E4carrier	Yes	0.0021			0.79899	0.06	1
Intensity_NM	LINC02780	Sex	M	0.01356			0.174732	1.84	1
Intensity_NM	LINC02780	YRI		-0.0174			0.147623	2.1	1
Intensity_NM	LINC02780	LINC02780		-0.25486	1	0.917133	0.682894	0.17	1
Intensity_NM	LINC02780	LRTvs_no_gene_coef					0.685338	0.16	1	4932.76
Intensity_NM	AL805961.1	Age		-0.00083			0.0934786	2.81	1
Intensity_NM	AL805961.1	E4carrier	Yes	0.0021			0.799072	0.06	1
Intensity_NM	AL805961.1	Sex	M	0.01356			0.174698	1.84	1
Intensity_NM	AL805961.1	YRI		-0.0174			0.14765	2.1	1
Intensity_NM	AL805961.1	AL805961.1		-0.60789	1	0.64453	0.220728	1.5	1
Intensity_NM	AL805961.1	LRTvs_no_gene_coef					0.220847	1.5	1	4933.43
Intensity_NM	AL355602.1	Age		-0.00085			0.0890251	2.89	1
Intensity_NM	AL355602.1	E4carrier	Yes	0.00212			0.797227	0.07	1
Intensity_NM	AL355602.1	Sex	M	0.01385			0.167215	1.91	1
Intensity_NM	AL355602.1	YRI		-0.01715			0.154892	2.02	1
Intensity_NM	AL355602.1	AL355602.1		-0.24105	1	0.433409	0.0799075	3.07	1
Intensity_NM	AL355602.1	LRTvs_no_gene_coef					0.0817759	3.03	1	4934.2
Intensity_NM	AJAP1	Age		-0.00083			0.0932275	2.82	1
Intensity_NM	AJAP1	E4carrier	Yes	0.00209			0.799558	0.06	1
Intensity_NM	AJAP1	Sex	M	0.01355			0.175042	1.84	1
Intensity_NM	AJAP1	YRI		-0.01741			0.147245	2.1	1
Intensity_NM	AJAP1	AJAP1		0.00018	1	0.996643	0.984902	0	1
Intensity_NM	AJAP1	LRTvs_no_gene_coef					0.983195	0	1	4932.68
Intensity_NM	Z98886.1	Age		-0.00083			0.0937992	2.81	1
Intensity_NM	Z98886.1	E4carrier	Yes	0.00204			0.804641	0.06	1
Intensity_NM	Z98886.1	Sex	M	0.01363			0.173372	1.85	1
Intensity_NM	Z98886.1	YRI		-0.0174			0.148485	2.09	1
Intensity_NM	Z98886.1	Z98886.1		0.07479	1	0.612346	0.191487	1.71	1
Intensity_NM	Z98886.1	LRTvs_no_gene_coef					0.194128	1.69	1	4933.52
Intensity_NM	AL365255.1	Age		-0.00083			0.0930633	2.82	1
Intensity_NM	AL365255.1	E4carrier	Yes	0.00209			0.799972	0.06	1
Intensity_NM	AL365255.1	Sex	M	0.01355			0.175046	1.84	1
Intensity_NM	AL365255.1	YRI		-0.01742			0.147147	2.1	1
Intensity_NM	AL365255.1	AL365255.1		0.01766	1	0.959744	0.825265	0.05	1
Intensity_NM	AL365255.1	LRTvs_no_gene_coef					0.826359	0.05	1	4932.71
Intensity_NM	NPHP4	Age		-0.00084			0.0917165	2.84	1
Intensity_NM	NPHP4	E4carrier	Yes	0.00222			0.786966	0.07	1
Intensity_NM	NPHP4	Sex	M	0.01355			0.175136	1.84	1
Intensity_NM	NPHP4	YRI		-0.0175			0.145312	2.12	1
Intensity_NM	NPHP4	NPHP4		0.01551	1	0.652695	0.227574	1.46	1
Intensity_NM	NPHP4	LRTvs_no_gene_coef					0.227611	1.46	1	4933.41
Intensity_NM	KCNAB2	Age		-0.00083			0.0955503	2.78	1
Intensity_NM	KCNAB2	E4carrier	Yes	0.00211			0.798214	0.07	1
Intensity_NM	KCNAB2	Sex	M	0.01363			0.172693	1.86	1
Intensity_NM	KCNAB2	YRI		-0.01739			0.147936	2.09	1
Intensity_NM	KCNAB2	KCNAB2		-0.00492	1	0.46002	0.0937516	2.81	1
Intensity_NM	KCNAB2	LRTvs_no_gene_coef					0.094225	2.8	1	4934.08
Intensity_NM	CHD5	Age		-0.00084			0.0931834	2.82	1
Intensity_NM	CHD5	E4carrier	Yes	0.0021			0.798879	0.06	1
Intensity_NM	CHD5	Sex	M	0.01352			0.17634	1.83	1
Intensity_NM	CHD5	YRI		-0.0174			0.148021	2.09	1
Intensity_NM	CHD5	CHD5		-0.00285	1	0.766112	0.36773	0.81	1
Intensity_NM	CHD5	LRTvs_no_gene_coef					0.370964	0.8	1	4933.08
Intensity_NM	RPL22	Age		-0.00083			0.0926828	2.83	1
Intensity_NM	RPL22	E4carrier	Yes	0.00224			0.784842	0.07	1
Intensity_NM	RPL22	Sex	M	0.0132			0.185959	1.75	1
Intensity_NM	RPL22	YRI		-0.01773			0.139701	2.18	1
Intensity_NM	RPL22	RPL22		0.00567	1	0.196027	0.0154596	5.86	1
Intensity_NM	RPL22	LRTvs_no_gene_coef					0.0154781	5.86	1	4935.61
Intensity_NM	AL031847.1	Age		-0.00084			0.092482	2.83	1
Intensity_NM	AL031847.1	E4carrier	Yes	0.00207			0.800925	0.06	1
Intensity_NM	AL031847.1	Sex	M	0.01363			0.172259	1.86	1
Intensity_NM	AL031847.1	YRI		-0.01733			0.149157	2.08	1
Intensity_NM	AL031847.1	AL031847.1		-0.0199	1	0.864942	0.552057	0.35	1
Intensity_NM	AL031847.1	LRTvs_no_gene_coef					0.550598	0.36	1	4932.86
Intensity_NM	RNF207	Age		-0.00083			0.0960617	2.77	1
Intensity_NM	RNF207	E4carrier	Yes	0.00215			0.795839	0.07	1
Intensity_NM	RNF207	Sex	M	0.01358			0.177804	1.82	1
Intensity_NM	RNF207	YRI		-0.01753			0.148021	2.09	1
Intensity_NM	RNF207	RNF207		0.01855	1	0.468639	0.09762	2.74	1
Intensity_NM	RNF207	LRTvs_no_gene_coef					0.103337	2.65	1	4934.01
Intensity_NM	ICMT	Age		-0.00084			0.0906607	2.86	1
Intensity_NM	ICMT	E4carrier	Yes	0.00212			0.79611	0.07	1
Intensity_NM	ICMT	Sex	M	0.01355			0.173622	1.85	1
Intensity_NM	ICMT	YRI		-0.01746			0.144983	2.12	1
Intensity_NM	ICMT	ICMT		-0.00734	1	0.461898	0.0947047	2.79	1
Intensity_NM	ICMT	LRTvs_no_gene_coef					0.0930601	2.82	1	4934.09
Intensity_NM	LINC00337	Age		-0.00084			0.0929827	2.82	1
Intensity_NM	LINC00337	E4carrier	Yes	0.0021			0.798569	0.07	1
Intensity_NM	LINC00337	Sex	M	0.01353			0.175611	1.83	1
Intensity_NM	LINC00337	YRI		-0.01741			0.147417	2.1	1
Intensity_NM	LINC00337	LINC00337		-0.02386	1	0.908956	0.657935	0.2	1
Intensity_NM	LINC00337	LRTvs_no_gene_coef					0.660319	0.19	1	4932.78
Intensity_NM	GPR153	Age		-0.00083			0.0939577	2.81	1
Intensity_NM	GPR153	E4carrier	Yes	0.00215			0.79284	0.07	1
Intensity_NM	GPR153	Sex	M	0.01365			0.170536	1.88	1
Intensity_NM	GPR153	YRI		-0.01731			0.148307	2.09	1
Intensity_NM	GPR153	GPR153		-0.02141	1	0.607466	0.187869	1.73	1
Intensity_NM	GPR153	LRTvs_no_gene_coef					0.18394	1.77	1	4933.56
Intensity_NM	ACOT7	Age		-0.00084			0.0957022	2.78	1
Intensity_NM	ACOT7	E4carrier	Yes	0.00238			0.775679	0.08	1
Intensity_NM	ACOT7	Sex	M	0.01539			0.129152	2.3	1
Intensity_NM	ACOT7	YRI		-0.01756			0.149999	2.07	1
Intensity_NM	ACOT7	ACOT7		-0.00876	0.00676542	6.26428e-05	2.84932e-07	26.35	1
Intensity_NM	ACOT7	LRTvs_no_gene_coef					3.28989e-07	26.07	1	4945.72
Intensity_NM	AL031848.2	Age		-0.00083			0.093187	2.82	1
Intensity_NM	AL031848.2	E4carrier	Yes	0.00209			0.799122	0.06	1
Intensity_NM	AL031848.2	Sex	M	0.01354			0.175118	1.84	1
Intensity_NM	AL031848.2	YRI		-0.01741			0.14722	2.1	1
Intensity_NM	AL031848.2	AL031848.2		0.03761	1	0.645235	0.221249	1.5	1
Intensity_NM	AL031848.2	LRTvs_no_gene_coef					0.221263	1.5	1	4933.43
Intensity_NM	HES2	Age		-0.00084			0.0928214	2.82	1
Intensity_NM	HES2	E4carrier	Yes	0.00208			0.800167	0.06	1
Intensity_NM	HES2	Sex	M	0.01356			0.174802	1.84	1
Intensity_NM	HES2	YRI		-0.01743			0.147009	2.1	1
Intensity_NM	HES2	HES2		0.06148	1	0.611422	0.190661	1.71	1
Intensity_NM	HES2	LRTvs_no_gene_coef					0.190842	1.71	1	4933.54
Intensity_NM	ESPN	Age		-0.00084			0.0931685	2.82	1
Intensity_NM	ESPN	E4carrier	Yes	0.00215			0.794509	0.07	1
Intensity_NM	ESPN	Sex	M	0.01355			0.175747	1.83	1
Intensity_NM	ESPN	YRI		-0.01743			0.147662	2.1	1
Intensity_NM	ESPN	ESPN		-0.06483	1	0.520328	0.125413	2.35	1
Intensity_NM	ESPN	LRTvs_no_gene_coef					0.126949	2.33	1	4933.85
Intensity_NM	TNFRSF25	Age		-0.00083			0.0928227	2.82	1
Intensity_NM	TNFRSF25	E4carrier	Yes	0.00208			0.800279	0.06	1
Intensity_NM	TNFRSF25	Sex	M	0.01356			0.173851	1.85	1
Intensity_NM	TNFRSF25	YRI		-0.0175			0.144554	2.13	1
Intensity_NM	TNFRSF25	TNFRSF25		0.0134	1	0.743387	0.333969	0.93	1
Intensity_NM	TNFRSF25	LRTvs_no_gene_coef					0.329144	0.95	1	4933.16
Intensity_NM	PLEKHG5	Age		-0.00083			0.0938529	2.81	1
Intensity_NM	PLEKHG5	E4carrier	Yes	0.00215			0.793727	0.07	1
Intensity_NM	PLEKHG5	Sex	M	0.01345			0.177266	1.82	1
Intensity_NM	PLEKHG5	YRI		-0.01735			0.14784	2.09	1
Intensity_NM	PLEKHG5	PLEKHG5		-0.00925	1	0.71855	0.300238	1.07	1
Intensity_NM	PLEKHG5	LRTvs_no_gene_coef					0.295963	1.09	1	4933.23
Intensity_NM	NOL9	Age		-0.00083			0.0940105	2.8	1
Intensity_NM	NOL9	E4carrier	Yes	0.00211			0.797978	0.07	1
Intensity_NM	NOL9	Sex	M	0.01352			0.1762	1.83	1
Intensity_NM	NOL9	YRI		-0.01742			0.147423	2.1	1
Intensity_NM	NOL9	NOL9		0.00329	1	0.868759	0.560903	0.34	1
Intensity_NM	NOL9	LRTvs_no_gene_coef					0.564691	0.33	1	4932.85
Intensity_NM	TAS1R1	Age		-0.00084			0.0920922	2.84	1
Intensity_NM	TAS1R1	E4carrier	Yes	0.00206			0.802138	0.06	1
Intensity_NM	TAS1R1	Sex	M	0.01357			0.174255	1.85	1
Intensity_NM	TAS1R1	YRI		-0.01733			0.149046	2.08	1
Intensity_NM	TAS1R1	TAS1R1		0.08537	1	0.70772	0.284765	1.14	1
Intensity_NM	TAS1R1	LRTvs_no_gene_coef					0.2843	1.15	1	4933.25
Intensity_NM	ZBTB48	Age		-0.00083			0.0948751	2.79	1
Intensity_NM	ZBTB48	E4carrier	Yes	0.00204			0.803836	0.06	1
Intensity_NM	ZBTB48	Sex	M	0.01347			0.177558	1.82	1
Intensity_NM	ZBTB48	YRI		-0.01759			0.143222	2.14	1
Intensity_NM	ZBTB48	ZBTB48		0.02175	1	0.344924	0.046878	3.95	1
Intensity_NM	ZBTB48	LRTvs_no_gene_coef					0.0470209	3.94	1	4934.65
Intensity_NM	KLHL21	Age		-0.00084			0.0928945	2.82	1
Intensity_NM	KLHL21	E4carrier	Yes	0.00208			0.800851	0.06	1
Intensity_NM	KLHL21	Sex	M	0.01356			0.174809	1.84	1
Intensity_NM	KLHL21	YRI		-0.01721			0.152113	2.05	1
Intensity_NM	KLHL21	KLHL21		-0.00751	1	0.494809	0.111595	2.53	1
Intensity_NM	KLHL21	LRTvs_no_gene_coef					0.111711	2.53	1	4933.95
Intensity_NM	PHF13	Age		-0.00083			0.0956015	2.78	1
Intensity_NM	PHF13	E4carrier	Yes	0.00199			0.808628	0.06	1
Intensity_NM	PHF13	Sex	M	0.01361			0.172921	1.86	1
Intensity_NM	PHF13	YRI		-0.01727			0.150477	2.07	1
Intensity_NM	PHF13	PHF13		-0.01531	1	0.428661	0.0772052	3.12	1
Intensity_NM	PHF13	LRTvs_no_gene_coef					0.0772255	3.12	1	4934.24
Intensity_NM	THAP3	Age		-0.00084			0.0917368	2.84	1
Intensity_NM	THAP3	E4carrier	Yes	0.00221			0.788084	0.07	1
Intensity_NM	THAP3	Sex	M	0.0134			0.178612	1.81	1
Intensity_NM	THAP3	YRI		-0.01752			0.143644	2.14	1
Intensity_NM	THAP3	THAP3		-0.01441	1	0.227878	0.0202694	5.39	1
Intensity_NM	THAP3	LRTvs_no_gene_coef					0.0199967	5.41	1	4935.39
Intensity_NM	DNAJC11	Age		-0.00084			0.0903992	2.87	1
Intensity_NM	DNAJC11	E4carrier	Yes	0.00212			0.796109	0.07	1
Intensity_NM	DNAJC11	Sex	M	0.01368			0.169403	1.89	1
Intensity_NM	DNAJC11	YRI		-0.01734			0.147501	2.1	1
Intensity_NM	DNAJC11	DNAJC11		0.00787	1	0.453831	0.0911714	2.85	1
Intensity_NM	DNAJC11	LRTvs_no_gene_coef					0.0891595	2.89	1	4934.13
Intensity_NM	LINC01672	Age		-0.00083			0.0933451	2.82	1
Intensity_NM	LINC01672	E4carrier	Yes	0.0021			0.798896	0.06	1
Intensity_NM	LINC01672	Sex	M	0.01355			0.175045	1.84	1
Intensity_NM	LINC01672	YRI		-0.01742			0.147011	2.1	1
Intensity_NM	LINC01672	LINC01672		-0.03905	1	0.96654	0.851235	0.04	1
Intensity_NM	LINC01672	LRTvs_no_gene_coef					0.850477	0.04	1	4932.7
Intensity_NM	CAMTA1.DT	Age		-0.00084			0.0927162	2.83	1
Intensity_NM	CAMTA1.DT	E4carrier	Yes	0.00211			0.797947	0.07	1
Intensity_NM	CAMTA1.DT	Sex	M	0.01353			0.176264	1.83	1
Intensity_NM	CAMTA1.DT	YRI		-0.01745			0.147069	2.1	1
Intensity_NM	CAMTA1.DT	CAMTA1.DT		-0.0198	1	0.796538	0.423496	0.64	1
Intensity_NM	CAMTA1.DT	LRTvs_no_gene_coef					0.430073	0.62	1	4932.99
Intensity_NM	CAMTA1	Age		-0.00083			0.0937471	2.81	1
Intensity_NM	CAMTA1	E4carrier	Yes	0.00209			0.799595	0.06	1
Intensity_NM	CAMTA1	Sex	M	0.01354			0.175618	1.83	1
Intensity_NM	CAMTA1	YRI		-0.01745			0.146665	2.11	1
Intensity_NM	CAMTA1	CAMTA1		0.00047	1	0.96654	0.850611	0.04	1
Intensity_NM	CAMTA1	LRTvs_no_gene_coef					0.858049	0.03	1	4932.7
Intensity_NM	CAMTA1.IT1	Age		-0.00084			0.0922524	2.83	1
Intensity_NM	CAMTA1.IT1	E4carrier	Yes	0.00206			0.802878	0.06	1
Intensity_NM	CAMTA1.IT1	Sex	M	0.01365			0.172498	1.86	1
Intensity_NM	CAMTA1.IT1	YRI		-0.01742			0.147875	2.09	1
Intensity_NM	CAMTA1.IT1	CAMTA1.IT1		-0.05661	1	0.772094	0.377304	0.78	1
Intensity_NM	CAMTA1.IT1	LRTvs_no_gene_coef					0.382515	0.76	1	4933.06
Intensity_NM	AL359881.3	Age		-0.00083			0.0932123	2.82	1
Intensity_NM	AL359881.3	E4carrier	Yes	0.00209			0.799471	0.06	1
Intensity_NM	AL359881.3	Sex	M	0.01355			0.174993	1.84	1
Intensity_NM	AL359881.3	YRI		-0.01741			0.147303	2.1	1
Intensity_NM	AL359881.3	AL359881.3		0.00093	1	0.998688	0.994372	0	1
Intensity_NM	AL359881.3	LRTvs_no_gene_coef					0.996205	0	1	4932.68
Intensity_NM	AL359881.2	Age		-0.00083			0.0935032	2.81	1
Intensity_NM	AL359881.2	E4carrier	Yes	0.00211			0.798141	0.07	1
Intensity_NM	AL359881.2	Sex	M	0.01352			0.175996	1.83	1
Intensity_NM	AL359881.2	YRI		-0.01741			0.147293	2.1	1
Intensity_NM	AL359881.2	AL359881.2		-0.19907	1	0.656044	0.232406	1.43	1
Intensity_NM	AL359881.2	LRTvs_no_gene_coef					0.232489	1.43	1	4933.39
Intensity_NM	AL359881.1	Age		-0.00083			0.0931703	2.82	1
Intensity_NM	AL359881.1	E4carrier	Yes	0.00209			0.799112	0.06	1
Intensity_NM	AL359881.1	Sex	M	0.01355			0.174931	1.84	1
Intensity_NM	AL359881.1	YRI		-0.01742			0.147205	2.1	1
Intensity_NM	AL359881.1	AL359881.1		0.02329	1	0.974637	0.88726	0.02	1
Intensity_NM	AL359881.1	LRTvs_no_gene_coef					0.886652	0.02	1	4932.69
Intensity_NM	VAMP3	Age		-0.00084			0.0924435	2.83	1
Intensity_NM	VAMP3	E4carrier	Yes	0.00198			0.81051	0.06	1
Intensity_NM	VAMP3	Sex	M	0.01375			0.170545	1.88	1
Intensity_NM	VAMP3	YRI		-0.01723			0.153259	2.04	1
Intensity_NM	VAMP3	VAMP3		0.00915	1	0.408531	0.0685989	3.32	1
Intensity_NM	VAMP3	LRTvs_no_gene_coef					0.070403	3.27	1	4934.32
Intensity_NM	Z98884.2	Age		-0.00083			0.0952567	2.78	1
Intensity_NM	Z98884.2	E4carrier	Yes	0.00206			0.802423	0.06	1
Intensity_NM	Z98884.2	Sex	M	0.01344			0.178341	1.81	1
Intensity_NM	Z98884.2	YRI		-0.01747			0.145773	2.12	1
Intensity_NM	Z98884.2	Z98884.2		0.03593	1	0.784528	0.399906	0.71	1
Intensity_NM	Z98884.2	LRTvs_no_gene_coef					0.399406	0.71	1	4933.04
Intensity_NM	PER3	Age		-0.00083			0.0955572	2.78	1
Intensity_NM	PER3	E4carrier	Yes	0.00212			0.797262	0.07	1
Intensity_NM	PER3	Sex	M	0.01347			0.17853	1.81	1
Intensity_NM	PER3	YRI		-0.0174			0.148717	2.09	1
Intensity_NM	PER3	PER3		0.00785	1	0.69976	0.276985	1.18	1
Intensity_NM	PER3	LRTvs_no_gene_coef					0.282357	1.16	1	4933.26
Intensity_NM	Z98884.1	Age		-0.00083			0.093593	2.81	1
Intensity_NM	Z98884.1	E4carrier	Yes	0.00202			0.805968	0.06	1
Intensity_NM	Z98884.1	Sex	M	0.01351			0.176298	1.83	1
Intensity_NM	Z98884.1	YRI		-0.01737			0.148366	2.09	1
Intensity_NM	Z98884.1	Z98884.1		-0.26498	1	0.333591	0.0435844	4.07	1
Intensity_NM	Z98884.1	LRTvs_no_gene_coef					0.0437795	4.07	1	4934.71
Intensity_NM	UTS2	Age		-0.00083			0.0933163	2.82	1
Intensity_NM	UTS2	E4carrier	Yes	0.00208			0.8006	0.06	1
Intensity_NM	UTS2	Sex	M	0.01352			0.176115	1.83	1
Intensity_NM	UTS2	YRI		-0.01744			0.146694	2.11	1
Intensity_NM	UTS2	UTS2		0.07598	1	0.743387	0.334217	0.93	1
Intensity_NM	UTS2	LRTvs_no_gene_coef					0.334863	0.93	1	4933.15
Intensity_NM	TNFRSF9	Age		-0.00083			0.0939279	2.81	1
Intensity_NM	TNFRSF9	E4carrier	Yes	0.00208			0.800461	0.06	1
Intensity_NM	TNFRSF9	Sex	M	0.01352			0.17595	1.83	1
Intensity_NM	TNFRSF9	YRI		-0.01742			0.147254	2.1	1
Intensity_NM	TNFRSF9	TNFRSF9		0.04092	1	0.900957	0.632336	0.23	1
Intensity_NM	TNFRSF9	LRTvs_no_gene_coef					0.634181	0.23	1	4932.79
Intensity_NM	PARK7	Age		-0.00084			0.0907806	2.86	1
Intensity_NM	PARK7	E4carrier	Yes	0.00214			0.794239	0.07	1
Intensity_NM	PARK7	Sex	M	0.01385			0.165553	1.92	1
Intensity_NM	PARK7	YRI		-0.01732			0.14909	2.08	1
Intensity_NM	PARK7	PARK7		-0.00156	1	0.823775	0.470596	0.52	1
Intensity_NM	PARK7	LRTvs_no_gene_coef					0.466614	0.53	1	4932.95
Intensity_NM	AL034417.4	Age		-0.00083			0.0936704	2.81	1
Intensity_NM	AL034417.4	E4carrier	Yes	0.00207			0.801123	0.06	1
Intensity_NM	AL034417.4	Sex	M	0.01356			0.174488	1.84	1
Intensity_NM	AL034417.4	YRI		-0.01744			0.146647	2.11	1
Intensity_NM	AL034417.4	AL034417.4		0.2008	1	0.689717	0.265299	1.24	1
Intensity_NM	AL034417.4	LRTvs_no_gene_coef					0.264985	1.24	1	4933.3
Intensity_NM	AL034417.3	Age		-0.00083			0.0935552	2.81	1
Intensity_NM	AL034417.3	E4carrier	Yes	0.0021			0.798388	0.07	1
Intensity_NM	AL034417.3	Sex	M	0.01354			0.175306	1.84	1
Intensity_NM	AL034417.3	YRI		-0.01744			0.146648	2.11	1
Intensity_NM	AL034417.3	AL034417.3		-0.15378	1	0.88636	0.594478	0.28	1
Intensity_NM	AL034417.3	LRTvs_no_gene_coef					0.595013	0.28	1	4932.82
Intensity_NM	ERRFI1	Age		-0.00084			0.0914662	2.85	1
Intensity_NM	ERRFI1	E4carrier	Yes	0.00205			0.803072	0.06	1
Intensity_NM	ERRFI1	Sex	M	0.01359			0.173475	1.85	1
Intensity_NM	ERRFI1	YRI		-0.0174			0.147217	2.1	1
Intensity_NM	ERRFI1	ERRFI1		-0.00726	1	0.718067	0.298761	1.08	1
Intensity_NM	ERRFI1	LRTvs_no_gene_coef					0.297162	1.09	1	4933.23
Intensity_NM	SLC45A1	Age		-0.00084			0.0922304	2.84	1
Intensity_NM	SLC45A1	E4carrier	Yes	0.00229			0.781365	0.08	1
Intensity_NM	SLC45A1	Sex	M	0.01353			0.175801	1.83	1
Intensity_NM	SLC45A1	YRI		-0.01754			0.144514	2.13	1
Intensity_NM	SLC45A1	SLC45A1		-0.0098	1	0.257269	0.0256901	4.98	1
Intensity_NM	SLC45A1	LRTvs_no_gene_coef					0.0259033	4.96	1	4935.16
Intensity_NM	RERE	Age		-0.00084			0.0919554	2.84	1
Intensity_NM	RERE	E4carrier	Yes	0.00211			0.79768	0.07	1
Intensity_NM	RERE	Sex	M	0.01351			0.175677	1.83	1
Intensity_NM	RERE	YRI		-0.01748			0.145136	2.12	1
Intensity_NM	RERE	RERE		0.00439	1	0.677629	0.253397	1.3	1
Intensity_NM	RERE	LRTvs_no_gene_coef					0.251321	1.32	1	4933.34
Intensity_NM	RERE.AS1	Age		-0.00083			0.0934201	2.81	1
Intensity_NM	RERE.AS1	E4carrier	Yes	0.0021			0.798688	0.07	1
Intensity_NM	RERE.AS1	Sex	M	0.01353			0.175654	1.83	1
Intensity_NM	RERE.AS1	YRI		-0.01741			0.14733	2.1	1
Intensity_NM	RERE.AS1	RERE.AS1		-0.07971	1	0.907745	0.652422	0.2	1
Intensity_NM	RERE.AS1	LRTvs_no_gene_coef					0.653589	0.2	1	4932.78
Intensity_NM	AL357552.2	Age		-0.00084			0.0909899	2.86	1
Intensity_NM	AL357552.2	E4carrier	Yes	0.00211			0.798414	0.07	1
Intensity_NM	AL357552.2	Sex	M	0.01371			0.170795	1.88	1
Intensity_NM	AL357552.2	YRI		-0.01727			0.151356	2.06	1
Intensity_NM	AL357552.2	AL357552.2		-0.15926	1	0.678628	0.254365	1.3	1
Intensity_NM	AL357552.2	LRTvs_no_gene_coef					0.257943	1.28	1	4933.32
Intensity_NM	ENO1	Age		-0.00083			0.0947592	2.79	1
Intensity_NM	ENO1	E4carrier	Yes	0.0021			0.799036	0.06	1
Intensity_NM	ENO1	Sex	M	0.01354			0.176183	1.83	1
Intensity_NM	ENO1	YRI		-0.01731			0.150379	2.07	1
Intensity_NM	ENO1	ENO1		-0.00182	1	0.714379	0.294605	1.1	1
Intensity_NM	ENO1	LRTvs_no_gene_coef					0.298967	1.08	1	4933.22
Intensity_NM	ENO1.AS1	Age		-0.00083			0.0932004	2.82	1
Intensity_NM	ENO1.AS1	E4carrier	Yes	0.00209			0.799465	0.06	1
Intensity_NM	ENO1.AS1	Sex	M	0.01355			0.174986	1.84	1
Intensity_NM	ENO1.AS1	YRI		-0.01741			0.147279	2.1	1
Intensity_NM	ENO1.AS1	ENO1.AS1		-0.00055	1	0.997201	0.988979	0	1
Intensity_NM	ENO1.AS1	LRTvs_no_gene_coef					0.988129	0	1	4932.68
Intensity_NM	CA6	Age		-0.00084			0.092832	2.82	1
Intensity_NM	CA6	E4carrier	Yes	0.0021			0.798402	0.07	1
Intensity_NM	CA6	Sex	M	0.01363			0.172551	1.86	1
Intensity_NM	CA6	YRI		-0.01731			0.149805	2.07	1
Intensity_NM	CA6	CA6		-0.17294	1	0.617461	0.196651	1.67	1
Intensity_NM	CA6	LRTvs_no_gene_coef					0.197374	1.66	1	4933.51
Intensity_NM	SLC2A5	Age		-0.00083			0.0944405	2.8	1
Intensity_NM	SLC2A5	E4carrier	Yes	0.00208			0.800398	0.06	1
Intensity_NM	SLC2A5	Sex	M	0.01337			0.180768	1.79	1
Intensity_NM	SLC2A5	YRI		-0.01749			0.145508	2.12	1
Intensity_NM	SLC2A5	SLC2A5		0.01713	1	0.64362	0.220074	1.5	1
Intensity_NM	SLC2A5	LRTvs_no_gene_coef					0.220038	1.5	1	4933.43
Intensity_NM	GPR157	Age		-0.00084			0.0926386	2.83	1
Intensity_NM	GPR157	E4carrier	Yes	0.0021			0.798399	0.07	1
Intensity_NM	GPR157	Sex	M	0.01354			0.175168	1.84	1
Intensity_NM	GPR157	YRI		-0.01739			0.147765	2.1	1
Intensity_NM	GPR157	GPR157		0.03077	1	0.850475	0.524465	0.41	1
Intensity_NM	GPR157	LRTvs_no_gene_coef					0.523883	0.41	1	4932.88
Intensity_NM	MIR34AHG	Age		-0.00083			0.0938994	2.81	1
Intensity_NM	MIR34AHG	E4carrier	Yes	0.00214			0.794417	0.07	1
Intensity_NM	MIR34AHG	Sex	M	0.01353			0.175313	1.84	1
Intensity_NM	MIR34AHG	YRI		-0.01738			0.147806	2.09	1
Intensity_NM	MIR34AHG	MIR34AHG		0.04536	1	0.77463	0.379966	0.77	1
Intensity_NM	MIR34AHG	LRTvs_no_gene_coef					0.378439	0.78	1	4933.07
Intensity_NM	LNCTAM34A	Age		-0.00083			0.0949761	2.79	1
Intensity_NM	LNCTAM34A	E4carrier	Yes	0.00212			0.796691	0.07	1
Intensity_NM	LNCTAM34A	Sex	M	0.01361			0.173438	1.85	1
Intensity_NM	LNCTAM34A	YRI		-0.01728			0.150739	2.06	1
Intensity_NM	LNCTAM34A	LNCTAM34A		0.09505	1	0.669447	0.245094	1.35	1
Intensity_NM	LNCTAM34A	LRTvs_no_gene_coef					0.246425	1.34	1	4933.35
Intensity_NM	H6PD	Age		-0.00083			0.0942019	2.8	1
Intensity_NM	H6PD	E4carrier	Yes	0.00199			0.809023	0.06	1
Intensity_NM	H6PD	Sex	M	0.01355			0.176184	1.83	1
Intensity_NM	H6PD	YRI		-0.0174			0.148802	2.08	1
Intensity_NM	H6PD	H6PD		0.0202	1	0.493438	0.110662	2.54	1
Intensity_NM	H6PD	LRTvs_no_gene_coef					0.112746	2.52	1	4933.94
Intensity_NM	SPSB1	Age		-0.00084			0.0921184	2.84	1
Intensity_NM	SPSB1	E4carrier	Yes	0.00204			0.804654	0.06	1
Intensity_NM	SPSB1	Sex	M	0.01364			0.172747	1.86	1
Intensity_NM	SPSB1	YRI		-0.01741			0.147753	2.1	1
Intensity_NM	SPSB1	SPSB1		0.01335	1	0.85975	0.542666	0.37	1
Intensity_NM	SPSB1	LRTvs_no_gene_coef					0.549587	0.36	1	4932.86
Intensity_NM	BX323043.1	Age		-0.00083			0.0932851	2.82	1
Intensity_NM	BX323043.1	E4carrier	Yes	0.0021			0.798487	0.07	1
Intensity_NM	BX323043.1	Sex	M	0.01357			0.174323	1.85	1
Intensity_NM	BX323043.1	YRI		-0.01739			0.147767	2.1	1
Intensity_NM	BX323043.1	BX323043.1		-0.03593	1	0.915923	0.677494	0.17	1
Intensity_NM	BX323043.1	LRTvs_no_gene_coef					0.678959	0.17	1	4932.77
Intensity_NM	LINC02606	Age		-0.00083			0.0933134	2.82	1
Intensity_NM	LINC02606	E4carrier	Yes	0.00209			0.799435	0.06	1
Intensity_NM	LINC02606	Sex	M	0.01355			0.175115	1.84	1
Intensity_NM	LINC02606	YRI		-0.01742			0.147083	2.1	1
Intensity_NM	LINC02606	LINC02606		0.00261	1	0.987513	0.942901	0.01	1
Intensity_NM	LINC02606	LRTvs_no_gene_coef					0.94456	0	1	4932.68
Intensity_NM	SLC25A33	Age		-0.00083			0.0965852	2.76	1
Intensity_NM	SLC25A33	E4carrier	Yes	0.00225			0.785757	0.07	1
Intensity_NM	SLC25A33	Sex	M	0.01348			0.17883	1.81	1
Intensity_NM	SLC25A33	YRI		-0.01748			0.147264	2.1	1
Intensity_NM	SLC25A33	SLC25A33		0.01428	1	0.130662	0.00750619	7.15	1
Intensity_NM	SLC25A33	LRTvs_no_gene_coef					0.00770021	7.1	1	4936.23
Intensity_NM	TMEM201	Age		-0.00083			0.0936498	2.81	1
Intensity_NM	TMEM201	E4carrier	Yes	0.00208			0.80056	0.06	1
Intensity_NM	TMEM201	Sex	M	0.01351			0.176454	1.83	1
Intensity_NM	TMEM201	YRI		-0.01743			0.146973	2.1	1
Intensity_NM	TMEM201	TMEM201		-0.00308	1	0.87606	0.575337	0.31	1
Intensity_NM	TMEM201	LRTvs_no_gene_coef					0.577733	0.31	1	4932.84
Intensity_NM	PIK3CD	Age		-0.00083			0.0932614	2.82	1
Intensity_NM	PIK3CD	E4carrier	Yes	0.00209			0.799552	0.06	1
Intensity_NM	PIK3CD	Sex	M	0.01355			0.175013	1.84	1
Intensity_NM	PIK3CD	YRI		-0.01741			0.147283	2.1	1
Intensity_NM	PIK3CD	PIK3CD		-3e-05	1	0.999817	0.998466	0	1
Intensity_NM	PIK3CD	LRTvs_no_gene_coef					0.996439	0	1	4932.68
Intensity_NM	PIK3CD.AS2	Age		-0.00083			0.0931802	2.82	1
Intensity_NM	PIK3CD.AS2	E4carrier	Yes	0.00208			0.800562	0.06	1
Intensity_NM	PIK3CD.AS2	Sex	M	0.01354			0.175311	1.84	1
Intensity_NM	PIK3CD.AS2	YRI		-0.01738			0.147998	2.09	1
Intensity_NM	PIK3CD.AS2	PIK3CD.AS2		0.02991	1	0.915278	0.675896	0.17	1
Intensity_NM	PIK3CD.AS2	LRTvs_no_gene_coef					0.677033	0.17	1	4932.77
Intensity_NM	CLSTN1	Age		-0.00084			0.0923272	2.83	1
Intensity_NM	CLSTN1	E4carrier	Yes	0.00217			0.791762	0.07	1
Intensity_NM	CLSTN1	Sex	M	0.01387			0.165056	1.93	1
Intensity_NM	CLSTN1	YRI		-0.01748			0.145833	2.12	1
Intensity_NM	CLSTN1	CLSTN1		-0.00584	1	0.117049	0.00633644	7.45	1
Intensity_NM	CLSTN1	LRTvs_no_gene_coef					0.00643953	7.42	1	4936.39
Intensity_NM	CTNNBIP1	Age		-0.00082			0.0974589	2.75	1
Intensity_NM	CTNNBIP1	E4carrier	Yes	0.00201			0.807206	0.06	1
Intensity_NM	CTNNBIP1	Sex	M	0.01352			0.175709	1.83	1
Intensity_NM	CTNNBIP1	YRI		-0.01739			0.147683	2.1	1
Intensity_NM	CTNNBIP1	CTNNBIP1		-0.01325	1	0.165752	0.0113787	6.41	1
Intensity_NM	CTNNBIP1	LRTvs_no_gene_coef					0.0114021	6.4	1	4935.88
Intensity_NM	AL357140.1	Age		-0.00083			0.0931767	2.82	1
Intensity_NM	AL357140.1	E4carrier	Yes	0.00209			0.799304	0.06	1
Intensity_NM	AL357140.1	Sex	M	0.01355			0.174907	1.84	1
Intensity_NM	AL357140.1	YRI		-0.01741			0.147231	2.1	1
Intensity_NM	AL357140.1	AL357140.1		0.01224	1	0.986098	0.934865	0.01	1
Intensity_NM	AL357140.1	LRTvs_no_gene_coef					0.934319	0.01	1	4932.69
Intensity_NM	LZIC	Age		-0.00084			0.0899031	2.88	1
Intensity_NM	LZIC	E4carrier	Yes	0.00217			0.791514	0.07	1
Intensity_NM	LZIC	Sex	M	0.01351			0.176001	1.83	1
Intensity_NM	LZIC	YRI		-0.01759			0.142996	2.15	1
Intensity_NM	LZIC	LZIC		0.00724	1	0.628016	0.205936	1.6	1
Intensity_NM	LZIC	LRTvs_no_gene_coef					0.205345	1.6	1	4933.48
Intensity_NM	AL357140.2	Age		-0.00083			0.093168	2.82	1
Intensity_NM	AL357140.2	E4carrier	Yes	0.00209			0.799288	0.06	1
Intensity_NM	AL357140.2	Sex	M	0.01355			0.174871	1.84	1
Intensity_NM	AL357140.2	YRI		-0.01741			0.147225	2.1	1
Intensity_NM	AL357140.2	AL357140.2		0.00869	1	0.981016	0.909043	0.01	1
Intensity_NM	AL357140.2	LRTvs_no_gene_coef					0.908545	0.01	1	4932.69
Intensity_NM	NMNAT1	Age		-0.00083			0.0932886	2.82	1
Intensity_NM	NMNAT1	E4carrier	Yes	0.00209			0.798884	0.06	1
Intensity_NM	NMNAT1	Sex	M	0.01351			0.175605	1.83	1
Intensity_NM	NMNAT1	YRI		-0.01741			0.146653	2.11	1
Intensity_NM	NMNAT1	NMNAT1		0.00496	1	0.873489	0.571262	0.32	1
Intensity_NM	NMNAT1	LRTvs_no_gene_coef					0.560437	0.34	1	4932.85
Intensity_NM	RBP7	Age		-0.00084			0.0928572	2.82	1
Intensity_NM	RBP7	E4carrier	Yes	0.00222			0.787766	0.07	1
Intensity_NM	RBP7	Sex	M	0.01341			0.179289	1.8	1
Intensity_NM	RBP7	YRI		-0.01747			0.145917	2.11	1
Intensity_NM	RBP7	RBP7		0.02109	1	0.585723	0.168361	1.9	1
Intensity_NM	RBP7	LRTvs_no_gene_coef					0.16824	1.9	1	4933.63
Intensity_NM	UBE4B	Age		-0.00083			0.0941906	2.8	1
Intensity_NM	UBE4B	E4carrier	Yes	0.00204			0.804202	0.06	1
Intensity_NM	UBE4B	Sex	M	0.01365			0.171556	1.87	1
Intensity_NM	UBE4B	YRI		-0.01729			0.149902	2.07	1
Intensity_NM	UBE4B	UBE4B		-0.00427	1	0.694975	0.270548	1.21	1
Intensity_NM	UBE4B	LRTvs_no_gene_coef					0.268765	1.22	1	4933.29
Intensity_NM	KIF1B	Age		-0.00084			0.088674	2.9	1
Intensity_NM	KIF1B	E4carrier	Yes	0.00207			0.800753	0.06	1
Intensity_NM	KIF1B	Sex	M	0.01358			0.172616	1.86	1
Intensity_NM	KIF1B	YRI		-0.01705			0.154572	2.03	1
Intensity_NM	KIF1B	KIF1B		-0.00494	1	0.217704	0.0183651	5.56	1
Intensity_NM	KIF1B	LRTvs_no_gene_coef					0.0180879	5.59	1	4935.48
Intensity_NM	AL139424.3	Age		-0.00084			0.0917077	2.84	1
Intensity_NM	AL139424.3	E4carrier	Yes	0.00212			0.796559	0.07	1
Intensity_NM	AL139424.3	Sex	M	0.0136			0.173181	1.86	1
Intensity_NM	AL139424.3	YRI		-0.01738			0.147821	2.09	1
Intensity_NM	AL139424.3	AL139424.3		-0.17069	1	0.576176	0.161454	1.96	1
Intensity_NM	AL139424.3	LRTvs_no_gene_coef					0.161078	1.96	1	4933.66
Intensity_NM	AL139424.2	Age		-0.00083			0.0932202	2.82	1
Intensity_NM	AL139424.2	E4carrier	Yes	0.00209			0.800005	0.06	1
Intensity_NM	AL139424.2	Sex	M	0.01356			0.174814	1.84	1
Intensity_NM	AL139424.2	YRI		-0.01741			0.147295	2.1	1
Intensity_NM	AL139424.2	AL139424.2		0.00036	1	0.990213	0.954014	0	1
Intensity_NM	AL139424.2	LRTvs_no_gene_coef					0.955679	0	1	4932.68
Intensity_NM	PGD	Age		-0.00084			0.0898278	2.88	1
Intensity_NM	PGD	E4carrier	Yes	0.00217			0.792494	0.07	1
Intensity_NM	PGD	Sex	M	0.0137			0.170984	1.87	1
Intensity_NM	PGD	YRI		-0.01752			0.145447	2.12	1
Intensity_NM	PGD	PGD		-0.00503	1	0.501055	0.115499	2.48	1
Intensity_NM	PGD	LRTvs_no_gene_coef					0.116663	2.46	1	4933.91
Intensity_NM	CENPS	Age		-0.00083			0.0949651	2.79	1
Intensity_NM	CENPS	E4carrier	Yes	0.00206			0.801925	0.06	1
Intensity_NM	CENPS	Sex	M	0.01347			0.176395	1.83	1
Intensity_NM	CENPS	YRI		-0.01749			0.144474	2.13	1
Intensity_NM	CENPS	CENPS		0.00942	1	0.771893	0.376161	0.78	1
Intensity_NM	CENPS	LRTvs_no_gene_coef					0.368971	0.81	1	4933.09
Intensity_NM	CORT	Age		-0.00084			0.0927632	2.83	1
Intensity_NM	CORT	E4carrier	Yes	0.00207			0.801728	0.06	1
Intensity_NM	CORT	Sex	M	0.01355			0.175128	1.84	1
Intensity_NM	CORT	YRI		-0.01738			0.148078	2.09	1
Intensity_NM	CORT	CORT		-0.00471	1	0.917581	0.685519	0.16	1
Intensity_NM	CORT	LRTvs_no_gene_coef					0.686519	0.16	1	4932.76
Intensity_NM	DFFA	Age		-0.00083			0.0935288	2.81	1
Intensity_NM	DFFA	E4carrier	Yes	0.00209			0.799579	0.06	1
Intensity_NM	DFFA	Sex	M	0.01355			0.175088	1.84	1
Intensity_NM	DFFA	YRI		-0.0174			0.147629	2.1	1
Intensity_NM	DFFA	DFFA		-0.00085	1	0.966809	0.856726	0.03	1
Intensity_NM	DFFA	LRTvs_no_gene_coef					0.857214	0.03	1	4932.7
Intensity_NM	PEX14	Age		-0.00083			0.0927912	2.83	1
Intensity_NM	PEX14	E4carrier	Yes	0.00212			0.796567	0.07	1
Intensity_NM	PEX14	Sex	M	0.01353			0.175521	1.84	1
Intensity_NM	PEX14	YRI		-0.01751			0.144865	2.13	1
Intensity_NM	PEX14	PEX14		0.00418	1	0.835463	0.494463	0.47	1
Intensity_NM	PEX14	LRTvs_no_gene_coef					0.492379	0.47	1	4932.92
Intensity_NM	CASZ1	Age		-0.00083			0.091792	2.84	1
Intensity_NM	CASZ1	E4carrier	Yes	0.00213			0.794509	0.07	1
Intensity_NM	CASZ1	Sex	M	0.01369			0.168612	1.9	1
Intensity_NM	CASZ1	YRI		-0.01721			0.15015	2.07	1
Intensity_NM	CASZ1	CASZ1		-0.02728	1	0.534368	0.134222	2.24	1
Intensity_NM	CASZ1	LRTvs_no_gene_coef					0.130622	2.29	1	4933.82
Intensity_NM	AL139423.1	Age		-0.00084			0.0928063	2.83	1
Intensity_NM	AL139423.1	E4carrier	Yes	0.00214			0.795059	0.07	1
Intensity_NM	AL139423.1	Sex	M	0.01357			0.174658	1.84	1
Intensity_NM	AL139423.1	YRI		-0.01748			0.145981	2.11	1
Intensity_NM	AL139423.1	AL139423.1		-0.04338	1	0.784528	0.399649	0.71	1
Intensity_NM	AL139423.1	LRTvs_no_gene_coef					0.402561	0.7	1	4933.03
Intensity_NM	C1orf127	Age		-0.00083			0.0949954	2.79	1
Intensity_NM	C1orf127	E4carrier	Yes	0.00209			0.79973	0.06	1
Intensity_NM	C1orf127	Sex	M	0.01348			0.176904	1.82	1
Intensity_NM	C1orf127	YRI		-0.01745			0.146085	2.11	1
Intensity_NM	C1orf127	C1orf127		0.09402	1	0.743546	0.33482	0.93	1
Intensity_NM	C1orf127	LRTvs_no_gene_coef					0.332304	0.94	1	4933.15
Intensity_NM	TARDBP	Age		-0.00083			0.0941623	2.8	1
Intensity_NM	TARDBP	E4carrier	Yes	0.00209			0.799733	0.06	1
Intensity_NM	TARDBP	Sex	M	0.01347			0.177362	1.82	1
Intensity_NM	TARDBP	YRI		-0.0175			0.145073	2.12	1
Intensity_NM	TARDBP	TARDBP		0.00349	1	0.802186	0.433325	0.61	1
Intensity_NM	TARDBP	LRTvs_no_gene_coef					0.432366	0.62	1	4932.99
Intensity_NM	AL109811.2	Age		-0.00083			0.0930564	2.82	1
Intensity_NM	AL109811.2	E4carrier	Yes	0.00209			0.799989	0.06	1
Intensity_NM	AL109811.2	Sex	M	0.01355			0.175026	1.84	1
Intensity_NM	AL109811.2	YRI		-0.01741			0.147322	2.1	1
Intensity_NM	AL109811.2	AL109811.2		0.00255	1	0.967152	0.857989	0.03	1
Intensity_NM	AL109811.2	LRTvs_no_gene_coef					0.863055	0.03	1	4932.7
Intensity_NM	SRM	Age		-0.00085			0.0877977	2.91	1
Intensity_NM	SRM	E4carrier	Yes	0.00222			0.786726	0.07	1
Intensity_NM	SRM	Sex	M	0.01378			0.1673	1.91	1
Intensity_NM	SRM	YRI		-0.01731			0.149308	2.08	1
Intensity_NM	SRM	SRM		-0.00873	1	0.169576	0.0118554	6.33	1
Intensity_NM	SRM	LRTvs_no_gene_coef					0.0118295	6.34	1	4935.85
Intensity_NM	EXOSC10	Age		-0.00083			0.0939622	2.81	1
Intensity_NM	EXOSC10	E4carrier	Yes	0.00208			0.800277	0.06	1
Intensity_NM	EXOSC10	Sex	M	0.01351			0.176735	1.82	1
Intensity_NM	EXOSC10	YRI		-0.01745			0.147008	2.1	1
Intensity_NM	EXOSC10	EXOSC10		0.0023	1	0.931841	0.73118	0.12	1
Intensity_NM	EXOSC10	LRTvs_no_gene_coef					0.745925	0.1	1	4932.73
Intensity_NM	AL109811.1	Age		-0.00083			0.0933636	2.82	1
Intensity_NM	AL109811.1	E4carrier	Yes	0.00221			0.787123	0.07	1
Intensity_NM	AL109811.1	Sex	M	0.01367			0.168422	1.9	1
Intensity_NM	AL109811.1	YRI		-0.01735			0.14613	2.11	1
Intensity_NM	AL109811.1	AL109811.1		-0.53667	1	0.30258	0.0355147	4.42	1
Intensity_NM	AL109811.1	LRTvs_no_gene_coef					0.0343177	4.48	1	4934.92
Intensity_NM	EXOSC10.AS1	Age		-0.00083			0.0931792	2.82	1
Intensity_NM	EXOSC10.AS1	E4carrier	Yes	0.00209			0.79946	0.06	1
Intensity_NM	EXOSC10.AS1	Sex	M	0.01355			0.174849	1.84	1
Intensity_NM	EXOSC10.AS1	YRI		-0.01741			0.147449	2.1	1
Intensity_NM	EXOSC10.AS1	EXOSC10.AS1		-0.00148	1	0.992503	0.966272	0	1
Intensity_NM	EXOSC10.AS1	LRTvs_no_gene_coef					0.961545	0	1	4932.68
Intensity_NM	MTOR	Age		-0.00084			0.0931671	2.82	1
Intensity_NM	MTOR	E4carrier	Yes	0.00197			0.811253	0.06	1
Intensity_NM	MTOR	Sex	M	0.01373			0.170089	1.88	1
Intensity_NM	MTOR	YRI		-0.01723			0.152246	2.05	1
Intensity_NM	MTOR	MTOR		-0.00869	1	0.370334	0.0545894	3.69	1
Intensity_NM	MTOR	LRTvs_no_gene_coef					0.0551619	3.68	1	4934.52
Intensity_NM	ANGPTL7	Age		-0.00085			0.0839458	2.99	1
Intensity_NM	ANGPTL7	E4carrier	Yes	0.0024			0.769028	0.09	1
Intensity_NM	ANGPTL7	Sex	M	0.01351			0.173245	1.85	1
Intensity_NM	ANGPTL7	YRI		-0.01755			0.14132	2.16	1
Intensity_NM	ANGPTL7	ANGPTL7		0.07665	1	0.437287	0.0818993	3.03	1
Intensity_NM	ANGPTL7	LRTvs_no_gene_coef					0.0787194	3.09	1	4934.23
Intensity_NM	UBIAD1	Age		-0.00083			0.0930996	2.82	1
Intensity_NM	UBIAD1	E4carrier	Yes	0.0021			0.799014	0.06	1
Intensity_NM	UBIAD1	Sex	M	0.01357			0.1743	1.85	1
Intensity_NM	UBIAD1	YRI		-0.01738			0.148087	2.09	1
Intensity_NM	UBIAD1	UBIAD1		-0.00515	1	0.882493	0.587383	0.29	1
Intensity_NM	UBIAD1	LRTvs_no_gene_coef					0.588975	0.29	1	4932.83
Intensity_NM	DISP3	Age		-0.00084			0.0924014	2.83	1
Intensity_NM	DISP3	E4carrier	Yes	0.00208			0.800239	0.06	1
Intensity_NM	DISP3	Sex	M	0.01357			0.174411	1.84	1
Intensity_NM	DISP3	YRI		-0.01739			0.147709	2.1	1
Intensity_NM	DISP3	DISP3		-0.00505	1	0.912782	0.668816	0.18	1
Intensity_NM	DISP3	LRTvs_no_gene_coef					0.667192	0.18	1	4932.77
Intensity_NM	AL031731.1	Age		-0.00083			0.0928155	2.82	1
Intensity_NM	AL031731.1	E4carrier	Yes	0.00204			0.803896	0.06	1
Intensity_NM	AL031731.1	Sex	M	0.01355			0.174478	1.84	1
Intensity_NM	AL031731.1	YRI		-0.01731			0.149141	2.08	1
Intensity_NM	AL031731.1	AL031731.1		0.12644	1	0.744511	0.335612	0.93	1
Intensity_NM	AL031731.1	LRTvs_no_gene_coef					0.332451	0.94	1	4933.15
Intensity_NM	FBXO2	Age		-0.00083			0.0970018	2.75	1
Intensity_NM	FBXO2	E4carrier	Yes	0.00196			0.812547	0.06	1
Intensity_NM	FBXO2	Sex	M	0.01381			0.168203	1.9	1
Intensity_NM	FBXO2	YRI		-0.01679			0.16397	1.94	1
Intensity_NM	FBXO2	FBXO2		-0.00478	1	0.174089	0.0123748	6.26	1
Intensity_NM	FBXO2	LRTvs_no_gene_coef					0.0126606	6.22	1	4935.79
Intensity_NM	FBXO44	Age		-0.00083			0.0952076	2.78	1
Intensity_NM	FBXO44	E4carrier	Yes	0.00192			0.815727	0.05	1
Intensity_NM	FBXO44	Sex	M	0.01341			0.180702	1.79	1
Intensity_NM	FBXO44	YRI		-0.01723			0.152598	2.05	1
Intensity_NM	FBXO44	FBXO44		-0.00802	1	0.0822908	0.00358359	8.48	1
Intensity_NM	FBXO44	LRTvs_no_gene_coef					0.00365852	8.45	1	4936.9
Intensity_NM	FBXO6	Age		-0.00083			0.0931822	2.82	1
Intensity_NM	FBXO6	E4carrier	Yes	0.00209			0.799497	0.06	1
Intensity_NM	FBXO6	Sex	M	0.01355			0.174951	1.84	1
Intensity_NM	FBXO6	YRI		-0.01741			0.147241	2.1	1
Intensity_NM	FBXO6	FBXO6		0.00037	1	0.992768	0.967849	0	1
Intensity_NM	FBXO6	LRTvs_no_gene_coef					0.96591	0	1	4932.68
Intensity_NM	MAD2L2	Age		-0.00083			0.0932891	2.82	1
Intensity_NM	MAD2L2	E4carrier	Yes	0.00209			0.799957	0.06	1
Intensity_NM	MAD2L2	Sex	M	0.01355			0.174936	1.84	1
Intensity_NM	MAD2L2	YRI		-0.0174			0.147468	2.1	1
Intensity_NM	MAD2L2	MAD2L2		-0.00376	1	0.916368	0.678581	0.17	1
Intensity_NM	MAD2L2	LRTvs_no_gene_coef					0.678818	0.17	1	4932.77
Intensity_NM	DRAXIN	Age		-0.00084			0.0926097	2.83	1
Intensity_NM	DRAXIN	E4carrier	Yes	0.00207			0.802081	0.06	1
Intensity_NM	DRAXIN	Sex	M	0.01358			0.174836	1.84	1
Intensity_NM	DRAXIN	YRI		-0.01748			0.146429	2.11	1
Intensity_NM	DRAXIN	DRAXIN		-0.05431	1	0.804971	0.436853	0.6	1
Intensity_NM	DRAXIN	LRTvs_no_gene_coef					0.44315	0.59	1	4932.98
Intensity_NM	AGTRAP	Age		-0.00083			0.0927814	2.83	1
Intensity_NM	AGTRAP	E4carrier	Yes	0.00213			0.79545	0.07	1
Intensity_NM	AGTRAP	Sex	M	0.0135			0.175896	1.83	1
Intensity_NM	AGTRAP	YRI		-0.01746			0.145594	2.12	1
Intensity_NM	AGTRAP	AGTRAP		-0.00838	1	0.749041	0.342024	0.9	1
Intensity_NM	AGTRAP	LRTvs_no_gene_coef					0.338163	0.92	1	4933.14
Intensity_NM	C1orf167	Age		-0.00083			0.0934211	2.81	1
Intensity_NM	C1orf167	E4carrier	Yes	0.00209			0.799688	0.06	1
Intensity_NM	C1orf167	Sex	M	0.01354			0.175122	1.84	1
Intensity_NM	C1orf167	YRI		-0.01741			0.147225	2.1	1
Intensity_NM	C1orf167	C1orf167		-0.03788	1	0.897294	0.621533	0.24	1
Intensity_NM	C1orf167	LRTvs_no_gene_coef					0.621111	0.24	1	4932.8
Intensity_NM	MTHFR	Age		-0.00084			0.0919548	2.84	1
Intensity_NM	MTHFR	E4carrier	Yes	0.0021			0.798201	0.07	1
Intensity_NM	MTHFR	Sex	M	0.01355			0.174655	1.84	1
Intensity_NM	MTHFR	YRI		-0.01739			0.147359	2.1	1
Intensity_NM	MTHFR	MTHFR		-0.0052	1	0.7753	0.381022	0.77	1
Intensity_NM	MTHFR	LRTvs_no_gene_coef					0.377854	0.78	1	4933.07
Intensity_NM	CLCN6	Age		-0.00084			0.0872998	2.92	1
Intensity_NM	CLCN6	E4carrier	Yes	0.00229			0.77875	0.08	1
Intensity_NM	CLCN6	Sex	M	0.01331			0.17874	1.81	1
Intensity_NM	CLCN6	YRI		-0.01752			0.141104	2.17	1
Intensity_NM	CLCN6	CLCN6		-0.01142	0.222877	0.00106132	9.38669e-06	19.63	1
Intensity_NM	CLCN6	LRTvs_no_gene_coef					9.27805e-06	19.65	1	4942.51
Intensity_NM	NPPA	Age		-0.00084			0.0914342	2.85	1
Intensity_NM	NPPA	E4carrier	Yes	0.00187			0.819549	0.05	1
Intensity_NM	NPPA	Sex	M	0.01363			0.171176	1.87	1
Intensity_NM	NPPA	YRI		-0.01722			0.150506	2.07	1
Intensity_NM	NPPA	NPPA		-0.24926	1	0.242319	0.0226765	5.19	1
Intensity_NM	NPPA	LRTvs_no_gene_coef					0.0223094	5.22	1	4935.29
Intensity_NM	NPPB	Age		-0.00083			0.0930892	2.82	1
Intensity_NM	NPPB	E4carrier	Yes	0.00209			0.79974	0.06	1
Intensity_NM	NPPB	Sex	M	0.01354			0.175337	1.84	1
Intensity_NM	NPPB	YRI		-0.0174			0.147587	2.1	1
Intensity_NM	NPPB	NPPB		-0.08004	1	0.908575	0.654211	0.2	1
Intensity_NM	NPPB	LRTvs_no_gene_coef					0.654956	0.2	1	4932.78
Intensity_NM	AL021155.5	Age		-0.00083			0.0936083	2.81	1
Intensity_NM	AL021155.5	E4carrier	Yes	0.0021			0.798514	0.07	1
Intensity_NM	AL021155.5	Sex	M	0.01353			0.175894	1.83	1
Intensity_NM	AL021155.5	YRI		-0.01741			0.147331	2.1	1
Intensity_NM	AL021155.5	AL021155.5		-0.00484	1	0.962614	0.835278	0.04	1
Intensity_NM	AL021155.5	LRTvs_no_gene_coef					0.840046	0.04	1	4932.7
Intensity_NM	KIAA2013	Age		-0.00083			0.0948771	2.79	1
Intensity_NM	KIAA2013	E4carrier	Yes	0.00207			0.80194	0.06	1
Intensity_NM	KIAA2013	Sex	M	0.01355			0.175244	1.84	1
Intensity_NM	KIAA2013	YRI		-0.01747			0.146414	2.11	1
Intensity_NM	KIAA2013	KIAA2013		0.00442	1	0.747953	0.34044	0.91	1
Intensity_NM	KIAA2013	LRTvs_no_gene_coef					0.343114	0.9	1	4933.13
Intensity_NM	PLOD1	Age		-0.00084			0.09264	2.83	1
Intensity_NM	PLOD1	E4carrier	Yes	0.00218			0.791465	0.07	1
Intensity_NM	PLOD1	Sex	M	0.01367			0.171355	1.87	1
Intensity_NM	PLOD1	YRI		-0.01741			0.147424	2.1	1
Intensity_NM	PLOD1	PLOD1		-0.00587	1	0.574882	0.16064	1.97	1
Intensity_NM	PLOD1	LRTvs_no_gene_coef					0.160978	1.97	1	4933.66
Intensity_NM	AL096840.2	Age		-0.00083			0.0933552	2.82	1
Intensity_NM	AL096840.2	E4carrier	Yes	0.00205			0.803106	0.06	1
Intensity_NM	AL096840.2	Sex	M	0.01353			0.175784	1.83	1
Intensity_NM	AL096840.2	YRI		-0.01739			0.147786	2.09	1
Intensity_NM	AL096840.2	AL096840.2		-0.40149	1	0.708443	0.287036	1.13	1
Intensity_NM	AL096840.2	LRTvs_no_gene_coef					0.287571	1.13	1	4933.25
Intensity_NM	MFN2	Age		-0.00083			0.0945441	2.8	1
Intensity_NM	MFN2	E4carrier	Yes	0.00209			0.799168	0.06	1
Intensity_NM	MFN2	Sex	M	0.0136			0.173068	1.86	1
Intensity_NM	MFN2	YRI		-0.0174			0.14746	2.1	1
Intensity_NM	MFN2	MFN2		-0.0044	1	0.523435	0.127839	2.32	1
Intensity_NM	MFN2	LRTvs_no_gene_coef					0.127507	2.32	1	4933.84
Intensity_NM	MIIP	Age		-0.00084			0.0917163	2.84	1
Intensity_NM	MIIP	E4carrier	Yes	0.00213			0.796053	0.07	1
Intensity_NM	MIIP	Sex	M	0.01375			0.16868	1.89	1
Intensity_NM	MIIP	YRI		-0.01745			0.146227	2.11	1
Intensity_NM	MIIP	MIIP		-0.01593	1	0.341478	0.045594	4	1
Intensity_NM	MIIP	LRTvs_no_gene_coef					0.0455698	4	1	4934.68
Intensity_NM	TNFRSF8	Age		-0.00083			0.0934194	2.81	1
Intensity_NM	TNFRSF8	E4carrier	Yes	0.0021			0.799063	0.06	1
Intensity_NM	TNFRSF8	Sex	M	0.01356			0.17474	1.84	1
Intensity_NM	TNFRSF8	YRI		-0.0174			0.147589	2.1	1
Intensity_NM	TNFRSF8	TNFRSF8		-0.28923	1	0.762835	0.363578	0.83	1
Intensity_NM	TNFRSF8	LRTvs_no_gene_coef					0.363694	0.83	1	4933.09
Intensity_NM	TNFRSF1B	Age		-0.00083			0.0931992	2.82	1
Intensity_NM	TNFRSF1B	E4carrier	Yes	0.00209			0.799529	0.06	1
Intensity_NM	TNFRSF1B	Sex	M	0.01355			0.174995	1.84	1
Intensity_NM	TNFRSF1B	YRI		-0.01741			0.147303	2.1	1
Intensity_NM	TNFRSF1B	TNFRSF1B		0.00018	1	0.997201	0.989117	0	1
Intensity_NM	TNFRSF1B	LRTvs_no_gene_coef					0.985	0	1	4932.68
Intensity_NM	VPS13D	Age		-0.00083			0.0929706	2.82	1
Intensity_NM	VPS13D	E4carrier	Yes	0.00208			0.800417	0.06	1
Intensity_NM	VPS13D	Sex	M	0.01356			0.174588	1.84	1
Intensity_NM	VPS13D	YRI		-0.0174			0.147623	2.1	1
Intensity_NM	VPS13D	VPS13D		-0.00136	1	0.943391	0.76829	0.09	1
Intensity_NM	VPS13D	LRTvs_no_gene_coef					0.767984	0.09	1	4932.73
Intensity_NM	LINC02766	Age		-0.00083			0.0932879	2.82	1
Intensity_NM	LINC02766	E4carrier	Yes	0.00209			0.799211	0.06	1
Intensity_NM	LINC02766	Sex	M	0.01355			0.175072	1.84	1
Intensity_NM	LINC02766	YRI		-0.01742			0.147119	2.1	1
Intensity_NM	LINC02766	LINC02766		-0.04732	1	0.977604	0.896309	0.02	1
Intensity_NM	LINC02766	LRTvs_no_gene_coef					0.89692	0.02	1	4932.69
Intensity_NM	DHRS3	Age		-0.00083			0.0933998	2.81	1
Intensity_NM	DHRS3	E4carrier	Yes	0.0021			0.799016	0.06	1
Intensity_NM	DHRS3	Sex	M	0.01348			0.177568	1.82	1
Intensity_NM	DHRS3	YRI		-0.0174			0.147749	2.1	1
Intensity_NM	DHRS3	DHRS3		0.00999	1	0.601449	0.182507	1.78	1
Intensity_NM	DHRS3	LRTvs_no_gene_coef					0.183368	1.77	1	4933.57
Intensity_NM	AC254633.1	Age		-0.00083			0.0931719	2.82	1
Intensity_NM	AC254633.1	E4carrier	Yes	0.00209			0.799519	0.06	1
Intensity_NM	AC254633.1	Sex	M	0.01355			0.175023	1.84	1
Intensity_NM	AC254633.1	YRI		-0.01741			0.147229	2.1	1
Intensity_NM	AC254633.1	AC254633.1		0.00951	1	0.980184	0.905935	0.01	1
Intensity_NM	AC254633.1	LRTvs_no_gene_coef					0.905739	0.01	1	4932.69
Intensity_NM	C1orf158	Age		-0.00083			0.0928202	2.82	1
Intensity_NM	C1orf158	E4carrier	Yes	0.00208			0.800797	0.06	1
Intensity_NM	C1orf158	Sex	M	0.01354			0.175218	1.84	1
Intensity_NM	C1orf158	YRI		-0.01743			0.146635	2.11	1
Intensity_NM	C1orf158	C1orf158		0.06243	1	0.79208	0.414596	0.67	1
Intensity_NM	C1orf158	LRTvs_no_gene_coef					0.412848	0.67	1	4933.02
Intensity_NM	HNRNPCL1	Age		-0.00083			0.0930829	2.82	1
Intensity_NM	HNRNPCL1	E4carrier	Yes	0.0021			0.798876	0.06	1
Intensity_NM	HNRNPCL1	Sex	M	0.01355			0.175078	1.84	1
Intensity_NM	HNRNPCL1	YRI		-0.01742			0.147244	2.1	1
Intensity_NM	HNRNPCL1	HNRNPCL1		0.01174	1	0.982181	0.915444	0.01	1
Intensity_NM	HNRNPCL1	LRTvs_no_gene_coef					0.919974	0.01	1	4932.69
Intensity_NM	LRRC38	Age		-0.00083			0.0932597	2.82	1
Intensity_NM	LRRC38	E4carrier	Yes	0.00209			0.799515	0.06	1
Intensity_NM	LRRC38	Sex	M	0.01355			0.175041	1.84	1
Intensity_NM	LRRC38	YRI		-0.01741			0.147374	2.1	1
Intensity_NM	LRRC38	LRRC38		-0.00048	1	0.995348	0.980862	0	1
Intensity_NM	LRRC38	LRTvs_no_gene_coef					0.983162	0	1	4932.68
Intensity_NM	AL354712.1	Age		-0.00083			0.092083	2.84	1
Intensity_NM	AL354712.1	E4carrier	Yes	0.00247			0.763633	0.09	1
Intensity_NM	AL354712.1	Sex	M	0.01344			0.177205	1.82	1
Intensity_NM	AL354712.1	YRI		-0.01769			0.13969	2.18	1
Intensity_NM	AL354712.1	AL354712.1		0.19965	1	0.340758	0.0451664	4.01	1
Intensity_NM	AL354712.1	LRTvs_no_gene_coef					0.044334	4.04	1	4934.7
Intensity_NM	PDPN	Age		-0.00084			0.0898124	2.88	1
Intensity_NM	PDPN	E4carrier	Yes	0.00215			0.79393	0.07	1
Intensity_NM	PDPN	Sex	M	0.01335			0.180721	1.79	1
Intensity_NM	PDPN	YRI		-0.01755			0.143547	2.14	1
Intensity_NM	PDPN	PDPN		0.02777	1	0.240208	0.0222077	5.23	1
Intensity_NM	PDPN	LRTvs_no_gene_coef					0.0220453	5.24	1	4935.3
Intensity_NM	PRDM2	Age		-0.00083			0.0942724	2.8	1
Intensity_NM	PRDM2	E4carrier	Yes	0.00201			0.807096	0.06	1
Intensity_NM	PRDM2	Sex	M	0.01349			0.176783	1.82	1
Intensity_NM	PRDM2	YRI		-0.01744			0.146519	2.11	1
Intensity_NM	PRDM2	PRDM2		0.00527	1	0.724189	0.307025	1.04	1
Intensity_NM	PRDM2	LRTvs_no_gene_coef					0.306396	1.05	1	4933.2
Intensity_NM	KAZN	Age		-0.00085			0.0872357	2.92	1
Intensity_NM	KAZN	E4carrier	Yes	0.00223			0.78593	0.07	1
Intensity_NM	KAZN	Sex	M	0.01377			0.167173	1.91	1
Intensity_NM	KAZN	YRI		-0.01743			0.146065	2.11	1
Intensity_NM	KAZN	KAZN		-0.0087	1	0.277434	0.030113	4.7	1
Intensity_NM	KAZN	LRTvs_no_gene_coef					0.0297901	4.72	1	4935.04
Intensity_NM	TMEM51.AS1	Age		-0.00083			0.0937	2.81	1
Intensity_NM	TMEM51.AS1	E4carrier	Yes	0.00208			0.80084	0.06	1
Intensity_NM	TMEM51.AS1	Sex	M	0.01349			0.176967	1.82	1
Intensity_NM	TMEM51.AS1	YRI		-0.01747			0.146126	2.11	1
Intensity_NM	TMEM51.AS1	TMEM51.AS1		0.05148	1	0.843089	0.510013	0.43	1
Intensity_NM	TMEM51.AS1	LRTvs_no_gene_coef					0.512432	0.43	1	4932.9
Intensity_NM	TMEM51	Age		-0.00083			0.0937363	2.81	1
Intensity_NM	TMEM51	E4carrier	Yes	0.00208			0.800762	0.06	1
Intensity_NM	TMEM51	Sex	M	0.01348			0.177329	1.82	1
Intensity_NM	TMEM51	YRI		-0.01746			0.14634	2.11	1
Intensity_NM	TMEM51	TMEM51		0.00944	1	0.887498	0.597946	0.28	1
Intensity_NM	TMEM51	LRTvs_no_gene_coef					0.599168	0.28	1	4932.82
Intensity_NM	FHAD1	Age		-0.00083			0.0940369	2.8	1
Intensity_NM	FHAD1	E4carrier	Yes	0.00205			0.802936	0.06	1
Intensity_NM	FHAD1	Sex	M	0.0135			0.176439	1.83	1
Intensity_NM	FHAD1	YRI		-0.01737			0.148124	2.09	1
Intensity_NM	FHAD1	FHAD1		-0.02115	1	0.751619	0.34536	0.89	1
Intensity_NM	FHAD1	LRTvs_no_gene_coef					0.34478	0.89	1	4933.13
Intensity_NM	AL031283.2	Age		-0.00083			0.0941903	2.8	1
Intensity_NM	AL031283.2	E4carrier	Yes	0.00201			0.808004	0.06	1
Intensity_NM	AL031283.2	Sex	M	0.01368			0.172334	1.86	1
Intensity_NM	AL031283.2	YRI		-0.01739			0.149273	2.08	1
Intensity_NM	AL031283.2	AL031283.2		0.18844	1	0.285113	0.0316526	4.62	1
Intensity_NM	AL031283.2	LRTvs_no_gene_coef					0.03233	4.58	1	4934.97
Intensity_NM	AL031283.1	Age		-0.00083			0.0933384	2.82	1
Intensity_NM	AL031283.1	E4carrier	Yes	0.00211			0.797249	0.07	1
Intensity_NM	AL031283.1	Sex	M	0.01353			0.175604	1.83	1
Intensity_NM	AL031283.1	YRI		-0.01742			0.146959	2.1	1
Intensity_NM	AL031283.1	AL031283.1		-0.0143	1	0.889595	0.60302	0.27	1
Intensity_NM	AL031283.1	LRTvs_no_gene_coef					0.60227	0.27	1	4932.82
Intensity_NM	EFHD2	Age		-0.00083			0.0932165	2.82	1
Intensity_NM	EFHD2	E4carrier	Yes	0.0021			0.798581	0.07	1
Intensity_NM	EFHD2	Sex	M	0.01353			0.175601	1.83	1
Intensity_NM	EFHD2	YRI		-0.01741			0.147514	2.1	1
Intensity_NM	EFHD2	EFHD2		0.00099	1	0.967969	0.860033	0.03	1
Intensity_NM	EFHD2	LRTvs_no_gene_coef					0.865746	0.03	1	4932.7
Intensity_NM	CTRC	Age		-0.00083			0.0932164	2.82	1
Intensity_NM	CTRC	E4carrier	Yes	0.00209			0.799605	0.06	1
Intensity_NM	CTRC	Sex	M	0.01355			0.175009	1.84	1
Intensity_NM	CTRC	YRI		-0.01741			0.147331	2.1	1
Intensity_NM	CTRC	CTRC		0.0068	1	0.992866	0.968912	0	1
Intensity_NM	CTRC	LRTvs_no_gene_coef					0.969346	0	1	4932.68
Intensity_NM	CASP9	Age		-0.00084			0.0898392	2.88	1
Intensity_NM	CASP9	E4carrier	Yes	0.00201			0.807557	0.06	1
Intensity_NM	CASP9	Sex	M	0.01366			0.171755	1.87	1
Intensity_NM	CASP9	YRI		-0.01757			0.143894	2.14	1
Intensity_NM	CASP9	CASP9		-0.02249	1	0.26996	0.0282762	4.81	1
Intensity_NM	CASP9	LRTvs_no_gene_coef					0.0284409	4.8	1	4935.08
Intensity_NM	DNAJC16	Age		-0.00083			0.09336	2.82	1
Intensity_NM	DNAJC16	E4carrier	Yes	0.00206			0.802684	0.06	1
Intensity_NM	DNAJC16	Sex	M	0.01353			0.175727	1.83	1
Intensity_NM	DNAJC16	YRI		-0.01743			0.146821	2.1	1
Intensity_NM	DNAJC16	DNAJC16		-0.00412	1	0.849595	0.521709	0.41	1
Intensity_NM	DNAJC16	LRTvs_no_gene_coef					0.52198	0.41	1	4932.89
Intensity_NM	AL121992.3	Age		-0.00083			0.0933652	2.82	1
Intensity_NM	AL121992.3	E4carrier	Yes	0.0021			0.798912	0.06	1
Intensity_NM	AL121992.3	Sex	M	0.01354			0.175253	1.84	1
Intensity_NM	AL121992.3	YRI		-0.01742			0.147074	2.1	1
Intensity_NM	AL121992.3	AL121992.3		-0.01356	1	0.962004	0.833512	0.04	1
Intensity_NM	AL121992.3	LRTvs_no_gene_coef					0.83462	0.04	1	4932.7
Intensity_NM	AGMAT	Age		-0.00083			0.0933563	2.82	1
Intensity_NM	AGMAT	E4carrier	Yes	0.00211			0.797764	0.07	1
Intensity_NM	AGMAT	Sex	M	0.01356			0.175075	1.84	1
Intensity_NM	AGMAT	YRI		-0.01744			0.146801	2.11	1
Intensity_NM	AGMAT	AGMAT		0.00549	1	0.912782	0.667706	0.18	1
Intensity_NM	AGMAT	LRTvs_no_gene_coef					0.672955	0.18	1	4932.77
Intensity_NM	AL121992.1	Age		-0.00083			0.0940246	2.8	1
Intensity_NM	AL121992.1	E4carrier	Yes	0.00221			0.788502	0.07	1
Intensity_NM	AL121992.1	Sex	M	0.01355			0.174879	1.84	1
Intensity_NM	AL121992.1	YRI		-0.01754			0.144178	2.13	1
Intensity_NM	AL121992.1	AL121992.1		0.19697	1	0.165215	0.0113209	6.41	1
Intensity_NM	AL121992.1	LRTvs_no_gene_coef					0.0113603	6.41	1	4935.89
Intensity_NM	DDI2	Age		-0.00083			0.0943184	2.8	1
Intensity_NM	DDI2	E4carrier	Yes	0.00209			0.800241	0.06	1
Intensity_NM	DDI2	Sex	M	0.01355			0.175519	1.84	1
Intensity_NM	DDI2	YRI		-0.01743			0.147439	2.1	1
Intensity_NM	DDI2	DDI2		-0.00392	1	0.887498	0.598401	0.28	1
Intensity_NM	DDI2	LRTvs_no_gene_coef					0.606352	0.27	1	4932.81
Intensity_NM	PLEKHM2	Age		-0.00083			0.0931346	2.82	1
Intensity_NM	PLEKHM2	E4carrier	Yes	0.00204			0.803886	0.06	1
Intensity_NM	PLEKHM2	Sex	M	0.01351			0.175513	1.84	1
Intensity_NM	PLEKHM2	YRI		-0.01739			0.14717	2.1	1
Intensity_NM	PLEKHM2	PLEKHM2		-0.00279	1	0.841807	0.507044	0.44	1
Intensity_NM	PLEKHM2	LRTvs_no_gene_coef					0.500047	0.45	1	4932.91
Intensity_NM	SLC25A34	Age		-0.00083			0.0933221	2.82	1
Intensity_NM	SLC25A34	E4carrier	Yes	0.00209			0.799197	0.06	1
Intensity_NM	SLC25A34	Sex	M	0.01352			0.176061	1.83	1
Intensity_NM	SLC25A34	YRI		-0.01744			0.146714	2.11	1
Intensity_NM	SLC25A34	SLC25A34		0.01088	1	0.943439	0.769524	0.09	1
Intensity_NM	SLC25A34	LRTvs_no_gene_coef					0.772053	0.08	1	4932.72
Intensity_NM	FBLIM1	Age		-0.00083			0.0932789	2.82	1
Intensity_NM	FBLIM1	E4carrier	Yes	0.00209			0.799606	0.06	1
Intensity_NM	FBLIM1	Sex	M	0.01355			0.175023	1.84	1
Intensity_NM	FBLIM1	YRI		-0.01741			0.147288	2.1	1
Intensity_NM	FBLIM1	FBLIM1		-0.00036	1	0.997201	0.990765	0	1
Intensity_NM	FBLIM1	LRTvs_no_gene_coef					0.998261	0	1	4932.68
Intensity_NM	UQCRHL	Age		-0.00083			0.0932661	2.82	1
Intensity_NM	UQCRHL	E4carrier	Yes	0.00209			0.799734	0.06	1
Intensity_NM	UQCRHL	Sex	M	0.01355			0.175008	1.84	1
Intensity_NM	UQCRHL	YRI		-0.01741			0.147427	2.1	1
Intensity_NM	UQCRHL	UQCRHL		0.00331	1	0.978565	0.901022	0.02	1
Intensity_NM	UQCRHL	LRTvs_no_gene_coef					0.90278	0.01	1	4932.69
Intensity_NM	AL450998.2	Age		-0.00083			0.0938499	2.81	1
Intensity_NM	AL450998.2	E4carrier	Yes	0.00206			0.802412	0.06	1
Intensity_NM	AL450998.2	Sex	M	0.01361			0.173696	1.85	1
Intensity_NM	AL450998.2	YRI		-0.01736			0.149084	2.08	1
Intensity_NM	AL450998.2	AL450998.2		-0.03901	1	0.552313	0.146181	2.11	1
Intensity_NM	AL450998.2	LRTvs_no_gene_coef					0.147801	2.09	1	4933.73
Intensity_NM	SPEN	Age		-0.00083			0.097128	2.75	1
Intensity_NM	SPEN	E4carrier	Yes	0.00213			0.795934	0.07	1
Intensity_NM	SPEN	Sex	M	0.01351			0.177429	1.82	1
Intensity_NM	SPEN	YRI		-0.01754			0.145378	2.12	1
Intensity_NM	SPEN	SPEN		0.01233	1	0.299466	0.03474	4.46	1
Intensity_NM	SPEN	LRTvs_no_gene_coef					0.0353083	4.43	1	4934.9
Intensity_NM	ZBTB17	Age		-0.00083			0.0932894	2.82	1
Intensity_NM	ZBTB17	E4carrier	Yes	0.00214			0.794628	0.07	1
Intensity_NM	ZBTB17	Sex	M	0.01355			0.175269	1.84	1
Intensity_NM	ZBTB17	YRI		-0.01743			0.14723	2.1	1
Intensity_NM	ZBTB17	ZBTB17		-0.00732	1	0.791846	0.413965	0.67	1
Intensity_NM	ZBTB17	LRTvs_no_gene_coef					0.416775	0.66	1	4933.01
Intensity_NM	SRARP	Age		-0.00085			0.0853105	2.96	1
Intensity_NM	SRARP	E4carrier	Yes	0.00205			0.803324	0.06	1
Intensity_NM	SRARP	Sex	M	0.01385			0.16518	1.93	1
Intensity_NM	SRARP	YRI		-0.01738			0.147563	2.1	1
Intensity_NM	SRARP	SRARP		0.03098	1	0.205661	0.0168356	5.71	1
Intensity_NM	SRARP	LRTvs_no_gene_coef					0.0167311	5.72	1	4935.54
Intensity_NM	HSPB7	Age		-0.00084			0.0917522	2.84	1
Intensity_NM	HSPB7	E4carrier	Yes	0.00218			0.79176	0.07	1
Intensity_NM	HSPB7	Sex	M	0.01357			0.174956	1.84	1
Intensity_NM	HSPB7	YRI		-0.01737			0.148783	2.08	1
Intensity_NM	HSPB7	HSPB7		0.03869	1	0.37609	0.0568763	3.63	1
Intensity_NM	HSPB7	LRTvs_no_gene_coef					0.0573179	3.61	1	4934.49
Intensity_NM	CLCNKA	Age		-0.00083			0.0928516	2.82	1
Intensity_NM	CLCNKA	E4carrier	Yes	0.00211			0.797007	0.07	1
Intensity_NM	CLCNKA	Sex	M	0.01359			0.172457	1.86	1
Intensity_NM	CLCNKA	YRI		-0.01735			0.147559	2.1	1
Intensity_NM	CLCNKA	CLCNKA		-0.15939	1	0.888085	0.599711	0.28	1
Intensity_NM	CLCNKA	LRTvs_no_gene_coef					0.58216	0.3	1	4932.83
Intensity_NM	CLCNKB	Age		-0.00083			0.0934235	2.81	1
Intensity_NM	CLCNKB	E4carrier	Yes	0.00209			0.799361	0.06	1
Intensity_NM	CLCNKB	Sex	M	0.01352			0.175904	1.83	1
Intensity_NM	CLCNKB	YRI		-0.01742			0.14686	2.1	1
Intensity_NM	CLCNKB	CLCNKB		-0.02456	1	0.866838	0.557126	0.34	1
Intensity_NM	CLCNKB	LRTvs_no_gene_coef					0.555187	0.35	1	4932.86
Intensity_NM	FAM131C	Age		-0.00083			0.0936859	2.81	1
Intensity_NM	FAM131C	E4carrier	Yes	0.00205			0.803645	0.06	1
Intensity_NM	FAM131C	Sex	M	0.0135			0.176934	1.82	1
Intensity_NM	FAM131C	YRI		-0.01754			0.14475	2.13	1
Intensity_NM	FAM131C	FAM131C		0.01117	1	0.517488	0.123684	2.37	1
Intensity_NM	FAM131C	LRTvs_no_gene_coef					0.124822	2.36	1	4933.86
Intensity_NM	EPHA2	Age		-0.00083			0.0945925	2.79	1
Intensity_NM	EPHA2	E4carrier	Yes	0.00222			0.786467	0.07	1
Intensity_NM	EPHA2	Sex	M	0.01347			0.175666	1.83	1
Intensity_NM	EPHA2	YRI		-0.01751			0.143203	2.14	1
Intensity_NM	EPHA2	EPHA2		-0.07564	1	0.195467	0.0153019	5.88	1
Intensity_NM	EPHA2	LRTvs_no_gene_coef					0.0149604	5.92	1	4935.64
Intensity_NM	ARHGEF19	Age		-0.00083			0.0947608	2.79	1
Intensity_NM	ARHGEF19	E4carrier	Yes	0.00214			0.794022	0.07	1
Intensity_NM	ARHGEF19	Sex	M	0.01346			0.176821	1.82	1
Intensity_NM	ARHGEF19	YRI		-0.01736			0.147556	2.1	1
Intensity_NM	ARHGEF19	ARHGEF19		-0.07666	1	0.693191	0.268639	1.22	1
Intensity_NM	ARHGEF19	LRTvs_no_gene_coef					0.264134	1.25	1	4933.31
Intensity_NM	AL109627.1	Age		-0.00083			0.0934857	2.81	1
Intensity_NM	AL109627.1	E4carrier	Yes	0.0021			0.798948	0.06	1
Intensity_NM	AL109627.1	Sex	M	0.01353			0.175852	1.83	1
Intensity_NM	AL109627.1	YRI		-0.01741			0.14748	2.1	1
Intensity_NM	AL109627.1	AL109627.1		0.00221	1	0.957492	0.818369	0.05	1
Intensity_NM	AL109627.1	LRTvs_no_gene_coef					0.824255	0.05	1	4932.71
Intensity_NM	CPLANE2	Age		-0.00083			0.0931954	2.82	1
Intensity_NM	CPLANE2	E4carrier	Yes	0.00213			0.795793	0.07	1
Intensity_NM	CPLANE2	Sex	M	0.01356			0.174488	1.84	1
Intensity_NM	CPLANE2	YRI		-0.01741			0.147032	2.1	1
Intensity_NM	CPLANE2	CPLANE2		-0.00804	1	0.899054	0.62559	0.24	1
Intensity_NM	CPLANE2	LRTvs_no_gene_coef					0.621248	0.24	1	4932.8
Intensity_NM	FBXO42	Age		-0.00083			0.093477	2.81	1
Intensity_NM	FBXO42	E4carrier	Yes	0.00206			0.802108	0.06	1
Intensity_NM	FBXO42	Sex	M	0.01365			0.171607	1.87	1
Intensity_NM	FBXO42	YRI		-0.0175			0.145006	2.12	1
Intensity_NM	FBXO42	FBXO42		-0.0141	1	0.170198	0.0119348	6.32	1
Intensity_NM	FBXO42	LRTvs_no_gene_coef					0.0119442	6.32	1	4935.84
Intensity_NM	SZRD1	Age		-0.00083			0.094093	2.8	1
Intensity_NM	SZRD1	E4carrier	Yes	0.00216			0.793596	0.07	1
Intensity_NM	SZRD1	Sex	M	0.0136			0.174179	1.85	1
Intensity_NM	SZRD1	YRI		-0.01738			0.148823	2.08	1
Intensity_NM	SZRD1	SZRD1		0.01075	1	0.423073	0.07464	3.18	1
Intensity_NM	SZRD1	LRTvs_no_gene_coef					0.0756677	3.16	1	4934.26
Intensity_NM	SPATA21	Age		-0.00084			0.0923527	2.83	1
Intensity_NM	SPATA21	E4carrier	Yes	0.00211			0.798306	0.07	1
Intensity_NM	SPATA21	Sex	M	0.01365			0.172383	1.86	1
Intensity_NM	SPATA21	YRI		-0.01732			0.149856	2.07	1
Intensity_NM	SPATA21	SPATA21		-0.19618	1	0.465289	0.0959637	2.77	1
Intensity_NM	SPATA21	LRTvs_no_gene_coef					0.0966385	2.76	1	4934.06
Intensity_NM	NECAP2	Age		-0.00084			0.0928702	2.82	1
Intensity_NM	NECAP2	E4carrier	Yes	0.00207			0.801405	0.06	1
Intensity_NM	NECAP2	Sex	M	0.01357			0.174361	1.85	1
Intensity_NM	NECAP2	YRI		-0.01738			0.148004	2.09	1
Intensity_NM	NECAP2	NECAP2		-0.00241	1	0.947684	0.782586	0.08	1
Intensity_NM	NECAP2	LRTvs_no_gene_coef					0.780595	0.08	1	4932.72
Intensity_NM	LINC01772	Age		-0.00083			0.0934996	2.81	1
Intensity_NM	LINC01772	E4carrier	Yes	0.0021			0.798688	0.07	1
Intensity_NM	LINC01772	Sex	M	0.01355			0.175016	1.84	1
Intensity_NM	LINC01772	YRI		-0.01742			0.147112	2.1	1
Intensity_NM	LINC01772	LINC01772		-0.03486	1	0.907645	0.650365	0.21	1
Intensity_NM	LINC01772	LRTvs_no_gene_coef					0.651758	0.2	1	4932.78
Intensity_NM	AL137802.2	Age		-0.00083			0.0931858	2.82	1
Intensity_NM	AL137802.2	E4carrier	Yes	0.00209			0.799725	0.06	1
Intensity_NM	AL137802.2	Sex	M	0.01355			0.174882	1.84	1
Intensity_NM	AL137802.2	YRI		-0.01742			0.147149	2.1	1
Intensity_NM	AL137802.2	AL137802.2		0.00371	1	0.980184	0.906009	0.01	1
Intensity_NM	AL137802.2	LRTvs_no_gene_coef					0.90039	0.02	1	4932.69
Intensity_NM	AL137802.1	Age		-0.00083			0.0937057	2.81	1
Intensity_NM	AL137802.1	E4carrier	Yes	0.00208			0.800567	0.06	1
Intensity_NM	AL137802.1	Sex	M	0.01349			0.177112	1.82	1
Intensity_NM	AL137802.1	YRI		-0.01749			0.14556	2.12	1
Intensity_NM	AL137802.1	AL137802.1		0.02824	1	0.829262	0.480291	0.5	1
Intensity_NM	AL137802.1	LRTvs_no_gene_coef					0.481235	0.5	1	4932.93
Intensity_NM	LINC01783	Age		-0.00084			0.0902003	2.87	1
Intensity_NM	LINC01783	E4carrier	Yes	0.00203			0.804707	0.06	1
Intensity_NM	LINC01783	Sex	M	0.01363			0.17172	1.87	1
Intensity_NM	LINC01783	YRI		-0.01728			0.149668	2.08	1
Intensity_NM	LINC01783	LINC01783		-0.05825	1	0.407361	0.0681623	3.33	1
Intensity_NM	LINC01783	LRTvs_no_gene_coef					0.0674339	3.34	1	4934.35
Intensity_NM	NBPF1	Age		-0.00083			0.0936056	2.81	1
Intensity_NM	NBPF1	E4carrier	Yes	0.00208			0.800275	0.06	1
Intensity_NM	NBPF1	Sex	M	0.01354			0.175566	1.83	1
Intensity_NM	NBPF1	YRI		-0.01744			0.147044	2.1	1
Intensity_NM	NBPF1	NBPF1		0.00146	1	0.947684	0.782421	0.08	1
Intensity_NM	NBPF1	LRTvs_no_gene_coef					0.795046	0.07	1	4932.72
Intensity_NM	AL137798.1	Age		-0.00083			0.0950073	2.79	1
Intensity_NM	AL137798.1	E4carrier	Yes	0.00208			0.800655	0.06	1
Intensity_NM	AL137798.1	Sex	M	0.01353			0.175425	1.84	1
Intensity_NM	AL137798.1	YRI		-0.01752			0.144772	2.13	1
Intensity_NM	AL137798.1	AL137798.1		0.06296	1	0.500074	0.114783	2.49	1
Intensity_NM	AL137798.1	LRTvs_no_gene_coef					0.114561	2.49	1	4933.93
Intensity_NM	CROCC	Age		-0.00083			0.0931532	2.82	1
Intensity_NM	CROCC	E4carrier	Yes	0.00208			0.80053	0.06	1
Intensity_NM	CROCC	Sex	M	0.01355			0.17509	1.84	1
Intensity_NM	CROCC	YRI		-0.01742			0.14719	2.1	1
Intensity_NM	CROCC	CROCC		-0.00182	1	0.962458	0.834954	0.04	1
Intensity_NM	CROCC	LRTvs_no_gene_coef					0.839221	0.04	1	4932.7
Intensity_NM	BX284668.2	Age		-0.00084			0.0924646	2.83	1
Intensity_NM	BX284668.2	E4carrier	Yes	0.00208			0.800283	0.06	1
Intensity_NM	BX284668.2	Sex	M	0.01357			0.17397	1.85	1
Intensity_NM	BX284668.2	YRI		-0.01734			0.14859	2.09	1
Intensity_NM	BX284668.2	BX284668.2		0.04484	1	0.73472	0.322863	0.98	1
Intensity_NM	BX284668.2	LRTvs_no_gene_coef					0.32162	0.98	1	4933.17
Intensity_NM	BX284668.5	Age		-0.00083			0.0935805	2.81	1
Intensity_NM	BX284668.5	E4carrier	Yes	0.00207			0.801445	0.06	1
Intensity_NM	BX284668.5	Sex	M	0.01353			0.175851	1.83	1
Intensity_NM	BX284668.5	YRI		-0.0174			0.147773	2.1	1
Intensity_NM	BX284668.5	BX284668.5		-0.00648	1	0.864809	0.551556	0.35	1
Intensity_NM	BX284668.5	LRTvs_no_gene_coef					0.552901	0.35	1	4932.86
Intensity_NM	BX284668.6	Age		-0.00083			0.0930759	2.82	1
Intensity_NM	BX284668.6	E4carrier	Yes	0.00208			0.799937	0.06	1
Intensity_NM	BX284668.6	Sex	M	0.01353			0.17531	1.84	1
Intensity_NM	BX284668.6	YRI		-0.01742			0.147015	2.1	1
Intensity_NM	BX284668.6	BX284668.6		-0.01848	1	0.937299	0.752865	0.1	1
Intensity_NM	BX284668.6	LRTvs_no_gene_coef					0.747004	0.1	1	4932.73
Intensity_NM	MFAP2	Age		-0.00084			0.0920802	2.84	1
Intensity_NM	MFAP2	E4carrier	Yes	0.00209			0.799317	0.06	1
Intensity_NM	MFAP2	Sex	M	0.01355			0.175051	1.84	1
Intensity_NM	MFAP2	YRI		-0.01749			0.145533	2.12	1
Intensity_NM	MFAP2	MFAP2		-0.1028	1	0.683239	0.258286	1.28	1
Intensity_NM	MFAP2	LRTvs_no_gene_coef					0.258155	1.28	1	4933.32
Intensity_NM	ATP13A2	Age		-0.00086			0.0836117	2.99	1
Intensity_NM	ATP13A2	E4carrier	Yes	0.00264			0.748043	0.1	1
Intensity_NM	ATP13A2	Sex	M	0.0143			0.151335	2.06	1
Intensity_NM	ATP13A2	YRI		-0.0175			0.144407	2.13	1
Intensity_NM	ATP13A2	ATP13A2		-0.00831	1	0.00355232	4.60797e-05	16.6	1
Intensity_NM	ATP13A2	LRTvs_no_gene_coef					4.65732e-05	16.58	1	4940.97
Intensity_NM	SDHB	Age		-0.00084			0.0879387	2.91	1
Intensity_NM	SDHB	E4carrier	Yes	0.00174			0.832159	0.04	1
Intensity_NM	SDHB	Sex	M	0.01357			0.172805	1.86	1
Intensity_NM	SDHB	YRI		-0.01699			0.155755	2.01	1
Intensity_NM	SDHB	SDHB		-0.01419	1	0.00342303	4.26726e-05	16.75	1
Intensity_NM	SDHB	LRTvs_no_gene_coef					4.27578e-05	16.74	1	4941.05
Intensity_NM	PADI2	Age		-0.00084			0.092081	2.84	1
Intensity_NM	PADI2	E4carrier	Yes	0.00195			0.812828	0.06	1
Intensity_NM	PADI2	Sex	M	0.01347			0.17696	1.82	1
Intensity_NM	PADI2	YRI		-0.01752			0.144292	2.13	1
Intensity_NM	PADI2	PADI2		0.00613	1	0.559933	0.151727	2.05	1
Intensity_NM	PADI2	LRTvs_no_gene_coef					0.15046	2.07	1	4933.72
Intensity_NM	PADI1	Age		-0.00083			0.0932506	2.82	1
Intensity_NM	PADI1	E4carrier	Yes	0.0021			0.798559	0.07	1
Intensity_NM	PADI1	Sex	M	0.01351			0.176265	1.83	1
Intensity_NM	PADI1	YRI		-0.01745			0.146386	2.11	1
Intensity_NM	PADI1	PADI1		0.02099	1	0.916864	0.680772	0.17	1
Intensity_NM	PADI1	LRTvs_no_gene_coef					0.680232	0.17	1	4932.77
Intensity_NM	RCC2	Age		-0.00083			0.0932967	2.82	1
Intensity_NM	RCC2	E4carrier	Yes	0.00209			0.799395	0.06	1
Intensity_NM	RCC2	Sex	M	0.01353			0.17529	1.84	1
Intensity_NM	RCC2	YRI		-0.01734			0.148845	2.08	1
Intensity_NM	RCC2	RCC2		-0.00373	1	0.856418	0.536993	0.38	1
Intensity_NM	RCC2	LRTvs_no_gene_coef					0.533873	0.39	1	4932.88
Intensity_NM	ARHGEF10L	Age		-0.00083			0.0940077	2.8	1
Intensity_NM	ARHGEF10L	E4carrier	Yes	0.00214			0.794935	0.07	1
Intensity_NM	ARHGEF10L	Sex	M	0.01353			0.175714	1.83	1
Intensity_NM	ARHGEF10L	YRI		-0.01747			0.146039	2.11	1
Intensity_NM	ARHGEF10L	ARHGEF10L		0.00335	1	0.890923	0.60636	0.27	1
Intensity_NM	ARHGEF10L	LRTvs_no_gene_coef					0.608979	0.26	1	4932.81
Intensity_NM	ACTL8	Age		-0.00083			0.0930709	2.82	1
Intensity_NM	ACTL8	E4carrier	Yes	0.00208			0.800229	0.06	1
Intensity_NM	ACTL8	Sex	M	0.01356			0.174399	1.84	1
Intensity_NM	ACTL8	YRI		-0.01741			0.147103	2.1	1
Intensity_NM	ACTL8	ACTL8		0.03736	1	0.942723	0.766479	0.09	1
Intensity_NM	ACTL8	LRTvs_no_gene_coef					0.762769	0.09	1	4932.73
Intensity_NM	IGSF21	Age		-0.00083			0.0930722	2.82	1
Intensity_NM	IGSF21	E4carrier	Yes	0.00209			0.799507	0.06	1
Intensity_NM	IGSF21	Sex	M	0.01357			0.174378	1.84	1
Intensity_NM	IGSF21	YRI		-0.01739			0.147917	2.09	1
Intensity_NM	IGSF21	IGSF21		-0.00223	1	0.968236	0.860704	0.03	1
Intensity_NM	IGSF21	LRTvs_no_gene_coef					0.863462	0.03	1	4932.7
Intensity_NM	KLHDC7A	Age		-0.00084			0.0925171	2.83	1
Intensity_NM	KLHDC7A	E4carrier	Yes	0.00209			0.799534	0.06	1
Intensity_NM	KLHDC7A	Sex	M	0.01356			0.174662	1.84	1
Intensity_NM	KLHDC7A	YRI		-0.0174			0.14764	2.1	1
Intensity_NM	KLHDC7A	KLHDC7A		-0.03469	1	0.908956	0.657641	0.2	1
Intensity_NM	KLHDC7A	LRTvs_no_gene_coef					0.658515	0.2	1	4932.78
Intensity_NM	PAX7	Age		-0.00084			0.09097	2.86	1
Intensity_NM	PAX7	E4carrier	Yes	0.00201			0.807349	0.06	1
Intensity_NM	PAX7	Sex	M	0.0137			0.170496	1.88	1
Intensity_NM	PAX7	YRI		-0.01738			0.148183	2.09	1
Intensity_NM	PAX7	PAX7		0.02433	1	0.600887	0.181917	1.78	1
Intensity_NM	PAX7	LRTvs_no_gene_coef					0.183098	1.77	1	4933.57
Intensity_NM	ALDH4A1	Age		-0.00083			0.0939764	2.8	1
Intensity_NM	ALDH4A1	E4carrier	Yes	0.00201			0.807705	0.06	1
Intensity_NM	ALDH4A1	Sex	M	0.01362			0.173105	1.86	1
Intensity_NM	ALDH4A1	YRI		-0.01736			0.149074	2.08	1
Intensity_NM	ALDH4A1	ALDH4A1		-0.00796	1	0.514561	0.121922	2.39	1
Intensity_NM	ALDH4A1	LRTvs_no_gene_coef					0.122859	2.38	1	4933.87
Intensity_NM	IFFO2	Age		-0.00083			0.0949746	2.79	1
Intensity_NM	IFFO2	E4carrier	Yes	0.00207			0.801725	0.06	1
Intensity_NM	IFFO2	Sex	M	0.01355			0.174863	1.84	1
Intensity_NM	IFFO2	YRI		-0.01738			0.147979	2.09	1
Intensity_NM	IFFO2	IFFO2		-0.0089	1	0.767274	0.36937	0.81	1
Intensity_NM	IFFO2	LRTvs_no_gene_coef					0.369315	0.81	1	4933.08
Intensity_NM	AL137127.1	Age		-0.00083			0.0937838	2.81	1
Intensity_NM	AL137127.1	E4carrier	Yes	0.00208			0.8009	0.06	1
Intensity_NM	AL137127.1	Sex	M	0.01352			0.175832	1.83	1
Intensity_NM	AL137127.1	YRI		-0.01744			0.146664	2.11	1
Intensity_NM	AL137127.1	AL137127.1		-0.0099	1	0.845479	0.51454	0.42	1
Intensity_NM	AL137127.1	LRTvs_no_gene_coef					0.514329	0.43	1	4932.89
Intensity_NM	UBR4	Age		-0.00083			0.0940902	2.8	1
Intensity_NM	UBR4	E4carrier	Yes	0.00208			0.800183	0.06	1
Intensity_NM	UBR4	Sex	M	0.01352			0.176011	1.83	1
Intensity_NM	UBR4	YRI		-0.01743			0.146851	2.1	1
Intensity_NM	UBR4	UBR4		0.00192	1	0.940789	0.761142	0.09	1
Intensity_NM	UBR4	LRTvs_no_gene_coef					0.760645	0.09	1	4932.73
Intensity_NM	EMC1.AS1	Age		-0.00083			0.0937695	2.81	1
Intensity_NM	EMC1.AS1	E4carrier	Yes	0.0021			0.797872	0.07	1
Intensity_NM	EMC1.AS1	Sex	M	0.01354			0.174734	1.84	1
Intensity_NM	EMC1.AS1	YRI		-0.01736			0.147894	2.09	1
Intensity_NM	EMC1.AS1	EMC1.AS1		-0.13808	1	0.24591	0.023489	5.13	1
Intensity_NM	EMC1.AS1	LRTvs_no_gene_coef					0.023351	5.14	1	4935.25
Intensity_NM	EMC1	Age		-0.00084			0.0919773	2.84	1
Intensity_NM	EMC1	E4carrier	Yes	0.00211			0.797787	0.07	1
Intensity_NM	EMC1	Sex	M	0.01358			0.173871	1.85	1
Intensity_NM	EMC1	YRI		-0.01739			0.147762	2.1	1
Intensity_NM	EMC1	EMC1		-0.00293	1	0.839953	0.502097	0.45	1
Intensity_NM	EMC1	LRTvs_no_gene_coef					0.500907	0.45	1	4932.91
Intensity_NM	MRTO4	Age		-0.00084			0.0921808	2.84	1
Intensity_NM	MRTO4	E4carrier	Yes	0.0021			0.798596	0.07	1
Intensity_NM	MRTO4	Sex	M	0.01356			0.17452	1.84	1
Intensity_NM	MRTO4	YRI		-0.0174			0.14743	2.1	1
Intensity_NM	MRTO4	MRTO4		-0.00246	1	0.90541	0.644371	0.21	1
Intensity_NM	MRTO4	LRTvs_no_gene_coef					0.640852	0.22	1	4932.79
Intensity_NM	AKR7A3	Age		-0.00084			0.0928991	2.82	1
Intensity_NM	AKR7A3	E4carrier	Yes	0.00211			0.798021	0.07	1
Intensity_NM	AKR7A3	Sex	M	0.01358			0.173999	1.85	1
Intensity_NM	AKR7A3	YRI		-0.01739			0.147765	2.1	1
Intensity_NM	AKR7A3	AKR7A3		-0.00745	1	0.955188	0.810485	0.06	1
Intensity_NM	AKR7A3	LRTvs_no_gene_coef					0.811144	0.06	1	4932.71
Intensity_NM	AKR7A2	Age		-0.00083			0.0918521	2.84	1
Intensity_NM	AKR7A2	E4carrier	Yes	0.00208			0.799406	0.06	1
Intensity_NM	AKR7A2	Sex	M	0.01356			0.173203	1.86	1
Intensity_NM	AKR7A2	YRI		-0.0174			0.146149	2.11	1
Intensity_NM	AKR7A2	AKR7A2		0.00481	1	0.632511	0.21052	1.57	1
Intensity_NM	AKR7A2	LRTvs_no_gene_coef					0.205629	1.6	1	4933.48
Intensity_NM	SLC66A1	Age		-0.00083			0.0934466	2.81	1
Intensity_NM	SLC66A1	E4carrier	Yes	0.00206			0.802326	0.06	1
Intensity_NM	SLC66A1	Sex	M	0.01353			0.176218	1.83	1
Intensity_NM	SLC66A1	YRI		-0.01749			0.145936	2.11	1
Intensity_NM	SLC66A1	SLC66A1		0.00428	1	0.852309	0.528238	0.4	1
Intensity_NM	SLC66A1	LRTvs_no_gene_coef					0.534263	0.39	1	4932.87
Intensity_NM	CAPZB	Age		-0.00083			0.0938481	2.81	1
Intensity_NM	CAPZB	E4carrier	Yes	0.00225			0.784415	0.07	1
Intensity_NM	CAPZB	Sex	M	0.01343			0.178898	1.81	1
Intensity_NM	CAPZB	YRI		-0.01748			0.145728	2.12	1
Intensity_NM	CAPZB	CAPZB		-0.00349	1	0.521799	0.127063	2.33	1
Intensity_NM	CAPZB	LRTvs_no_gene_coef					0.127101	2.33	1	4933.85
Intensity_NM	MICOS10	Age		-0.00084			0.0898103	2.88	1
Intensity_NM	MICOS10	E4carrier	Yes	0.00209			0.79885	0.06	1
Intensity_NM	MICOS10	Sex	M	0.01393			0.162635	1.95	1
Intensity_NM	MICOS10	YRI		-0.01729			0.149492	2.08	1
Intensity_NM	MICOS10	MICOS10		-0.00401	1	0.508077	0.118524	2.44	1
Intensity_NM	MICOS10	LRTvs_no_gene_coef					0.117452	2.45	1	4933.91
Intensity_NM	NBL1	Age		-0.00083			0.0938151	2.81	1
Intensity_NM	NBL1	E4carrier	Yes	0.00203			0.805275	0.06	1
Intensity_NM	NBL1	Sex	M	0.01358			0.17496	1.84	1
Intensity_NM	NBL1	YRI		-0.01744			0.147425	2.1	1
Intensity_NM	NBL1	NBL1		-0.00113	1	0.920545	0.692192	0.16	1
Intensity_NM	NBL1	LRTvs_no_gene_coef					0.712597	0.14	1	4932.75
Intensity_NM	HTR6	Age		-0.00083			0.0931386	2.82	1
Intensity_NM	HTR6	E4carrier	Yes	0.0021			0.798612	0.07	1
Intensity_NM	HTR6	Sex	M	0.01355			0.174829	1.84	1
Intensity_NM	HTR6	YRI		-0.01743			0.146705	2.11	1
Intensity_NM	HTR6	HTR6		-0.01223	1	0.922256	0.700527	0.15	1
Intensity_NM	HTR6	LRTvs_no_gene_coef					0.698612	0.15	1	4932.76
Intensity_NM	TMCO4	Age		-0.00083			0.0937777	2.81	1
Intensity_NM	TMCO4	E4carrier	Yes	0.0021			0.798075	0.07	1
Intensity_NM	TMCO4	Sex	M	0.01351			0.175816	1.83	1
Intensity_NM	TMCO4	YRI		-0.01741			0.146977	2.1	1
Intensity_NM	TMCO4	TMCO4		-0.01136	1	0.908956	0.656657	0.2	1
Intensity_NM	TMCO4	LRTvs_no_gene_coef					0.650262	0.21	1	4932.78
Intensity_NM	OTUD3	Age		-0.00084			0.0916943	2.84	1
Intensity_NM	OTUD3	E4carrier	Yes	0.0021			0.798488	0.07	1
Intensity_NM	OTUD3	Sex	M	0.01364			0.172153	1.86	1
Intensity_NM	OTUD3	YRI		-0.01742			0.147052	2.1	1
Intensity_NM	OTUD3	OTUD3		0.00808	1	0.777057	0.384095	0.76	1
Intensity_NM	OTUD3	LRTvs_no_gene_coef					0.383551	0.76	1	4933.06
Intensity_NM	PLA2G5	Age		-0.00084			0.093312	2.82	1
Intensity_NM	PLA2G5	E4carrier	Yes	0.00209			0.799969	0.06	1
Intensity_NM	PLA2G5	Sex	M	0.01371			0.170546	1.88	1
Intensity_NM	PLA2G5	YRI		-0.0172			0.153	2.04	1
Intensity_NM	PLA2G5	PLA2G5		0.01841	1	0.578125	0.163109	1.95	1
Intensity_NM	PLA2G5	LRTvs_no_gene_coef					0.165036	1.93	1	4933.65
Intensity_NM	PLA2G2D	Age		-0.00083			0.0934291	2.81	1
Intensity_NM	PLA2G2D	E4carrier	Yes	0.00206			0.802759	0.06	1
Intensity_NM	PLA2G2D	Sex	M	0.01357			0.174744	1.84	1
Intensity_NM	PLA2G2D	YRI		-0.01741			0.147708	2.1	1
Intensity_NM	PLA2G2D	PLA2G2D		0.13272	1	0.777452	0.385002	0.75	1
Intensity_NM	PLA2G2D	LRTvs_no_gene_coef					0.388465	0.74	1	4933.05
Intensity_NM	Z98257.1	Age		-0.00084			0.0918179	2.84	1
Intensity_NM	Z98257.1	E4carrier	Yes	0.00208			0.800379	0.06	1
Intensity_NM	Z98257.1	Sex	M	0.01363			0.171853	1.87	1
Intensity_NM	Z98257.1	YRI		-0.01738			0.14743	2.1	1
Intensity_NM	Z98257.1	Z98257.1		-0.19219	1	0.627137	0.20496	1.61	1
Intensity_NM	Z98257.1	LRTvs_no_gene_coef					0.202971	1.62	1	4933.49
Intensity_NM	PLA2G2C	Age		-0.00083			0.0942369	2.8	1
Intensity_NM	PLA2G2C	E4carrier	Yes	0.00211			0.797696	0.07	1
Intensity_NM	PLA2G2C	Sex	M	0.01347			0.177907	1.82	1
Intensity_NM	PLA2G2C	YRI		-0.01753			0.145021	2.12	1
Intensity_NM	PLA2G2C	PLA2G2C		0.0652	1	0.671321	0.247151	1.34	1
Intensity_NM	PLA2G2C	LRTvs_no_gene_coef					0.249354	1.33	1	4933.35
Intensity_NM	UBXN10.AS1	Age		-0.00083			0.0922891	2.83	1
Intensity_NM	UBXN10.AS1	E4carrier	Yes	0.00208			0.80024	0.06	1
Intensity_NM	UBXN10.AS1	Sex	M	0.0136			0.171805	1.87	1
Intensity_NM	UBXN10.AS1	YRI		-0.01745			0.145078	2.12	1
Intensity_NM	UBXN10.AS1	UBXN10.AS1		0.01505	1	0.612807	0.191865	1.7	1
Intensity_NM	UBXN10.AS1	LRTvs_no_gene_coef					0.187656	1.74	1	4933.55
Intensity_NM	UBXN10	Age		-0.00083			0.0944353	2.8	1
Intensity_NM	UBXN10	E4carrier	Yes	0.00212			0.796281	0.07	1
Intensity_NM	UBXN10	Sex	M	0.01347			0.177444	1.82	1
Intensity_NM	UBXN10	YRI		-0.0174			0.147444	2.1	1
Intensity_NM	UBXN10	UBXN10		-0.00752	1	0.883996	0.590435	0.29	1
Intensity_NM	UBXN10	LRTvs_no_gene_coef					0.588689	0.29	1	4932.83
Intensity_NM	LINC01757	Age		-0.00083			0.0933114	2.82	1
Intensity_NM	LINC01757	E4carrier	Yes	0.00209			0.799131	0.06	1
Intensity_NM	LINC01757	Sex	M	0.01355			0.175094	1.84	1
Intensity_NM	LINC01757	YRI		-0.01742			0.147085	2.1	1
Intensity_NM	LINC01757	LINC01757		-0.01563	1	0.984037	0.922377	0.01	1
Intensity_NM	LINC01757	LRTvs_no_gene_coef					0.923357	0.01	1	4932.69
Intensity_NM	VWA5B1	Age		-0.00084			0.09297	2.82	1
Intensity_NM	VWA5B1	E4carrier	Yes	0.00215			0.794315	0.07	1
Intensity_NM	VWA5B1	Sex	M	0.0135			0.176808	1.82	1
Intensity_NM	VWA5B1	YRI		-0.01754			0.144621	2.13	1
Intensity_NM	VWA5B1	VWA5B1		-0.03213	1	0.691088	0.266274	1.24	1
Intensity_NM	VWA5B1	LRTvs_no_gene_coef					0.267921	1.23	1	4933.3
Intensity_NM	LINC01141	Age		-0.00084			0.0924925	2.83	1
Intensity_NM	LINC01141	E4carrier	Yes	0.00208			0.800805	0.06	1
Intensity_NM	LINC01141	Sex	M	0.01362			0.1733	1.85	1
Intensity_NM	LINC01141	YRI		-0.01741			0.147657	2.1	1
Intensity_NM	LINC01141	LINC01141		-0.0568	1	0.817542	0.458966	0.55	1
Intensity_NM	LINC01141	LRTvs_no_gene_coef					0.46318	0.54	1	4932.95
Intensity_NM	AL139254.1	Age		-0.00084			0.0924367	2.83	1
Intensity_NM	AL139254.1	E4carrier	Yes	0.00212			0.796695	0.07	1
Intensity_NM	AL139254.1	Sex	M	0.01351			0.176012	1.83	1
Intensity_NM	AL139254.1	YRI		-0.01747			0.145643	2.12	1
Intensity_NM	AL139254.1	AL139254.1		0.1472	1	0.48284	0.105052	2.63	1
Intensity_NM	AL139254.1	LRTvs_no_gene_coef					0.104711	2.63	1	4934
Intensity_NM	CAMK2N1	Age		-0.00084			0.0913671	2.85	1
Intensity_NM	CAMK2N1	E4carrier	Yes	0.00201			0.807053	0.06	1
Intensity_NM	CAMK2N1	Sex	M	0.01384			0.166345	1.92	1
Intensity_NM	CAMK2N1	YRI		-0.0173			0.149984	2.07	1
Intensity_NM	CAMK2N1	CAMK2N1		-0.00161	1	0.821428	0.465851	0.53	1
Intensity_NM	CAMK2N1	LRTvs_no_gene_coef					0.466525	0.53	1	4932.95
Intensity_NM	MUL1	Age		-0.00084			0.0920999	2.84	1
Intensity_NM	MUL1	E4carrier	Yes	0.00209			0.7989	0.06	1
Intensity_NM	MUL1	Sex	M	0.01361			0.172647	1.86	1
Intensity_NM	MUL1	YRI		-0.01737			0.147905	2.09	1
Intensity_NM	MUL1	MUL1		-0.0022	1	0.900957	0.632484	0.23	1
Intensity_NM	MUL1	LRTvs_no_gene_coef					0.625182	0.24	1	4932.8
Intensity_NM	FAM43B	Age		-0.00085			0.0875422	2.92	1
Intensity_NM	FAM43B	E4carrier	Yes	0.002			0.807147	0.06	1
Intensity_NM	FAM43B	Sex	M	0.01378			0.165953	1.92	1
Intensity_NM	FAM43B	YRI		-0.01716			0.151526	2.06	1
Intensity_NM	FAM43B	FAM43B		-0.01798	1	0.005925	8.95837e-05	15.34	1
Intensity_NM	FAM43B	LRTvs_no_gene_coef					8.92803e-05	15.35	1	4940.36
Intensity_NM	CDA	Age		-0.00083			0.0934156	2.81	1
Intensity_NM	CDA	E4carrier	Yes	0.00211			0.798179	0.07	1
Intensity_NM	CDA	Sex	M	0.01353			0.17577	1.83	1
Intensity_NM	CDA	YRI		-0.01743			0.146998	2.1	1
Intensity_NM	CDA	CDA		-0.00584	1	0.950344	0.792713	0.07	1
Intensity_NM	CDA	LRTvs_no_gene_coef					0.799923	0.06	1	4932.71
Intensity_NM	PINK1	Age		-0.00085			0.0852554	2.96	1
Intensity_NM	PINK1	E4carrier	Yes	0.00227			0.782536	0.08	1
Intensity_NM	PINK1	Sex	M	0.01412			0.15722	2	1
Intensity_NM	PINK1	YRI		-0.01716			0.152693	2.05	1
Intensity_NM	PINK1	PINK1		-0.00336	1	0.45987	0.0936547	2.81	1
Intensity_NM	PINK1	LRTvs_no_gene_coef					0.092913	2.82	1	4934.09
Intensity_NM	PINK1.AS	Age		-0.00083			0.094219	2.8	1
Intensity_NM	PINK1.AS	E4carrier	Yes	0.00208			0.800379	0.06	1
Intensity_NM	PINK1.AS	Sex	M	0.01352			0.175812	1.83	1
Intensity_NM	PINK1.AS	YRI		-0.01745			0.14636	2.11	1
Intensity_NM	PINK1.AS	PINK1.AS		0.02586	1	0.771868	0.375833	0.78	1
Intensity_NM	PINK1.AS	LRTvs_no_gene_coef					0.375625	0.78	1	4933.07
Intensity_NM	DDOST	Age		-0.00084			0.0924725	2.83	1
Intensity_NM	DDOST	E4carrier	Yes	0.0022			0.789403	0.07	1
Intensity_NM	DDOST	Sex	M	0.01359			0.173079	1.86	1
Intensity_NM	DDOST	YRI		-0.01741			0.146826	2.1	1
Intensity_NM	DDOST	DDOST		-0.00751	1	0.664924	0.241223	1.37	1
Intensity_NM	DDOST	LRTvs_no_gene_coef					0.239093	1.39	1	4933.37
Intensity_NM	KIF17	Age		-0.00083			0.0931812	2.82	1
Intensity_NM	KIF17	E4carrier	Yes	0.00209			0.799481	0.06	1
Intensity_NM	KIF17	Sex	M	0.01355			0.174884	1.84	1
Intensity_NM	KIF17	YRI		-0.01742			0.146944	2.1	1
Intensity_NM	KIF17	KIF17		0.00107	1	0.981061	0.909306	0.01	1
Intensity_NM	KIF17	LRTvs_no_gene_coef					0.902696	0.01	1	4932.69
Intensity_NM	SH2D5	Age		-0.00083			0.0947213	2.79	1
Intensity_NM	SH2D5	E4carrier	Yes	0.00207			0.802046	0.06	1
Intensity_NM	SH2D5	Sex	M	0.01356			0.174938	1.84	1
Intensity_NM	SH2D5	YRI		-0.01744			0.147014	2.1	1
Intensity_NM	SH2D5	SH2D5		-0.00969	1	0.826803	0.475974	0.51	1
Intensity_NM	SH2D5	LRTvs_no_gene_coef					0.480161	0.5	1	4932.93
Intensity_NM	HP1BP3	Age		-0.00083			0.0932698	2.82	1
Intensity_NM	HP1BP3	E4carrier	Yes	0.00209			0.799687	0.06	1
Intensity_NM	HP1BP3	Sex	M	0.01354			0.175596	1.83	1
Intensity_NM	HP1BP3	YRI		-0.01744			0.147004	2.1	1
Intensity_NM	HP1BP3	HP1BP3		0.00086	1	0.947605	0.781881	0.08	1
Intensity_NM	HP1BP3	LRTvs_no_gene_coef					0.79115	0.07	1	4932.72
Intensity_NM	EIF4G3	Age		-0.00083			0.0938459	2.81	1
Intensity_NM	EIF4G3	E4carrier	Yes	0.00212			0.797199	0.07	1
Intensity_NM	EIF4G3	Sex	M	0.01352			0.176122	1.83	1
Intensity_NM	EIF4G3	YRI		-0.01755			0.144199	2.13	1
Intensity_NM	EIF4G3	EIF4G3		0.00218	1	0.828068	0.478372	0.5	1
Intensity_NM	EIF4G3	LRTvs_no_gene_coef					0.479138	0.5	1	4932.93
Intensity_NM	AL031005.2	Age		-0.00083			0.0933374	2.82	1
Intensity_NM	AL031005.2	E4carrier	Yes	0.0021			0.798403	0.07	1
Intensity_NM	AL031005.2	Sex	M	0.01353			0.175701	1.83	1
Intensity_NM	AL031005.2	YRI		-0.01741			0.147348	2.1	1
Intensity_NM	AL031005.2	AL031005.2		-0.06936	1	0.796781	0.423693	0.64	1
Intensity_NM	AL031005.2	LRTvs_no_gene_coef					0.423847	0.64	1	4933
Intensity_NM	ECE1	Age		-0.00084			0.0926444	2.83	1
Intensity_NM	ECE1	E4carrier	Yes	0.00209			0.799177	0.06	1
Intensity_NM	ECE1	Sex	M	0.01357			0.174071	1.85	1
Intensity_NM	ECE1	YRI		-0.01742			0.147019	2.1	1
Intensity_NM	ECE1	ECE1		0.00348	1	0.91263	0.666847	0.19	1
Intensity_NM	ECE1	LRTvs_no_gene_coef					0.663029	0.19	1	4932.78
Intensity_NM	NBPF3	Age		-0.00083			0.0937665	2.81	1
Intensity_NM	NBPF3	E4carrier	Yes	0.00206			0.801322	0.06	1
Intensity_NM	NBPF3	Sex	M	0.01362			0.171295	1.87	1
Intensity_NM	NBPF3	YRI		-0.01729			0.148573	2.09	1
Intensity_NM	NBPF3	NBPF3		-0.0186	1	0.577835	0.162743	1.95	1
Intensity_NM	NBPF3	LRTvs_no_gene_coef					0.158932	1.98	1	4933.67
Intensity_NM	ALPL	Age		-0.00084			0.0920879	2.84	1
Intensity_NM	ALPL	E4carrier	Yes	0.0021			0.798248	0.07	1
Intensity_NM	ALPL	Sex	M	0.01361			0.172723	1.86	1
Intensity_NM	ALPL	YRI		-0.01757			0.143561	2.14	1
Intensity_NM	ALPL	ALPL		0.02302	1	0.298111	0.034238	4.48	1
Intensity_NM	ALPL	LRTvs_no_gene_coef					0.0341851	4.49	1	4934.92
Intensity_NM	RAP1GAP	Age		-0.00084			0.0929389	2.82	1
Intensity_NM	RAP1GAP	E4carrier	Yes	0.00192			0.815852	0.05	1
Intensity_NM	RAP1GAP	Sex	M	0.01372			0.170804	1.88	1
Intensity_NM	RAP1GAP	YRI		-0.01697			0.158827	1.99	1
Intensity_NM	RAP1GAP	RAP1GAP		-0.01266	1	0.00449055	6.27891e-05	16.02	1
Intensity_NM	RAP1GAP	LRTvs_no_gene_coef					6.55236e-05	15.94	1	4940.65
Intensity_NM	USP48	Age		-0.00083			0.0936795	2.81	1
Intensity_NM	USP48	E4carrier	Yes	0.00207			0.801578	0.06	1
Intensity_NM	USP48	Sex	M	0.0136			0.173576	1.85	1
Intensity_NM	USP48	YRI		-0.0174			0.147863	2.09	1
Intensity_NM	USP48	USP48		-0.00233	1	0.895994	0.618033	0.25	1
Intensity_NM	USP48	LRTvs_no_gene_coef					0.622216	0.24	1	4932.8
Intensity_NM	LDLRAD2	Age		-0.00084			0.0901082	2.87	1
Intensity_NM	LDLRAD2	E4carrier	Yes	0.00214			0.794946	0.07	1
Intensity_NM	LDLRAD2	Sex	M	0.01371			0.170615	1.88	1
Intensity_NM	LDLRAD2	YRI		-0.01739			0.148615	2.09	1
Intensity_NM	LDLRAD2	LDLRAD2		-0.0924	1	0.482732	0.104886	2.63	1
Intensity_NM	LDLRAD2	LRTvs_no_gene_coef					0.106242	2.61	1	4933.99
Intensity_NM	HSPG2	Age		-0.00083			0.095531	2.78	1
Intensity_NM	HSPG2	E4carrier	Yes	0.00204			0.804044	0.06	1
Intensity_NM	HSPG2	Sex	M	0.0135			0.176515	1.83	1
Intensity_NM	HSPG2	YRI		-0.01741			0.147383	2.1	1
Intensity_NM	HSPG2	HSPG2		0.0262	1	0.621177	0.200239	1.64	1
Intensity_NM	HSPG2	LRTvs_no_gene_coef					0.200379	1.64	1	4933.5
Intensity_NM	LINC01635	Age		-0.00083			0.0936075	2.81	1
Intensity_NM	LINC01635	E4carrier	Yes	0.00208			0.800409	0.06	1
Intensity_NM	LINC01635	Sex	M	0.01354			0.175372	1.84	1
Intensity_NM	LINC01635	YRI		-0.0174			0.147697	2.1	1
Intensity_NM	LINC01635	LINC01635		0.02488	1	0.937832	0.754326	0.1	1
Intensity_NM	LINC01635	LRTvs_no_gene_coef					0.757776	0.1	1	4932.73
Intensity_NM	LINC00339	Age		-0.00084			0.0916999	2.84	1
Intensity_NM	LINC00339	E4carrier	Yes	0.00206			0.801833	0.06	1
Intensity_NM	LINC00339	Sex	M	0.01354			0.1748	1.84	1
Intensity_NM	LINC00339	YRI		-0.01728			0.149886	2.07	1
Intensity_NM	LINC00339	LINC00339		0.01564	1	0.541207	0.139464	2.18	1
Intensity_NM	LINC00339	LRTvs_no_gene_coef					0.138291	2.2	1	4933.78
Intensity_NM	CDC42	Age		-0.00086			0.0827048	3.01	1
Intensity_NM	CDC42	E4carrier	Yes	0.00227			0.781498	0.08	1
Intensity_NM	CDC42	Sex	M	0.01406			0.156054	2.01	1
Intensity_NM	CDC42	YRI		-0.01746			0.143102	2.14	1
Intensity_NM	CDC42	CDC42		-0.0064	1	0.0594944	0.00217742	9.39	1
Intensity_NM	CDC42	LRTvs_no_gene_coef					0.00210176	9.46	1	4937.41
[truncated: 140,466 more rows]

## Sheet: NM proportion-expression LMM
Sign convention note: Positive NM-gene coefficients signify more NM-positive pixels within spots with increasing expression; negative coefficient signifies fewer NM pixels with increasing expression
Spot-level NM measurement	Gene Symbol	Model Variable	Group coefficient applies to, if any	Model Coefficient for Variable	Bonferroni-corrected p-value for gene association	FDR-corrected p-value for gene association	p value	Chisq Test Stat	Degrees of Freedom	log Likelihood (compared to model without gene variable); LRTvs_no_gene_coef rows only
Prop_NM	AL627309.1	Age		0.00021			0.393251	0.73	1
Prop_NM	AL627309.1	E4carrier	Yes	0.00565			0.167053	1.91	1
Prop_NM	AL627309.1	Sex	M	-0.00414			0.404607	0.69	1
Prop_NM	AL627309.1	YRI		-0.00729			0.202505	1.62	1
Prop_NM	AL627309.1	AL627309.1		-0.01912	1	0.796952	0.416953	0.66	1
Prop_NM	AL627309.1	LRTvs_no_gene_coef					0.410267	0.68	1	5814.83
Prop_NM	AL627309.5	Age		0.0002			0.402027	0.7	1
Prop_NM	AL627309.5	E4carrier	Yes	0.00565			0.170298	1.88	1
Prop_NM	AL627309.5	Sex	M	-0.00416			0.405588	0.69	1
Prop_NM	AL627309.5	YRI		-0.00735			0.202919	1.62	1
Prop_NM	AL627309.5	AL627309.5		0.02175	1	0.556151	0.150539	2.07	1
Prop_NM	AL627309.5	LRTvs_no_gene_coef					0.156951	2	1	5815.49
Prop_NM	LINC01409	Age		0.0002			0.399297	0.71	1
Prop_NM	LINC01409	E4carrier	Yes	0.00562			0.171048	1.87	1
Prop_NM	LINC01409	Sex	M	-0.00406			0.41548	0.66	1
Prop_NM	LINC01409	YRI		-0.00732			0.202622	1.62	1
Prop_NM	LINC01409	LINC01409		-0.00644	1	0.879503	0.602344	0.27	1
Prop_NM	LINC01409	LRTvs_no_gene_coef					0.614416	0.25	1	5814.62
Prop_NM	FAM87B	Age		0.00021			0.396617	0.72	1
Prop_NM	FAM87B	E4carrier	Yes	0.00563			0.169403	1.89	1
Prop_NM	FAM87B	Sex	M	-0.00408			0.411699	0.67	1
Prop_NM	FAM87B	YRI		-0.0073			0.203251	1.62	1
Prop_NM	FAM87B	FAM87B		0.0087	1	0.98057	0.929196	0.01	1
Prop_NM	FAM87B	LRTvs_no_gene_coef					0.931233	0.01	1	5814.49
Prop_NM	LINC01128	Age		0.00022			0.36437	0.82	1
Prop_NM	LINC01128	E4carrier	Yes	0.00566			0.164008	1.94	1
Prop_NM	LINC01128	Sex	M	-0.00421			0.393201	0.73	1
Prop_NM	LINC01128	YRI		-0.00722			0.204206	1.61	1
Prop_NM	LINC01128	LINC01128		0.01909	1	0.0107099	0.000405964	12.5	1
Prop_NM	LINC01128	LRTvs_no_gene_coef					0.000392416	12.57	1	5820.77
Prop_NM	LINC00115	Age		0.0002			0.397664	0.72	1
Prop_NM	LINC00115	E4carrier	Yes	0.00562			0.170076	1.88	1
Prop_NM	LINC00115	Sex	M	-0.00408			0.411638	0.67	1
Prop_NM	LINC00115	YRI		-0.00728			0.204135	1.61	1
Prop_NM	LINC00115	LINC00115		0.00892	1	0.936555	0.779174	0.08	1
Prop_NM	LINC00115	LRTvs_no_gene_coef					0.777042	0.08	1	5814.53
Prop_NM	FAM41C	Age		0.00021			0.393884	0.73	1
Prop_NM	FAM41C	E4carrier	Yes	0.00571			0.164057	1.94	1
Prop_NM	FAM41C	Sex	M	-0.00414			0.406107	0.69	1
Prop_NM	FAM41C	YRI		-0.0073			0.203222	1.62	1
Prop_NM	FAM41C	FAM41C		0.04206	1	0.647056	0.212459	1.55	1
Prop_NM	FAM41C	LRTvs_no_gene_coef					0.213373	1.55	1	5815.26
Prop_NM	AL645608.4	Age		0.0002			0.403372	0.7	1
Prop_NM	AL645608.4	E4carrier	Yes	0.00585			0.150178	2.07	1
Prop_NM	AL645608.4	Sex	M	-0.00421			0.393888	0.73	1
Prop_NM	AL645608.4	YRI		-0.00752			0.186549	1.74	1
Prop_NM	AL645608.4	AL645608.4		1.95932	1	0.00818539	0.000288198	13.15	1
Prop_NM	AL645608.4	LRTvs_no_gene_coef					0.000282165	13.19	1	5821.08
Prop_NM	LINC02593	Age		0.0002			0.399539	0.71	1
Prop_NM	LINC02593	E4carrier	Yes	0.00566			0.168017	1.9	1
Prop_NM	LINC02593	Sex	M	-0.00405			0.416498	0.66	1
Prop_NM	LINC02593	YRI		-0.00726			0.205929	1.6	1
Prop_NM	LINC02593	LINC02593		0.00958	1	0.802223	0.425776	0.63	1
Prop_NM	LINC02593	LRTvs_no_gene_coef					0.430434	0.62	1	5814.8
Prop_NM	SAMD11	Age		0.00022			0.378336	0.78	1
Prop_NM	SAMD11	E4carrier	Yes	0.00564			0.172052	1.86	1
Prop_NM	SAMD11	Sex	M	-0.0044			0.37985	0.77	1
Prop_NM	SAMD11	YRI		-0.00735			0.203534	1.62	1
Prop_NM	SAMD11	SAMD11		0.00998	1	0.0776676	0.00602258	7.54	1
Prop_NM	SAMD11	LRTvs_no_gene_coef					0.00633761	7.45	1	5818.22
Prop_NM	NOC2L	Age		0.0002			0.401779	0.7	1
Prop_NM	NOC2L	E4carrier	Yes	0.00564			0.168772	1.89	1
Prop_NM	NOC2L	Sex	M	-0.00407			0.413689	0.67	1
Prop_NM	NOC2L	YRI		-0.00727			0.205229	1.6	1
Prop_NM	NOC2L	NOC2L		0.00411	1	0.551174	0.147061	2.1	1
Prop_NM	NOC2L	LRTvs_no_gene_coef					0.147666	2.1	1	5815.54
Prop_NM	KLHL17	Age		0.00021			0.394728	0.72	1
Prop_NM	KLHL17	E4carrier	Yes	0.00563			0.169099	1.89	1
Prop_NM	KLHL17	Sex	M	-0.00408			0.412021	0.67	1
Prop_NM	KLHL17	YRI		-0.00731			0.201991	1.63	1
Prop_NM	KLHL17	KLHL17		0.00339	1	0.90496	0.671388	0.18	1
Prop_NM	KLHL17	LRTvs_no_gene_coef					0.663995	0.19	1	5814.58
Prop_NM	PLEKHN1	Age		0.00021			0.382379	0.76	1
Prop_NM	PLEKHN1	E4carrier	Yes	0.0057			0.162915	1.95	1
Prop_NM	PLEKHN1	Sex	M	-0.00411			0.407562	0.69	1
Prop_NM	PLEKHN1	YRI		-0.00736			0.198044	1.66	1
Prop_NM	PLEKHN1	PLEKHN1		0.18444	1	0.747204	0.323224	0.98	1
Prop_NM	PLEKHN1	LRTvs_no_gene_coef					0.317203	1	1	5814.99
Prop_NM	PERM1	Age		0.00021			0.39595	0.72	1
Prop_NM	PERM1	E4carrier	Yes	0.00562			0.169888	1.88	1
Prop_NM	PERM1	Sex	M	-0.00409			0.410391	0.68	1
Prop_NM	PERM1	YRI		-0.00729			0.203383	1.62	1
Prop_NM	PERM1	PERM1		-0.09692	1	0.924655	0.737665	0.11	1
Prop_NM	PERM1	LRTvs_no_gene_coef					0.729489	0.12	1	5814.55
Prop_NM	AL645608.7	Age		0.00021			0.395706	0.72	1
Prop_NM	AL645608.7	E4carrier	Yes	0.00563			0.169606	1.89	1
Prop_NM	AL645608.7	Sex	M	-0.00409			0.410762	0.68	1
Prop_NM	AL645608.7	YRI		-0.00728			0.204421	1.61	1
Prop_NM	AL645608.7	AL645608.7		-0.00667	1	0.934198	0.769581	0.09	1
Prop_NM	AL645608.7	LRTvs_no_gene_coef					0.773042	0.08	1	5814.53
Prop_NM	HES4	Age		0.00021			0.396856	0.72	1
Prop_NM	HES4	E4carrier	Yes	0.00563			0.169829	1.88	1
Prop_NM	HES4	Sex	M	-0.00409			0.41052	0.68	1
Prop_NM	HES4	YRI		-0.00733			0.201551	1.63	1
Prop_NM	HES4	HES4		0.00046	1	0.963424	0.864966	0.03	1
Prop_NM	HES4	LRTvs_no_gene_coef					0.863487	0.03	1	5814.5
Prop_NM	ISG15	Age		0.0002			0.401866	0.7	1
Prop_NM	ISG15	E4carrier	Yes	0.00575			0.159325	1.98	1
Prop_NM	ISG15	Sex	M	-0.00407			0.411441	0.67	1
Prop_NM	ISG15	YRI		-0.00733			0.199611	1.65	1
Prop_NM	ISG15	ISG15		-0.00289	1	0.781197	0.382645	0.76	1
Prop_NM	ISG15	LRTvs_no_gene_coef					0.371316	0.8	1	5814.89
Prop_NM	AGRN	Age		0.00021			0.391749	0.73	1
Prop_NM	AGRN	E4carrier	Yes	0.00562			0.173185	1.86	1
Prop_NM	AGRN	Sex	M	-0.00421			0.400798	0.71	1
Prop_NM	AGRN	YRI		-0.0073			0.207116	1.59	1
Prop_NM	AGRN	AGRN		-0.02125	1	0.135832	0.0138316	6.06	1
Prop_NM	AGRN	LRTvs_no_gene_coef					0.0146206	5.96	1	5817.47
Prop_NM	C1orf159	Age		0.0002			0.399853	0.71	1
Prop_NM	C1orf159	E4carrier	Yes	0.00561			0.171161	1.87	1
Prop_NM	C1orf159	Sex	M	-0.00408			0.412204	0.67	1
Prop_NM	C1orf159	YRI		-0.00732			0.201754	1.63	1
Prop_NM	C1orf159	C1orf159		-0.00562	1	0.864628	0.565337	0.33	1
Prop_NM	C1orf159	LRTvs_no_gene_coef					0.564955	0.33	1	5814.66
Prop_NM	AL390719.3	Age		0.00021			0.396526	0.72	1
Prop_NM	AL390719.3	E4carrier	Yes	0.00563			0.169235	1.89	1
Prop_NM	AL390719.3	Sex	M	-0.00409			0.411541	0.67	1
Prop_NM	AL390719.3	YRI		-0.0073			0.203313	1.62	1
Prop_NM	AL390719.3	AL390719.3		-0.0288	1	0.973194	0.901888	0.02	1
Prop_NM	AL390719.3	LRTvs_no_gene_coef					0.900474	0.02	1	5814.5
Prop_NM	TNFRSF18	Age		0.00021			0.395808	0.72	1
Prop_NM	TNFRSF18	E4carrier	Yes	0.00566			0.167329	1.91	1
Prop_NM	TNFRSF18	Sex	M	-0.00411			0.408338	0.68	1
Prop_NM	TNFRSF18	YRI		-0.00732			0.201902	1.63	1
Prop_NM	TNFRSF18	TNFRSF18		-0.04436	1	0.743164	0.318467	1	1
Prop_NM	TNFRSF18	LRTvs_no_gene_coef					0.319424	0.99	1	5814.99
Prop_NM	TNFRSF4	Age		0.00021			0.39404	0.73	1
Prop_NM	TNFRSF4	E4carrier	Yes	0.0056			0.171632	1.87	1
Prop_NM	TNFRSF4	Sex	M	-0.00409			0.4113	0.68	1
Prop_NM	TNFRSF4	YRI		-0.00729			0.203465	1.62	1
Prop_NM	TNFRSF4	TNFRSF4		-0.085	1	0.629396	0.196932	1.66	1
Prop_NM	TNFRSF4	LRTvs_no_gene_coef					0.196201	1.67	1	5815.33
Prop_NM	SDF4	Age		0.0002			0.398694	0.71	1
Prop_NM	SDF4	E4carrier	Yes	0.00562			0.170315	1.88	1
Prop_NM	SDF4	Sex	M	-0.00407			0.413646	0.67	1
Prop_NM	SDF4	YRI		-0.00728			0.204257	1.61	1
Prop_NM	SDF4	SDF4		0.00067	1	0.942229	0.797731	0.07	1
Prop_NM	SDF4	LRTvs_no_gene_coef					0.79674	0.07	1	5814.52
Prop_NM	B3GALT6	Age		0.00021			0.388463	0.74	1
Prop_NM	B3GALT6	E4carrier	Yes	0.00572			0.161363	1.96	1
Prop_NM	B3GALT6	Sex	M	-0.00412			0.406132	0.69	1
Prop_NM	B3GALT6	YRI		-0.00721			0.207119	1.59	1
Prop_NM	B3GALT6	B3GALT6		0.00871	1	0.148019	0.0156161	5.85	1
Prop_NM	B3GALT6	LRTvs_no_gene_coef					0.0153193	5.88	1	5817.43
Prop_NM	C1QTNF12	Age		0.00021			0.396475	0.72	1
Prop_NM	C1QTNF12	E4carrier	Yes	0.00562			0.170589	1.88	1
Prop_NM	C1QTNF12	Sex	M	-0.0041			0.410281	0.68	1
Prop_NM	C1QTNF12	YRI		-0.00727			0.204796	1.61	1
Prop_NM	C1QTNF12	C1QTNF12		0.0176	1	0.85923	0.550951	0.36	1
Prop_NM	C1QTNF12	LRTvs_no_gene_coef					0.55064	0.36	1	5814.67
Prop_NM	UBE2J2	Age		0.0002			0.41056	0.68	1
Prop_NM	UBE2J2	E4carrier	Yes	0.00556			0.177958	1.81	1
Prop_NM	UBE2J2	Sex	M	-0.00387			0.439575	0.6	1
Prop_NM	UBE2J2	YRI		-0.00717			0.213501	1.55	1
Prop_NM	UBE2J2	UBE2J2		0.00932	1	0.116127	0.0108918	6.48	1
Prop_NM	UBE2J2	LRTvs_no_gene_coef					0.0113576	6.41	1	5817.69
Prop_NM	LINC01786	Age		0.00021			0.396873	0.72	1
Prop_NM	LINC01786	E4carrier	Yes	0.00564			0.168885	1.89	1
Prop_NM	LINC01786	Sex	M	-0.00409			0.410708	0.68	1
Prop_NM	LINC01786	YRI		-0.0073			0.203295	1.62	1
Prop_NM	LINC01786	LINC01786		-0.04507	1	0.928601	0.751941	0.1	1
Prop_NM	LINC01786	LRTvs_no_gene_coef					0.750422	0.1	1	5814.54
Prop_NM	SCNN1D	Age		0.00021			0.392571	0.73	1
Prop_NM	SCNN1D	E4carrier	Yes	0.00567			0.167704	1.9	1
Prop_NM	SCNN1D	Sex	M	-0.00419			0.400594	0.71	1
Prop_NM	SCNN1D	YRI		-0.00741			0.197924	1.66	1
Prop_NM	SCNN1D	SCNN1D		0.01103	1	0.759688	0.343775	0.9	1
Prop_NM	SCNN1D	LRTvs_no_gene_coef					0.351078	0.87	1	5814.92
Prop_NM	ACAP3	Age		0.00021			0.396886	0.72	1
Prop_NM	ACAP3	E4carrier	Yes	0.00564			0.168929	1.89	1
Prop_NM	ACAP3	Sex	M	-0.00409			0.410846	0.68	1
Prop_NM	ACAP3	YRI		-0.0073			0.203046	1.62	1
Prop_NM	ACAP3	ACAP3		0.00063	1	0.964655	0.871187	0.03	1
Prop_NM	ACAP3	LRTvs_no_gene_coef					0.868987	0.03	1	5814.5
Prop_NM	PUSL1	Age		0.00021			0.396789	0.72	1
Prop_NM	PUSL1	E4carrier	Yes	0.00567			0.166292	1.92	1
Prop_NM	PUSL1	Sex	M	-0.0041			0.410289	0.68	1
Prop_NM	PUSL1	YRI		-0.00734			0.200796	1.64	1
Prop_NM	PUSL1	PUSL1		-0.00521	1	0.816266	0.452683	0.56	1
Prop_NM	PUSL1	LRTvs_no_gene_coef					0.45227	0.56	1	5814.77
Prop_NM	INTS11	Age		0.0002			0.407011	0.69	1
Prop_NM	INTS11	E4carrier	Yes	0.00573			0.163311	1.94	1
Prop_NM	INTS11	Sex	M	-0.00403			0.418796	0.65	1
Prop_NM	INTS11	YRI		-0.00738			0.199237	1.65	1
Prop_NM	INTS11	INTS11		0.00488	1	0.501526	0.121073	2.4	1
Prop_NM	INTS11	LRTvs_no_gene_coef					0.123445	2.37	1	5815.68
Prop_NM	CPTP	Age		0.00021			0.397448	0.72	1
Prop_NM	CPTP	E4carrier	Yes	0.00564			0.168729	1.89	1
Prop_NM	CPTP	Sex	M	-0.00405			0.416379	0.66	1
Prop_NM	CPTP	YRI		-0.00729			0.203855	1.61	1
Prop_NM	CPTP	CPTP		0.00362	1	0.784818	0.388376	0.74	1
Prop_NM	CPTP	LRTvs_no_gene_coef					0.390282	0.74	1	5814.86
Prop_NM	TAS1R3	Age		0.00021			0.396561	0.72	1
Prop_NM	TAS1R3	E4carrier	Yes	0.00563			0.169331	1.89	1
Prop_NM	TAS1R3	Sex	M	-0.00409			0.411309	0.68	1
Prop_NM	TAS1R3	YRI		-0.0073			0.203217	1.62	1
Prop_NM	TAS1R3	TAS1R3		-0.00379	1	0.989891	0.963181	0	1
Prop_NM	TAS1R3	LRTvs_no_gene_coef					0.953943	0	1	5814.49
Prop_NM	DVL1	Age		0.00021			0.397204	0.72	1
Prop_NM	DVL1	E4carrier	Yes	0.00563			0.169544	1.89	1
Prop_NM	DVL1	Sex	M	-0.00408			0.412674	0.67	1
Prop_NM	DVL1	YRI		-0.00731			0.202792	1.62	1
Prop_NM	DVL1	DVL1		0.00068	1	0.955366	0.839311	0.04	1
Prop_NM	DVL1	LRTvs_no_gene_coef					0.8455	0.04	1	5814.51
Prop_NM	MXRA8	Age		0.00021			0.395064	0.72	1
Prop_NM	MXRA8	E4carrier	Yes	0.00559			0.173556	1.85	1
Prop_NM	MXRA8	Sex	M	-0.00407			0.414097	0.67	1
Prop_NM	MXRA8	YRI		-0.00731			0.20325	1.62	1
Prop_NM	MXRA8	MXRA8		-0.00904	1	0.818326	0.457486	0.55	1
Prop_NM	MXRA8	LRTvs_no_gene_coef					0.46333	0.54	1	5814.76
Prop_NM	AURKAIP1	Age		0.00021			0.389154	0.74	1
Prop_NM	AURKAIP1	E4carrier	Yes	0.00553			0.180691	1.79	1
Prop_NM	AURKAIP1	Sex	M	-0.00438			0.382682	0.76	1
Prop_NM	AURKAIP1	YRI		-0.0072			0.212937	1.55	1
Prop_NM	AURKAIP1	AURKAIP1		0.00493	1	0.175772	0.0205205	5.37	1
Prop_NM	AURKAIP1	LRTvs_no_gene_coef					0.0215559	5.28	1	5817.13
Prop_NM	CCNL2	Age		0.00021			0.394388	0.73	1
Prop_NM	CCNL2	E4carrier	Yes	0.00567			0.166097	1.92	1
Prop_NM	CCNL2	Sex	M	-0.00412			0.407356	0.69	1
Prop_NM	CCNL2	YRI		-0.00732			0.201329	1.63	1
Prop_NM	CCNL2	CCNL2		0.00166	1	0.899778	0.656044	0.2	1
Prop_NM	CCNL2	LRTvs_no_gene_coef					0.643049	0.21	1	5814.6
Prop_NM	MRPL20.AS1	Age		0.00021			0.394126	0.73	1
Prop_NM	MRPL20.AS1	E4carrier	Yes	0.0056			0.171058	1.87	1
Prop_NM	MRPL20.AS1	Sex	M	-0.00406			0.414496	0.67	1
Prop_NM	MRPL20.AS1	YRI		-0.0073			0.202702	1.62	1
Prop_NM	MRPL20.AS1	MRPL20.AS1		-0.00443	1	0.857697	0.549125	0.36	1
Prop_NM	MRPL20.AS1	LRTvs_no_gene_coef					0.543172	0.37	1	5814.67
Prop_NM	MRPL20	Age		0.00021			0.390845	0.74	1
Prop_NM	MRPL20	E4carrier	Yes	0.00561			0.171506	1.87	1
Prop_NM	MRPL20	Sex	M	-0.00419			0.40024	0.71	1
Prop_NM	MRPL20	YRI		-0.00742			0.196605	1.67	1
Prop_NM	MRPL20	MRPL20		0.00251	1	0.620384	0.19082	1.71	1
Prop_NM	MRPL20	LRTvs_no_gene_coef					0.193697	1.69	1	5815.33
Prop_NM	AL391244.2	Age		0.00021			0.396442	0.72	1
Prop_NM	AL391244.2	E4carrier	Yes	0.00563			0.169346	1.89	1
Prop_NM	AL391244.2	Sex	M	-0.00404			0.416324	0.66	1
Prop_NM	AL391244.2	YRI		-0.0073			0.203445	1.62	1
Prop_NM	AL391244.2	AL391244.2		-0.01979	1	0.798757	0.42037	0.65	1
Prop_NM	AL391244.2	LRTvs_no_gene_coef					0.421542	0.65	1	5814.81
Prop_NM	ANKRD65	Age		0.00021			0.39608	0.72	1
Prop_NM	ANKRD65	E4carrier	Yes	0.00563			0.168821	1.89	1
Prop_NM	ANKRD65	Sex	M	-0.00408			0.411551	0.67	1
Prop_NM	ANKRD65	YRI		-0.00733			0.201171	1.63	1
Prop_NM	ANKRD65	ANKRD65		-0.00246	1	0.936717	0.780147	0.08	1
Prop_NM	ANKRD65	LRTvs_no_gene_coef					0.770251	0.09	1	5814.53
Prop_NM	TMEM88B	Age		0.0002			0.401565	0.7	1
Prop_NM	TMEM88B	E4carrier	Yes	0.00564			0.168622	1.9	1
Prop_NM	TMEM88B	Sex	M	-0.00404			0.416719	0.66	1
Prop_NM	TMEM88B	YRI		-0.00726			0.205457	1.6	1
Prop_NM	TMEM88B	TMEM88B		-0.10179	1	0.90721	0.679139	0.17	1
Prop_NM	TMEM88B	LRTvs_no_gene_coef					0.673049	0.18	1	5814.58
Prop_NM	VWA1	Age		0.00021			0.391249	0.74	1
Prop_NM	VWA1	E4carrier	Yes	0.00561			0.172908	1.86	1
Prop_NM	VWA1	Sex	M	-0.004			0.422913	0.64	1
Prop_NM	VWA1	YRI		-0.00708			0.218886	1.51	1
Prop_NM	VWA1	VWA1		-0.01346	1	0.0962645	0.00828155	6.97	1
Prop_NM	VWA1	LRTvs_no_gene_coef					0.00850509	6.92	1	5817.95
Prop_NM	ATAD3C	Age		0.0002			0.401879	0.7	1
Prop_NM	ATAD3C	E4carrier	Yes	0.00562			0.169876	1.88	1
Prop_NM	ATAD3C	Sex	M	-0.00407			0.413645	0.67	1
Prop_NM	ATAD3C	YRI		-0.00723			0.207402	1.59	1
Prop_NM	ATAD3C	ATAD3C		-0.00978	1	0.828497	0.48065	0.5	1
Prop_NM	ATAD3C	LRTvs_no_gene_coef					0.479034	0.5	1	5814.74
Prop_NM	ATAD3B	Age		0.00021			0.394554	0.72	1
Prop_NM	ATAD3B	E4carrier	Yes	0.00562			0.169605	1.89	1
Prop_NM	ATAD3B	Sex	M	-0.00412			0.406813	0.69	1
Prop_NM	ATAD3B	YRI		-0.0073			0.202685	1.62	1
Prop_NM	ATAD3B	ATAD3B		-0.00316	1	0.905253	0.673484	0.18	1
Prop_NM	ATAD3B	LRTvs_no_gene_coef					0.666608	0.19	1	5814.58
Prop_NM	ATAD3A	Age		0.00021			0.396607	0.72	1
Prop_NM	ATAD3A	E4carrier	Yes	0.00563			0.169083	1.89	1
Prop_NM	ATAD3A	Sex	M	-0.00408			0.411654	0.67	1
Prop_NM	ATAD3A	YRI		-0.0073			0.202599	1.62	1
Prop_NM	ATAD3A	ATAD3A		0.00136	1	0.94111	0.793071	0.07	1
Prop_NM	ATAD3A	LRTvs_no_gene_coef					0.783984	0.08	1	5814.53
Prop_NM	TMEM240	Age		0.00021			0.39479	0.72	1
Prop_NM	TMEM240	E4carrier	Yes	0.00559			0.172724	1.86	1
Prop_NM	TMEM240	Sex	M	-0.00405			0.415662	0.66	1
Prop_NM	TMEM240	YRI		-0.0073			0.20365	1.62	1
Prop_NM	TMEM240	TMEM240		0.00381	1	0.813635	0.44763	0.58	1
Prop_NM	TMEM240	LRTvs_no_gene_coef					0.451729	0.57	1	5814.77
Prop_NM	SSU72	Age		0.00021			0.394237	0.73	1
Prop_NM	SSU72	E4carrier	Yes	0.00566			0.169367	1.89	1
Prop_NM	SSU72	Sex	M	-0.00414			0.406885	0.69	1
Prop_NM	SSU72	YRI		-0.0075			0.192987	1.69	1
Prop_NM	SSU72	SSU72		0.00301	1	0.499059	0.119814	2.42	1
Prop_NM	SSU72	LRTvs_no_gene_coef					0.123481	2.37	1	5815.68
Prop_NM	AL645728.1	Age		0.00021			0.395071	0.72	1
Prop_NM	AL645728.1	E4carrier	Yes	0.00561			0.171178	1.87	1
Prop_NM	AL645728.1	Sex	M	-0.00407			0.413402	0.67	1
Prop_NM	AL645728.1	YRI		-0.00726			0.205277	1.6	1
Prop_NM	AL645728.1	AL645728.1		-0.00512	1	0.879175	0.601105	0.27	1
Prop_NM	AL645728.1	LRTvs_no_gene_coef					0.600332	0.27	1	5814.63
Prop_NM	FNDC10	Age		0.00023			0.333685	0.93	1
Prop_NM	FNDC10	E4carrier	Yes	0.00583			0.152398	2.05	1
Prop_NM	FNDC10	Sex	M	-0.00422			0.393153	0.73	1
Prop_NM	FNDC10	YRI		-0.00737			0.19564	1.67	1
Prop_NM	FNDC10	FNDC10		0.01263	0.00401407	1.70088e-05	1.69056e-07	27.36	1
Prop_NM	FNDC10	LRTvs_no_gene_coef					1.73632e-07	27.31	1	5828.14
Prop_NM	AL691432.4	Age		0.00021			0.39444	0.73	1
Prop_NM	AL691432.4	E4carrier	Yes	0.00563			0.169762	1.89	1
Prop_NM	AL691432.4	Sex	M	-0.00406			0.414019	0.67	1
Prop_NM	AL691432.4	YRI		-0.00724			0.206681	1.59	1
Prop_NM	AL691432.4	AL691432.4		-0.00996	1	0.883065	0.610632	0.26	1
Prop_NM	AL691432.4	LRTvs_no_gene_coef					0.610368	0.26	1	5814.62
Prop_NM	AL691432.2	Age		0.0002			0.398556	0.71	1
Prop_NM	AL691432.2	E4carrier	Yes	0.00564			0.169065	1.89	1
Prop_NM	AL691432.2	Sex	M	-0.00409			0.411297	0.68	1
Prop_NM	AL691432.2	YRI		-0.0073			0.203647	1.62	1
Prop_NM	AL691432.2	AL691432.2		0.00397	1	0.862013	0.55583	0.35	1
Prop_NM	AL691432.2	LRTvs_no_gene_coef					0.562347	0.34	1	5814.66
Prop_NM	MIB2	Age		0.00021			0.396304	0.72	1
Prop_NM	MIB2	E4carrier	Yes	0.00561			0.17111	1.87	1
Prop_NM	MIB2	Sex	M	-0.00411			0.408706	0.68	1
Prop_NM	MIB2	YRI		-0.00733			0.201351	1.63	1
Prop_NM	MIB2	MIB2		0.00399	1	0.773456	0.366499	0.82	1
Prop_NM	MIB2	LRTvs_no_gene_coef					0.366545	0.82	1	5814.9
Prop_NM	MMP23B	Age		0.00021			0.396976	0.72	1
Prop_NM	MMP23B	E4carrier	Yes	0.00564			0.168732	1.89	1
Prop_NM	MMP23B	Sex	M	-0.00408			0.412496	0.67	1
Prop_NM	MMP23B	YRI		-0.00729			0.20392	1.61	1
Prop_NM	MMP23B	MMP23B		0.01203	1	0.920499	0.719665	0.13	1
Prop_NM	MMP23B	LRTvs_no_gene_coef					0.723187	0.13	1	5814.55
Prop_NM	CDK11B	Age		0.0002			0.411378	0.67	1
Prop_NM	CDK11B	E4carrier	Yes	0.00572			0.165797	1.92	1
Prop_NM	CDK11B	Sex	M	-0.00397			0.427907	0.63	1
Prop_NM	CDK11B	YRI		-0.00728			0.207554	1.59	1
Prop_NM	CDK11B	CDK11B		-0.01485	1	0.278382	0.0428758	4.1	1
Prop_NM	CDK11B	LRTvs_no_gene_coef					0.044888	4.02	1	5816.5
Prop_NM	FO704657.1	Age		0.00021			0.393076	0.73	1
Prop_NM	FO704657.1	E4carrier	Yes	0.00568			0.164737	1.93	1
Prop_NM	FO704657.1	Sex	M	-0.00413			0.40512	0.69	1
Prop_NM	FO704657.1	YRI		-0.00736			0.198646	1.65	1
Prop_NM	FO704657.1	FO704657.1		-0.0431	1	0.789992	0.400597	0.71	1
Prop_NM	FO704657.1	LRTvs_no_gene_coef					0.392091	0.73	1	5814.86
Prop_NM	SLC35E2B	Age		0.00021			0.395604	0.72	1
Prop_NM	SLC35E2B	E4carrier	Yes	0.00566			0.16731	1.91	1
Prop_NM	SLC35E2B	Sex	M	-0.00403			0.417863	0.66	1
Prop_NM	SLC35E2B	YRI		-0.00731			0.202645	1.62	1
Prop_NM	SLC35E2B	SLC35E2B		0.00404	1	0.875076	0.59218	0.29	1
Prop_NM	SLC35E2B	LRTvs_no_gene_coef					0.59579	0.28	1	5814.63
Prop_NM	CDK11A	Age		0.00021			0.387536	0.75	1
Prop_NM	CDK11A	E4carrier	Yes	0.00566			0.16631	1.92	1
Prop_NM	CDK11A	Sex	M	-0.00414			0.404501	0.69	1
Prop_NM	CDK11A	YRI		-0.00725			0.205133	1.61	1
Prop_NM	CDK11A	CDK11A		-0.00808	1	0.680964	0.242972	1.36	1
Prop_NM	CDK11A	LRTvs_no_gene_coef					0.239526	1.38	1	5815.18
Prop_NM	SLC35E2A	Age		0.0002			0.401039	0.71	1
Prop_NM	SLC35E2A	E4carrier	Yes	0.00568			0.167312	1.91	1
Prop_NM	SLC35E2A	Sex	M	-0.00412			0.408536	0.68	1
Prop_NM	SLC35E2A	YRI		-0.00729			0.204958	1.61	1
Prop_NM	SLC35E2A	SLC35E2A		0.00319	1	0.903181	0.665147	0.19	1
Prop_NM	SLC35E2A	LRTvs_no_gene_coef					0.688248	0.16	1	5814.57
Prop_NM	NADK	Age		0.00021			0.396411	0.72	1
Prop_NM	NADK	E4carrier	Yes	0.00567			0.166941	1.91	1
Prop_NM	NADK	Sex	M	-0.00411			0.409136	0.68	1
Prop_NM	NADK	YRI		-0.00731			0.203039	1.62	1
Prop_NM	NADK	NADK		0.00291	1	0.852758	0.535918	0.38	1
Prop_NM	NADK	LRTvs_no_gene_coef					0.543298	0.37	1	5814.67
Prop_NM	GNB1	Age		0.00023			0.345605	0.89	1
Prop_NM	GNB1	E4carrier	Yes	0.00562			0.17272	1.86	1
Prop_NM	GNB1	Sex	M	-0.00482			0.335969	0.93	1
Prop_NM	GNB1	YRI		-0.0076			0.187894	1.73	1
Prop_NM	GNB1	GNB1		0.00513	1	0.0156943	0.00067874	11.55	1
Prop_NM	GNB1	LRTvs_no_gene_coef					0.000710171	11.46	1	5820.22
Prop_NM	AL109917.1	Age		0.00021			0.395872	0.72	1
Prop_NM	AL109917.1	E4carrier	Yes	0.00564			0.168894	1.89	1
Prop_NM	AL109917.1	Sex	M	-0.0041			0.410702	0.68	1
Prop_NM	AL109917.1	YRI		-0.0073			0.203358	1.62	1
Prop_NM	AL109917.1	AL109917.1		-0.0069	1	0.938037	0.784592	0.07	1
Prop_NM	AL109917.1	LRTvs_no_gene_coef					0.799716	0.06	1	5814.52
Prop_NM	CALML6	Age		0.0002			0.398528	0.71	1
Prop_NM	CALML6	E4carrier	Yes	0.00561			0.169718	1.89	1
Prop_NM	CALML6	Sex	M	-0.00402			0.418002	0.66	1
Prop_NM	CALML6	YRI		-0.0072			0.208402	1.58	1
Prop_NM	CALML6	CALML6		-0.05297	1	0.77788	0.374008	0.79	1
Prop_NM	CALML6	LRTvs_no_gene_coef					0.367052	0.81	1	5814.9
Prop_NM	TMEM52	Age		0.00021			0.397633	0.72	1
Prop_NM	TMEM52	E4carrier	Yes	0.00563			0.170405	1.88	1
Prop_NM	TMEM52	Sex	M	-0.0041			0.410999	0.68	1
Prop_NM	TMEM52	YRI		-0.00734			0.201448	1.63	1
Prop_NM	TMEM52	TMEM52		-0.00904	1	0.844973	0.519802	0.41	1
Prop_NM	TMEM52	LRTvs_no_gene_coef					0.526779	0.4	1	5814.69
Prop_NM	CFAP74	Age		0.00021			0.392137	0.73	1
Prop_NM	CFAP74	E4carrier	Yes	0.00563			0.170256	1.88	1
Prop_NM	CFAP74	Sex	M	-0.00415			0.40527	0.69	1
Prop_NM	CFAP74	YRI		-0.0073			0.204205	1.61	1
Prop_NM	CFAP74	CFAP74		-0.02435	1	0.734198	0.303242	1.06	1
Prop_NM	CFAP74	LRTvs_no_gene_coef					0.307967	1.04	1	5815.01
Prop_NM	AL391845.2	Age		0.00021			0.386218	0.75	1
Prop_NM	AL391845.2	E4carrier	Yes	0.0057			0.162831	1.95	1
Prop_NM	AL391845.2	Sex	M	-0.00411			0.40708	0.69	1
Prop_NM	AL391845.2	YRI		-0.00737			0.197723	1.66	1
Prop_NM	AL391845.2	AL391845.2		0.03865	1	0.791032	0.403878	0.7	1
Prop_NM	AL391845.2	LRTvs_no_gene_coef					0.393414	0.73	1	5814.85
Prop_NM	GABRD	Age		0.00021			0.395773	0.72	1
Prop_NM	GABRD	E4carrier	Yes	0.00564			0.169601	1.89	1
Prop_NM	GABRD	Sex	M	-0.00411			0.409274	0.68	1
Prop_NM	GABRD	YRI		-0.00729			0.204187	1.61	1
Prop_NM	GABRD	GABRD		-0.00357	1	0.907362	0.679566	0.17	1
Prop_NM	GABRD	LRTvs_no_gene_coef					0.693228	0.16	1	5814.57
Prop_NM	PRKCZ	Age		0.00022			0.371217	0.8	1
Prop_NM	PRKCZ	E4carrier	Yes	0.00559			0.174296	1.85	1
Prop_NM	PRKCZ	Sex	M	-0.00434			0.384576	0.76	1
Prop_NM	PRKCZ	YRI		-0.00741			0.19792	1.66	1
Prop_NM	PRKCZ	PRKCZ		0.00742	0.871949	0.00156263	3.67229e-05	17.03	1
Prop_NM	PRKCZ	LRTvs_no_gene_coef					4.10522e-05	16.82	1	5822.9
Prop_NM	AL590822.2	Age		0.0002			0.402408	0.7	1
Prop_NM	AL590822.2	E4carrier	Yes	0.00568			0.166429	1.91	1
Prop_NM	AL590822.2	Sex	M	-0.00409			0.411241	0.68	1
Prop_NM	AL590822.2	YRI		-0.00732			0.202824	1.62	1
Prop_NM	AL590822.2	AL590822.2		0.00867	1	0.89778	0.650281	0.21	1
Prop_NM	AL590822.2	LRTvs_no_gene_coef					0.664876	0.19	1	5814.58
Prop_NM	PRKCZ.AS1	Age		0.0002			0.397581	0.72	1
Prop_NM	PRKCZ.AS1	E4carrier	Yes	0.00563			0.169292	1.89	1
Prop_NM	PRKCZ.AS1	Sex	M	-0.00407			0.41354	0.67	1
Prop_NM	PRKCZ.AS1	YRI		-0.00727			0.204886	1.61	1
Prop_NM	PRKCZ.AS1	PRKCZ.AS1		-0.01898	1	0.950414	0.826191	0.05	1
Prop_NM	PRKCZ.AS1	LRTvs_no_gene_coef					0.823344	0.05	1	5814.51
Prop_NM	FAAP20	Age		0.00021			0.391081	0.74	1
Prop_NM	FAAP20	E4carrier	Yes	0.00556			0.174775	1.84	1
Prop_NM	FAAP20	Sex	M	-0.00406			0.414247	0.67	1
Prop_NM	FAAP20	YRI		-0.00726			0.204899	1.61	1
Prop_NM	FAAP20	FAAP20		-0.00394	1	0.740777	0.314823	1.01	1
Prop_NM	FAAP20	LRTvs_no_gene_coef					0.313881	1.01	1	5815
Prop_NM	AL590822.1	Age		0.0002			0.399771	0.71	1
Prop_NM	AL590822.1	E4carrier	Yes	0.00562			0.169179	1.89	1
Prop_NM	AL590822.1	Sex	M	-0.00413			0.404762	0.69	1
Prop_NM	AL590822.1	YRI		-0.00737			0.197559	1.66	1
Prop_NM	AL590822.1	AL590822.1		0.54377	1	0.0312613	0.00168041	9.87	1
Prop_NM	AL590822.1	LRTvs_no_gene_coef					0.00167308	9.88	1	5819.43
Prop_NM	SKI	Age		0.00021			0.396676	0.72	1
Prop_NM	SKI	E4carrier	Yes	0.00563			0.169299	1.89	1
Prop_NM	SKI	Sex	M	-0.00409			0.411471	0.67	1
Prop_NM	SKI	YRI		-0.0073			0.203319	1.62	1
Prop_NM	SKI	SKI		9e-05	1	0.996523	0.988727	0	1
Prop_NM	SKI	LRTvs_no_gene_coef					0.999599	0	1	5814.49
Prop_NM	AL590822.3	Age		0.00021			0.39762	0.72	1
Prop_NM	AL590822.3	E4carrier	Yes	0.00563			0.170012	1.88	1
Prop_NM	AL590822.3	Sex	M	-0.00409			0.411247	0.68	1
Prop_NM	AL590822.3	YRI		-0.00731			0.202837	1.62	1
Prop_NM	AL590822.3	AL590822.3		-0.03961	1	0.873737	0.585828	0.3	1
Prop_NM	AL590822.3	LRTvs_no_gene_coef					0.589177	0.29	1	5814.64
Prop_NM	MORN1	Age		0.0002			0.404939	0.69	1
Prop_NM	MORN1	E4carrier	Yes	0.00561			0.171144	1.87	1
Prop_NM	MORN1	Sex	M	-0.00395			0.427508	0.63	1
Prop_NM	MORN1	YRI		-0.00729			0.203573	1.62	1
Prop_NM	MORN1	MORN1		0.01473	1	0.625169	0.193891	1.69	1
Prop_NM	MORN1	LRTvs_no_gene_coef					0.193533	1.69	1	5815.34
Prop_NM	AL513477.2	Age		0.00021			0.39667	0.72	1
Prop_NM	AL513477.2	E4carrier	Yes	0.00563			0.169569	1.89	1
Prop_NM	AL513477.2	Sex	M	-0.00408			0.412228	0.67	1
Prop_NM	AL513477.2	YRI		-0.0073			0.203018	1.62	1
Prop_NM	AL513477.2	AL513477.2		0.00253	1	0.96242	0.860682	0.03	1
Prop_NM	AL513477.2	LRTvs_no_gene_coef					0.868586	0.03	1	5814.5
Prop_NM	RER1	Age		0.00021			0.392755	0.73	1
Prop_NM	RER1	E4carrier	Yes	0.00563			0.169803	1.88	1
Prop_NM	RER1	Sex	M	-0.00415			0.404512	0.69	1
Prop_NM	RER1	YRI		-0.00731			0.202767	1.62	1
Prop_NM	RER1	RER1		0.00325	1	0.687942	0.247983	1.33	1
Prop_NM	RER1	LRTvs_no_gene_coef					0.249455	1.33	1	5815.15
Prop_NM	PEX10	Age		0.0002			0.39831	0.71	1
Prop_NM	PEX10	E4carrier	Yes	0.00564			0.168264	1.9	1
Prop_NM	PEX10	Sex	M	-0.00406			0.413895	0.67	1
Prop_NM	PEX10	YRI		-0.00728			0.204196	1.61	1
Prop_NM	PEX10	PEX10		0.00557	1	0.616623	0.18808	1.73	1
Prop_NM	PEX10	LRTvs_no_gene_coef					0.187839	1.73	1	5815.36
Prop_NM	PLCH2	Age		0.00021			0.396963	0.72	1
Prop_NM	PLCH2	E4carrier	Yes	0.00563			0.169318	1.89	1
Prop_NM	PLCH2	Sex	M	-0.00406			0.414257	0.67	1
Prop_NM	PLCH2	YRI		-0.00729			0.203197	1.62	1
Prop_NM	PLCH2	PLCH2		-0.01001	1	0.76488	0.351255	0.87	1
Prop_NM	PLCH2	LRTvs_no_gene_coef					0.348534	0.88	1	5814.93
Prop_NM	AL139246.1	Age		0.00021			0.386991	0.75	1
Prop_NM	AL139246.1	E4carrier	Yes	0.00562			0.171638	1.87	1
Prop_NM	AL139246.1	Sex	M	-0.00426			0.393052	0.73	1
Prop_NM	AL139246.1	YRI		-0.0075			0.192745	1.7	1
Prop_NM	AL139246.1	AL139246.1		0.2781	1	0.463731	0.104571	2.63	1
Prop_NM	AL139246.1	LRTvs_no_gene_coef					0.106792	2.6	1	5815.79
Prop_NM	PANK4	Age		0.00021			0.397298	0.72	1
Prop_NM	PANK4	E4carrier	Yes	0.00563			0.169417	1.89	1
Prop_NM	PANK4	Sex	M	-0.00408			0.41173	0.67	1
Prop_NM	PANK4	YRI		-0.0073			0.203242	1.62	1
Prop_NM	PANK4	PANK4		0.00039	1	0.988189	0.956433	0	1
Prop_NM	PANK4	LRTvs_no_gene_coef					0.965874	0	1	5814.49
Prop_NM	HES5	Age		0.00021			0.39744	0.72	1
Prop_NM	HES5	E4carrier	Yes	0.00563			0.171499	1.87	1
Prop_NM	HES5	Sex	M	-0.00409			0.413298	0.67	1
Prop_NM	HES5	YRI		-0.00728			0.206791	1.59	1
Prop_NM	HES5	HES5		-0.00655	1	0.694803	0.254001	1.3	1
Prop_NM	HES5	LRTvs_no_gene_coef					0.264162	1.25	1	5815.11
Prop_NM	AL139246.5	Age		0.00021			0.396827	0.72	1
Prop_NM	AL139246.5	E4carrier	Yes	0.00564			0.168251	1.9	1
Prop_NM	AL139246.5	Sex	M	-0.00411			0.408811	0.68	1
Prop_NM	AL139246.5	YRI		-0.0073			0.202546	1.62	1
Prop_NM	AL139246.5	AL139246.5		0.00578	1	0.903979	0.668376	0.18	1
Prop_NM	AL139246.5	LRTvs_no_gene_coef					0.664403	0.19	1	5814.58
Prop_NM	TNFRSF14.AS1	Age		0.0002			0.397692	0.72	1
Prop_NM	TNFRSF14.AS1	E4carrier	Yes	0.00558			0.173415	1.85	1
Prop_NM	TNFRSF14.AS1	Sex	M	-0.00413			0.405921	0.69	1
Prop_NM	TNFRSF14.AS1	YRI		-0.00729			0.203339	1.62	1
Prop_NM	TNFRSF14.AS1	TNFRSF14.AS1		0.23082	1	0.148955	0.0157775	5.83	1
Prop_NM	TNFRSF14.AS1	LRTvs_no_gene_coef					0.0158172	5.82	1	5817.4
Prop_NM	TNFRSF14	Age		0.00021			0.396583	0.72	1
Prop_NM	TNFRSF14	E4carrier	Yes	0.00563			0.169073	1.89	1
Prop_NM	TNFRSF14	Sex	M	-0.00408			0.41196	0.67	1
Prop_NM	TNFRSF14	YRI		-0.00729			0.203651	1.62	1
Prop_NM	TNFRSF14	TNFRSF14		-0.00177	1	0.967636	0.880893	0.02	1
Prop_NM	TNFRSF14	LRTvs_no_gene_coef					0.874133	0.03	1	5814.5
Prop_NM	PRXL2B	Age		0.0002			0.400714	0.71	1
Prop_NM	PRXL2B	E4carrier	Yes	0.00573			0.163465	1.94	1
Prop_NM	PRXL2B	Sex	M	-0.00381			0.445086	0.58	1
Prop_NM	PRXL2B	YRI		-0.00737			0.200016	1.64	1
Prop_NM	PRXL2B	PRXL2B		0.00726	1	0.042585	0.0025655	9.09	1
Prop_NM	PRXL2B	LRTvs_no_gene_coef					0.00262442	9.05	1	5819.02
Prop_NM	MMEL1	Age		0.0002			0.395761	0.72	1
Prop_NM	MMEL1	E4carrier	Yes	0.00565			0.165234	1.93	1
Prop_NM	MMEL1	Sex	M	-0.00412			0.404016	0.7	1
Prop_NM	MMEL1	YRI		-0.00727			0.201552	1.63	1
Prop_NM	MMEL1	MMEL1		-0.01192	1	0.647056	0.212402	1.55	1
Prop_NM	MMEL1	LRTvs_no_gene_coef					0.202704	1.62	1	5815.3
Prop_NM	AL831784.1	Age		0.00021			0.397562	0.72	1
Prop_NM	AL831784.1	E4carrier	Yes	0.00564			0.169208	1.89	1
Prop_NM	AL831784.1	Sex	M	-0.00408			0.41306	0.67	1
Prop_NM	AL831784.1	YRI		-0.0073			0.203548	1.62	1
Prop_NM	AL831784.1	AL831784.1		-0.00462	1	0.939783	0.789694	0.07	1
Prop_NM	AL831784.1	LRTvs_no_gene_coef					0.800927	0.06	1	5814.52
Prop_NM	TTC34	Age		0.0002			0.411591	0.67	1
Prop_NM	TTC34	E4carrier	Yes	0.00574			0.163882	1.94	1
Prop_NM	TTC34	Sex	M	-0.00414			0.408772	0.68	1
Prop_NM	TTC34	YRI		-0.00735			0.203625	1.62	1
Prop_NM	TTC34	TTC34		0.04394	1	0.287534	0.0453188	4.01	1
Prop_NM	TTC34	LRTvs_no_gene_coef					0.0473952	3.93	1	5816.46
Prop_NM	AC242022.2	Age		0.0002			0.398471	0.71	1
Prop_NM	AC242022.2	E4carrier	Yes	0.00562			0.170285	1.88	1
Prop_NM	AC242022.2	Sex	M	-0.00406			0.414959	0.66	1
Prop_NM	AC242022.2	YRI		-0.0073			0.203272	1.62	1
Prop_NM	AC242022.2	AC242022.2		0.32522	1	0.530881	0.136076	2.22	1
Prop_NM	AC242022.2	LRTvs_no_gene_coef					0.136217	2.22	1	5815.6
Prop_NM	AL592464.1	Age		0.00021			0.396419	0.72	1
Prop_NM	AL592464.1	E4carrier	Yes	0.00563			0.169437	1.89	1
Prop_NM	AL592464.1	Sex	M	-0.00409			0.41057	0.68	1
Prop_NM	AL592464.1	YRI		-0.00731			0.202728	1.62	1
Prop_NM	AL592464.1	AL592464.1		0.06199	1	0.963064	0.863523	0.03	1
Prop_NM	AL592464.1	LRTvs_no_gene_coef					0.866244	0.03	1	5814.5
Prop_NM	PRDM16.DT	Age		0.00021			0.389002	0.74	1
Prop_NM	PRDM16.DT	E4carrier	Yes	0.00561			0.171058	1.87	1
Prop_NM	PRDM16.DT	Sex	M	-0.00416			0.402637	0.7	1
Prop_NM	PRDM16.DT	YRI		-0.00726			0.205838	1.6	1
Prop_NM	PRDM16.DT	PRDM16.DT		-0.01783	1	0.47523	0.10908	2.57	1
Prop_NM	PRDM16.DT	LRTvs_no_gene_coef					0.109133	2.57	1	5815.77
Prop_NM	PRDM16	Age		0.00021			0.39673	0.72	1
Prop_NM	PRDM16	E4carrier	Yes	0.00564			0.169091	1.89	1
Prop_NM	PRDM16	Sex	M	-0.00409			0.41157	0.67	1
Prop_NM	PRDM16	YRI		-0.0073			0.203423	1.62	1
Prop_NM	PRDM16	PRDM16		0.00057	1	0.989207	0.960246	0	1
Prop_NM	PRDM16	LRTvs_no_gene_coef					0.966246	0	1	5814.49
Prop_NM	AL354743.2	Age		0.0002			0.408648	0.68	1
Prop_NM	AL354743.2	E4carrier	Yes	0.00558			0.17471	1.84	1
Prop_NM	AL354743.2	Sex	M	-0.00407			0.414663	0.67	1
Prop_NM	AL354743.2	YRI		-0.00724			0.207662	1.59	1
Prop_NM	AL354743.2	AL354743.2		-0.12744	1	0.802928	0.426296	0.63	1
Prop_NM	AL354743.2	LRTvs_no_gene_coef					0.436552	0.61	1	5814.79
Prop_NM	ARHGEF16	Age		0.0002			0.40125	0.7	1
Prop_NM	ARHGEF16	E4carrier	Yes	0.00559			0.173068	1.86	1
Prop_NM	ARHGEF16	Sex	M	-0.0041			0.409969	0.68	1
Prop_NM	ARHGEF16	YRI		-0.00736			0.199954	1.64	1
Prop_NM	ARHGEF16	ARHGEF16		-0.02186	1	0.746248	0.321486	0.98	1
Prop_NM	ARHGEF16	LRTvs_no_gene_coef					0.324938	0.97	1	5814.97
Prop_NM	MEGF6	Age		0.0002			0.401926	0.7	1
Prop_NM	MEGF6	E4carrier	Yes	0.00567			0.167782	1.9	1
Prop_NM	MEGF6	Sex	M	-0.00403			0.418894	0.65	1
Prop_NM	MEGF6	YRI		-0.00723			0.209347	1.58	1
Prop_NM	MEGF6	MEGF6		-0.04137	1	0.353991	0.0640264	3.43	1
Prop_NM	MEGF6	LRTvs_no_gene_coef					0.0654849	3.39	1	5816.19
Prop_NM	TPRG1L	Age		0.00021			0.384055	0.76	1
Prop_NM	TPRG1L	E4carrier	Yes	0.00557			0.170384	1.88	1
Prop_NM	TPRG1L	Sex	M	-0.00483			0.328279	0.96	1
Prop_NM	TPRG1L	YRI		-0.00725			0.203366	1.62	1
Prop_NM	TPRG1L	TPRG1L		0.0079	0.148371	0.000369083	6.24879e-06	20.41	1
Prop_NM	TPRG1L	LRTvs_no_gene_coef					6.24095e-06	20.41	1	5824.7
Prop_NM	WRAP73	Age		0.0002			0.401664	0.7	1
Prop_NM	WRAP73	E4carrier	Yes	0.0056			0.172713	1.86	1
Prop_NM	WRAP73	Sex	M	-0.00407			0.414848	0.66	1
Prop_NM	WRAP73	YRI		-0.00733			0.202599	1.62	1
Prop_NM	WRAP73	WRAP73		-0.00525	1	0.778647	0.375699	0.78	1
Prop_NM	WRAP73	LRTvs_no_gene_coef					0.383766	0.76	1	5814.87
Prop_NM	TP73	Age		0.00021			0.395444	0.72	1
Prop_NM	TP73	E4carrier	Yes	0.00568			0.165671	1.92	1
Prop_NM	TP73	Sex	M	-0.0041			0.409783	0.68	1
Prop_NM	TP73	YRI		-0.00733			0.201044	1.63	1
Prop_NM	TP73	TP73		-0.06297	1	0.427184	0.0890049	2.89	1
Prop_NM	TP73	LRTvs_no_gene_coef					0.0891565	2.89	1	5815.93
Prop_NM	SMIM1	Age		0.0002			0.40171	0.7	1
Prop_NM	SMIM1	E4carrier	Yes	0.00574			0.161719	1.96	1
Prop_NM	SMIM1	Sex	M	-0.00415			0.404404	0.7	1
Prop_NM	SMIM1	YRI		-0.00733			0.201469	1.63	1
Prop_NM	SMIM1	SMIM1		0.01538	1	0.719725	0.283525	1.15	1
Prop_NM	SMIM1	LRTvs_no_gene_coef					0.28534	1.14	1	5815.06
Prop_NM	LRRC47	Age		0.00021			0.391031	0.74	1
Prop_NM	LRRC47	E4carrier	Yes	0.00579			0.160425	1.97	1
Prop_NM	LRRC47	Sex	M	-0.00442			0.377468	0.78	1
Prop_NM	LRRC47	YRI		-0.00727			0.207283	1.59	1
Prop_NM	LRRC47	LRRC47		0.00965	1	0.0128014	0.000518952	12.05	1
Prop_NM	LRRC47	LRTvs_no_gene_coef					0.000542512	11.96	1	5820.47
Prop_NM	AL365330.1	Age		0.00021			0.396453	0.72	1
Prop_NM	AL365330.1	E4carrier	Yes	0.00563			0.169398	1.89	1
Prop_NM	AL365330.1	Sex	M	-0.00409			0.411095	0.68	1
Prop_NM	AL365330.1	YRI		-0.0073			0.202969	1.62	1
Prop_NM	AL365330.1	AL365330.1		-0.03488	1	0.918073	0.709588	0.14	1
Prop_NM	AL365330.1	LRTvs_no_gene_coef					0.707183	0.14	1	5814.56
Prop_NM	CEP104	Age		0.0002			0.40097	0.71	1
Prop_NM	CEP104	E4carrier	Yes	0.00566			0.167181	1.91	1
Prop_NM	CEP104	Sex	M	-0.00409			0.411141	0.68	1
Prop_NM	CEP104	YRI		-0.0073			0.20323	1.62	1
Prop_NM	CEP104	CEP104		0.00343	1	0.833832	0.489337	0.48	1
Prop_NM	CEP104	LRTvs_no_gene_coef					0.489799	0.48	1	5814.73
Prop_NM	DFFB	Age		0.00021			0.396684	0.72	1
Prop_NM	DFFB	E4carrier	Yes	0.00563			0.169148	1.89	1
Prop_NM	DFFB	Sex	M	-0.00409			0.411184	0.68	1
Prop_NM	DFFB	YRI		-0.0073			0.203005	1.62	1
Prop_NM	DFFB	DFFB		-0.00112	1	0.987463	0.952863	0	1
Prop_NM	DFFB	LRTvs_no_gene_coef					0.94488	0	1	5814.49
Prop_NM	C1orf174	Age		0.00021			0.388853	0.74	1
Prop_NM	C1orf174	E4carrier	Yes	0.00564			0.170736	1.88	1
Prop_NM	C1orf174	Sex	M	-0.00412			0.409328	0.68	1
Prop_NM	C1orf174	YRI		-0.00734			0.202714	1.62	1
Prop_NM	C1orf174	C1orf174		0.01024	1	0.410866	0.0826266	3.01	1
Prop_NM	C1orf174	LRTvs_no_gene_coef					0.0849431	2.97	1	5815.97
Prop_NM	LINC01134	Age		0.0002			0.403242	0.7	1
Prop_NM	LINC01134	E4carrier	Yes	0.00564			0.168087	1.9	1
Prop_NM	LINC01134	Sex	M	-0.004			0.420549	0.65	1
Prop_NM	LINC01134	YRI		-0.00722			0.207625	1.59	1
Prop_NM	LINC01134	LINC01134		-0.09145	1	0.855632	0.541441	0.37	1
Prop_NM	LINC01134	LRTvs_no_gene_coef					0.535201	0.38	1	5814.68
Prop_NM	LINC01346	Age		0.00021			0.39579	0.72	1
Prop_NM	LINC01346	E4carrier	Yes	0.00563			0.169432	1.89	1
Prop_NM	LINC01346	Sex	M	-0.00408			0.412025	0.67	1
Prop_NM	LINC01346	YRI		-0.00727			0.204419	1.61	1
Prop_NM	LINC01346	LINC01346		0.01695	1	0.895238	0.643528	0.21	1
Prop_NM	LINC01346	LRTvs_no_gene_coef					0.635929	0.22	1	5814.6
Prop_NM	LINC02780	Age		0.0002			0.398304	0.71	1
Prop_NM	LINC02780	E4carrier	Yes	0.00561			0.170871	1.88	1
Prop_NM	LINC02780	Sex	M	-0.00413			0.406961	0.69	1
Prop_NM	LINC02780	YRI		-0.00733			0.20116	1.63	1
Prop_NM	LINC02780	LINC02780		0.84364	1	0.388302	0.0750798	3.17	1
Prop_NM	LINC02780	LRTvs_no_gene_coef					0.0751457	3.17	1	5816.07
Prop_NM	AL805961.1	Age		0.0002			0.398161	0.71	1
Prop_NM	AL805961.1	E4carrier	Yes	0.00563			0.169765	1.89	1
Prop_NM	AL805961.1	Sex	M	-0.00409			0.410697	0.68	1
Prop_NM	AL805961.1	YRI		-0.00731			0.202673	1.62	1
Prop_NM	AL805961.1	AL805961.1		0.45548	1	0.6644	0.227983	1.45	1
Prop_NM	AL805961.1	LRTvs_no_gene_coef					0.228785	1.45	1	5815.21
Prop_NM	AL355602.1	Age		0.0002			0.406355	0.69	1
Prop_NM	AL355602.1	E4carrier	Yes	0.00564			0.167952	1.9	1
Prop_NM	AL355602.1	Sex	M	-0.00399			0.421918	0.64	1
Prop_NM	AL355602.1	YRI		-0.00722			0.207644	1.59	1
Prop_NM	AL355602.1	AL355602.1		-0.07918	1	0.814156	0.448211	0.58	1
Prop_NM	AL355602.1	LRTvs_no_gene_coef					0.443031	0.59	1	5814.78
Prop_NM	AJAP1	Age		0.00021			0.396001	0.72	1
Prop_NM	AJAP1	E4carrier	Yes	0.00563			0.169866	1.88	1
Prop_NM	AJAP1	Sex	M	-0.00409			0.410822	0.68	1
Prop_NM	AJAP1	YRI		-0.00731			0.202684	1.62	1
Prop_NM	AJAP1	AJAP1		0.0015	1	0.955366	0.839545	0.04	1
Prop_NM	AJAP1	LRTvs_no_gene_coef					0.843446	0.04	1	5814.51
Prop_NM	Z98886.1	Age		0.00021			0.396922	0.72	1
Prop_NM	Z98886.1	E4carrier	Yes	0.00563			0.169908	1.88	1
Prop_NM	Z98886.1	Sex	M	-0.00408			0.412356	0.67	1
Prop_NM	Z98886.1	YRI		-0.00729			0.203605	1.62	1
Prop_NM	Z98886.1	Z98886.1		0.00533	1	0.973421	0.902521	0.02	1
Prop_NM	Z98886.1	LRTvs_no_gene_coef					0.916343	0.01	1	5814.5
Prop_NM	AL365255.1	Age		0.00021			0.394427	0.73	1
Prop_NM	AL365255.1	E4carrier	Yes	0.00564			0.169148	1.89	1
Prop_NM	AL365255.1	Sex	M	-0.00408			0.411968	0.67	1
Prop_NM	AL365255.1	YRI		-0.00728			0.204566	1.61	1
Prop_NM	AL365255.1	AL365255.1		-0.03864	1	0.847514	0.525241	0.4	1
Prop_NM	AL365255.1	LRTvs_no_gene_coef					0.527299	0.4	1	5814.69
Prop_NM	NPHP4	Age		0.0002			0.401288	0.7	1
Prop_NM	NPHP4	E4carrier	Yes	0.00569			0.166426	1.91	1
Prop_NM	NPHP4	Sex	M	-0.00409			0.413216	0.67	1
Prop_NM	NPHP4	YRI		-0.00734			0.202592	1.62	1
Prop_NM	NPHP4	NPHP4		0.0094	1	0.754609	0.335399	0.93	1
Prop_NM	NPHP4	LRTvs_no_gene_coef					0.346458	0.89	1	5814.93
Prop_NM	KCNAB2	Age		0.00019			0.435622	0.61	1
Prop_NM	KCNAB2	E4carrier	Yes	0.00566			0.170565	1.88	1
Prop_NM	KCNAB2	Sex	M	-0.00427			0.394995	0.72	1
Prop_NM	KCNAB2	YRI		-0.00739			0.202154	1.63	1
Prop_NM	KCNAB2	KCNAB2		0.01192	0.00188483	9.28489e-06	7.93814e-08	28.82	1
Prop_NM	KCNAB2	LRTvs_no_gene_coef					9.00822e-08	28.58	1	5828.78
Prop_NM	CHD5	Age		0.00021			0.396814	0.72	1
Prop_NM	CHD5	E4carrier	Yes	0.00564			0.171994	1.87	1
Prop_NM	CHD5	Sex	M	-0.00404			0.42006	0.65	1
Prop_NM	CHD5	YRI		-0.00733			0.205324	1.6	1
Prop_NM	CHD5	CHD5		0.0043	1	0.383886	0.0734499	3.2	1
Prop_NM	CHD5	LRTvs_no_gene_coef					0.0775739	3.12	1	5816.05
Prop_NM	RPL22	Age		0.0002			0.392668	0.73	1
Prop_NM	RPL22	E4carrier	Yes	0.0054			0.18067	1.79	1
Prop_NM	RPL22	Sex	M	-0.00371			0.448501	0.57	1
Prop_NM	RPL22	YRI		-0.0069			0.220775	1.5	1
Prop_NM	RPL22	RPL22		-0.00669	1	0.00520875	0.000161457	14.23	1
Prop_NM	RPL22	LRTvs_no_gene_coef					0.000153667	14.33	1	5821.65
Prop_NM	AL031847.1	Age		0.00021			0.395764	0.72	1
Prop_NM	AL031847.1	E4carrier	Yes	0.00564			0.168928	1.89	1
Prop_NM	AL031847.1	Sex	M	-0.00411			0.409177	0.68	1
Prop_NM	AL031847.1	YRI		-0.00732			0.202192	1.63	1
Prop_NM	AL031847.1	AL031847.1		0.00515	1	0.955366	0.839475	0.04	1
Prop_NM	AL031847.1	LRTvs_no_gene_coef					0.850388	0.04	1	5814.51
Prop_NM	RNF207	Age		0.00021			0.396645	0.72	1
Prop_NM	RNF207	E4carrier	Yes	0.00563			0.169225	1.89	1
Prop_NM	RNF207	Sex	M	-0.00408			0.411748	0.67	1
Prop_NM	RNF207	YRI		-0.0073			0.203101	1.62	1
Prop_NM	RNF207	RNF207		0.00089	1	0.977804	0.916745	0.01	1
Prop_NM	RNF207	LRTvs_no_gene_coef					0.923677	0.01	1	5814.49
Prop_NM	ICMT	Age		0.00021			0.38523	0.75	1
Prop_NM	ICMT	E4carrier	Yes	0.0056			0.168964	1.89	1
Prop_NM	ICMT	Sex	M	-0.00406			0.410709	0.68	1
Prop_NM	ICMT	YRI		-0.00725			0.203105	1.62	1
Prop_NM	ICMT	ICMT		0.00725	1	0.222202	0.0297686	4.72	1
Prop_NM	ICMT	LRTvs_no_gene_coef					0.0286857	4.79	1	5816.88
Prop_NM	LINC00337	Age		0.00021			0.394725	0.72	1
Prop_NM	LINC00337	E4carrier	Yes	0.00562			0.170693	1.88	1
Prop_NM	LINC00337	Sex	M	-0.00406			0.4147	0.67	1
Prop_NM	LINC00337	YRI		-0.00729			0.203744	1.62	1
Prop_NM	LINC00337	LINC00337		0.03477	1	0.788596	0.395746	0.72	1
Prop_NM	LINC00337	LRTvs_no_gene_coef					0.397589	0.72	1	5814.85
Prop_NM	GPR153	Age		0.0002			0.397525	0.72	1
Prop_NM	GPR153	E4carrier	Yes	0.00562			0.168806	1.89	1
Prop_NM	GPR153	Sex	M	-0.0041			0.408472	0.68	1
Prop_NM	GPR153	YRI		-0.00732			0.200872	1.64	1
Prop_NM	GPR153	GPR153		0.00454	1	0.919063	0.71272	0.14	1
Prop_NM	GPR153	LRTvs_no_gene_coef					0.683527	0.17	1	5814.57
Prop_NM	ACOT7	Age		0.00021			0.386001	0.75	1
Prop_NM	ACOT7	E4carrier	Yes	0.00552			0.172925	1.86	1
Prop_NM	ACOT7	Sex	M	-0.00493			0.317157	1	1
Prop_NM	ACOT7	YRI		-0.00728			0.200298	1.64	1
Prop_NM	ACOT7	ACOT7		0.00418	1	0.0246847	0.00122571	10.45	1
Prop_NM	ACOT7	LRTvs_no_gene_coef					0.00117841	10.52	1	5819.75
Prop_NM	AL031848.2	Age		0.00021			0.396027	0.72	1
Prop_NM	AL031848.2	E4carrier	Yes	0.00563			0.169206	1.89	1
Prop_NM	AL031848.2	Sex	M	-0.00408			0.411472	0.67	1
Prop_NM	AL031848.2	YRI		-0.00729			0.203262	1.62	1
Prop_NM	AL031848.2	AL031848.2		-0.01951	1	0.791047	0.40414	0.7	1
Prop_NM	AL031848.2	LRTvs_no_gene_coef					0.401827	0.7	1	5814.84
Prop_NM	HES2	Age		0.00021			0.396299	0.72	1
Prop_NM	HES2	E4carrier	Yes	0.00563			0.169151	1.89	1
Prop_NM	HES2	Sex	M	-0.00409			0.411306	0.68	1
Prop_NM	HES2	YRI		-0.0073			0.203286	1.62	1
Prop_NM	HES2	HES2		-0.00641	1	0.961302	0.857659	0.03	1
Prop_NM	HES2	LRTvs_no_gene_coef					0.854285	0.03	1	5814.51
Prop_NM	ESPN	Age		0.00021			0.396263	0.72	1
Prop_NM	ESPN	E4carrier	Yes	0.00562			0.170868	1.88	1
Prop_NM	ESPN	Sex	M	-0.00409			0.411803	0.67	1
Prop_NM	ESPN	YRI		-0.00729			0.204042	1.61	1
Prop_NM	ESPN	ESPN		0.01453	1	0.898178	0.651434	0.2	1
Prop_NM	ESPN	LRTvs_no_gene_coef					0.657223	0.2	1	5814.59
Prop_NM	TNFRSF25	Age		0.00021			0.395621	0.72	1
Prop_NM	TNFRSF25	E4carrier	Yes	0.00564			0.167975	1.9	1
Prop_NM	TNFRSF25	Sex	M	-0.00409			0.409635	0.68	1
Prop_NM	TNFRSF25	YRI		-0.00725			0.205574	1.6	1
Prop_NM	TNFRSF25	TNFRSF25		-0.00797	1	0.814865	0.449632	0.57	1
Prop_NM	TNFRSF25	LRTvs_no_gene_coef					0.442788	0.59	1	5814.78
Prop_NM	PLEKHG5	Age		0.0002			0.401635	0.7	1
Prop_NM	PLEKHG5	E4carrier	Yes	0.0056			0.17138	1.87	1
Prop_NM	PLEKHG5	Sex	M	-0.00403			0.418015	0.66	1
Prop_NM	PLEKHG5	YRI		-0.00733			0.201156	1.63	1
Prop_NM	PLEKHG5	PLEKHG5		0.00541	1	0.80157	0.425193	0.64	1
Prop_NM	PLEKHG5	LRTvs_no_gene_coef					0.424138	0.64	1	5814.81
Prop_NM	NOL9	Age		0.00021			0.394144	0.73	1
Prop_NM	NOL9	E4carrier	Yes	0.00566			0.168052	1.9	1
Prop_NM	NOL9	Sex	M	-0.00412			0.409089	0.68	1
Prop_NM	NOL9	YRI		-0.00731			0.203914	1.61	1
Prop_NM	NOL9	NOL9		0.00397	1	0.767453	0.354766	0.86	1
Prop_NM	NOL9	LRTvs_no_gene_coef					0.361786	0.83	1	5814.91
Prop_NM	TAS1R1	Age		0.00021			0.394277	0.73	1
Prop_NM	TAS1R1	E4carrier	Yes	0.00564			0.168209	1.9	1
Prop_NM	TAS1R1	Sex	M	-0.00409			0.410316	0.68	1
Prop_NM	TAS1R1	YRI		-0.00732			0.201319	1.63	1
Prop_NM	TAS1R1	TAS1R1		-0.0245	1	0.909191	0.686365	0.16	1
Prop_NM	TAS1R1	LRTvs_no_gene_coef					0.677414	0.17	1	5814.58
Prop_NM	ZBTB48	Age		0.00021			0.395016	0.72	1
Prop_NM	ZBTB48	E4carrier	Yes	0.00563			0.169101	1.89	1
Prop_NM	ZBTB48	Sex	M	-0.0041			0.409714	0.68	1
Prop_NM	ZBTB48	YRI		-0.00733			0.20117	1.63	1
Prop_NM	ZBTB48	ZBTB48		0.00351	1	0.905253	0.673288	0.18	1
Prop_NM	ZBTB48	LRTvs_no_gene_coef					0.665459	0.19	1	5814.58
Prop_NM	KLHL21	Age		0.0002			0.397918	0.71	1
Prop_NM	KLHL21	E4carrier	Yes	0.00562			0.170883	1.88	1
Prop_NM	KLHL21	Sex	M	-0.00409			0.411803	0.67	1
Prop_NM	KLHL21	YRI		-0.00739			0.19755	1.66	1
Prop_NM	KLHL21	KLHL21		0.00421	1	0.677491	0.240042	1.38	1
Prop_NM	KLHL21	LRTvs_no_gene_coef					0.241841	1.37	1	5815.17
Prop_NM	PHF13	Age		0.0002			0.403176	0.7	1
Prop_NM	PHF13	E4carrier	Yes	0.00566			0.168591	1.9	1
Prop_NM	PHF13	Sex	M	-0.00411			0.410426	0.68	1
Prop_NM	PHF13	YRI		-0.00734			0.20186	1.63	1
Prop_NM	PHF13	PHF13		0.00555	1	0.789763	0.399679	0.71	1
Prop_NM	PHF13	LRTvs_no_gene_coef					0.40898	0.68	1	5814.83
Prop_NM	THAP3	Age		0.00021			0.394532	0.72	1
Prop_NM	THAP3	E4carrier	Yes	0.0056			0.171124	1.87	1
Prop_NM	THAP3	Sex	M	-0.00401			0.419707	0.65	1
Prop_NM	THAP3	YRI		-0.00726			0.205119	1.61	1
Prop_NM	THAP3	THAP3		0.00771	1	0.458454	0.102175	2.67	1
Prop_NM	THAP3	LRTvs_no_gene_coef					0.101345	2.68	1	5815.83
Prop_NM	DNAJC11	Age		0.0002			0.412561	0.67	1
Prop_NM	DNAJC11	E4carrier	Yes	0.00569			0.16742	1.91	1
Prop_NM	DNAJC11	Sex	M	-0.00389			0.437351	0.6	1
Prop_NM	DNAJC11	YRI		-0.00718			0.214121	1.54	1
Prop_NM	DNAJC11	DNAJC11		0.01295	1	0.00724344	0.000246492	13.44	1
Prop_NM	DNAJC11	LRTvs_no_gene_coef					0.000261424	13.33	1	5821.15
Prop_NM	LINC01672	Age		0.0002			0.399939	0.71	1
Prop_NM	LINC01672	E4carrier	Yes	0.00561			0.171227	1.87	1
Prop_NM	LINC01672	Sex	M	-0.00408			0.412634	0.67	1
Prop_NM	LINC01672	YRI		-0.00726			0.205734	1.6	1
Prop_NM	LINC01672	LINC01672		0.11685	1	0.819408	0.460537	0.54	1
Prop_NM	LINC01672	LRTvs_no_gene_coef					0.464285	0.54	1	5814.76
Prop_NM	CAMTA1.DT	Age		0.00021			0.396228	0.72	1
Prop_NM	CAMTA1.DT	E4carrier	Yes	0.00563			0.169861	1.88	1
Prop_NM	CAMTA1.DT	Sex	M	-0.00408			0.411913	0.67	1
Prop_NM	CAMTA1.DT	YRI		-0.00729			0.203831	1.61	1
Prop_NM	CAMTA1.DT	CAMTA1.DT		0.00276	1	0.968171	0.883101	0.02	1
Prop_NM	CAMTA1.DT	LRTvs_no_gene_coef					0.896147	0.02	1	5814.5
Prop_NM	CAMTA1	Age		0.00021			0.384321	0.76	1
Prop_NM	CAMTA1	E4carrier	Yes	0.00559			0.17831	1.81	1
Prop_NM	CAMTA1	Sex	M	-0.00419			0.405904	0.69	1
Prop_NM	CAMTA1	YRI		-0.00753			0.194833	1.68	1
Prop_NM	CAMTA1	CAMTA1		0.00399	1	0.245369	0.0351117	4.44	1
Prop_NM	CAMTA1	LRTvs_no_gene_coef					0.0382433	4.29	1	5816.64
Prop_NM	CAMTA1.IT1	Age		0.00021			0.387779	0.75	1
Prop_NM	CAMTA1.IT1	E4carrier	Yes	0.00568			0.165732	1.92	1
Prop_NM	CAMTA1.IT1	Sex	M	-0.0042			0.398032	0.71	1
Prop_NM	CAMTA1.IT1	YRI		-0.0073			0.203195	1.62	1
Prop_NM	CAMTA1.IT1	CAMTA1.IT1		0.06386	1	0.619353	0.190019	1.72	1
Prop_NM	CAMTA1.IT1	LRTvs_no_gene_coef					0.189728	1.72	1	5815.35
Prop_NM	AL359881.3	Age		0.0002			0.402324	0.7	1
Prop_NM	AL359881.3	E4carrier	Yes	0.00562			0.17079	1.88	1
Prop_NM	AL359881.3	Sex	M	-0.00413			0.406471	0.69	1
Prop_NM	AL359881.3	YRI		-0.0074			0.197508	1.66	1
Prop_NM	AL359881.3	AL359881.3		-0.11875	1	0.671475	0.235033	1.41	1
Prop_NM	AL359881.3	LRTvs_no_gene_coef					0.237197	1.4	1	5815.19
Prop_NM	AL359881.2	Age		0.0002			0.398035	0.71	1
Prop_NM	AL359881.2	E4carrier	Yes	0.00562			0.170041	1.88	1
Prop_NM	AL359881.2	Sex	M	-0.00406			0.414109	0.67	1
Prop_NM	AL359881.2	YRI		-0.0073			0.203262	1.62	1
Prop_NM	AL359881.2	AL359881.2		0.14277	1	0.699878	0.260204	1.27	1
Prop_NM	AL359881.2	LRTvs_no_gene_coef					0.260334	1.27	1	5815.12
Prop_NM	AL359881.1	Age		0.00021			0.395862	0.72	1
Prop_NM	AL359881.1	E4carrier	Yes	0.00562			0.170457	1.88	1
Prop_NM	AL359881.1	Sex	M	-0.0041			0.410334	0.68	1
Prop_NM	AL359881.1	YRI		-0.00729			0.203871	1.61	1
Prop_NM	AL359881.1	AL359881.1		-0.0783	1	0.850202	0.53096	0.39	1
Prop_NM	AL359881.1	LRTvs_no_gene_coef					0.530202	0.39	1	5814.69
Prop_NM	VAMP3	Age		0.00021			0.390766	0.74	1
Prop_NM	VAMP3	E4carrier	Yes	0.00569			0.165734	1.92	1
Prop_NM	VAMP3	Sex	M	-0.00418			0.401415	0.7	1
Prop_NM	VAMP3	YRI		-0.00739			0.198555	1.65	1
Prop_NM	VAMP3	VAMP3		-0.00497	1	0.624718	0.193462	1.69	1
Prop_NM	VAMP3	LRTvs_no_gene_coef					0.195315	1.68	1	5815.33
Prop_NM	Z98884.2	Age		0.0002			0.402363	0.7	1
Prop_NM	Z98884.2	E4carrier	Yes	0.00565			0.168002	1.9	1
Prop_NM	Z98884.2	Sex	M	-0.00404			0.417182	0.66	1
Prop_NM	Z98884.2	YRI		-0.00727			0.205017	1.61	1
Prop_NM	Z98884.2	Z98884.2		-0.01662	1	0.882048	0.608517	0.26	1
Prop_NM	Z98884.2	LRTvs_no_gene_coef					0.606719	0.26	1	5814.62
Prop_NM	PER3	Age		0.0002			0.403068	0.7	1
Prop_NM	PER3	E4carrier	Yes	0.00559			0.172351	1.86	1
Prop_NM	PER3	Sex	M	-0.00403			0.417402	0.66	1
Prop_NM	PER3	YRI		-0.0073			0.202811	1.62	1
Prop_NM	PER3	PER3		-0.00551	1	0.741697	0.315933	1.01	1
Prop_NM	PER3	LRTvs_no_gene_coef					0.31563	1.01	1	5814.99
Prop_NM	Z98884.1	Age		0.0002			0.398023	0.71	1
Prop_NM	Z98884.1	E4carrier	Yes	0.00566			0.167197	1.91	1
Prop_NM	Z98884.1	Sex	M	-0.00407			0.413567	0.67	1
Prop_NM	Z98884.1	YRI		-0.00732			0.202238	1.63	1
Prop_NM	Z98884.1	Z98884.1		0.09716	1	0.752258	0.330701	0.95	1
Prop_NM	Z98884.1	LRTvs_no_gene_coef					0.331527	0.94	1	5814.96
Prop_NM	UTS2	Age		0.00021			0.397634	0.72	1
Prop_NM	UTS2	E4carrier	Yes	0.00564			0.168772	1.89	1
Prop_NM	UTS2	Sex	M	-0.00406			0.415394	0.66	1
Prop_NM	UTS2	YRI		-0.00727			0.205337	1.6	1
Prop_NM	UTS2	UTS2		-0.06958	1	0.683595	0.244996	1.35	1
Prop_NM	UTS2	LRTvs_no_gene_coef					0.246844	1.34	1	5815.16
Prop_NM	TNFRSF9	Age		0.0002			0.401518	0.7	1
Prop_NM	TNFRSF9	E4carrier	Yes	0.00565			0.167857	1.9	1
Prop_NM	TNFRSF9	Sex	M	-0.00405			0.415302	0.66	1
Prop_NM	TNFRSF9	YRI		-0.00729			0.203173	1.62	1
Prop_NM	TNFRSF9	TNFRSF9		-0.04774	1	0.821489	0.46297	0.54	1
Prop_NM	TNFRSF9	LRTvs_no_gene_coef					0.459546	0.55	1	5814.76
Prop_NM	PARK7	Age		0.00021			0.393098	0.73	1
Prop_NM	PARK7	E4carrier	Yes	0.00563			0.169026	1.89	1
Prop_NM	PARK7	Sex	M	-0.00415			0.404156	0.7	1
Prop_NM	PARK7	YRI		-0.00732			0.201128	1.63	1
Prop_NM	PARK7	PARK7		0.00036	1	0.951192	0.827844	0.05	1
Prop_NM	PARK7	LRTvs_no_gene_coef					0.797643	0.07	1	5814.52
Prop_NM	AL034417.4	Age		0.00021			0.396821	0.72	1
Prop_NM	AL034417.4	E4carrier	Yes	0.00563			0.169244	1.89	1
Prop_NM	AL034417.4	Sex	M	-0.00409			0.411365	0.67	1
Prop_NM	AL034417.4	YRI		-0.0073			0.203369	1.62	1
Prop_NM	AL034417.4	AL034417.4		-0.00929	1	0.985619	0.945935	0	1
Prop_NM	AL034417.4	LRTvs_no_gene_coef					0.950647	0	1	5814.49
Prop_NM	AL034417.3	Age		0.00021			0.395457	0.72	1
Prop_NM	AL034417.3	E4carrier	Yes	0.00564			0.168614	1.9	1
Prop_NM	AL034417.3	Sex	M	-0.00409			0.410737	0.68	1
Prop_NM	AL034417.3	YRI		-0.00732			0.20209	1.63	1
Prop_NM	AL034417.3	AL034417.3		-0.08649	1	0.911544	0.693864	0.15	1
Prop_NM	AL034417.3	LRTvs_no_gene_coef					0.69279	0.16	1	5814.57
Prop_NM	ERRFI1	Age		0.00021			0.395633	0.72	1
Prop_NM	ERRFI1	E4carrier	Yes	0.00564			0.168902	1.89	1
Prop_NM	ERRFI1	Sex	M	-0.00409			0.410808	0.68	1
Prop_NM	ERRFI1	YRI		-0.0073			0.203303	1.62	1
Prop_NM	ERRFI1	ERRFI1		0.0014	1	0.940671	0.79218	0.07	1
Prop_NM	ERRFI1	LRTvs_no_gene_coef					0.797065	0.07	1	5814.52
Prop_NM	SLC45A1	Age		0.00021			0.393997	0.73	1
Prop_NM	SLC45A1	E4carrier	Yes	0.00555			0.174221	1.85	1
Prop_NM	SLC45A1	Sex	M	-0.00407			0.412084	0.67	1
Prop_NM	SLC45A1	YRI		-0.00724			0.204794	1.61	1
Prop_NM	SLC45A1	SLC45A1		0.00367	1	0.71083	0.271292	1.21	1
Prop_NM	SLC45A1	LRTvs_no_gene_coef					0.264125	1.25	1	5815.11
Prop_NM	RERE	Age		0.0002			0.398557	0.71	1
Prop_NM	RERE	E4carrier	Yes	0.00564			0.169334	1.89	1
Prop_NM	RERE	Sex	M	-0.00409			0.411005	0.68	1
Prop_NM	RERE	YRI		-0.00732			0.202593	1.62	1
Prop_NM	RERE	RERE		0.00102	1	0.923116	0.727663	0.12	1
Prop_NM	RERE	LRTvs_no_gene_coef					0.738285	0.11	1	5814.55
Prop_NM	RERE.AS1	Age		0.0002			0.399806	0.71	1
Prop_NM	RERE.AS1	E4carrier	Yes	0.0056			0.17154	1.87	1
Prop_NM	RERE.AS1	Sex	M	-0.00403			0.418328	0.66	1
Prop_NM	RERE.AS1	YRI		-0.00729			0.203483	1.62	1
Prop_NM	RERE.AS1	RERE.AS1		0.26881	1	0.289488	0.0457933	3.99	1
Prop_NM	RERE.AS1	LRTvs_no_gene_coef					0.0458673	3.99	1	5816.48
Prop_NM	AL357552.2	Age		0.0002			0.405096	0.69	1
Prop_NM	AL357552.2	E4carrier	Yes	0.00564			0.168118	1.9	1
Prop_NM	AL357552.2	Sex	M	-0.004			0.420518	0.65	1
Prop_NM	AL357552.2	YRI		-0.00723			0.207037	1.59	1
Prop_NM	AL357552.2	AL357552.2		-0.07628	1	0.826269	0.472473	0.52	1
Prop_NM	AL357552.2	LRTvs_no_gene_coef					0.467453	0.53	1	5814.75
Prop_NM	ENO1	Age		0.0002			0.399032	0.71	1
Prop_NM	ENO1	E4carrier	Yes	0.00562			0.169338	1.89	1
Prop_NM	ENO1	Sex	M	-0.00408			0.411009	0.68	1
Prop_NM	ENO1	YRI		-0.00737			0.198002	1.66	1
Prop_NM	ENO1	ENO1		0.00132	1	0.741475	0.315777	1.01	1
Prop_NM	ENO1	LRTvs_no_gene_coef					0.311721	1.02	1	5815
Prop_NM	ENO1.AS1	Age		0.00021			0.396493	0.72	1
Prop_NM	ENO1.AS1	E4carrier	Yes	0.00563			0.169432	1.89	1
Prop_NM	ENO1.AS1	Sex	M	-0.0041			0.408877	0.68	1
Prop_NM	ENO1.AS1	YRI		-0.00732			0.201671	1.63	1
Prop_NM	ENO1.AS1	ENO1.AS1		0.0256	1	0.789224	0.397429	0.72	1
Prop_NM	ENO1.AS1	LRTvs_no_gene_coef					0.394202	0.73	1	5814.85
Prop_NM	CA6	Age		0.0002			0.397882	0.71	1
Prop_NM	CA6	E4carrier	Yes	0.00564			0.168693	1.89	1
Prop_NM	CA6	Sex	M	-0.00405			0.415712	0.66	1
Prop_NM	CA6	YRI		-0.00725			0.205879	1.6	1
Prop_NM	CA6	CA6		-0.07678	1	0.8153	0.450709	0.57	1
Prop_NM	CA6	LRTvs_no_gene_coef					0.448853	0.57	1	5814.78
Prop_NM	SLC2A5	Age		0.0002			0.405287	0.69	1
Prop_NM	SLC2A5	E4carrier	Yes	0.00566			0.166363	1.92	1
Prop_NM	SLC2A5	Sex	M	-0.00385			0.43861	0.6	1
Prop_NM	SLC2A5	YRI		-0.0072			0.208458	1.58	1
Prop_NM	SLC2A5	SLC2A5		-0.02463	1	0.174089	0.0202288	5.39	1
Prop_NM	SLC2A5	LRTvs_no_gene_coef					0.0201388	5.4	1	5817.19
Prop_NM	GPR157	Age		0.0002			0.398655	0.71	1
Prop_NM	GPR157	E4carrier	Yes	0.00564			0.169191	1.89	1
Prop_NM	GPR157	Sex	M	-0.00409			0.411619	0.67	1
Prop_NM	GPR157	YRI		-0.00729			0.204204	1.61	1
Prop_NM	GPR157	GPR157		0.01251	1	0.924655	0.733731	0.12	1
Prop_NM	GPR157	LRTvs_no_gene_coef					0.742517	0.11	1	5814.54
Prop_NM	MIR34AHG	Age		0.00021			0.393893	0.73	1
Prop_NM	MIR34AHG	E4carrier	Yes	0.00566			0.167364	1.91	1
Prop_NM	MIR34AHG	Sex	M	-0.00409			0.410778	0.68	1
Prop_NM	MIR34AHG	YRI		-0.00728			0.204556	1.61	1
Prop_NM	MIR34AHG	MIR34AHG		0.02406	1	0.8548	0.539898	0.38	1
Prop_NM	MIR34AHG	LRTvs_no_gene_coef					0.54303	0.37	1	5814.67
Prop_NM	LNCTAM34A	Age		0.00021			0.390497	0.74	1
Prop_NM	LNCTAM34A	E4carrier	Yes	0.00565			0.167511	1.91	1
Prop_NM	LNCTAM34A	Sex	M	-0.00404			0.415938	0.66	1
Prop_NM	LNCTAM34A	YRI		-0.00721			0.208489	1.58	1
Prop_NM	LNCTAM34A	LNCTAM34A		0.06416	1	0.733262	0.301501	1.07	1
Prop_NM	LNCTAM34A	LRTvs_no_gene_coef					0.299267	1.08	1	5815.03
Prop_NM	H6PD	Age		0.0002			0.398504	0.71	1
Prop_NM	H6PD	E4carrier	Yes	0.00567			0.166882	1.91	1
Prop_NM	H6PD	Sex	M	-0.00408			0.413246	0.67	1
Prop_NM	H6PD	YRI		-0.00731			0.203324	1.62	1
Prop_NM	H6PD	H6PD		-0.00851	1	0.778914	0.376302	0.78	1
Prop_NM	H6PD	LRTvs_no_gene_coef					0.380899	0.77	1	5814.87
Prop_NM	SPSB1	Age		0.00021			0.387849	0.75	1
Prop_NM	SPSB1	E4carrier	Yes	0.00569			0.166412	1.91	1
Prop_NM	SPSB1	Sex	M	-0.00419			0.401068	0.71	1
Prop_NM	SPSB1	YRI		-0.00729			0.205403	1.6	1
Prop_NM	SPSB1	SPSB1		-0.01852	1	0.704949	0.264851	1.24	1
Prop_NM	SPSB1	LRTvs_no_gene_coef					0.271457	1.21	1	5815.09
Prop_NM	BX323043.1	Age		0.00021			0.396258	0.72	1
Prop_NM	BX323043.1	E4carrier	Yes	0.00565			0.16799	1.9	1
Prop_NM	BX323043.1	Sex	M	-0.00405			0.414981	0.66	1
Prop_NM	BX323043.1	YRI		-0.00727			0.204654	1.61	1
Prop_NM	BX323043.1	BX323043.1		-0.04726	1	0.826035	0.47178	0.52	1
Prop_NM	BX323043.1	LRTvs_no_gene_coef					0.470719	0.52	1	5814.75
Prop_NM	LINC02606	Age		0.00021			0.394926	0.72	1
Prop_NM	LINC02606	E4carrier	Yes	0.00564			0.168809	1.89	1
Prop_NM	LINC02606	Sex	M	-0.00409			0.41035	0.68	1
Prop_NM	LINC02606	YRI		-0.00733			0.201152	1.63	1
Prop_NM	LINC02606	LINC02606		0.00891	1	0.926782	0.747353	0.1	1
Prop_NM	LINC02606	LRTvs_no_gene_coef					0.743411	0.11	1	5814.54
Prop_NM	SLC25A33	Age		0.0002			0.403517	0.7	1
Prop_NM	SLC25A33	E4carrier	Yes	0.00558			0.174838	1.84	1
Prop_NM	SLC25A33	Sex	M	-0.00407			0.41528	0.66	1
Prop_NM	SLC25A33	YRI		-0.00728			0.205994	1.6	1
Prop_NM	SLC25A33	SLC25A33		-0.0051	1	0.643644	0.209515	1.57	1
Prop_NM	SLC25A33	LRTvs_no_gene_coef					0.215463	1.53	1	5815.26
Prop_NM	TMEM201	Age		0.00021			0.396811	0.72	1
Prop_NM	TMEM201	E4carrier	Yes	0.00563			0.169318	1.89	1
Prop_NM	TMEM201	Sex	M	-0.00408			0.411757	0.67	1
Prop_NM	TMEM201	YRI		-0.0073			0.203368	1.62	1
Prop_NM	TMEM201	TMEM201		0.00013	1	0.993012	0.97528	0	1
Prop_NM	TMEM201	LRTvs_no_gene_coef					0.987275	0	1	5814.49
Prop_NM	PIK3CD	Age		0.00021			0.38927	0.74	1
Prop_NM	PIK3CD	E4carrier	Yes	0.00556			0.174881	1.84	1
Prop_NM	PIK3CD	Sex	M	-0.00411			0.409294	0.68	1
Prop_NM	PIK3CD	YRI		-0.00729			0.203715	1.62	1
Prop_NM	PIK3CD	PIK3CD		-0.00958	1	0.804764	0.429885	0.62	1
Prop_NM	PIK3CD	LRTvs_no_gene_coef					0.430052	0.62	1	5814.8
Prop_NM	PIK3CD.AS2	Age		0.00021			0.395182	0.72	1
Prop_NM	PIK3CD.AS2	E4carrier	Yes	0.00565			0.167545	1.9	1
Prop_NM	PIK3CD.AS2	Sex	M	-0.00407			0.413116	0.67	1
Prop_NM	PIK3CD.AS2	YRI		-0.00735			0.199284	1.65	1
Prop_NM	PIK3CD.AS2	PIK3CD.AS2		-0.06451	1	0.672589	0.235763	1.41	1
Prop_NM	PIK3CD.AS2	LRTvs_no_gene_coef					0.234284	1.41	1	5815.2
Prop_NM	CLSTN1	Age		0.00021			0.39349	0.73	1
Prop_NM	CLSTN1	E4carrier	Yes	0.00559			0.172291	1.86	1
Prop_NM	CLSTN1	Sex	M	-0.00424			0.39328	0.73	1
Prop_NM	CLSTN1	YRI		-0.00726			0.205256	1.6	1
Prop_NM	CLSTN1	CLSTN1		0.00306	1	0.33879	0.0595075	3.55	1
Prop_NM	CLSTN1	LRTvs_no_gene_coef					0.0594492	3.55	1	5816.27
Prop_NM	CTNNBIP1	Age		0.00019			0.420594	0.65	1
Prop_NM	CTNNBIP1	E4carrier	Yes	0.00572			0.159742	1.98	1
Prop_NM	CTNNBIP1	Sex	M	-0.00404			0.412713	0.67	1
Prop_NM	CTNNBIP1	YRI		-0.00732			0.198127	1.66	1
Prop_NM	CTNNBIP1	CTNNBIP1		0.01442	1	0.00809099	0.000283853	13.17	1
Prop_NM	CTNNBIP1	LRTvs_no_gene_coef					0.000275256	13.23	1	5821.11
Prop_NM	AL357140.1	Age		0.00021			0.394613	0.72	1
Prop_NM	AL357140.1	E4carrier	Yes	0.00561			0.171314	1.87	1
Prop_NM	AL357140.1	Sex	M	-0.00412			0.407201	0.69	1
Prop_NM	AL357140.1	YRI		-0.00728			0.204332	1.61	1
Prop_NM	AL357140.1	AL357140.1		-0.14672	1	0.630058	0.197619	1.66	1
Prop_NM	AL357140.1	LRTvs_no_gene_coef					0.197507	1.66	1	5815.32
Prop_NM	LZIC	Age		0.0002			0.400062	0.71	1
Prop_NM	LZIC	E4carrier	Yes	0.00565			0.168038	1.9	1
Prop_NM	LZIC	Sex	M	-0.00409			0.410814	0.68	1
Prop_NM	LZIC	YRI		-0.00734			0.200852	1.64	1
Prop_NM	LZIC	LZIC		0.00164	1	0.917149	0.706711	0.14	1
Prop_NM	LZIC	LRTvs_no_gene_coef					0.705839	0.14	1	5814.56
Prop_NM	AL357140.2	Age		0.00021			0.395602	0.72	1
Prop_NM	AL357140.2	E4carrier	Yes	0.00562			0.170177	1.88	1
Prop_NM	AL357140.2	Sex	M	-0.00411			0.40904	0.68	1
Prop_NM	AL357140.2	YRI		-0.00729			0.203727	1.62	1
Prop_NM	AL357140.2	AL357140.2		-0.04166	1	0.826035	0.471375	0.52	1
Prop_NM	AL357140.2	LRTvs_no_gene_coef					0.470783	0.52	1	5814.75
Prop_NM	NMNAT1	Age		0.0002			0.403159	0.7	1
Prop_NM	NMNAT1	E4carrier	Yes	0.00562			0.17053	1.88	1
Prop_NM	NMNAT1	Sex	M	-0.00401			0.420734	0.65	1
Prop_NM	NMNAT1	YRI		-0.0073			0.203529	1.62	1
Prop_NM	NMNAT1	NMNAT1		-0.00761	1	0.694117	0.252898	1.31	1
Prop_NM	NMNAT1	LRTvs_no_gene_coef					0.254021	1.3	1	5815.14
Prop_NM	RBP7	Age		0.00021			0.396233	0.72	1
Prop_NM	RBP7	E4carrier	Yes	0.00555			0.175371	1.84	1
Prop_NM	RBP7	Sex	M	-0.004			0.420428	0.65	1
Prop_NM	RBP7	YRI		-0.00725			0.205154	1.61	1
Prop_NM	RBP7	RBP7		-0.01373	1	0.674493	0.23772	1.39	1
Prop_NM	RBP7	LRTvs_no_gene_coef					0.234971	1.41	1	5815.2
Prop_NM	UBE4B	Age		0.0002			0.406143	0.69	1
Prop_NM	UBE4B	E4carrier	Yes	0.00569			0.164979	1.93	1
Prop_NM	UBE4B	Sex	M	-0.00419			0.400359	0.71	1
Prop_NM	UBE4B	YRI		-0.00743			0.195451	1.68	1
Prop_NM	UBE4B	UBE4B		0.00436	1	0.535703	0.138227	2.2	1
Prop_NM	UBE4B	LRTvs_no_gene_coef					0.13927	2.19	1	5815.58
Prop_NM	KIF1B	Age		0.00021			0.389119	0.74	1
Prop_NM	KIF1B	E4carrier	Yes	0.00567			0.173987	1.85	1
Prop_NM	KIF1B	Sex	M	-0.00411			0.416435	0.66	1
Prop_NM	KIF1B	YRI		-0.00765			0.190403	1.71	1
Prop_NM	KIF1B	KIF1B		0.0047	1	0.0486839	0.00314116	8.72	1
Prop_NM	KIF1B	LRTvs_no_gene_coef					0.00353666	8.51	1	5818.74
Prop_NM	AL139424.3	Age		0.00021			0.394002	0.73	1
Prop_NM	AL139424.3	E4carrier	Yes	0.00562			0.170374	1.88	1
Prop_NM	AL139424.3	Sex	M	-0.0041			0.409574	0.68	1
Prop_NM	AL139424.3	YRI		-0.00731			0.202839	1.62	1
Prop_NM	AL139424.3	AL139424.3		0.05369	1	0.864115	0.562736	0.33	1
Prop_NM	AL139424.3	LRTvs_no_gene_coef					0.564888	0.33	1	5814.66
Prop_NM	AL139424.2	Age		0.00021			0.396688	0.72	1
Prop_NM	AL139424.2	E4carrier	Yes	0.00559			0.172781	1.86	1
Prop_NM	AL139424.2	Sex	M	-0.00403			0.418603	0.65	1
Prop_NM	AL139424.2	YRI		-0.0073			0.20404	1.61	1
Prop_NM	AL139424.2	AL139424.2		0.00298	1	0.849587	0.529039	0.4	1
Prop_NM	AL139424.2	LRTvs_no_gene_coef					0.53623	0.38	1	5814.68
Prop_NM	PGD	Age		0.00021			0.381781	0.76	1
Prop_NM	PGD	E4carrier	Yes	0.00556			0.174536	1.84	1
Prop_NM	PGD	Sex	M	-0.0042			0.39895	0.71	1
Prop_NM	PGD	YRI		-0.00722			0.207915	1.59	1
Prop_NM	PGD	PGD		0.00348	1	0.557759	0.151688	2.06	1
Prop_NM	PGD	LRTvs_no_gene_coef					0.151593	2.06	1	5815.52
Prop_NM	CENPS	Age		0.0002			0.398317	0.71	1
Prop_NM	CENPS	E4carrier	Yes	0.00564			0.168782	1.89	1
Prop_NM	CENPS	Sex	M	-0.00408			0.412438	0.67	1
Prop_NM	CENPS	YRI		-0.00729			0.203625	1.62	1
Prop_NM	CENPS	CENPS		-0.00114	1	0.970126	0.888001	0.02	1
Prop_NM	CENPS	LRTvs_no_gene_coef					0.874155	0.03	1	5814.5
Prop_NM	CORT	Age		0.00021			0.394816	0.72	1
Prop_NM	CORT	E4carrier	Yes	0.00565			0.167867	1.9	1
Prop_NM	CORT	Sex	M	-0.00408			0.412242	0.67	1
Prop_NM	CORT	YRI		-0.00733			0.201622	1.63	1
Prop_NM	CORT	CORT		0.00439	1	0.885889	0.619616	0.25	1
Prop_NM	CORT	LRTvs_no_gene_coef					0.620677	0.24	1	5814.61
Prop_NM	DFFA	Age		0.00021			0.393924	0.73	1
Prop_NM	DFFA	E4carrier	Yes	0.00563			0.169072	1.89	1
Prop_NM	DFFA	Sex	M	-0.00409			0.410708	0.68	1
Prop_NM	DFFA	YRI		-0.00728			0.203957	1.61	1
Prop_NM	DFFA	DFFA		-0.00103	1	0.934828	0.772954	0.08	1
Prop_NM	DFFA	LRTvs_no_gene_coef					0.758328	0.09	1	5814.54
Prop_NM	PEX14	Age		0.00021			0.400044	0.71	1
Prop_NM	PEX14	E4carrier	Yes	0.00565			0.170456	1.88	1
Prop_NM	PEX14	Sex	M	-0.00411			0.411699	0.67	1
Prop_NM	PEX14	YRI		-0.00742			0.198586	1.65	1
Prop_NM	PEX14	PEX14		0.00575	1	0.650327	0.21596	1.53	1
Prop_NM	PEX14	LRTvs_no_gene_coef					0.225112	1.47	1	5815.23
Prop_NM	CASZ1	Age		0.00021			0.396687	0.72	1
Prop_NM	CASZ1	E4carrier	Yes	0.00564			0.168963	1.89	1
Prop_NM	CASZ1	Sex	M	-0.00407			0.413913	0.67	1
Prop_NM	CASZ1	YRI		-0.00727			0.205282	1.6	1
Prop_NM	CASZ1	CASZ1		-0.0042	1	0.931256	0.761613	0.09	1
Prop_NM	CASZ1	LRTvs_no_gene_coef					0.76585	0.09	1	5814.53
Prop_NM	AL139423.1	Age		0.0002			0.399366	0.71	1
Prop_NM	AL139423.1	E4carrier	Yes	0.00566			0.167529	1.9	1
Prop_NM	AL139423.1	Sex	M	-0.00408			0.413008	0.67	1
Prop_NM	AL139423.1	YRI		-0.00734			0.201325	1.63	1
Prop_NM	AL139423.1	AL139423.1		-0.0221	1	0.867647	0.572255	0.32	1
Prop_NM	AL139423.1	LRTvs_no_gene_coef					0.579057	0.31	1	5814.64
Prop_NM	C1orf127	Age		0.00021			0.396279	0.72	1
Prop_NM	C1orf127	E4carrier	Yes	0.00563			0.169343	1.89	1
Prop_NM	C1orf127	Sex	M	-0.00409			0.41123	0.68	1
Prop_NM	C1orf127	YRI		-0.0073			0.203239	1.62	1
Prop_NM	C1orf127	C1orf127		0.00409	1	0.988168	0.955951	0	1
Prop_NM	C1orf127	LRTvs_no_gene_coef					0.960689	0	1	5814.49
Prop_NM	TARDBP	Age		0.0002			0.398859	0.71	1
Prop_NM	TARDBP	E4carrier	Yes	0.00564			0.16841	1.9	1
Prop_NM	TARDBP	Sex	M	-0.00405			0.415252	0.66	1
Prop_NM	TARDBP	YRI		-0.00726			0.205362	1.6	1
Prop_NM	TARDBP	TARDBP		-0.00152	1	0.898753	0.653814	0.2	1
Prop_NM	TARDBP	LRTvs_no_gene_coef					0.649949	0.21	1	5814.59
Prop_NM	AL109811.2	Age		0.0002			0.397417	0.72	1
Prop_NM	AL109811.2	E4carrier	Yes	0.00563			0.169004	1.89	1
Prop_NM	AL109811.2	Sex	M	-0.00408			0.411454	0.67	1
Prop_NM	AL109811.2	YRI		-0.0073			0.202786	1.62	1
Prop_NM	AL109811.2	AL109811.2		0.00195	1	0.960943	0.856892	0.03	1
Prop_NM	AL109811.2	LRTvs_no_gene_coef					0.840466	0.04	1	5814.51
Prop_NM	SRM	Age		0.00021			0.384434	0.76	1
Prop_NM	SRM	E4carrier	Yes	0.00558			0.17359	1.85	1
Prop_NM	SRM	Sex	M	-0.00418			0.400775	0.71	1
Prop_NM	SRM	YRI		-0.00736			0.200123	1.64	1
Prop_NM	SRM	SRM		0.00384	1	0.548614	0.145309	2.12	1
Prop_NM	SRM	LRTvs_no_gene_coef					0.146499	2.11	1	5815.54
Prop_NM	EXOSC10	Age		0.00021			0.393785	0.73	1
Prop_NM	EXOSC10	E4carrier	Yes	0.00562			0.169857	1.88	1
Prop_NM	EXOSC10	Sex	M	-0.00412			0.406878	0.69	1
Prop_NM	EXOSC10	YRI		-0.00732			0.200894	1.64	1
Prop_NM	EXOSC10	EXOSC10		0.00244	1	0.890765	0.631473	0.23	1
Prop_NM	EXOSC10	LRTvs_no_gene_coef					0.62158	0.24	1	5814.61
Prop_NM	AL109811.1	Age		0.0002			0.398654	0.71	1
Prop_NM	AL109811.1	E4carrier	Yes	0.00561			0.170373	1.88	1
Prop_NM	AL109811.1	Sex	M	-0.00411			0.408237	0.68	1
Prop_NM	AL109811.1	YRI		-0.0073			0.201969	1.63	1
Prop_NM	AL109811.1	AL109811.1		0.11485	1	0.861039	0.553758	0.35	1
Prop_NM	AL109811.1	LRTvs_no_gene_coef					0.542903	0.37	1	5814.67
Prop_NM	EXOSC10.AS1	Age		0.00021			0.394672	0.72	1
Prop_NM	EXOSC10.AS1	E4carrier	Yes	0.00561			0.171593	1.87	1
Prop_NM	EXOSC10.AS1	Sex	M	-0.0042			0.39979	0.71	1
Prop_NM	EXOSC10.AS1	YRI		-0.00743			0.195831	1.67	1
Prop_NM	EXOSC10.AS1	EXOSC10.AS1		0.03008	1	0.698271	0.257745	1.28	1
Prop_NM	EXOSC10.AS1	LRTvs_no_gene_coef					0.260548	1.27	1	5815.12
Prop_NM	MTOR	Age		0.00021			0.396218	0.72	1
Prop_NM	MTOR	E4carrier	Yes	0.00566			0.167551	1.9	1
Prop_NM	MTOR	Sex	M	-0.00412			0.408058	0.68	1
Prop_NM	MTOR	YRI		-0.00734			0.201171	1.63	1
Prop_NM	MTOR	MTOR		0.00215	1	0.850447	0.532191	0.39	1
Prop_NM	MTOR	LRTvs_no_gene_coef					0.539551	0.38	1	5814.68
Prop_NM	ANGPTL7	Age		0.00021			0.393179	0.73	1
Prop_NM	ANGPTL7	E4carrier	Yes	0.0056			0.171386	1.87	1
Prop_NM	ANGPTL7	Sex	M	-0.00408			0.411561	0.67	1
Prop_NM	ANGPTL7	YRI		-0.00728			0.203835	1.61	1
Prop_NM	ANGPTL7	ANGPTL7		-0.00884	1	0.93988	0.790174	0.07	1
Prop_NM	ANGPTL7	LRTvs_no_gene_coef					0.776671	0.08	1	5814.53
Prop_NM	UBIAD1	Age		0.00021			0.396722	0.72	1
Prop_NM	UBIAD1	E4carrier	Yes	0.00563			0.169312	1.89	1
Prop_NM	UBIAD1	Sex	M	-0.00409			0.410818	0.68	1
Prop_NM	UBIAD1	YRI		-0.00731			0.202819	1.62	1
Prop_NM	UBIAD1	UBIAD1		0.00161	1	0.949782	0.823666	0.05	1
Prop_NM	UBIAD1	LRTvs_no_gene_coef					0.831957	0.05	1	5814.51
Prop_NM	DISP3	Age		0.0002			0.400067	0.71	1
Prop_NM	DISP3	E4carrier	Yes	0.00562			0.169527	1.89	1
Prop_NM	DISP3	Sex	M	-0.00407			0.412599	0.67	1
Prop_NM	DISP3	YRI		-0.00727			0.20432	1.61	1
Prop_NM	DISP3	DISP3		-0.00456	1	0.883185	0.611048	0.26	1
Prop_NM	DISP3	LRTvs_no_gene_coef					0.60416	0.27	1	5814.62
Prop_NM	AL031731.1	Age		0.00021			0.395918	0.72	1
Prop_NM	AL031731.1	E4carrier	Yes	0.00559			0.171455	1.87	1
Prop_NM	AL031731.1	Sex	M	-0.00408			0.411003	0.68	1
Prop_NM	AL031731.1	YRI		-0.00722			0.206983	1.59	1
Prop_NM	AL031731.1	AL031731.1		0.0864	1	0.783545	0.386312	0.75	1
Prop_NM	AL031731.1	LRTvs_no_gene_coef					0.37997	0.77	1	5814.88
Prop_NM	FBXO2	Age		0.0002			0.422648	0.64	1
Prop_NM	FBXO2	E4carrier	Yes	0.00578			0.168525	1.9	1
Prop_NM	FBXO2	Sex	M	-0.00437			0.390855	0.74	1
Prop_NM	FBXO2	YRI		-0.008			0.173721	1.85	1
Prop_NM	FBXO2	FBXO2		0.00516	1	0.0099834	0.000370425	12.68	1
Prop_NM	FBXO2	LRTvs_no_gene_coef					0.000438526	12.36	1	5820.67
Prop_NM	FBXO44	Age		0.0002			0.411387	0.67	1
Prop_NM	FBXO44	E4carrier	Yes	0.00592			0.149651	2.08	1
Prop_NM	FBXO44	Sex	M	-0.0039			0.434401	0.61	1
Prop_NM	FBXO44	YRI		-0.00757			0.189003	1.73	1
Prop_NM	FBXO44	FBXO44		0.00959	0.104414	0.000274053	4.3975e-06	21.08	1
Prop_NM	FBXO44	LRTvs_no_gene_coef					4.78134e-06	20.92	1	5824.95
Prop_NM	FBXO6	Age		0.00021			0.395914	0.72	1
Prop_NM	FBXO6	E4carrier	Yes	0.00564			0.168761	1.89	1
Prop_NM	FBXO6	Sex	M	-0.0041			0.410126	0.68	1
Prop_NM	FBXO6	YRI		-0.00729			0.203321	1.62	1
Prop_NM	FBXO6	FBXO6		-0.0021	1	0.931038	0.760586	0.09	1
Prop_NM	FBXO6	LRTvs_no_gene_coef					0.752623	0.1	1	5814.54
Prop_NM	MAD2L2	Age		0.00021			0.397376	0.72	1
Prop_NM	MAD2L2	E4carrier	Yes	0.00564			0.168929	1.89	1
Prop_NM	MAD2L2	Sex	M	-0.00409			0.411602	0.67	1
Prop_NM	MAD2L2	YRI		-0.0073			0.202999	1.62	1
Prop_NM	MAD2L2	MAD2L2		0.00157	1	0.948744	0.819837	0.05	1
Prop_NM	MAD2L2	LRTvs_no_gene_coef					0.823856	0.05	1	5814.51
Prop_NM	DRAXIN	Age		0.00021			0.394288	0.73	1
Prop_NM	DRAXIN	E4carrier	Yes	0.00564			0.168652	1.89	1
Prop_NM	DRAXIN	Sex	M	-0.0041			0.410262	0.68	1
Prop_NM	DRAXIN	YRI		-0.00727			0.204865	1.61	1
Prop_NM	DRAXIN	DRAXIN		0.02277	1	0.90387	0.667739	0.18	1
Prop_NM	DRAXIN	LRTvs_no_gene_coef					0.666979	0.19	1	5814.58
Prop_NM	AGTRAP	Age		0.00021			0.396515	0.72	1
Prop_NM	AGTRAP	E4carrier	Yes	0.00564			0.169157	1.89	1
Prop_NM	AGTRAP	Sex	M	-0.0041			0.410253	0.68	1
Prop_NM	AGTRAP	YRI		-0.0073			0.202912	1.62	1
Prop_NM	AGTRAP	AGTRAP		-0.00208	1	0.929421	0.756681	0.1	1
Prop_NM	AGTRAP	LRTvs_no_gene_coef					0.759415	0.09	1	5814.54
Prop_NM	C1orf167	Age		0.00021			0.397285	0.72	1
Prop_NM	C1orf167	E4carrier	Yes	0.00563			0.169414	1.89	1
Prop_NM	C1orf167	Sex	M	-0.00408			0.411734	0.67	1
Prop_NM	C1orf167	YRI		-0.0073			0.203397	1.62	1
Prop_NM	C1orf167	C1orf167		0.01138	1	0.956744	0.845466	0.04	1
Prop_NM	C1orf167	LRTvs_no_gene_coef					0.849403	0.04	1	5814.51
Prop_NM	MTHFR	Age		0.00021			0.392914	0.73	1
Prop_NM	MTHFR	E4carrier	Yes	0.00562			0.170431	1.88	1
Prop_NM	MTHFR	Sex	M	-0.00409			0.411219	0.68	1
Prop_NM	MTHFR	YRI		-0.0073			0.202621	1.62	1
Prop_NM	MTHFR	MTHFR		0.00333	1	0.819148	0.459843	0.55	1
Prop_NM	MTHFR	LRTvs_no_gene_coef					0.458192	0.55	1	5814.77
Prop_NM	CLCN6	Age		0.00021			0.394825	0.72	1
Prop_NM	CLCN6	E4carrier	Yes	0.00544			0.189592	1.72	1
Prop_NM	CLCN6	Sex	M	-0.0039			0.438498	0.6	1
Prop_NM	CLCN6	YRI		-0.00718			0.214954	1.54	1
Prop_NM	CLCN6	CLCN6		0.00833	0.495641	0.000993268	2.08744e-05	18.11	1
Prop_NM	CLCN6	LRTvs_no_gene_coef					2.27834e-05	17.94	1	5823.46
Prop_NM	NPPA	Age		0.00021			0.395808	0.72	1
Prop_NM	NPPA	E4carrier	Yes	0.00566			0.16741	1.91	1
Prop_NM	NPPA	Sex	M	-0.00409			0.410445	0.68	1
Prop_NM	NPPA	YRI		-0.00732			0.201732	1.63	1
Prop_NM	NPPA	NPPA		0.03124	1	0.917323	0.707237	0.14	1
Prop_NM	NPPA	LRTvs_no_gene_coef					0.703407	0.14	1	5814.56
Prop_NM	NPPB	Age		0.00021			0.396368	0.72	1
Prop_NM	NPPB	E4carrier	Yes	0.00563			0.169204	1.89	1
Prop_NM	NPPB	Sex	M	-0.00408			0.411985	0.67	1
Prop_NM	NPPB	YRI		-0.0073			0.202976	1.62	1
Prop_NM	NPPB	NPPB		0.02615	1	0.95717	0.84742	0.04	1
Prop_NM	NPPB	LRTvs_no_gene_coef					0.845818	0.04	1	5814.51
Prop_NM	AL021155.5	Age		0.00021			0.388339	0.74	1
Prop_NM	AL021155.5	E4carrier	Yes	0.00568			0.168103	1.9	1
Prop_NM	AL021155.5	Sex	M	-0.00424			0.396573	0.72	1
Prop_NM	AL021155.5	YRI		-0.0073			0.205504	1.6	1
Prop_NM	AL021155.5	AL021155.5		-0.03403	1	0.319993	0.0540149	3.71	1
Prop_NM	AL021155.5	LRTvs_no_gene_coef					0.0560926	3.65	1	5816.31
Prop_NM	KIAA2013	Age		0.0002			0.398348	0.71	1
Prop_NM	KIAA2013	E4carrier	Yes	0.00565			0.167064	1.91	1
Prop_NM	KIAA2013	Sex	M	-0.00409			0.41042	0.68	1
Prop_NM	KIAA2013	YRI		-0.00728			0.203619	1.62	1
Prop_NM	KIAA2013	KIAA2013		-0.00184	1	0.879503	0.602361	0.27	1
Prop_NM	KIAA2013	LRTvs_no_gene_coef					0.587903	0.29	1	5814.64
Prop_NM	PLOD1	Age		0.00021			0.393933	0.73	1
Prop_NM	PLOD1	E4carrier	Yes	0.00552			0.17807	1.81	1
Prop_NM	PLOD1	Sex	M	-0.00434			0.382725	0.76	1
Prop_NM	PLOD1	YRI		-0.00734			0.200685	1.64	1
Prop_NM	PLOD1	PLOD1		0.01273	1	0.00236406	6.00375e-05	16.1	1
Prop_NM	PLOD1	LRTvs_no_gene_coef					6.11601e-05	16.07	1	5822.52
Prop_NM	AL096840.2	Age		0.00021			0.397026	0.72	1
Prop_NM	AL096840.2	E4carrier	Yes	0.00564			0.168563	1.9	1
Prop_NM	AL096840.2	Sex	M	-0.00408			0.412226	0.67	1
Prop_NM	AL096840.2	YRI		-0.0073			0.202955	1.62	1
Prop_NM	AL096840.2	AL096840.2		0.09005	1	0.928872	0.753496	0.1	1
Prop_NM	AL096840.2	LRTvs_no_gene_coef					0.754283	0.1	1	5814.54
Prop_NM	MFN2	Age		0.0002			0.406328	0.69	1
Prop_NM	MFN2	E4carrier	Yes	0.00562			0.170705	1.88	1
Prop_NM	MFN2	Sex	M	-0.00418			0.401763	0.7	1
Prop_NM	MFN2	YRI		-0.00733			0.202037	1.63	1
Prop_NM	MFN2	MFN2		0.00621	1	0.0650498	0.00467655	8	1
Prop_NM	MFN2	LRTvs_no_gene_coef					0.00474843	7.97	1	5818.48
Prop_NM	MIIP	Age		0.0002			0.399409	0.71	1
Prop_NM	MIIP	E4carrier	Yes	0.00566			0.166193	1.92	1
Prop_NM	MIIP	Sex	M	-0.00399			0.420983	0.65	1
Prop_NM	MIIP	YRI		-0.00732			0.200345	1.64	1
Prop_NM	MIIP	MIIP		-0.00733	1	0.661697	0.226009	1.47	1
Prop_NM	MIIP	LRTvs_no_gene_coef					0.221536	1.49	1	5815.24
Prop_NM	TNFRSF8	Age		0.0002			0.397884	0.71	1
Prop_NM	TNFRSF8	E4carrier	Yes	0.00563			0.169645	1.89	1
Prop_NM	TNFRSF8	Sex	M	-0.00409			0.410865	0.68	1
Prop_NM	TNFRSF8	YRI		-0.00731			0.202767	1.62	1
Prop_NM	TNFRSF8	TNFRSF8		0.20528	1	0.789109	0.396775	0.72	1
Prop_NM	TNFRSF8	LRTvs_no_gene_coef					0.397809	0.71	1	5814.85
Prop_NM	TNFRSF1B	Age		0.00021			0.393324	0.73	1
Prop_NM	TNFRSF1B	E4carrier	Yes	0.00566			0.168532	1.9	1
Prop_NM	TNFRSF1B	Sex	M	-0.00409			0.411901	0.67	1
Prop_NM	TNFRSF1B	YRI		-0.00736			0.200694	1.64	1
Prop_NM	TNFRSF1B	TNFRSF1B		-0.01544	1	0.500563	0.120456	2.41	1
Prop_NM	TNFRSF1B	LRTvs_no_gene_coef					0.122226	2.39	1	5815.68
Prop_NM	VPS13D	Age		0.00021			0.388059	0.75	1
Prop_NM	VPS13D	E4carrier	Yes	0.00569			0.16568	1.92	1
Prop_NM	VPS13D	Sex	M	-0.00415			0.405025	0.69	1
Prop_NM	VPS13D	YRI		-0.00739			0.198694	1.65	1
Prop_NM	VPS13D	VPS13D		0.0077	1	0.215038	0.0284556	4.8	1
Prop_NM	VPS13D	LRTvs_no_gene_coef					0.0288762	4.77	1	5816.88
Prop_NM	LINC02766	Age		0.0002			0.398585	0.71	1
Prop_NM	LINC02766	E4carrier	Yes	0.00562			0.17035	1.88	1
Prop_NM	LINC02766	Sex	M	-0.00408			0.412596	0.67	1
Prop_NM	LINC02766	YRI		-0.00727			0.205114	1.61	1
Prop_NM	LINC02766	LINC02766		0.16802	1	0.855632	0.542911	0.37	1
Prop_NM	LINC02766	LRTvs_no_gene_coef					0.543982	0.37	1	5814.67
Prop_NM	DHRS3	Age		0.00021			0.392213	0.73	1
Prop_NM	DHRS3	E4carrier	Yes	0.00561			0.171006	1.87	1
Prop_NM	DHRS3	Sex	M	-0.00399			0.422671	0.64	1
Prop_NM	DHRS3	YRI		-0.00731			0.202619	1.62	1
Prop_NM	DHRS3	DHRS3		-0.01589	1	0.0703638	0.00524371	7.79	1
Prop_NM	DHRS3	LRTvs_no_gene_coef					0.00527773	7.78	1	5818.38
Prop_NM	AC254633.1	Age		0.00021			0.397467	0.72	1
Prop_NM	AC254633.1	E4carrier	Yes	0.00563			0.169538	1.89	1
Prop_NM	AC254633.1	Sex	M	-0.00409			0.411061	0.68	1
Prop_NM	AC254633.1	YRI		-0.0073			0.202939	1.62	1
Prop_NM	AC254633.1	AC254633.1		0.03917	1	0.846004	0.522293	0.41	1
Prop_NM	AC254633.1	LRTvs_no_gene_coef					0.52352	0.41	1	5814.69
Prop_NM	C1orf158	Age		0.00021			0.397352	0.72	1
Prop_NM	C1orf158	E4carrier	Yes	0.00562			0.169877	1.88	1
Prop_NM	C1orf158	Sex	M	-0.00409			0.410761	0.68	1
Prop_NM	C1orf158	YRI		-0.00731			0.20269	1.62	1
Prop_NM	C1orf158	C1orf158		0.03126	1	0.874515	0.591027	0.29	1
Prop_NM	C1orf158	LRTvs_no_gene_coef					0.590946	0.29	1	5814.63
Prop_NM	HNRNPCL1	Age		0.00021			0.390487	0.74	1
Prop_NM	HNRNPCL1	E4carrier	Yes	0.0056			0.171343	1.87	1
Prop_NM	HNRNPCL1	Sex	M	-0.00408			0.411527	0.67	1
Prop_NM	HNRNPCL1	YRI		-0.00729			0.204029	1.61	1
Prop_NM	HNRNPCL1	HNRNPCL1		-0.07745	1	0.768313	0.356345	0.85	1
Prop_NM	HNRNPCL1	LRTvs_no_gene_coef					0.356169	0.85	1	5814.92
Prop_NM	LRRC38	Age		0.00021			0.394632	0.72	1
Prop_NM	LRRC38	E4carrier	Yes	0.00563			0.169812	1.88	1
Prop_NM	LRRC38	Sex	M	-0.00409			0.411121	0.68	1
Prop_NM	LRRC38	YRI		-0.00726			0.205814	1.6	1
Prop_NM	LRRC38	LRRC38		-0.00789	1	0.879215	0.60136	0.27	1
Prop_NM	LRRC38	LRTvs_no_gene_coef					0.600995	0.27	1	5814.63
Prop_NM	AL354712.1	Age		0.0002			0.398013	0.71	1
Prop_NM	AL354712.1	E4carrier	Yes	0.00556			0.175641	1.83	1
Prop_NM	AL354712.1	Sex	M	-0.00407			0.41419	0.67	1
Prop_NM	AL354712.1	YRI		-0.00724			0.207159	1.59	1
Prop_NM	AL354712.1	AL354712.1		-0.03707	1	0.888295	0.624026	0.24	1
Prop_NM	AL354712.1	LRTvs_no_gene_coef					0.629611	0.23	1	5814.61
Prop_NM	PDPN	Age		0.00021			0.394662	0.72	1
Prop_NM	PDPN	E4carrier	Yes	0.00562			0.170022	1.88	1
Prop_NM	PDPN	Sex	M	-0.00406			0.414661	0.67	1
Prop_NM	PDPN	YRI		-0.00728			0.204572	1.61	1
Prop_NM	PDPN	PDPN		-0.00418	1	0.897859	0.650441	0.21	1
Prop_NM	PDPN	LRTvs_no_gene_coef					0.650526	0.21	1	5814.59
Prop_NM	PRDM2	Age		0.0002			0.402101	0.7	1
Prop_NM	PRDM2	E4carrier	Yes	0.00578			0.154684	2.03	1
Prop_NM	PRDM2	Sex	M	-0.00399			0.418531	0.65	1
Prop_NM	PRDM2	YRI		-0.00727			0.201494	1.63	1
Prop_NM	PRDM2	PRDM2		-0.0091	1	0.173732	0.0201726	5.4	1
Prop_NM	PRDM2	LRTvs_no_gene_coef					0.0193691	5.47	1	5817.22
Prop_NM	KAZN	Age		0.00021			0.383729	0.76	1
Prop_NM	KAZN	E4carrier	Yes	0.00555			0.176322	1.83	1
Prop_NM	KAZN	Sex	M	-0.00417			0.40259	0.7	1
Prop_NM	KAZN	YRI		-0.00727			0.205701	1.6	1
Prop_NM	KAZN	KAZN		0.00444	1	0.547718	0.144911	2.13	1
Prop_NM	KAZN	LRTvs_no_gene_coef					0.147188	2.1	1	5815.54
Prop_NM	TMEM51.AS1	Age		0.00021			0.395912	0.72	1
Prop_NM	TMEM51.AS1	E4carrier	Yes	0.00563			0.169569	1.89	1
Prop_NM	TMEM51.AS1	Sex	M	-0.00411			0.408966	0.68	1
Prop_NM	TMEM51.AS1	YRI		-0.00732			0.201781	1.63	1
Prop_NM	TMEM51.AS1	TMEM51.AS1		0.01934	1	0.926031	0.744759	0.11	1
Prop_NM	TMEM51.AS1	LRTvs_no_gene_coef					0.742611	0.11	1	5814.54
Prop_NM	TMEM51	Age		0.0002			0.401193	0.7	1
Prop_NM	TMEM51	E4carrier	Yes	0.00566			0.167825	1.9	1
Prop_NM	TMEM51	Sex	M	-0.00395			0.427151	0.63	1
Prop_NM	TMEM51	YRI		-0.00721			0.209122	1.58	1
Prop_NM	TMEM51	TMEM51		-0.01878	1	0.584002	0.166816	1.91	1
Prop_NM	TMEM51	LRTvs_no_gene_coef					0.167676	1.9	1	5815.44
Prop_NM	FHAD1	Age		0.00021			0.394218	0.73	1
Prop_NM	FHAD1	E4carrier	Yes	0.00562			0.169634	1.89	1
Prop_NM	FHAD1	Sex	M	-0.0041			0.408932	0.68	1
Prop_NM	FHAD1	YRI		-0.00728			0.203548	1.62	1
Prop_NM	FHAD1	FHAD1		-0.00781	1	0.896706	0.646665	0.21	1
Prop_NM	FHAD1	LRTvs_no_gene_coef					0.636823	0.22	1	5814.6
Prop_NM	AL031283.2	Age		0.00021			0.395401	0.72	1
Prop_NM	AL031283.2	E4carrier	Yes	0.00566			0.165838	1.92	1
Prop_NM	AL031283.2	Sex	M	-0.00412			0.406622	0.69	1
Prop_NM	AL031283.2	YRI		-0.00731			0.201376	1.63	1
Prop_NM	AL031283.2	AL031283.2		-0.04647	1	0.830634	0.485528	0.49	1
Prop_NM	AL031283.2	LRTvs_no_gene_coef					0.475079	0.51	1	5814.74
Prop_NM	AL031283.1	Age		0.00021			0.396443	0.72	1
Prop_NM	AL031283.1	E4carrier	Yes	0.00566			0.167647	1.9	1
Prop_NM	AL031283.1	Sex	M	-0.0041			0.410126	0.68	1
Prop_NM	AL031283.1	YRI		-0.00731			0.202983	1.62	1
Prop_NM	AL031283.1	AL031283.1		-0.01116	1	0.875494	0.59338	0.29	1
Prop_NM	AL031283.1	LRTvs_no_gene_coef					0.59874	0.28	1	5814.63
Prop_NM	EFHD2	Age		0.0002			0.399239	0.71	1
Prop_NM	EFHD2	E4carrier	Yes	0.00568			0.165816	1.92	1
Prop_NM	EFHD2	Sex	M	-0.00416			0.402892	0.7	1
Prop_NM	EFHD2	YRI		-0.00725			0.205995	1.6	1
Prop_NM	EFHD2	EFHD2		0.00577	1	0.601466	0.177294	1.82	1
Prop_NM	EFHD2	LRTvs_no_gene_coef					0.17684	1.82	1	5815.4
Prop_NM	CTRC	Age		0.0002			0.3974	0.72	1
Prop_NM	CTRC	E4carrier	Yes	0.00565			0.167977	1.9	1
Prop_NM	CTRC	Sex	M	-0.00408			0.411674	0.67	1
Prop_NM	CTRC	YRI		-0.00733			0.200928	1.64	1
Prop_NM	CTRC	CTRC		-0.12834	1	0.753774	0.332976	0.94	1
Prop_NM	CTRC	LRTvs_no_gene_coef					0.331172	0.94	1	5814.96
Prop_NM	CASP9	Age		0.00021			0.37952	0.77	1
Prop_NM	CASP9	E4carrier	Yes	0.0057			0.162478	1.95	1
Prop_NM	CASP9	Sex	M	-0.00417			0.40021	0.71	1
Prop_NM	CASP9	YRI		-0.00717			0.208654	1.58	1
Prop_NM	CASP9	CASP9		0.01763	1	0.191135	0.0235054	5.13	1
Prop_NM	CASP9	LRTvs_no_gene_coef					0.0229238	5.17	1	5817.08
Prop_NM	DNAJC16	Age		0.00021			0.396371	0.72	1
Prop_NM	DNAJC16	E4carrier	Yes	0.00566			0.166703	1.91	1
Prop_NM	DNAJC16	Sex	M	-0.00407			0.412967	0.67	1
Prop_NM	DNAJC16	YRI		-0.00728			0.20336	1.62	1
Prop_NM	DNAJC16	DNAJC16		0.00379	1	0.808324	0.438103	0.6	1
Prop_NM	DNAJC16	LRTvs_no_gene_coef					0.430734	0.62	1	5814.8
Prop_NM	AL121992.3	Age		0.00021			0.392504	0.73	1
Prop_NM	AL121992.3	E4carrier	Yes	0.00566			0.166838	1.91	1
Prop_NM	AL121992.3	Sex	M	-0.00412			0.407459	0.69	1
Prop_NM	AL121992.3	YRI		-0.00735			0.200181	1.64	1
Prop_NM	AL121992.3	AL121992.3		-0.05935	1	0.662484	0.22648	1.46	1
Prop_NM	AL121992.3	LRTvs_no_gene_coef					0.226207	1.46	1	5815.22
Prop_NM	AGMAT	Age		0.00021			0.396655	0.72	1
Prop_NM	AGMAT	E4carrier	Yes	0.00563			0.169366	1.89	1
Prop_NM	AGMAT	Sex	M	-0.00409			0.411409	0.67	1
Prop_NM	AGMAT	YRI		-0.00729			0.203462	1.62	1
Prop_NM	AGMAT	AGMAT		-0.00061	1	0.986316	0.949818	0	1
Prop_NM	AGMAT	LRTvs_no_gene_coef					0.949329	0	1	5814.49
Prop_NM	AL121992.1	Age		0.00021			0.39688	0.72	1
Prop_NM	AL121992.1	E4carrier	Yes	0.00562			0.16977	1.88	1
Prop_NM	AL121992.1	Sex	M	-0.00408			0.41122	0.68	1
Prop_NM	AL121992.1	YRI		-0.00728			0.203708	1.62	1
Prop_NM	AL121992.1	AL121992.1		-0.02238	1	0.916345	0.705232	0.14	1
Prop_NM	AL121992.1	LRTvs_no_gene_coef					0.695617	0.15	1	5814.57
Prop_NM	DDI2	Age		0.00021			0.393636	0.73	1
Prop_NM	DDI2	E4carrier	Yes	0.00563			0.168695	1.89	1
Prop_NM	DDI2	Sex	M	-0.00409			0.410835	0.68	1
Prop_NM	DDI2	YRI		-0.00731			0.202154	1.63	1
Prop_NM	DDI2	DDI2		-0.0025	1	0.900519	0.657962	0.2	1
Prop_NM	DDI2	LRTvs_no_gene_coef					0.646658	0.21	1	5814.59
Prop_NM	PLEKHM2	Age		0.0002			0.402571	0.7	1
Prop_NM	PLEKHM2	E4carrier	Yes	0.00575			0.160134	1.97	1
Prop_NM	PLEKHM2	Sex	M	-0.00402			0.418963	0.65	1
Prop_NM	PLEKHM2	YRI		-0.00734			0.200659	1.64	1
Prop_NM	PLEKHM2	PLEKHM2		0.00551	1	0.41575	0.0845	2.98	1
Prop_NM	PLEKHM2	LRTvs_no_gene_coef					0.0844475	2.98	1	5815.98
Prop_NM	SLC25A34	Age		0.00021			0.396656	0.72	1
Prop_NM	SLC25A34	E4carrier	Yes	0.00563			0.169281	1.89	1
Prop_NM	SLC25A34	Sex	M	-0.00408			0.411781	0.67	1
Prop_NM	SLC25A34	YRI		-0.00729			0.203399	1.62	1
Prop_NM	SLC25A34	SLC25A34		-0.00094	1	0.992284	0.973549	0	1
Prop_NM	SLC25A34	LRTvs_no_gene_coef					0.962282	0	1	5814.49
Prop_NM	FBLIM1	Age		0.0002			0.402726	0.7	1
Prop_NM	FBLIM1	E4carrier	Yes	0.00567			0.167463	1.91	1
Prop_NM	FBLIM1	Sex	M	-0.00408			0.413134	0.67	1
Prop_NM	FBLIM1	YRI		-0.0073			0.204034	1.61	1
Prop_NM	FBLIM1	FBLIM1		0.01201	1	0.882362	0.609186	0.26	1
Prop_NM	FBLIM1	LRTvs_no_gene_coef					0.624433	0.24	1	5814.61
Prop_NM	UQCRHL	Age		0.00021			0.396618	0.72	1
Prop_NM	UQCRHL	E4carrier	Yes	0.00563			0.169444	1.89	1
Prop_NM	UQCRHL	Sex	M	-0.00409			0.411545	0.67	1
Prop_NM	UQCRHL	YRI		-0.00729			0.203482	1.62	1
Prop_NM	UQCRHL	UQCRHL		0.00129	1	0.986205	0.949043	0	1
Prop_NM	UQCRHL	LRTvs_no_gene_coef					0.954564	0	1	5814.49
Prop_NM	AL450998.2	Age		0.00021			0.396932	0.72	1
Prop_NM	AL450998.2	E4carrier	Yes	0.00563			0.169222	1.89	1
Prop_NM	AL450998.2	Sex	M	-0.00409			0.410817	0.68	1
Prop_NM	AL450998.2	YRI		-0.0073			0.20308	1.62	1
Prop_NM	AL450998.2	AL450998.2		0.00367	1	0.960978	0.857126	0.03	1
Prop_NM	AL450998.2	LRTvs_no_gene_coef					0.860098	0.03	1	5814.51
Prop_NM	SPEN	Age		0.0002			0.409358	0.68	1
Prop_NM	SPEN	E4carrier	Yes	0.00559			0.169528	1.89	1
Prop_NM	SPEN	Sex	M	-0.00406			0.411261	0.68	1
Prop_NM	SPEN	YRI		-0.00719			0.207098	1.59	1
Prop_NM	SPEN	SPEN		-0.01389	1	0.0319114	0.00172432	9.82	1
Prop_NM	SPEN	LRTvs_no_gene_coef					0.00168422	9.87	1	5819.42
Prop_NM	ZBTB17	Age		0.00021			0.397055	0.72	1
Prop_NM	ZBTB17	E4carrier	Yes	0.00566			0.167757	1.9	1
Prop_NM	ZBTB17	Sex	M	-0.00409			0.411669	0.67	1
Prop_NM	ZBTB17	YRI		-0.00731			0.202944	1.62	1
Prop_NM	ZBTB17	ZBTB17		-0.00255	1	0.917432	0.707509	0.14	1
Prop_NM	ZBTB17	LRTvs_no_gene_coef					0.714428	0.13	1	5814.56
Prop_NM	SRARP	Age		0.0002			0.398662	0.71	1
Prop_NM	SRARP	E4carrier	Yes	0.00563			0.169275	1.89	1
Prop_NM	SRARP	Sex	M	-0.00407			0.413038	0.67	1
Prop_NM	SRARP	YRI		-0.0073			0.203259	1.62	1
Prop_NM	SRARP	SRARP		0.00162	1	0.964227	0.869376	0.03	1
Prop_NM	SRARP	LRTvs_no_gene_coef					0.865164	0.03	1	5814.5
Prop_NM	HSPB7	Age		0.00021			0.391029	0.74	1
Prop_NM	HSPB7	E4carrier	Yes	0.00558			0.17396	1.85	1
Prop_NM	HSPB7	Sex	M	-0.0041			0.410902	0.68	1
Prop_NM	HSPB7	YRI		-0.00733			0.202016	1.63	1
Prop_NM	HSPB7	HSPB7		-0.02437	1	0.487743	0.114479	2.49	1
Prop_NM	HSPB7	LRTvs_no_gene_coef					0.116063	2.47	1	5815.72
Prop_NM	CLCNKA	Age		0.0002			0.39965	0.71	1
Prop_NM	CLCNKA	E4carrier	Yes	0.00557			0.164787	1.93	1
Prop_NM	CLCNKA	Sex	M	-0.00422			0.386488	0.75	1
Prop_NM	CLCNKA	YRI		-0.0075			0.181711	1.78	1
Prop_NM	CLCNKA	CLCNKA		0.65735	1	0.0603932	0.00421206	8.19	1
Prop_NM	CLCNKA	LRTvs_no_gene_coef					0.00380331	8.38	1	5818.68
Prop_NM	CLCNKB	Age		0.0002			0.398666	0.71	1
Prop_NM	CLCNKB	E4carrier	Yes	0.00563			0.169602	1.89	1
Prop_NM	CLCNKB	Sex	M	-0.00406			0.414478	0.67	1
Prop_NM	CLCNKB	YRI		-0.00729			0.20408	1.61	1
Prop_NM	CLCNKB	CLCNKB		0.01804	1	0.867147	0.570526	0.32	1
Prop_NM	CLCNKB	LRTvs_no_gene_coef					0.575747	0.31	1	5814.65
Prop_NM	FAM131C	Age		0.00021			0.395372	0.72	1
Prop_NM	FAM131C	E4carrier	Yes	0.00562			0.169334	1.89	1
Prop_NM	FAM131C	Sex	M	-0.00411			0.408271	0.68	1
Prop_NM	FAM131C	YRI		-0.00736			0.198322	1.65	1
Prop_NM	FAM131C	FAM131C		0.0057	1	0.732743	0.300981	1.07	1
Prop_NM	FAM131C	LRTvs_no_gene_coef					0.296371	1.09	1	5815.04
Prop_NM	EPHA2	Age		0.00021			0.396864	0.72	1
Prop_NM	EPHA2	E4carrier	Yes	0.00563			0.169451	1.89	1
Prop_NM	EPHA2	Sex	M	-0.00408			0.411555	0.67	1
Prop_NM	EPHA2	YRI		-0.0073			0.203314	1.62	1
Prop_NM	EPHA2	EPHA2		0.00104	1	0.990344	0.965096	0	1
Prop_NM	EPHA2	LRTvs_no_gene_coef					0.955087	0	1	5814.49
Prop_NM	ARHGEF19	Age		0.00021			0.396016	0.72	1
Prop_NM	ARHGEF19	E4carrier	Yes	0.00564			0.169242	1.89	1
Prop_NM	ARHGEF19	Sex	M	-0.00409			0.411046	0.68	1
Prop_NM	ARHGEF19	YRI		-0.00729			0.203883	1.61	1
Prop_NM	ARHGEF19	ARHGEF19		-0.00773	1	0.968171	0.883047	0.02	1
Prop_NM	ARHGEF19	LRTvs_no_gene_coef					0.895927	0.02	1	5814.5
Prop_NM	AL109627.1	Age		0.00021			0.394943	0.72	1
Prop_NM	AL109627.1	E4carrier	Yes	0.00565			0.169787	1.88	1
Prop_NM	AL109627.1	Sex	M	-0.00415			0.405222	0.69	1
Prop_NM	AL109627.1	YRI		-0.00728			0.205719	1.6	1
Prop_NM	AL109627.1	AL109627.1		0.00758	1	0.731396	0.298662	1.08	1
Prop_NM	AL109627.1	LRTvs_no_gene_coef					0.305972	1.05	1	5815.01
Prop_NM	CPLANE2	Age		0.0002			0.399982	0.71	1
Prop_NM	CPLANE2	E4carrier	Yes	0.00556			0.175025	1.84	1
Prop_NM	CPLANE2	Sex	M	-0.00409			0.410834	0.68	1
Prop_NM	CPLANE2	YRI		-0.0073			0.203469	1.62	1
Prop_NM	CPLANE2	CPLANE2		0.01346	1	0.719274	0.282148	1.16	1
Prop_NM	CPLANE2	LRTvs_no_gene_coef					0.28385	1.15	1	5815.06
Prop_NM	FBXO42	Age		0.00021			0.399987	0.71	1
Prop_NM	FBXO42	E4carrier	Yes	0.00566			0.170433	1.88	1
Prop_NM	FBXO42	Sex	M	-0.00417			0.406028	0.69	1
Prop_NM	FBXO42	YRI		-0.00723			0.211278	1.56	1
Prop_NM	FBXO42	FBXO42		0.01024	1	0.152623	0.0163524	5.76	1
Prop_NM	FBXO42	LRTvs_no_gene_coef					0.0172214	5.67	1	5817.33
Prop_NM	SZRD1	Age		0.00021			0.396618	0.72	1
Prop_NM	SZRD1	E4carrier	Yes	0.00564			0.169126	1.89	1
Prop_NM	SZRD1	Sex	M	-0.00408			0.411909	0.67	1
Prop_NM	SZRD1	YRI		-0.00729			0.20355	1.62	1
Prop_NM	SZRD1	SZRD1		0.00069	1	0.96743	0.880237	0.02	1
Prop_NM	SZRD1	LRTvs_no_gene_coef					0.886378	0.02	1	5814.5
Prop_NM	SPATA21	Age		0.00021			0.396811	0.72	1
Prop_NM	SPATA21	E4carrier	Yes	0.00563			0.169241	1.89	1
Prop_NM	SPATA21	Sex	M	-0.00408			0.411715	0.67	1
Prop_NM	SPATA21	YRI		-0.00729			0.203372	1.62	1
Prop_NM	SPATA21	SPATA21		-0.00457	1	0.989041	0.959389	0	1
Prop_NM	SPATA21	LRTvs_no_gene_coef					0.955877	0	1	5814.49
Prop_NM	NECAP2	Age		0.0002			0.407505	0.69	1
Prop_NM	NECAP2	E4carrier	Yes	0.00554			0.176012	1.83	1
Prop_NM	NECAP2	Sex	M	-0.004			0.421432	0.65	1
Prop_NM	NECAP2	YRI		-0.00714			0.212957	1.55	1
Prop_NM	NECAP2	NECAP2		-0.01222	1	0.357351	0.0650167	3.4	1
Prop_NM	NECAP2	LRTvs_no_gene_coef					0.0652057	3.4	1	5816.19
Prop_NM	LINC01772	Age		0.00021			0.396871	0.72	1
Prop_NM	LINC01772	E4carrier	Yes	0.00563			0.169388	1.89	1
Prop_NM	LINC01772	Sex	M	-0.00409			0.411491	0.67	1
Prop_NM	LINC01772	YRI		-0.0073			0.203353	1.62	1
Prop_NM	LINC01772	LINC01772		0.00324	1	0.988098	0.955805	0	1
Prop_NM	LINC01772	LRTvs_no_gene_coef					0.958637	0	1	5814.49
Prop_NM	AL137802.2	Age		0.00021			0.396918	0.72	1
Prop_NM	AL137802.2	E4carrier	Yes	0.00563			0.170019	1.88	1
Prop_NM	AL137802.2	Sex	M	-0.00408			0.412264	0.67	1
Prop_NM	AL137802.2	YRI		-0.0073			0.203165	1.62	1
Prop_NM	AL137802.2	AL137802.2		0.00975	1	0.908068	0.682684	0.17	1
Prop_NM	AL137802.2	LRTvs_no_gene_coef					0.689759	0.16	1	5814.57
Prop_NM	AL137802.1	Age		0.0002			0.399199	0.71	1
Prop_NM	AL137802.1	E4carrier	Yes	0.00565			0.167582	1.9	1
Prop_NM	AL137802.1	Sex	M	-0.004			0.420741	0.65	1
Prop_NM	AL137802.1	YRI		-0.00719			0.209331	1.58	1
Prop_NM	AL137802.1	AL137802.1		-0.03972	1	0.621416	0.191657	1.7	1
Prop_NM	AL137802.1	LRTvs_no_gene_coef					0.189685	1.72	1	5815.35
Prop_NM	LINC01783	Age		0.0002			0.399932	0.71	1
Prop_NM	LINC01783	E4carrier	Yes	0.00562			0.170527	1.88	1
Prop_NM	LINC01783	Sex	M	-0.00407			0.413429	0.67	1
Prop_NM	LINC01783	YRI		-0.00727			0.205571	1.6	1
Prop_NM	LINC01783	LINC01783		-0.01366	1	0.868004	0.573831	0.32	1
Prop_NM	LINC01783	LRTvs_no_gene_coef					0.580015	0.31	1	5814.64
Prop_NM	NBPF1	Age		0.00021			0.396678	0.72	1
Prop_NM	NBPF1	E4carrier	Yes	0.00564			0.168669	1.89	1
Prop_NM	NBPF1	Sex	M	-0.00408			0.411365	0.67	1
Prop_NM	NBPF1	YRI		-0.00729			0.203528	1.62	1
Prop_NM	NBPF1	NBPF1		-0.0006	1	0.96743	0.880138	0.02	1
Prop_NM	NBPF1	LRTvs_no_gene_coef					0.859875	0.03	1	5814.51
Prop_NM	AL137798.1	Age		0.0002			0.404495	0.69	1
Prop_NM	AL137798.1	E4carrier	Yes	0.00564			0.168873	1.89	1
Prop_NM	AL137798.1	Sex	M	-0.00407			0.412861	0.67	1
Prop_NM	AL137798.1	YRI		-0.00723			0.207479	1.59	1
Prop_NM	AL137798.1	AL137798.1		-0.04158	1	0.590975	0.170966	1.87	1
Prop_NM	AL137798.1	LRTvs_no_gene_coef					0.171333	1.87	1	5815.43
Prop_NM	CROCC	Age		0.00021			0.396648	0.72	1
Prop_NM	CROCC	E4carrier	Yes	0.00564			0.168865	1.89	1
Prop_NM	CROCC	Sex	M	-0.00409			0.411656	0.67	1
Prop_NM	CROCC	YRI		-0.00729			0.203694	1.62	1
Prop_NM	CROCC	CROCC		0.00121	1	0.960599	0.855836	0.03	1
Prop_NM	CROCC	LRTvs_no_gene_coef					0.865823	0.03	1	5814.5
Prop_NM	BX284668.2	Age		0.0002			0.397245	0.72	1
Prop_NM	BX284668.2	E4carrier	Yes	0.00563			0.168905	1.89	1
Prop_NM	BX284668.2	Sex	M	-0.00408			0.411892	0.67	1
Prop_NM	BX284668.2	YRI		-0.00728			0.204203	1.61	1
Prop_NM	BX284668.2	BX284668.2		0.01443	1	0.905382	0.675366	0.18	1
Prop_NM	BX284668.2	LRTvs_no_gene_coef					0.66814	0.18	1	5814.58
Prop_NM	BX284668.5	Age		0.0002			0.397844	0.71	1
Prop_NM	BX284668.5	E4carrier	Yes	0.00565			0.167184	1.91	1
Prop_NM	BX284668.5	Sex	M	-0.00405			0.414679	0.67	1
Prop_NM	BX284668.5	YRI		-0.00731			0.201219	1.63	1
Prop_NM	BX284668.5	BX284668.5		0.00919	1	0.7063	0.266052	1.24	1
Prop_NM	BX284668.5	LRTvs_no_gene_coef					0.261562	1.26	1	5815.12
Prop_NM	BX284668.6	Age		0.00021			0.39387	0.73	1
Prop_NM	BX284668.6	E4carrier	Yes	0.00563			0.167777	1.9	1
Prop_NM	BX284668.6	Sex	M	-0.00413			0.40451	0.69	1
Prop_NM	BX284668.6	YRI		-0.00732			0.200589	1.64	1
Prop_NM	BX284668.6	BX284668.6		-0.05301	1	0.67102	0.234422	1.41	1
Prop_NM	BX284668.6	LRTvs_no_gene_coef					0.228927	1.45	1	5815.21
Prop_NM	MFAP2	Age		0.00021			0.389557	0.74	1
Prop_NM	MFAP2	E4carrier	Yes	0.00562			0.169734	1.89	1
Prop_NM	MFAP2	Sex	M	-0.00408			0.411567	0.67	1
Prop_NM	MFAP2	YRI		-0.00722			0.208027	1.59	1
Prop_NM	MFAP2	MFAP2		0.10689	1	0.502393	0.121832	2.39	1
Prop_NM	MFAP2	LRTvs_no_gene_coef					0.121462	2.4	1	5815.69
Prop_NM	ATP13A2	Age		0.00023			0.333509	0.94	1
Prop_NM	ATP13A2	E4carrier	Yes	0.00504			0.210631	1.57	1
Prop_NM	ATP13A2	Sex	M	-0.00481			0.325441	0.97	1
Prop_NM	ATP13A2	YRI		-0.00718			0.202022	1.63	1
Prop_NM	ATP13A2	ATP13A2		0.00841	0.0013034	6.8241e-06	5.4894e-08	29.54	1
Prop_NM	ATP13A2	LRTvs_no_gene_coef					5.41823e-08	29.56	1	5829.27
Prop_NM	SDHB	Age		0.00021			0.386501	0.75	1
Prop_NM	SDHB	E4carrier	Yes	0.00579			0.156397	2.01	1
Prop_NM	SDHB	Sex	M	-0.00407			0.41205	0.67	1
Prop_NM	SDHB	YRI		-0.00749			0.189868	1.72	1
Prop_NM	SDHB	SDHB		0.00651	1	0.133599	0.0134589	6.11	1
Prop_NM	SDHB	LRTvs_no_gene_coef					0.0132555	6.13	1	5817.56
Prop_NM	PADI2	Age		0.00021			0.39656	0.72	1
Prop_NM	PADI2	E4carrier	Yes	0.00589			0.156701	2.01	1
Prop_NM	PADI2	Sex	M	-0.00392			0.437166	0.6	1
Prop_NM	PADI2	YRI		-0.00705			0.224482	1.48	1
Prop_NM	PADI2	PADI2		-0.01344	0.796695	0.00145648	3.35535e-05	17.21	1
Prop_NM	PADI2	LRTvs_no_gene_coef					3.78747e-05	16.98	1	5822.98
Prop_NM	PADI1	Age		0.00021			0.396716	0.72	1
Prop_NM	PADI1	E4carrier	Yes	0.00564			0.169031	1.89	1
Prop_NM	PADI1	Sex	M	-0.0041			0.410152	0.68	1
Prop_NM	PADI1	YRI		-0.00731			0.202649	1.62	1
Prop_NM	PADI1	PADI1		0.00655	1	0.963445	0.86594	0.03	1
Prop_NM	PADI1	LRTvs_no_gene_coef					0.870101	0.03	1	5814.5
Prop_NM	RCC2	Age		0.0002			0.400023	0.71	1
Prop_NM	RCC2	E4carrier	Yes	0.00563			0.169895	1.88	1
Prop_NM	RCC2	Sex	M	-0.00406			0.414852	0.66	1
Prop_NM	RCC2	YRI		-0.00742			0.196284	1.67	1
Prop_NM	RCC2	RCC2		0.00641	1	0.576161	0.162751	1.95	1
Prop_NM	RCC2	LRTvs_no_gene_coef					0.164016	1.94	1	5815.46
Prop_NM	ARHGEF10L	Age		0.0002			0.399697	0.71	1
Prop_NM	ARHGEF10L	E4carrier	Yes	0.00558			0.172162	1.86	1
Prop_NM	ARHGEF10L	Sex	M	-0.00407			0.411875	0.67	1
Prop_NM	ARHGEF10L	YRI		-0.00723			0.205959	1.6	1
Prop_NM	ARHGEF10L	ARHGEF10L		-0.00392	1	0.803348	0.427739	0.63	1
Prop_NM	ARHGEF10L	LRTvs_no_gene_coef					0.416351	0.66	1	5814.82
Prop_NM	ACTL8	Age		0.00021			0.396184	0.72	1
Prop_NM	ACTL8	E4carrier	Yes	0.00564			0.168364	1.9	1
Prop_NM	ACTL8	Sex	M	-0.00411			0.409142	0.68	1
Prop_NM	ACTL8	YRI		-0.0073			0.203265	1.62	1
Prop_NM	ACTL8	ACTL8		-0.04627	1	0.889954	0.62857	0.23	1
Prop_NM	ACTL8	LRTvs_no_gene_coef					0.627801	0.24	1	5814.61
Prop_NM	IGSF21	Age		0.0002			0.403874	0.7	1
Prop_NM	IGSF21	E4carrier	Yes	0.00562			0.17142	1.87	1
Prop_NM	IGSF21	Sex	M	-0.00396			0.427373	0.63	1
Prop_NM	IGSF21	YRI		-0.00715			0.214144	1.54	1
Prop_NM	IGSF21	IGSF21		-0.01412	1	0.544486	0.143184	2.14	1
Prop_NM	IGSF21	LRTvs_no_gene_coef					0.146408	2.11	1	5815.54
Prop_NM	KLHDC7A	Age		0.00021			0.396144	0.72	1
Prop_NM	KLHDC7A	E4carrier	Yes	0.00563			0.169231	1.89	1
Prop_NM	KLHDC7A	Sex	M	-0.00409			0.411265	0.68	1
Prop_NM	KLHDC7A	YRI		-0.0073			0.20312	1.62	1
Prop_NM	KLHDC7A	KLHDC7A		0.00478	1	0.982717	0.935906	0.01	1
Prop_NM	KLHDC7A	LRTvs_no_gene_coef					0.935085	0.01	1	5814.49
Prop_NM	PAX7	Age		0.00021			0.394696	0.72	1
Prop_NM	PAX7	E4carrier	Yes	0.00565			0.168705	1.89	1
Prop_NM	PAX7	Sex	M	-0.00411			0.409129	0.68	1
Prop_NM	PAX7	YRI		-0.0073			0.203264	1.62	1
Prop_NM	PAX7	PAX7		-0.00472	1	0.924644	0.733022	0.12	1
Prop_NM	PAX7	LRTvs_no_gene_coef					0.742141	0.11	1	5814.54
Prop_NM	ALDH4A1	Age		0.0002			0.397429	0.72	1
Prop_NM	ALDH4A1	E4carrier	Yes	0.00568			0.164932	1.93	1
Prop_NM	ALDH4A1	Sex	M	-0.00411			0.407832	0.69	1
Prop_NM	ALDH4A1	YRI		-0.00733			0.200713	1.64	1
Prop_NM	ALDH4A1	ALDH4A1		0.00297	1	0.813438	0.447059	0.58	1
Prop_NM	ALDH4A1	LRTvs_no_gene_coef					0.442289	0.59	1	5814.79
Prop_NM	IFFO2	Age		0.0002			0.412007	0.67	1
Prop_NM	IFFO2	E4carrier	Yes	0.00567			0.166842	1.91	1
Prop_NM	IFFO2	Sex	M	-0.00408			0.411695	0.67	1
Prop_NM	IFFO2	YRI		-0.00734			0.200493	1.64	1
Prop_NM	IFFO2	IFFO2		0.01452	1	0.319695	0.0539243	3.72	1
Prop_NM	IFFO2	LRTvs_no_gene_coef					0.0541434	3.71	1	5816.34
Prop_NM	AL137127.1	Age		0.0002			0.405273	0.69	1
Prop_NM	AL137127.1	E4carrier	Yes	0.00566			0.16923	1.89	1
Prop_NM	AL137127.1	Sex	M	-0.00405			0.418158	0.66	1
Prop_NM	AL137127.1	YRI		-0.00726			0.208307	1.58	1
Prop_NM	AL137127.1	AL137127.1		0.01741	1	0.521445	0.131569	2.27	1
Prop_NM	AL137127.1	LRTvs_no_gene_coef					0.136322	2.22	1	5815.6
Prop_NM	UBR4	Age		0.00021			0.397405	0.72	1
Prop_NM	UBR4	E4carrier	Yes	0.00563			0.169228	1.89	1
Prop_NM	UBR4	Sex	M	-0.00408			0.411952	0.67	1
Prop_NM	UBR4	YRI		-0.0073			0.20339	1.62	1
Prop_NM	UBR4	UBR4		-0.0002	1	0.990538	0.966193	0	1
Prop_NM	UBR4	LRTvs_no_gene_coef					0.964822	0	1	5814.49
Prop_NM	EMC1.AS1	Age		0.0002			0.397336	0.72	1
Prop_NM	EMC1.AS1	E4carrier	Yes	0.00563			0.169191	1.89	1
Prop_NM	EMC1.AS1	Sex	M	-0.00408			0.411782	0.67	1
Prop_NM	EMC1.AS1	YRI		-0.0073			0.202772	1.62	1
Prop_NM	EMC1.AS1	EMC1.AS1		0.0138	1	0.933339	0.766199	0.09	1
Prop_NM	EMC1.AS1	LRTvs_no_gene_coef					0.760691	0.09	1	5814.54
Prop_NM	EMC1	Age		0.00021			0.39161	0.73	1
Prop_NM	EMC1	E4carrier	Yes	0.00561			0.172105	1.86	1
Prop_NM	EMC1	Sex	M	-0.00411			0.409572	0.68	1
Prop_NM	EMC1	YRI		-0.00733			0.202608	1.62	1
Prop_NM	EMC1	EMC1		0.00312	1	0.761133	0.34678	0.89	1
Prop_NM	EMC1	LRTvs_no_gene_coef					0.353882	0.86	1	5814.92
Prop_NM	MRTO4	Age		0.00021			0.396099	0.72	1
Prop_NM	MRTO4	E4carrier	Yes	0.00563			0.169502	1.89	1
Prop_NM	MRTO4	Sex	M	-0.00409			0.411491	0.67	1
Prop_NM	MRTO4	YRI		-0.0073			0.203201	1.62	1
Prop_NM	MRTO4	MRTO4		0.00041	1	0.977977	0.918418	0.01	1
Prop_NM	MRTO4	LRTvs_no_gene_coef					0.927351	0.01	1	5814.49
Prop_NM	AKR7A3	Age		0.0002			0.397652	0.72	1
Prop_NM	AKR7A3	E4carrier	Yes	0.00564			0.168622	1.9	1
Prop_NM	AKR7A3	Sex	M	-0.00406			0.413933	0.67	1
Prop_NM	AKR7A3	YRI		-0.00728			0.20409	1.61	1
Prop_NM	AKR7A3	AKR7A3		-0.00501	1	0.952422	0.831804	0.05	1
Prop_NM	AKR7A3	LRTvs_no_gene_coef					0.828464	0.05	1	5814.51
Prop_NM	AKR7A2	Age		0.0002			0.398398	0.71	1
Prop_NM	AKR7A2	E4carrier	Yes	0.00564			0.168936	1.89	1
Prop_NM	AKR7A2	Sex	M	-0.00408			0.412878	0.67	1
Prop_NM	AKR7A2	YRI		-0.0073			0.203886	1.61	1
Prop_NM	AKR7A2	AKR7A2		0.00295	1	0.738475	0.311351	1.02	1
Prop_NM	AKR7A2	LRTvs_no_gene_coef					0.314805	1.01	1	5815
Prop_NM	SLC66A1	Age		0.0002			0.397112	0.72	1
Prop_NM	SLC66A1	E4carrier	Yes	0.00559			0.171418	1.87	1
Prop_NM	SLC66A1	Sex	M	-0.00411			0.406934	0.69	1
Prop_NM	SLC66A1	YRI		-0.00742			0.19446	1.68	1
Prop_NM	SLC66A1	SLC66A1		0.00705	1	0.592858	0.171985	1.87	1
Prop_NM	SLC66A1	LRTvs_no_gene_coef					0.1686	1.9	1	5815.44
Prop_NM	CAPZB	Age		0.0002			0.403358	0.7	1
Prop_NM	CAPZB	E4carrier	Yes	0.00545			0.18461	1.76	1
Prop_NM	CAPZB	Sex	M	-0.00397			0.425108	0.64	1
Prop_NM	CAPZB	YRI		-0.00721			0.208643	1.58	1
Prop_NM	CAPZB	CAPZB		0.00319	1	0.361784	0.0661992	3.37	1
Prop_NM	CAPZB	LRTvs_no_gene_coef					0.0667559	3.36	1	5816.17
Prop_NM	MICOS10	Age		0.00021			0.376543	0.78	1
Prop_NM	MICOS10	E4carrier	Yes	0.00568			0.166261	1.92	1
Prop_NM	MICOS10	Sex	M	-0.00453			0.363621	0.83	1
Prop_NM	MICOS10	YRI		-0.00749			0.192473	1.7	1
Prop_NM	MICOS10	MICOS10		0.00494	1	0.117146	0.0110318	6.46	1
Prop_NM	MICOS10	LRTvs_no_gene_coef					0.0111445	6.44	1	5817.71
Prop_NM	NBL1	Age		0.00021			0.397793	0.71	1
Prop_NM	NBL1	E4carrier	Yes	0.00568			0.167399	1.91	1
Prop_NM	NBL1	Sex	M	-0.00411			0.410001	0.68	1
Prop_NM	NBL1	YRI		-0.00727			0.206347	1.6	1
Prop_NM	NBL1	NBL1		0.00098	1	0.89788	0.650609	0.21	1
Prop_NM	NBL1	LRTvs_no_gene_coef					0.676158	0.17	1	5814.58
Prop_NM	HTR6	Age		0.00021			0.396551	0.72	1
Prop_NM	HTR6	E4carrier	Yes	0.00566			0.16707	1.91	1
Prop_NM	HTR6	Sex	M	-0.00409			0.410829	0.68	1
Prop_NM	HTR6	YRI		-0.00735			0.200165	1.64	1
Prop_NM	HTR6	HTR6		-0.02608	1	0.718057	0.280716	1.16	1
Prop_NM	HTR6	LRTvs_no_gene_coef					0.280203	1.17	1	5815.07
Prop_NM	TMCO4	Age		0.00021			0.396087	0.72	1
Prop_NM	TMCO4	E4carrier	Yes	0.00564			0.169146	1.89	1
Prop_NM	TMCO4	Sex	M	-0.00409			0.410911	0.68	1
Prop_NM	TMCO4	YRI		-0.0073			0.203339	1.62	1
Prop_NM	TMCO4	TMCO4		-0.00192	1	0.978079	0.921184	0.01	1
Prop_NM	TMCO4	LRTvs_no_gene_coef					0.927451	0.01	1	5814.49
Prop_NM	OTUD3	Age		0.0002			0.398951	0.71	1
Prop_NM	OTUD3	E4carrier	Yes	0.00564			0.169414	1.89	1
Prop_NM	OTUD3	Sex	M	-0.00407			0.414208	0.67	1
Prop_NM	OTUD3	YRI		-0.0073			0.20358	1.62	1
Prop_NM	OTUD3	OTUD3		0.00183	1	0.941856	0.795395	0.07	1
Prop_NM	OTUD3	LRTvs_no_gene_coef					0.810523	0.06	1	5814.52
Prop_NM	PLA2G5	Age		0.00021			0.39724	0.72	1
Prop_NM	PLA2G5	E4carrier	Yes	0.00563			0.170459	1.88	1
Prop_NM	PLA2G5	Sex	M	-0.00413			0.40686	0.69	1
Prop_NM	PLA2G5	YRI		-0.00736			0.200296	1.64	1
Prop_NM	PLA2G5	PLA2G5		-0.00582	1	0.863687	0.562048	0.34	1
Prop_NM	PLA2G5	LRTvs_no_gene_coef					0.571878	0.32	1	5814.65
Prop_NM	PLA2G2D	Age		0.00021			0.396337	0.72	1
Prop_NM	PLA2G2D	E4carrier	Yes	0.00563			0.169301	1.89	1
Prop_NM	PLA2G2D	Sex	M	-0.0041			0.410303	0.68	1
Prop_NM	PLA2G2D	YRI		-0.00728			0.204101	1.61	1
Prop_NM	PLA2G2D	PLA2G2D		-0.09951	1	0.786671	0.391281	0.73	1
Prop_NM	PLA2G2D	LRTvs_no_gene_coef					0.390582	0.74	1	5814.86
Prop_NM	Z98257.1	Age		0.00021			0.397403	0.72	1
Prop_NM	Z98257.1	E4carrier	Yes	0.00563			0.169126	1.89	1
Prop_NM	Z98257.1	Sex	M	-0.00408			0.412481	0.67	1
Prop_NM	Z98257.1	YRI		-0.0073			0.203278	1.62	1
Prop_NM	Z98257.1	Z98257.1		-0.0223	1	0.95717	0.846489	0.04	1
Prop_NM	Z98257.1	LRTvs_no_gene_coef					0.841262	0.04	1	5814.51
Prop_NM	PLA2G2C	Age		0.00021			0.396428	0.72	1
Prop_NM	PLA2G2C	E4carrier	Yes	0.00564			0.169323	1.89	1
Prop_NM	PLA2G2C	Sex	M	-0.0041			0.410194	0.68	1
Prop_NM	PLA2G2C	YRI		-0.00732			0.20215	1.63	1
Prop_NM	PLA2G2C	PLA2G2C		0.01514	1	0.921674	0.723473	0.13	1
Prop_NM	PLA2G2C	LRTvs_no_gene_coef					0.732519	0.12	1	5814.55
Prop_NM	UBXN10.AS1	Age		0.00021			0.396736	0.72	1
Prop_NM	UBXN10.AS1	E4carrier	Yes	0.00563			0.169321	1.89	1
Prop_NM	UBXN10.AS1	Sex	M	-0.00409			0.411622	0.67	1
Prop_NM	UBXN10.AS1	YRI		-0.0073			0.203278	1.62	1
Prop_NM	UBXN10.AS1	UBXN10.AS1		0.00032	1	0.99142	0.970823	0	1
Prop_NM	UBXN10.AS1	LRTvs_no_gene_coef					0.989566	0	1	5814.49
Prop_NM	UBXN10	Age		0.0002			0.408873	0.68	1
Prop_NM	UBXN10	E4carrier	Yes	0.00558			0.170323	1.88	1
Prop_NM	UBXN10	Sex	M	-0.00393			0.42656	0.63	1
Prop_NM	UBXN10	YRI		-0.00734			0.19743	1.66	1
Prop_NM	UBXN10	UBXN10		0.01725	1	0.461946	0.103852	2.65	1
Prop_NM	UBXN10	LRTvs_no_gene_coef					0.0991558	2.72	1	5815.85
Prop_NM	LINC01757	Age		0.0002			0.419196	0.65	1
Prop_NM	LINC01757	E4carrier	Yes	0.00549			0.181965	1.78	1
Prop_NM	LINC01757	Sex	M	-0.00399			0.424533	0.64	1
Prop_NM	LINC01757	YRI		-0.00697			0.225582	1.47	1
Prop_NM	LINC01757	LINC01757		0.50256	0.856735	0.00154247	3.60822e-05	17.07	1
Prop_NM	LINC01757	LRTvs_no_gene_coef					3.75539e-05	16.99	1	5822.99
Prop_NM	VWA5B1	Age		0.00021			0.395375	0.72	1
Prop_NM	VWA5B1	E4carrier	Yes	0.0056			0.171827	1.87	1
Prop_NM	VWA5B1	Sex	M	-0.00405			0.415352	0.66	1
Prop_NM	VWA5B1	YRI		-0.00722			0.207912	1.59	1
Prop_NM	VWA5B1	VWA5B1		0.01858	1	0.789224	0.397811	0.71	1
Prop_NM	VWA5B1	LRTvs_no_gene_coef					0.396525	0.72	1	5814.85
Prop_NM	LINC01141	Age		0.0002			0.400414	0.71	1
Prop_NM	LINC01141	E4carrier	Yes	0.00562			0.170225	1.88	1
Prop_NM	LINC01141	Sex	M	-0.00404			0.416852	0.66	1
Prop_NM	LINC01141	YRI		-0.00729			0.203569	1.62	1
Prop_NM	LINC01141	LINC01141		-0.03818	1	0.842112	0.512556	0.43	1
Prop_NM	LINC01141	LRTvs_no_gene_coef					0.512276	0.43	1	5814.7
Prop_NM	AL139254.1	Age		0.00021			0.395766	0.72	1
Prop_NM	AL139254.1	E4carrier	Yes	0.00562			0.170078	1.88	1
Prop_NM	AL139254.1	Sex	M	-0.00408			0.412659	0.67	1
Prop_NM	AL139254.1	YRI		-0.00728			0.204366	1.61	1
Prop_NM	AL139254.1	AL139254.1		-0.0347	1	0.884759	0.615662	0.25	1
Prop_NM	AL139254.1	LRTvs_no_gene_coef					0.617352	0.25	1	5814.61
Prop_NM	CAMK2N1	Age		0.00022			0.363291	0.83	1
Prop_NM	CAMK2N1	E4carrier	Yes	0.00586			0.151443	2.06	1
Prop_NM	CAMK2N1	Sex	M	-0.00473			0.340582	0.91	1
Prop_NM	CAMK2N1	YRI		-0.00757			0.186249	1.75	1
Prop_NM	CAMK2N1	CAMK2N1		0.00368	1	0.211161	0.0275973	4.85	1
Prop_NM	CAMK2N1	LRTvs_no_gene_coef					0.0273606	4.87	1	5816.92
Prop_NM	MUL1	Age		0.00021			0.382956	0.76	1
Prop_NM	MUL1	E4carrier	Yes	0.00565			0.165564	1.92	1
Prop_NM	MUL1	Sex	M	-0.00427			0.389121	0.74	1
Prop_NM	MUL1	YRI		-0.00744			0.192534	1.7	1
Prop_NM	MUL1	MUL1		0.00661	1	0.336735	0.0587902	3.57	1
Prop_NM	MUL1	LRTvs_no_gene_coef					0.0573278	3.61	1	5816.3
Prop_NM	FAM43B	Age		0.00021			0.390453	0.74	1
Prop_NM	FAM43B	E4carrier	Yes	0.00567			0.168815	1.89	1
Prop_NM	FAM43B	Sex	M	-0.00418			0.403402	0.7	1
Prop_NM	FAM43B	YRI		-0.00741			0.198998	1.65	1
Prop_NM	FAM43B	FAM43B		0.00732	1	0.250827	0.0362233	4.39	1
Prop_NM	FAM43B	LRTvs_no_gene_coef					0.0376581	4.32	1	5816.65
Prop_NM	CDA	Age		0.00021			0.396764	0.72	1
Prop_NM	CDA	E4carrier	Yes	0.00575			0.160697	1.97	1
Prop_NM	CDA	Sex	M	-0.00416			0.403118	0.7	1
Prop_NM	CDA	YRI		-0.00743			0.196237	1.67	1
Prop_NM	CDA	CDA		-0.03401	1	0.279934	0.043386	4.08	1
Prop_NM	CDA	LRTvs_no_gene_coef					0.0440461	4.05	1	5816.52
Prop_NM	PINK1	Age		0.00023			0.332686	0.94	1
Prop_NM	PINK1	E4carrier	Yes	0.00542			0.181138	1.79	1
Prop_NM	PINK1	Sex	M	-0.00485			0.324846	0.97	1
Prop_NM	PINK1	YRI		-0.00769			0.175412	1.84	1
Prop_NM	PINK1	PINK1		0.00466	1	0.0381431	0.0021992	9.38	1
Prop_NM	PINK1	LRTvs_no_gene_coef					0.00208898	9.47	1	5819.22
Prop_NM	PINK1.AS	Age		0.0002			0.401318	0.7	1
Prop_NM	PINK1.AS	E4carrier	Yes	0.00562			0.170112	1.88	1
Prop_NM	PINK1.AS	Sex	M	-0.00406			0.414026	0.67	1
Prop_NM	PINK1.AS	YRI		-0.00725			0.205665	1.6	1
Prop_NM	PINK1.AS	PINK1.AS		-0.02011	1	0.772247	0.364723	0.82	1
Prop_NM	PINK1.AS	LRTvs_no_gene_coef					0.362607	0.83	1	5814.9
Prop_NM	DDOST	Age		0.00021			0.395351	0.72	1
Prop_NM	DDOST	E4carrier	Yes	0.00559			0.172538	1.86	1
Prop_NM	DDOST	Sex	M	-0.0041			0.40952	0.68	1
Prop_NM	DDOST	YRI		-0.0073			0.202926	1.62	1
Prop_NM	DDOST	DDOST		0.00335	1	0.835004	0.490995	0.47	1
Prop_NM	DDOST	LRTvs_no_gene_coef					0.491002	0.47	1	5814.73
Prop_NM	KIF17	Age		0.00021			0.396758	0.72	1
Prop_NM	KIF17	E4carrier	Yes	0.00562			0.171745	1.87	1
Prop_NM	KIF17	Sex	M	-0.00407			0.414631	0.67	1
Prop_NM	KIF17	YRI		-0.00737			0.200507	1.64	1
Prop_NM	KIF17	KIF17		0.00657	1	0.769373	0.357047	0.85	1
Prop_NM	KIF17	LRTvs_no_gene_coef					0.367288	0.81	1	5814.9
Prop_NM	SH2D5	Age		0.00021			0.397288	0.72	1
Prop_NM	SH2D5	E4carrier	Yes	0.00563			0.169098	1.89	1
Prop_NM	SH2D5	Sex	M	-0.00409			0.411366	0.67	1
Prop_NM	SH2D5	YRI		-0.00729			0.203425	1.62	1
Prop_NM	SH2D5	SH2D5		0.00091	1	0.980836	0.929778	0.01	1
Prop_NM	SH2D5	LRTvs_no_gene_coef					0.924907	0.01	1	5814.49
Prop_NM	HP1BP3	Age		0.00021			0.392659	0.73	1
Prop_NM	HP1BP3	E4carrier	Yes	0.00566			0.167558	1.9	1
Prop_NM	HP1BP3	Sex	M	-0.00406			0.415269	0.66	1
Prop_NM	HP1BP3	YRI		-0.0072			0.209848	1.57	1
Prop_NM	HP1BP3	HP1BP3		-0.00436	1	0.360616	0.0658386	3.38	1
Prop_NM	HP1BP3	LRTvs_no_gene_coef					0.0663485	3.37	1	5816.18
Prop_NM	EIF4G3	Age		0.00021			0.396649	0.72	1
Prop_NM	EIF4G3	E4carrier	Yes	0.00564			0.170248	1.88	1
Prop_NM	EIF4G3	Sex	M	-0.00411			0.410975	0.68	1
Prop_NM	EIF4G3	YRI		-0.00739			0.19952	1.65	1
Prop_NM	EIF4G3	EIF4G3		0.00156	1	0.839013	0.50376	0.45	1
Prop_NM	EIF4G3	LRTvs_no_gene_coef					0.524229	0.41	1	5814.69
Prop_NM	AL031005.2	Age		0.00021			0.39656	0.72	1
Prop_NM	AL031005.2	E4carrier	Yes	0.00563			0.169104	1.89	1
Prop_NM	AL031005.2	Sex	M	-0.00409			0.41091	0.68	1
Prop_NM	AL031005.2	YRI		-0.0073			0.203274	1.62	1
Prop_NM	AL031005.2	AL031005.2		-0.01402	1	0.952378	0.831629	0.05	1
Prop_NM	AL031005.2	LRTvs_no_gene_coef					0.831664	0.05	1	5814.51
Prop_NM	ECE1	Age		0.00021			0.384198	0.76	1
Prop_NM	ECE1	E4carrier	Yes	0.00566			0.163555	1.94	1
Prop_NM	ECE1	Sex	M	-0.00418			0.396861	0.72	1
Prop_NM	ECE1	YRI		-0.00731			0.198847	1.65	1
Prop_NM	ECE1	ECE1		-0.01553	1	0.119133	0.0113648	6.41	1
Prop_NM	ECE1	LRTvs_no_gene_coef					0.0109166	6.48	1	5817.73
Prop_NM	NBPF3	Age		0.0002			0.401932	0.7	1
Prop_NM	NBPF3	E4carrier	Yes	0.00566			0.168294	1.9	1
Prop_NM	NBPF3	Sex	M	-0.00413			0.40701	0.69	1
Prop_NM	NBPF3	YRI		-0.00738			0.19939	1.65	1
Prop_NM	NBPF3	NBPF3		0.0117	1	0.687804	0.247904	1.34	1
Prop_NM	NBPF3	LRTvs_no_gene_coef					0.251612	1.31	1	5815.15
Prop_NM	ALPL	Age		0.00021			0.391655	0.73	1
Prop_NM	ALPL	E4carrier	Yes	0.00562			0.169235	1.89	1
Prop_NM	ALPL	Sex	M	-0.00412			0.406456	0.69	1
Prop_NM	ALPL	YRI		-0.0072			0.207641	1.59	1
Prop_NM	ALPL	ALPL		-0.01311	1	0.48397	0.112697	2.52	1
Prop_NM	ALPL	LRTvs_no_gene_coef					0.110618	2.55	1	5815.76
Prop_NM	RAP1GAP	Age		0.00021			0.39438	0.73	1
Prop_NM	RAP1GAP	E4carrier	Yes	0.00574			0.159421	1.98	1
Prop_NM	RAP1GAP	Sex	M	-0.00414			0.403096	0.7	1
Prop_NM	RAP1GAP	YRI		-0.0075			0.189411	1.72	1
Prop_NM	RAP1GAP	RAP1GAP		0.0059	1	0.13841	0.0141943	6.01	1
Prop_NM	RAP1GAP	LRTvs_no_gene_coef					0.0140245	6.04	1	5817.51
Prop_NM	USP48	Age		0.00021			0.396047	0.72	1
Prop_NM	USP48	E4carrier	Yes	0.00562			0.170076	1.88	1
Prop_NM	USP48	Sex	M	-0.00406			0.414074	0.67	1
Prop_NM	USP48	YRI		-0.00729			0.203756	1.62	1
Prop_NM	USP48	USP48		-0.00108	1	0.931161	0.761183	0.09	1
Prop_NM	USP48	LRTvs_no_gene_coef					0.760191	0.09	1	5814.54
Prop_NM	LDLRAD2	Age		0.0002			0.403106	0.7	1
Prop_NM	LDLRAD2	E4carrier	Yes	0.00565			0.167613	1.9	1
Prop_NM	LDLRAD2	Sex	M	-0.00404			0.416554	0.66	1
Prop_NM	LDLRAD2	YRI		-0.0073			0.202897	1.62	1
Prop_NM	LDLRAD2	LDLRAD2		-0.02982	1	0.834838	0.49069	0.48	1
Prop_NM	LDLRAD2	LRTvs_no_gene_coef					0.486562	0.48	1	5814.73
Prop_NM	HSPG2	Age		0.0002			0.405299	0.69	1
Prop_NM	HSPG2	E4carrier	Yes	0.00567			0.165752	1.92	1
Prop_NM	HSPG2	Sex	M	-0.00405			0.414386	0.67	1
Prop_NM	HSPG2	YRI		-0.00729			0.202704	1.62	1
Prop_NM	HSPG2	HSPG2		-0.02051	1	0.615342	0.186963	1.74	1
Prop_NM	HSPG2	LRTvs_no_gene_coef					0.184926	1.76	1	5815.37
Prop_NM	LINC01635	Age		0.00021			0.390804	0.74	1
Prop_NM	LINC01635	E4carrier	Yes	0.0056			0.171999	1.87	1
Prop_NM	LINC01635	Sex	M	-0.0041			0.409553	0.68	1
Prop_NM	LINC01635	YRI		-0.00725			0.20627	1.6	1
Prop_NM	LINC01635	LINC01635		0.07791	1	0.629625	0.197234	1.66	1
Prop_NM	LINC01635	LRTvs_no_gene_coef					0.197466	1.66	1	5815.32
Prop_NM	LINC00339	Age		0.00021			0.396582	0.72	1
Prop_NM	LINC00339	E4carrier	Yes	0.00563			0.169264	1.89	1
Prop_NM	LINC00339	Sex	M	-0.00409			0.411481	0.67	1
Prop_NM	LINC00339	YRI		-0.0073			0.20315	1.62	1
Prop_NM	LINC00339	LINC00339		-0.00031	1	0.991333	0.969303	0	1
Prop_NM	LINC00339	LRTvs_no_gene_coef					0.973959	0	1	5814.49
Prop_NM	CDC42	Age		0.00022			0.361017	0.83	1
Prop_NM	CDC42	E4carrier	Yes	0.00555			0.173697	1.85	1
Prop_NM	CDC42	Sex	M	-0.00443			0.370928	0.8	1
Prop_NM	CDC42	YRI		-0.00728			0.202413	1.62	1
Prop_NM	CDC42	CDC42		0.00468	1	0.0488662	0.00315498	8.72	1
Prop_NM	CDC42	LRTvs_no_gene_coef					0.00309893	8.75	1	5818.86
[truncated: 140,466 more rows]
