# Supplementary material for: Impact of Alzheimer’s disease risk factors and local neuromelanin content on the transcriptomic landscape of the human locus coeruleus
Source: bioRxiv. 2025 Oct 29:2025.10.29.685354. Preprint. [Version 1] doi: 10.1101/2025.10.29.685354 (PMC12636595; doi:10.1101/2025.10.29.685354)
Supplement: Supplement 16 — Table S14. Enrichr analyses of NM intensity- or proportion-associated genes. Top results from 6 Enrichr analyses per NM metric modeled: two significance cutoffs for NM association (FDR<0.05, Bonferroni p<0.05) and three bins by sign of association (positive, negative, all). Enrichr reports the rank of each test within a library of gene sets105,175; up to 20 significant enrichments are listed for each Enrichr library and input set of NM-associated genes. A sheet with the background list of genes for these analyses is also included. [file media-16.xlsx]

## Sheet: NM Intensity
Sign convention note: Positive coefficients signify weaker NM pigmentation with increasing expression; negative coefficient signifies stronger NM pigmentation with increasing expression
					Enrichr-reported statistics
Spot-Level NM Metric	NM-Gene Significance Threshold	NM-Gene Association Coefficient Sign	Term	Enrichr gene set library	Rank (within database)	P.value	Adjusted.P.value	Odds.Ratio	Combined.Score	Genes	Number of genes in pathway and tested set
Intensity_NM	bonfP_gene	Positive	MICROCYTIC ANEMIA	Jensen_DISEASES_Curated_2025	1	7.74395e-07	8.68653e-05	260.371	3663.73	HBB;HBA2;HBA1	3
Intensity_NM	bonfP_gene	Negative	PARKINSON'S DISEASE	Jensen_DISEASES_Curated_2025	1	3.40299e-07	2.26299e-05	25.7177	383.025	UCHL1;YWHAQ;TH;YWHAZ;YWHAG;SLC18A2	6
Intensity_NM	fdr	Positive	AMYLOIDOSIS	Jensen_DISEASES_Curated_2025	1	7.69041e-09	1.56884e-06	18.4061	343.887	EEF1A1;ACTA2;CST3;SERPINA3;GSN;HBB;APOE;CLU;B2M	9
Intensity_NM	bonfP_gene	Both directions	NERVOUS SYSTEM DISEASE	Jensen_DISEASES_Curated_2025	1	2.45815e-09	3.63573e-07	3.71323	73.6106	NAPB;SNAP25;CNP;ATP1A2;ATP1A1;DBH;PCDH19;CLU;ACTG1;GLS;HK1;CST3;UCHL1;TUBA1A;YWHAQ;TUBB3;FTH1;NEFL;KIF21A;MBP;APOE;KIF1A;GLUL;SLC18A2;YWHAG;ELOVL5;ATP1B1;YWHAZ;GFAP;PREPL;TH;PLP1;PMP2;FGF13;CRYAB	35
Intensity_NM	fdr	Both directions	NERVOUS SYSTEM DISEASE	Jensen_DISEASES_Curated_2025	1	6.55741e-15	1.24398e-12	2.34304	76.5193	ARL6IP1;MLC1;MSMO1;CLU;SLC4A4;ACTG1;GLS;GJA1;TUBB3;FTH1;CHP1;KIF21A;VPS35;CAPN1;GLUL;AP2M1;NSF;FNDC3B;CACNA2D2;ATP1B1;GABRG2;BSCL2;PREPL;EEF1A2;KCTD17;FTL;ATP6V1A;CNP;TMEM63C;HTRA1;SLC1A2;SLC1A3;PCDH19;C9ORF72;PLD3;TMTC4;SNX3;OTOF;MBP;APOE;PRNP;CADM3;SYT2;PHOX2B;TMEM230;GFAP;REEP1;PPP5C;B4GAT1;SYNJ1;TH;GJB6;REEP2;ACO2;FGF13;ALK;SERPINA3;SNAP25;CELF2;PIGP;SLC7A14;ATP2A2;HSPB1;DBH;LITAF;HK1;TMEM222…	127
Intensity_NM	fdr	Negative	NERVOUS SYSTEM DISEASE	Jensen_DISEASES_Curated_2025	1	1.82307e-11	4.53944e-09	2.30478	56.9924	ALK;SNAP25;ARL6IP1;PIGP;SLC7A14;ATP2A2;HSPB1;MSMO1;DBH;ACTG1;GLS;HK1;TMEM222;UCHL1;TUBA1A;YWHAQ;TUBB3;SMPD1;CHP1;NEFL;KIF21A;VPS35;CAPN1;KIF1A;CTSD;NEFH;AP2M1;SLC18A2;YWHAG;NSF;ELOVL4;ELOVL5;ATP6AP2;FNDC3B;CACNA2D2;ATP1B1;LSS;YWHAZ;GABRG2;BSCL2;PREPL;DALRD3;DNAJC6;TRAPPC6B;EEF1A2;VAMP1;KCTD17;ATP6V0C;MET;ATP6V1A;NAPB;PRPS1;MVK;OAT;DCTN2;TMEM63C;WBP2;ATL1;ADAM22;HTRA1;ATP1A1;PCDH19;C9ORF72;PLD3;HS…	96
Intensity_NM	bonfP_gene	Positive	ITM2B-RELATED CEREBRAL AMYLOID ANGIOPATHY 1	Jensen_DISEASES_Curated_2025	2	2.26996e-06	8.68653e-05	162.705	2114.48	CST3;APOE;CLU	3
Intensity_NM	bonfP_gene	Negative	SYNUCLEINOPATHY	Jensen_DISEASES_Curated_2025	2	3.40299e-07	2.26299e-05	25.7177	383.025	UCHL1;YWHAQ;TH;YWHAZ;YWHAG;SLC18A2	6
Intensity_NM	fdr	Positive	AUTOSOMAL DOMINANT DISEASE	Jensen_DISEASES_Curated_2025	2	4.10822e-08	4.19039e-06	5.15253	87.6326	SERPINA3;GSN;TPM2;HBB;CLU;GFAP;TTN;ACTA2;CST3;EEF1A1;ZEB2;GJB6;TRPS1;CTNNA1;PMP22;APOE;B2M;FGFR3;FTL	19
Intensity_NM	bonfP_gene	Both directions	CENTRAL NERVOUS SYSTEM DISEASE	Jensen_DISEASES_Curated_2025	2	3.90939e-09	3.63573e-07	4.51436	87.3975	NAPB;CNP;ATP1A2;ATP1A1;PCDH19;CLU;GLS;HK1;CST3;UCHL1;YWHAQ;FTH1;NEFL;MBP;APOE;KIF1A;GLUL;SLC18A2;YWHAG;ELOVL5;YWHAZ;GFAP;TH;PLP1;PMP2;FGF13	26
Intensity_NM	fdr	Both directions	CENTRAL NERVOUS SYSTEM DISEASE	Jensen_DISEASES_Curated_2025	2	7.42674e-15	1.24398e-12	2.77847	90.3938	SERPINA3;ARL6IP1;CELF2;PIGP;ATP2A2;HSPB1;MLC1;CLU;LITAF;GLS;HK1;TMEM222;UCHL1;YWHAQ;FTH1;SMPD1;CHP1;NEFL;VPS35;CAPN1;KIF1A;CTSD;GLUL;NEFH;AP2M1;SLC18A2;YWHAG;NSF;ELOVL4;ELOVL5;ATP6AP2;CACNA2D2;YWHAZ;GABRG2;SIRT2;BSCL2;ZEB2;DALRD3;DNAJC6;TRAPPC6B;EEF1A2;VAMP1;PMP2;KCTD17;ATP6V0C;FTL;ATP6V1A;NAPB;PRPS1;CNP;TMEM63C;ATL1;ADAM22;SLC1A2;SLC1A3;ATP1A2;ATP1A1;PCDH19;C9ORF72;PLD3;HSPD1;CST3;MBP;APOE;MEF2D…	89
Intensity_NM	fdr	Negative	CENTRAL NERVOUS SYSTEM DISEASE	Jensen_DISEASES_Curated_2025	2	7.22938e-11	9.00057e-09	2.6586	62.079	ARL6IP1;PIGP;ATP2A2;HSPB1;GLS;HK1;TMEM222;UCHL1;YWHAQ;SMPD1;CHP1;NEFL;VPS35;CAPN1;KIF1A;CTSD;NEFH;AP2M1;SLC18A2;YWHAG;NSF;ELOVL4;ELOVL5;ATP6AP2;CACNA2D2;YWHAZ;GABRG2;BSCL2;DALRD3;DNAJC6;TRAPPC6B;EEF1A2;VAMP1;KCTD17;ATP6V0C;ATP6V1A;NAPB;PRPS1;TMEM63C;ATL1;ADAM22;ATP1A1;PCDH19;C9ORF72;PLD3;HSPD1;MEF2D;MARCHF6;SNCA;LGI1;DYNC1H1;PRNP;CADM3;TUBB4A;TMEM230;GRIN1;REEP1;CLCN6;PPP5C;NECAP1;SYNJ1;TH;REEP2;…	66
Intensity_NM	bonfP_gene	Positive	ITM2B-RELATED CEREBRAL AMYLOID ANGIOPATHY 2	Jensen_DISEASES_Curated_2025	3	3.0214e-06	8.68653e-05	144.619	1838.08	CST3;APOE;CLU	3
Intensity_NM	bonfP_gene	Negative	NERVOUS SYSTEM DISEASE	Jensen_DISEASES_Curated_2025	3	3.17372e-06	0.000140702	3.46373	43.853	NAPB;SNAP25;ELOVL5;ATP1A1;DBH;ATP1B1;PCDH19;YWHAZ;ACTG1;GLS;HK1;PREPL;UCHL1;TUBA1A;TH;YWHAQ;TUBB3;NEFL;KIF21A;KIF1A;FGF13;SLC18A2;YWHAG	23
Intensity_NM	fdr	Negative	NEURODEGENERATIVE DISEASE	Jensen_DISEASES_Curated_2025	3	4.11796e-09	2.90305e-07	3.08874	59.6371	PRPS1;ARL6IP1;TMEM63C;ATL1;HSPB1;ATP1A1;C9ORF72;PLD3;HK1;HSPD1;UCHL1;YWHAQ;SMPD1;NEFL;CHP1;VPS35;KIF1A;CAPN1;NEFH;CTSD;SLC18A2;YWHAG;SNCA;DYNC1H1;CADM3;ELOVL4;ELOVL5;ATP6AP2;YWHAZ;TMEM230;BSCL2;REEP1;CLCN6;PPP5C;SYNJ1;TH;DNAJC6;REEP2;VAMP1;ATP13A2;ACO2	41
Intensity_NM	bonfP_gene	Both directions	DISEASE OF ANATOMICAL ENTITY	Jensen_DISEASES_Curated_2025	3	6.41754e-09	3.97888e-07	3.04942	57.5249	NAPB;SNAP25;SPARC;CNP;HBB;ATP1A2;SNX10;ATP1A1;DBH;PCDH19;ARHGAP36;CLU;ACTG1;GLS;HK1;CST3;UCHL1;TUBA1A;YWHAQ;TUBB3;FTH1;NEFL;KIF21A;MBP;APOE;KIF1A;GLUL;SLC18A2;YWHAG;CHGB;TPI1;PEG3;ELOVL5;HBA2;HBA1;ATP1B1;YWHAZ;ADRA2A;AGT;GFAP;PREPL;RPS27;TH;PLP1;PMP2;FGF13;CRYAB	47
Intensity_NM	fdr	Positive	DISEASE OF ANATOMICAL ENTITY	Jensen_DISEASES_Curated_2025	3	6.7748e-08	4.60686e-06	2.54457	42.0044	SERPINA3;SPARC;CELF2;HBB;MLC1;CLU;LITAF;SLC4A4;GJA1;FTH1;B2M;GLUL;TPM2;HBA2;HBA1;DCN;SIRT2;RHOB;ACTA2;SFRP4;ZEB2;ERF;CHI3L1;PMP2;CRYAB;FTL;ABCB1;CNP;SLC1A2;SLC1A3;ATP1A2;AEBP1;TTN;ZFP36L1;CST3;CTNNA1;SPP1;MBP;APOE;RPL18;NTRK2;GSN;KCNJ10;LAMB3;SCLT1;AGT;GFAP;RPS27;FEV;GJB6;PLP1;PMP22;FGFR3;RPS24	54
Intensity_NM	fdr	Both directions	DISEASE OF ANATOMICAL ENTITY	Jensen_DISEASES_Curated_2025	3	8.92628e-13	9.96768e-11	1.93336	53.6404	SPARC;ARL6IP1;MLC1;MSMO1;AQP5;ARHGAP36;CLU;SLC4A4;ACTG1;GLS;GJA1;TUBB3;CFL2;FTH1;CHP1;KIF21A;VPS35;CAPN1;B2M;GLUL;AP2M1;CHGB;NSF;MAP2K2;TPM2;FNDC3B;CACNA2D2;ATP1B1;SDHB;GABRG2;BSCL2;SFRP4;PREPL;EEF1A2;ERF;HPRT1;KCTD17;FTL;ATP6V1A;ABCB1;CNP;TMEM63C;NOTCH4;HTRA1;SLC1A2;SLC1A3;AEBP1;PCDH19;C9ORF72;PLD3;TMTC4;ZFP36L1;SNX3;PGK1;OTOF;MBP;APOE;PRNP;TFAP2B;CADM3;SYT2;B3GALT6;PHOX2B;TMEM230;GFAP;REEP1;PPP…	179
Intensity_NM	fdr	Positive	FINNISH TYPE AMYLOIDOSIS	Jensen_DISEASES_Curated_2025	4	1.6352e-07	8.3395e-06	195.514	3055.16	CST3;ACTA2;GSN;APOE	4
Intensity_NM	bonfP_gene	Positive	CEREBRAL AMYLOID ANGIOPATHY	Jensen_DISEASES_Curated_2025	4	3.0214e-06	8.68653e-05	144.619	1838.08	CST3;APOE;CLU	3
Intensity_NM	fdr	Negative	PARKINSON'S DISEASE	Jensen_DISEASES_Curated_2025	4	5.82942e-09	2.90305e-07	10.4262	197.685	ATP6AP2;YWHAZ;TMEM230;UCHL1;YWHAQ;TH;SYNJ1;DNAJC6;VPS35;ATP13A2;YWHAG;SLC18A2;SNCA	13
Intensity_NM	bonfP_gene	Negative	NEUROPATHY	Jensen_DISEASES_Curated_2025	4	7.35944e-06	0.000244701	8.9446	105.721	SNAP25;PREPL;TUBB3;NEFL;KIF21A;ATP1A1;KIF1A;HK1	8
Intensity_NM	bonfP_gene	Both directions	NEURODEGENERATIVE DISEASE	Jensen_DISEASES_Curated_2025	4	2.35501e-08	1.09508e-06	5.71191	100.325	CNP;ELOVL5;ATP1A1;CLU;YWHAZ;HK1;CST3;UCHL1;TH;YWHAQ;FTH1;PLP1;NEFL;PMP2;APOE;KIF1A;SLC18A2;YWHAG	18
Intensity_NM	fdr	Both directions	NEURODEGENERATIVE DISEASE	Jensen_DISEASES_Curated_2025	4	1.22958e-11	1.02977e-09	3.15027	79.1402	SERPINA3;ARL6IP1;HSPB1;LITAF;CLU;HK1;UCHL1;YWHAQ;SMPD1;FTH1;NEFL;CHP1;VPS35;KIF1A;CAPN1;NEFH;CTSD;SLC18A2;YWHAG;ELOVL4;ELOVL5;ATP6AP2;YWHAZ;SIRT2;BSCL2;DNAJC6;VAMP1;PMP2;FTL;PRPS1;CNP;TMEM63C;ATL1;SLC1A3;ATP1A1;C9ORF72;PLD3;HSPD1;CST3;APOE;SNCA;DYNC1H1;CADM3;TMEM230;REEP1;CLCN6;PPP5C;SYNJ1;TH;REEP2;PLP1;PMP22;ATP13A2;ACO2	54
Intensity_NM	fdr	Negative	SYNUCLEINOPATHY	Jensen_DISEASES_Curated_2025	5	5.82942e-09	2.90305e-07	10.4262	197.685	ATP6AP2;YWHAZ;TMEM230;UCHL1;YWHAQ;TH;SYNJ1;DNAJC6;VPS35;ATP13A2;YWHAG;SLC18A2;SNCA	13
Intensity_NM	bonfP_gene	Negative	PERIPHERAL NERVOUS SYSTEM DISEASE	Jensen_DISEASES_Curated_2025	5	1.17053e-05	0.000311362	8.36503	94.9888	SNAP25;PREPL;TUBB3;NEFL;KIF21A;ATP1A1;KIF1A;HK1	8
Intensity_NM	bonfP_gene	Positive	CENTRAL NERVOUS SYSTEM DISEASE	Jensen_DISEASES_Curated_2025	5	5.66504e-06	0.000130296	6.59932	79.7276	CST3;CNP;FTH1;PLP1;ATP1A2;MBP;PMP2;APOE;CLU;GLUL;GFAP	11
Intensity_NM	bonfP_gene	Both directions	DISEASE	Jensen_DISEASES_Curated_2025	5	4.06511e-07	1.51222e-05	2.49869	36.7699	SNAP25;SPARC;HBB;SNX10;DBH;ARHGAP36;CLU;ACTG1;GLS;HK1;SLC6A4;UCHL1;TUBA1A;YWHAQ;TUBB3;FTH1;NEFL;KIF21A;KIF1A;GLUL;SLC18A2;YWHAG;CHGB;TPI1;PEG3;ELOVL5;HBA2;HBA1;ATP1B1;YWHAZ;ADRA2A;PREPL;RUFY3;PMP2;CRYAB;NAPB;CNP;MAOA;ATP1A2;ATP1A1;NDRG2;PCDH19;CST3;LDHA;PDGFD;MBP;APOE;AGT;GFAP;RPS27;TH;PLP1;FGF13	53
Intensity_NM	fdr	Positive	DISEASE	Jensen_DISEASES_Curated_2025	5	1.48526e-06	6.05988e-05	2.17006	29.1221	SERPINA3;SPARC;CELF2;HBB;MLC1;CLU;LITAF;SLC4A4;SLC6A4;GJA1;FTH1;TRPS1;ENPP2;CD38;B2M;GLUL;TPM2;HBA2;HBA1;DCN;SIRT2;GABRG1;RHOB;ACTA2;EEF1A1;SFRP4;ZEB2;ERF;CHI3L1;PMP2;MASP1;CRYAB;FTL;ABCB1;CNP;SLC1A2;SLC1A3;ATP1A2;AEBP1;NDRG2;TTN;ZFP36L1;CST3;CTNNA1;SPP1;MBP;APOE;RPL18;NTRK2;GSN;KCNJ10;LAMB3;SCLT1;DEK;AGT;GFAP;RPS27;FEV;GJB6;PLP1;PMP22;FGFR3;RPS24	63
Intensity_NM	fdr	Both directions	DISEASE	Jensen_DISEASES_Curated_2025	5	2.99383e-09	2.00586e-07	1.65176	32.4186	SPARC;ARL6IP1;MLC1;ABAT;AQP5;SLC4A4;CCAR2;GLS;GJA1;FTH1;KIF21A;VPS35;B2M;GLUL;CHGB;PRKCI;FNDC3B;CACNA2D2;GABRG2;GABRG1;SFRP4;RUFY3;HPRT1;KCTD17;ABCB1;MAOA;TMEM63C;PCDH19;C9ORF72;TMTC4;SNX3;LDHA;PDGFD;OTOF;APOE;CADM3;MLLT11;PPP5C;RPS27;B4GAT1;TH;GJB6;CALM3;CALM1;CALM2;RPS24;GPI;PCSK1;SERPINA3;PTPRN;PIGP;SLC7A14;HBB;SNX10;LITAF;SLC6A4;UCHL1;TUBA1A;NNT;SMPD1;CD38;IDS;NEFL;KIF1A;CTSD;NEFH;SLC18A2;APP…	213
Intensity_NM	fdr	Positive	ITM2B-RELATED CEREBRAL AMYLOID ANGIOPATHY 1	Jensen_DISEASES_Curated_2025	6	3.45438e-06	0.0001165	55.8456	702.306	CST3;SERPINA3;APOE;CLU	4
Intensity_NM	bonfP_gene	Both directions	PARKINSON'S DISEASE	Jensen_DISEASES_Curated_2025	6	3.0174e-06	8.01767e-05	17.3487	220.521	UCHL1;YWHAQ;TH;YWHAZ;YWHAG;SLC18A2	6
Intensity_NM	bonfP_gene	Negative	NEURODEGENERATIVE DISEASE	Jensen_DISEASES_Curated_2025	6	4.05562e-05	0.000898995	4.91334	49.6877	UCHL1;TH;YWHAQ;ELOVL5;NEFL;ATP1A1;KIF1A;YWHAZ;SLC18A2;YWHAG;HK1	11
Intensity_NM	fdr	Negative	PERIPHERAL NERVOUS SYSTEM DISEASE	Jensen_DISEASES_Curated_2025	6	2.1251e-08	8.81916e-07	4.3274	76.4516	ALK;DYNC1H1;SNAP25;PRPS1;CADM3;SYT2;DCTN2;ATL1;HSPB1;ATP1A1;PHOX2B;HK1;BSCL2;REEP1;PREPL;TUBB3;OTOF;NEFL;VAMP1;KIF21A;IARS2;KIF1A;NEFH;CCT5	24
Intensity_NM	bonfP_gene	Positive	DISEASE OF ANATOMICAL ENTITY	Jensen_DISEASES_Curated_2025	6	1.20225e-05	0.000202821	4.20858	47.6779	SPARC;CNP;HBB;ATP1A2;HBA2;HBA1;CLU;AGT;GFAP;CST3;RPS27;FTH1;PLP1;MBP;PMP2;APOE;CRYAB;GLUL	18
Intensity_NM	fdr	Both directions	PERIPHERAL NERVOUS SYSTEM DISEASE	Jensen_DISEASES_Curated_2025	6	7.11235e-08	3.97106e-06	3.69323	60.7863	ALK;SNAP25;PRPS1;DCTN2;ATL1;HSPB1;ATP1A1;LITAF;HK1;TUBB3;OTOF;NEFL;KIF21A;IARS2;KIF1A;NEFH;CCT5;DYNC1H1;CADM3;SYT2;PHOX2B;BSCL2;REEP1;PREPL;PMP22;VAMP1;PMP2	27
Intensity_NM	fdr	Positive	APP-RELATED CEREBRAL AMYLOID ANGIOPATHY	Jensen_DISEASES_Curated_2025	7	4.32105e-06	0.0001165	291.71	3603.2	CST3;SERPINA3;APOE	3
Intensity_NM	bonfP_gene	Positive	AMYLOIDOSIS	Jensen_DISEASES_Curated_2025	7	1.23456e-05	0.000202821	32.8401	371.166	CST3;HBB;APOE;CLU	4
Intensity_NM	bonfP_gene	Both directions	SYNUCLEINOPATHY	Jensen_DISEASES_Curated_2025	7	3.0174e-06	8.01767e-05	17.3487	220.521	UCHL1;YWHAQ;TH;YWHAZ;YWHAG;SLC18A2	6
Intensity_NM	fdr	Both directions	PARKINSON'S DISEASE	Jensen_DISEASES_Curated_2025	7	1.51641e-07	6.34996e-06	7.77621	122.1	ATP6AP2;YWHAZ;TMEM230;UCHL1;YWHAQ;TH;SYNJ1;DNAJC6;VPS35;ATP13A2;YWHAG;SLC18A2;SNCA	13
Intensity_NM	fdr	Negative	NEUROPATHY	Jensen_DISEASES_Curated_2025	7	1.25322e-07	4.45788e-06	4.20078	66.7605	SNAP25;PRPS1;DYNC1H1;CADM3;SYT2;DCTN2;ATL1;HSPB1;ATP1A1;HK1;BSCL2;REEP1;PREPL;TUBB3;OTOF;NEFL;VAMP1;KIF21A;IARS2;KIF1A;NEFH;CCT5	22
Intensity_NM	bonfP_gene	Negative	DISEASE OF ANATOMICAL ENTITY	Jensen_DISEASES_Curated_2025	7	5.1698e-05	0.000982262	2.58269	25.4913	NAPB;SNAP25;SNX10;ATP1A1;DBH;PCDH19;ARHGAP36;ACTG1;GLS;HK1;UCHL1;TUBA1A;YWHAQ;TUBB3;NEFL;KIF21A;KIF1A;SLC18A2;YWHAG;CHGB;TPI1;PEG3;ELOVL5;ATP1B1;YWHAZ;ADRA2A;PREPL;TH;FGF13	29
Intensity_NM	bonfP_gene	Positive	TAUOPATHY	Jensen_DISEASES_Curated_2025	8	3.08883e-05	0.000370679	59.1201	613.97	CST3;APOE;CLU	3
Intensity_NM	fdr	Positive	ITM2B-RELATED CEREBRAL AMYLOID ANGIOPATHY 2	Jensen_DISEASES_Curated_2025	8	5.13972e-06	0.0001165	48.8622	595.068	CST3;SERPINA3;APOE;CLU	4
Intensity_NM	fdr	Both directions	SYNUCLEINOPATHY	Jensen_DISEASES_Curated_2025	8	1.51641e-07	6.34996e-06	7.77621	122.1	ATP6AP2;YWHAZ;TMEM230;UCHL1;YWHAQ;TH;SYNJ1;DNAJC6;VPS35;ATP13A2;YWHAG;SLC18A2;SNCA	13
Intensity_NM	bonfP_gene	Both directions	BRAIN DISEASE	Jensen_DISEASES_Curated_2025	8	3.67336e-06	8.54056e-05	4.35566	54.5085	NAPB;CNP;ELOVL5;ATP1A2;ATP1A1;PCDH19;YWHAZ;GFAP;GLS;TH;PLP1;APOE;FGF13;GLUL;SLC18A2;YWHAG	16
Intensity_NM	bonfP_gene	Negative	CENTRAL NERVOUS SYSTEM DISEASE	Jensen_DISEASES_Curated_2025	8	6.80444e-05	0.00113124	3.60599	34.6008	NAPB;ELOVL5;ATP1A1;PCDH19;YWHAZ;GLS;HK1;UCHL1;TH;YWHAQ;NEFL;KIF1A;FGF13;SLC18A2;YWHAG	15
Intensity_NM	fdr	Negative	DISEASE OF ANATOMICAL ENTITY	Jensen_DISEASES_Curated_2025	8	3.82331e-07	1.19e-05	1.71616	25.3596	ARL6IP1;MSMO1;AQP5;ARHGAP36;ACTG1;GLS;TUBB3;CFL2;CHP1;KIF21A;VPS35;CAPN1;AP2M1;CHGB;NSF;MAP2K2;FNDC3B;CACNA2D2;ATP1B1;SDHB;GABRG2;BSCL2;PREPL;EEF1A2;HPRT1;KCTD17;ATP6V1A;TMEM63C;NOTCH4;HTRA1;PCDH19;C9ORF72;PLD3;TMTC4;SNX3;PGK1;OTOF;PRNP;TFAP2B;CADM3;SYT2;B3GALT6;PHOX2B;TMEM230;REEP1;PPP5C;B4GAT1;SYNJ1;TH;REEP2;GNAS;CALM3;ACO2;CALM1;FGF13;CALM2;ALK;GPI;SNAP25;PIGP;SLC7A14;ATP2A2;HSPB1;SNX10;DBH;HK…	125
Intensity_NM	bonfP_gene	Positive	ALZHEIMER'S DISEASE	Jensen_DISEASES_Curated_2025	9	3.08883e-05	0.000370679	59.1201	613.97	CST3;APOE;CLU	3
Intensity_NM	fdr	Positive	CEREBRAL AMYLOID ANGIOPATHY	Jensen_DISEASES_Curated_2025	9	5.13972e-06	0.0001165	48.8622	595.068	CST3;SERPINA3;APOE;CLU	4
Intensity_NM	bonfP_gene	Both directions	HEMOLYTIC ANEMIA	Jensen_DISEASES_Curated_2025	9	1.04215e-05	0.00019384	20.1998	231.725	TPI1;HBB;HBA2;HBA1;HK1	5
Intensity_NM	bonfP_gene	Negative	NEUROMUSCULAR DISEASE	Jensen_DISEASES_Curated_2025	9	0.000374473	0.00553388	8.88785	70.1251	SNAP25;PREPL;NEFL;ATP1A1;HK1	5
Intensity_NM	fdr	Both directions	NEUROPATHY	Jensen_DISEASES_Curated_2025	9	2.80511e-07	1.04412e-05	3.62857	54.7429	SNAP25;PRPS1;DCTN2;ATL1;HSPB1;ATP1A1;LITAF;HK1;TUBB3;OTOF;NEFL;KIF21A;IARS2;KIF1A;NEFH;CCT5;DYNC1H1;CADM3;SYT2;BSCL2;REEP1;PREPL;PMP22;VAMP1;PMP2	25
Intensity_NM	fdr	Negative	BRAIN DISEASE	Jensen_DISEASES_Curated_2025	9	1.53582e-05	0.000387359	2.31079	25.6124	ATP6V1A;NAPB;PIGP;ADAM22;ATP2A2;ATP1A1;PCDH19;PLD3;GLS;HSPD1;TMEM222;MEF2D;SLC18A2;AP2M1;MARCHF6;YWHAG;NSF;LGI1;PRNP;ELOVL4;ELOVL5;ATP6AP2;CACNA2D2;TUBB4A;YWHAZ;GABRG2;GRIN1;DALRD3;NECAP1;SYNJ1;TH;TRAPPC6B;EEF1A2;KCTD17;FGF13;ATP6V0C	36
Intensity_NM	bonfP_gene	Positive	APP-RELATED CEREBRAL AMYLOID ANGIOPATHY	Jensen_DISEASES_Curated_2025	10	3.54562e-05	0.000370679	423.93	4344.1	CST3;APOE	2
Intensity_NM	bonfP_gene	Negative	OCULAR MOTILITY DISEASE	Jensen_DISEASES_Curated_2025	10	0.000438286	0.0058292	92.7143	716.926	TUBB3;KIF21A	2
Intensity_NM	fdr	Positive	PRIMARY CUTANEOUS AMYLOIDOSIS	Jensen_DISEASES_Curated_2025	10	7.36408e-06	0.000150227	43.4306	513.302	CST3;ACTA2;GSN;APOE	4
Intensity_NM	bonfP_gene	Both directions	CONGENITAL HEMOLYTIC ANEMIA	Jensen_DISEASES_Curated_2025	10	1.04215e-05	0.00019384	20.1998	231.725	TPI1;HBB;HBA2;HBA1;HK1	5
Intensity_NM	fdr	Negative	NEUROMUSCULAR DISEASE	Jensen_DISEASES_Curated_2025	10	1.55566e-05	0.000387359	4.34652	48.1204	SNAP25;PRPS1;DYNC1H1;CADM3;SYT2;DCTN2;HSPB1;ATP1A1;HK1;BSCL2;PREPL;NEFL;VAMP1;NEFH	14
Intensity_NM	fdr	Both directions	BRAIN DISEASE	Jensen_DISEASES_Curated_2025	10	4.15089e-07	1.39055e-05	2.37206	34.857	ATP6V1A;NAPB;CNP;CELF2;PIGP;ADAM22;SLC1A2;MLC1;ATP2A2;ATP1A2;ATP1A1;PCDH19;PLD3;GLS;HSPD1;TMEM222;APOE;MEF2D;GLUL;SLC18A2;AP2M1;MARCHF6;YWHAG;NSF;LGI1;NTRK2;PRNP;KCNJ10;ELOVL4;ELOVL5;ATP6AP2;CACNA2D2;TUBB4A;YWHAZ;GABRG2;GFAP;GRIN1;ZEB2;DALRD3;NECAP1;SYNJ1;TH;TRAPPC6B;EEF1A2;PLP1;KCTD17;FGF13;ATP6V0C	48
Intensity_NM	bonfP_gene	Positive	EPITHELIAL AND SUBEPITHELIAL DYSTROPHY	Jensen_DISEASES_Curated_2025	11	3.54562e-05	0.000370679	423.93	4344.1	APOE;CLU	2
Intensity_NM	fdr	Positive	FAMILIAL VISCERAL AMYLOIDOSIS	Jensen_DISEASES_Curated_2025	11	1.02265e-05	0.000189654	39.0854	449.112	EEF1A1;HBB;APOE;B2M	4
Intensity_NM	bonfP_gene	Both directions	NEUROPATHY	Jensen_DISEASES_Curated_2025	11	1.56568e-05	0.000264742	6.82949	75.5656	SNAP25;PREPL;TUBB3;NEFL;KIF21A;PMP2;ATP1A1;KIF1A;HK1	9
Intensity_NM	fdr	Negative	PARAPLEGIA	Jensen_DISEASES_Curated_2025	11	1.88872e-05	0.000391908	5.46974	59.4945	BSCL2;REEP1;UCHL1;ARL6IP1;TMEM63C;ATL1;REEP2;ATP13A2;CAPN1;KIF1A;HSPD1	11
Intensity_NM	fdr	Both directions	EPILEPSY	Jensen_DISEASES_Curated_2025	11	3.18915e-06	9.71243e-05	2.67528	33.8576	ATP6V1A;NAPB;CELF2;PIGP;ADAM22;SLC1A2;ATP2A2;ATP1A2;ATP1A1;PCDH19;GLS;TMEM222;GLUL;MARCHF6;AP2M1;YWHAG;NSF;LGI1;NTRK2;KCNJ10;ATP6AP2;CACNA2D2;GABRG2;GRIN1;ZEB2;DALRD3;NECAP1;SYNJ1;TRAPPC6B;EEF1A2;FGF13;ATP6V0C	32
Intensity_NM	bonfP_gene	Negative	DISEASE	Jensen_DISEASES_Curated_2025	11	0.00053385	0.00600252	2.12741	16.0309	NAPB;SNAP25;MAOA;SNX10;ATP1A1;DBH;PCDH19;ARHGAP36;ACTG1;GLS;HK1;LDHA;UCHL1;TUBA1A;YWHAQ;TUBB3;PDGFD;NEFL;KIF21A;KIF1A;SLC18A2;YWHAG;CHGB;TPI1;PEG3;ELOVL5;ATP1B1;YWHAZ;ADRA2A;PREPL;TH;RUFY3;FGF13	33
Intensity_NM	bonfP_gene	Positive	NORMOCYTIC ANEMIA	Jensen_DISEASES_Curated_2025	12	5.11287e-05	0.000489984	22.4168	221.504	RPS27;HBB;HBA2;HBA1	4
Intensity_NM	bonfP_gene	Both directions	PERIPHERAL NERVOUS SYSTEM DISEASE	Jensen_DISEASES_Curated_2025	12	2.59123e-05	0.000380666	6.38461	67.4265	SNAP25;PREPL;TUBB3;NEFL;KIF21A;PMP2;ATP1A1;KIF1A;HK1	9
Intensity_NM	fdr	Negative	HEREDITARY SPASTIC PARAPLEGIA	Jensen_DISEASES_Curated_2025	12	1.88872e-05	0.000391908	5.46974	59.4945	BSCL2;REEP1;UCHL1;ARL6IP1;TMEM63C;ATL1;REEP2;ATP13A2;CAPN1;KIF1A;HSPD1	11
Intensity_NM	bonfP_gene	Negative	BRAIN DISEASE	Jensen_DISEASES_Curated_2025	12	0.000541581	0.00600252	3.86439	29.0642	NAPB;TH;ELOVL5;ATP1A1;FGF13;PCDH19;YWHAZ;SLC18A2;YWHAG;GLS	10
Intensity_NM	fdr	Positive	AUTOSOMAL GENETIC DISEASE	Jensen_DISEASES_Curated_2025	12	1.65267e-05	0.000280954	2.96681	32.6662	SERPINA3;GSN;TPM2;HBB;HBA2;HBA1;CLU;GFAP;TTN;ACTA2;CST3;EEF1A1;GJA1;ZEB2;GJB6;TRPS1;CTNNA1;PMP22;APOE;MASP1;B2M;FGFR3;FTL	23
Intensity_NM	fdr	Both directions	AUTOSOMAL DOMINANT DISEASE	Jensen_DISEASES_Curated_2025	12	4.45675e-06	0.000124418	2.40027	29.5739	SERPINA3;KCNK9;ATL1;HTRA1;HBB;ABAT;CLU;PLD3;TTN;ACTG1;CST3;TUBA1A;TRPS1;BCL7B;CTNNA1;APOE;B2M;APPL1;LGI1;DYNC1H1;GSN;ELOVL4;ELOVL5;TPM2;SDHB;PHOX2B;GFAP;BSCL2;REEP1;EEF1A1;ACTA2;ZEB2;TH;GJB6;GNAS;PMP22;FGFR3;FTL	38
Intensity_NM	bonfP_gene	Both directions	MICROCYTIC ANEMIA	Jensen_DISEASES_Curated_2025	13	2.66057e-05	0.000380666	76.5887	806.815	HBB;HBA2;HBA1	3
Intensity_NM	bonfP_gene	Negative	CRANIAL NERVE DISEASE	Jensen_DISEASES_Curated_2025	13	0.00129621	0.0132612	46.3469	308.129	TUBB3;KIF21A	2
Intensity_NM	bonfP_gene	Positive	ANEMIA	Jensen_DISEASES_Curated_2025	13	7.02079e-05	0.000615379	20.5842	196.869	RPS27;HBB;HBA2;HBA1	4
Intensity_NM	fdr	Both directions	AMYLOIDOSIS	Jensen_DISEASES_Curated_2025	13	4.96628e-06	0.00012686	5.91926	72.291	EEF1A1;ACTA2;CST3;SERPINA3;PRNP;PPP5C;GSN;HBB;APOE;CLU;B2M;ACTG1	12
Intensity_NM	fdr	Positive	CENTRAL NERVOUS SYSTEM DISEASE	Jensen_DISEASES_Curated_2025	13	3.04858e-05	0.000478393	2.84481	29.5811	NTRK2;SERPINA3;KCNJ10;CNP;CELF2;SLC1A2;MLC1;SLC1A3;ATP1A2;CLU;LITAF;SIRT2;GFAP;CST3;ZEB2;FTH1;PLP1;PMP22;MBP;PMP2;APOE;GLUL;FTL	23
Intensity_NM	fdr	Negative	EPILEPSY	Jensen_DISEASES_Curated_2025	13	2.42835e-05	0.000465121	2.72087	28.9111	ATP6V1A;NAPB;PIGP;ADAM22;ATP2A2;ATP1A1;PCDH19;GLS;TMEM222;MARCHF6;AP2M1;YWHAG;NSF;LGI1;ATP6AP2;CACNA2D2;GABRG2;GRIN1;DALRD3;NECAP1;SYNJ1;TRAPPC6B;EEF1A2;FGF13;ATP6V0C	25
Intensity_NM	fdr	Positive	MICROCYTIC ANEMIA	Jensen_DISEASES_Curated_2025	14	5.86721e-05	0.000854937	58.329	568.332	HBB;HBA2;HBA1	3
Intensity_NM	bonfP_gene	Negative	CARCINOMA	Jensen_DISEASES_Curated_2025	14	0.00229961	0.0218463	12.4612	75.7018	PEG3;ACTG1;CHGB	3
Intensity_NM	bonfP_gene	Both directions	NORMOCYTIC ANEMIA	Jensen_DISEASES_Curated_2025	14	5.13572e-05	0.000682317	10.1209	99.9612	TPI1;RPS27;HBB;HBA2;HBA1;HK1	6
Intensity_NM	fdr	Both directions	NEUROMUSCULAR DISEASE	Jensen_DISEASES_Curated_2025	14	5.30162e-06	0.00012686	4.0755	49.5072	SNAP25;PRPS1;DYNC1H1;CADM3;SYT2;DCTN2;HSPB1;ATP1A1;LITAF;HK1;BSCL2;PREPL;PMP22;NEFL;VAMP1;PMP2;NEFH	17
Intensity_NM	bonfP_gene	Positive	DISEASE	Jensen_DISEASES_Curated_2025	14	7.49157e-05	0.000615379	3.45213	32.7923	SPARC;CNP;HBB;ATP1A2;HBA2;HBA1;NDRG2;CLU;AGT;GFAP;SLC6A4;CST3;RPS27;FTH1;PLP1;MBP;PMP2;APOE;CRYAB;GLUL	20
Intensity_NM	fdr	Negative	DISEASE	Jensen_DISEASES_Curated_2025	14	4.92368e-05	0.000875712	1.47923	14.6723	ARL6IP1;MPI;ABAT;MSMO1;AQP5;ARHGAP36;CCAR2;ACTG1;GLS;TUBB3;CFL2;CHP1;KIF21A;VPS35;CAPN1;AP2M1;CHGB;NSF;PRKCI;MAP2K2;FNDC3B;CACNA2D2;ATP1B1;SDHB;GABRG2;BSCL2;PREPL;RUFY3;EEF1A2;HPRT1;TCTA;KCTD17;ATP6V1A;MAOA;TMEM63C;NOTCH4;HTRA1;PCDH19;C9ORF72;PLD3;TMTC4;SNX3;LDHA;PDGFD;PGK1;OTOF;NDUFV2;PRNP;TFAP2B;CADM3;SYT2;B3GALT6;PHOX2B;TMEM230;MLLT11;REEP1;PPP5C;B4GAT1;SYNJ1;TH;GNB1;REEP2;GNAS;CALM3;ACO2;CALM…	150
Intensity_NM	bonfP_gene	Positive	FINNISH TYPE AMYLOIDOSIS	Jensen_DISEASES_Curated_2025	15	8.83635e-05	0.000677454	211.942	1978.28	CST3;APOE	2
Intensity_NM	bonfP_gene	Both directions	ITM2B-RELATED CEREBRAL AMYLOID ANGIOPATHY 1	Jensen_DISEASES_Curated_2025	15	7.70328e-05	0.000941075	47.86	453.296	CST3;APOE;CLU	3
Intensity_NM	fdr	Negative	CATECHOLAMINERGIC POLYMORPHIC VENTRICULAR TACHYCARDIA	Jensen_DISEASES_Curated_2025	15	0.00032206	0.00534619	45.0306	362.081	CALM3;CALM1;CALM2	3
Intensity_NM	fdr	Both directions	CONGENITAL HEMOLYTIC ANEMIA	Jensen_DISEASES_Curated_2025	15	1.92027e-05	0.000402057	7.27253	78.983	GPI;TPI1;PGK1;HBB;HBA2;HBA1;SPTB;LPIN2;HK1	9
Intensity_NM	fdr	Positive	NERVOUS SYSTEM DISEASE	Jensen_DISEASES_Curated_2025	15	0.000103472	0.00138213	2.27677	20.8921	SERPINA3;CNP;CELF2;SLC1A2;MLC1;SLC1A3;ATP1A2;CLU;LITAF;SLC4A4;CST3;GJA1;FTH1;MBP;APOE;GLUL;NTRK2;GSN;KCNJ10;SCLT1;DCN;SIRT2;GFAP;ACTA2;ZEB2;GJB6;PLP1;PMP22;PMP2;CRYAB;FTL	31
Intensity_NM	bonfP_gene	Positive	HEMOLYTIC ANEMIA	Jensen_DISEASES_Curated_2025	16	0.000102216	0.000691461	38.229	351.264	HBB;HBA2;HBA1	3
Intensity_NM	fdr	Positive	TAUOPATHY	Jensen_DISEASES_Curated_2025	16	0.000118227	0.00138213	18.6008	168.205	CST3;SERPINA3;APOE;CLU	4
Intensity_NM	bonfP_gene	Both directions	ANEMIA	Jensen_DISEASES_Curated_2025	16	8.09527e-05	0.000941075	9.2739	87.3754	TPI1;RPS27;HBB;HBA2;HBA1;HK1	6
Intensity_NM	fdr	Both directions	HEMOLYTIC ANEMIA	Jensen_DISEASES_Curated_2025	16	1.92027e-05	0.000402057	7.27253	78.983	GPI;TPI1;PGK1;HBB;HBA2;HBA1;SPTB;LPIN2;HK1	9
Intensity_NM	fdr	Negative	CHARCOT-MARIE-TOOTH DISEASE	Jensen_DISEASES_Curated_2025	16	0.000415401	0.00646468	4.03414	31.4109	BSCL2;PRPS1;DYNC1H1;CADM3;DCTN2;HSPB1;NEFL;ATP1A1;NEFH;HK1	10
Intensity_NM	fdr	Both directions	FINNISH TYPE AMYLOIDOSIS	Jensen_DISEASES_Curated_2025	17	4.6335e-05	0.000871861	45.027	449.352	CST3;ACTA2;GSN;APOE	4
Intensity_NM	bonfP_gene	Positive	CONGENITAL HEMOLYTIC ANEMIA	Jensen_DISEASES_Curated_2025	17	0.000102216	0.000691461	38.229	351.264	HBB;HBA2;HBA1	3
Intensity_NM	fdr	Positive	ALZHEIMER'S DISEASE	Jensen_DISEASES_Curated_2025	17	0.000118227	0.00138213	18.6008	168.205	CST3;SERPINA3;APOE;CLU	4
Intensity_NM	bonfP_gene	Both directions	AMYLOIDOSIS	Jensen_DISEASES_Curated_2025	17	9.58409e-05	0.000999639	12.1819	112.717	CST3;HBB;APOE;CLU;ACTG1	5
Intensity_NM	fdr	Negative	CONGENITAL HEMOLYTIC ANEMIA	Jensen_DISEASES_Curated_2025	17	0.00111247	0.0153892	5.83056	39.6546	GPI;TPI1;PGK1;SPTB;LPIN2;HK1	6
Intensity_NM	bonfP_gene	Both directions	ITM2B-RELATED CEREBRAL AMYLOID ANGIOPATHY 2	Jensen_DISEASES_Curated_2025	18	0.000102114	0.000999639	42.5399	390.917	CST3;APOE;CLU	3
Intensity_NM	bonfP_gene	Positive	NEURODEGENERATIVE DISEASE	Jensen_DISEASES_Curated_2025	18	0.000116438	0.000743912	7.27877	65.9322	CST3;CNP;FTH1;PLP1;PMP2;APOE;CLU	7
Intensity_NM	fdr	Negative	HEMOLYTIC ANEMIA	Jensen_DISEASES_Curated_2025	18	0.00111247	0.0153892	5.83056	39.6546	GPI;TPI1;PGK1;SPTB;LPIN2;HK1	6
Intensity_NM	fdr	Both directions	PARAPLEGIA	Jensen_DISEASES_Curated_2025	18	4.94488e-05	0.000871861	4.53446	44.9572	BSCL2;REEP1;UCHL1;ARL6IP1;TMEM63C;ATL1;REEP2;PLP1;ATP13A2;CAPN1;KIF1A;HSPD1	12
Intensity_NM	fdr	Positive	MUSCULOSKELETAL SYSTEM DISEASE	Jensen_DISEASES_Curated_2025	18	0.000121952	0.00138213	3.18107	28.6674	SPARC;TPM2;AEBP1;LITAF;TTN;ZFP36L1;SFRP4;GJA1;FEV;ERF;PMP22;PMP2;APOE;B2M;CRYAB;FGFR3	16
Intensity_NM	bonfP_gene	Positive	DOWN SYNDROME	Jensen_DISEASES_Curated_2025	19	0.000123515	0.000747593	169.544	1525.75	CST3;APOE	2
Intensity_NM	bonfP_gene	Both directions	CEREBRAL AMYLOID ANGIOPATHY	Jensen_DISEASES_Curated_2025	19	0.000102114	0.000999639	42.5399	390.917	CST3;APOE;CLU	3
Intensity_NM	fdr	Negative	SPINAL MUSCULAR ATROPHY	Jensen_DISEASES_Curated_2025	19	0.00245445	0.0321662	15.0068	90.1886	REEP1;BSCL2;DYNC1H1	3
Intensity_NM	fdr	Positive	SKIN DISEASE	Jensen_DISEASES_Curated_2025	19	0.000162195	0.00171866	5.62548	49.092	ACTA2;CST3;GJA1;GSN;LAMB3;GJB6;APOE;FGFR3	8
Intensity_NM	fdr	Both directions	HEREDITARY SPASTIC PARAPLEGIA	Jensen_DISEASES_Curated_2025	19	4.94488e-05	0.000871861	4.53446	44.9572	BSCL2;REEP1;UCHL1;ARL6IP1;TMEM63C;ATL1;REEP2;PLP1;ATP13A2;CAPN1;KIF1A;HSPD1	12
Intensity_NM	bonfP_gene	Both directions	PRIMARY CUTANEOUS AMYLOIDOSIS	Jensen_DISEASES_Curated_2025	20	0.000131977	0.00122738	38.2838	341.985	CST3;APOE;ACTG1	3
Intensity_NM	bonfP_gene	Positive	NERVOUS SYSTEM DISEASE	Jensen_DISEASES_Curated_2025	20	0.000160883	0.000925077	4.19582	36.6498	CST3;CNP;FTH1;PLP1;ATP1A2;MBP;PMP2;APOE;CLU;CRYAB;GLUL;GFAP	12
Intensity_NM	fdr	Both directions	CHARCOT-MARIE-TOOTH DISEASE	Jensen_DISEASES_Curated_2025	20	6.15992e-05	0.00094373	4.09612	39.7113	PRPS1;DYNC1H1;CADM3;DCTN2;HSPB1;ATP1A1;LITAF;HK1;BSCL2;PMP22;NEFL;PMP2;NEFH	13
Intensity_NM	fdr	Positive	MONOGENIC DISEASE	Jensen_DISEASES_Curated_2025	20	0.000168496	0.00171866	2.41954	21.0224	SERPINA3;HBB;CLU;TTN;CST3;GJA1;TRPS1;CTNNA1;APOE;B2M;GSN;TPM2;HBA2;HBA1;GFAP;ACTA2;EEF1A1;ZEB2;GJB6;PLP1;PMP22;MASP1;CRYAB;FGFR3;FTL	25
Intensity_NM	bonfP_gene	Positive	multiple sclerosis DOID-2377 human GSE38010 sample 737	Disease_Perturbations_from_GEO_down	1	6.0513e-31	4.41745e-28	77.7136	5407.3	IFITM3;CD74;RPS9;SPARC;CNP;RPS6;HBB;HBA1;NDRG2;AGT;CNDP1;ERMN;GFAP;PAIP2B;TF;RPS27;SCD;FTH1;PLP1;MBP;APOE;PTGDS;CRYAB	23
Intensity_NM	bonfP_gene	Positive	Senescence C0001792 rat GSE854 sample 161	Disease_Perturbations_from_GEO_up	1	1.56706e-28	1.15336e-25	75.0875	4807.34	CD74;CNP;SDC4;RPS6;HBB;ATP1A2;HBA1;CLU;AGT;GFAP;CST3;MT2A;TF;SCD;FTH1;PLP1;SPARCL1;MBP;PTGDS;CRYAB;GLUL	21
Intensity_NM	bonfP_gene	Positive	Fetal Development-L2-Spleen-Myeloid Cells	Azimuth_2023	1	4.84829e-07	2.82168e-05	325.482	4732.34	HBA2;MALAT1;HBA1	3
Intensity_NM	bonfP_gene	Positive	Glial Cell Differentiation WP2276	WikiPathways_2024_Human	1	4.84829e-07	3.7719e-05	325.482	4732.34	CNP;PLP1;MBP	3
Intensity_NM	fdr	Positive	Astrocyte 1 CL0000127	Azimuth_Cell_Types_2021	1	9.24632e-11	4.48447e-09	197.639	4566.3	RASL12;GJA1;AQP4;FGFR3;AGT;GFAP	6
Intensity_NM	bonfP_gene	Positive	Rat frontalcortex 4 months vs 22 months GDS3939 aging:99	Aging_Perturbations_from_GEO_up	1	3.58473e-28	9.39199e-26	71.9658	4547.93	CD74;CNP;RPS6;HBB;HBA1;NDRG2;AGT;ERMN;GFAP;CST3;MT2A;TF;RPS27;FTH1;PLP1;SPARCL1;MBP;APOE;PTGDS;CRYAB;GLUL	21
Intensity_NM	bonfP_gene	Positive	Eye-limbal Stromal Cell	Tabula_Sapiens	1	2.23239e-20	1.04476e-17	97.0456	4391.18	IFITM3;RPS9;RPS6;CLU;CST3;MT2A;RPS27;FTH1;PLP1;SPARCL1;PTGDS;CRYAB;GLUL	13
Intensity_NM	fdr	Positive	multiple sclerosis DOID-2377 human GSE38010 sample 737	Disease_Perturbations_from_GEO_down	1	2.91498e-55	2.40194e-52	33.8882	4255.41	IFITM3;SERPINA3;SPARC;PLEKHB1;HBB;DBI;YBX1;LITAF;CNDP1;PREX1;PAIP2B;CSRP1;FTH1;ENPP2;PTGDS;RPS11;B2M;RPS12;ZCCHC24;PAQR6;RPS9;PLLP;RPS6;HBA1;ERMN;RHOB;EEF1A1;GPRC5B;CRYAB;FTL;CNP;PTTG1IP;NDRG2;MOBP;CARNS1;SPP1;APOD;MBP;APOE;PLEKHH1;GPM6B;CD74;HHATL;GSN;RPL23A;S100B;AGT;GFAP;HIPK2;TF;RPS27;SCD;PLP1;PMP22	54
Intensity_NM	bonfP_gene	Positive	candesartan rattus norvegicus gpl85 gse2739 chdir up	Drug_Perturbations_from_GEO_2014	1	1.46045e-15	7.40448e-13	122.932	4199.38	CST3;TF;CNP;SCD;PLP1;PTGDS;CLU;GLUL;GFAP	9
Intensity_NM	bonfP_gene	Negative	Human retinalmacula 18 years vs 74 years GSE32614 aging:150	Aging_Perturbations_from_GEO_down	1	9.03651e-42	2.30431e-39	40.6468	3841.42	EIF4A2;IDI1;NAPB;SNAP25;NDRG4;BEX1;SNX10;THY1;KLC1;GNG3;LDHA;MAP1LC3B;TUBA1B;UCHL1;TUBA1A;TUBB3;NEFL;KIF21A;NEFM;KIF1A;KIF3C;ATP6V1D;YWHAG;CHGB;SYT4;ACOT7;TPI1;SYT1;ATP1B1;SYNGR3;SNAP91;MORF4L1;PREPL;RUFY3;VDAC3;PAM;SCG2;NFE2L1	38
Intensity_NM	fdr	Positive	Dystonia C0393593 human GSE3064 sample 329	Disease_Perturbations_from_GEO_up	1	1.87422e-51	1.54811e-48	32.0786	3746.9	IFITM3;SERPINA3;CLIC4;AHCYL1;SPARC;PLEKHB1;DBI;MT1X;CLU;LITAF;GJA1;MT2A;CSRP1;FTH1;ENPP2;PTGDS;B2M;RPS12;RPS9;PLLP;RPS6;RPS3A;RHOB;EEF1A1;ITPKB;GPRC5B;APLNR;CHI3L1;PMP2;CRYAB;PBXIP1;AEBP1;PTTG1IP;MOBP;SPP1;RPL13;MBP;APOE;RPL18;CD74;GSN;S100B;MT3;AGT;GFAP;TF;SCD;PLP1;PMP22;RPS24;RPS23	51
Intensity_NM	fdr	Positive	Astrocyte Dysfunction and GABA Signaling Deficiency	Elsevier_Pathway_Collection	1	8.57685e-12	3.57655e-09	139.092	3544.34	GJA1;KCNJ10;GJB6;SLC1A2;SLC1A3;AQP4;GLUL	7
Intensity_NM	fdr	Positive	Astrocyte Cerebral Cortex Brain Non-Microglia CL:0002605	Tabula_Muris	1	5.50505e-32	4.23889e-30	44.8259	3226.43	SDC4;NCAN;SLC1A2;MLC1;SLC1A3;AQP4;ATP1A2;NDRG2;CLU;CXCL14;SLC4A4;CST3;GJA1;NKAIN4;PTPRZ1;APOE;NTRK2;ATP1B2;GPR37L1;F3;MT3;GABRG1;SLC25A18;GJB6;FXYD1;EZR;FGFR3	27
Intensity_NM	fdr	Positive	Fetal Development-L2-Intestine-Erythroblasts	Azimuth_2023	1	6.1251e-09	5.54322e-07	163.804	3097.68	HEMGN;HBG2;HBG1;HBA2;HBA1	5
Intensity_NM	fdr	Positive	Lung-myofibroblast Cell	Tabula_Sapiens	1	9.28629e-31	4.35527e-28	44.2258	3058.28	IFITM3;TAGLN;RPL34;CLU;CST3;MT2A;FTH1;RPL37;APOE;PTGDS;RPS11;RPL18;B2M;GPM6B;RPS9;RPS6;RPS3A;S100B;EEF1A1;ACTA2;RPS27;PLP1;SPARCL1;RPS24;FTL;RPS23	26
Intensity_NM	bonfP_gene	Positive	Astrocyte 1 CL0000127	Azimuth_Cell_Types_2021	1	1.1596e-06	2.64595e-05	216.964	2965.35	AQP4;AGT;GFAP	3
Intensity_NM	fdr	Positive	Oligo L3-6 OPALIN ENPP6 - Brain	HuBMAP_ASCTplusB_augmented_2022	1	3.66107e-31	1.96965e-28	41.1279	2882.34	PLEKHB1;SLC1A2;AQP4;NDRG2;CNDP1;MOBP;CARNS1;ENPP2;APOD;MBP;PTGDS;BCAS1;HHATL;S100A1;GPR37L1;MT3;ERMN;ST18;GABRG1;GFAP;ETNPPL;TF;GJB6;FXYD1;PPP1R1B;PLP1;CRYAB	27
Intensity_NM	bonfP_gene	Both directions	Parkinson's disease DOID-14330 human GSE7621 sample 940	Disease_Perturbations_from_GEO_down	1	2.01304e-44	1.65271e-41	28.5854	2876.09	NAPB;NDRG4;BEX1;CNP;SDC4;HBB;ATP1A2;NDRG2;ACTG1;HK1;CST3;GNG3;LDHA;PAIP2B;PGRMC1;TUBA1B;UCHL1;TUBA1A;TUBB3;NEFL;KIF21A;APOE;PTGDS;SLC18A2;YWHAG;CHGB;VAT1;SYT4;RPS9;SYT1;GPX3;TMEM255A;HBA1;ATP1B1;SYNGR3;AGT;ERMN;RPS27;TH;SCD;ATP6V1B2;VDAC3;SPARCL1;PMP2;FGF13;SCG2	46
Intensity_NM	bonfP_gene	Negative	Gfap OE mouse GSE977 sample 282	Gene_Perturbations_from_GEO_down	1	7.49058e-35	1.62096e-31	34.3415	2698.45	EIF4A2;NAPB;SNAP25;NDRG4;RNF11;GDI1;PLEKHB2;SEZ6;ATP1A1;THY1;KLC1;GNG3;TUBA1A;YWHAQ;PPP2R1A;TUBB3;MAPK1;ATP6V1D;YWHAG;CHGB;ATP6V0B;ACOT7;TPI1;PEG3;SYT1;YWHAZ;SNAP91;MORF4L1;PREPL;TH;RUFY3;ATP6V1B2;SCG2	33
Intensity_NM	fdr	Negative	Human retinalmacula 18 years vs 74 years GSE32614 aging:150	Aging_Perturbations_from_GEO_down	1	1.94962e-70	5.57591e-68	16.5072	2649.62	EIF4A2;RAB3A;STMN3;MSMO1;GHITM;CAPNS1;BASP1;TUBB3;DPYSL2;CFL1;KIF21A;VPS35;KIFAP3;TMSB10;AP2M1;CHGB;SKP1;SLC38A1;ACOT7;EPDR1;ATP1B1;BSCL2;MORF4L1;PREPL;RUFY3;EEF1A2;VDAC3;TAGLN3;ATP6V0D1;PPIA;SCG2;IDI1;RTN3;NDRG4;BEX1;RTN1;INSIG1;THY1;KLC1;HIF1A;UGCG;SDCBP;LDHA;PGK1;KIF3C;RAB6B;ATP6V1D;SYT4;SYT1;SNAP91;MLLT11;REEP1;RCAN2;GNAS;SERINC1;CALM1;PAM;NFE2L1;GPI;SNAP25;WDR47;HSP90AB1;CLTC;SNX10;ELAVL2;UC…	98
Intensity_NM	bonfP_gene	Positive	OLIG2 human tf ARCHS4 coexpression	ARCHS4_TFs_Coexp	1	4.59581e-23	1.89347e-20	49.1668	2528.86	TSC22D4;AHCYL1;SPARC;CNP;AQP4;ATP1A2;NDRG2;CLU;ERMN;QKI;GFAP;PLP1;SPARCL1;MBP;PMP2;APOE;PTGDS;CRYAB;GLUL	19
Intensity_NM	bonfP_gene	Positive	Oligo L2-6 OPALIN MAP6D1 - Brain	HuBMAP_ASCTplusB_augmented_2022	1	3.20224e-16	9.22246e-14	70.7399	2523.82	TF;CNP;PLP1;ATP1A2;MBP;NDRG2;CRYAB;GLUL;CNDP1;ERMN;QKI	11
Intensity_NM	fdr	Positive	Astrocyte:Embryonic Prefrontal Cortex	CellMarker_Augmented_2021	1	1.42163e-46	8.24548e-44	23.7935	2511.81	IFITM3;SERPINE2;NCAN;PLEKHB1;MLC1;AQP4;DBI;CLU;CXCL14;LITAF;SLC4A4;PREX1;GJA1;MT2A;B2M;GLUL;TSC22D4;ATP1B2;GPR37L1;NPNT;F3;DCN;GPRC5B;SLC25A18;FAM181B;SPARCL1;MASP1;MT1E;TTYH1;SLC1A2;SLC1A3;ATP1A2;PBXIP1;PTTG1IP;NDRG2;ZFP36L1;CST3;ENHO;NKAIN4;PTPRZ1;APOE;GPM6B;NTRK2;KCNJ10;S100B;MT3;AGT;QKI;GFAP;SCD;FXYD1;PMP22	52
Intensity_NM	bonfP_gene	Positive	TAB2-AS1	lncHUB_lncRNA_Co-Expression	1	3.6154e-16	1.93062e-13	69.8939	2485.16	TSC22D4;AHCYL1;TTYH1;PLP1;SPARCL1;ATP1A2;PMP2;NDRG2;ERMN;QKI;GFAP	11
Intensity_NM	fdr	Positive	OLIG2 human tf ARCHS4 coexpression	ARCHS4_TFs_Coexp	1	3.09249e-43	3.72954e-40	24.7173	2419.38	AHCYL1;SPARC;CNP;NCAN;PLEKHB1;MLC1;SLC1A3;AQP4;ATP1A2;NDRG2;CLU;SLC4A4;ENHO;NKAIN4;MOBP;PTPRZ1;CARNS1;MBP;APOE;PTGDS;GLUL;GPM6B;ZCCHC24;CDK18;NTRK2;TSC22D4;PAQR6;KCNJ10;B3GAT1;ATP1B2;GPR37L1;S100B;MT3;ERMN;QKI;ETNPPL;GFAP;HIPK2;RHOB;GPRC5B;SLC25A18;FMNL2;PLP1;FAM181B;SPARCL1;PMP2;CRYAB	47
Intensity_NM	bonfP_gene	Both directions	Human retinalmacula 18 years vs 74 years GSE32614 aging:150	Aging_Perturbations_from_GEO_down	1	6.56888e-39	1.82615e-36	26.3765	2318.99	EIF4A2;IDI1;NAPB;SNAP25;NDRG4;BEX1;SNX10;THY1;KLC1;GNG3;LDHA;MAP1LC3B;TUBA1B;UCHL1;TUBA1A;TUBB3;NEFL;KIF21A;NEFM;KIF1A;KIF3C;PTGDS;ATP6V1D;YWHAG;CHGB;SYT4;ACOT7;TPI1;SYT1;ATP1B1;SYNGR3;SNAP91;MORF4L1;PREPL;RUFY3;VDAC3;SPARCL1;MALAT1;PAM;SCG2;NFE2L1	41
Intensity_NM	fdr	Both directions	Parkinson's disease DOID-14330 human GSE7621 sample 940	Disease_Perturbations_from_GEO_down	1	3.64532e-74	3.05114e-71	13.6972	2316.17	SCOC;RPL34;ACTG1;PAIP2B;BASP1;TUBB3;PEG10;KIF21A;VPS35;PTGDS;CCDC92;KIFAP3;CHGB;RPS12;NSF;PAQR6;RPS9;WSB2;S100A1;TMEM178A;EPDR1;ATP1B1;ERMN;CLIP3;BSCL2;EEF1A2;VDAC3;APLNR;SPARCL1;SCG2;PFN2;ANAPC13;RTN3;NDRG4;BEX1;RTN1;SDC4;CNP;SLC1A2;NDRG2;HIGD1A;PLD3;ENHO;LDHA;CYB5R3;MOBP;APOD;APOE;RAB6A;NDUFV2;VAT1;SLC10A4;SYT4;HHATL;SYT1;DCLK1;TMEM230;MLLT11;REEP1;RPS27;TH;RCAN2;SERINC1;FGF13;FGFR3;HBB;ELAVL2;…	116
Intensity_NM	bonfP_gene	Negative	PMC3941921 F3	PFOCR_Pathways_2023	1	5.51007e-09	4.96732e-06	119.526	2272.99	TUBA1B;TUBA1A;TUBB3;ATP1A1;YWHAZ	5
Intensity_NM	fdr	Positive	C5orf64-AS1	lncHUB_lncRNA_Co-Expression	1	6.87423e-27	1.17962e-23	36.3939	2192.44	TSC22D4;PAQR6;AHCYL1;KCNJ10;CNP;TTYH1;PLEKHB1;B3GAT1;MLC1;NDRG2;ERMN;QKI;GFAP;ETNPPL;ENHO;NKAIN4;SLC25A18;GPRC5B;MOBP;PLP1;FAM181B;MBP;MASP1;GPM6B	24
Intensity_NM	fdr	Positive	Astrocyte Embryonic Prefrontal Cortex Human	CellMarker_2024	1	1.21146e-43	6.89322e-41	22.1528	2189.12	IFITM3;SERPINE2;NCAN;PLEKHB1;AQP4;CLU;CXCL14;LITAF;SLC4A4;PREX1;GJA1;MT2A;TSPO;B2M;GLUL;TSC22D4;ATP1B2;GPR37L1;NPNT;DCN;GPRC5B;SLC25A18;FAM181B;SPARCL1;MASP1;MT1E;TTYH1;SLC1A2;SLC1A3;ATP1A2;PBXIP1;PTTG1IP;NDRG2;ZFP36L1;CST3;ENHO;NKAIN4;PTPRZ1;APOE;GPM6B;NTRK2;KCNJ10;S100B;MT3;AGT;QKI;GFAP;SCD;FXYD1;PMP22	50
Intensity_NM	fdr	Both directions	Human retinalmacula 18 years vs 74 years GSE32614 aging:150	Aging_Perturbations_from_GEO_down	1	1.2435e-68	3.5564e-66	13.6591	2135.71	EIF4A2;RAB3A;STMN3;MSMO1;GHITM;CAPNS1;RPL36AL;BASP1;TUBB3;DPYSL2;CFL1;KIF21A;VPS35;PTGDS;KIFAP3;B2M;TMSB10;AP2M1;CHGB;SKP1;SLC38A1;ACOT7;EPDR1;ATP1B1;BSCL2;MORF4L1;PREPL;RUFY3;EEF1A2;VDAC3;SPARCL1;MALAT1;TAGLN3;ATP6V0D1;PPIA;SCG2;IDI1;RTN3;NDRG4;BEX1;RTN1;INSIG1;THY1;KLC1;HIF1A;UGCG;SDCBP;LDHA;PGK1;KIF3C;RAB6B;ATP6V1D;SYT4;HHATL;SYT1;SNAP91;MLLT11;REEP1;RCAN2;GNAS;SERINC1;CALM1;PAM;RPS24;NFE2L1;G…	107
Intensity_NM	bonfP_gene	Positive	PLAGL2 OE MOUSE GSE21143 CREEDSID GENE 2546 DOWN	TF_Perturbations_Followed_by_Expression	1	2.73826e-18	3.62956e-15	52.3263	2116.03	IFITM3;TSC22D4;SPARC;SDC4;AQP4;ATP1A2;NDRG2;AGT;GFAP;CST3;MT2A;SELENOP;SPARCL1;CRYAB	14
Intensity_NM	fdr	Negative	Gfap OE mouse GSE977 sample 282	Gene_Perturbations_from_GEO_down	1	4.02585e-61	9.83918e-58	15.111	2101.4	EIF4A2;RAB3B;SNAP25;ARF1;RNF11;PLEKHB2;GDI1;PTPRN;CLTC;ZFAND5;RASGRF1;CELF4;STMN3;ATP2A2;TRO;TUBA1A;YWHAQ;PPP2R1A;BASP1;TUBB3;NPTN;YWHAG;CHGB;YWHAH;NSF;ATP6V1G1;ATP6V0B;ACOT7;TPI1;PEG3;MAPK8IP3;DYNLL2;YWHAZ;GABRG2;MORF4L1;PREPL;TUBB2A;RUFY3;MORF4L2;EEF1A2;ATP6V1B2;ATP6V0D1;ATP6V0C;PPIA;SCG2;GAPDH;PFN2;MEG3;NAPA;ATP6V1A;NAPB;RTN3;NDRG4;RTN1;CTBP1;SEZ6;CRMP1;THY1;ATP1A1;KLC1;UQCRH;PPP3R1;GNG3;PENK;…	88
Intensity_NM	fdr	Negative	d-serine 71077 rat GSE10748 sample 3388	Drug_Perturbations_from_GEO_up	1	2.56016e-69	2.30927e-66	13.0328	2058.38	SCOC;RAB3A;CMAS;PLEKHB2;STMN3;GHITM;TOMM20;PPP2R1A;DPYSL2;CFL1;ARL6IP5;VPS35;TMSB10;AP2M1;CHGB;SKP1;RAB2A;NSF;SNRPN;TMEM178B;SLC6A15;EPDR1;MORF4L1;PREPL;PRKAR1B;MORF4L2;CDC37;SUB1;EEF1A2;VDAC3;HPRT1;TAGLN3;ATP6V0D1;PPIA;PFN2;ATP6V1A;RTN3;NDRG4;HTRA1;THY1;ARPP19;OAZ1;UQCRH;SDCBP;LDHA;G3BP2;PGK1;SARAF;RAB6A;RAB6B;ATP6V1D;ATP6V1C1;SYT4;PRNP;SYT1;ARPC5;SNAP91;COPS6;NSG2;SERINC1;CALM3;ACO2;FGF13;CALM2…	109
Intensity_NM	bonfP_gene	Positive	Astrocyte Brain Human	CellMarker_2024	1	5.87396e-19	1.57422e-16	48.773	2047.42	TSC22D4;AQP4;ATP1A2;NDRG2;CLU;AGT;GFAP;CST3;MT2A;FTH1;SPARCL1;APOE;PTGDS;CRYAB;GLUL	15
Intensity_NM	bonfP_gene	Both directions	Gfap OE mouse GSE977 sample 282	Gene_Perturbations_from_GEO_down	1	1.00181e-35	2.32018e-32	25.1966	2030.56	EIF4A2;NAPB;SNAP25;NDRG4;RNF11;AHCYL1;GDI1;PLEKHB2;SEZ6;ATP1A1;THY1;KLC1;NDRG2;GNG3;TUBA1A;YWHAQ;PPP2R1A;TUBB3;MAPK1;MBP;PTGDS;ATP6V1D;YWHAG;CHGB;ATP6V0B;ACOT7;TPI1;PEG3;SYT1;YWHAZ;SNAP91;MORF4L1;PREPL;TH;RUFY3;ATP6V1B2;SPARCL1;SCG2	38
Intensity_NM	fdr	Positive	GRN deficiency (mutation) human GSE13162 sample 1719	Gene_Perturbations_from_GEO_up	1	1.03764e-39	2.49656e-36	22.1168	1985.29	RASL12;SERPINA3;CLIC4;SPARC;SDC4;SERPINE2;TTYH1;NCAN;PLEKHB1;SLC1A2;MLC1;SLC1A3;AQP4;ATP1A2;DBI;MT1X;AEBP1;PTTG1IP;TOB2;SLC4A4;GJA1;MT2A;CSRP1;PTPRZ1;TRPS1;SPP1;GPM6B;ZCCHC24;CD74;KCNJ10;AGT;QKI;ST18;ETNPPL;GFAP;ITPKB;GPRC5B;TF;ZEB2;SCD;APLNR;PMP22;PMP2;FGFR3;MT1E	45
Intensity_NM	fdr	Positive	Human brain (frontal cortex) 55 years vs 82 years GSE53890 aging:229	Aging_Perturbations_from_GEO_up	1	8.48416e-38	2.4095e-35	22.7844	1944.88	IFITM3;CLIC4;CNP;SDC4;SLC1A2;HBB;AQP4;TOB2;CNDP1;PREX1;PAIP2B;CSRP1;MOBP;TRPS1;CARNS1;ENPP2;SPP1;APOD;MBP;PLEKHH1;ZCCHC24;CD74;CDK18;HHATL;PLLP;HBA1;F3;AGT;ERMN;QKI;GABRG1;GFAP;GPRC5B;TF;SCD;FXYD1;APLNR;PLP1;MALAT1;PMP2;CRYAB;FGFR3	42
Intensity_NM	bonfP_gene	Positive	Hemoglobin's Chaperone Homo sapiens h ahspPathway	BioCarta_2016	1	3.0214e-06	5.74067e-05	144.619	1838.08	HBB;HBA2;HBA1	3
Intensity_NM	bonfP_gene	Positive	Mouse 358 Astro up	Allen_Brain_Atlas_10x_scRNA_2021	1	3.2502e-13	3.60772e-11	63.0521	1813.06	CST3;TSC22D4;SDC4;TTYH1;SPARCL1;ATP1A2;NDRG2;CLU;GLUL	9
Intensity_NM	fdr	Both directions	Mouse brain 4 months vs 22 months GDS1311 aging:67	Aging_Perturbations_from_GEO_up	1	4.45277e-66	1.27349e-63	12.0405	1811.81	EIF4A2;SCOC;RAB3A;SPARC;SERPINE2;PLEKHB2;ARL6IP1;CLSTN3;PLEKHB1;GHITM;CLU;ACTG1;PSMD8;DPYSL2;FTH1;PTGDS;B2M;GLUL;AP2M1;SYBU;NSF;SH3GLB2;STX7;HPCAL1;GPR37L1;ATP1B2;DKK3;CLIP3;EEF1A1;MORF4L1;PREPL;PRKAR1B;EEF1A2;SPARCL1;TAGLN3;ATP6V0D1;ATP6V1A;RTN3;RTN1;CNP;CTBP1;HTRA1;NDRG2;RAP1GAP;SDCBP;PPP3R1;LDHA;SARAF;MBP;APOD;APOE;GPM6B;ATP6V1C1;SYT4;PRNP;NDFIP1;SYT1;ARPC4;MT3;GFAP;GJB6;GNB1;GNAS;SERINC1;CALM…	110
Intensity_NM	fdr	Negative	ZNF25 human tf ARCHS4 coexpression	ARCHS4_TFs_Coexp	1	1.1498e-55	1.91787e-52	14.2723	1805.48	RAB3C;SNAP25;WDR47;RAB3A;ZFAND5;ELAVL4;ELAVL2;TRO;PPP3CB;UCHL1;TUBA1A;CHL1;TUBB3;DPYSL2;ENC1;IDS;NEFL;KIF1A;KIFAP3;SULT4A1;SYBU;RAB2A;HSDL1;TMEM178B;TMEM178A;TMEM130;GABRG2;PGM2L1;CLIP3;BSCL2;DNM3;PREPL;TUBB2A;SNPH;DNAJC6;TERF2IP;MAPRE3;TAGLN3;NAPB;RTN3;NDRG4;BEX1;RTN1;ATL1;ADAM22;NRXN3;CRMP1;KLC1;PRKCZ;HSPA13;GNG3;GNG2;SARAF;APBB1;KIF3C;ATP6V0E2;RAB6A;RAB6B;LONRF2;CLASP2;MOAP1;CADM3;NDFIP1;SYT1;…	82
Intensity_NM	fdr	Both directions	Nlgn1 KD mouse GSE47150 sample 362	Gene_Perturbations_from_GEO_up	1	1.9726e-58	4.84667e-55	13.4405	1785.85	EIF4A2;SNAP25;RAB3A;HSP90AB1;SERPINE2;STMN3;DBI;ACTG1;UCHL1;TUBA1B;MAP1LC3A;TUBA1A;YWHAQ;PPP2R1A;RPL36AL;BASP1;TUBB3;DPYSL2;FTH1;DPYSL3;ENC1;CFL1;NPTN;RPS11;TMSB10;AP2M1;CHGB;YWHAH;ACOT7;TPI1;ATP6AP2;NME2;ATP1B1;DYNLL2;SDHB;YWHAZ;PGM2L1;EEF1A1;MORF4L1;TUBB2A;MORF4L2;EEF1A2;VDAC3;SPARCL1;ATP6V0D1;ATP6V0C;PPIA;GAPDH;PFN2;ATP6V1A;RTN3;NDRG4;BEX1;RTN1;RPL36A;CRMP1;THY1;OAZ1;UQCRH;HSPD1;SNX3;CST3;PSMB…	91
Intensity_NM	bonfP_gene	Positive	TTYH2 IDG ionchannel ARCHS4 coexpression	ARCHS4_IDG_Coexp	1	1.11694e-19	1.20629e-17	40.0871	1749.34	TSC22D4;CNP;AQP4;ATP1A2;NDRG2;CNDP1;ERMN;QKI;GFAP;ITPKB;PLP1;SPARCL1;MBP;PMP2;PTGDS;CRYAB;GLUL	17
Intensity_NM	bonfP_gene	Positive	Endocytic Vesicle Lumen (GO:0071682)	GO_Cellular_Component_2025	1	1.50925e-07	1.46397e-05	111.067	1744.47	SPARC;HBB;HBA1;APOE	4
Intensity_NM	bonfP_gene	Positive	Abnormal Astrocyte Physiology MP:0008916	MGI_Mammalian_Phenotype_Level_4_2024	1	1.50925e-07	0.000102473	111.067	1744.47	PLP1;AQP4;APOE;NDRG2	4
Intensity_NM	bonfP_gene	Both directions	cocaine 446220 human GSE54839 sample 2472	Drug_Perturbations_from_GEO_down	1	2.6833e-32	2.29154e-29	23.5205	1709.84	EIF4A2;RAB3C;SNAP25;NDRG4;SPARC;GDI1;MAOA;HBB;ATP1A1;THY1;KLC1;NDRG2;CST3;MAP1LC3B;TUBA1B;PPP2R1A;TUBB3;HCFC1R1;NEFL;MBP;NEFM;KIF1A;KIF3C;PTGDS;TSC22D4;ATP6V0B;PEG3;ATP1B1;TH;ATP6V1B2;VDAC3;PMP2;CRYAB;SCG2;MT1E	35
Intensity_NM	fdr	Positive	isoflurane DB00753 rat GSE1779 sample 2771	Drug_Perturbations_from_GEO_down	1	2.48233e-32	2.19189e-29	23.2623	1692.88	SPARC;CNP;RPL34;RPL36A;SLC1A3;ATP1A2;YBX1;NDRG2;CLU;CXCL14;CST3;CSRP1;MOBP;RPL36AL;APOD;MBP;APOE;GLUL;GPM6B;RPS9;PLLP;S100A1;GPR37L1;MT3;SIRT2;HIPK2;RHOB;SLC25A18;TF;SCD;FXYD1;PLP1;SPARCL1;CRYAB;RPS23	35
Intensity_NM	bonfP_gene	Both directions	fluoxetine mus musculus gds2803 chdir up	Drug_Perturbations_from_GEO_2014	1	2.44547e-30	4.80127e-28	24.5209	1671.92	NAPB;NDRG4;SPARC;TTYH1;AQP4;ATP1A2;CLU;ACTG1;CST3;GNG3;MAP1LC3B;TUBA1B;UCHL1;TUBA1A;PPP2R1A;FTH1;NPY;HCFC1R1;NEFL;NEFM;ATP6V1D;ATP6V1C1;YWHAG;CHGB;LYNX1;ATP1B1;SNAP91;GFAP;MORF4L1;ATP6V1B2;SCG2;EIF4G2	32
Intensity_NM	bonfP_gene	Positive	candesartan DB00796 rat GSE2739 sample 2687	Drug_Perturbations_from_GEO_down	1	4.68826e-20	3.34742e-17	37.1963	1655.48	CNP;SDC4;AQP4;NDRG2;CLU;AGT;GFAP;CST3;TF;SCD;FTH1;PLP1;SPARCL1;MBP;APOE;PTGDS;CRYAB;GLUL	18
Intensity_NM	bonfP_gene	Positive	PMC7709111 F5	PFOCR_Pathways_2023	1	8.27649e-14	1.14216e-10	53.4138	1608.97	CST3;SPARC;HBB;SPARCL1;HBA2;APOE;HBA1;PTGDS;CLU;AGT	10
Intensity_NM	fdr	Both directions	d-serine 71077 rat GSE10748 sample 3388	Drug_Perturbations_from_GEO_up	1	2.04914e-66	1.85447e-63	10.6274	1607.42	SCOC;RAB3A;AHCYL1;CMAS;PLEKHB2;STMN3;GHITM;CLU;TOMM20;MT2A;PPP2R1A;DPYSL2;CFL1;ARL6IP5;VPS35;PTGDS;TMSB10;GLUL;AP2M1;CHGB;SKP1;RAB2A;NSF;SNRPN;TMEM178B;SLC6A15;EPDR1;EEF1A1;MORF4L1;PREPL;PRKAR1B;MORF4L2;CDC37;SUB1;EEF1A2;VDAC3;HPRT1;TAGLN3;ATP6V0D1;PPIA;PFN2;ATP6V1A;RTN3;NDRG4;HTRA1;SLC1A3;THY1;ARPP19;OAZ1;UQCRH;SDCBP;LDHA;G3BP2;PGK1;SARAF;RAB6A;RAB6B;ATP6V1D;ATP6V1C1;SYT4;PRNP;SYT1;ARPC5;SNAP91;…	119
Intensity_NM	bonfP_gene	Positive	LJP009 HEPG2 24H-dabrafenib-0.12	LINCS_L1000_Chem_Pert_down	1	7.12948e-11	6.0736e-07	68.3534	1597.02	IFITM3;TF;SCD;CLU;CRYAB;GLUL;AGT	7
Intensity_NM	fdr	Both directions	Gfap OE mouse GSE977 sample 282	Gene_Perturbations_from_GEO_down	1	4.34125e-57	1.05163e-53	12.0764	1567.26	EIF4A2;RAB3B;SNAP25;ARF1;RNF11;AHCYL1;PLEKHB2;GDI1;PTPRN;CLTC;ZFAND5;RASGRF1;CELF4;STMN3;ATP2A2;TRO;TUBA1A;YWHAQ;PPP2R1A;BASP1;TUBB3;NPTN;PTGDS;YWHAG;CHGB;YWHAH;NSF;ATP6V1G1;ATP6V0B;ACOT7;TPI1;PEG3;MAPK8IP3;DYNLL2;YWHAZ;GABRG2;MORF4L1;PREPL;TUBB2A;RUFY3;MORF4L2;EEF1A2;ATP6V1B2;SPARCL1;ATP6V0D1;ATP6V0C;PPIA;SCG2;GAPDH;PFN2;MEG3;NAPA;ATP6V1A;NAPB;RTN3;NDRG4;RTN1;CTBP1;SEZ6;CRMP1;THY1;ATP1A1;NDRG2;K…	94
Intensity_NM	bonfP_gene	Negative	ALS (Amyotrophic Lateral Sclerosis) C0002736 mouse GSE4390 sample 389	Disease_Perturbations_from_GEO_down	1	1.40969e-27	1.06995e-24	25.0162	1546.66	EIF4A2;IDI1;SNAP25;NDRG4;RNF11;PLEKHB2;ATP1A1;ACTG1;PGRMC1;TUBA1B;UCHL1;TUBA1A;TUBB3;G3BP2;NEFL;SPOCK1;NEFM;KIF1A;ATP6V1C1;YWHAG;ACOT7;TPI1;SYT1;YWHAZ;SNAP91;MORF4L1;PREPL;RUFY3;CDS2	29
Intensity_NM	bonfP_gene	Positive	Oxcarbazepine-1600 mg/kg in CMC-Rat-Brain-1d-dn	DrugMatrix	1	9.9552e-17	7.67347e-13	39.7111	1463.19	CD74;SPARC;RPS6;AQP4;ATP1A2;CLU;AGT;FTH1;SPARCL1;MBP;APOE;PTGDS;CRYAB;GLUL	14
Intensity_NM	fdr	Negative	ALS (Amyotrophic Lateral Sclerosis) C0002736 mouse GSE4390 sample 389	Disease_Perturbations_from_GEO_down	1	1.62145e-52	1.34743e-49	12.1727	1451.61	EIF4A2;SNAP25;RNF11;PLEKHB2;ARL6IP1;CLTC;ZFAND5;RASGRF1;CELF4;ATP2A2;GHITM;ACTG1;UCHL1;TUBA1B;MAP1LC3A;TUBA1A;TUBB3;ARL6IP5;NPTN;NEFL;NEFM;KIF1A;NEFH;SULT4A1;AP2M1;YWHAG;YWHAH;NSF;ACOT7;TPI1;USP5;HMGCS1;HPCAL1;DYNLL2;YWHAZ;GABRG2;MORF4L1;PREPL;TUBB2A;PRKAR1B;RUFY3;MORF4L2;EEF1A2;VAMP1;BCAT1;PPIA;GAPDH;PFN2;MEG3;IDI1;RTN3;NDRG4;RTN1;HSPA4L;ATP1A1;HSD17B12;RAP1GAP;UGCG;MAPK9;PGRMC1;UBC;G3BP2;SPOCK1…	84
Intensity_NM	bonfP_gene	Positive	CTD-3018O17.3-ASO_G0269834_AD_02-DEGs Up	FANTOM6_lncRNA_KD_DEGs	1	4.98187e-06	0.000582879	118.312	1444.55	MT2A;GLUL;MT1E	3
Intensity_NM	bonfP_gene	Positive	H3F3A Mutation (G34R - mutation of key residues in histone H3.3) human GSE34824 sample 1228	Gene_Perturbations_from_GEO_down	1	5.09359e-18	9.41295e-15	35.8921	1429.17	IFITM3;RPS9;SPARC;RPS6;AQP4;ATP1A2;CLU;AGT;GFAP;CST3;MT2A;PLP1;SPARCL1;MBP;PTGDS;GLUL	16
Intensity_NM	fdr	Negative	SYP-AS1	lncHUB_lncRNA_Co-Expression	1	2.73829e-31	7.57412e-28	20.1478	1417.86	SLC24A2;RAB3C;SNAP25;NAPB;NDRG4;CHRNA3;RAB3A;BEX1;PTPRN;ATL1;CELF4;SLC7A14;ELAVL4;DBH;MAP6;IDS;NEFM;KIF1A;SULT4A1;CHGB;CHGA;SYT4;SYT1;TMEM130;GABRG2;SNAP91;NAP1L5;BSCL2;NECAP1;NSG2;B4GAT1;DLG4;DNAJC6;TERF2IP;MAPRE3;TAGLN3;CALM1;SCG2	38
Intensity_NM	bonfP_gene	Negative	d-serine 71077 rat GSE10748 sample 3388	Drug_Perturbations_from_GEO_up	1	1.80199e-28	1.46682e-25	22.1575	1415.5	NDRG4;CMAS;GDI1;PLEKHB2;ATP1A1;THY1;GNG3;LDHA;MAP1LC3B;UCHL1;YWHAQ;PPP2R1A;ENC1;G3BP2;MAPK1;NEFL;SARAF;ATP6V1D;ATP6V1C1;CHGB;SYT4;TPI1;SYT1;SYNGR3;YWHAZ;SNAP91;MORF4L1;PREPL;ATP6V1B2;VDAC3;FGF13;SLC25A11	32
Intensity_NM	bonfP_gene	Negative	fluoxetine mus musculus gds2803 chdir up	Drug_Perturbations_from_GEO_2014	1	6.45004e-24	1.12231e-21	26.3809	1408.69	NAPB;LYNX1;NDRG4;ATP1B1;SNAP91;ACTG1;MORF4L1;GNG3;MAP1LC3B;TUBA1B;UCHL1;TUBA1A;PPP2R1A;NPY;HCFC1R1;ATP6V1B2;NEFL;NEFM;ATP6V1D;SCG2;ATP6V1C1;EIF4G2;YWHAG;CHGB	24
Intensity_NM	bonfP_gene	Negative	Norepinephrine Release Regulation	Elsevier_Pathway_Collection	1	1.61082e-11	9.93876e-09	56.3602	1400.65	SNAP25;SYT1;TH;MAPK1;DBH;SLC6A2;SLC18A2;ADRA2A	8
Intensity_NM	bonfP_gene	Positive	Astrocyte:Embryonic Prefrontal Cortex	CellMarker_Augmented_2021	1	1.44616e-18	4.15049e-16	34.0914	1400.39	IFITM3;TSC22D4;TTYH1;AQP4;ATP1A2;NDRG2;CLU;AGT;QKI;GFAP;CST3;MT2A;SCD;SPARCL1;APOE;GLUL;MT1E	17
Intensity_NM	fdr	Negative	multiple sclerosis DOID-2377 human GSE38010 sample 738	Disease_Perturbations_from_GEO_up	1	9.37986e-49	7.84157e-46	12.6205	1395.67	EIF4A2;SNAP25;WDR47;RNF11;ARL6IP1;CLTC;CELF4;ELAVL4;STMN3;ABAT;SNX10;TOMM20;ELAVL2;PPP3CB;UCHL1;CHL1;BASP1;TUBB3;ENC1;NPTN;NEFL;NEFM;TMSB10;AP2M1;SYBU;YWHAG;NSF;WSB2;PEG3;TMEM178A;DYNLT3;HPCAL1;ATP1B1;SYNGR3;TMEM130;YWHAZ;GABRG2;DKK3;BSCL2;SNPH;SUB1;EEF1A2;VDAC3;TERF2IP;TAGLN3;HPRT1;MEG3;NAPB;BEX1;RTN1;ATL1;PDXP;THY1;ATP1A1;PRKCZ;HIF1A;UQCRH;LDHA;GNG3;CAP2;CHGA;SYT4;MOAP1;NDFIP1;SYT1;PCDH8;NAP1L3…	76
Intensity_NM	fdr	Both directions	MECP2 KD MOUSE GSE47150 CREEDSID GENE 361 UP	TF_Perturbations_Followed_by_Expression	1	2.81841e-52	5.51281e-49	11.7297	1392.29	EIF4A2;ERO1A;SNAP25;RAB3A;HSP90AB1;SERPINE2;STMN3;DBI;YBX1;ACTG1;MT2A;UCHL1;TUBA1B;MAP1LC3A;TUBA1A;YWHAQ;PPP2R1A;RPL36AL;BASP1;TUBB3;DPYSL2;FTH1;DPYSL3;ENC1;CFL1;NPTN;RPS11;TMSB10;AP2M1;SYBU;YWHAH;ACOT7;TPI1;ATP6AP2;NME2;ATP1B1;DYNLL2;SDHB;EEF1A1;MORF4L1;TUBB2A;MORF4L2;EEF1A2;VDAC3;SPARCL1;ATP6V0D1;ATP6V0C;PPIA;PFN2;ATP6V1A;RTN3;NDRG4;BEX1;RTN1;RPL36A;CRMP1;OAZ1;UQCRH;HSPD1;SNX3;CST3;PSMB7;LDHA;P…	87
Intensity_NM	bonfP_gene	Negative	multiple sclerosis DOID-2377 human GSE38010 sample 738	Disease_Perturbations_from_GEO_up	1	5.18567e-25	3.93593e-22	24.791	1386.28	EIF4A2;NAPB;SNAP25;RNF11;BEX1;SNX10;ATP1A1;THY1;GNG3;LDHA;UCHL1;TUBB3;ENC1;NEFL;NEFM;YWHAG;SYT4;PEG3;SYT1;ATP1B1;SYNGR3;YWHAZ;SNAP91;DKK3;VDAC3;FGF13	26
Intensity_NM	fdr	Positive	TTYH2 IDG ionchannel ARCHS4 coexpression	ARCHS4_IDG_Coexp	1	2.35906e-32	5.73252e-30	18.5505	1350.93	CNP;PLEKHB1;AQP4;ATP1A2;NDRG2;CNDP1;MOBP;CARNS1;APOD;MBP;PTGDS;GLUL;PLEKHH1;BCAS1;ZCCHC24;CDK18;HHATL;TSC22D4;PAQR6;KCNJ10;B3GAT1;ATP1B2;GPR37L1;S100B;MT3;ERMN;QKI;ETNPPL;GFAP;HIPK2;RHOB;ITPKB;GPRC5B;SLC25A18;FMNL2;PLP1;SPARCL1;PMP2;CRYAB	39
Intensity_NM	bonfP_gene	Negative	LINC02857	lncHUB_lncRNA_Co-Expression	1	1.19282e-16	5.7374e-14	36.3666	1333.38	RAB3C;SYT4;NAPB;NDRG4;BEX1;DBH;SYNGR3;DKK3;PLCXD3;UCHL1;TH;KIF1A;SCG2;CHGB	14
Intensity_NM	fdr	Negative	Mouse 125 DG down	Allen_Brain_Atlas_10x_scRNA_2021	1	5.07206e-54	3.17004e-51	10.7997	1325.29	RAB3C;SCOC;RNF11;RAB3A;PLEKHB2;GDI1;CLSTN3;PTPRN;CLTC;STMN3;SNX10;ADAR;GHITM;AP2A2;TUBA1B;UCHL1;MAP1LC3A;YWHAQ;PPP2R1A;CFL2;CHP1;IDS;KIF21A;KIF1A;KIFAP3;TMSB10;SULT4A1;AP2M1;DLGAP4;SMIM13;SLC38A1;ATP6V1G1;TPI1;TMEM178B;PEG3;STX7;ATP6AP2;RANGAP1;SYNGR3;MAPK8IP3;ITFG1;CLIP3;DNM3;PRKAR1B;DNAJC6;TRAPPC6B;RUFY3;MORF4L2;CANX;ATP6V1B2;NCOA7;SELENOT;ARL8A;HSPA4L;ADAM22;CEND1;PDXP;ATXN7L3B;KLC1;PLD3;MAPK9…	93
Intensity_NM	bonfP_gene	Positive	Goserelin-Acetate Up	LINCS_L1000_Chem_Pert_Consensus_Sigs	1	2.68209e-16	1.76181e-12	36.8034	1319.58	CD74;TTYH1;HBB;CLU;AGT;GFAP;CST3;TF;SCD;SELENOP;PLP1;SPARCL1;PMP2;GLUL	14
Intensity_NM	bonfP_gene	Positive	MECP2 heterozygous de novo RTT mutations human GSE6955 sample 2473	Gene_Perturbations_from_GEO_up	1	3.17479e-18	6.23529e-15	32.4341	1306.81	TSC22D4;RPS9;AHCYL1;SDC4;RPS6;HBB;ATP1A2;HBA1;CLU;AGT;GFAP;CST3;RPS27;APOE;PTGDS;GLUL;MT1E	17
Intensity_NM	bonfP_gene	Both directions	MECP2 KD MOUSE GSE47150 CREEDSID GENE 951 DOWN	TF_Perturbations_Followed_by_Expression	1	1.17262e-29	2.20452e-26	19.3041	1285.96	EIF4A2;RAB3C;SNAP25;NDRG4;RNF11;AHCYL1;BEX1;GDI1;ATP1A2;ATP1A1;THY1;NDRG2;ACTG1;HK1;CST3;GNG3;LDHA;PGRMC1;TUBA1A;FTH1;MAPK1;APOE;GLUL;ATP6V1C1;CHGB;ATP6V0B;ACOT7;TPI1;ATP1B1;SELENOP;VDAC3;SPARCL1;MALAT1;FGF13;SCG2	35
Intensity_NM	fdr	Negative	MEF2D KD MOUSE GSE47150 CREEDSID GENE 956 DOWN	TF_Perturbations_Followed_by_Expression	1	1.46794e-49	2.86836e-46	11.3974	1281.55	ERO1A;RAB3B;SNAP25;ARF1;GUCY1B1;HSP90AB1;RASGRF1;CELF4;ELAVL4;MSMO1;SLC2A3;GHITM;HK1;ARHGAP44;TUBA1A;YWHAQ;PPP2R1A;BASP1;DPYSL2;RFK;KIFAP3;SULT4A1;RAB2A;NSF;SMIM13;SLC38A1;ACOT7;TPI1;HMGCS1;ELOVL5;DYNLT3;ATP6AP2;HPCAL1;ATP1B1;TMEM130;PGM2L1;BSCL2;CDC37;MORF4L2;TAGLN3;HPRT1;ATP6V0C;SCG2;GAPDH;ATP6V1A;IDI1;BEX1;RAMP3;RTN1;INSIG1;PDXP;CRIP2;HIGD1A;SLC7A1;CYB5R1;LDHA;PGRMC1;GLRA2;GNG3;PGK1;SARAF;MAPK…	82
Intensity_NM	bonfP_gene	Positive	Mouse spinal cord 18 months vs 30 months GDS1280 aging:1	Aging_Perturbations_from_GEO_down	1	4.04698e-16	9.83417e-14	35.6596	1263.9	IFITM3;RPS9;RPS6;HBB;ATP1A2;HBA1;CST3;MT2A;FTH1;MBP;APOE;PTGDS;CRYAB;GLUL	14
Intensity_NM	bonfP_gene	Negative	Psap KO mouse GSE8307 sample 2492	Gene_Perturbations_from_GEO_up	1	1.87901e-25	4.1263e-22	22.194	1263.59	EIF4A2;NAPB;SNAP25;NDRG4;BEX1;CMAS;ATP1A1;KLC1;GNG3;MAP1LC3B;PGRMC1;UCHL1;ENC1;G3BP2;MAPK1;SARAF;NEFM;ATP6V1D;ATP6V1C1;CHGB;SYT1;ATP1B1;YWHAZ;MORF4L1;PREPL;ATP6V1B2;VDAC3;SCG2	28
Intensity_NM	bonfP_gene	Negative	cocaine 446220 human GSE54839 sample 2472	Drug_Perturbations_from_GEO_down	1	9.67226e-24	7.6701e-21	23.709	1256.41	EIF4A2;RAB3C;SNAP25;NDRG4;GDI1;MAOA;ATP1A1;THY1;KLC1;MAP1LC3B;TUBA1B;PPP2R1A;TUBB3;HCFC1R1;NEFL;NEFM;KIF1A;KIF3C;ATP6V0B;PEG3;ATP1B1;TH;ATP6V1B2;VDAC3;SCG2	25
Intensity_NM	fdr	Both directions	Huntington's disease DOID-12858 human GSE3248 sample 724	Disease_Perturbations_from_GEO_up	1	4.06896e-48	3.40979e-45	11.3867	1242.52	EIF4A2;ACHE;CLIC4;ARF1;HSP90AB1;PLEKHB2;GDI1;RPL34;RASGRF1;CELF4;AQP4;YBX1;CLU;ACTG1;HK1;TRO;UCHL1;TUBA1B;TUBA1A;BASP1;ENPP2;RPL37;PTGDS;RPS11;B2M;CTSD;TMSB10;YWHAG;NSF;ATP6V1G1;PEG3;RPS6;DCN;RHOB;EEF1A1;PREPL;TUBB2A;RUFY3;EEF1A2;ATP6V1B2;ATP6V0C;PPIA;GAPDH;PFN2;MEG3;ATP6V1A;RTN3;NDRG4;WBP2;SEZ6;ATP1A2;HIF1A;UQCRH;PLD3;HSPD1;CST3;PGRMC1;GNG3;MOBP;NT5DC2;UBC;PGK1;RPL13;SPOCK1;APOD;MBP;APOE;NDUFV2;…	81
Intensity_NM	bonfP_gene	Positive	LJP005 HCC515 24H-PF-431396-10	LINCS_L1000_Chem_Pert_up	1	5.15074e-13	7.61949e-09	43.8571	1240.91	CST3;TF;SCD;PLP1;HBB;SPARCL1;CLU;CRYAB;GLUL;MT1E	10
Intensity_NM	bonfP_gene	Positive	USP10	huMAP	1	0.000164429	0.0134996	141.279	1230.97	RPS9;RPS27	2
Intensity_NM	fdr	Negative	Mouse hippocampus 9 months vs 14 months GSE48911 aging:390	Aging_Perturbations_from_GEO_up	1	7.41899e-54	2.12183e-51	10.0566	1230.27	SCOC;ARL6IP1;GHITM;TOMM20;CMIP;ARL6IP5;AP2M1;RAB2A;DKK3;CLIP3;PRKAR1B;MORF4L2;EEF1A2;VDAC3;ATP6V0D1;SCG2;ARL8A;ATP6V1A;RTN3;BEX1;RTN1;CEND1;KLC1;UQCRH;LDHA;RAB6A;RAB6B;ATP6V1D;ATP6V1C1;SYT4;NDFIP1;ARPC4;ARL2BP;RHEB;DLG4;PKIA;GNB2;SERINC1;CALM3;ACO2;CALM1;FGF13;EIF4G2;ARF1;HSP90AB1;PTPRN;ARPC1A;CLTC;CELF4;HK1;MAP1LC3A;YWHAQ;CEP170B;NPTN;NEFL;NEFM;CTSD;SULT4A1;YWHAG;SMIM13;ATP6V0B;TPI1;DYNLL2;YWHAZ…	97
Intensity_NM	fdr	Negative	Psap KO mouse GSE8307 sample 2492	Gene_Perturbations_from_GEO_up	1	3.55842e-49	7.14331e-46	11.0138	1228.67	EIF4A2;SNAP25;ARF1;RAB3A;CMAS;ARL6IP1;CLTC;CELF4;ATP2A2;GHITM;CMIP;UCHL1;MAP1LC3B;DPYSL2;ENC1;ARL6IP5;NPTN;VPS35;NEFM;KIFAP3;TMSB10;CTSD;CHGB;YWHAH;RAB2A;NSF;SLC38A1;SNRPN;ATP6AP2;ATP1B1;DYNLL2;TMEM130;YWHAZ;MORF4L1;PREPL;PRKAR1B;TRAPPC6B;MORF4L2;VDAC3;CMPK1;ATP6V1B2;TAGLN3;ATP6V0D1;SCG2;ATP6V1A;NAPB;RTN3;NDRG4;BEX1;RTN1;DCTN2;ATL1;INSIG1;HTRA1;CEND1;ATP1A1;KLC1;HSPD1;PSMB7;PPP3R1;PGRMC1;GNG3;UBC…	83
Intensity_NM	fdr	Both directions	phenytoin DB00252 rat GSE2880 sample 3291	Drug_Perturbations_from_GEO_down	1	6.30624e-54	5.13729e-51	9.97275	1221.64	AHCYL1;PLEKHB2;PLEKHB1;MLC1;AQP4;MSMO1;GHITM;SLC4A4;ACTG1;GJA1;CAPNS1;PPP2R1A;DPYSL2;FTH1;CFL1;VPS35;B2M;GLUL;AP2M1;PAQR6;ATP6V1G1;SNRPN;STX7;GPR37L1;ATP1B2;ATP1B1;ERMN;MORF4L1;MORF4L2;TAGLN3;ATP6V1A;IDI1;RTN3;CNP;SDC4;INSIG1;OAZ1;SNX3;UBC;SARAF;APOD;APOE;RAB6A;ATP6V1D;SYT4;PRNP;GFAP;MLLT11;TF;GNAS;CALM3;FGF13;SNAP25;ARF1;HSP90AB1;GDI1;SLC7A14;LITAF;MFSD6;CALB1;CSRP1;YWHAQ;NEFL;IDS;YWHAH;HMGCS1;P…	99
Intensity_NM	bonfP_gene	Both directions	Psap KO mouse GSE8307 sample 2492	Gene_Perturbations_from_GEO_up	1	4.09579e-29	9.65378e-26	18.5346	1211.51	EIF4A2;NAPB;SNAP25;NDRG4;BEX1;CMAS;SPARC;ATP1A2;ATP1A1;KLC1;CLU;GNG3;MAP1LC3B;PGRMC1;UCHL1;ENC1;G3BP2;MAPK1;SARAF;NEFM;APOE;PTGDS;ATP6V1D;ATP6V1C1;CHGB;SYT1;ATP1B1;YWHAZ;AGT;GFAP;MORF4L1;PREPL;ATP6V1B2;VDAC3;SCG2	35
Intensity_NM	bonfP_gene	Positive	MAPK6	BioPlex_2017	1	7.63807e-06	0.00168801	100.099	1179.4	TF;HBB;HBA2	3
Intensity_NM	fdr	Both directions	TSC22D1 human tf ARCHS4 coexpression	ARCHS4_TFs_Coexp	1	1.24201e-46	2.08409e-43	10.978	1160.4	SNAP25;SCOC;RAB3A;TPGS2;TRO;MAP1LC3A;TUBA1A;YWHAQ;PPP2R1A;IDS;KIF1A;KIFAP3;SULT4A1;SYBU;SKP1;RAB2A;HSDL1;TMEM130;GABRG2;ITFG1;CLIP3;BSCL2;DNM3;PREPL;TUBB2A;PRKAR1B;DNAJC6;SPARCL1;TERF2IP;MAPRE3;PFN2;NAPB;RTN3;NDRG4;BEX1;RTN1;ATL1;NRXN3;CEND1;CRMP1;ATP1A2;NDRG2;KLC1;PRKCZ;SYNGR1;PGRMC1;GNG2;SARAF;APBB1;KIF3C;ATP6V0E2;PAIP2;RAB6A;RAB6B;GPM6B;GRIA4;PRNP;MOAP1;NDFIP1;SYT1;RHBDD2;NAP1L3;PNMA2;BLCAP;TU…	80
Intensity_NM	bonfP_gene	Positive	Binding and Uptake of Ligands by Scavenger Receptors	Reactome_Pathways_2024	1	3.89239e-08	9.53635e-06	66.9007	1141.44	SPARC;FTH1;HBB;APOE;HBA1	5
Intensity_NM	bonfP_gene	Negative	Mouse retina 2 days vs 10 days GDS2936 aging:252	Aging_Perturbations_from_GEO_up	1	9.78667e-22	2.54453e-19	22.8043	1103.18	EIF4A2;SNAP25;ATP6V0B;NDRG4;TPI1;GDI1;PLEKHB2;SYT1;SEZ6;THY1;SNAP91;ACTG1;GNG3;LDHA;PREPL;UCHL1;TUBA1A;NPY;RUFY3;HCFC1R1;ATP6V1B2;SARAF;CHGB	23
Intensity_NM	fdr	Positive	Mouse 358 Astro up	Allen_Brain_Atlas_10x_scRNA_2021	1	6.15048e-18	2.16497e-15	27.8335	1103.04	TSC22D4;SDC4;TTYH1;NCAN;SLC1A2;DBI;ATP1A2;ATP1B2;NDRG2;CLU;SLC4A4;MT3;CST3;PTPRZ1;FXYD1;SPARCL1;GLUL	17
Intensity_NM	bonfP_gene	Both directions	Mouse brain 4 months vs 22 months GDS1311 aging:67	Aging_Perturbations_from_GEO_up	1	1.11343e-27	3.12874e-25	17.5511	1089.26	EIF4A2;SPARC;CNP;PLEKHB2;NDRG2;CLU;ACTG1;CST3;LDHA;MAP1LC3B;PGRMC1;YWHAQ;FTH1;SARAF;MBP;APOE;KIF1A;PTGDS;GLUL;ATP6V1C1;YWHAG;SYT4;TPI1;SYT1;YWHAZ;DKK3;GFAP;MORF4L1;PREPL;ATP6V1B2;PLP1;SPARCL1;EIF4G2;NFE2L1	34
Intensity_NM	bonfP_gene	Positive	CDC25A Up	LINCS_L1000_CRISPR_KO_Consensus_Sigs	1	9.0346e-15	4.99763e-11	33.1066	1070.59	SPARC;AQP4;ATP1A2;CLU;AGT;QKI;CST3;SELENOP;PLP1;SPARCL1;PMP2;GLUL;MT1E	13
Intensity_NM	fdr	Both directions	Mouse Motor Cortex-cluster-Aqp4+ Gfap+ Astrocyte	Azimuth_2023	1	1.5544e-07	8.89119e-05	67.7148	1061.57	SLC1A2;SLC1A3;FXYD6;AQP4;APOE;GFAP	6
Intensity_NM	bonfP_gene	Negative	BRAF-RAF1-14-3-3 complex (human)	CORUM	1	1.30363e-05	0.000508414	93.6598	1053.46	YWHAQ;YWHAZ;YWHAG	3
Intensity_NM	bonfP_gene	Both directions	Fetal Development-L2-Spleen-Myeloid Cells	Azimuth_2023	1	1.67258e-05	0.00117046	95.7412	1053.01	HBA2;MALAT1;HBA1	3
Intensity_NM	bonfP_gene	Both directions	d-serine 71077 rat GSE10748 sample 3388	Drug_Perturbations_from_GEO_up	1	9.34237e-29	8.09983e-26	16.3103	1052.68	NDRG4;AHCYL1;CMAS;GDI1;PLEKHB2;ATP1A1;THY1;CLU;GNG3;LDHA;MAP1LC3B;MT2A;UCHL1;YWHAQ;PPP2R1A;ENC1;G3BP2;MAPK1;NEFL;SARAF;PTGDS;ATP6V1D;GLUL;ATP6V1C1;CHGB;SYT4;TPI1;SYT1;SYNGR3;YWHAZ;SNAP91;MORF4L1;PREPL;ATP6V1B2;VDAC3;FGF13;SLC25A11	37
Intensity_NM	fdr	Positive	H3F3A Mutation (G34R - mutation of key residues in histone H3.3) human GSE34824 sample 1228	Gene_Perturbations_from_GEO_down	1	1.90667e-28	4.51118e-25	16.3888	1046.05	IFITM3;SERPINA3;SPARC;SERPINE2;NCAN;RPL34;RPL36A;AQP4;ATP1A2;DBI;AEBP1;PTTG1IP;CLU;CST3;MT2A;CSRP1;MOBP;PTPRZ1;ENPP2;RPL13;APOD;MBP;PTGDS;GLUL;RPS12;NTRK2;PAQR6;RPS9;PLLP;RPS6;S100B;MT3;AGT;GFAP;PLP1;SPARCL1	36
Intensity_NM	fdr	Positive	Mouse cochlea 49 days vs 252 days GDS3028 aging:88	Aging_Perturbations_from_GEO_down	1	4.19495e-30	1.18298e-27	15.1951	1027.86	SPARC;CNP;SERPINE2;RPL34;PLEKHB1;RPL36A;ATP1A2;DBI;CLU;TTN;CST3;CSRP1;FTH1;CTNNA1;SPP1;RPL13;APOD;MBP;PTGDS;RPS11;GLUL;HHATL;GSN;S100A1;RPL23A;S100B;DCN;SIRT2;RHOB;ACTA2;EEF1A1;GJB6;OGN;PLP1;PMP22;SPARCL1;MALAT1;CRYAB;RPS24;RPS23	40
Intensity_NM	bonfP_gene	Positive	neural plate	Allen_Brain_Atlas_down	1	3.09361e-15	2.6141e-12	30.5008	1019.02	TSC22D4;SPARC;RPS6;ATP1A2;NDRG2;CLU;QKI;PAIP2B;PLP1;MBP;APOE;PTGDS;CRYAB;GLUL	14
Intensity_NM	fdr	Negative	ubiquinol 9962735 mouse GSE15129 sample 3451	Drug_Perturbations_from_GEO_down	1	2.97201e-44	2.67184e-41	10.1301	1015.28	SNAP25;ARF1;RAB3A;PLEKHB2;GDI1;PTPRN;RASGRF1;STMN3;ACTG1;HK1;UCHL1;TUBA1B;MAP1LC3A;BASP1;CFL1;NPTN;CTSD;NEFH;SULT4A1;AP2M1;YWHAG;NSF;SH3GLB2;LYNX1;TPI1;WSB2;USP5;ATP6AP2;DYNLL2;TUBB2A;PRKAR1B;EEF1A2;ATP6V1B2;MAPRE3;KCTD17;ATP6V0C;GAPDH;MEG3;ATP6V1A;RTN3;NDRG4;BEX1;RTN1;DCTN2;CTBP1;WBP2;CEND1;PDXP;CRMP1;THY1;KLC1;OAZ1;RAP1GAP;PLD3;LDHA;SYNGR1;PENK;UBC;PGK1;APBB1;ATP6V0E2;RAB6A;ATP6V1C1;MAPK3;PRNP;…	78
Intensity_NM	fdr	Negative	MAPK10 human kinase ARCHS4 coexpression	ARCHS4_Kinases_Coexp	1	1.60831e-41	7.78424e-39	10.7941	1013.9	RAB3C;SNAP25;WDR47;RAB3A;RASGRF1;ELAVL4;ELAVL2;TRO;UCHL1;TUBA1A;YWHAQ;CHL1;TUBB3;DPYSL2;ENC1;IDS;KIF1A;KIFAP3;SULT4A1;SYBU;HSDL1;TMEM178B;TMEM130;CLIP3;BSCL2;DNM3;PREPL;TUBB2A;DNAJC6;RUFY3;TERF2IP;MAPRE3;TAGLN3;PFN2;NAPB;RTN3;NDRG4;BEX1;RTN1;ATL1;NRXN3;CRMP1;KLC1;GNG3;GNG2;APBB1;KIF3C;ATP6V0E2;RAB6B;LONRF2;GRIA4;CADM3;NDFIP1;SYT1;NAP1L3;NMNAT2;PNMA2;DCLK1;SNAP91;NAP1L5;MLLT11;REEP1;B4GAT1;SYNJ1;P…	70
Intensity_NM	bonfP_gene	Positive	bexarotene 82146 rat GSE3952 sample 3564	Drug_Perturbations_from_GEO_up	1	3.25061e-15	2.07902e-12	30.3849	1013.64	IFITM3;CD74;RPS9;SPARC;SDC4;HBA1;NDRG2;CLU;MT2A;TF;SCD;FTH1;APOE;GLUL	14
Intensity_NM	bonfP_gene	Negative	Mouse 125 DG down	Allen_Brain_Atlas_10x_scRNA_2021	1	9.5356e-24	2.813e-21	18.9767	1005.9	RAB3C;RNF11;GDI1;PLEKHB2;SNX10;KLC1;GNG3;PGRMC1;TUBA1B;UCHL1;YWHAQ;PPP2R1A;G3BP2;KIF21A;KIF1A;ATP6V1C1;CLASP2;GRIA4;SYT4;TPI1;PEG3;RANGAP1;SYNGR3;ITFG1;RUFY3;ATP6V1B2;NFE2L1;CDS2	28
Intensity_NM	bonfP_gene	Both directions	Huntington's disease DOID-12858 mouse GSE3248 sample 722	Disease_Perturbations_from_GEO_up	1	1.46299e-24	1.20111e-21	18.3268	1005.81	EIF4A2;RNF11;AHCYL1;PLEKHB2;SDC4;SEZ6;AQP4;CLU;ACTG1;CST3;GNG3;MAP1LC3B;PAIP2B;PGRMC1;TUBA1B;UCHL1;TUBA1A;PPP2R1A;APOE;PTGDS;TPI1;PEG3;RPS6;AGT;GFAP;ITPKB;PREPL;RUFY3;ATP6V1B2	29
Intensity_NM	fdr	Positive	Melanocyte (id:406)	HuBMAP_ASCT_plus_B_augmented_w_RNAseq_Coexpression	1	3.65549e-18	9.6505e-16	24.946	1001.59	HHATL;NTRK2;KCNJ10;TTYH1;AQP4;ATP1A2;ATP1B2;SORBS1;S100B;GFAP;NKAIN4;PTPRZ1;PPP1R1B;PLP1;SPARCL1;PMP2;APOD;GPM6B	18
Intensity_NM	fdr	Positive	MECP2 MUT HUMAN GSE6955 CREEDSID GENE 2473 UP	TF_Perturbations_Followed_by_Expression	1	8.14268e-30	1.54385e-26	14.9052	998.357	AHCYL1;SDC4;NCAN;RPL36A;HBB;MLC1;SLC1A3;ATP1A2;YBX1;CLU;CST3;GJA1;CSRP1;PTPRZ1;RPL13;APOE;PTGDS;RPL18;RPS11;GLUL;GPM6B;NTRK2;TSC22D4;RPS9;RPS6;RPL23A;RPS3A;ATP1B2;HBA1;MT3;AGT;GFAP;GPRC5B;RPS27;FXYD1;EZR;FGFR3;RPS24;MT1E;RPS23	40
Intensity_NM	fdr	Negative	Norepinephrine Release Regulation	Elsevier_Pathway_Collection	1	1.84107e-16	1.96811e-13	27.4879	995.913	NAPA;NSF;SNAP25;DDC;RAB3A;MAP2K2;SYT1;CACNA2D2;DBH;TACR1;SLC6A2;ADRA2A;TH;GNAS;MAPK1;SLC18A2;MAPK3	17
Intensity_NM	bonfP_gene	Positive	HIPK2 human kinase ARCHS4 coexpression	ARCHS4_Kinases_Coexp	1	4.79841e-15	7.96535e-13	29.4879	972.229	AHCYL1;CNP;ATP1A2;NDRG2;CNDP1;ERMN;QKI;GFAP;PAIP2B;PLP1;SPARCL1;MBP;PTGDS;CRYAB	14
Intensity_NM	bonfP_gene	Negative	TERF2IP human tf ARCHS4 coexpression	ARCHS4_TFs_Coexp	1	6.9132e-21	7.38329e-18	20.7447	962.986	NAPB;NDRG4;ACOT7;BEX1;GDI1;SYT1;KLC1;SYNGR3;SNAP91;GNG3;MAP1LC3B;PREPL;UCHL1;TUBA1A;YWHAQ;PPP2R1A;TUBB3;RUFY3;NEFL;SARAF;KIF1A;KIF3C;GRIA4	23
Intensity_NM	bonfP_gene	Negative	MECP2 KD MOUSE GSE47150 CREEDSID GENE 951 DOWN	TF_Perturbations_Followed_by_Expression	1	6.94354e-22	1.23387e-18	19.5965	954.723	EIF4A2;RAB3C;SNAP25;NDRG4;RNF11;BEX1;GDI1;ATP1A1;THY1;ACTG1;HK1;GNG3;LDHA;PGRMC1;TUBA1A;MAPK1;ATP6V1C1;CHGB;ATP6V0B;ACOT7;TPI1;ATP1B1;VDAC3;FGF13;SCG2	25
Intensity_NM	fdr	Negative	CHRNB2 IDG ionchannel ARCHS4 coexpression	ARCHS4_IDG_Coexp	1	2.81812e-40	9.49706e-38	10.4729	953.742	SNAP25;RAB3A;GDI1;CLSTN3;RASGRF1;STMN3;OGDHL;UCHL1;TUBB3;NCS1;ENC1;IDS;PIP4K2B;KIF1A;SULT4A1;SYBU;YWHAG;YWHAH;LYNX1;PIANP;TMEM178B;SYNGR3;TMEM130;CLIP3;TUBB2A;PRKAR1B;SNPH;DNAJC6;MAPRE3;TAGLN3;NAPB;RTN3;NDRG4;RTN1;TMEM63C;ADAM22;NRXN3;CEND1;PDXP;CRMP1;KLC1;PRKCZ;RAP1GAP;SYNGR1;GNG3;HRH3;APBB1;KIF3C;ATP6V0E2;RAB6B;LONRF2;CADM3;NDFIP1;SYT1;NMNAT2;TUBB4A;DCLK1;SNAP91;GRIN1;B4GAT1;SYNJ1;DLG4;RCAN2;RE…	69
Intensity_NM	fdr	Positive	Oxcarbazepine-1600 mg/kg in CMC-Rat-Brain-1d-dn	DrugMatrix	1	6.7097e-24	5.27987e-20	17.0728	910.979	TAGLN;SPARC;PLEKHB1;AQP4;ATP1A2;CLU;SLC4A4;ZFP36L1;GJA1;CALB1;CSRP1;MOBP;FTH1;APOD;HOMER3;MBP;APOE;PTGDS;RPS11;GLUL;BCAS1;CD74;PLLP;RPS6;S100B;AGT;GPRC5B;SPARCL1;CRYAB	29
Intensity_NM	bonfP_gene	Both directions	LJP005 HCC515 24H-PF-431396-10	LINCS_L1000_Chem_Pert_up	1	9.52066e-18	2.12444e-13	23.2196	910.048	RNF11;PEG3;PLEKHB2;GPX3;HBB;THY1;CLU;YWHAZ;CST3;MAP1LC3B;TF;SCD;PLP1;SPARCL1;NEFM;CRYAB;GLUL;MT1E	18
Intensity_NM	fdr	Both directions	SYP-AS1	lncHUB_lncRNA_Co-Expression	1	7.36758e-27	2.28763e-23	14.8616	894.263	SLC24A2;RAB3C;SNAP25;NAPB;NDRG4;CHRNA3;RAB3A;BEX1;PTPRN;ATL1;CELF4;SLC7A14;ELAVL4;DBH;MAP6;IDS;NEFM;KIF1A;SULT4A1;CHGB;CHGA;SYT4;SYT1;TMEM130;GABRG2;SNAP91;NAP1L5;BSCL2;NECAP1;NSG2;B4GAT1;DLG4;DNAJC6;TERF2IP;MAPRE3;TAGLN3;CALM1;SCG2	38
Intensity_NM	fdr	Positive	fluticasone 5311101 human GSE15823 sample 3090	Drug_Perturbations_from_GEO_up	1	5.01183e-27	4.43045e-24	14.7498	893.218	SERPINA3;CLIC4;TAGLN;SPARC;AHNAK;RPL34;RPL36A;HBB;MT1X;PTTG1IP;CSRP1;RPL36AL;RPL13;TSPO;APOD;RPL37;RPL18;RPS11;GLUL;RPS12;RPS9;GSN;TPM2;RPS6;RPS3A;DEK;ACTA2;EEF1A1;CLDN5;RPS27;SPARCL1;EZR;CRYAB;RPS24;MT1E;RPS23	36
Intensity_NM	fdr	Positive	SCH-772984 Up	LINCS_L1000_Chem_Pert_Consensus_Sigs	1	6.76563e-24	7.32786e-20	15.985	852.802	CLIC4;TAGLN;SPARC;AQP4;ATP1A2;DBI;NDRG2;GJA1;PTPRZ1;APOD;PTGDS;GPM6B;PAQR6;TPM2;NR2F1;SORBS1;DCN;QKI;ST18;GFAP;RHOB;GPRC5B;ZEB2;SCD;OGN;PLP1;PMP22;PMP2;CRYAB;FGFR3	30
Intensity_NM	fdr	Both directions	Mouse 125 DG down	Allen_Brain_Atlas_10x_scRNA_2021	1	4.31414e-46	2.87753e-43	8.11525	847.695	RAB3C;SCOC;RNF11;RAB3A;PLEKHB2;GDI1;CLSTN3;PTPRN;CLTC;STMN3;SNX10;ADAR;GHITM;AP2A2;TUBA1B;UCHL1;MAP1LC3A;YWHAQ;PPP2R1A;CFL2;CHP1;IDS;KIF21A;KIF1A;KIFAP3;TMSB10;SULT4A1;AP2M1;DLGAP4;SMIM13;SLC38A1;ATP6V1G1;TPI1;TMEM178B;PEG3;STX7;ATP6AP2;RANGAP1;SYNGR3;MAPK8IP3;ITFG1;CLIP3;DNM3;PRKAR1B;DNAJC6;TRAPPC6B;RUFY3;MORF4L2;CANX;ATP6V1B2;NCOA7;PPIG;SELENOT;ARL8A;HSPA4L;ADAM22;CEND1;PDXP;ATXN7L3B;KLC1;PLD3;…	96
Intensity_NM	bonfP_gene	Both directions	Eye-limbal Stromal Cell	Tabula_Sapiens	1	9.48476e-15	4.44835e-12	25.7287	830.755	IFITM3;RPS9;GPX3;RPS6;CLU;CST3;MT2A;RPS27;FTH1;PLP1;SPARCL1;PTGDS;GLUL;CRYAB	14
Intensity_NM	bonfP_gene	Both directions	Norepinephrine Release Regulation	Elsevier_Pathway_Collection	1	3.24109e-10	2.29145e-07	37.7539	824.921	SNAP25;SYT1;TH;MAPK1;DBH;SLC6A2;SLC18A2;ADRA2A	8
Intensity_NM	bonfP_gene	Both directions	USP10	huMAP	1	2.66057e-05	0.00502848	76.5887	806.815	RPS9;RPS27;G3BP2	3
Intensity_NM	fdr	Positive	17beta-estradiol mouse uterus GDS1058 ligand:35	Ligand_Perturbations_from_GEO_down	1	5.21146e-22	1.32371e-19	16.3965	803.528	CLIC4;RPL34;PTTG1IP;ZFP36L1;CST3;CALB1;ENPP2;RPL13;APOE;RPL37;RPS11;B2M;CD74;GSN;RPS6;RPL23A;NPNT;DCN;RHOB;ACTA2;EEF1A1;CLDN5;MARCKS;FXYD1;SPARCL1;RPS24;RPS23	27
Intensity_NM	fdr	Positive	Peptide Chain Elongation	Reactome_Pathways_2024	1	8.21999e-16	4.91555e-13	22.8224	792.731	RPS9;RPL34;RPS6;RPL36A;RPS3A;RPL23A;EEF1A1;RPS27;RPL36AL;RPL13;RPL37;RPS11;RPL18;RPS24;RPS12;RPS23	16
Intensity_NM	fdr	Both directions	GPRC5B IDG GPCR ARCHS4 coexpression	ARCHS4_IDG_Coexp	1	4.62656e-39	1.56378e-36	8.78836	775.74	SNAP25;RAB3A;GDI1;CLSTN3;RASGRF1;STMN3;ABAT;AQP4;CNDP1;NCS1;IDS;PIP4K2B;KIF1A;PTGDS;GLUL;SULT4A1;YWHAH;ZCCHC24;TSC22D4;PAQR6;LYNX1;TMEM178A;GPR37L1;ATP1B2;MAPK8IP3;ERMN;CLIP3;SLC25A18;PRKAR1B;SNPH;DNAJC6;SPARCL1;PMP2;MAPRE3;CRYAB;NAPB;NDRG4;CNP;WBP2;ADAM22;SLC1A2;CEND1;ATP1A2;NDRG2;RAP1GAP;ENHO;SYNGR1;MOBP;CARNS1;SPOCK1;MBP;APBB1;KIF3C;RAB6B;PLEKHH1;GPM6B;CDK18;CADM3;KCNJ10;SYT1;B3GAT1;S100B;TUBB…	76
Intensity_NM	bonfP_gene	Negative	Neuron Brain Non-Microglia CL:0000540	Tabula_Muris	1	1.92107e-12	7.49219e-11	28.6773	773.661	RAB3C;SNAP25;NAPB;SYT4;BEX1;SYT1;NEFL;NEFM;SYNGR3;SCG2;CHGB	11
Intensity_NM	bonfP_gene	Both directions	Oxcarbazepine-1600 mg/kg in CMC-Rat-Brain-3d-dn	DrugMatrix	1	3.53817e-21	2.78667e-17	16.3564	770.233	NDRG4;PLEKHB2;TTYH1;ARPC1A;AQP4;ATP1A2;CLU;HK1;GNG3;LDHA;PGRMC1;TUBA1B;UCHL1;HCFC1R1;MBP;APOE;PTGDS;GLUL;ATP6V1C1;YWHAG;ATP6V0B;AGT;ACLY;VDAC3;SPARCL1;CRYAB	26
Intensity_NM	fdr	Positive	CYCLOHEXIMIDE	DGIdb_Drug_Targets_2024	1	1.19145e-15	2.75225e-13	22.2113	763.261	RPS9;ATAD5;RPL34;RPS6;RPL36A;RPS3A;RPL23A;NR2F2;RPS27;RPL13;RPL37;RPS11;RPL18;RPS24;RPS12;RPS23	16
Intensity_NM	bonfP_gene	Negative	Sumatriptan-1100 mg/kg in Water-Rat-Brain-5d-dn	DrugMatrix	1	8.52003e-17	6.58854e-13	20.4533	756.803	NDRG4;ARPC1A;ATP1B1;PCDH19;DKK3;HK1;GNG3;LDHA;PGRMC1;TUBA1B;UCHL1;NPY;ENC1;HCFC1R1;MAPK1;KIF21A;YWHAG;CHGB	18
Intensity_NM	bonfP_gene	Positive	Astrocyte Cerebral Cortex Brain Non-Microglia CL:0002605	Tabula_Muris	1	2.93616e-09	1.08638e-07	38.4174	754.755	CST3;SDC4;AQP4;ATP1A2;APOE;NDRG2;CLU	7
Intensity_NM	bonfP_gene	Positive	Melanocyte (id:406)	HuBMAP_ASCT_plus_B_augmented_w_RNAseq_Coexpression	1	2.93616e-09	3.87573e-07	38.4174	754.755	TTYH1;PLP1;SPARCL1;AQP4;ATP1A2;PMP2;GFAP	7
Intensity_NM	bonfP_gene	Both directions	LINC02857	lncHUB_lncRNA_Co-Expression	1	2.43956e-14	1.49622e-11	23.8149	746.463	RAB3C;SYT4;NAPB;NDRG4;BEX1;DBH;SYNGR3;DKK3;PLCXD3;UCHL1;TH;KIF1A;SCG2;CHGB	14
Intensity_NM	bonfP_gene	Negative	AMPHETAMINE	DGIdb_Drug_Targets_2024	1	2.54039e-05	0.000873688	70.2371	743.151	SLC6A2;ADRA2A;SLC18A2	3
Intensity_NM	bonfP_gene	Both directions	FMNL2 human tf ARCHS4 coexpression	ARCHS4_TFs_Coexp	1	2.28461e-21	2.83063e-18	15.5454	738.843	NAPB;SNAP25;NDRG4;AHCYL1;CNP;GDI1;AQP4;ATP1A2;NDRG2;CNDP1;SPOCK1;MBP;KIF1A;KIF3C;PTGDS;YWHAG;LYNX1;PEG3;SYT1;ERMN;QKI;SNAP91;DKK3;GFAP;PREPL;SPARCL1;PMP2	27
Intensity_NM	bonfP_gene	Positive	Mineral absorption	KEGG_2021_Human	1	1.89113e-07	1.43726e-05	47.3516	733.046	MT2A;TF;FTH1;ATP1A2;MT1E	5
Intensity_NM	fdr	Positive	SKP1 Down	LINCS_L1000_CRISPR_KO_Consensus_Sigs	1	8.09886e-22	8.41714e-18	15.0221	729.548	MLC1;SLC1A3;MT1X;CLU;CXCL14;LITAF;SLC4A4;MT2A;FTH1;ENPP2;APOD;MBP;PTGDS;GPM6B;NR2F1;SORBS1;S100B;F3;ETNPPL;GFAP;GPRC5B;TF;FXYD1;SELENOP;PLP1;PMP22;SPARCL1;MT1E	28
Intensity_NM	bonfP_gene	Both directions	Calcitriol mouse Spinal cord tissue GDS510 ligand:167	Ligand_Perturbations_from_GEO_down	1	3.49605e-18	8.67019e-16	17.6828	710.759	SNAP25;TSC22D4;NDRG4;ACOT7;SPARC;TPI1;SDC4;ATP1A2;ATP1A1;THY1;NDRG2;CLU;CST3;GNG3;TUBA1B;UCHL1;TUBA1A;TUBB3;FTH1;SPOCK1;PTGDS	21
Intensity_NM	fdr	Both directions	HIPK2 human kinase ARCHS4 coexpression	ARCHS4_Kinases_Coexp	1	4.49743e-37	2.19025e-34	8.41235	704.048	SNAP25;AHCYL1;GDI1;CLSTN3;PLEKHB1;RASGRF1;ATP2A2;ABAT;CNDP1;ARHGAP35;PAIP2B;NCS1;IDS;PIP4K2B;KIF1A;PTGDS;YWHAG;ZCCHC24;PAQR6;LYNX1;GPR37L1;ATP1B2;ATP1B1;MAPK8IP3;DYNLL2;ERMN;DKK3;CLIP3;DNM3;GPRC5B;SNPH;DNAJC6;SPARCL1;MAPRE3;CRYAB;NAPB;NDRG4;CNP;PRUNE2;ADAM22;SLC1A2;ATP1A2;NDRG2;ARPP19;RAP1GAP;CTIF;PPP3R1;FAM168B;MOBP;CARNS1;SPOCK1;MBP;RAB6B;LONRF2;PLEKHH1;CDK18;DYNC1H1;CADM3;KCNJ10;B3GAT1;SORBS1;…	74
Intensity_NM	fdr	Positive	CDK18 human kinase ARCHS4 coexpression	ARCHS4_Kinases_Coexp	1	7.81203e-23	3.19512e-20	13.7203	698.417	CNP;PLEKHB1;ATP1A2;NDRG2;CNDP1;CSRP1;MOBP;CARNS1;MBP;PTGDS;GLUL;PLEKHH1;BCAS1;ZCCHC24;HHATL;TSC22D4;PAQR6;KCNJ10;B3GAT1;ATP1B2;GPR37L1;S100B;MT3;ERMN;GFAP;HIPK2;GPRC5B;FMNL2;PLP1;SPARCL1;CRYAB	31
Intensity_NM	bonfP_gene	Positive	Amyloid beta Traffic and Degradation in Extracellular Matrix in Alzheimer's Disease	Elsevier_Pathway_Collection	1	2.3866e-05	0.00277835	65.0393	692.217	TF;APOE;CLU	3
Intensity_NM	fdr	Both directions	Tramadol-114 mg/kg in Water-Rat-Brain-5d-dn	DrugMatrix	1	1.59147e-33	1.15608e-29	9.10433	687.565	ARPC1A;CLTC;CLU;TOMM20;HK1;GJA1;UCHL1;TUBA1B;PSMD2;FTH1;ENC1;CFL1;RPS11;GLUL;AP2M1;YWHAG;CHGB;DLGAP4;YWHAH;NSF;ATP6V0B;WSB2;HMGCS1;RPS3A;SIRT2;DKK3;ACTA2;ACLY;VDAC3;SPARCL1;USP14;RTN1;CTBP1;TTYH1;PCDH19;KLC1;UQCRH;PPP2CB;SDCBP;PPP3R1;LDHA;PGRMC1;MOBP;HRH3;NPY;PGK1;MAPK1;APOE;ATP6V0E2;RAB6A;RAB6B;GPM6B;NDFIP1;MT3;GRIN1;FKBP1A;RHEB;PPP1R1B;GNB1;CALM3;ATP13A2;CALM2;RNF187	63
Intensity_NM	bonfP_gene	Both directions	17beta-estradiol rat ischemic cerebral cortex GDS2311 ligand:263	Ligand_Perturbations_from_GEO_up	1	1.15346e-21	2.90672e-19	14.0941	679.5	SNAP25;NDRG4;SPARC;GDI1;THY1;NDRG2;ACTG1;CST3;MAP1LC3B;TUBA1A;PPP2R1A;FTH1;NEFM;APOE;ATP6V1D;GLUL;YWHAG;CHGB;ACOT7;RPS6;YWHAZ;GFAP;ACLY;TH;SCD;SPARCL1;SCG2;SLC25A11;EIF4G2	29
Intensity_NM	fdr	Positive	ethanol rattus norvegicus gpl341 gse1996 chdir down	Drug_Perturbations_from_GEO_2014	1	2.00556e-19	1.21336e-16	15.703	676.062	PLEKHB1;HBB;SLC1A3;AQP4;ATP1A2;HBA2;RPL23A;RPS3A;MT3;GJA1;TF;MOBP;SCD;FTH1;PLP1;SPARCL1;RPL37;PTGDS;RPS11;B2M;GPM6B;RPS24;BCAS1;RPS23	24
Intensity_NM	fdr	Positive	RPS11	huMAP	1	2.89566e-13	6.39941e-11	23.3642	674.535	RPS9;RPL34;RPS3A;RPL23A;YBX1;EEF1A1;RPS27;RPL36AL;RPL13;RPL37;RPL18;RPS12;RPS23	13
Intensity_NM	bonfP_gene	Both directions	GPRC5B IDG GPCR ARCHS4 coexpression	ARCHS4_IDG_Coexp	1	2.95373e-20	7.56156e-18	14.9013	670.093	NAPB;SNAP25;NDRG4;CNP;GDI1;AQP4;ATP1A2;NDRG2;CNDP1;SPOCK1;MBP;KIF1A;KIF3C;PTGDS;GLUL;TSC22D4;LYNX1;SYT1;ERMN;QKI;SNAP91;GFAP;PLP1;SPARCL1;PMP2;CRYAB	26
Intensity_NM	fdr	Both directions	Astrocyte 1 CL0000127	Azimuth_Cell_Types_2021	1	4.49398e-07	3.25814e-05	45.1406	659.747	RASL12;GJA1;AQP4;FGFR3;AGT;GFAP	6
Intensity_NM	fdr	Negative	PMC5859169 F4	PFOCR_Pathways_2023	1	1.12953e-13	7.49214e-10	21.8656	651.852	NAPA;SNAP25;RTN3;MAP2K4;SYT1;DCTN4;DNM3;MAPK9;PPP3R1;PPP3CB;VDAC3;MAPK1;NDUFV2;CALM1;SNCA	15
Intensity_NM	fdr	Both directions	Norepinephrine Release Regulation	Elsevier_Pathway_Collection	1	1.78589e-14	2.10378e-11	20.4665	647.894	NAPA;NSF;SNAP25;DDC;RAB3A;MAP2K2;SYT1;CACNA2D2;DBH;TACR1;SLC6A2;ADRA2A;TH;GNAS;MAPK1;SLC18A2;MAPK3	17
Intensity_NM	bonfP_gene	Both directions	Astrocyte 1 CL0000127	Azimuth_Cell_Types_2021	1	3.96765e-05	0.00157784	63.8204	646.804	AQP4;AGT;GFAP	3
Intensity_NM	bonfP_gene	Both directions	BRAF-RAF1-14-3-3 complex (human)	CORUM	1	3.96765e-05	0.00166641	63.8204	646.804	YWHAQ;YWHAZ;YWHAG	3
Intensity_NM	bonfP_gene	Both directions	CTD-3018O17.3-ASO_G0269834_AD_02-DEGs Up	FANTOM6_lncRNA_KD_DEGs	1	3.57689e-06	0.000718956	51.4071	644.697	MT2A;ARPC1A;GLUL;MT1E	4
Intensity_NM	fdr	Positive	Ribosome, cytoplasmic (human)	CORUM	1	2.94283e-10	1.20656e-08	28.2109	619.131	RPS9;RPL34;RPS6;RPS3A;RPL23A;RPL37;RPL18;RPS24;RPS23	9
Intensity_NM	fdr	Negative	17P13 3 YWHAE Copy Number Variation WP5376	WikiPathways_2024_Human	1	3.01531e-10	1.16244e-07	27.6054	605.17	DYNC1H1;DDC;DCTN2;YWHAQ;TH;DCTN4;DBH;YWHAZ;YWHAG;YWHAH	10
Intensity_NM	bonfP_gene	Positive	Anti-Mullerian hormone rat ovary GDS3199 ligand:249	Ligand_Perturbations_from_GEO_down	1	7.62094e-11	1.58516e-08	25.629	597.092	CST3;IFITM3;RPS9;RPS27;SPARC;SDC4;RPS6;HBB;APOE;HBA1	10
Intensity_NM	bonfP_gene	Both directions	HIPK2 human kinase ARCHS4 coexpression	ARCHS4_Kinases_Coexp	1	4.74671e-19	1.76578e-16	14.0996	594.885	NAPB;SNAP25;NDRG4;AHCYL1;CNP;GDI1;ATP1A2;NDRG2;CNDP1;PAIP2B;SPOCK1;MBP;KIF1A;PTGDS;YWHAG;LYNX1;ATP1B1;ERMN;QKI;SNAP91;DKK3;GFAP;PLP1;SPARCL1;CRYAB	25
Intensity_NM	fdr	Both directions	fluoxetine mus musculus gpl1261 gse35761 chdir up	Drug_Perturbations_from_GEO_2014	1	3.60079e-54	2.38732e-51	4.82725	594.033	AHCYL1;CMAS;RAB3A;ARL6IP1;SERPINE2;RPL34;ZFAND5;STMN3;GHITM;TOMM20;GJA1;BASP1;PPP2R1A;RPL36AL;TUBB3;CFL2;FTH1;CFL1;HCFC1R1;ENPP2;RPL37;KIFAP3;PTGDS;RPS11;TMSB10;RPS12;RAB2A;MAP2K4;ATP6V1G1;RPS9;SNRPN;WSB2;S100A1;TPM2;RPS6;ATP1B1;SDHB;TMEM130;EEF1A1;ACLY;MORF4L1;PREPL;PRKAR1B;MORF4L2;RUFY3;SUB1;VDAC3;ATP6V0D1;KCTD17;PPIA;PFN2;IDI1;RTN3;NDRG4;BEX1;CNP;TWF2;ATXN7L3B;THY1;HIGD1A;ARPP19;OAZ1;PRKCZ;PLD…	185
Intensity_NM	fdr	Both directions	Astrocyte Embryonic Prefrontal Cortex Human	CellMarker_2024	1	1.69279e-35	1.39655e-32	7.3263	586.574	IFITM3;JPT1;SERPINE2;NCAN;PLEKHB1;ELAVL4;HSPB1;ABAT;AQP4;MSMO1;SLC4A4;LITAF;CLU;CXCL14;PREX1;GJA1;MT2A;UCHL1;TUBB3;TSPO;B2M;GLUL;TMSB10;TSC22D4;HMGCS1;ELOVL5;GPX3;GPR37L1;ATP1B2;NPNT;SEZ6L;DCN;DKK3;GPRC5B;SLC25A18;TUBB2A;SPARCL1;FAM181B;TAGLN3;MASP1;MT1E;IDI1;BEX1;OAT;RAMP3;RTN1;TTYH1;HTRA1;SLC1A2;SLC1A3;ATP1A2;PBXIP1;PTTG1IP;HSD17B12;NDRG2;RAP1GAP;ZFP36L1;SNX3;CST3;ENHO;NKAIN4;PTPRZ1;APOE;GPM6B;…	78
Intensity_NM	fdr	Positive	LJP007 A375 24H-AZ-628-0.37	LINCS_L1000_Chem_Pert_up	1	3.99486e-16	8.65328e-12	16.4578	583.534	SERPINA3;GSN;TPM2;PLEKHB1;MT1X;DBI;ATP1A2;PBXIP1;SORBS1;NDRG2;CLU;ACTA2;TF;SCD;PLP1;APOD;GLUL;CRYAB;GPM6B	19
Intensity_NM	bonfP_gene	Positive	NFYB (human)	TRANSFAC_and_JASPAR_PWMs	1	3.48572e-05	0.00773829	56.5466	580.408	FTH1;HBA2;HBA1	3
Intensity_NM	fdr	Both directions	Astrocyte:Embryonic Prefrontal Cortex	CellMarker_Augmented_2021	1	6.41226e-35	4.72583e-32	7.27872	573.07	IFITM3;SERPINE2;NCAN;PLEKHB1;ELAVL4;MLC1;HSPB1;ABAT;AQP4;MSMO1;DBI;SLC4A4;LITAF;CLU;CXCL14;PREX1;GJA1;MT2A;UCHL1;TUBB3;B2M;GLUL;TMSB10;TSC22D4;HMGCS1;ELOVL5;GPX3;GPR37L1;ATP1B2;NPNT;SEZ6L;F3;DCN;DKK3;GPRC5B;SLC25A18;SPARCL1;FAM181B;TAGLN3;MASP1;MT1E;IDI1;BEX1;OAT;RAMP3;RTN1;TTYH1;HTRA1;SLC1A2;SLC1A3;ATP1A2;PBXIP1;PTTG1IP;HSD17B12;NDRG2;RAP1GAP;ZFP36L1;SNX3;CST3;ENHO;NKAIN4;PTPRZ1;APOE;GPM6B;LGI1;…	77
Intensity_NM	fdr	Positive	Abnormal Oligodendrocyte Morphology MP:0000953	MGI_Mammalian_Phenotype_Level_4_2024	1	9.851e-08	0.000167368	34.8505	562.247	KCNJ10;PTPRZ1;PLP1;MBP;QKI;GFAP	6
Intensity_NM	fdr	Both directions	CINGULATE GYRUS	ARCHS4_Tissues	1	3.24092e-58	3.50019e-56	4.24308	561.674	SCOC;PLEKHB1;MLC1;STMN3;AQP4;GJA1;PEG10;KIF21A;KIFAP3;PTGDS;CHGB;PAQR6;ACOT7;SLC6A15;GPR37L1;MAPK8IP3;GABRG2;DKK3;GABRG1;CLDN5;PRKAR1B;SPARCL1;TAGLN3;MT1E;ABCB1;BEX1;MAOA;TMEM63C;HSPA4L;CEND1;TMTC1;TEX26;THY1;PCDH19;PCDH18;PRKCZ;NKAIN4;PPP3R1;SYNGR1;MAP6;APOD;FAM43B;GPM6B;SLC10A4;CADM3;NR2F1;PNMA8A;DCLK1;SNAP91;TF;NCEH1;B4GAT1;GJB6;PKIA;FXYD1;PPP1R1B;FXYD6;CDK14;CPEB2;ACHE;PCSK1;SERPINA3;WDR47;GD…	240
Intensity_NM	fdr	Positive	Cytoplasmic Ribosomal Proteins WP477	WikiPathways_2024_Human	1	3.24608e-13	9.25133e-11	19.4735	559.983	RPS9;RPL34;RPS6;RPL36A;RPS3A;RPL23A;RPS27;RPL13;RPL37;RPS11;RPL18;RPS24;RPS12;RPS23	14
Intensity_NM	bonfP_gene	Negative	Pathogenic Escherichia Coli Infection WP2272	WikiPathways_2024_Human	1	1.29785e-08	4.01034e-06	30.3266	550.731	TUBA1B;TUBA1A;YWHAQ;TUBB3;ARPC1A;YWHAZ;ACTG1	7
Intensity_NM	bonfP_gene	Both directions	layer 1 of FCx	Allen_Brain_Atlas_down	1	4.43031e-18	7.31002e-15	13.6333	544.761	ATP6V0B;LYNX1;PEG3;NDRG2;CLU;CST3;PREPL;TUBA1B;TUBA1A;PPP2R1A;TUBB3;G3BP2;PLP1;VDAC3;MBP;APOE;KIF1A;CRYAB;GLUL;SLC25A11;ATP6V1C1;EIF4G2;CDS2;CHGB	24
Intensity_NM	bonfP_gene	Negative	MAPK10 human kinase ARCHS4 coexpression	ARCHS4_Kinases_Coexp	1	1.23224e-15	4.04175e-13	15.674	538.089	NAPB;RAB3C;SNAP25;NDRG4;BEX1;SYT1;KLC1;SNAP91;GNG3;PREPL;UCHL1;TUBA1A;YWHAQ;TUBB3;RUFY3;ENC1;KIF1A;KIF3C;GRIA4	19
Intensity_NM	bonfP_gene	Negative	SCN3B IDG ionchannel ARCHS4 coexpression	ARCHS4_IDG_Coexp	1	1.40011e-15	3.17825e-13	15.5562	532.057	NAPB;RAB3C;SNAP25;NDRG4;BEX1;GDI1;SYT1;ATP1B1;KLC1;SYNGR3;SNAP91;GNG3;PREPL;UCHL1;TUBA1A;ENC1;KIF1A;KIF3C;YWHAG	19
Intensity_NM	fdr	Negative	fluoxetine mus musculus gpl1261 gse35761 chdir up	Drug_Perturbations_from_GEO_2014	1	3.6163e-46	2.35783e-43	5.05484	528.906	CMAS;RAB3A;ARL6IP1;ZFAND5;STMN3;GHITM;TOMM20;BASP1;PPP2R1A;TUBB3;CFL2;CFL1;HCFC1R1;KIFAP3;TMSB10;RAB2A;MAP2K4;ATP6V1G1;SNRPN;WSB2;ATP1B1;SDHB;TMEM130;ACLY;MORF4L1;PREPL;PRKAR1B;MORF4L2;RUFY3;SUB1;VDAC3;ATP6V0D1;KCTD17;PPIA;PFN2;IDI1;RTN3;NDRG4;BEX1;TWF2;ATXN7L3B;THY1;HIGD1A;ARPP19;OAZ1;PRKCZ;PLD3;INPP5F;UBC;G3BP2;PGK1;SMYD2;RAB6A;ATP6V1D;RAB6B;SLC38A2;SOCS7;ATP6V1C1;PRNP;SYT4;CADM3;NDFIP1;SYT1;UB…	148
Intensity_NM	bonfP_gene	Positive	Regulation Of Synapse Organization (GO:0050807) BP	SynGO_2024	1	4.37691e-05	0.000416725	52.0171	522.074	SPARC;SPARCL1;APOE	3
Intensity_NM	bonfP_gene	Positive	GATA1 human	TRRUST_Transcription_Factors_2019	1	4.85174e-06	0.000344473	42.2509	516.989	HEMGN;HBB;HBA2;HBA1	4
Intensity_NM	fdr	Positive	PERTURB 324 KD BCAP31 SRP320890 DOWN	PerturbAtlas	1	7.15655e-13	1.88993e-09	18.2359	509.979	CD74;RPS9;RPL34;TPM2;RPS6;HBB;RPS3A;LITAF;EEF1A1;ZEB2;RPS27;RPL18;B2M;FTL	14
Intensity_NM	bonfP_gene	Negative	Inh L1-6 Sst Npy (Sset Chodl) (id:299)	HuBMAP_ASCT_plus_B_augmented_w_RNAseq_Coexpression	1	1.58181e-10	1.9298e-08	22.5805	509.581	RAB3C;SYT4;SNAP25;BEX1;NPY;NEFM;KIF1A;SCG2;SNAP91;CHGB	10
Intensity_NM	bonfP_gene	Both directions	JMW-MITF1 Down	LINCS_L1000_Chem_Pert_Consensus_Sigs	1	2.22736e-16	1.69024e-12	14.1124	508.618	IFITM3;IDI1;ACOT7;BEX1;PEG3;SYT1;SNX10;AGT;CST3;MAP1LC3B;TF;PDGFD;SELENOP;G3BP2;SPARCL1;NEFM;KIF1A;FGF13;SCG2;CHGB;MT1E	21
Intensity_NM	bonfP_gene	Both directions	PMC7709111 F5	PFOCR_Pathways_2023	1	2.7372e-12	7.95156e-09	18.8976	503.13	SPARC;GPX3;HBB;HBA2;HBA1;CLU;AGT;CST3;SPARCL1;APOE;PTGDS;SCG2;CHGB	13
Intensity_NM	bonfP_gene	Negative	PERTURB 13936 KD TTC8 SRP345436 UP	PerturbAtlas	1	1.74969e-10	1.04054e-06	22.3284	501.639	RAB3C;SYT4;SNAP25;ATP6V0B;NEFL;NEFM;ANKRD52;SLC6A2;CHGB;GRIA4	10
Intensity_NM	fdr	Both directions	17beta-estradiol rat ischemic cerebral cortex GDS2311 ligand:263	Ligand_Perturbations_from_GEO_up	1	2.17627e-32	5.6583e-30	6.77723	494.094	SNAP25;HSP90AB1;SPARC;SERPINE2;GDI1;PTPRN;CLTC;HSPB1;MSMO1;LITAF;TOMM20;ACTG1;GPR176;MAP1LC3B;MFSD6;TUBA1A;CALB1;CSRP1;PPP2R1A;BASP1;FTH1;GRB10;NEFM;RPS11;B2M;GLUL;AP2M1;YWHAG;CHGB;RPS12;YWHAH;ACOT7;HMGCS1;RPS6;NME2;YWHAZ;RHOB;EEF1A1;ACLY;MORF4L2;SPARCL1;SLC25A11;SCG2;NAPA;NDRG4;RTN1;CTBP1;INSIG1;THY1;PTTG1IP;NDRG2;ZFP36L1;HSPD1;CST3;PPP2CB;SDCBP;PENK;PGK1;APOE;RAB6A;NDUFV2;ATP6V1D;DYNC1H1;PRNP;A…	75
Intensity_NM	bonfP_gene	Positive	PERTURB 8988 KD HNRNPC SRP329785 UP	PerturbAtlas	1	1.23804e-07	0.000145346	31.0103	493.205	IFITM3;MT2A;RPS27;SPARC;CNP;SCD	6
Intensity_NM	fdr	Positive	Cytosolic Small Ribosomal Subunit (GO:0022627)	GO_Cellular_Component_2025	1	5.27334e-09	5.25968e-07	25.7437	490.691	RPS9;RPS27;RPS6;RPS3A;RPS11;RPS24;RPS12;RPS23	8
Intensity_NM	bonfP_gene	Both directions	Mouse 125 DG down	Allen_Brain_Atlas_10x_scRNA_2021	1	5.26409e-19	1.75294e-16	11.6485	490.263	RAB3C;RNF11;GDI1;PLEKHB2;SNX10;KLC1;GNG3;PGRMC1;TUBA1B;UCHL1;YWHAQ;PPP2R1A;G3BP2;KIF21A;KIF1A;ATP6V1C1;CLASP2;GRIA4;SYT4;TPI1;PEG3;RANGAP1;SYNGR3;ITFG1;RUFY3;ATP6V1B2;NFE2L1;CDS2	28
Intensity_NM	fdr	Negative	Tramadol-114 mg/kg in Water-Rat-Brain-5d-dn	DrugMatrix	1	1.98585e-25	1.56406e-21	8.48513	482.622	USP14;RTN1;CTBP1;ARPC1A;CLTC;PCDH19;KLC1;TOMM20;UQCRH;HK1;PPP2CB;SDCBP;PPP3R1;LDHA;UCHL1;TUBA1B;PGRMC1;HRH3;PSMD2;NPY;ENC1;CFL1;PGK1;MAPK1;ATP6V0E2;RAB6A;RAB6B;AP2M1;YWHAG;CHGB;DLGAP4;YWHAH;NSF;ATP6V0B;NDFIP1;WSB2;HMGCS1;DKK3;GRIN1;FKBP1A;ACLY;RHEB;GNB1;VDAC3;CALM3;ATP13A2;CALM2;RNF187	48
Intensity_NM	fdr	Both directions	Oligo L3-6 OPALIN ENPP6 - Brain	HuBMAP_ASCTplusB_augmented_2022	1	7.4395e-20	5.03654e-17	10.9492	482.256	SLC24A2;PLEKHB1;RASGRF1;SLC1A2;AQP4;NDRG2;CNDP1;MOBP;CARNS1;ENPP2;REPS2;APOD;MBP;PTGDS;BCAS1;HHATL;S100A1;PLCL1;GPR37L1;MT3;ERMN;ST18;GABRG1;GFAP;ETNPPL;TF;DNAJA4;GJB6;FXYD1;PPP1R1B;PLP1;CRYAB	32
Intensity_NM	bonfP_gene	Negative	LJP006 BT20 24H-KIN001-043-0.04	LINCS_L1000_Chem_Pert_down	1	2.50829e-08	0.000323845	27.2865	477.542	SNAP25;UCHL1;TUBA1A;BEX1;PDGFD;CHGB;DKK3	7
Intensity_NM	bonfP_gene	Both directions	Cell Lineage Map For Neuronal Differentiation WP5417	WikiPathways_2024_Human	1	1.19486e-12	4.24175e-10	17.3496	476.297	SNAP25;CNP;AQP4;SLC6A2;ADRA2A;GLS;GFAP;SLC6A4;TH;TUBB3;NEFL;MBP;NEFM;GLUL	14
Intensity_NM	fdr	Both directions	Calcitriol mouse Spinal cord tissue GDS510 ligand:167	Ligand_Perturbations_from_GEO_down	1	1.37937e-25	3.58637e-23	8.29977	475.104	ACHE;SNAP25;SPARC;STMN3;CLU;UCHL1;TUBA1B;MAP1LC3A;TUBA1A;TUBB3;FTH1;CFL1;PTGDS;CTSD;NEFH;AP2M1;RPS12;TSC22D4;ACOT7;TPI1;USP5;MAPK8IP3;PRKAR1B;CDC37;EEF1A2;TAGLN3;ATP6V0C;GAPDH;NDRG4;SDC4;WBP2;ATP1A2;THY1;ATP1A1;NDRG2;SNX3;CST3;GNG3;MOBP;SPOCK1;APOD;PAIP2;NPDC1;DYNC1H1;GTF2H4;TUBB4A;MT3;COPS6;GNB2;UBE2M	50
Intensity_NM	bonfP_gene	Negative	ENS neurons in Intestine	Descartes_Cell_Types_and_Tissue_2021	1	1.62819e-11	9.28066e-10	19.0772	473.895	GNG3;NDRG4;UCHL1;SYT1;TH;NEFL;SPOCK1;NEFM;DBH;FGF13;SLC6A2;SNAP91	12
Intensity_NM	bonfP_gene	Both directions	Astrocyte:Embryonic Prefrontal Cortex	CellMarker_Augmented_2021	1	1.77017e-17	8.2313e-15	11.9373	460.456	IFITM3;IDI1;BEX1;TTYH1;AQP4;ATP1A2;NDRG2;CLU;CST3;MT2A;UCHL1;TUBB3;APOE;GLUL;TSC22D4;SYT1;ELOVL5;GPX3;AGT;QKI;DKK3;GFAP;SCD;SPARCL1;MT1E	25
Intensity_NM	bonfP_gene	Both directions	Astrocyte Embryonic Prefrontal Cortex Human	CellMarker_2024	1	2.18656e-17	1.06923e-14	11.8213	453.483	IFITM3;IDI1;BEX1;TTYH1;AQP4;ATP1A2;NDRG2;CLU;CST3;MT2A;UCHL1;TUBB3;APOE;GLUL;TSC22D4;SYT1;ELOVL5;GPX3;AGT;QKI;DKK3;GFAP;SCD;SPARCL1;MT1E	25
Intensity_NM	bonfP_gene	Both directions	PERTURB 14585 KD ATF3 SRP237943 UP	PerturbAtlas	1	2.26806e-11	1.73257e-07	18.4993	453.409	ATP6V0B;SPARC;AHCYL1;PLEKHB2;SDC4;FTH1;ATP6V1B2;SARAF;CLU;PAM;ACTG1;DKK3	12
Intensity_NM	bonfP_gene	Both directions	Monoamine Transmembrane Transporter Activity (GO:0008504)	GO_Molecular_Function_2025	1	7.70328e-05	0.0139235	47.86	453.296	SLC6A2;SLC18A2;SLC6A4	3
Intensity_NM	bonfP_gene	Positive	CID135440466 EA-22-SB72 BAID44 10UM	NIBR_DRUGseq_2025_up	1	4.27289e-11	1.45214e-07	18.7966	448.791	CST3;IFITM3;MT2A;RPS9;RPS27;SDC4;SCD;FTH1;RPS6;SELENOP;CRYAB;MT1E	12
Intensity_NM	fdr	Positive	17beta-estradiol mouse stomach GSE29715 ligand:128	Ligand_Perturbations_from_GEO_up	1	2.21839e-17	5.74562e-15	11.6809	447.929	IFITM3;TAGLN;RPL36A;PBXIP1;CST3;PTPRZ1;RPL36AL;RPL13;RPL37;RPL18;RPS11;B2M;CD74;GSN;TPM2;RPL23A;DCN;ACTA2;EEF1A1;RPS27;OGN;SPARCL1;MALAT1;EZR;RPS23	25
Intensity_NM	bonfP_gene	Positive	40S ribosomal subunit, cytoplasmic (human)	CORUM	1	0.000695923	0.00347961	60.5216	440.008	RPS9;RPS6	2
Intensity_NM	bonfP_gene	Negative	Kidney-L1-Distal Convoluted Tubule	Azimuth_2023	1	0.000812308	0.0101986	61.8027	439.765	ATP1A1;FGF13	2
Intensity_NM	bonfP_gene	Negative	Synaptic vesicle cycle	KEGG_2021_Human	1	7.54064e-09	1.48551e-06	23.5029	439.574	SNAP25;ATP6V0B;SYT1;ATP6V1B2;SLC6A2;ATP6V1D;SLC18A2;ATP6V1C1	8
Intensity_NM	bonfP_gene	Negative	YWHAB	PPI_Hub_Proteins	1	1.38439e-18	3.18411e-16	10.6679	438.677	NAPB;SNAP25;MAOA;ARPC1A;ATP1A1;THY1;KLC1;HK1;PGRMC1;TUBA1A;YWHAQ;PPP2R1A;NEFL;NEFM;ATP6V1D;ATP6V1C1;YWHAG;CLASP2;TPI1;SYT1;ATP1B1;SYNGR3;YWHAZ;ITFG1;SNAP91;ACLY;TH;ATP6V1B2;VDAC3;SLC25A11	30
Intensity_NM	bonfP_gene	Both directions	FEN1 Down	LINCS_L1000_CRISPR_KO_Consensus_Sigs	1	3.66871e-15	3.78758e-11	13.1472	436.997	SNAP25;BEX1;PEG3;MAOA;TTYH1;AQP4;NDRG2;QKI;GFAP;CST3;SCD;TUBB3;ETNK1;NPY;ENC1;SELENOP;G3BP2;SPARCL1;PMP2;GLUL	20
Intensity_NM	fdr	Both directions	PERTURB 9662 OE ATF4 SRP259940 UP	PerturbAtlas	1	8.05473e-19	9.18078e-15	10.4388	434.909	EIF4A2;RTN3;HSP90AB1;GDI1;CRMP1;YBX1;ACTG1;UCHL1;TUBA1A;YWHAQ;PTPRZ1;BASP1;PEG10;CFL1;DPYSL3;RPL13;KIF1A;RPS11;RPL18;TMSB10;H3-3A;RPS9;YWHAZ;EEF1A1;MARCKS;GNB1;GNAS;CALM3;GAPDH;EIF4G2;FTL	31
Intensity_NM	bonfP_gene	Both directions	Neuron Brain Non-Microglia CL:0000540	Tabula_Muris	1	1.1498e-10	6.66885e-09	18.9995	434.828	RAB3C;SNAP25;NAPB;SYT4;BEX1;SYT1;NEFL;NEFM;SYNGR3;SCG2;CHGB	11
Intensity_NM	fdr	Both directions	Lung-myofibroblast Cell	Tabula_Sapiens	1	4.62195e-18	2.1677e-15	10.8433	432.817	IFITM3;TAGLN;RPL34;CLU;ACTG1;CST3;MT2A;FTH1;RPL37;APOE;PTGDS;RPS11;RPL18;B2M;TMSB10;GPM6B;RPS9;RPS6;RPS3A;S100B;EEF1A1;ACTA2;RPS27;PLP1;SPARCL1;CALM2;RPS24;FTL;RPS23	29
Intensity_NM	bonfP_gene	Negative	superficial stratum of r5BM	Allen_Brain_Atlas_down	1	1.29741e-13	9.41268e-11	14.2808	423.757	EIF4A2;NAPB;SNAP25;ATP6V0B;NDRG4;BEX1;TPI1;GDI1;PEG3;SYT1;SYNGR3;ITFG1;HK1;KIF1A;ATP6V1D;ATP6V1C1;CHGB	17
Intensity_NM	fdr	Negative	ENS neurons in Intestine	Descartes_Cell_Types_and_Tissue_2021	1	1.82635e-19	2.20988e-17	9.60724	414.521	NDRG4;ELAVL4;CEND1;DBH;SLC6A2;GPR176;UCHL1;GNG3;HRH3;PENK;MAP6;NEFL;SPOCK1;NEFM;VAT1L;SLC10A4;CADM3;SYT2;SYT1;SLC6A15;NMNAT2;TUBB4A;DCLK1;SNAP91;TMC3;MLLT11;TUBB2A;NSG2;TH;EEF1A2;CNTN1;TAGLN3;FGF13	33
Intensity_NM	bonfP_gene	Negative	norepinephrine CTD 00006417	DSigDB	1	2.66573e-07	0.000399665	26.9169	407.457	MAOA;NPY;MAPK1;SLC6A2;SLC18A2;ADRA2A	6
Intensity_NM	fdr	Positive	CID44224002 BE-68-PM13 BAID8 10UM	NIBR_DRUGseq_2025_up	1	3.41251e-18	1.80215e-14	10.0633	404.738	IFITM3;RPL34;CHRD;DBI;MT1X;CLU;CST3;MT2A;RPL36AL;FTH1;RPL13;RPL37;RPL18;RPS11;B2M;RPS12;ZCCHC24;RPS9;GSN;RPS6;HBA2;RPL23A;RPS3A;RPS27;FXYD1;RPS24;FTL;MT1E;RPS23	29
Intensity_NM	fdr	Positive	PMC7709111 F5	PFOCR_Pathways_2023	1	5.17458e-12	1.39714e-08	15.4787	402.249	SPARC;GSN;HBB;HBA2;HBA1;CLU;AGT;CST3;SPP1;SPARCL1;APOD;APOE;PTGDS;B2M	14
Intensity_NM	fdr	Both directions	layer 2 of PCx	Allen_Brain_Atlas_down	1	3.94687e-27	8.63971e-24	6.61565	402.211	ACHE;SCOC;CLIC4;PLEKHB2;ARL6IP1;CLSTN3;PIGP;CELF4;ABAT;DBI;ARHGAP36;PAIP2B;TUBA1A;CSRP1;TUBB3;DPYSL3;NCS1;GLUL;CTSD;ATP6V0B;SLC38A1;SNRPN;SLC6A15;ATP6AP2;CACNA2D2;GPR37L1;TPST1;GPRC5B;HEATR5B;MORF4L2;CANX;EEF1A2;VDAC3;MAPRE3;GAS6;BCAT1;CRYAB;DCTN2;WBP2;INSIG1;HSPA4L;ATP1A2;NDRG2;OAZ1;RAP1GAP;MOBP;MBP;APOE;ATP6V0E2;PAIP2;NDUFV2;PLEKHH1;MAPK3;GSN;S100B;QKI;CLCN6;TPPP3;ETNK1;PLP1;TBKBP1;RPS24;CDS2	63
Intensity_NM	bonfP_gene	Negative	Neuroendocrine cell:Fetal Pancreas	CellMarker_Augmented_2021	1	2.92542e-09	9.18581e-07	20.3287	399.455	SNAP25;GNG3;GDI1;NEFL;NEFM;KIF3C;KIF1A;SYNGR3;SNAP91	9
Intensity_NM	bonfP_gene	Negative	17beta-estradiol rat ischemic cerebral cortex GDS2311 ligand:263	Ligand_Perturbations_from_GEO_up	1	3.52489e-14	8.53023e-12	12.8437	397.85	SNAP25;NDRG4;ACOT7;GDI1;THY1;YWHAZ;ACTG1;ACLY;MAP1LC3B;TUBA1A;TH;PPP2R1A;NEFM;ATP6V1D;SCG2;SLC25A11;EIF4G2;YWHAG;CHGB	19
Intensity_NM	bonfP_gene	Both directions	Oligo L2-6 OPALIN MAP6D1 - Brain	HuBMAP_ASCTplusB_augmented_2022	1	2.10166e-10	8.88078e-08	17.85	397.754	TF;CNP;PLP1;MBP;ATP1A2;NDRG2;GLUL;CRYAB;CNDP1;ERMN;QKI	11
Intensity_NM	fdr	Both directions	SCH-772984 Up	LINCS_L1000_Chem_Pert_Consensus_Sigs	1	4.44285e-25	4.8205e-21	7.04993	395.313	SNAP25;CLIC4;SPARC;AQP4;MSMO1;DBI;GJA1;PEG10;DPYSL3;AP1S2;PTGDS;PAQR6;HMGCS1;GPX3;TPM2;ATP1B1;LSS;DCN;DKK3;RHOB;DUSP22;DNM3;GPRC5B;ZEB2;PMP2;CRYAB;PFN2;IDI1;TAGLN;BEX1;INSIG1;PRUNE2;ATP1A2;NDRG2;FSTL3;PTPRZ1;PDGFD;APOD;GPM6B;NEK7;NR2F1;PNMA2;SORBS1;TUBB4A;ST18;QKI;GFAP;REEP1;SCD;OGN;PLP1;PMP22;FXYD6;YPEL5;FGFR3	55
Intensity_NM	bonfP_gene	Negative	LJP006 HT29 24H-BI-2536-10	LINCS_L1000_Chem_Pert_up	1	2.24574e-10	3.78902e-06	17.7055	393.361	IDI1;MAP1LC3B;UCHL1;BEX1;TUBA1A;ELOVL5;TUBB3;NEFL;YWHAZ;DKK3;GLS	11
Intensity_NM	fdr	Negative	CINGULATE GYRUS	ARCHS4_Tissues	1	9.99764e-43	1.07974e-40	4.06545	393.165	RAB3C;SCOC;RAB3A;CLSTN3;GALNT17;STMN3;IRS2;OGDHL;ARHGAP36;CMIP;ARHGAP44;TUBB3;PEG10;KIF21A;KIFAP3;SYBU;CHGB;NSF;MAP2K4;ACOT7;TMEM178B;TMEM178A;SLC6A15;EPDR1;ATP1B1;MAPK8IP3;TMEM130;GABRG2;DKK3;BSCL2;CLIP3;PREPL;PRKAR1B;EEF1A2;TAGLN3;SCG2;ATP6V1A;KHDRBS2;NDRG4;BEX1;RTN1;MAOA;TMEM63C;HSPA4L;SLC41A3;HTRA1;CEND1;TMTC1;TEX26;THY1;KLC1;PCDH19;PCDH18;PRKCZ;RAP1GAP;CTIF;PPP3R1;SYNGR1;HRH3;MAP6;FAM43B;KIF…	180
Intensity_NM	bonfP_gene	Both directions	Hemoglobin's Chaperone Homo sapiens h ahspPathway	BioCarta_2016	1	0.000102114	0.00612682	42.5399	390.917	HBB;HBA2;HBA1	3
Intensity_NM	fdr	Negative	Synaptic vesicle cycle	KEGG_2021_Human	1	1.51535e-14	4.1066e-12	12.0072	382.076	NSF;ATP6V1A;NAPA;SNAP25;ATP6V0B;ATP6V1G1;RAB3A;SYT1;CLTC;AP2B1;AP2A2;SLC6A2;DNM3;ATP6V1B2;ATP6V0D1;ATP6V0E2;ATP6V0C;ATP6V1D;AP2M1;SLC18A2;ATP6V1C1	21
Intensity_NM	fdr	Negative	Interleukin 1&Icirc;&sup2; rat insulinoma cell line (Pdx1 overexpression) GDS4332 ligand:200	Ligand_Perturbations_from_GEO_down	1	7.16407e-23	1.85549e-20	7.42628	378.669	SLC24A2;GPI;RTN3;SNAP25;RAB3A;HSP90AB1;INSIG1;CLTC;ATP2A2;IRS2;MSMO1;ATP1A1;HSD17B12;ACTG1;HSPD1;PSMB7;PGRMC1;PPP2R1A;DPYSL2;NPY;CFL1;AP1S2;RAB6A;AP2M1;SKP1;CHGA;PRNP;SNRPN;HMGCS1;PTGES3;DYNLL2;TMEM130;YWHAZ;NAP1L5;PREPL;PLCXD3;DNAJC6;ETNK1;RCAN2;GNB2;VDAC3;GNAS;ATP6V1B2;CALM3;ATP6V0C;PPIA;GAPDH	47
Intensity_NM	bonfP_gene	Both directions	Oligo L3-6 Opalin Enpp6 (id:479)	HuBMAP_ASCT_plus_B_augmented_w_RNAseq_Coexpression	1	2.96718e-10	5.72665e-08	17.2245	377.875	RAB3C;NAPB;TTYH1;SEZ6;PMP2;SSTR2;CNDP1;CHGB;GRIA4;GFAP;CLASP2	11
Intensity_NM	fdr	Positive	Cytoplasmic Translation (GO:0002181)	GO_Biological_Process_2025	1	2.90808e-11	4.20217e-08	15.4607	375.091	RPS9;RPL34;RPS6;RPL36A;RPS3A;RPL23A;RPS27;RPL37;RPS11;RPL18;RPS24;RPS12;RPS23	13
Intensity_NM	fdr	Positive	layer 3 of FCx	Allen_Brain_Atlas_down	1	2.57529e-16	2.94748e-13	10.4114	373.722	CLIC4;SPARC;AQP4;ATP1A2;DBI;NDRG2;SLC4A4;GJA1;CSRP1;MOBP;MBP;PTGDS;GLUL;PLEKHH1;KCNJ10;PLLP;DCN;QKI;SIRT2;GPRC5B;GJB6;PLP1;PMP22;CRYAB;RPS24	25
Intensity_NM	bonfP_gene	Negative	Synaptic Vesicle Proton Loading (GO:0097401) BP	SynGO_2024	1	0.000102226	0.00429348	40.1222	368.656	ATP6V1B2;ATP6V1D;ATP6V1C1	3
Intensity_NM	fdr	Negative	Dehydration GSE3110	Disease_Signatures_from_GEO_up_2014	1	1.71819e-23	2.42264e-21	6.93977	363.77	ALK;GDI1;CLTC;AP2A2;TOMM20;UCHL1;MAP1LC3A;APMAP;PSMD2;SMPD1;HCFC1R1;BCL7B;VPS35;AP2M1;YWHAG;ENTPD6;ATP1B1;DYNLL2;YWHAZ;BSCL2;DUSP22;TUBB2A;PRKAR1B;DNAJC6;MORF4L2;VDAC3;ATP6V0D1;BCAT1;ATP6V0C;PLBD2;CTBP1;CREM;HTRA1;ATP1A1;HSD17B12;PPP2CB;SDCBP;GNG3;MAP6;APBB1;ATP6V0E2;CDKN2D;NPDC1;DYNC1H1;ARPC5;TMEM230;MLLT11;FKBP1A;ERCC1;CYB561;EIF4G2	51
Intensity_NM	fdr	Both directions	Synaptic vesicle cycle	KEGG_2021_Human	1	3.17326e-15	8.91687e-13	10.844	362.018	NSF;ATP6V1A;NAPA;SNAP25;ATP6V0B;ATP6V1G1;RAB3A;SYT1;CLTC;SLC1A2;SLC1A3;AP2B1;AP2A2;SLC6A2;SLC6A4;DNM3;ATP6V1B2;ATP6V0D1;ATP6V0E2;ATP6V0C;ATP6V1D;AP2M1;SLC18A2;ATP6V1C1	24
Intensity_NM	bonfP_gene	Negative	Neuroblastoma SK-N-BE BTO:0002696 3h P003959-2	ProteomicsDB_2020	1	2.58415e-13	8.74556e-11	12.4066	359.596	EIF4A2;NAPB;RAB3C;GDI1;SYT1;MAOA;THY1;RANGAP1;PREPL;UCHL1;TUBB3;RUFY3;NEFL;NEFM;ATP6V1D;PAM;SCG2;CHGB	18
Intensity_NM	fdr	Both directions	Astrocyte Cerebral Cortex Brain Non-Microglia CL:0002605	Tabula_Muris	1	1.28387e-16	1.28387e-14	9.81955	359.312	SDC4;NCAN;SLC1A2;MLC1;SLC1A3;AQP4;ATP1A2;NDRG2;CLU;CXCL14;SLC4A4;CST3;GJA1;NKAIN4;PTPRZ1;APOE;NTRK2;ATP1B2;GPR37L1;F3;MT3;DKK3;GABRG1;SLC25A18;GJB6;FXYD1;EZR;FGFR3	28
Intensity_NM	bonfP_gene	Negative	Neuroendocrine Cell Trachea Mouse	CellMarker_2024	1	2.17606e-14	6.68052e-12	11.293	355.263	GABRQ;IDI1;RAB3C;SNAP25;SYT4;ACOT7;BEX1;GDI1;PEG3;PLEKHB2;SYT1;KLC1;UCHL1;PITHD1;TUBB3;RUFY3;ATP6V1B2;KIF1A;FGF13;ATP6V1C1;CHGB	21
Intensity_NM	bonfP_gene	Both directions	LJP008 A375 24H-azacitidine-10	LINCS_L1000_Chem_Pert_down	1	4.61501e-10	4.94621e-06	16.4553	353.732	CD74;TF;SPARC;TUBA1A;GPX3;NEFL;SPOCK1;SNX10;ATP1B1;CRYAB;AGT	11
Intensity_NM	bonfP_gene	Both directions	ATF1 human	TRRUST_Transcription_Factors_2019	1	1.66832e-05	0.00190189	32.1188	353.342	LDHA;MAP1LC3B;TH;FTH1	4
Intensity_NM	fdr	Negative	Proton Transmembrane Transport (GO:1902600)	GO_Biological_Process_2025	1	3.96244e-11	9.76345e-08	14.7459	353.186	SLC36A1;ATP6V1A;ATP6V0B;ATP6V1G1;ATP6AP2;ATP1B1;ATP5F1B;NNT;ATP6V1B2;ATP6V0D1;ATP6V0E2;ATP6V0C;ATP6V1D;ATP6V1C1	14
Intensity_NM	fdr	Negative	Kinase maturation complex 1 (human)	CORUM	1	3.20337e-07	7.30368e-05	23.4995	351.409	HSP90AB1;YWHAQ;HSPA4;CDC37;YWHAZ;YWHAG;YWHAH	7
Intensity_NM	fdr	Positive	Ribosome	KEGG_2021_Human	1	5.66105e-12	8.60479e-10	13.4723	348.897	RPS9;RPL34;RPS6;RPL36A;RPS3A;RPL23A;RPS27;RPL36AL;RPL13;RPL37;RPS11;RPL18;RPS24;RPS12;RPS23	15
Intensity_NM	fdr	Positive	LJP007 HA1E 24H-OSI-930-1.11	LINCS_L1000_Chem_Pert_down	1	1.63063e-10	2.95356e-06	15.4542	348.289	GPRC5B;SPARC;GSN;SCD;TPM2;HBB;APOD;DBI;APOE;SORBS1;GLUL;DCN	12
Intensity_NM	fdr	Both directions	SLC2A4	PPI_Hub_Proteins	1	4.6067e-31	1.53864e-28	4.91522	343.341	EIF4A2;GPI;HSP90AB1;SPARC;ARPC1A;CLTC;HSPB1;ATP2A2;YBX1;AP2A2;GLS;ACTG1;TUBA1B;TUBA1A;CAPNS1;YWHAQ;TUBB3;PPP2R1A;DPYSL2;DPYSL3;CFL1;ARL6IP5;HOMER3;RPS11;NEFH;CTSD;AP2M1;TMED5;YWHAG;RPS12;SKP1;YWHAH;RAB2A;NSF;RAB2B;RPS9;TPI1;HSDL1;RPS6;STX7;NME2;EPDR1;RPS3A;YWHAZ;EEF1A1;ACTA2;ACLY;DDAH2;CANX;ATP6V1B2;HPRT1;EZR;CRYAB;SLC25A11;GAPDH;PLBD2;PFN2;NAPA;PRPS1;RTN3;TAGLN;OAT;AHNAK;DCTN2;DCTN4;HTRA1;ATP1A1…	96
Intensity_NM	bonfP_gene	Both directions	Synaptic vesicle cycle	KEGG_2021_Human	1	7.80837e-09	1.69442e-06	18.1133	338.14	SNAP25;ATP6V0B;SYT1;ATP6V1B2;SLC6A2;ATP6V1D;SLC18A2;ATP6V1C1;SLC6A4	9
Intensity_NM	fdr	Negative	Neuroendocrine cell:Fetal Pancreas	CellMarker_Augmented_2021	1	4.26796e-15	2.35592e-12	10.1935	337.279	SNAP25;RAB3A;PIANP;GDI1;PTPRN;NAP1L3;STMN3;CEND1;SYNGR3;TUBB4A;SNAP91;CLIP3;GNG3;DLG4;SNPH;REEP2;NEFL;NEFM;TAGLN3;KIF3C;KIF1A;APBB1;ATP6V0E2;RAB6B	24
Intensity_NM	fdr	Negative	Olfactory tubercle, molecular layer	Allen_Brain_Atlas_down	1	3.10695e-22	6.71411e-19	6.75866	334.711	PLEKHB2;GDI1;HK1;ARHGAP44;CAPNS1;YWHAQ;NCS1;EMB;CTSD;NEFH;CHGB;YWHAH;LYNX1;PEG3;NME2;GABRG2;PGM2L1;PREPL;TUBB2A;DNAJC6;TFAM;GAS6;BCAT1;ATP6V1A;KHDRBS2;OAT;CTBP1;INSIG1;THY1;HSPD1;PSMB7;SMYD2;PGK1;GRIA4;NPDC1;CADM3;PTGES3;PLCL1;USP22;NAP1L3;NMNAT2;NAP1L4;CLCN6;COPS6;SYNJ1;GLRB;GNAS;TBKBP1;ATP13A2	49
Intensity_NM	bonfP_gene	Both directions	CINGULATE GYRUS	ARCHS4_Tissues	1	2.89011e-23	3.09241e-21	6.44905	334.694	RAB3C;SNAP25;GDI1;HBB;AQP4;SNX10;ARHGAP36;CLU;CNDP1;UCHL1;TUBB3;ENC1;NEFL;KIF21A;NEFM;KIF1A;PTGDS;YWHAG;CHGB;LYNX1;ACOT7;PEG3;HBA1;ATP1B1;SYNGR3;ERMN;DKK3;PREPL;SPARCL1;PMP2;CRYAB;SCG2;MT1E;NAPB;NDRG4;BEX1;MAOA;ATP1A2;ATP1A1;THY1;KLC1;NDRG2;PCDH19;GNG3;NWD2;NPY;SPOCK1;MBP;KIF3C;GRIA4;GABRQ;SYT4;SYT1;PNMA8A;AGT;SNAP91;GFAP;PLCXD3;TF;DNAJA4;PLP1	61
Intensity_NM	bonfP_gene	Negative	Sulfaphenazole Down	LINCS_L1000_Chem_Pert_Consensus_Sigs	1	3.59324e-11	2.06834e-07	13.2867	319.536	IDI1;SNAP25;ACOT7;PEG3;SYT1;GPX3;MAP1LC3B;UCHL1;NPY;NEFM;KIF1A;FGF13;SCG2;CHGB	14
Intensity_NM	bonfP_gene	Both directions	YWHAB	PPI_Hub_Proteins	1	4.23715e-18	1.08047e-15	7.95865	318.367	NAPB;SNAP25;CNP;MAOA;TTYH1;ARPC1A;ATP1A1;THY1;KLC1;CLU;HK1;PGRMC1;TUBA1A;YWHAQ;PPP2R1A;NEFL;NEFM;ATP6V1D;GLUL;ATP6V1C1;YWHAG;CLASP2;TPI1;SYT1;ATP1B1;SYNGR3;YWHAZ;ITFG1;SNAP91;ACLY;TH;ATP6V1B2;PLP1;VDAC3;SLC25A11	35
Intensity_NM	bonfP_gene	Positive	IL17-MCF7	LINCS_L1000_Ligand_Perturbations_up	1	7.82773e-07	4.44999e-05	22.2843	313.327	CST3;PLP1;MBP;CLU;AGT;QKI	6
Intensity_NM	bonfP_gene	Negative	ACY3 Up	LINCS_L1000_CRISPR_KO_Consensus_Sigs	1	4.50601e-11	4.41048e-07	13.0465	310.807	SNAP25;NDRG4;BEX1;SYT1;GPX3;MAOA;DKK3;GNG3;UCHL1;NPY;NEFM;PAM;SCG2;CHGB	14
Intensity_NM	bonfP_gene	Negative	Pancreatic A cell - Pancreas	HuBMAP_ASCTplusB_augmented_2022	1	4.56916e-08	1.07375e-05	18.2912	309.146	RAB3C;SYT4;UCHL1;BEX1;PEG3;SSTR2;SNAP91;GRIA4	8
Intensity_NM	bonfP_gene	Negative	Lamp5+ GABAergic Neuron CL0000617	Azimuth_Cell_Types_2021	1	0.00129621	0.0155545	46.3469	308.129	FGF13;GRIA4	2
Intensity_NM	fdr	Negative	YWHAB	PPI_Hub_Proteins	1	1.75207e-28	5.58911e-26	4.75909	304.161	GPI;SNAP25;HSP90AB1;RAB3A;KCNK9;ARPC1A;CLTC;RASGRF1;ATP2A2;IRS2;AP2A2;HK1;PSMD8;TUBA1A;YWHAQ;BASP1;PPP2R1A;DPYSL2;NPTN;NEFL;NEFM;VPS35;AP2M1;YWHAG;YWHAH;NSF;TPI1;STX7;CACNA2D2;ATP1B1;SYNGR3;YWHAZ;ITFG1;ACLY;DNAJC6;CANX;EEF1A2;ATP6V1B2;VDAC3;ATP6V0D1;GAPDH;SLC25A11;ATP6V1A;NAPA;NAPB;PRPS1;RTN1;DCTN2;MAOA;DCTN4;PRUNE2;ADAM22;NRXN3;CRMP1;ATP1A1;HSD17B12;THY1;KLC1;PRKCZ;ADD2;HSPD1;PGRMC1;SYNGR1;ADAM2…	90
Intensity_NM	fdr	Negative	Transmission Across Chemical Synapses	Reactome_Pathways_2024	1	3.7026e-20	4.92446e-17	6.74607	301.837	ACHE;SNAP25;CHRNA3;RAB3A;MAOA;RASGRF1;ADCY3;ABAT;AP2A2;GLS;TUBA1B;GLRA2;GNG3;TUBA1A;GNG2;TUBB3;ARL6IP5;NPTN;NEFL;MAPK1;SLC38A2;SLC18A2;AP2M1;GRIA4;MAPK3;GABRQ;NSF;SLC38A1;SYT1;KCNJ12;CACNA2D2;NRG1;AP2B1;TUBB4A;GABRG2;GRIN1;TUBB2A;PRKAR1B;GLRB;DLG4;GNB2;GNB1;CALM1;PLCB2	44
Intensity_NM	fdr	Positive	LINC00339-ASO_G0218510_AD_06-DEGs Down	FANTOM6_lncRNA_KD_DEGs	1	5.10203e-09	1.06122e-06	15.4895	295.75	TAGLN;RPS27;RPL34;RPL36A;DBI;RPL23A;RPL37;RPS24;RPS12;RPS23	10
Intensity_NM	bonfP_gene	Negative	SHSY5Y	ARCHS4_Cell-lines	1	1.43534e-18	1.79417e-16	7.16592	294.413	RAB3C;SNAP25;NDRG4;BEX1;GDI1;SEZ6;DBH;THY1;ARHGAP36;SLC6A2;GNG3;UCHL1;TUBA1A;YWHAQ;TUBB3;NPY;PDGFD;ENC1;NEFL;SPOCK1;KIF21A;NEFM;KIF1A;KIF3C;YWHAG;CHGB;CLASP2;GRIA4;GABRQ;SYT4;LYNX1;ACOT7;PEG3;SYT1;PNMA8A;ATP1B1;ADRA2A;SNAP91;DKK3;MORF4L1;PLCXD3;RUFY3;ATP6V1B2;SCG2	44
Intensity_NM	bonfP_gene	Negative	NUFIP1	BioPlex_2017	1	2.28253e-07	0.000102257	19.1935	293.523	SNAP25;NAPB;NDRG4;SYT1;ATP6V1C1;SNAP91;GLS	7
Intensity_NM	bonfP_gene	Positive	BFGF-BT20	LINCS_L1000_Ligand_Perturbations_down	1	1.01811e-06	8.34851e-05	21.2566	293.289	TF;SCD;HBB;NDRG2;CLU;GLUL	6
Intensity_NM	bonfP_gene	Positive	Huntington's Disease GSE3621	Disease_Signatures_from_GEO_down_2014	1	2.30633e-08	2.05263e-06	16.5064	290.266	AHCYL1;SCD;TTYH1;SPARCL1;ATP1A2;MBP;NDRG2;CLU;GLUL	9
Intensity_NM	fdr	Negative	Myosin V Binding (GO:0031489)	GO_Molecular_Function_2025	1	2.70903e-06	0.00138445	22.6229	290.001	RAB3B;RAB3C;RAB3A;RAB6A;RAB6B;RAB11A	6
Intensity_NM	fdr	Negative	CAMKV	huMAP	1	1.35458e-08	3.76574e-06	15.9749	289.42	NAPB;PPP3R1;RAB3A;GNG2;SYT1;DPYSL3;CNTN1;CRMP1;RAB6B;SNAP91	10
Intensity_NM	bonfP_gene	Positive	LY2801653 Down	Proteomics_Drug_Atlas_2023	1	1.10834e-06	0.000235083	20.9346	287.069	IFITM3;MT2A;SDC4;NDRG2;CLU;MT1E	6
Intensity_NM	bonfP_gene	Positive	Negative Regulation of Protein Metabolic Process (GO:0051248)	GO_Biological_Process_2025	1	1.10834e-06	0.000680518	20.9346	287.069	CST3;PAIP2B;APOE;CLU;CRYAB;QKI	6
Intensity_NM	bonfP_gene	Negative	Calcitriol mouse Spinal cord tissue GDS510 ligand:167	Ligand_Perturbations_from_GEO_down	1	6.37191e-10	1.51014e-07	13.5573	287.061	SNAP25;GNG3;NDRG4;TUBA1B;UCHL1;ACOT7;TPI1;TUBA1A;TUBB3;SPOCK1;ATP1A1;THY1	12
Intensity_NM	bonfP_gene	Negative	ATF1 human	TRRUST_Transcription_Factors_2019	1	0.000169347	0.0103302	33.0364	286.873	LDHA;MAP1LC3B;TH	3
Intensity_NM	bonfP_gene	Positive	QD-57-GT11 BAID46 0.1UM	NIBR_DRUGseq_2025_down	1	2.85263e-07	0.000778197	19.0063	286.422	CST3;IFITM3;RPS9;RPS27;SCD;CLU;CRYAB	7
Intensity_NM	bonfP_gene	Positive	17beta-estradiol rat ischemic cerebral cortex GDS2311 ligand:263	Ligand_Perturbations_from_GEO_up	1	8.95091e-09	1.81703e-06	15.2631	282.849	CST3;SPARC;SCD;FTH1;RPS6;SPARCL1;APOE;NDRG2;GLUL;GFAP	10
Intensity_NM	fdr	Both directions	LJP005 HCC515 24H-XMD16-144-10	LINCS_L1000_Chem_Pert_up	1	1.06828e-16	3.30441e-12	7.67426	282.223	SERPINA3;CLIC4;GDI1;MAOA;INSIG1;ZFAND5;MSMO1;PBXIP1;CLU;PLD3;CYB5R1;UCHL1;MAP1LC3B;BASP1;FTH1;TRPS1;IDS;APOD;CCDC92;GLUL;ATP6V1D;ATP6V1C1;GSN;HMGCS1;GPX3;STX7;MCOLN1;ASS1;TUBB2A;SCD;VAMP1;CHI3L1;YPEL5	33
Intensity_NM	bonfP_gene	Positive	APP	PPI_Hub_Proteins	1	3.07214e-07	3.80946e-05	18.7895	281.762	CST3;SPARCL1;MBP;APOE;CLU;CRYAB;GFAP	7
Intensity_NM	fdr	Negative	17beta-estradiol rat ischemic cerebral cortex GDS2311 ligand:263	Ligand_Perturbations_from_GEO_up	1	2.12555e-21	5.52642e-19	5.85671	278.781	SNAP25;HSP90AB1;GDI1;PTPRN;CLTC;HSPB1;MSMO1;TOMM20;ACTG1;GPR176;MAP1LC3B;MFSD6;TUBA1A;PPP2R1A;BASP1;GRB10;NEFM;AP2M1;YWHAG;CHGB;YWHAH;ACOT7;HMGCS1;NME2;YWHAZ;ACLY;MORF4L2;SLC25A11;SCG2;NAPA;NDRG4;RTN1;CTBP1;INSIG1;THY1;HSPD1;PPP2CB;SDCBP;PENK;PGK1;RAB6A;NDUFV2;ATP6V1D;DYNC1H1;PRNP;ARPC4;FKBP1A;TH;RHEB;GNB2;GNAS;CALM2;EIF4G2	53
Intensity_NM	fdr	Both directions	Proton Transmembrane Transport (GO:1902600)	GO_Biological_Process_2025	1	1.25487e-10	3.74327e-07	12.2158	278.506	SLC36A1;ATP6V1A;ATP6V0B;ATP6V1G1;ATP6AP2;ATP1A2;ATP1B1;ATP5F1B;NNT;ATP6V1B2;ATP6V0D1;ATP6V0E2;ATP6V0C;ATP6V1D;ATP6V1C1	15
Intensity_NM	fdr	Positive	Schwann cells in Adrenal	Descartes_Cell_Types_and_Tissue_2021	1	2.75689e-10	3.19799e-08	12.6497	278.441	SERPINA3;KCNJ10;CNP;TTYH1;PLEKHB1;ATP1A2;S100B;NKAIN4;PTPRZ1;FXYD1;PLP1;PMP2;GPM6B	13
Intensity_NM	fdr	Negative	PERTURB 9699 KO RNASEH2B SRP355094 UP	PerturbAtlas	1	8.69945e-14	4.65507e-10	9.24294	277.962	CHGA;TFAP2B;SNAP25;RTN1;TMEM178B;PTPRN;ELAVL4;CELF4;TUBB4A;ELAVL2;PGM2L1;DLK1;GRIN1;REEP1;NSG2;DNAJC6;PEG10;PKIA;EEF1A2;KIF21A;KIF1A;FGF13;CHGB	23
Intensity_NM	bonfP_gene	Positive	GTEx Brain 20-29 vs 60-69 Up	GTEx_Aging_Signatures_2021	1	3.428e-07	4.11361e-05	18.4732	274.995	IFITM3;ITPKB;MT2A;HBB;HBA2;HBA1;GFAP	7
Intensity_NM	fdr	Both directions	PMC5384880 F8	PFOCR_Pathways_2023	1	1.58985e-13	1.28571e-09	9.28283	273.565	SLC10A4;SNAP25;ACHE;MAOA;SLC1A2;ADAM22;DBI;ABAT;ATP1A2;GPR37L1;ATP1B2;THY1;CLCN6;GJA1;PPP3CB;GPRC5B;PPP3R1;MARCKS;VDAC3;PLP1;NEFL;SLC18A2;GPM6B	23
Intensity_NM	fdr	Positive	Hemoglobin's Chaperone Homo sapiens h ahspPathway	BioCarta_2016	1	0.000223563	0.0105074	32.3978	272.33	HBB;HBA2;HBA1	3
Intensity_NM	fdr	Both directions	CID10679092 EF-92-OO68 BAID4 10UM	NIBR_DRUGseq_2025_down	1	3.67049e-20	1.64768e-16	6.03261	269.968	JPT1;RNF11;ARL6IP1;CSE1L;MSMO1;SLC2A3;DBI;CXCL14;GLS;ACTG1;TUBA1A;YWHAQ;RPL36AL;PSMD2;SUMO3;DPYSL3;ENC1;IDS;YWHAH;ZCCHC24;TPI1;WSB2;HMGCS1;LSS;SPTB;YWHAZ;MORF4L1;TUBB2A;VAMP1;CRYAB;ARL8A;MVK;THY1;HACD3;LDHA;PGK1;KIF3C;VAT1L;CDKN2D;GSN;SURF4;ARPC5;TUBB4A;SCD;PMP22;FXYD6;CALM1;CALM2;EIF4G2	49
Intensity_NM	bonfP_gene	Both directions	Neuroblastoma SK-N-BE BTO:0002696 48h P003963-1	ProteomicsDB_2020	1	2.53314e-11	6.22772e-09	10.7925	263.326	NAPB;SYT1;MAOA;THY1;ACLY;UCHL1;RPS27;YWHAQ;TUBB3;RUFY3;NEFL;KIF21A;NEFM;KIF3C;SCG2;CHGB	16
Intensity_NM	fdr	Positive	Synapse (GO:0045202) CC	SynGO_2024	1	1.98529e-13	3.80668e-12	8.99745	263.156	RPS9;SPARC;SH3KBP1;TTYH1;NCAN;RPL34;RPL23A;RPS3A;YBX1;CLU;QKI;RHOB;RPS27;PTPRZ1;RPL36AL;RPL13;RPL37;RPL18;RPS11;RPS24;BCAS1;RPS23	22
Intensity_NM	bonfP_gene	Negative	RB-55-KL42 BAID38 0.1UM	NIBR_DRUGseq_2025_down	1	2.88259e-12	1.06454e-08	9.84464	261.595	IDI1;TPI1;THY1;SYNGR3;YWHAZ;ACTG1;GLS;TPGS2;ACLY;MORF4L1;LDHA;PGRMC1;TUBA1B;TUBA1A;YWHAQ;PPP2R1A;ENC1;KIF3C;EIF4G2	19
Intensity_NM	fdr	Positive	Eczema GSE6012	Disease_Signatures_from_GEO_down_2014	1	2.133e-13	2.90087e-11	8.96261	261.494	RPS9;PLLP;RPL34;RPS6;RPL36A;RPL23A;RPS3A;PTTG1IP;LITAF;DCN;EEF1A1;RPS27;DDAH2;RPL13;APOD;APOE;RPL37;PTGDS;CRYAB;RPS24;RPS12;RPS23	22
Intensity_NM	fdr	Negative	NUFIP1	BioPlex_2017	1	4.24104e-12	5.77163e-09	9.90549	259.387	RAB3B;SNAP25;NAPB;NDRG4;RAB3A;SYT1;CRMP1;SNAP91;DCLK1;GLS;ADD2;PPP3R1;GNG2;DPYSL2;DPYSL3;CNTN1;MAPRE3;RAB6B;ATP6V1C1	19
Intensity_NM	bonfP_gene	Both directions	ENS neurons in Intestine	Descartes_Cell_Types_and_Tissue_2021	1	1.30427e-09	1.21297e-07	12.591	257.582	GNG3;NDRG4;UCHL1;SYT1;TH;NEFL;SPOCK1;NEFM;DBH;FGF13;SLC6A2;SNAP91	12
Intensity_NM	fdr	Both directions	GADD45B Up	LINCS_L1000_CRISPR_KO_Consensus_Sigs	1	1.53616e-19	8.00646e-16	5.93267	257.002	IFITM3;SERPINA3;GUCY1B1;PIGP;SLC1A3;ABAT;AQP4;MSMO1;HACD3;CXCL14;CLU;CST3;GJA1;UCHL1;FTH1;DPYSL2;NPY;ENPP2;MAPK1;APOD;IARS2;KIF1A;TMED5;YWHAH;SH3GLB2;SLC38A1;GSN;WSB2;SYT1;HMGCS1;ELOVL5;PNMA2;LSS;DCLK1;AGT;REEP1;GPRC5B;DNAJC6;SCD;RCAN2;SELENOP;GNAS;SPARCL1;TCTA;CYB561;SCG2;FGFR3;PFN2	48
Intensity_NM	fdr	Both directions	Ruboxistaurin Up	Proteomics_Drug_Atlas_2023	1	2.36264e-16	4.12281e-13	7.12828	256.487	IFITM3;JPT1;IDI1;TAGLN;MVK;PLEKHB2;SEMA3C;MSMO1;SLC2A3;SPINT2;PLD3;TTN;SDCBP;UGCG;RPL36AL;FTH1;CFL1;UBC;ITGB8;APOE;B2M;SLC38A2;SYBU;NDFIP1;HMGCS1;LSS;RHOB;TMEM59;SCD;EZR;GAPDH;FTL;PFN2;RPS23	34
Intensity_NM	fdr	Positive	BRAIN (BULK)	ARCHS4_Tissues	1	1.82334e-22	1.96921e-20	5.05617	253.093	SERPINA3;NCAN;PLEKHB1;HBB;MLC1;AQP4;CLU;CNDP1;C1QTNF4;GJA1;PAIP2B;CALB1;ENPP2;PTGDS;BCAS1;ZCCHC24;PAQR6;S100A1;HBA2;ATP1B2;GPR37L1;ERMN;GABRG1;CLDN5;GPRC5B;SLC25A18;APLNR;CHI3L1;FAM181B;SPARCL1;PMP2;CRYAB;RASL12;CNP;TTYH1;CHRD;SLC1A2;SLC1A3;ATP1A2;NDRG2;ENHO;NKAIN4;MOBP;PTPRZ1;CARNS1;SPP1;APOD;MBP;APOE;PLEKHH1;GPM6B;CDK18;HHATL;NTRK2;KCNJ10;B3GAT1;NR2F1;SORBS1;S100B;MT3;AGT;ST18;ETNPPL;GFAP;TF;FM…	73
Intensity_NM	bonfP_gene	Negative	CINGULATE GYRUS	ARCHS4_Tissues	1	3.09941e-17	3.25438e-15	6.64535	252.608	NAPB;RAB3C;SNAP25;NDRG4;BEX1;GDI1;MAOA;SNX10;ATP1A1;THY1;KLC1;PCDH19;ARHGAP36;GNG3;UCHL1;NWD2;TUBB3;NPY;ENC1;NEFL;SPOCK1;KIF21A;NEFM;KIF1A;KIF3C;YWHAG;CHGB;GRIA4;GABRQ;SYT4;LYNX1;ACOT7;PEG3;SYT1;PNMA8A;ATP1B1;SYNGR3;SNAP91;DKK3;PLCXD3;PREPL;DNAJA4;SCG2	43
Intensity_NM	fdr	Both directions	NUFIP1	BioPlex_2017	1	8.27591e-13	1.93739e-09	9.0264	251.117	RAB3B;SNAP25;NAPB;NDRG4;RAB3A;SYT1;CRMP1;HBA2;SNAP91;DCLK1;GLS;ADD2;PPP3R1;GNG2;DPYSL2;DPYSL3;CNTN1;RPL13;MAPRE3;RAB6B;GPM6B;ATP6V1C1	22
Intensity_NM	fdr	Both directions	ENS neurons in Intestine	Descartes_Cell_Types_and_Tissue_2021	1	6.93877e-16	1.02e-13	7.10253	247.908	NDRG4;ELAVL4;CEND1;DBH;SLC6A2;GPR176;UCHL1;GNG3;HRH3;PENK;MAP6;NEFL;SPOCK1;NEFM;VAT1L;SLC10A4;CADM3;SYT2;SYT1;SLC6A15;NMNAT2;TUBB4A;DCLK1;SNAP91;TMC3;MLLT11;TUBB2A;NSG2;TH;EEF1A2;CNTN1;TAGLN3;FGF13	33
Intensity_NM	bonfP_gene	Positive	AFP ALB positive cells in Spleen	Descartes_Cell_Types_and_Tissue_2021	1	5.58324e-07	3.02346e-05	17.1268	246.598	MT2A;TF;SCD;APOE;CLU;AGT;MT1E	7
Intensity_NM	fdr	Negative	ccnd1 18413728 imr neuroblastoma lof human gpl570 gse8866 up	TF-LOF_Expression_from_GEO	1	2.14917e-24	5.56635e-22	4.51119	245.846	GPI;RAB3C;CLSTN3;KCNC4;ZFAND5;CELF4;ABAT;MSMO1;ACTG1;GLS;HK1;TRO;MAP1LC3B;MFSD6;PPP3CB;CNST;MAP1LC3A;CHL1;CFL2;XPO5;TMEM108;IDS;SLC18A2;CHGB;SKP1;MAP2K4;RAB2B;ATP6V1G1;HMGCS1;DYNLT3;SLC6A15;LANCL1;TMEM130;PGM2L1;DKK3;CLIP3;RUFY3;CLDN12;TERF2IP;NCOA7;TAGLN3;SCG2;MEG3;IDI1;NAPB;DCTN2;PRUNE2;CRMP1;ATP1A1;THY1;HIGD1A;CYB5R1;FAM83G;G3BP2;MAP6;PAIP2;RAB6A;SNCA;MOAP1;SYT4;RABGAP1L;SYT1;KCNJ12;PLCL1;CADP…	80
Intensity_NM	fdr	Negative	Neuroendocrine Cell Trachea Mouse	CellMarker_2024	1	1.889e-21	9.40723e-19	5.14958	245.729	RAB3B;RAB3C;SNAP25;PCSK1;RAB3A;PLEKHB2;GDI1;CLSTN3;PTPRN;PIGP;CELF4;SLC7A14;ELAVL4;UCHL1;TUBB3;KIF1A;NEFH;CHGB;SLC36A1;NSF;SH3GLB2;ACOT7;SNRPN;PEG3;DNAJC6;RUFY3;ATP6V1B2;IDI1;DDC;BEX1;PRUNE2;TWF2;CRMP1;KLC1;RAP1GAP;TMTC4;ZNRF1;UGCG;SPOCK3;EEIG2;ATP6V0E2;NDUFV2;SOCS7;ATP6V1C1;SNCA;GABRQ;NPDC1;CHGA;SYT4;SYT2;SYT1;LYSMD2;RAB11A;SGSM1;TMEM59;DLG4;PITHD1;SERINC1;FGF13;CDK14	60
Intensity_NM	fdr	Both directions	Transmission Across Chemical Synapses	Reactome_Pathways_2024	1	2.68031e-19	3.97758e-16	5.70209	243.84	ACHE;SNAP25;RAB3A;RASGRF1;ABAT;AP2A2;GLS;SLC6A4;TUBA1B;TUBA1A;TUBB3;ARL6IP5;NPTN;NEFL;GLUL;SLC18A2;AP2M1;NSF;SLC38A1;CACNA2D2;NRG1;GABRG2;TUBB2A;PRKAR1B;PLCB2;CHRNA3;MAOA;SLC1A2;ADCY3;SLC1A3;GLRA2;GNG3;GNG2;MAPK1;SLC38A2;GRIA4;MAPK3;GABRQ;KCNJ10;SYT1;KCNJ12;AP2B1;TUBB4A;GRIN1;GLRB;DLG4;GNB2;GNB1;CALM1	49
Intensity_NM	fdr	Positive	AMN 082 Up	Proteomics_Drug_Atlas_2023	1	3.29461e-10	5.35375e-07	10.9655	239.416	IFITM3;RPS9;RPL36A;MT1X;PTTG1IP;TOB2;PREX1;MT2A;FTH1;UST;RPL13;RPS11;FTL;MT1E	14
Intensity_NM	bonfP_gene	Positive	NELFE K562 hg19	ENCODE_TF_ChIP-seq_2015	1	7.03008e-07	0.000537801	16.524	234.11	RPS9;RPS27;SDC4;FTH1;RPS6;MALAT1;GLUL	7
Intensity_NM	bonfP_gene	Both directions	NUFIP1	BioPlex_2017	1	1.89746e-07	0.000120109	15.0665	233.193	SNAP25;NAPB;NDRG4;SYT1;HBA2;ATP6V1C1;SNAP91;GLS	8
Intensity_NM	bonfP_gene	Both directions	COLCHICINE	DGIdb_Drug_Targets_2024	1	1.04215e-05	0.00133947	20.1998	231.725	TUBA1B;TUBA1A;TUBB3;SCD;GFAP	5
Intensity_NM	fdr	Negative	Neuron Brain Non-Microglia CL:0000540	Tabula_Muris	1	5.79951e-12	5.21956e-10	8.92622	230.95	RAB3C;SNAP25;NAPB;SYT4;BEX1;SYT1;RASGRF1;CELF4;NRXN3;SYNGR3;TMEM130;GABRG2;GRIN1;NSG2;EEF1A2;NEFL;NEFM;SULT4A1;SCG2;CHGB	20
Intensity_NM	bonfP_gene	Negative	Transmission Across Chemical Synapses	Reactome_Pathways_2024	1	1.17237e-09	5.79182e-07	11.2144	230.616	GABRQ;SNAP25;SYT1;MAOA;GLS;GNG3;TUBA1B;TUBA1A;TUBB3;MAPK1;NEFL;SLC18A2;GRIA4	13
Intensity_NM	bonfP_gene	Positive	Allococaine CTD 00005697	DSigDB	1	2.38213e-07	0.000306818	15.1217	230.607	RPS9;TF;PLP1;MBP;NDRG2;CRYAB;GFAP;SLC6A4	8
Intensity_NM	bonfP_gene	Both directions	Allococaine CTD 00005697	DSigDB	1	3.70667e-11	8.08053e-08	9.57696	230.022	RPS9;DBH;NDRG2;SLC6A2;GFAP;SLC6A4;PREPL;TF;UCHL1;PLP1;MAPK1;NEFL;MBP;NEFM;CRYAB;NFE2L1;SLC18A2	17
Intensity_NM	fdr	Both directions	Kinase maturation complex 1 (human)	CORUM	1	2.06662e-06	0.000539388	17.5713	230.002	HSP90AB1;YWHAQ;HSPA4;CDC37;YWHAZ;YWHAG;YWHAH	7
Intensity_NM	fdr	Negative	ASG 5ME	DGIdb_Drug_Targets_2024	1	2.29865e-05	0.00218878	21.5101	229.741	TUBA1B;TUBB2A;TUBA1A;TUBB3;TUBB4A	5
Intensity_NM	fdr	Negative	VIP+ SOX11+ Layer 2-5 GABAergic Neuron CL0000617	Azimuth_Cell_Types_2021	1	0.000628601	0.0427449	30.0187	221.298	PTGFR;PENK;PCDH18	3
Intensity_NM	bonfP_gene	Positive	Mixed PDB:200045 mix-pool AC fluid and CSF	ProteomicsDB_2020	1	3.0722e-07	0.000159754	14.6027	218.978	CST3;FTH1;SELENOP;HBB;HBA2;APOE;CLU;CRYAB	8
Intensity_NM	bonfP_gene	Positive	Iron Ion Binding (GO:0005506)	GO_Molecular_Function_2025	1	0.000283327	0.0243661	26.5044	216.512	TF;SCD;FTH1	3
Intensity_NM	fdr	Positive	BFGF-BT20	LINCS_L1000_Ligand_Perturbations_down	1	1.78563e-09	1.10844e-07	10.7001	215.537	PLEKHB1;HBB;NDRG2;CLU;SLC4A4;F3;ST18;DCN;SFRP4;TF;SCD;GLUL;FGFR3	13
Intensity_NM	fdr	Negative	NB1	ARCHS4_Cell-lines	1	1.84211e-28	2.30264e-26	3.32986	212.65	RAB3B;RAB3C;RAB3A;GALNT17;STMN3;IRS2;OGDHL;ACTG1;NUDT11;GPR176;TUBB3;PSMD2;CFL1;DPYSL3;AP2M1;CHGB;ACOT7;SNRPN;TMEM178B;SLC6A15;HPCAL1;CACNA2D2;EPDR1;TMEM130;GABRG2;DKK3;BSCL2;CLIP3;TPST1;EEF1A2;TAGLN3;TCTA;SCG2;PTGFR;CHRNA3;NDRG4;BEX1;RTN1;MAOA;NOTCH4;TWF2;CEND1;THY1;TMEM121;HRH3;MAP6;OTOF;FAM43B;KIF3C;LONRF2;GRIA4;SLC10A4;MOAP1;SYT4;CADM3;STAC;ARPC4;NETO2;DCLK1;PHOX2B;SNAP91;MLLT11;NSG2;TH;DLG4;…	147
Intensity_NM	bonfP_gene	Both directions	Huntington's Disease GSE3621	Disease_Signatures_from_GEO_down_2014	1	9.30126e-11	1.26497e-08	8.98849	207.619	LYNX1;AHCYL1;SYT1;TTYH1;ATP1A2;THY1;NDRG2;CLU;LDHA;SCD;ENC1;SPARCL1;MBP;KIF3C;FGF13;GLUL;CHGB	17
Intensity_NM	fdr	Positive	IL1-MCF7	LINCS_L1000_Ligand_Perturbations_up	1	2.33356e-09	2.21688e-07	10.4456	207.615	CLIC4;SDC4;AQP4;MT1X;DBI;CXCL14;F3;AGT;GFAP;RHOB;CST3;MARCKS;PMP2	13
Intensity_NM	fdr	Negative	Pancreatic A cell - Pancreas	HuBMAP_ASCTplusB_augmented_2022	1	1.69894e-11	4.55315e-09	8.32073	206.341	CHGA;RAB3C;SYT4;PCSK1;BEX1;PEG3;PTPRN;CADPS;CELF4;ELAVL4;CACNA2D2;SEZ6L;SSTR2;SNAP91;DLK1;UCHL1;CHL1;RCAN2;BEND5;GRIA4	20
Intensity_NM	bonfP_gene	Negative	Cancer of prostate GSE1413	Disease_Signatures_from_GEO_up_2014	1	2.70998e-09	3.11648e-07	10.4185	205.518	VAT1;IDI1;ATP6V0B;CMAS;TPI1;PLEKHB2;SNX10;ATP1B1;RANGAP1;YWHAZ;HK1;LDHA;NFE2L1	13
Intensity_NM	fdr	Both directions	Dehydration GSE3110	Disease_Signatures_from_GEO_up_2014	1	3.33828e-18	4.74036e-16	5.08732	204.719	ALK;GDI1;CLTC;AP2A2;TOMM20;UCHL1;MAP1LC3A;APMAP;PSMD2;SMPD1;HCFC1R1;BCL7B;VPS35;AP2M1;YWHAG;ENTPD6;ATP1B1;DYNLL2;YWHAZ;BSCL2;DUSP22;TUBB2A;PRKAR1B;DNAJC6;MORF4L2;VDAC3;ATP6V0D1;BCAT1;ATP6V0C;PLBD2;CTBP1;CREM;HTRA1;ATP1A1;HSD17B12;PPP2CB;SDCBP;GNG3;MAP6;APBB1;ATP6V0E2;CDKN2D;NPDC1;DYNC1H1;ARPC5;TMEM230;MLLT11;FKBP1A;ERCC1;CYB561;EIF4G2	51
Intensity_NM	bonfP_gene	Both directions	NELFE K562 hg19	ENCODE_TF_ChIP-seq_2015	1	1.16046e-09	9.35331e-07	9.88109	203.298	EIF4A2;RPS9;TPI1;SDC4;RPS6;ACTG1;GLS;LDHA;TUBA1B;RPS27;FTH1;MALAT1;GLUL;EIF4G2	14
Intensity_NM	bonfP_gene	Both directions	OF-05-CB18 BAID48 10UM	NIBR_DRUGseq_2025_up	1	2.49274e-13	1.24188e-09	6.94873	201.654	IFITM3;BEX1;SPARC;SDC4;ARPC1A;ATP1A1;THY1;CLU;ACTG1;TPGS2;CST3;MAP1LC3B;MT2A;PGRMC1;TUBA1B;TUBA1A;FTH1;HCFC1R1;VAT1;RPS9;ACOT7;TPI1;RPS6;HBA2;HBA1;RPS27;EIF4G2	27
Intensity_NM	bonfP_gene	Both directions	HBEGF-HS578T	LINCS_L1000_Ligand_Perturbations_down	1	1.88861e-08	1.81307e-06	11.1934	199.073	ITPKB;NDRG4;BEX1;SCD;RUFY3;HCFC1R1;NDRG2;ATP6V1D;GLUL;AGT;CHGB	11
Intensity_NM	fdr	Both directions	ccnd1 18413728 imr neuroblastoma lof human gpl570 gse8866 up	TF-LOF_Expression_from_GEO	1	5.22437e-23	1.36878e-20	3.83939	196.984	GPI;RAB3C;SPARC;CLSTN3;SH3KBP1;KCNC4;ZFAND5;CELF4;ABAT;MSMO1;CLU;ACTG1;GLS;HK1;TRO;MAP1LC3B;MFSD6;PPP3CB;CNST;MAP1LC3A;CHL1;CFL2;XPO5;ENPP2;TMEM108;IDS;SLC18A2;CHGB;SKP1;MAP2K4;RAB2B;ATP6V1G1;HMGCS1;DYNLT3;SLC6A15;LANCL1;TMEM130;PGM2L1;DKK3;CLIP3;RUFY3;CLDN12;TERF2IP;MALAT1;NCOA7;TAGLN3;SCG2;MEG3;IDI1;NAPB;DCTN2;PRUNE2;CRMP1;AEBP1;ATP1A1;THY1;HIGD1A;CYB5R1;FAM83G;G3BP2;MAP6;RPL13;PAIP2;RAB6A;GPM6…	91
Intensity_NM	fdr	Negative	LJP006 HA1E 24H-BMS-345541-10	LINCS_L1000_Chem_Pert_down	1	2.45307e-10	6.74619e-06	8.83198	195.439	IDI1;HMGCS1;CSE1L;USP22;MSMO1;ATP1B1;SLC7A1;BLCAP;TUBB2A;BASP1;TUBB3;SUB1;GRB10;PIP4K2B;SCAND1;GRSF1;MET	17
Intensity_NM	bonfP_gene	Negative	SYP	huMAP	1	0.000377138	0.0225214	24.4101	192.423	NAPB;SYT1;SNAP91	3
Intensity_NM	fdr	Negative	Dimenhydrinate Up	LINCS_L1000_Chem_Pert_Consensus_Sigs	1	4.27871e-15	4.6424e-11	5.80708	192.128	PSMD10;JPT1;NDRG4;GMFB;BEX1;OAT;RTN1;PRUNE2;ZFAND5;UCHL1;TUBA1A;YWHAQ;NNT;TUBB3;PSMD2;PDGFD;AP1S2;NEFM;ATP6V0E2;NEFH;YWHAH;NPDC1;STAC;ELOVL5;TMEM255A;NETO2;ARPC5;MCOLN1;REEP1;TUBB2A;DNAJC6;SUB1;TAGLN3;LGR5;CYB561;SCG2	36
Intensity_NM	fdr	Both directions	Melanocyte (id:406)	HuBMAP_ASCT_plus_B_augmented_w_RNAseq_Coexpression	1	6.52608e-12	1.94477e-09	7.44643	191.784	HHATL;NTRK2;CADM3;KCNJ10;TTYH1;CADPS;AQP4;ATP1A2;ATP1B2;SORBS1;S100B;GFAP;NKAIN4;PTPRZ1;CHL1;PPP1R1B;CNTN1;PLP1;SPARCL1;PMP2;APOD;GPM6B;GRIA4	23
Intensity_NM	fdr	Negative	Infantile neuronal ceroid lipofuscinosis GSE6678	Disease_Signatures_from_GEO_down_2014	1	4.80788e-16	6.82719e-14	5.43132	191.569	USP14;CMAS;RAB3A;ATL1;CELF4;PCDH19;TOMM20;TMTC4;ARHGAP44;PSMB7;UCHL1;GNG3;TUBA1A;BASP1;TUBB3;PENK;CFL1;APBB1;KIF3C;ATP6V0E2;ATP6V1D;CCT5;YWHAH;LYNX1;ACOT7;TPI1;TMEM178A;SLC6A15;USP22;ARPC4;TUBB4A;TTC19;DKK3;NAP1L4;CLIP3;PPP5C;PRKAR1B;SUB1;ACO2;KCTD17;CYB561	41
Intensity_NM	fdr	Positive	GTEx Colon 20-29 vs 70-79 Up	GTEx_Aging_Signatures_2021	1	1.82148e-09	4.3169e-07	9.50252	191.225	HBG2;HBB;HBA2;HBA1;S100B;DKK2;NKAIN4;PTPRZ1;PLP1;SPP1;CHI3L1;PMP2;CRYAB;GPM6B	14
Intensity_NM	fdr	Both directions	Vesicle (GO:0031982)	GO_Cellular_Component_2025	1	1.38223e-15	4.18815e-13	5.46882	187.116	RAB3B;RAB3C;SNAP25;RAB3A;SERPINE2;AHNAK;DCTN2;CLTC;CEND1;ATP1A2;PRKCZ;CST3;SDCBP;BASP1;PEG10;UBC;APOE;SYBU;APPL1;GRIA4;NHERF1;STX7;CADPS;ATP1B1;YWHAZ;RAB11A;TF;TUBB2A;SYNJ1;DNAJC6;GNB2;GNB1;OGN;CALM3;ATP13A2;EZR;CALM1;CALM2;PPIA;GAPDH	40
Intensity_NM	fdr	Both directions	Synapse (GO:0045202) CC	SynGO_2024	1	4.0342e-17	4.47796e-15	4.93782	186.398	SPARC;SH3KBP1;RPL34;NCAN;ARPC1A;YBX1;AP2A2;CLU;ELAVL2;PPP3CB;MAP1LC3A;YWHAQ;PPP2R1A;RPL36AL;DPYSL3;RPL37;RPS11;AP2M1;YWHAG;BCAS1;YWHAH;RPS9;RPS3A;RHOB;PRKAR1B;EEF1A2;TAGLN3;RTN3;TTYH1;PPP3R1;GNG3;PGRMC2;GNG2;NWD2;PTPRZ1;RPL13;RPL18;PCDH8;RPL23A;AP2B1;QKI;FKBP1A;PLCXD3;RPS27;GNB2;GNB1;CNTN1;RPS24;RPS23	49
Intensity_NM	fdr	Negative	CID76853884 JE-55-OJ53 BAID52 10UM	NIBR_DRUGseq_2025_down	1	6.11474e-20	2.72656e-16	4.19659	185.661	GPI;JPT1;ARF1;HSP90AB1;ARL6IP1;CSE1L;HSPB1;MSMO1;GLS;HK1;TPGS2;PSMD8;TUBA1B;TUBA1A;YWHAQ;PSMD2;SUMO3;CFL1;DPYSL3;NEFL;AP2M1;YWHAG;SKP1;YWHAH;ACOT7;TPI1;HMGCS1;USP5;TMEM255A;LSS;SPTB;DKK3;MORF4L1;TUBB2A;SNPH;SUB1;ATP6V0C;GAPDH;MVK;TOMM40;CRIP2;THY1;HACD3;ARPP19;FAM168B;LDHA;PGRMC1;ATP5F1B;PSMB5;HRH3;NT5DC2;G3BP2;PGK1;KIF3C;CCT5;CDKN2D;HSPA4;SURF4;NAP1L4;FKBP1A;MLLT11;CAPZA1;GNB1;CALM3;FXYD6;ACO2;C…	69
Intensity_NM	fdr	Negative	Nerve (id:453)	HuBMAP_ASCT_plus_B_augmented_w_RNAseq_Coexpression	1	4.63526e-11	9.45594e-09	7.79189	185.406	SNAP25;NDRG4;NAP1L3;CRMP1;DCLK1;SNAP91;CLIP3;TRO;UCHL1;DPYSL3;REEP2;ADAM23;MAP6;NEFL;NEFM;TAGLN3;KIF1A;SULT4A1;TMEM35A;VAT1L	20
Intensity_NM	fdr	Both directions	CAMKV	huMAP	1	1.83347e-07	7.90227e-05	11.9298	185.054	NAPB;PPP3R1;RAB3A;GNG2;SYT1;DPYSL3;CNTN1;CRMP1;RAB6B;SNAP91	10
Intensity_NM	fdr	Negative	Presynapse (GO:0098793) CC	SynGO_2024	1	1.63235e-13	1.66499e-11	6.19818	182.497	NAPA;SLC24A2;RTN3;PRUNE2;CRMP1;THY1;ADD2;SDCBP;MAP1LC3B;DPYSL2;KIF21A;VPS35;CAPN1;APBB1;RAB6A;RAB6B;YWHAG;APPL1;YWHAH;VPS18;PRNP;CADPS;DNM3;NECAP1;SYNJ1;GNAS;VAMP1;CPEB2;PFN2;UBE2M	30
Intensity_NM	fdr	Negative	NCIH1155 LUNG TenPx26	CCLE_Proteomics_2020	1	4.71556e-22	1.78248e-19	3.68044	180.732	ALK;PCSK1;SNAP25;WDR47;RAB3A;GDI1;CLSTN3;CELF4;ELAVL4;ELAVL2;LIMD2;NUDT11;TRO;PPP3CB;TUBA1B;UCHL1;MAP1LC3A;PPP2R1A;TUBB3;CFL2;DPYSL2;ENC1;GRB10;NEFL;KIF21A;KIF1A;CHGB;MAP2K4;ATP6V1G1;ELOVL4;SLC6A15;CACNA2D2;RANGAP1;MAPK8IP3;DKK3;DNM3;ACLY;PREPL;DALRD3;TUBB2A;DNAJC6;TRAPPC6B;MORF4L2;ATP6V1B2;UBE2V2;MAPRE3;HPRT1;TAGLN3;KCTD17;SCG2;ATP6V1A;NAPA;NAPB;PRPS1;RTN3;KHDRBS2;RTN1;INSIG2;ATL1;DCTN4;HSPA4L;A…	92
Intensity_NM	fdr	Negative	RLBP1 Up	LINCS_L1000_CRISPR_KO_Consensus_Sigs	1	1.1088e-14	1.15581e-10	5.6036	180.06	PCSK1;SNAP25;PRUNE2;ABAT;PRKCZ;TMEM70;GLS;SV2C;PEG10;PDGFD;NPY;DPYSL3;SPOCK1;NEFM;IARS2;NEFH;SYBU;CHGB;MOAP1;SLC38A1;SYT1;ATP6AP2;NAP1L3;CACNA2D2;NMNAT2;SNAP91;DLK1;ASS1;REEP1;NSG2;DNAJC6;EEF1A2;GNAS;BCAT1;SCG2;MET	36
Intensity_NM	bonfP_gene	Both directions	IL17-MCF7	LINCS_L1000_Ligand_Perturbations_up	1	9.20451e-08	8.37611e-06	11.0254	178.622	CST3;PEG3;MAOA;PLP1;NEFL;MBP;NEFM;CLU;AGT;QKI	10
Intensity_NM	bonfP_gene	Both directions	Transmission Across Chemical Synapses	Reactome_Pathways_2024	1	1.57761e-09	5.23444e-07	8.71178	176.565	GABRQ;SNAP25;SYT1;MAOA;GLS;SLC6A4;GNG3;TUBA1B;TUBA1A;TUBB3;MAPK1;NEFL;GLUL;SLC18A2;GRIA4	15
Intensity_NM	bonfP_gene	Both directions	RB-55-KL42 BAID38 0.1UM	NIBR_DRUGseq_2025_down	1	4.67985e-11	8.32006e-08	7.12417	169.45	IDI1;TPI1;THY1;SYNGR3;YWHAZ;ACTG1;GLS;TPGS2;ACLY;MORF4L1;LDHA;PGRMC1;TUBA1B;TUBA1A;YWHAQ;PPP2R1A;SCD;ENC1;KIF3C;CRYAB;EIF4G2	21
Intensity_NM	fdr	Negative	LJP008 HCC515 24H-pracinostat-3.33	LINCS_L1000_Chem_Pert_up	1	1.74673e-11	4.1639e-07	6.83284	169.254	ATP6V1A;VAT1;ATP6V1G1;ACOT7;OAT;SYT1;TXNRD1;HPCAL1;MSMO1;PNMA2;RAP1GAP;ASS1;HK1;REEP1;MAP1LC3B;DNAJC6;DPYSL2;IDS;TCTA;CALM1;YPEL5;ATP6V1D;CHGB	23
Intensity_NM	bonfP_gene	Positive	H3K36me3 Caco-2 hg19	ENCODE_Histone_Modifications_2015	1	9.09524e-06	0.00350167	14.3037	166.034	RPS9;RPS27;SCD;FTH1;RPS6;GLUL	6
Intensity_NM	fdr	Positive	H3K36me3 Caco-2 hg19	ENCODE_Histone_Modifications_2015	1	2.61099e-09	5.49666e-07	8.34203	164.868	RPS9;RPS6;DBI;EEF1A1;RPS27;SCD;FTH1;RPL13;RPL37;RPL18;RPS11;GLUL;FTL;RPS12;RPS23	15
Intensity_NM	bonfP_gene	Negative	Eye-retinal Bipolar Neuron	Tabula_Sapiens	1	8.6999e-06	0.00239247	14.0846	164.116	SNAP25;TPI1;SYT1;GPX3;ATP1B1;ACTG1	6
Intensity_NM	fdr	Both directions	LJP006 HA1E 24H-torin-1-0.12	LINCS_L1000_Chem_Pert_down	1	6.86891e-12	2.01129e-07	6.30742	162.126	IDI1;SERPINE2;INSIG1;PRUNE2;ABAT;MT1X;MSMO1;SLC2A3;DBI;ATP1A1;CLU;PEG10;G3BP2;PGK1;MBP;PTGDS;SLC16A3;ATP6V1D;HMGCS1;GPX3;AGT;RHOB;MLLT11;SCD;BCAT1;CRYAB	26
Intensity_NM	bonfP_gene	Negative	bcl11b 18199763 brain lof mouse gpl1261 gds3178 up	TF-LOF_Expression_from_GEO	1	2.42089e-10	5.2049e-08	7.04374	155.961	RNF11;PEG3;SEZ6;GLS;HK1;MORF4L1;PGRMC1;PLCXD3;TUBA1B;YWHAQ;ETNK1;RUFY3;G3BP2;NEFL;NEFM;SCG2;YWHAG;CDS2;CHGB;CLASP2	20
Intensity_NM	bonfP_gene	Negative	NCIH1155 LUNG TenPx26	CCLE_Proteomics_2020	1	2.32257e-11	7.98964e-09	6.33187	155.041	NAPB;SNAP25;GDI1;TUBA1B;UCHL1;PPP2R1A;TUBB3;ENC1;G3BP2;NEFL;KIF21A;ANKRD52;KIF1A;KIF3C;CHGB;SYT1;RANGAP1;SNAP91;DKK3;ACLY;PLCXD3;PREPL;ATP6V1B2;FGF13;SCG2	25
Intensity_NM	fdr	Both directions	SHSY5Y	ARCHS4_Cell-lines	1	3.09437e-25	3.86797e-23	2.74557	154.946	RAB3C;RAB3A;SPARC;RPL34;STMN3;ABAT;IRS2;OGDHL;ARHGAP36;NUDT11;TUBB3;DPYSL2;PEG10;DPYSL3;AP1S2;KIF21A;CHGB;ACOT7;SNRPN;TMEM178B;SLC6A15;CACNA2D2;ATP1B1;TMEM130;DKK2;DKK3;BSCL2;CLIP3;MORF4L1;TPST1;RUFY3;EEF1A2;APLNR;SPARCL1;TAGLN3;KCTD17;SCG2;PFN2;PTGFR;CHRNA3;NDRG4;ABCB1;BEX1;RTN1;SHC1;TMEM63C;CEND1;AEBP1;THY1;C9ORF72;PCDH18;ENHO;HRH3;INPP5F;PDGFD;MAP6;OTOF;KIF3C;LONRF2;GPM6B;GRIA4;SLC10A4;HHATL;S…	175
Intensity_NM	bonfP_gene	Negative	Infantile neuronal ceroid lipofuscinosis GSE6678	Disease_Signatures_from_GEO_down_2014	1	4.18802e-08	5.19314e-06	9.11194	154.798	GNG3;LYNX1;UCHL1;ACOT7;CMAS;TPI1;TUBA1A;TUBB3;KIF3C;PCDH19;ATP6V1D;DKK3	12
Intensity_NM	fdr	Both directions	Low-Density Lipoprotein Particle Receptor Binding (GO:0050750)	GO_Molecular_Function_2025	1	2.96961e-06	0.00182037	12.0604	153.493	SYT1;CSRP1;CLTC;LANCL1;APBB1;APOE;CLU;AP2M1	8
Intensity_NM	fdr	Negative	Neuroblastoma SK-N-BE BTO:0002696 3h P003959-1	ProteomicsDB_2020	1	1.40774e-14	1.26837e-11	4.63285	147.761	EIF4A2;NAPB;RAB3C;DDC;RAB3A;GDI1;MAOA;ATL1;CRMP1;OGDHL;THY1;RNF7;PLD3;SNX3;UCHL1;ARVCF;TUBB3;DPYSL2;NEFL;NEFM;ATP6V1D;CHGB;RAB2B;SYT1;B3GALT6;RANGAP1;MAPK8IP3;DCLK1;FBXO30;NAP1L5;DNM3;PREPL;TUBB2A;NECAP1;DNAJC6;RUFY3;GNB2;CNTN1;ACO2;PAM;ATP6V0C;CYB561;SCG2	43
Intensity_NM	fdr	Both directions	OF-05-CB18 BAID48 10UM	NIBR_DRUGseq_2025_up	1	1.58123e-18	8.53705e-15	3.57239	146.426	IFITM3;GPI;SPARC;PTPRN;ARPC1A;DBI;YBX1;CLU;TPGS2;ACTG1;PSMD8;BABAM1;TUBA1B;MT2A;MAP1LC3B;TUBA1A;CAPNS1;CSRP1;APMAP;PSMD2;SUMO3;FTH1;CFL1;HCFC1R1;TSPO;IDS;GET1;RPL37;RPS11;TMSB10;AP2M1;RPS12;SH3GLB2;RPS9;ACOT7;TPI1;TPM2;RPS6;NME2;HBA2;RPS3A;HBA1;SDHB;CDC37;GAPDH;FTL;TAGLN;BEX1;SDC4;MAZ;SLC41A3;THY1;ATP1A1;RNF7;OAZ1;UQCRH;CST3;PGRMC1;CYB5R3;ATP5F1B;SPP1;PGK1;RPL13;VAT1;UBE2B;ARPC4;RPL23A;FKBP1A;COP…	78
Intensity_NM	fdr	Negative	ATF2	Transcription_Factor_PPIs	1	1.16331e-12	2.885e-10	5.28949	145.354	ARF1;OAT;HSP90AB1;HSPB1;ATP2A2;ATP1A1;GLS;HK1;HSPD1;MAPK9;LDHA;APMAP;BASP1;PSMD2;CFL1;UBC;PGK1;MAPK1;CCT5;YWHAG;MAPK3;RAB2A;RAB2B;TPI1;YWHAZ;RAB11A;GNB2;CANX;VDAC3;CALM3;PPIA;GAPDH	32
Intensity_NM	fdr	Both directions	mCalpain and friends in Cell motility Homo sapiens h mCalpainPathway	BioCarta_2016	1	1.50669e-06	0.000241071	10.7229	143.747	MAP2K2;CAPNS1;PRKAR1B;SHC1;MLC1;MAPK1;CAPN1;EZR;MAPK3	9
Intensity_NM	bonfP_gene	Both directions	H3K36me3 Caco-2 hg19	ENCODE_Histone_Modifications_2015	1	6.71456e-08	2.7664e-05	8.61126	142.227	EIF4A2;LDHA;RPS9;TUBA1B;RPS27;SCD;FTH1;HCFC1R1;RPS6;GLUL;EIF4G2;ACTG1	12
Intensity_NM	bonfP_gene	Both directions	SHSY5Y	ARCHS4_Cell-lines	1	2.89301e-14	3.61626e-12	4.51187	140.653	RAB3C;SNAP25;NDRG4;BEX1;SPARC;GDI1;SEZ6;DBH;THY1;ARHGAP36;SLC6A2;GNG3;UCHL1;TUBA1A;YWHAQ;TUBB3;NPY;PDGFD;ENC1;NEFL;SPOCK1;KIF21A;NEFM;KIF1A;KIF3C;YWHAG;CHGB;CLASP2;GRIA4;GABRQ;SYT4;LYNX1;ACOT7;PEG3;SYT1;PNMA8A;ATP1B1;ADRA2A;SNAP91;DKK3;ITPKB;MORF4L1;PLCXD3;RPS27;RUFY3;ATP6V1B2;SPARCL1;SCG2	48
Intensity_NM	fdr	Both directions	NCIH1155 LUNG TenPx26	CCLE_Proteomics_2020	1	3.80463e-20	1.43815e-17	3.12262	139.63	RAB3A;CLSTN3;NUDT11;PPP2R1A;TUBB3;CFL2;DPYSL2;GRB10;KIF21A;CHGB;MAP2K4;ATP6V1G1;S100A1;SLC6A15;CACNA2D2;MAPK8IP3;DKK3;ACLY;PREPL;MORF4L2;UBE2V2;HPRT1;TAGLN3;KCTD17;SCG2;ATP6V1A;RTN3;KHDRBS2;ABCB1;RTN1;INSIG2;HSPA4L;CHRD;NDRG2;RAP1GAP;SYNGR1;G3BP2;KIF3C;GPM6B;GGT5;SYT1;NR2F1;NETO2;SNAP91;ST18;COPS6;PLCXD3;TF;REEP2;CNTN1;FXYD6;FGF13;CALM2;ATG2B;UBE2M;ALK;PCSK1;SNAP25;WDR47;GDI1;CELF4;ELAVL4;ELAVL2;…	105
Intensity_NM	bonfP_gene	Negative	Neuron Projection (GO:0043005)	GO_Cellular_Component_2025	1	3.60642e-09	4.68835e-07	7.10912	138.205	SNAP25;SYT4;SYT1;THY1;SSTR2;SLC6A2;ACTG1;PGRMC1;TH;PPP2R1A;TUBB3;NEFL;NEFM;KIF1A;FGF13;SLC18A2;GRIA4	17
Intensity_NM	fdr	Positive	RRS1	BioPlex_2017	1	9.46184e-07	0.000695445	9.88791	137.154	RPS9;RPL34;RPL13;RPS3A;RPL23A;YBX1;RPL18;RPS24;RPS12	9
Intensity_NM	fdr	Positive	DYRK3 knockdown 96h PC3	L1000_Kinase_and_GPCR_Perturbations_up	1	1.15014e-08	3.7552e-05	7.41006	135.462	KCNJ10;RPL34;RPL36A;MT1X;RPL23A;GPR37L1;EEF1A1;MT2A;RPS27;RPL36AL;SPP1;MASP1;RPL37;RPS12;RPS23	15
Intensity_NM	bonfP_gene	Positive	BRAIN (BULK)	ARCHS4_Tissues	1	3.26814e-09	3.23546e-07	6.89137	134.651	CNP;TTYH1;HBB;AQP4;ATP1A2;HBA2;NDRG2;CLU;AGT;CNDP1;ERMN;GFAP;PAIP2B;TF;PLP1;SPARCL1;MBP;PMP2;APOE;PTGDS;CRYAB	21
Intensity_NM	bonfP_gene	Positive	glis2 17618285 kidney lof mouse gpl2897 gds2817 up	TF-LOF_Expression_from_GEO	1	3.25332e-07	4.91251e-05	8.99442	134.362	CST3;IFITM3;CD74;TSC22D4;SPARC;CNP;AQP4;ATP1A2;MALAT1;PTGDS;CLU	11
Intensity_NM	fdr	Both directions	Sudden Infant Death Syndrome SIDS Susceptibility Pathways WP706	WikiPathways_2024_Human	1	2.31109e-11	1.35199e-08	5.42958	132.974	SNAP25;DDC;MAOA;MAZ;CREM;SLC1A3;AQP4;YBX1;HIF1A;SLC6A4;HSPD1;GJA1;YWHAQ;YWHAG;YWHAH;NTRK2;MBD1;TACR1;SSTR2;YWHAZ;PHOX2B;GRIN1;TF;PRKAR1B;TH;FEV;PLP1;GAPDH	28
Intensity_NM	bonfP_gene	Negative	dorsal tuberomammillary nucleus, intermediate part (histaminergic)	Allen_Brain_Atlas_up	1	2.45546e-07	0.00016648	8.61754	131.157	GABRQ;PGRMC1;PEG3;PLEKHB2;YWHAQ;GPX3;ARHGAP36;PAM;SCG2;ADRA2A;SLC18A2	11
Intensity_NM	fdr	Negative	Lysosomal Membrane (GO:0005765)	GO_Cellular_Component_2025	1	9.80584e-14	2.59855e-11	4.34687	130.203	ATP6V1A;CLTC;SLC7A14;GBA1;AP2A2;SLC2A6;SYNGR1;AP1S2;VPS35;ATP6V0E2;BORCS8;CTSD;BORCS7;ATP6V1D;ATP6V1C1;AP2M1;NSF;RAB2A;SLC36A1;VPS18;ATP6V1G1;ATP6V0B;TMEM30A;SURF4;STX7;ATP6AP2;LNPEP;AP2B1;MCOLN1;CLCN7;CLCN6;OSTM1;RHEB;GNB2;EEF1A2;GNB1;ATP6V1B2;VAMP1;ATP13A2;ATP6V0D1;ATP6V0C;CYB561;ARL8A	43
Intensity_NM	fdr	Both directions	Neuroblastoma SK-N-BE BTO:0002696 48h P003963-1	ProteomicsDB_2020	1	1.02556e-12	4.68168e-10	4.65323	128.456	NAPB;DDC;ABCB1;RAB3A;MAOA;CSE1L;CRMP1;IRS2;OGDHL;THY1;UCHL1;ARVCF;PSMB5;YWHAQ;TUBB3;DPYSL2;NEFL;ITGB8;KIF21A;NEFM;KIF3C;CHGB;NDFIP1;SYT1;MAPK8IP3;NAP1L5;ACLY;EIF3M;MARCKS;RPS27;RUFY3;GNB2;EEF1A2;CNTN1;CYB561;PPIA;SCG2	37
Intensity_NM	fdr	Positive	NELFE K562 hg19	ENCODE_TF_ChIP-seq_2015	1	3.57001e-08	2.87743e-05	7.37856	126.528	RPS9;SDC4;RPS6;YBX1;TOB2;EEF1A1;RPS27;FTH1;RPL13;MALAT1;B2M;GLUL;FTL;RPS12	14
Intensity_NM	fdr	Negative	H3K4me3 iPS DF 6.9	Epigenomics_Roadmap_HM_ChIP-seq	1	6.10325e-23	1.8906e-20	2.46402	126.036	GMFB;ABAT;GHITM;GLS;TPGS2;PSMD8;GPR176;CNST;CAPNS1;DPYSL2;PSMD2;DPYSL3;AP1S2;PIP4K2B;VPS35;CHGB;VPS18;PRKCI;ACOT7;WSB2;FNDC3B;HPCAL1;CACNA2D2;GABRG2;DKK3;NUP93;PRKAR1B;HPRT1;PLBD2;ANAPC13;CTBP1;HSPA4L;THY1;ARPP19;C9ORF72;HIF1A;OAZ1;CYB5R1;LDHA;PPP3R1;CYB5R3;PDGFD;ST3GAL4;AMZ2;CADM3;NDFIP1;LNPEP;NETO2;MLLT11;PPP5C;ARL2BP;PKIA;MMS19;CPEB2;PAM;ATG2B;ACHE;WDR47;ARPC1A;CLTC;KCNC4;PIGP;SNX10;SLC6A2;TUB…	451
Intensity_NM	fdr	Positive	CID5372499 KE-04-OV29 BAID27 1UM	NIBR_DRUGseq_2025_down	1	1.23594e-08	4.84737e-05	6.79141	123.664	TAGLN;AHCYL1;GSN;SPARC;AHNAK;TTYH1;DBI;RPL23A;CLU;CXCL14;HIPK2;RHOB;EEF1A1;SCD;FTH1;CRYAB	16
Intensity_NM	bonfP_gene	Positive	DORLIMOMAB ARITOX	DGIdb_Drug_Targets_2024	1	0.000898388	0.0273116	17.5261	122.944	RPS9;RPS27;RPS6	3
Intensity_NM	bonfP_gene	Both directions	Neuron Projection (GO:0043005)	GO_Cellular_Component_2025	1	1.12101e-09	1.89451e-07	5.91099	121.82	SNAP25;SYT4;TSC22D4;SYT1;RPS6;THY1;SSTR2;SLC6A2;ACTG1;SLC6A4;PGRMC1;TH;PPP2R1A;TUBB3;NEFL;NEFM;APOE;KIF1A;FGF13;SLC18A2;GRIA4	21
Intensity_NM	fdr	Both directions	Huntington's Disease GSE3621	Disease_Signatures_from_GEO_down_2014	1	3.07736e-13	4.36985e-11	4.22474	121.713	NAPA;AHCYL1;RAMP3;TTYH1;HTRA1;ATP2A2;ATP1A2;THY1;NDRG2;HIGD1A;ARPP19;LITAF;CLU;CXCL14;RAP1GAP;GJA1;PPP3R1;LDHA;CSRP1;PENK;ENC1;MBP;APBB1;KIF3C;GLUL;SYBU;CHGB;CAP2;YWHAH;CHGA;LGI1;SH3GLB2;MAP2K4;LYNX1;SYT1;DCLK1;DLG4;SCD;PPP1R1B;SPARCL1;MMS19;FGF13;FGFR3	43
Intensity_NM	bonfP_gene	Negative	Chemical Synaptic Transmission (GO:0007268)	GO_Biological_Process_2025	1	9.04665e-07	0.000739111	8.51947	118.554	NAPB;SNAP25;SYT1;TH;NPY;MAPK1;DBH;SLC6A2;SLC18A2;GRIA4	10
Intensity_NM	bonfP_gene	Negative	PDGFBB-MDAMB231	LINCS_L1000_Ligand_Perturbations_up	1	1.12352e-05	0.000808932	10.289	117.258	GPX3;NEFL;SPOCK1;FGF13;PAM;SCG2;CHGB	7
Intensity_NM	bonfP_gene	Negative	Decreased Vertical Activity MP:0002757	MGI_Mammalian_Phenotype_Level_4_2024	1	5.29628e-06	0.00306674	9.37725	113.92	SNAP25;ELOVL5;NPY;SEZ6;SSTR2;SLC6A2;SLC18A2;GRIA4	8
Intensity_NM	bonfP_gene	Negative	arachnoid cyst	Tissue_Protein_Expression_from_ProteomicsDB	1	1.16935e-06	0.000166047	8.26879	112.944	LYNX1;SYT1;NPY;SEZ6;SPOCK1;PCDH19;SLC6A2;CHGB;DKK3;GRIA4	10
Intensity_NM	bonfP_gene	Negative	down 7min cross-link ZAP-70 null vs reconstituted Jurkat (Human) [19605366]	SILAC_Phosphoproteomics	1	0.00107898	0.0445441	16.5027	112.742	ACLY;LDHA;ATP1A1	3
Intensity_NM	fdr	Positive	glis2 17618285 kidney lof mouse gpl2897 gds2817 up	TF-LOF_Expression_from_GEO	1	1.23256e-10	2.76093e-08	4.93252	112.544	IFITM3;TAGLN;SPARC;CNP;SERPINE2;AQP4;ATP1A2;CLU;CXCL14;LITAF;CST3;PREX1;CSRP1;SPP1;PTGDS;ZCCHC24;CD74;TSC22D4;GSN;LAMB3;F3;DCN;ACTA2;MARCKS;FMNL2;FXYD1;PMP22;MALAT1	28
Intensity_NM	fdr	Positive	RELA mouse	TRRUST_Transcription_Factors_2019	1	5.87724e-06	0.000596451	9.25145	111.428	CLDN5;SERPINE2;FTH1;SLC1A2;CD38;APOE;LTC4S;AGT	8
Intensity_NM	fdr	Both directions	ATF2	Transcription_Factor_PPIs	1	1.89176e-11	4.23574e-09	4.36605	107.802	ARF1;OAT;HSP90AB1;AHNAK;HSPB1;ATP2A2;ATP1A1;GLS;HK1;HSPD1;MAPK9;LDHA;APMAP;BASP1;PSMD2;CFL1;UBC;PGK1;MAPK1;CCT5;YWHAG;MAPK3;RAB2A;RAB2B;TPI1;HBA2;YWHAZ;RAB11A;MARCKS;GNB2;CANX;VDAC3;CALM3;PPIA;GAPDH	35
Intensity_NM	fdr	Negative	mCalpain and friends in Cell motility Homo sapiens h mCalpainPathway	BioCarta_2016	1	2.36262e-05	0.00342579	10.0644	107.217	MAP2K2;CAPNS1;PRKAR1B;SHC1;MAPK1;CAPN1;MAPK3	7
Intensity_NM	bonfP_gene	Positive	reticular formation of basal m2	Allen_Brain_Atlas_up	1	4.45093e-05	0.0397023	10.6754	106.965	PAIP2B;PLP1;PTGDS;CRYAB;GLUL;SLC6A4	6
Intensity_NM	fdr	Positive	A375 SKIN TenPx03	CCLE_Proteomics_2020	1	2.10714e-07	7.77533e-05	6.92075	106.391	SERPINA3;RPS9;RPL34;RPS6;RPL36A;RPL23A;S100B;SFRP4;RPL13;RPL18;RPS11;RPS24;RPS23	13
Intensity_NM	bonfP_gene	Both directions	intermediate stratum of PHyB-V	Allen_Brain_Atlas_up	1	2.24132e-07	0.000207056	6.90398	105.707	GABRQ;PEG3;PLEKHB2;GPX3;ARHGAP36;CLU;ADRA2A;PAIP2B;PGRMC1;YWHAQ;PAM;SCG2;SLC18A2	13
Intensity_NM	bonfP_gene	Negative	ATF2	Transcription_Factor_PPIs	1	3.44529e-06	0.000372091	8.38047	105.414	LDHA;TPI1;VDAC3;MAPK1;ATP1A1;YWHAZ;YWHAG;GLS;HK1	9
Intensity_NM	bonfP_gene	Both directions	Cancer of prostate GSE1413	Disease_Signatures_from_GEO_up_2014	1	2.44107e-07	3.17339e-05	6.84949	104.288	VAT1;IDI1;ATP6V0B;CMAS;TPI1;PLEKHB2;SNX10;ATP1B1;RANGAP1;YWHAZ;HK1;LDHA;NFE2L1	13
Intensity_NM	fdr	Positive	GSK3A knockdown 96h HT29	L1000_Kinase_and_GPCR_Perturbations_down	1	1.39114e-07	0.000426986	6.55743	103.529	CLIC4;RPL34;RPS6;RPL23A;RPS3A;SLC6A4;ITGB8;RPL13;MASP1;RPL37;RPL18;RPS24;RPS12;RPS23	14
Intensity_NM	bonfP_gene	Both directions	Decreased Locomotor Activity MP:0001402	MGI_Mammalian_Phenotype_Level_4_2024	1	2.65545e-09	3.08298e-06	5.13568	101.412	NAPB;SNAP25;ATP6V0B;BEX1;SPARC;CNP;ELOVL5;MAOA;SEZ6;ATP1A2;ATP1B1;SSTR2;SLC6A2;QKI;SLC6A4;TPGS2;ITPKB;NPY;SELENOP;PLP1;MBP;KIF1A;SLC18A2	23
Intensity_NM	bonfP_gene	Positive	up LS 90min LPS vs ctrl RAW264.7 macrophage (Mouse) [20222745]	SILAC_Phosphoproteomics	1	0.00132253	0.0248187	15.2487	101.072	FTH1;RPS6;NDRG2	3
Intensity_NM	bonfP_gene	Negative	GTEx Brain 20-29 vs 40-49 Down	GTEx_Aging_Signatures_2021	1	8.9659e-06	0.00103566	8.69372	101.039	RAB3C;SNAP25;SYT4;SYT1;SCG2;SLC6A2;SLC18A2;CHGB	8
Intensity_NM	bonfP_gene	Both directions	Chemical Synaptic Transmission (GO:0007268)	GO_Biological_Process_2025	1	5.76883e-07	0.000661797	6.96098	99.9988	NAPB;SNAP25;SYT1;TH;NPY;PLP1;MAPK1;APOE;DBH;SLC6A2;SLC18A2;GRIA4	12
Intensity_NM	fdr	Positive	CX3CR1+ Lining Macrophages 2 Culemann Et Al. 2019	MAGNET_2023	1	6.30249e-08	4.09662e-06	5.99037	99.3188	CLIC4;SPARC;S100A1;PBXIP1;LTC4S;S100B;QKI;SIRT2;RHOB;CST3;MARCKS;FTH1;PMP22;APOE;B2M;GLUL	16
Intensity_NM	fdr	Positive	Bone U2-OS BTO:0001938 CYTO BioRep3 heavy	ProteomicsDB_2020	1	1.12371e-06	0.000341983	7.24367	99.2301	RPS9;RPS27;RPL34;ITGB8;RPL13;RPL23A;RPS11;RPL18;RPS24;RPS12;RPS23	11
Intensity_NM	bonfP_gene	Both directions	GTEx SmallIntestine 20-29 vs 40-49 Up	GTEx_Aging_Signatures_2021	1	4.53625e-06	0.00090725	8.04089	98.9303	SYT4;NWD2;NPY;HBB;NEFL;HBA2;PMP2;HBA1;KIF1A	9
Intensity_NM	bonfP_gene	Negative	MKNK1 knockdown 96h MCF7	L1000_Kinase_and_GPCR_Perturbations_down	1	4.77007e-06	0.00916976	8.03515	98.456	MORF4L1;SNAP25;PLEKHB2;ATP6V1D;SCG2;SLC6A2;ATP6V1C1;SNAP91;CLASP2	9
Intensity_NM	fdr	Negative	Abnormal Gait (MP:0001406)	KOMP2_Mouse_Phenotypes_2022	1	5.21605e-09	1.70565e-06	5.13216	97.8782	SYT4;NDRG4;CMAS;ARL6IP1;UBE2B;CLSTN3;USP22;SLC41A3;ELAVL4;CACNA2D2;RNF7;SEZ6L;SLC6A2;BSCL2;FAM83G;PREPL;ARVCF;TH;NNT;NPTN;VPS35;CYB561	22
Intensity_NM	fdr	Both directions	RYK knockdown 96h PC3	L1000_Kinase_and_GPCR_Perturbations_up	1	4.82814e-11	1.75937e-07	4.09578	97.291	ACHE;RPL34;RPL36A;HBB;MT1X;ACTG1;ZFP36L1;MT2A;TUBA1B;GNG3;RPL36AL;CFL1;IDS;RPL37;KIF1A;KIF3C;RAB6A;TMSB10;RAB6B;ATP6V1D;RPS12;DLGAP4;GRIA4;CDKN2D;RPL23A;GPR37L1;TACR1;EEF1A1;RPS27;DLG4;PKIA;MAPRE3;KCTD17;CALM2;RPS24;RPS23	36
Intensity_NM	fdr	Negative	Ruboxistaurin Up	Proteomics_Drug_Atlas_2023	1	9.06442e-09	1.56633e-05	5.20818	96.4498	JPT1;IDI1;NDFIP1;MVK;PLEKHB2;HMGCS1;SEMA3C;MSMO1;SLC2A3;SPINT2;LSS;PLD3;SDCBP;UGCG;TMEM59;CFL1;UBC;SLC38A2;GAPDH;SYBU;PFN2	21
Intensity_NM	bonfP_gene	Both directions	Synapse (GO:0045202) CC	SynGO_2024	1	4.17719e-07	2.04682e-05	6.51496	95.6946	RPS9;SPARC;TTYH1;ARPC1A;CLU;QKI;GNG3;PLCXD3;NWD2;RPS27;YWHAQ;PPP2R1A;YWHAG	13
Intensity_NM	bonfP_gene	Both directions	arachnoid cyst	Tissue_Protein_Expression_from_ProteomicsDB	1	7.7866e-07	0.000129258	6.75446	95.0061	CD74;LYNX1;SYT1;NPY;SEZ6;SPOCK1;PCDH19;SLC6A2;CNDP1;CHGB;DKK3;GRIA4	12
Intensity_NM	bonfP_gene	Both directions	NCIH1155 LUNG TenPx26	CCLE_Proteomics_2020	1	9.94063e-10	3.68798e-07	4.54991	94.3162	NAPB;SNAP25;GDI1;NDRG2;TUBA1B;UCHL1;PPP2R1A;TUBB3;ENC1;G3BP2;NEFL;KIF21A;ANKRD52;KIF1A;KIF3C;CHGB;SYT1;RANGAP1;AGT;SNAP91;DKK3;ACLY;PLCXD3;PREPL;TF;ATP6V1B2;FGF13;SCG2	28
Intensity_NM	fdr	Negative	U251 Cytosol Unclassified 30609389	SubCell_BarCode	1	1.82179e-17	1.65783e-15	2.39152	92.1792	SCOC;GMFB;CSE1L;MPI;IRS2;UBE2Z;ARHGAP35;CMIP;CAPNS1;PPP2R1A;CFL2;DPYSL2;CFL1;DPYSL3;GRB10;KIF21A;VPS35;CAPN1;KIFAP3;SKP1;MAP2K4;SH3GLB2;PRKCI;ACOT7;MAP2K2;USP5;WSB2;HPCAL1;MAPK8IP3;ACLY;PREPL;CDC37;RUFY3;EEF1A2;CMPK1;UBE2V2;PPIA;PFN2;PSMD10;ANAPC13;IDI1;SHC1;TWF2;ATXN7L3B;KLC1;ARPP19;CTIF;SDCBP;LDHA;PPP3R1;INPP5F;ERI3;PGK1;SMYD2;AMZ2;ATP6V1D;SOCS7;VAT1;RABGAP1L;UBE2B;NEK7;ARPC5;PARVB;DCLK1;FBXO30…	155
Intensity_NM	fdr	Negative	CREM 20920259 ChIP-Seq GC1-SPG Mouse	ChEA_2022	1	4.8348e-19	3.60192e-16	2.18371	92.0942	EIF4A2;CMAS;GMFB;PLEKHB2;GHITM;SPINT2;GLS;PSMD8;GPR176;PPP2R1A;KIF21A;PIP4K2B;VPS35;CHGB;VPS18;PRKCI;ACOT7;ENTPD6;FNDC3B;MAPK8IP3;NUP93;KCTD10;CDC37;RUFY3;SUB1;VDAC3;TFAM;ATP6V0D1;PFN2;CTBP1;MAOA;HSPA4L;ARPP19;HIF1A;OAZ1;PRKCZ;TMTC4;SNX3;UGCG;LDHA;PPP3R1;SYNGR1;ERI3;PENK;AMZ2;ATP6V1C1;NDFIP1;SURF4;LNPEP;SNAP91;MLLT11;PPP5C;ARL2BP;CALM3;MMS19;CALM1;CALM2;CPEB2;CDS2;ARF1;WDR47;ARPC1A;CLTC;SPPL3;LIM…	244
Intensity_NM	fdr	Both directions	Embryonic 2 5 Thion Et Al. 2018	MAGNET_2023	1	6.60036e-17	4.75226e-15	2.47002	92.025	AHCYL1;PLEKHB2;MPI;PLEKHB1;STMN3;ABAT;AQP4;CCAR2;GLS;ARHGAP44;GPR176;PAIP2B;CAPNS1;DPYSL3;ENPP2;HOMER3;KIF21A;VPS35;CCDC92;KIFAP3;PTGDS;AP2M1;SYBU;RAB2A;ATP6V1G1;RPS9;SLC38A1;WSB2;S100A1;SLC6A15;EPDR1;ATP1B2;TMEM130;CLDN5;MORF4L1;RUFY3;EEF1A2;CMPK1;SPARCL1;TAGLN3;KCTD17;MEG3;RTN3;RTN1;SDC4;TTYH1;ATXN7L3B;KLC1;NDRG2;HIF1A;ZFP36L1;SNX3;UGCG;INPP5F;MAP6;AMZ2;APOD;APOE;RAB6A;ATP6V1D;VAT1;PRNP;SYT4;TF…	132
Intensity_NM	fdr	Both directions	Retinoic acid CTD 00006918	DSigDB	1	7.48391e-20	2.50711e-16	2.08367	91.7625	EIF4A2;IFITM3;CMAS;SERPINE2;ABAT;MT1X;SPINT2;SLC4A4;GLS;TPGS2;PREX1;GJA1;DPYSL2;PEG10;DPYSL3;AP1S2;ARL6IP5;KIFAP3;PTGDS;RPS11;B2M;GLUL;ATP6V1G1;PRKCI;SLC6A15;FNDC3B;HPCAL1;DKK2;DKK3;PRKAR1B;RUFY3;SPARCL1;HPRT1;ATP6V0D1;EZR;ABCB1;BEX1;MAOA;TTYH1;HSPA4L;TWF2;CEND1;ATXN7L3B;TMTC1;THY1;PCDH19;ARPP19;HIF1A;PCDH18;TMTC4;CYB5R1;UGCG;LDHA;MAP6;APOD;APOE;GPM6B;SLC10A4;VAT1;RABGAP1L;NDFIP1;NR2F1;NETO2;NR2F…	269
Intensity_NM	fdr	Both directions	IL17-MCF7	LINCS_L1000_Ligand_Perturbations_up	1	7.29762e-09	7.00572e-07	4.88494	91.5229	MEG3;PEG3;S100A1;MAOA;PRUNE2;ABAT;SORBS1;CLU;TOMM20;CXCL14;DCLK1;QKI;AGT;ASS1;DLK1;CST3;CTNNA1;PLP1;NEFL;MBP;NEFM;EZR;GPM6B	23
Intensity_NM	bonfP_gene	Negative	CREB1 23762244 ChIP-Seq HIPPOCAMPUS Rat	ChEA_2022	1	5.73652e-10	4.01556e-07	4.27431	90.953	EIF4A2;IDI1;RAB3C;SNAP25;ATP1A1;KLC1;GLS;LDHA;TUBA1A;YWHAQ;PPP2R1A;TUBB3;ERI3;G3BP2;NEFM;KIF3C;ATP6V1C1;YWHAG;SYT4;ATP6V0B;PEG3;SYT1;ELOVL5;RANGAP1;SSTR2;YWHAZ;ACLY;MORF4L1;PREPL;DNAJA4;SCG2;SLC25A11;EIF4G2;NFE2L1	34
Intensity_NM	bonfP_gene	Both directions	Linagliptin Down	Proteomics_Drug_Atlas_2023	1	1.68376e-05	0.0052298	7.90209	86.859	CST3;YWHAQ;SARAF;MBP;APOE;HBA1;ATP1A1;CLASP2	8
Intensity_NM	fdr	Both directions	H3K27me3 liver mm9	ENCODE_Histone_Modifications_2015	1	3.80995e-16	1.5697e-13	2.42315	86.0309	RAB3B;RAB3C;SERPINE2;CLSTN3;STMN3;OGDHL;ARHGAP36;CXCL14;PREX1;GPR176;TUBB3;AP1S2;GRB10;CCDC92;CHGB;EPDR1;TMEM130;ERMN;GABRG1;CLIP3;EEF1A2;TAGLN3;MEG3;RASL12;KHDRBS2;NDRG4;TTYH1;SLC1A3;AEBP1;TEX26;RAP1GAP;NKAIN4;MOBP;PDGFD;PENK;OTOF;MBP;RAB6B;GPM6B;SLC10A4;TFAP2B;CADM3;SYT1;STAC;NR2F1;PARVB;MT3;DCLK1;PHOX2B;SNAP91;NSG2;FEV;GJB6;RCAN2;PPP1R1B;FGF13;CDK14;ALK;PCSK1;SNAP25;SH3KBP1;PTPRN;RASGRF1;CELF4…	130
Intensity_NM	fdr	Both directions	HBEGF-HS578T	LINCS_L1000_Ligand_Perturbations_down	1	8.71128e-09	8.36283e-07	4.62933	85.9141	NDRG4;BEX1;SLC1A3;DBI;PBXIP1;SPINT2;AEBP1;AP2B1;NDRG2;MCOLN1;AGT;DUSP22;ITPKB;SFRP4;DALRD3;SCD;PEG10;RUFY3;HCFC1R1;APOD;EZR;GLUL;ATP6V1D;CHGB	24
Intensity_NM	bonfP_gene	Both directions	HTT	Transcription_Factor_PPIs	1	1.43381e-06	0.000167756	6.35025	85.4437	SNAP25;LDHA;MAP1LC3B;TUBA1A;CNP;SYT1;PLP1;VDAC3;THY1;SLC25A11;YWHAG;GFAP	12
Intensity_NM	fdr	Negative	7646-79-9 CTD 00000928	DSigDB	1	7.98794e-17	2.37082e-13	2.26281	83.8733	EIF4A2;CMAS;PLEKHB2;ZFAND5;CMIP;PSMD8;BASP1;PPP2R1A;DPYSL2;PEG10;PSMD2;CFL1;DPYSL3;HCFC1R1;GRB10;KIF21A;SLC16A3;AP2M1;MAP2K4;SH3GLB2;PRKCI;SLC38A1;ACOT7;MAP2K2;SNRPN;FNDC3B;HPCAL1;ATP1B1;MAPK8IP3;CLIP3;NUP93;ACLY;PREPL;CDC37;EEF1A2;TFAM;HPRT1;PPIA;ARL8A;PLBD2;ATP6V1A;IDI1;RTN3;NDRG4;CTBP1;INSIG2;SHC1;INSIG1;MAZ;CREM;HTRA1;KLC1;HIF1A;OAZ1;TMTC4;SNX3;CYB5R1;LDHA;UBC;PGK1;SMYD2;SARAF;RAB6A;VAT1;MOAP…	172
Intensity_NM	fdr	Both directions	Decreased Locomotor Activity MP:0001402	MGI_Mammalian_Phenotype_Level_4_2024	1	3.21715e-13	9.22036e-10	2.89447	83.2599	ALK;SNAP25;PCSK1;SPARC;PGAP4;OGDHL;SLC6A2;SPPL3;CCAR2;TPGS2;SLC6A4;ARHGAP44;AP1S2;CEP170B;ARL6IP5;NPTN;IDS;VPS35;KIF1A;SLC18A2;ATP6V0B;WSB2;PLLP;ELOVL5;EPDR1;SEZ6L;ATP1B1;SSTR2;SDHB;ITPKB;BSCL2;GPRC5B;SNORC;CLDN12;SELENOP;HPRT1;PLCB2;NAPB;KHDRBS2;DDC;BEX1;CNP;MAOA;INSIG1;SEZ6;ATP1A2;AEBP1;ENHO;SV2C;HRH3;NPY;PENK;MBP;APOD;SOCS7;DYNC1H1;PRNP;LNPEP;NETO2;EFR3B;TTC19;QKI;GRIN1;CLCN6;DLG4;RCAN2;GNB1;P…	72
Intensity_NM	fdr	Negative	REST human	TRRUST_Transcription_Factors_2019	1	6.00134e-05	0.00918205	8.45217	82.1631	CHGA;PCSK1;TH;TUBB3;PENK;CHGB;GRIN1	7
Intensity_NM	fdr	Positive	DKMG	ARCHS4_Cell-lines	1	3.61466e-11	4.51832e-09	3.38589	81.4085	SERPINA3;SPARC;SERPINE2;SH3KBP1;CELF2;PLEKHB1;MLC1;GIMAP7;CNDP1;C1QTNF4;CALB1;FTH1;ENPP2;CD38;ITGB8;TSPO;PTGDS;ZCCHC24;S100A1;DCN;DKK2;ITPKB;GPRC5B;PMP2;CRYAB;TAGLN;CNP;TTYH1;AEBP1;ENHO;NKAIN4;PTPRZ1;SPP1;APOD;MBP;APOE;GPM6B;CD74;CDK18;NTRK2;GSN;LAMB3;B3GAT1;SORBS1;S100B;TF;GJB6;OGN;PLP1;PMP22	50
Intensity_NM	fdr	Negative	Locus ceruleus	Allen_Brain_Atlas_up	1	1.37882e-09	2.98514e-06	3.98272	81.2556	IDI1;USP14;DDC;MAOA;PIGP;AMIGO2;DBH;SLC6A2;SLC7A1;GPR176;GLRA2;PGRMC2;PEG10;CFL2;HCFC1R1;SNCG;SLC18A2;VAT1;SLC10A4;ATP6V1G1;HSDL1;USP5;GPX3;NME2;REEP1;ACLY;UBE2V2;LANCL3;ATP13A2;CYB561;CDS2	31
Intensity_NM	fdr	Negative	CID11313622 TIDEGLUSIB ED-91-LY45 BAID8 10UM	NIBR_DRUGseq_2025_up	1	4.06159e-11	2.11609e-07	3.3725	80.6934	ERO1A;GPI;IDI1;MVK;SMIM29;INSIG2;WBP2;INSIG1;AMIGO2;MPI;MSMO1;SLC2A3;SLC2A6;TPGS2;HK1;CYB5R1;GPR176;LDHA;MAP1LC3B;TUBA1A;UBC;PGK1;IDS;TMSB10;SLC38A2;CTSD;BEND5;VAT1;NPDC1;MOAP1;ATP6V0B;TPI1;HMGCS1;ELOVL5;AIG1;LSS;DCLK1;FKBP1A;CLCN7;TPST1;ERCC1;CANX;GNAS;BCAT1;ATP6V0D1;GAPDH	46
Intensity_NM	fdr	Negative	Eye-retinal Bipolar Neuron	Tabula_Sapiens	1	8.49507e-07	0.000387375	5.76405	80.5734	SNAP25;HSP90AB1;TPI1;SYT1;GPX3;ATP1B1;ACTG1;BASP1;DPYSL2;GNAS;TERF2IP;CALM1;CALM2;GAPDH	14
Intensity_NM	fdr	Both directions	CYCLOHEXIMIDE	DGIdb_Drug_Targets_2024	1	2.62418e-07	0.000102605	5.23838	79.3789	RPS9;ATAD5;RPL34;RPS6;RPL36A;RPS3A;RPL23A;NR2F2;HIF1A;RPS27;RPL13;RPL37;RPS11;RPL18;RPS24;RPS12;RPS23	17
Intensity_NM	fdr	Both directions	REST GM12878 hg19	ENCODE_TF_ChIP-seq_2015	1	1.1746e-13	9.57298e-11	2.6614	79.2369	ALK;EIF4A2;PCSK1;RAB3C;SNAP25;CMAS;HSP90AB1;PTPRN;CLTC;RASL11A;CELF4;SLC7A14;STMN3;DBI;OGDHL;ACTG1;LIMD2;PSMD8;CALB1;RPL36AL;DPYSL2;NEFM;B2M;NEFH;CHGB;RPS12;LYPLA2;RPS6;HBA2;RPS3A;SEZ6L;DYNLL2;GABRG2;DKK3;DUSP22;EEF1A1;DALRD3;TUBB2A;SUB1;ATP6V1B2;MALAT1;SCG2;PLBD2;FTL;BEX1;PRUNE2;SEZ6;CRMP1;CRIP2;ATP1A1;TOB2;OAZ1;HSPD1;PSMB7;GLRA2;LDHA;HRH3;POLR2B;PENK;UBC;RPL13;APBB1;SCAND1;RAB6A;RPL18;ATP6V1D;M…	87
Intensity_NM	fdr	Negative	BRD4 druginhibition 224 GSE50865	Kinase_Perturbations_from_GEO_up	1	2.14949e-09	3.06302e-07	3.90098	77.8559	ATP6V1A;ANAPC13;CTBP1;TRADD;PRUNE2;GHITM;C9ORF72;PSMD8;CYB5R1;BASP1;RFK;SARAF;CHP1;VPS35;NDUFV2;ATP6V1D;SKP1;VAT1;MAP2K4;PRNP;NDFIP1;NIPSNAP3A;USP22;ATP6AP2;DYNLL2;SDHB;KCTD10;CAPZA1;VDAC3;ATP6V0C;SLC25A11	31
Intensity_NM	fdr	Positive	progesterone CTD 00006624	DSigDB	1	1.38954e-10	3.25568e-07	3.3984	77.133	RASL12;SERPINA3;CLIC4;TAGLN;ABCB1;SAMD9;SDC4;RASL11A;HBB;SLC1A3;MT1X;NDRG2;TOB2;CXCL14;ZFP36L1;GJA1;MT2A;SPP1;CD38;APOD;HOMER3;GGT5;HBG2;LAMB3;HBG1;PLLP;NR2F1;HBA2;DEK;HBA1;SORBS1;F3;AGT;HIPK2;ACTA2;CLDN5;GPRC5B;MARCKS;DDAH2;SCD;UST;CHI3L1;FAM181B;SPARCL1;CRYAB;MT1E	46
Intensity_NM	fdr	Both directions	H3K4me3 H1	Epigenomics_Roadmap_HM_ChIP-seq	1	1.24481e-17	4.5311e-15	1.968	76.6043	GMFB;SERPINE2;RPL34;ABAT;GHITM;SLC4A4;GLS;TPGS2;PSMD8;PREX1;GPR176;CNST;CAPNS1;DPYSL2;PSMD2;DPYSL3;AP1S2;HOMER3;PIP4K2B;VPS35;RPL37;CHGB;VPS18;PRKCI;ACOT7;WSB2;FNDC3B;HPCAL1;CACNA2D2;DKK2;GABRG2;DKK3;GABRG1;NUP93;CLDN5;PRKAR1B;HPRT1;PLBD2;ANAPC13;CTBP1;TTYH1;HSPA4L;ATXN7L3B;THY1;ARPP19;C9ORF72;HIF1A;OAZ1;PRKCZ;CYB5R1;PPP3R1;CYB5R3;PDGFD;ST3GAL4;AMZ2;CDK18;CADM3;NDFIP1;LNPEP;NETO2;MLLT11;PPP5C;ARL…	579
Intensity_NM	bonfP_gene	Positive	28d SUL	TG_GATES_2020	1	3.61531e-05	0.0246564	7.43784	76.0723	HEMGN;IFITM3;CD74;TSC22D4;MT2A;HBB;NDRG2;CNDP1	8
Intensity_NM	bonfP_gene	Negative	KTN1-AS1-ASO_G0186615_04-DEGs Up	FANTOM6_lncRNA_KD_DEGs	1	0.000303202	0.0339795	9.32611	75.5519	LYNX1;NDRG4;DNAJA4;TUBB3;SYNGR3	5
Intensity_NM	bonfP_gene	Negative	HBEGF-HS578T	LINCS_L1000_Ligand_Perturbations_down	1	0.000134622	0.0115775	8.40457	74.9102	NDRG4;BEX1;RUFY3;HCFC1R1;ATP6V1D;CHGB	6
Intensity_NM	fdr	Negative	MAP3K5 knockdown 96h PC3	L1000_Kinase_and_GPCR_Perturbations_up	1	1.03816e-08	3.78203e-05	4.05452	74.5352	SLC24A2;ACHE;RAB3A;WBP2;INSIG1;SLC41A3;SLC6A2;HRH3;YWHAQ;ST3GAL4;MEF2D;RAB6B;LYPLA2;CADM3;SYT2;TACR1;RANGAP1;BLCAP;SSTR3;EFR3B;GRIN1;REEP2;TERF2IP;MMS19;MAPRE3;ETF1;GAPDH	27
Intensity_NM	bonfP_gene	Negative	OF-05-CB18 BAID48 10UM	NIBR_DRUGseq_2025_up	1	9.92922e-07	0.00176071	5.26002	72.7072	VAT1;ACOT7;BEX1;TPI1;ARPC1A;ATP1A1;THY1;ACTG1;TPGS2;MAP1LC3B;PGRMC1;TUBA1B;TUBA1A;HCFC1R1;EIF4G2	15
Intensity_NM	fdr	Negative	H3K27me3 liver mm9	ENCODE_Histone_Modifications_2015	1	1.88739e-13	7.77605e-11	2.46707	72.2813	RAB3B;RAB3C;CLSTN3;STMN3;OGDHL;ARHGAP36;GPR176;TUBB3;AP1S2;GRB10;CCDC92;CHGB;EPDR1;TMEM130;CLIP3;EEF1A2;TAGLN3;MEG3;KHDRBS2;NDRG4;TEX26;RAP1GAP;PDGFD;PENK;OTOF;RAB6B;SLC10A4;TFAP2B;CADM3;SYT1;STAC;PARVB;DCLK1;PHOX2B;SNAP91;NSG2;RCAN2;FGF13;CDK14;ALK;PCSK1;SNAP25;PTPRN;RASGRF1;CELF4;ELAVL4;ADAR;ELAVL2;TRO;TUBA1A;CHL1;TMEM108;EMB;KIF1A;NEFH;SLC18A2;DLGAP4;ELOVL4;GPX3;TMEM255A;ZFP92;NRG1;SEZ6L;SYNGR…	101
Intensity_NM	fdr	Negative	PRKCQ knockdown 96h HA1E	L1000_Kinase_and_GPCR_Perturbations_down	1	1.63778e-08	5.96808e-05	3.95731	70.9441	RAB3B;CHRNA3;ZFAND5;SNX10;IRS2;SPINT2;TRO;PPP2CB;CTIF;FAM168B;TUBA1A;YWHAQ;PSMD2;HCFC1R1;NEFL;CTSD;DLGAP4;ATP6AP2;HPCAL1;ITFG1;DKK3;TH;DNAJC6;GNAS;CALM1;FGF13;PLCB2	27
Intensity_NM	fdr	Both directions	U251 Cytosol Unclassified 30609389	SubCell_BarCode	1	1.70461e-15	1.60233e-13	2.08296	70.8321	SCOC;AHCYL1;GMFB;CSE1L;MPI;AQP4;IRS2;UBE2Z;ARHGAP35;CMIP;PREX1;MT2A;PAIP2B;CAPNS1;PPP2R1A;CFL2;DPYSL2;CFL1;DPYSL3;GRB10;HOMER3;KIF21A;VPS35;CAPN1;KIFAP3;GLUL;SKP1;MAP2K4;SH3GLB2;PRKCI;ACOT7;MAP2K2;USP5;WSB2;S100A1;TPM2;HPCAL1;MAPK8IP3;EEF1A1;ACLY;PREPL;CDC37;RUFY3;EEF1A2;CMPK1;ERF;UBE2V2;MASP1;EZR;PPIA;PFN2;PSMD10;ANAPC13;IDI1;SHC1;TWF2;ATXN7L3B;KLC1;NDRG2;ARPP19;CTIF;SDCBP;LDHA;PPP3R1;INPP5F;ERI…	184
Intensity_NM	fdr	Positive	28d DAPM	TG_GATES_2020	1	2.43706e-10	2.47362e-07	3.15221	69.7743	IFITM3;SPARC;SERPINE2;SH3KBP1;PLEKHB1;AQP4;SLC4A4;MT2A;TRPS1;CD38;TSPO;HOMER3;PTGDS;TSC22D4;TPM2;F3;DCN;DKK2;RHOB;CLDN5;DDAH2;SELENOP;APLNR;SPARCL1;EZR;CRYAB;RASL12;TAGLN;AHNAK;AEBP1;LTC4S;NDRG2;TOB2;CST3;PTPRZ1;CTNNA1;SPP1;MBP;GPM6B;CD74;GSN;LAMB3;SORBS1;S100B;GFAP;MARCKS;FXYD1;PPP1R1B;PMP22;FGFR3;RPS24	51
Intensity_NM	bonfP_gene	Positive	SYK druginhibition 154 GSE34176	Kinase_Perturbations_from_GEO_up	1	0.000415456	0.0490154	8.88241	69.1596	TF;RPS27;HBB;MBP;GLUL	5
Intensity_NM	fdr	Negative	Decreased Locomotor Activity MP:0001402	MGI_Mammalian_Phenotype_Level_4_2024	1	6.11663e-11	1.34566e-07	2.92932	68.89	ALK;PCSK1;SNAP25;PGAP4;OGDHL;SLC6A2;SPPL3;CCAR2;TPGS2;ARHGAP44;AP1S2;ARL6IP5;CEP170B;NPTN;IDS;VPS35;KIF1A;SLC18A2;ATP6V0B;WSB2;ELOVL5;EPDR1;ATP1B1;SEZ6L;SSTR2;SDHB;BSCL2;CLDN12;HPRT1;PLCB2;NAPB;DDC;KHDRBS2;BEX1;MAOA;INSIG1;SEZ6;SV2C;HRH3;NPY;PENK;SOCS7;DYNC1H1;PRNP;LNPEP;NETO2;EFR3B;TTC19;GRIN1;CLCN6;DLG4;RCAN2;GNB1;GNAS;ATP13A2;RNF187	56
Intensity_NM	fdr	Negative	RP11-473M20.14-ASO_G0263072_01-DEGs Up	FANTOM6_lncRNA_KD_DEGs	1	2.5494e-08	3.96294e-06	3.8646	67.5719	ATP6V1A;PTPRN;ATL1;TWF2;LIMD2;CYB5R1;UCHL1;PGRMC1;PSMB5;BASP1;NPY;CEP170B;SNCG;NEFM;CCDC32;CTSD;GPX3;EPDR1;ATP1B1;MLLT11;CLIP3;PITHD1;NCOA7;MAPRE3;TBKBP1;TCTA;PFN2	27
Intensity_NM	fdr	Both directions	SYK knockdown 191 GSE54065	Kinase_Perturbations_from_GEO_up	1	3.03651e-09	8.65406e-07	3.44505	67.5662	EIF4A2;RTN3;ARL6IP1;DCTN2;PTTG1IP;NDRG2;ZFP36L1;FAM168B;TUBA1A;CSRP1;HCFC1R1;UBC;AP1S2;IDS;B2M;SLC16A3;RPS9;RPS6;STX7;ATP6AP2;RPS3A;YWHAZ;DCLK1;TMEM230;EEF1A1;DUSP22;RPS27;DDAH2;ERCC1;CMPK1;ATP6V1B2;YPEL5;LPIN2;NFE2L1;MT1E;RPS23	36
Intensity_NM	fdr	Both directions	intermediate stratum of PHyB-V	Allen_Brain_Atlas_up	1	4.02331e-09	8.80299e-06	3.47588	67.1927	ACHE;PCSK1;PLEKHB2;DCTN4;ABAT;HSPA13;CLU;ARHGAP36;TRO;PREX1;PGRMC1;PAIP2B;PGRMC2;YWHAQ;PEG10;RPS11;SLC18A2;VAT1L;RPS12;GABRQ;ATAD5;PEG3;RHBDD2;GPX3;USP22;NME2;ADRA2A;DLK1;SGSM1;KCTD10;FXYD6;PAM;SCG2;FGFR3;TRIM56	35
Intensity_NM	fdr	Positive	Parabrachial nucleus, lateral division, dorsal lateral part	Allen_Brain_Atlas_up	1	3.38903e-06	0.00458196	5.31312	66.9186	PAQR6;SPARC;S100A1;AQP4;SLC4A4;HIPK2;NKAIN4;SLC25A18;GJB6;FAM181B;HOMER3;C5ORF63;CBLN1	13
Intensity_NM	bonfP_gene	Negative	Abnormal Gait (MP:0001406)	KOMP2_Mouse_Phenotypes_2022	1	0.000201653	0.023795	7.77516	66.1585	SYT4;NDRG4;PREPL;CMAS;TH;SLC6A2	6
Intensity_NM	fdr	Positive	Leukemia, Acute Megakaryocytic GSE2433	Disease_Signatures_from_GEO_up_2014	1	3.68461e-06	0.000479	5.27002	65.9351	PLEKHB1;RPS6;GIMAP7;SLC4A4;CNDP1;TTN;EEF1A1;MOBP;RPL37;RPL18;RPS11;FGFR3;RPS23	13
Intensity_NM	bonfP_gene	Both directions	gata1 15860665 megakaryocytes lof mouse gpl1261 gds1245 up	TF-LOF_Expression_from_GEO	1	4.01449e-10	9.27347e-08	2.99045	64.7013	IFITM3;RNF11;AHCYL1;CMAS;SPARC;GDI1;ARPC1A;SNX10;CLU;GLS;HK1;SLC6A4;TPGS2;MAP1LC3B;PAIP2B;TUBA1A;YWHAQ;TUBB3;ENC1;HCFC1R1;GLUL;SLC18A2;YWHAG;TSC22D4;ATP6V0B;RPS9;ACOT7;TPI1;GPX3;RPS6;YWHAZ;ADRA2A;ITFG1;ITPKB;MORF4L1;PREPL;ATP6V1B2;MALAT1;SLC25A11;IDI1;NDRG4;BEX1;CNP;SDC4;ATP1A1;KLC1;NDRG2;CST3;NPY;MAPK1;MBP;APOE;KIF3C;ATP6V1C1;VAT1;AGT;DNAJA4;PITHD1;ETNK1;PLP1;PAM;EIF4G2;CDS2	63
Intensity_NM	fdr	Positive	SLC2A4	PPI_Hub_Proteins	1	1.60932e-07	2.33205e-05	4.13073	64.6141	RPS9;TAGLN;SPARC;AHNAK;RPS6;RPS3A;YBX1;ACTA2;EEF1A1;TF;RPS27;DDAH2;CTNNA1;RPL13;HOMER3;EZR;RPL18;RPS11;CRYAB;RPS24;RPS12;RPS23	22
Intensity_NM	fdr	Both directions	arachnoid cyst	Tissue_Protein_Expression_from_ProteomicsDB	1	9.4623e-09	1.93977e-06	3.49642	64.5998	PCSK1;SEMA3C;CLSTN3;PTPRN;PLEKHB1;ADAM22;SEZ6;SLC1A2;NRXN3;SPINT2;PCDH19;SLC6A2;CNDP1;FSTL3;PTPRZ1;NPY;PENK;SPOCK3;IDS;SPOCK1;CHGB;GRIA4;NPDC1;CD74;NTRK2;CADM3;LYNX1;SYT1;ATP6AP2;RGMB;SEZ6L;DKK3;MASP1	33
Intensity_NM	fdr	Negative	REST GM12878 hg19	ENCODE_TF_ChIP-seq_2015	1	4.61347e-11	3.75997e-08	2.66893	63.5191	ALK;EIF4A2;PCSK1;RAB3C;SNAP25;CMAS;HSP90AB1;PTPRN;CLTC;CELF4;SLC7A14;STMN3;OGDHL;ACTG1;LIMD2;PSMD8;DPYSL2;NEFM;NEFH;CHGB;LYPLA2;SEZ6L;DYNLL2;GABRG2;DKK3;DUSP22;DALRD3;TUBB2A;SUB1;ATP6V1B2;SCG2;PLBD2;BEX1;PRUNE2;SEZ6;CRMP1;CRIP2;ATP1A1;OAZ1;HSPD1;PSMB7;GLRA2;LDHA;HRH3;POLR2B;PENK;UBC;APBB1;SCAND1;RAB6A;ATP6V1D;MEF2D;CCT5;CHGA;NPDC1;SYT4;CADPS;PCDH8;NMNAT2;PNMA2;GRIN1;OSTM1;SYNJ1;CALM1;CALM2;LGR5;E…	67
Intensity_NM	fdr	Negative	Embryonic 2 5 Thion Et Al. 2018	MAGNET_2023	1	2.8887e-12	2.02209e-10	2.3717	63.0166	PLEKHB2;MPI;STMN3;ABAT;CCAR2;GLS;ARHGAP44;GPR176;CAPNS1;DPYSL3;KIF21A;VPS35;CCDC92;KIFAP3;AP2M1;SYBU;RAB2A;ATP6V1G1;SLC38A1;WSB2;SLC6A15;EPDR1;TMEM130;MORF4L1;RUFY3;EEF1A2;CMPK1;TAGLN3;KCTD17;MEG3;RTN3;RTN1;ATXN7L3B;KLC1;HIF1A;SNX3;UGCG;INPP5F;MAP6;AMZ2;RAB6A;ATP6V1D;VAT1;PRNP;SYT4;TFAP2B;MLLT11;NCEH1;NSG2;PKIA;GNB1;CNTN1;FXYD6;ARPC1A;CELF4;ATP2A2;ADAR;AP2A2;MAP1LC3B;UCHL1;TUBA1A;SUMO3;CEP170B;NE…	98
Intensity_NM	fdr	Both directions	RP11-473M20.14-ASO_G0263072_01-DEGs Up	FANTOM6_lncRNA_KD_DEGs	1	1.52423e-08	4.3593e-06	3.49969	62.9916	ATP6V1A;PTPRN;ATL1;TWF2;LIMD2;PREX1;CYB5R1;UCHL1;PGRMC1;PSMB5;BASP1;NPY;SPP1;CEP170B;SNCG;NEFM;CCDC32;CTSD;LAMB3;GPX3;EPDR1;ATP1B1;GFAP;MLLT11;CLIP3;PITHD1;NCOA7;MAPRE3;TBKBP1;TCTA;PFN2;FTL	32
Intensity_NM	fdr	Both directions	Abnormal Gait (MP:0001406)	KOMP2_Mouse_Phenotypes_2022	1	1.64227e-07	5.7972e-05	4.02195	62.831	HHATL;SYT4;NDRG4;CMAS;ARL6IP1;UBE2B;CLSTN3;USP22;SLC41A3;ELAVL4;CACNA2D2;RNF7;SEZ6L;SLC6A2;BSCL2;FAM83G;PREPL;ARVCF;TH;NNT;NPTN;VPS35;CYB561	23
Intensity_NM	fdr	Negative	GTEx Brain 20-29 vs 40-49 Down	GTEx_Aging_Signatures_2021	1	2.02196e-07	4.77182e-05	4.07309	62.7828	RAB3C;TFAP2B;SYT4;SNAP25;CHRNA3;DDC;SYT2;SYT1;CLSTN3;RASGRF1;NRG1;SLC6A2;SPTB;GABRG2;MLLT11;SV2C;PENK;NEFH;SCG2;SLC18A2;VAT1L;CHGB	22
Intensity_NM	bonfP_gene	Negative	CCR2+ARG1+ Infiltrating Macrophages 5 Culemann Et Al. 2019	MAGNET_2023	1	3.65386e-05	0.00204616	6.14286	62.7624	LDHA;ACOT7;TPI1;ATP6V1B2;ATP6V1D;YWHAZ;ATP6V1C1;EIF4G2;YWHAG	9
Intensity_NM	bonfP_gene	Both directions	SYK knockdown 191 GSE54065	Kinase_Perturbations_from_GEO_up	1	1.38297e-05	0.00377551	5.49231	61.4518	EIF4A2;RPS9;RPS27;TUBA1A;HCFC1R1;RPS6;ATP6V1B2;NDRG2;YWHAZ;NFE2L1;MT1E	11
Intensity_NM	fdr	Positive	RELA 24523406 ChIP-Seq FIBROSARCOMA Human	ChEA_2022	1	2.47882e-08	1.79219e-05	3.46801	60.735	SERPINA3;CLIC4;ABCB1;AHNAK;SDC4;SERPINE2;AQP4;ATP1A2;PTTG1IP;ZFP36L1;FTH1;SPP1;CD38;ITGB8;APOD;MBP;APOE;PTGDS;B2M;CD74;GSN;LAMB3;PLLP;RPL23A;F3;MT3;AGT;QKI;MARCKS;TF;ERF;CHI3L1	32
Intensity_NM	fdr	Both directions	HAND2 30127528 ChIP-Seq KELLY Human Brain Neuroblastoma	ChEA_2022	1	1.87858e-14	1.40518e-11	1.91627	60.5649	AHCYL1;SPARC;MLC1;STMN3;ABAT;GLS;PREX1;DPYSL2;PEG10;DPYSL3;KIF21A;PIP4K2B;KIFAP3;GLUL;CHGB;ACOT7;FNDC3B;HPCAL1;CACNA2D2;GPR37L1;DKK2;CLDN5;RUFY3;PLBD2;ANAPC13;PTGFR;ABCB1;TMEM63C;TWF2;TMTC1;THY1;HIF1A;PCDH18;TMTC4;CYB5R1;LDHA;SYNGR1;INPP5F;MAP6;OTOF;SARAF;AMZ2;GPM6B;SLC10A4;VAT1;RABGAP1L;STAC;NR2F1;LNPEP;MLLT11;TH;PKIA;MMS19;CALM1;PAM;PCSK1;CLIC4;PTPRN;CLTC;KCNC4;SLC7A14;AP2A2;LITAF;SLC6A2;SPPL3;…	223
Intensity_NM	bonfP_gene	Both directions	Embryonic 2 5 Thion Et Al. 2018	MAGNET_2023	1	3.12929e-08	2.00274e-06	3.44114	59.4625	AHCYL1;PLEKHB2;SDC4;TTYH1;ARPC1A;AQP4;ATP1A2;KLC1;NDRG2;GLS;GNG3;MAP1LC3B;PAIP2B;UCHL1;TUBA1A;NPY;KIF21A;NEFM;APOE;KIF1A;PTGDS;ATP6V1D;VAT1;SYT4;RPS9;GPX3;TMEM255A;SYNGR3;GFAP;MORF4L1;SCD;RUFY3;SPARCL1	33
Intensity_NM	fdr	Positive	SYK knockdown 191 GSE54065	Kinase_Perturbations_from_GEO_up	1	6.73319e-06	0.0018045	4.96754	59.1557	RPS9;RPS6;RPS3A;PTTG1IP;NDRG2;ZFP36L1;EEF1A1;RPS27;CSRP1;DDAH2;B2M;MT1E;RPS23	13
Intensity_NM	fdr	Both directions	GTEx SmallIntestine 20-29 vs 50-59 Up	GTEx_Aging_Signatures_2021	1	1.41339e-07	3.77374e-05	3.66174	57.7534	LINC00682;SLC7A14;ELAVL4;HBB;ATP1A2;ELAVL2;NKAIN4;NWD2;SV2C;HRH3;PTPRZ1;PENK;NEFL;KIF1A;SYT4;SLC6A15;HBA2;HBA1;SORBS1;TMEM130;GABRG2;PHOX2B;DLK1;REEP1;PLP1;TMEM35A	26
Intensity_NM	bonfP_gene	Both directions	AKT1 activemutant 9 GDS2304	Kinase_Perturbations_from_GEO_down	1	1.92057e-05	0.00512792	5.29107	57.4627	EIF4A2;SDC4;DNAJA4;FTH1;KIF21A;KIF3C;FGF13;CLU;GLUL;CDS2;HK1	11
Intensity_NM	bonfP_gene	Positive	HUH6 LIVER TenPx20	CCLE_Proteomics_2020	1	6.72896e-05	0.0183028	5.97643	57.4126	CST3;CD74;TF;SPARC;SCD;PLP1;APOE;CLU;AGT	9
Intensity_NM	bonfP_gene	Positive	RELA 24523406 ChIP-Seq FIBROSARCOMA Human	ChEA_2022	1	3.14661e-05	0.0128173	5.43088	56.2997	CD74;TF;SDC4;FTH1;AQP4;ATP1A2;MBP;APOE;PTGDS;AGT;QKI	11
Intensity_NM	fdr	Negative	arachnoid cyst	Tissue_Protein_Expression_from_ProteomicsDB	1	1.8934e-07	3.88146e-05	3.56446	55.1769	PCSK1;SEMA3C;CLSTN3;PTPRN;ADAM22;SEZ6;NRXN3;SPINT2;PCDH19;SLC6A2;FSTL3;NPY;PENK;SPOCK3;IDS;SPOCK1;CHGB;GRIA4;NPDC1;CADM3;LYNX1;SYT1;ATP6AP2;RGMB;SEZ6L;DKK3	26
Intensity_NM	fdr	Both directions	RXRB knockdown 96h A375	L1000_Kinase_and_GPCR_Perturbations_down	1	1.03452e-07	0.000209869	3.26061	52.4443	ARF1;ABCB1;DCTN2;SHC1;RPL34;SLC6A2;ADD2;PPP3CB;PAIP2B;RPL37;KIF1A;RPS12;RAB2A;TPI1;ELOVL4;TXNRD1;RPS6;RPS3A;RPL23A;EEF1A1;DUSP22;FEV;REEP2;VDAC3;ACO2;PPIA;FGFR3;GAPDH;RPS24;NFE2L1;RPS23	31
Intensity_NM	bonfP_gene	Negative	IGF1R druginhibition 47 GSE14024	Kinase_Perturbations_from_GEO_up	1	0.000133633	0.0182843	5.8326	52.0292	ACLY;MAP1LC3B;UCHL1;ELOVL5;ETNK1;EIF4G2;ACTG1;GRIA4	8
Intensity_NM	bonfP_gene	Both directions	CREB1 23762244 ChIP-Seq HIPPOCAMPUS Rat	ChEA_2022	1	5.84903e-08	4.17036e-05	3.05302	50.8462	EIF4A2;IDI1;RAB3C;SNAP25;AHCYL1;ATP1A1;KLC1;GLS;LDHA;PAIP2B;TUBA1A;YWHAQ;PPP2R1A;TUBB3;FTH1;ERI3;G3BP2;NEFM;KIF3C;ATP6V1C1;YWHAG;CD74;SYT4;ATP6V0B;PEG3;SYT1;ELOVL5;RANGAP1;SSTR2;YWHAZ;ACLY;MORF4L1;PREPL;RPS27;DNAJA4;SCG2;SLC25A11;EIF4G2;NFE2L1	39
Intensity_NM	bonfP_gene	Negative	REST GM12878 hg19	ENCODE_TF_ChIP-seq_2015	1	4.84229e-06	0.00179592	4.13917	50.6556	EIF4A2;RAB3C;SNAP25;SYT4;BEX1;CMAS;SEZ6;ATP1A1;ACTG1;DKK3;LDHA;ATP6V1B2;NEFM;ATP6V1D;SCG2;EIF4G2;CHGB	17
Intensity_NM	fdr	Both directions	GATA1 human	TRRUST_Transcription_Factors_2019	1	0.000120495	0.0202441	5.5007	49.6378	HEMGN;PTGFR;HBG1;DPYSL2;GNAS;HBB;HBA2;PBXIP1;HBA1	9
Intensity_NM	bonfP_gene	Positive	Embryonic 2 5 Thion Et Al. 2018	MAGNET_2023	1	3.37458e-05	0.00168729	4.70157	48.4105	RPS9;AHCYL1;SDC4;TTYH1;AQP4;ATP1A2;NDRG2;GFAP;PAIP2B;SCD;SPARCL1;APOE;PTGDS	13
Intensity_NM	fdr	Positive	H3K27me3 Adipose Nuclei	Epigenomics_Roadmap_HM_ChIP-seq	1	7.92725e-07	0.000262392	3.40979	47.9	SERPINE2;NCAN;AQP4;AEBP1;SLC4A4;ENHO;CALB1;PTPRZ1;ITGB8;APOD;MBP;APOE;NTRK2;PLLP;ATP1B2;GPR37L1;NPNT;GABRG1;CLDN5;TF;ZEB2;UST;PMP22;CRYAB;FGFR3	25
Intensity_NM	bonfP_gene	Negative	Microtubule Binding (GO:0008017)	GO_Molecular_Function_2025	1	0.000333111	0.028009	5.84718	46.8186	MAP1LC3B;KIF21A;NEFM;KIF1A;KIF3C;FGF13;CLASP2	7
Intensity_NM	fdr	Both directions	14d DEN	TG_GATES_2020	1	1.7613e-11	2.03606e-08	1.87847	46.5154	JPT1;GMFB;SPARC;SERPINE2;RPL34;PGAP4;ABAT;AQP4;MSMO1;CLU;TOMM20;ACTG1;GLS;APMAP;BASP1;DPYSL2;AP1S2;ENPP2;HOMER3;KIF21A;PIP4K2B;CAPN1;BORCS8;RPS11;AP2M1;NSF;ARMT1;WSB2;HPCAL1;ATP1B1;DKK2;BSCL2;ACLY;TPST1;SUB1;APLNR;VDAC3;EZR;PPIA;ATP6V1A;RTN1;INSIG2;SLC41A3;CREM;SLC1A2;AEBP1;HACD3;HIGD1A;NDRG2;ARPP19;PLD3;UQCRH;SDCBP;CYB5R3;SMYD2;ST3GAL4;FAM43B;ATP6V1D;SOCS7;ATP6V1C1;GGT5;CDK18;NR2F1;ARPC5;COPS6;N…	170
Intensity_NM	bonfP_gene	Negative	JUN (mouse)	TRANSFAC_and_JASPAR_PWMs	1	4.12979e-06	0.00102006	3.72203	46.143	IDI1;SNAP25;CMAS;PEG3;PLEKHB2;ELOVL5;MAOA;SNX10;KLC1;SYNGR3;LDHA;PGRMC1;TH;G3BP2;SCG2;EIF4G2;NFE2L1;SLC18A2;CHGB;CLASP2	20
Intensity_NM	fdr	Both directions	IRAK4 defectivemutant 200 GSE6789	Kinase_Perturbations_from_GEO_down	1	5.83059e-07	0.000166172	2.92335	41.9646	IDI1;OAT;SERPINE2;INSIG2;CSE1L;INSIG1;DBI;GHITM;HSD17B12;CXCL14;TMEM70;ELAVL2;HSPD1;GJA1;LDHA;PGRMC1;YWHAQ;SPP1;PGK1;EMB;ELOVL5;SURF4;NME2;ARPC4;DCLK1;TMEFF1;EIF3M;SCD;RCAN2;CMPK1;FXYD6;BCAT1	32
Intensity_NM	fdr	Positive	FGFR1 mutant 25 GDS4046	Kinase_Perturbations_from_GEO_down	1	9.22527e-05	0.0243547	4.39133	40.7998	EEF1A1;HEMGN;ITPKB;PREX1;RPS9;DDAH2;HOMER3;RPL23A;RPS3A;PTTG1IP;QKI	11
Intensity_NM	fdr	Negative	BNGF-HS578T	LINCS_L1000_Ligand_Perturbations_down	1	2.71353e-05	0.00238329	3.86996	40.6914	VAT1;IDI1;BEX1;SEMA3C;NETO2;REEP1;UCHL1;BASP1;PEG10;PENK;GRB10;GNAS;CDK14;SYBU;PFN2	15
Intensity_NM	fdr	Negative	IRAK4 defectivemutant 200 GSE6789	Kinase_Perturbations_from_GEO_down	1	2.03134e-06	0.000578933	3.10267	40.6661	IDI1;OAT;INSIG2;CSE1L;INSIG1;GHITM;HSD17B12;TMEM70;ELAVL2;HSPD1;LDHA;PGRMC1;YWHAQ;PGK1;EMB;ELOVL5;SURF4;NME2;ARPC4;DCLK1;TMEFF1;EIF3M;RCAN2;CMPK1;FXYD6;BCAT1	26
Intensity_NM	bonfP_gene	Positive	DKMG	ARCHS4_Cell-lines	1	6.25075e-05	0.00514083	4.19213	40.5808	CD74;SPARC;CNP;TTYH1;CNDP1;ITPKB;TF;FTH1;PLP1;MBP;PMP2;APOE;PTGDS;CRYAB	14
Intensity_NM	fdr	Negative	24hr bortezomib	TG_GATES_2020	1	3.4588e-10	3.84964e-07	1.77863	38.7474	JPT1;CMAS;GMFB;ARL6IP1;PLEKHB2;ABAT;GHITM;GLS;CAPNS1;PPP2R1A;PSMD2;AP1S2;ARL6IP5;KIF21A;VPS35;CCDC92;KIFAP3;SKP1;ATP6V1G1;ACOT7;ARMT1;WSB2;HPCAL1;NUP93;PRKAR1B;KCTD10;CDC37;SUB1;VDAC3;ATP6V0D1;PLBD2;PFN2;TMEM63B;HSPA4L;ARPP19;HIF1A;PCDH18;PPP3R1;SYNGR1;ST3GAL4;MAP6;AMZ2;ATP6V1C1;RABGAP1L;MLLT11;ARL2BP;CALM3;CDK14;ARF1;GDI1;PTPRN;CLTC;PIGP;SNX10;SLC6A2;BABAM1;UCHL1;NNT;ENC1;XPO5;RIOK2;CTSD;APPL1;A…	193
Intensity_NM	fdr	Positive	IRAK4	The_Kinase_Library_2024	1	3.87193e-06	0.00139002	3.09893	38.6182	ABCB1;AHNAK;CNP;SLC1A3;NDRG2;SLC4A4;SLC6A4;TTN;PREX1;PTPRZ1;MBP;GLUL;TSC22D4;NHERF1;SEPTIN1;RPS6;RPS3A;GFAP;HIPK2;ITPKB;MARCKS;ZEB2;FMNL2;FXYD1;TRIM56	25
Intensity_NM	bonfP_gene	Both directions	JUN (mouse)	TRANSFAC_and_JASPAR_PWMs	1	4.71209e-06	0.00120629	3.10799	38.1207	IDI1;SNAP25;AHCYL1;CMAS;PLEKHB2;MAOA;ATP1A2;SNX10;KLC1;LDHA;PAIP2B;PGRMC1;G3BP2;SLC18A2;CHGB;CLASP2;RPS9;PEG3;ELOVL5;SYNGR3;TH;CRYAB;SCG2;EIF4G2;NFE2L1	25
Intensity_NM	bonfP_gene	Negative	H3K27me3 megakaryocyte mm9	ENCODE_Histone_Modifications_2015	1	1.29799e-05	0.00533476	3.08054	34.6625	GABRQ;NAPB;SNAP25;SYT4;BEX1;PEG3;SYT1;MAOA;TMEM255A;THY1;ATP1B1;SLC6A2;SNAP91;HK1;PLCXD3;UCHL1;NPY;PDGFD;NEFL;SPOCK1;KIF21A;NEFM;KIF1A;GRIA4	24
Intensity_NM	bonfP_gene	Negative	MCF7 Cytosol Unclassified 30609389	SubCell_BarCode	1	6.57168e-06	0.000446874	2.80658	33.4902	IDI1;NDRG4;ARPC1A;SNX10;KLC1;ACTG1;LDHA;YWHAQ;PPP2R1A;ERI3;MAPK1;KIF21A;ANKRD52;KIF1A;KIF3C;ATP6V1D;YWHAG;VAT1;ACOT7;TPI1;RANGAP1;YWHAZ;ACLY;PLCXD3;PREPL;DNAJA4;PITHD1;ETNK1;RUFY3;ATP6V1B2;FGF13;EIF4G2	32
Intensity_NM	bonfP_gene	Negative	H3K9ac Penis Foreskin Keratinocyte Primary Cells	Epigenomics_Roadmap_HM_ChIP-seq	1	2.39683e-06	0.000771781	2.57164	33.2806	EIF4A2;RAB3C;SNAP25;RNF11;CMAS;GDI1;PLEKHB2;ARPC1A;SNX10;GLS;TPGS2;MAP1LC3B;TUBA1B;UCHL1;TUBA1A;YWHAQ;PPP2R1A;ENC1;NEFL;KIF21A;NEFM;SLC18A2;YWHAG;CHGB;GPX3;ATP1B1;SSTR2;ADRA2A;ITFG1;DKK3;MORF4L1;PREPL;ATP6V1B2;VDAC3;IDI1;NAPB;NDRG4;MAOA;ATP1A1;PCDH19;PGRMC1;NPY;PDGFD;ERI3;G3BP2;MAPK1;SPOCK1;ATP6V1D;ATP6V1C1;CLASP2;GRIA4;GABRQ;SYT1;SNAP91;PLCXD3;DNAJA4;PITHD1;ETNK1;FGF13;PAM;EIF4G2	61
Intensity_NM	fdr	Positive	ESR1	Transcription_Factor_PPIs	1	1.53063e-05	0.00136226	2.98228	33.0653	RPS9;GSN;AHNAK;RPS6;NR2F1;RPL36A;PBXIP1;RPL23A;RPS3A;DEK;YBX1;NDRG2;EEF1A1;TF;RPL36AL;RPL13;APOD;EZR;RPL18;RPS11;RPS24;RPS12;RPS23	23
Intensity_NM	fdr	Negative	HGF-MDAMB231	LINCS_L1000_Ligand_Perturbations_up	1	0.000106414	0.0102157	3.57521	32.7066	TFAP2B;PRKCI;HMGCS1;PRUNE2;MSMO1;YWHAZ;GLS;DKK3;MLLT11;TMEFF1;ETNK1;ENC1;GNAS;SLC38A2	14
Intensity_NM	fdr	Negative	SP1 (mouse)	TRANSFAC_and_JASPAR_PWMs	1	3.99343e-08	1.1541e-05	1.88031	32.033	ZFAND5;IRS2;ACTG1;GLS;NUDT11;BASP1;TUBB3;DPYSL2;GRB10;PIP4K2B;CAPN1;CCDC92;TMSB10;RAB2B;SH3GLB2;ATP6V1G1;SLC38A1;WSB2;FNDC3B;HPCAL1;PRKAR1B;CDC37;TCTA;PPIA;PFN2;ATP6V1A;TMEM63B;CTBP1;HSPA4L;MAZ;SLC41A3;OAZ1;PRKCZ;TMTC4;SNX3;UGCG;HRH3;ST3GAL4;AMZ2;CCDC32;SLC38A2;SOCS7;VAT1;SURF4;ARPC4;LNPEP;PARVB;FBXO30;SNAP91;MLLT11;GNB1;GNAS;MMS19;ACO2;GRSF1;CDK14;CPEB2;PAM;NFE2L1;ALK;ACHE;HSP90AB1;GDI1;KCNK9;KC…	107
Intensity_NM	fdr	Positive	SP3 (mouse)	TRANSFAC_and_JASPAR_PWMs	1	2.07349e-05	0.00545328	2.92131	31.5025	CDK18;HHATL;PAQR6;SDC4;B3GAT1;PLEKHB1;RPS6;CHRD;NR2F1;SLC1A3;AEBP1;MT3;DCN;DKK2;SIRT2;EEF1A1;GJA1;CARNS1;PLP1;CD38;TSPO;CRYAB;BCAS1	23
Intensity_NM	fdr	Both directions	FOXC1 (human)	TRANSFAC_and_JASPAR_PWMs	1	1.70176e-09	4.96913e-07	1.54871	31.2709	SCOC;GMFB;SERPINE2;RPL34;ABAT;GHITM;SPINT2;SLC4A4;GJA1;GPR176;CNST;DPYSL2;DPYSL3;HOMER3;PIP4K2B;VPS35;RPL37;CHGB;VPS18;PRKCI;ACOT7;WSB2;FNDC3B;HPCAL1;DKK2;DKK3;NUP93;PRKAR1B;RUFY3;SPARCL1;PLBD2;ANAPC13;CTBP1;OAZ1;CYB5R1;PPP3R1;CYB5R3;ST3GAL4;AMZ2;CADM3;NDFIP1;NR2F1;LNPEP;NETO2;NR2F2;MLLT11;ARL2BP;PKIA;FXYD1;FXYD6;PAM;ATG2B;GPI;SERPINA3;ARF1;WDR47;ARPC1A;PIGP;SNX10;LITAF;SLC6A2;C1QTNF4;TUBA1B;TUBA…	454
Intensity_NM	fdr	Positive	Metal Ion Binding (GO:0046872)	GO_Molecular_Function_2025	1	0.00010536	0.0186933	3.37105	30.8725	GSN;SPARC;S100A1;MT1X;S100B;MT3;MT2A;CALB1;CSRP1;SELENOP;ENPP2;SPARCL1;APOE;MASP1;MT1E	15
Intensity_NM	bonfP_gene	Both directions	28d DAPM	TG_GATES_2020	1	1.90929e-05	0.0183673	2.49355	27.0954	IFITM3;SPARC;AQP4;SNX10;NDRG2;PCDH19;ACTG1;GLS;HK1;CST3;LDHA;MT2A;ENC1;MBP;KIF3C;PTGDS;ATP6V1D;CD74;TSC22D4;LYNX1;ELOVL5;GPX3;ATP1B1;YWHAZ;DKK3;GFAP;PREPL;RUFY3;SELENOP;VDAC3;SPARCL1;CRYAB;NFE2L1	33
Intensity_NM	bonfP_gene	Both directions	MCF7 Cytosol Unclassified 30609389	SubCell_BarCode	1	2.79183e-05	0.00209387	2.27356	23.8411	IFITM3;IDI1;NDRG4;AHCYL1;ARPC1A;SNX10;KLC1;NDRG2;CNDP1;ACTG1;LDHA;YWHAQ;PPP2R1A;ERI3;MAPK1;KIF21A;MBP;ANKRD52;KIF1A;KIF3C;ATP6V1D;GLUL;YWHAG;VAT1;TSC22D4;ACOT7;TPI1;RANGAP1;YWHAZ;ACLY;PLCXD3;PREPL;DNAJA4;PITHD1;ETNK1;RUFY3;ATP6V1B2;PLP1;FGF13;EIF4G2	40
Intensity_NM	fdr	Positive	H322 Unclassified Unclassified 30609389	SubCell_BarCode	1	0.000519819	0.0358892	2.8781	21.7643	CD74;TAGLN;NR2F1;HBB;CLU;DCN;GFAP;TTN;CST3;GPRC5B;MARCKS;MT2A;CSRP1;C5ORF63;FTL	15
Intensity_NM	fdr	Both directions	CK1E	The_Kinase_Library_2024	1	3.06864e-05	0.00631296	1.88122	19.549	GPI;HBB;ADAR;IRS2;CCAR2;ACTG1;PREX1;GJA1;BASP1;DPYSL2;DPYSL3;CEP170B;TMEM108;NEFL;RIOK2;KIF1A;CAPN1;NEFH;DLGAP4;TSC22D4;ACOT7;EEF1A1;ACTA2;ITPKB;ACLY;EEF1A2;TFAM;PPIA;AHNAK;INSIG1;ADAM22;CRMP1;CRIP2;ATP1A1;ARPP19;ADD2;TTN;SNX3;DCAF15;CTIF;SDCBP;PGRMC2;NUP42;MAP6;SCAND1;PLEKHH1;SNCA;NHERF1;GOLM2;LYSMD2;ARPC5;SORBS1;EFR3B;GFAP;MARCKS;RETREG2	56
Intensity_NM	bonfP_gene	Both directions	H3K4me1 IMR90	Epigenomics_Roadmap_HM_ChIP-seq	1	0.000234097	0.0393308	1.84765	15.446	RAB3C;SNAP25;RNF11;AHCYL1;SPARC;GDI1;PLEKHB2;ARPC1A;CLU;GLS;SLC6A4;MAP1LC3B;MT2A;PAIP2B;TUBA1B;TUBA1A;TUBB3;FTH1;ENC1;NEFL;KIF21A;NEFM;KIF1A;PTGDS;GLUL;YWHAG;CHGB;TSC22D4;ATP6V0B;ACOT7;TPI1;ELOVL5;GPX3;RANGAP1;YWHAZ;ADRA2A;DKK3;ACLY;ATP6V1B2;VDAC3;CRYAB;SCG2;CNP;SDC4;SEZ6;ATP1A1;THY1;KLC1;NDRG2;PCDH19;GNG3;PDGFD;G3BP2;MAPK1;APOE;CLASP2;CD74;SYT1;AGT;SNAP91;PLCXD3;ETNK1;EIF4G2	63
Intensity_NM	fdr	Both directions	down G1-phase HeLa (Human) [18669648]	SILAC_Phosphoproteomics	1	0.00043376	0.0355683	1.60387	12.4188	GPI;WDR47;HSP90AB1;SH3KBP1;CLTC;ATP2A2;HSPB1;ADAR;IRS2;YBX1;BASP1;DPYSL2;PSMD2;KIF21A;TMSB10;TSC22D4;PRKCI;SLC38A1;MAP2K2;USP5;ABCC5;RPS6;STX7;RANGAP1;PGM2L1;VAV2;ACLY;DNAJC6;CDC37;SUB1;CANX;ERF;TERF2IP;NCOA7;PPIG;GAPDH;ABCB1;AHNAK;SHC1;CREM;SLC1A3;CRIP2;PBXIP1;NDRG2;SNX3;PGRMC1;PGRMC2;PGK1;MEF2D;SLC38A2;MAPK3;RABGAP1L;PTGES3;RPL23A;DEK;SORBS1;NAP1L4;MARCKS;FMNL2;OSTM1;SYNJ1;SERINC1;GRSF1;PLCD3;C…	67
Intensity_NM	bonfP_gene	Positive	Parkinson's disease DOID-14330 human GSE19587 sample 740	Disease_Perturbations_from_GEO_down	2	3.48958e-30	1.2737e-27	91.3338	6194.97	CD74;AHCYL1;SPARC;SDC4;RPS6;HBB;ATP1A2;HBA1;CLU;GFAP;MT2A;PAIP2B;RPS27;SCD;FTH1;PLP1;SPARCL1;MBP;PMP2;PTGDS;CRYAB	21
Intensity_NM	fdr	Positive	Parkinson's disease DOID-14330 human GSE19587 sample 1080	Disease_Perturbations_from_GEO_down	2	3.2835e-53	1.3528e-50	50.1535	6060.95	TAGLN;SPARC;SDC4;AHNAK;RPL34;PLEKHB1;SLC1A3;HBB;MT1X;MT2A;GJA1;MOBP;FTH1;SPP1;MBP;APOD;PTGDS;B2M;GPM6B;RPS12;ZCCHC24;PAQR6;RPS6;RPS3A;RPL23A;HBA1;S100B;GFAP;RHOB;EEF1A1;ACTA2;TF;GPRC5B;RPS27;SCD;APLNR;PMP22;PLP1;SPARCL1;PMP2;FGFR3;CRYAB;RPS24;FTL;RPS23	45
Intensity_NM	fdr	Positive	Astrocyte 2 CL0000127	Azimuth_Cell_Types_2021	2	9.24632e-11	4.48447e-09	197.639	4566.3	GJA1;SDC4;GJB6;SLC1A3;APOE;FGFR3	6
Intensity_NM	bonfP_gene	Positive	Senescence C0001792 human GSE1572 sample 408	Disease_Perturbations_from_GEO_up	2	1.21905e-27	4.4861e-25	67.5891	4188.61	TSC22D4;CNP;RPS6;HBB;ATP1A2;HBA1;AGT;QKI;GFAP;ITPKB;MT2A;TF;RPS27;PLP1;SPARCL1;MBP;APOE;PTGDS;CRYAB;GLUL;MT1E	21
Intensity_NM	bonfP_gene	Positive	Mouse Motor Cortex-cluster-Aqp4+ Gfap+ Astrocyte	Azimuth_2023	2	7.74395e-07	2.82168e-05	260.371	3663.73	AQP4;APOE;GFAP	3
Intensity_NM	bonfP_gene	Positive	PMC4259987 F2	PFOCR_Pathways_2023	2	2.69326e-11	1.85835e-08	147.466	3588.97	CST3;HBB;APOE;HBA1;CLU;AGT	6
Intensity_NM	bonfP_gene	Positive	Lung-myofibroblast Cell	Tabula_Sapiens	2	2.75057e-18	6.43633e-16	83.5535	3378.46	CST3;IFITM3;MT2A;RPS9;RPS27;FTH1;RPS6;PLP1;SPARCL1;APOE;PTGDS;CLU	12
Intensity_NM	bonfP_gene	Positive	Human brain (frontal cortex) 55 years vs 82 years GSE53890 aging:229	Aging_Perturbations_from_GEO_up	2	2.02553e-25	2.65345e-23	58.4878	3325.55	IFITM3;CD74;CNP;SDC4;HBB;AQP4;HBA1;AGT;CNDP1;ERMN;QKI;GFAP;PAIP2B;TF;SCD;PLP1;MALAT1;MBP;PMP2;CRYAB	20
Intensity_NM	fdr	Positive	Motor Cortex-cross-species cluster-Astrocyte 1	Azimuth_2023	2	6.1251e-09	5.54322e-07	163.804	3097.68	RASL12;GJA1;AQP4;FGFR3;AGT	5
Intensity_NM	fdr	Positive	Tongue-pericyte Cell	Tabula_Sapiens	2	4.02646e-29	9.44206e-27	41.6228	2721.38	IFITM3;TAGLN;SPARC;RPL34;ZFP36L1;CST3;MT2A;FTH1;RPL37;APOE;RPS11;RPL18;B2M;RPS9;GSN;TPM2;RPS6;NR2F2;EEF1A1;ACTA2;RPS27;SPARCL1;RPS24;FTL;RPS23	25
Intensity_NM	bonfP_gene	Positive	Oligodendrocyte CL0000128	Azimuth_Cell_Types_2021	2	1.65372e-06	2.64595e-05	185.959	2475.58	PLP1;MBP;QKI	3
Intensity_NM	bonfP_gene	Negative	PMC6581573 F2	PFOCR_Pathways_2023	2	5.51007e-09	4.96732e-06	119.526	2272.99	TH;DBH;SLC6A2;ADRA2A;SLC18A2	5
Intensity_NM	bonfP_gene	Positive	SOX8 human tf ARCHS4 coexpression	ARCHS4_TFs_Coexp	2	1.7938e-21	2.79956e-19	45.1975	2159.08	TSC22D4;AHCYL1;SPARC;CNP;TTYH1;AQP4;ATP1A2;NDRG2;CLU;QKI;GFAP;PLP1;SPARCL1;MBP;PMP2;APOE;PTGDS;CRYAB	18
Intensity_NM	bonfP_gene	Both directions	Mouse hippocampus 14 months vs 20 months GSE48911 aging:386	Aging_Perturbations_from_GEO_up	2	1.30024e-23	1.82684e-21	40.1311	2114.79	EIF4A2;SNAP25;NDRG4;ATP1B1;CLU;ACTG1;CST3;MORF4L1;TUBA1B;TUBA1A;FTH1;ENC1;PLP1;SPARCL1;MALAT1;MBP;APOE;PTGDS;GLUL;CHGB	20
Intensity_NM	fdr	Negative	Mouse hippocampus 3 months vs 16 months GDS2654 aging:63	Aging_Perturbations_from_GEO_down	2	1.87066e-67	2.67504e-65	13.6881	2103.13	EIF4A2;GHITM;CMIP;ARHGAP35;CAPNS1;TUBB3;PPP2R1A;BASP1;CFL1;KIFAP3;TMSB10;AP2M1;RAB2A;NSF;MAP2K4;ATP6V1G1;ACOT7;WSB2;MAPK8IP3;GABRG2;DKK3;MORF4L1;ACLY;PRKAR1B;RUFY3;MORF4L2;EEF1A2;SCG2;PFN2;MEG3;IDI1;RTN3;NDRG4;RTN1;HSPA4L;ATXN7L3B;THY1;RAP1GAP;SNX3;PPP3R1;UBC;G3BP2;PGK1;ATP6V1C1;RABGAP1L;UBE2B;SYT1;SNAP91;MLLT11;ARL2BP;PKIA;GNB2;SERINC1;CALM1;PAM;SNAP25;ARF1;RNF11;HSP90AB1;GDI1;PTPRN;ATP2A2;SNX10…	103
Intensity_NM	fdr	Positive	Parkinson's disease DOID-14330 human GSE7621 sample 941	Disease_Perturbations_from_GEO_up	2	3.97746e-41	1.64269e-38	21.9238	2039.47	AHCYL1;SPARC;SDC4;SERPINE2;TTYH1;RPL34;PLEKHB1;SLC1A2;MLC1;SLC1A3;AQP4;ATP1A2;DBI;MT1X;CLU;CNDP1;CST3;GJA1;CSRP1;PTPRZ1;ENPP2;APOD;APOE;PTGDS;RPL18;RPS11;GPM6B;ZCCHC24;HHATL;NTRK2;NR2F1;RPL23A;ATP1B2;SORBS1;S100B;MT3;AGT;ETNPPL;EEF1A1;GPRC5B;MARCKS;GJB6;PMP22;PMP2;CRYAB;FGFR3;RPS23	47
Intensity_NM	fdr	Positive	SOX8 human tf ARCHS4 coexpression	ARCHS4_TFs_Coexp	2	2.54661e-39	1.41017e-36	22.6609	2013.78	AHCYL1;SPARC;CNP;TTYH1;NCAN;PLEKHB1;MLC1;SLC1A3;AQP4;ATP1A2;NDRG2;CLU;SLC4A4;ENHO;NKAIN4;MOBP;CARNS1;MBP;APOE;PTGDS;GPM6B;ZCCHC24;CDK18;NTRK2;TSC22D4;PAQR6;KCNJ10;B3GAT1;ATP1B2;GPR37L1;S100B;MT3;QKI;ETNPPL;GFAP;HIPK2;GPRC5B;SLC25A18;FMNL2;PLP1;FAM181B;SPARCL1;PMP2;CRYAB	44
Intensity_NM	bonfP_gene	Both directions	PMC4075250 F5	PFOCR_Pathways_2023	2	5.05842e-11	7.34735e-08	83.5573	1980.93	TUBA1B;LDHA;TUBA1A;CNP;SYT1;MAPK1;MBP	7
Intensity_NM	fdr	Positive	TAB2-AS1	lncHUB_lncRNA_Co-Expression	2	1.88502e-25	1.40558e-22	34.6674	1973.64	TSC22D4;NTRK2;PAQR6;AHCYL1;KCNJ10;TTYH1;PLEKHB1;MLC1;SLC1A3;ATP1A2;NDRG2;ERMN;QKI;GABRG1;GFAP;ETNPPL;NKAIN4;GPRC5B;MOBP;PLP1;SPARCL1;PMP2;GPM6B	23
Intensity_NM	bonfP_gene	Positive	NTM-AS1	lncHUB_lncRNA_Co-Expression	2	2.17853e-14	4.82109e-12	61.7245	1941.7	TSC22D4;CNP;TTYH1;PLP1;MBP;NDRG2;CNDP1;ERMN;QKI;GFAP	10
Intensity_NM	bonfP_gene	Positive	isoflurane DB00753 rat GSE1779 sample 2771	Drug_Perturbations_from_GEO_down	2	1.23432e-18	4.19967e-16	46.2462	1907.01	RPS9;SPARC;CNP;ATP1A2;NDRG2;CLU;CST3;TF;SCD;PLP1;SPARCL1;MBP;APOE;CRYAB;GLUL	15
Intensity_NM	bonfP_gene	Positive	Mouse 356 Astro up	Allen_Brain_Atlas_10x_scRNA_2021	2	2.79714e-12	1.55241e-10	70.1737	1866.79	CST3;TTYH1;SPARCL1;ATP1A2;MALAT1;NDRG2;CLU;GLUL	8
Intensity_NM	fdr	Positive	Astrocyte Brain Human	CellMarker_2024	2	4.16695e-33	1.1855e-30	24.686	1840.54	SERPINA3;SLC1A2;SLC1A3;AQP4;ATP1A2;MT1X;NDRG2;TOB2;CLU;SLC4A4;ZFP36L1;CST3;GJA1;MT2A;FTH1;TSPO;APOE;PTGDS;GLUL;NTRK2;TSC22D4;PAQR6;ATP1B2;S100B;MT3;AGT;GFAP;RHOB;SLC25A18;GJB6;CHI3L1;SPARCL1;EZR;CRYAB;FGFR3	35
Intensity_NM	bonfP_gene	Positive	Astrocyte:Brain	CellMarker_Augmented_2021	2	7.30739e-17	1.04861e-14	49.3008	1831.77	TSC22D4;AQP4;NDRG2;CLU;AGT;GFAP;CST3;MT2A;FTH1;SPARCL1;APOE;CRYAB;GLUL	13
Intensity_NM	bonfP_gene	Negative	Mouse hippocampus 3 months vs 16 months GDS2654 aging:63	Aging_Perturbations_from_GEO_down	2	2.90084e-31	3.69857e-29	25.9937	1827.75	EIF4A2;IDI1;SNAP25;NDRG4;RNF11;GDI1;SNX10;THY1;UCHL1;PPP2R1A;TUBB3;G3BP2;MAPK1;NEFL;SPOCK1;KIF1A;ATP6V1C1;YWHAG;ATP6V0B;ACOT7;TPI1;PEG3;SYT1;RANGAP1;YWHAZ;SNAP91;DKK3;ACLY;MORF4L1;ETNK1;RUFY3;PAM;SCG2	33
Intensity_NM	bonfP_gene	Positive	Oligo L3-6 OPALIN ENPP6 - Brain	HuBMAP_ASCTplusB_augmented_2022	2	4.12754e-14	5.94365e-12	57.5905	1774.85	TF;PLP1;AQP4;MBP;NDRG2;PTGDS;CRYAB;CNDP1;ERMN;GFAP	10
Intensity_NM	fdr	Positive	Oligo L2-6 OPALIN MAP6D1 - Brain	HuBMAP_ASCTplusB_augmented_2022	2	4.9766e-24	1.33871e-21	32.9616	1768.63	CDK18;PAQR6;CNP;S100A1;PLEKHB1;ATP1A2;NDRG2;CNDP1;ERMN;QKI;HIPK2;TF;GPRC5B;SLC25A18;CARNS1;ENPP2;PLP1;MBP;GLUL;CRYAB;PLEKHH1;BCAS1	22
Intensity_NM	fdr	Positive	Rat frontalcortex 4 months vs 22 months GDS3939 aging:99	Aging_Perturbations_from_GEO_up	2	3.21098e-34	4.55959e-32	22.2815	1718.38	CNP;PLEKHB1;HBB;NDRG2;CST3;MT2A;CSRP1;MOBP;FTH1;ENPP2;APOD;MBP;APOE;PTGDS;RPL18;RPS11;B2M;GLUL;BCAS1;RPS12;CD74;GSN;PLLP;RPS6;RPS3A;HBA1;S100B;AGT;ERMN;GFAP;EEF1A1;TF;RPS27;PLP1;CHI3L1;SPARCL1;CRYAB;RPS23	38
Intensity_NM	fdr	Negative	TERF2IP human tf ARCHS4 coexpression	ARCHS4_TFs_Coexp	2	3.049e-54	2.54287e-51	13.8572	1707.55	SCOC;WDR47;RAB3A;GDI1;CELF4;ELAVL4;ELAVL2;TRO;UCHL1;MAP1LC3B;MAP1LC3A;TUBA1A;YWHAQ;PPP2R1A;BASP1;TUBB3;NEFL;KIF1A;KIFAP3;SULT4A1;SYBU;RAB2A;ACOT7;HSDL1;SYNGR3;TMEM130;PGM2L1;CLIP3;BSCL2;PREPL;TUBB2A;DNAJC6;RUFY3;MAPRE3;TAGLN3;PFN2;ATP6V1A;NAPB;RTN3;NDRG4;BEX1;ATL1;NRXN3;CEND1;CRMP1;KLC1;PRKCZ;GNG3;GNG2;SARAF;APBB1;KIF3C;ATP6V0E2;RAB6A;RAB6B;GRIA4;CDKN2D;MOAP1;CADM3;NDFIP1;SYT1;RHBDD2;NAP1L3;NMNAT…	81
Intensity_NM	bonfP_gene	Both directions	fluoxetine mus musculus gpl1261 gds2803 chdir up	Drug_Perturbations_from_GEO_2014	2	2.44547e-30	4.80127e-28	24.5209	1671.92	NAPB;NDRG4;SPARC;TTYH1;AQP4;ATP1A2;CLU;ACTG1;CST3;GNG3;MAP1LC3B;TUBA1B;UCHL1;TUBA1A;PPP2R1A;FTH1;NPY;HCFC1R1;NEFL;NEFM;ATP6V1D;ATP6V1C1;YWHAG;CHGB;LYNX1;ATP1B1;SNAP91;GFAP;MORF4L1;ATP6V1B2;SCG2;EIF4G2	32
Intensity_NM	fdr	Negative	d-serine 71077 rat GSE10748 sample 3390	Drug_Perturbations_from_GEO_up	2	1.17685e-59	5.3076e-57	12.2527	1662.56	GPI;ARF1;RAB3A;PLEKHB2;GDI1;PTPRN;CLTC;STMN3;TOMM20;PPP3CB;UCHL1;YWHAQ;DPYSL2;CFL1;NPTN;IDS;VPS35;TMSB10;CTSD;AP2M1;CHGB;SKP1;YWHAH;NSF;TPI1;SNRPN;TMEM178A;STX7;ATP6AP2;EPDR1;YWHAZ;GABRG2;PGM2L1;ITFG1;DKK3;MORF4L1;DNAJC6;MORF4L2;SUB1;CANX;VDAC3;ATP6V1B2;HPRT1;BCAT1;ATP6V0D1;GAPDH;ATP6V0C;PPIA;PFN2;SLC24A2;NAPA;ATP6V1A;PRPS1;NAPB;RTN3;USP14;BEX1;RTN1;HTRA1;ATXN7L3B;THY1;ATP1A1;OAZ1;PPP2CB;LDHA;GNG…	96
Intensity_NM	fdr	Both directions	Shank3 KD mouse GSE47150 sample 365	Gene_Perturbations_from_GEO_up	2	3.07145e-55	3.77328e-52	12.7892	1605.3	EIF4A2;SNAP25;RAB3A;SERPINE2;STMN3;DBI;CMIP;ACTG1;UCHL1;TUBA1B;MAP1LC3A;TUBA1A;YWHAQ;PPP2R1A;RPL36AL;BASP1;TUBB3;DPYSL2;FTH1;ENC1;CFL1;NPTN;RPS11;TMSB10;AP2M1;CHGB;YWHAH;ACOT7;TPI1;STX7;ATP6AP2;NME2;ATP1B1;DYNLL2;SDHB;YWHAZ;PGM2L1;EEF1A1;MORF4L1;TUBB2A;MORF4L2;EEF1A2;VDAC3;SPARCL1;ATP6V0D1;ATP6V0C;PPIA;GAPDH;PFN2;ATP6V1A;RTN3;NDRG4;BEX1;RTN1;RPL36A;CRMP1;OAZ1;UQCRH;HSPD1;SNX3;CST3;PSMB7;LDHA;PGRM…	88
Intensity_NM	bonfP_gene	Negative	Sod1 SOD1-G93A transgenic mouse GSE4390 sample 1767	Gene_Perturbations_from_GEO_down	2	1.40969e-27	1.52528e-24	25.0162	1546.66	EIF4A2;IDI1;SNAP25;NDRG4;RNF11;PLEKHB2;ATP1A1;ACTG1;PGRMC1;TUBA1B;UCHL1;TUBA1A;TUBB3;G3BP2;NEFL;SPOCK1;NEFM;KIF1A;ATP6V1C1;YWHAG;ACOT7;TPI1;SYT1;YWHAZ;SNAP91;MORF4L1;PREPL;RUFY3;CDS2	29
Intensity_NM	fdr	Both directions	Mouse hippocampus 3 months vs 16 months GDS2654 aging:63	Aging_Perturbations_from_GEO_down	2	2.30928e-62	3.30227e-60	10.8247	1536.28	EIF4A2;GHITM;CMIP;ARHGAP35;CAPNS1;TUBB3;PPP2R1A;BASP1;CFL1;PTGDS;KIFAP3;TMSB10;AP2M1;RAB2A;NSF;MAP2K4;ATP6V1G1;ACOT7;WSB2;MAPK8IP3;GABRG2;DKK3;CLDN5;MORF4L1;ACLY;PRKAR1B;RUFY3;MORF4L2;EEF1A2;SPARCL1;SCG2;PFN2;MEG3;IDI1;RTN3;NDRG4;RTN1;HSPA4L;ATXN7L3B;THY1;RAP1GAP;SNX3;PPP3R1;UBC;G3BP2;PGK1;ATP6V1C1;RABGAP1L;UBE2B;SYT1;MT3;SNAP91;MLLT11;ARL2BP;PKIA;GNB2;SERINC1;CALM1;PAM;SNAP25;ARF1;RNF11;HSP90AB1…	110
Intensity_NM	fdr	Positive	Astrocyte:Brain	CellMarker_Augmented_2021	2	8.42825e-28	2.44419e-25	24.4674	1525.32	SERPINA3;SLC1A2;MLC1;SLC1A3;AQP4;MT1X;NDRG2;TOB2;CLU;SLC4A4;ZFP36L1;CST3;MT2A;FTH1;APOE;GLUL;TSC22D4;NTRK2;PAQR6;ATP1B2;S100B;F3;AGT;GFAP;RHOB;SPARCL1;EZR;FGFR3;CRYAB	29
Intensity_NM	fdr	Negative	Nlgn1 KD mouse GSE47150 sample 362	Gene_Perturbations_from_GEO_up	2	5.82651e-49	7.14331e-46	13.3667	1484.56	EIF4A2;SNAP25;RAB3A;HSP90AB1;STMN3;ACTG1;UCHL1;TUBA1B;MAP1LC3A;TUBA1A;YWHAQ;PPP2R1A;BASP1;TUBB3;DPYSL2;DPYSL3;ENC1;CFL1;NPTN;TMSB10;AP2M1;CHGB;YWHAH;ACOT7;TPI1;ATP6AP2;NME2;ATP1B1;DYNLL2;SDHB;YWHAZ;PGM2L1;MORF4L1;TUBB2A;MORF4L2;EEF1A2;VDAC3;ATP6V0D1;ATP6V0C;PPIA;GAPDH;PFN2;ATP6V1A;RTN3;NDRG4;BEX1;RTN1;CRMP1;THY1;OAZ1;UQCRH;HSPD1;SNX3;PSMB7;LDHA;PGRMC1;GNG3;UBC;PGK1;ATP6V0E2;CCT5;SNCA;PRNP;NDFIP1;…	74
Intensity_NM	bonfP_gene	Positive	GPRC5B IDG GPCR ARCHS4 coexpression	ARCHS4_IDG_Coexp	2	4.08541e-18	2.20612e-16	36.428	1458.54	TSC22D4;CNP;AQP4;ATP1A2;NDRG2;CNDP1;ERMN;QKI;GFAP;PLP1;SPARCL1;MBP;PMP2;PTGDS;CRYAB;GLUL	16
Intensity_NM	fdr	Negative	Sod1 SOD1-G93A transgenic mouse GSE4390 sample 1767	Gene_Perturbations_from_GEO_down	2	1.62145e-52	1.98142e-49	12.1727	1451.61	EIF4A2;SNAP25;RNF11;PLEKHB2;ARL6IP1;CLTC;ZFAND5;RASGRF1;CELF4;ATP2A2;GHITM;ACTG1;UCHL1;TUBA1B;MAP1LC3A;TUBA1A;TUBB3;ARL6IP5;NPTN;NEFL;NEFM;KIF1A;NEFH;SULT4A1;AP2M1;YWHAG;YWHAH;NSF;ACOT7;TPI1;USP5;HMGCS1;HPCAL1;DYNLL2;YWHAZ;GABRG2;MORF4L1;PREPL;TUBB2A;PRKAR1B;RUFY3;MORF4L2;EEF1A2;VAMP1;BCAT1;PPIA;GAPDH;PFN2;MEG3;IDI1;RTN3;NDRG4;RTN1;HSPA4L;ATP1A1;HSD17B12;RAP1GAP;UGCG;MAPK9;PGRMC1;UBC;G3BP2;SPOCK1…	84
Intensity_NM	fdr	Both directions	cocaine 446220 human GSE54839 sample 2472	Drug_Perturbations_from_GEO_down	2	1.14035e-53	5.13729e-51	11.8399	1443.35	EIF4A2;RAB3C;SNAP25;GMFB;SPARC;GDI1;HBB;ATP2A2;MT1X;GHITM;ARHGAP44;GJA1;MAP1LC3B;TUBA1B;CNST;MAP1LC3A;CAPNS1;PPP2R1A;BASP1;TUBB3;HCFC1R1;NPTN;NEFL;NEFM;KIF1A;PTGDS;NEFH;BCAS1;YWHAH;ZCCHC24;TSC22D4;SH3GLB2;ATP6V1G1;ATP6V0B;PEG3;PLLP;EPDR1;ATP1B1;CLIP3;BSCL2;TUBB2A;VDAC3;ATP6V1B2;PMP2;ATP6V0D1;CRYAB;SCG2;GAPDH;MT1E;FTL;ANAPC13;RTN3;NDRG4;MAOA;WBP2;SLC1A2;HTRA1;THY1;ATP1A1;NDRG2;KLC1;OAZ1;RAP1GAP;CS…	89
Intensity_NM	bonfP_gene	Negative	Parkinson's disease DOID-14330 human GSE7621 sample 940	Disease_Perturbations_from_GEO_down	2	5.31468e-27	2.01692e-24	23.774	1438.31	NAPB;NDRG4;BEX1;ACTG1;HK1;GNG3;LDHA;PGRMC1;TUBA1B;UCHL1;TUBA1A;TUBB3;NEFL;KIF21A;SLC18A2;YWHAG;CHGB;VAT1;SYT4;SYT1;GPX3;TMEM255A;ATP1B1;SYNGR3;TH;ATP6V1B2;VDAC3;FGF13;SCG2	29
Intensity_NM	fdr	Both directions	Sod1 SOD1-G93A transgenic mouse GSE4390 sample 1767	Gene_Perturbations_from_GEO_down	2	8.56728e-57	1.05163e-53	11.1133	1434.72	EIF4A2;AHCYL1;PLEKHB2;ARL6IP1;ZFAND5;GHITM;ACTG1;GJA1;TUBB3;ARL6IP5;ENPP2;PTGDS;GLUL;AP2M1;NSF;ACOT7;USP5;HPCAL1;GABRG2;MORF4L1;PREPL;PRKAR1B;RUFY3;MORF4L2;EEF1A2;SPARCL1;PPIA;PFN2;MEG3;IDI1;RTN3;NDRG4;RTN1;HSPA4L;RAP1GAP;UGCG;MOBP;UBC;G3BP2;MBP;GPM6B;ATP6V1C1;PRNP;NDFIP1;SYT2;SYT1;NEK7;ARPC4;SNAP91;COPS6;CALM3;ACO2;CALM1;CALM2;CDS2;SNAP25;RNF11;CLTC;RASGRF1;CELF4;ATP2A2;UCHL1;TUBA1B;MAP1LC3A;TUB…	98
Intensity_NM	bonfP_gene	Positive	Abnormal Oligodendrocyte Morphology MP:0000953	MGI_Mammalian_Phenotype_Level_4_2024	2	2.7436e-07	0.000102473	93.5148	1412.9	PLP1;MBP;QKI;GFAP	4
Intensity_NM	bonfP_gene	Negative	fluoxetine mus musculus gpl1261 gds2803 chdir up	Drug_Perturbations_from_GEO_2014	2	6.45004e-24	1.12231e-21	26.3809	1408.69	NAPB;LYNX1;NDRG4;ATP1B1;SNAP91;ACTG1;MORF4L1;GNG3;MAP1LC3B;TUBA1B;UCHL1;TUBA1A;PPP2R1A;NPY;HCFC1R1;ATP6V1B2;NEFL;NEFM;ATP6V1D;SCG2;ATP6V1C1;EIF4G2;YWHAG;CHGB	24
Intensity_NM	bonfP_gene	Both directions	Spinal Cord Injury C0037929 rat GSE2599 sample 426	Disease_Perturbations_from_GEO_down	2	2.03918e-30	8.37083e-28	20.4335	1396.93	EIF4A2;IDI1;SNAP25;NDRG4;CNP;GDI1;HBB;ATP1A2;THY1;KLC1;NDRG2;MAP1LC3B;TUBA1B;UCHL1;TUBA1A;YWHAQ;PPP2R1A;NEFL;MBP;NEFM;ATP6V1D;GLUL;YWHAG;CHGB;ACOT7;TPI1;HBA1;ATP1B1;YWHAZ;ACLY;SCD;ATP6V1B2;PLP1;CRYAB;EIF4G2	35
Intensity_NM	fdr	Both directions	Bipolar Disorder C0005586 human GSE5389 sample 302	Disease_Perturbations_from_GEO_down	2	3.75035e-59	1.56952e-56	10.322	1388.62	EIF4A2;PLEKHB2;ARL6IP1;PLEKHB1;GHITM;BASP1;DPYSL2;ARL6IP5;ENPP2;PTGDS;KIFAP3;B2M;SYBU;SKP1;RAB2A;NSF;WSB2;ATP1B1;MORF4L1;PREPL;RUFY3;MORF4L2;SUB1;HPRT1;PPIA;ATP6V1A;NDRG4;BEX1;RTN1;HIGD1A;ARPP19;OAZ1;SNX3;SDCBP;LDHA;MOBP;G3BP2;PGK1;SARAF;MBP;SLC38A2;GPM6B;MOAP1;PRNP;NDFIP1;SYT1;DCLK1;SNAP91;MLLT11;REEP1;TF;RPS27;SYNJ1;RCAN2;GNB1;SERINC1;CALM1;FGF13;CALM2;EIF4G2;RPS24;SNAP25;WDR47;RNF11;HSP90AB1;G…	107
Intensity_NM	bonfP_gene	Positive	Astrocyte Embryonic Prefrontal Cortex Human	CellMarker_2024	2	1.68089e-18	2.25239e-16	33.7681	1382.03	IFITM3;TSC22D4;TTYH1;AQP4;ATP1A2;NDRG2;CLU;AGT;QKI;GFAP;CST3;MT2A;SCD;SPARCL1;APOE;GLUL;MT1E	17
Intensity_NM	bonfP_gene	Both directions	Sod1 SOD1-G93A transgenic mouse GSE4390 sample 1767	Gene_Perturbations_from_GEO_down	2	4.94986e-30	5.73194e-27	19.853	1339.64	EIF4A2;IDI1;SNAP25;NDRG4;RNF11;AHCYL1;PLEKHB2;ATP1A1;ACTG1;PGRMC1;TUBA1B;UCHL1;TUBA1A;TUBB3;G3BP2;NEFL;SPOCK1;MBP;NEFM;KIF1A;PTGDS;GLUL;ATP6V1C1;YWHAG;ACOT7;TPI1;SYT1;YWHAZ;SNAP91;MORF4L1;PREPL;RUFY3;PLP1;SPARCL1;CDS2	35
Intensity_NM	bonfP_gene	Negative	LINC01795	lncHUB_lncRNA_Co-Expression	2	1.39033e-16	5.7374e-14	35.9212	1311.55	RAB3C;SYT4;DBH;SYNGR3;ARHGAP36;SLC6A2;DKK3;PLCXD3;UCHL1;TH;NPY;SCG2;PAM;CHGB	14
Intensity_NM	bonfP_gene	Positive	Mouse spinal cord 6 months vs 30 months GDS1280 aging:3	Aging_Perturbations_from_GEO_down	2	8.87082e-15	1.0778e-12	40.3079	1304.2	CNP;FTH1;PLP1;SPARCL1;ATP1A2;MBP;HBA1;NDRG2;PTGDS;GLUL;AGT;GFAP	12
Intensity_NM	fdr	Both directions	d-serine 71077 rat GSE10748 sample 3387	Drug_Perturbations_from_GEO_up	2	2.24753e-57	1.01701e-54	9.94356	1297.01	SCOC;RAB3A;CMAS;PLEKHB2;STMN3;MSMO1;GHITM;CLU;TOMM20;ACTG1;PPP2R1A;CFL1;ARL6IP5;VPS35;PTGDS;RPS11;TMSB10;GLUL;AP2M1;SKP1;RAB2A;NSF;SNRPN;SLC6A15;RPS6;EPDR1;SDHB;EEF1A1;MORF4L1;PREPL;PRKAR1B;MORF4L2;CDC37;SUB1;EEF1A2;VDAC3;TAGLN3;ATP6V0D1;PPIA;PFN2;ATP6V1A;RTN3;NDRG4;SLC1A3;THY1;ARPP19;OAZ1;UQCRH;SDCBP;LDHA;G3BP2;PGK1;SARAF;APOE;RAB6A;NDUFV2;RAB6B;ATP6V1C1;PRNP;SYT1;ARPC5;DCLK1;SNAP91;COPS6;PLCXD3…	106
Intensity_NM	fdr	Both directions	MEF2A KD MOUSE GSE47150 CREEDSID GENE 367 UP	TF_Perturbations_Followed_by_Expression	2	1.2667e-50	1.23883e-47	11.2702	1294.87	EIF4A2;ERO1A;SNAP25;RAB3A;HSP90AB1;SERPINE2;STMN3;DBI;ACTG1;MT2A;UCHL1;TUBA1B;MAP1LC3A;TUBA1A;YWHAQ;PPP2R1A;RPL36AL;BASP1;TUBB3;DPYSL2;FTH1;ENC1;CFL1;NPTN;RPS11;TMSB10;AP2M1;CHGB;YWHAH;ACOT7;TPI1;ATP6AP2;NME2;ATP1B1;SDHB;EEF1A1;MORF4L1;TUBB2A;MORF4L2;EEF1A2;VDAC3;SPARCL1;ATP6V0D1;ATP6V0C;PPIA;GAPDH;PFN2;ATP6V1A;RTN3;NDRG4;BEX1;RTN1;RPL36A;CRMP1;THY1;OAZ1;UQCRH;HSPD1;SNX3;CST3;PSMB7;LDHA;PGRMC1;GN…	86
Intensity_NM	fdr	Negative	Bipolar Disorder C0005586 human GSE5389 sample 302	Disease_Perturbations_from_GEO_down	2	4.30985e-52	1.39008e-49	10.8795	1286.76	EIF4A2;SNAP25;WDR47;RNF11;HSP90AB1;PLEKHB2;ARL6IP1;GDI1;ELAVL4;ATP2A2;GHITM;TUBA1A;YWHAQ;CHL1;BASP1;DPYSL2;ENC1;ARL6IP5;NPTN;NEFL;NEFM;KIFAP3;NEFH;SYBU;SKP1;RAB2A;NSF;WSB2;PEG3;DYNLT3;LANCL1;ATP6AP2;ATP1B1;YWHAZ;DNM3;MORF4L1;PREPL;DNAJC6;RUFY3;MORF4L2;SUB1;ATP6V1B2;HPRT1;PPIA;ATP6V1A;NDRG4;OAT;BEX1;RTN1;ATP1A1;HIGD1A;ARPP19;OAZ1;SNX3;SDCBP;LDHA;G3BP2;PGK1;SARAF;SPOCK1;ATP6V0E2;SLC38A2;CAP2;SNCA;C…	89
Intensity_NM	bonfP_gene	Positive	Donepezil Up	LINCS_L1000_Chem_Pert_Consensus_Sigs	2	3.60288e-16	1.76181e-12	35.9792	1279.41	SPARC;HBB;CLU;AGT;GFAP;CST3;MT2A;TF;FTH1;PLP1;PMP2;PTGDS;GLUL;MT1E	14
Intensity_NM	fdr	Negative	LINC02857	lncHUB_lncRNA_Co-Expression	2	2.80314e-29	3.87674e-26	19.3422	1271.63	SLC24A2;RAB3C;NAPB;CHRNA3;NDRG4;DDC;BEX1;PTPRN;CELF4;ELAVL4;DBH;UCHL1;SPOCK3;MAP6;IDS;KIF1A;CHGB;CHGA;SYT4;SYNGR3;TMEM130;GABRG2;PHOX2B;NAP1L5;DKK3;BSCL2;PLCXD3;TH;B4GAT1;NSG2;TERF2IP;MAPRE3;TAGLN3;CALM1;SCG2;CYB561	36
Intensity_NM	bonfP_gene	Positive	MECP2 MUT HUMAN GSE6955 CREEDSID GENE 2473 UP	TF_Perturbations_Followed_by_Expression	2	4.63841e-18	3.62956e-15	31.6635	1263.76	TSC22D4;RPS9;AHCYL1;SDC4;RPS6;HBB;ATP1A2;HBA1;CLU;AGT;GFAP;CST3;RPS27;APOE;PTGDS;GLUL;MT1E	17
Intensity_NM	fdr	Negative	Dehydration C0011175 rat GSE3110 sample 443	Disease_Perturbations_from_GEO_up	2	3.34051e-47	1.39633e-44	11.6017	1241.56	ALK;SNAP25;CMAS;PLEKHB2;PTPRN;CLTC;SLC7A14;STMN3;TOMM20;UCHL1;MAP1LC3A;TUBB3;HCFC1R1;CFL1;AP1S2;NPTN;CTSD;AP2M1;YWHAG;ATP6V0B;ACOT7;USP5;TMEM178A;NME2;ATP1B1;TMEM130;YWHAZ;BSCL2;TUBB2A;PRKAR1B;MORF4L2;VDAC3;ATP6V1B2;TCTA;ATP6V0D1;BCAT1;ATP6V0C;SCG2;GAPDH;PLBD2;ARL8A;PSMD10;USP14;BEX1;RTN1;INSIG1;PRUNE2;HTRA1;CEND1;HSD17B12;PPP2CB;LDHA;GNG3;SARAF;ATP6V0E2;ATP6V1C1;NPDC1;DYNC1H1;PRNP;PCDH8;ARPC5;TU…	77
Intensity_NM	fdr	Positive	letrozole homo sapiens gpl96 gse5462 chdir up	Drug_Perturbations_from_GEO_2014	2	4.21936e-19	1.27636e-16	28.7416	1216.04	SPARC;GSN;RPL34;HBB;DBI;RPS3A;HBA2;RPL23A;HBA1;DCN;EEF1A1;SFRP4;SPARCL1;RPL13;APOD;B2M;GLUL;FTL	18
Intensity_NM	bonfP_gene	Both directions	2,3,7,8-tetrachlorodibenzo-p-dioxin 10852289 rat GSE48100 sample 3111	Drug_Perturbations_from_GEO_up	2	6.80691e-27	2.95079e-24	19.689	1186.3	NDRG4;SPARC;GDI1;PLEKHB2;TTYH1;HBB;ATP1A2;THY1;NDRG2;CLU;LDHA;MAP1LC3B;TUBA1B;UCHL1;TUBB3;FTH1;SARAF;KIF3C;CLASP2;RPS9;TPI1;SYT1;GPX3;RPS6;HBA1;ATP1B1;AGT;RPS27;SCD;ATP6V1B2;VDAC3	31
Intensity_NM	bonfP_gene	Both directions	phenytoin DB00252 rat GSE2880 sample 3291	Drug_Perturbations_from_GEO_down	2	1.01366e-28	4.32835e-26	17.996	1160	IDI1;SNAP25;AHCYL1;CNP;GDI1;PLEKHB2;SDC4;AQP4;ATP1A2;ATP1A1;ACTG1;CST3;GNG3;YWHAQ;PPP2R1A;FTH1;NEFL;SARAF;APOE;ATP6V1D;GLUL;CLASP2;CD74;SYT4;HBA1;ATP1B1;YWHAZ;AGT;ERMN;GFAP;MORF4L1;TF;SCD;FGF13;CRYAB	35
Intensity_NM	fdr	Negative	Mouse brain 4 months vs 22 months GDS1311 aging:67	Aging_Perturbations_from_GEO_up	2	1.03747e-47	1.48358e-45	10.6503	1152.2	EIF4A2;SCOC;ARF1;RAB3A;HSP90AB1;PLEKHB2;ARL6IP1;CLSTN3;RASGRF1;HSPB1;GHITM;ACTG1;PSMD8;MAP1LC3B;YWHAQ;DPYSL2;NPTN;KIF1A;CTSD;SULT4A1;AP2M1;SYBU;YWHAG;YWHAH;NSF;SH3GLB2;TPI1;STX7;LANCL1;ATP6AP2;HPCAL1;YWHAZ;DKK3;CLIP3;MORF4L1;PREPL;PRKAR1B;CANX;EEF1A2;ATP6V1B2;TAGLN3;ATP6V0D1;ATP6V0C;ATP6V1A;RTN3;RTN1;CTBP1;WBP2;ATL1;HTRA1;PDXP;RAP1GAP;PSMB7;SDCBP;PPP3R1;LDHA;PGRMC1;SARAF;APBB1;PAIP2;ATP6V0E2;ATP6…	82
Intensity_NM	bonfP_gene	Positive	GRN deficiency (mutation) human GSE13162 sample 1719	Gene_Perturbations_from_GEO_up	2	2.27469e-16	2.23374e-13	31.8245	1146.3	CD74;SPARC;SDC4;TTYH1;AQP4;ATP1A2;AGT;QKI;GFAP;ITPKB;MT2A;TF;SCD;PMP2;MT1E	15
Intensity_NM	bonfP_gene	Both directions	Mouse hippocampus 3 months vs 16 months GDS2654 aging:63	Aging_Perturbations_from_GEO_down	2	4.38367e-29	6.0933e-27	17.545	1145.64	EIF4A2;IDI1;SNAP25;NDRG4;RNF11;GDI1;SNX10;THY1;UCHL1;PPP2R1A;TUBB3;G3BP2;MAPK1;NEFL;SPOCK1;KIF1A;PTGDS;ATP6V1C1;YWHAG;ATP6V0B;ACOT7;TPI1;PEG3;SYT1;RANGAP1;YWHAZ;SNAP91;DKK3;ACLY;MORF4L1;ETNK1;RUFY3;PLP1;SPARCL1;PAM;SCG2	36
Intensity_NM	bonfP_gene	Both directions	Chrna4 KO mouse GSE6614 sample 1725	Gene_Perturbations_from_GEO_up	2	1.49376e-27	1.1736e-24	18.3843	1135.57	EIF4A2;SNAP25;NDRG4;AHCYL1;SPARC;GDI1;PLEKHB2;NDRG2;ACTG1;TPGS2;CST3;LDHA;MAP1LC3B;TUBA1B;UCHL1;TUBA1A;PPP2R1A;FTH1;NPY;PTGDS;GLUL;ATP6V1C1;ATP6V0B;ACOT7;TPI1;SYT1;RPS6;AGT;DKK3;MORF4L1;SPARCL1;SCG2;SLC25A11	33
Intensity_NM	fdr	Positive	Plagl2 OE mouse GSE21143 sample 2546	Gene_Perturbations_from_GEO_down	2	8.71746e-24	1.03128e-20	21.2112	1126.24	IFITM3;SPARC;SDC4;SERPINE2;PLEKHB1;MLC1;AQP4;ATP1A2;NDRG2;ZFP36L1;CST3;GJA1;CSRP1;GPM6B;TSC22D4;RPL23A;ATP1B2;MT3;AGT;GFAP;RHOB;EEF1A1;FXYD1;SPARCL1;CRYAB;RPS23	26
Intensity_NM	bonfP_gene	Negative	d-serine 71077 rat GSE10748 sample 3389	Drug_Perturbations_from_GEO_up	2	1.44444e-24	5.87889e-22	20.462	1123.25	NDRG4;GDI1;PLEKHB2;THY1;ACTG1;LDHA;MAP1LC3B;UCHL1;YWHAQ;PPP2R1A;ENC1;G3BP2;SARAF;ATP6V1C1;SYT4;TPI1;SYT1;SYNGR3;YWHAZ;SNAP91;DKK3;MORF4L1;PREPL;ATP6V1B2;VDAC3;FGF13;SCG2;SLC25A11	28
Intensity_NM	fdr	Positive	FOXO1 KO MOUSE GSE18308 CREEDSID GENE 1168 UP	TF_Perturbations_Followed_by_Expression	2	1.77179e-26	1.67966e-23	18.7809	1113.62	CNP;NCAN;RPL34;RPL36A;SLC1A3;ATP1A2;DBI;NDRG2;ZFP36L1;CST3;MT2A;PTPRZ1;ITGB8;RPL13;MBP;APOE;PTGDS;GLUL;BCAS1;RPS9;S100A1;RPL23A;ATP1B2;MT3;SIRT2;MARCKS;SLC25A18;SELENOP;PLP1;RPS24;RPS23	31
Intensity_NM	fdr	Both directions	multiple sclerosis DOID-2377 human GSE38010 sample 738	Disease_Perturbations_from_GEO_up	2	5.9624e-47	2.49825e-44	10.4412	1111.32	EIF4A2;SNAP25;WDR47;RNF11;ARL6IP1;CLTC;CELF4;ELAVL4;STMN3;ABAT;SNX10;TOMM20;CXCL14;ELAVL2;MT2A;PPP3CB;UCHL1;CHL1;BASP1;TUBB3;ENC1;NPTN;NEFL;NEFM;TMSB10;AP2M1;SYBU;YWHAG;NSF;WSB2;PEG3;TMEM178A;DYNLT3;HPCAL1;ATP1B1;SYNGR3;TMEM130;YWHAZ;GABRG2;DKK3;BSCL2;SNPH;SUB1;EEF1A2;VDAC3;SPARCL1;TERF2IP;TAGLN3;HPRT1;MEG3;NAPB;BEX1;RTN1;ATL1;SLC1A2;SLC1A3;PDXP;THY1;ATP1A1;PRKCZ;HIF1A;UQCRH;LDHA;GNG3;CAP2;CHGA;S…	83
Intensity_NM	fdr	Both directions	Mouse hippocampus 9 months vs 14 months GSE48911 aging:390	Aging_Perturbations_from_GEO_up	2	1.74867e-55	2.5006e-53	8.78009	1107.02	SCOC;AHCYL1;SPARC;ARL6IP1;GHITM;TOMM20;CMIP;GJA1;ARL6IP5;ENPP2;B2M;AP2M1;RAB2A;GPR37L1;ATP1B2;DKK3;CLIP3;PRKAR1B;MORF4L2;EEF1A2;VDAC3;ATP6V0D1;SCG2;ARL8A;ATP6V1A;RTN3;BEX1;RTN1;CEND1;KLC1;NDRG2;UQCRH;LDHA;RAB6A;RAB6B;ATP6V1D;ATP6V1C1;SYT4;NDFIP1;ARPC4;MT3;ARL2BP;RHEB;DLG4;PKIA;GNB2;SERINC1;CALM3;ACO2;CALM1;FGF13;EIF4G2;ARF1;HSP90AB1;PTPRN;ARPC1A;CLTC;CELF4;HK1;MAP1LC3A;CSRP1;YWHAQ;CEP170B;NPTN;NE…	111
Intensity_NM	bonfP_gene	Negative	Nlgn1 KD mouse GSE47150 sample 362	Gene_Perturbations_from_GEO_up	2	1.27638e-21	1.02005e-18	22.513	1083.11	EIF4A2;SNAP25;NDRG4;ACOT7;BEX1;TPI1;THY1;ATP1B1;YWHAZ;ACTG1;MORF4L1;GNG3;LDHA;PGRMC1;TUBA1B;UCHL1;TUBA1A;YWHAQ;PPP2R1A;TUBB3;ENC1;VDAC3;CHGB	23
Intensity_NM	fdr	Both directions	fluoxetine mus musculus gds2803 chdir up	Drug_Perturbations_from_GEO_2014	2	2.2484e-43	3.72672e-41	10.9933	1079.55	SPARC;RPL34;AQP4;DBI;CLU;ACTG1;GJA1;UCHL1;MAP1LC3B;TUBA1B;MAP1LC3A;TUBA1A;PPP2R1A;CHL1;BASP1;FTH1;HCFC1R1;CFL1;NEFL;ITGB8;NEFM;B2M;YWHAG;CHGB;BCAS1;YWHAH;NSF;LYNX1;HMGCS1;DYNLT3;ATP6AP2;ATP1B2;ATP1B1;RHOB;EEF1A1;MORF4L1;TUBB2A;PRKAR1B;MORF4L2;ATP6V1B2;TAGLN3;ATP6V0C;PPIA;SCG2;GAPDH;PFN2;ATP6V1A;NAPB;RTN3;NDRG4;TTYH1;SLC1A2;ATP1A2;SNX3;CST3;GNG3;NPY;PENK;UBC;PGK1;ATP6V1D;ATP6V1C1;SNCA;PRNP;PCDH8;D…	74
Intensity_NM	fdr	Positive	PMC4259987 F2	PFOCR_Pathways_2023	2	1.04899e-10	1.41613e-07	46.9808	1079.53	CST3;GSN;HBB;APOD;APOE;HBA1;CLU;AGT	8
Intensity_NM	fdr	Negative	fluoxetine mus musculus gpl1261 gse35763 chdir up	Drug_Perturbations_from_GEO_2014	2	7.66549e-40	2.49895e-37	11.9846	1079.41	ARF1;RAB3A;HSP90AB1;RASGRF1;STMN3;ATP2A2;ACTG1;PPP3CB;UCHL1;TUBA1B;MAP1LC3A;TUBA1A;PPP2R1A;BASP1;ENC1;CFL1;VPS35;TMSB10;AP2M1;YWHAH;NSF;TPI1;SNRPN;LANCL1;NME2;ATP1B1;SDHB;MORF4L1;PRKAR1B;EEF1A2;ATP6V1B2;ATP6V0D1;ATP6V0C;PPIA;GAPDH;PFN2;NAPB;NDRG4;BEX1;CTBP1;THY1;ATP1A1;ARPP19;PPP3R1;PGRMC1;POLR2B;UBC;PGK1;RAB6A;NDUFV2;RAB6B;ATP6V1D;SNCA;PRNP;NDFIP1;SYT1;DCLK1;MLLT11;NSG2;SYNJ1;GNAS;CALM2;RNF187	63
Intensity_NM	fdr	Both directions	ZNF25 human tf ARCHS4 coexpression	ARCHS4_TFs_Coexp	2	4.55788e-46	3.82406e-43	10.3007	1075.41	RAB3C;SNAP25;WDR47;RAB3A;ZFAND5;ELAVL4;ELAVL2;TRO;PPP3CB;UCHL1;TUBA1A;CHL1;TUBB3;DPYSL2;ENC1;IDS;NEFL;KIF1A;KIFAP3;SULT4A1;SYBU;RAB2A;HSDL1;TMEM178B;TMEM178A;TMEM130;GABRG2;PGM2L1;CLIP3;BSCL2;DNM3;PREPL;TUBB2A;SNPH;DNAJC6;TERF2IP;MAPRE3;TAGLN3;NAPB;RTN3;NDRG4;BEX1;RTN1;ATL1;ADAM22;NRXN3;CRMP1;KLC1;PRKCZ;HSPA13;GNG3;GNG2;SARAF;APBB1;KIF3C;ATP6V0E2;RAB6A;RAB6B;LONRF2;CLASP2;MOAP1;CADM3;NDFIP1;SYT1;…	82
Intensity_NM	bonfP_gene	Positive	Htt Mutation mouse GSE3621 sample 2928	Gene_Perturbations_from_GEO_down	2	4.73538e-16	4.3755e-13	30.1919	1065.36	AHCYL1;SPARC;TTYH1;AQP4;ATP1A2;NDRG2;CLU;AGT;CST3;FTH1;PLP1;SPARCL1;MBP;APOE;GLUL	15
Intensity_NM	bonfP_gene	Positive	SOWAHC Down	LINCS_L1000_CRISPR_KO_Consensus_Sigs	2	1.06559e-14	4.99763e-11	32.6578	1050.69	SPARC;HBB;AQP4;ATP1A2;CLU;AGT;CST3;MT2A;SELENOP;SPARCL1;PMP2;GLUL;MT1E	13
Intensity_NM	fdr	Negative	MEF2A KD MOUSE GSE47150 CREEDSID GENE 367 UP	TF_Perturbations_Followed_by_Expression	2	1.0851e-41	1.06015e-38	11.1389	1050.67	EIF4A2;ERO1A;SNAP25;RAB3A;HSP90AB1;STMN3;ACTG1;UCHL1;TUBA1B;MAP1LC3A;TUBA1A;YWHAQ;PPP2R1A;BASP1;TUBB3;DPYSL2;ENC1;CFL1;NPTN;TMSB10;AP2M1;CHGB;YWHAH;ACOT7;TPI1;ATP6AP2;NME2;ATP1B1;SDHB;MORF4L1;TUBB2A;MORF4L2;EEF1A2;VDAC3;ATP6V0D1;ATP6V0C;PPIA;GAPDH;PFN2;ATP6V1A;RTN3;NDRG4;BEX1;RTN1;CRMP1;THY1;OAZ1;UQCRH;HSPD1;SNX3;PSMB7;LDHA;PGRMC1;GNG3;UBC;PGK1;ATP6V0E2;CCT5;SNCA;PRNP;NDFIP1;PTGES3;NSG2;RHEB;GNB2…	69
Intensity_NM	fdr	Positive	MECP2 heterozygous de novo RTT mutations human GSE6955 sample 2473	Gene_Perturbations_from_GEO_up	2	3.35332e-30	4.03405e-27	15.2943	1037.99	AHCYL1;SDC4;NCAN;RPL36A;HBB;MLC1;SLC1A3;ATP1A2;YBX1;CLU;CST3;GJA1;CSRP1;PTPRZ1;RPL13;APOE;PTGDS;RPL18;RPS11;GLUL;GPM6B;NTRK2;TSC22D4;RPS9;RPS6;RPL23A;RPS3A;ATP1B2;HBA1;MT3;AGT;GFAP;GPRC5B;RPS27;FXYD1;EZR;FGFR3;RPS24;MT1E;RPS23	40
Intensity_NM	bonfP_gene	Both directions	Huntington's disease DOID-12858 human GSE3248 sample 724	Disease_Perturbations_from_GEO_up	2	4.93107e-24	1.77058e-21	18.7085	1004.02	EIF4A2;NDRG4;GDI1;PLEKHB2;SEZ6;AQP4;ATP1A2;CLU;ACTG1;HK1;CST3;GNG3;PGRMC1;TUBA1B;UCHL1;TUBA1A;SPOCK1;MBP;APOE;PTGDS;ATP6V1D;YWHAG;PEG3;RPS6;PREPL;RUFY3;ATP6V1B2;PLP1	28
Intensity_NM	bonfP_gene	Both directions	NFIA DEFICIENCY MOUSE GSE4623 CREEDSID GENE 667 DOWN	TF_Perturbations_Followed_by_Expression	2	1.61705e-25	1.52003e-22	17.5272	1000.52	EIF4A2;SNAP25;NDRG4;AHCYL1;SPARC;ATP1A2;THY1;NDRG2;CLU;CST3;MAP1LC3B;MT2A;FTH1;NEFL;MBP;NEFM;APOE;ATP6V1D;CHGB;TSC22D4;TPI1;SYT1;ELOVL5;YWHAZ;AGT;GFAP;PREPL;PLP1;SPARCL1;SCG2;NFE2L1	31
Intensity_NM	fdr	Positive	GPRC5B IDG GPCR ARCHS4 coexpression	ARCHS4_IDG_Coexp	2	1.91813e-27	2.1575e-25	16.0205	985.555	CNP;SLC1A2;AQP4;ATP1A2;NDRG2;CNDP1;ENHO;MOBP;CARNS1;MBP;PTGDS;GLUL;PLEKHH1;GPM6B;ZCCHC24;CDK18;TSC22D4;PAQR6;KCNJ10;B3GAT1;ATP1B2;GPR37L1;S100B;MT3;ERMN;QKI;ETNPPL;GFAP;HIPK2;SLC25A18;FMNL2;PLP1;SPARCL1;PMP2;CRYAB	35
Intensity_NM	bonfP_gene	Negative	17P13 3 YWHAE Copy Number Variation WP5376	WikiPathways_2024_Human	2	8.41527e-08	1.30016e-05	59.7368	973.151	YWHAQ;TH;DBH;YWHAZ;YWHAG	5
Intensity_NM	fdr	Positive	phenytoin DB00252 rat GSE2880 sample 3291	Drug_Perturbations_from_GEO_down	2	4.0904e-29	1.80591e-26	14.861	971.407	AHCYL1;CNP;SDC4;PLEKHB1;MLC1;AQP4;ATP1A2;LITAF;SLC4A4;CST3;GJA1;CALB1;CSRP1;FTH1;CTNNA1;APOD;APOE;B2M;GLUL;PLEKHH1;CD74;PAQR6;GSN;PLLP;ATP1B2;GPR37L1;HBA1;S100B;AGT;ERMN;SIRT2;GFAP;HIPK2;RHOB;GPRC5B;TF;SCD;PMP22;CRYAB	39
Intensity_NM	bonfP_gene	Positive	acrylamide 6579 rat GSE29004 sample 3110	Drug_Perturbations_from_GEO_up	2	5.53666e-15	2.07902e-12	29.1648	957.403	CD74;TTYH1;HBB;AQP4;NDRG2;CLU;AGT;ERMN;GFAP;CST3;TF;SPARCL1;PTGDS;GLUL	14
Intensity_NM	fdr	Positive	Rat femur 6 weeks vs 26 weeks GDS509 aging:257	Aging_Perturbations_from_GEO_down	2	4.49831e-23	6.34262e-21	18.2144	937.237	TAGLN;SPARC;SERPINE2;SH3KBP1;HBB;PTTG1IP;CXCL14;CST3;CSRP1;FTH1;SPP1;APOE;RPL37;B2M;RPS12;CD74;RPS6;HBA1;MT3;DCN;RHOB;ACTA2;EEF1A1;TF;SPARCL1;RPS24;RPS23	27
Intensity_NM	fdr	Negative	FXYD7 IDG ionchannel ARCHS4 coexpression	ARCHS4_IDG_Coexp	2	1.42958e-39	2.40884e-37	10.3972	929.957	ACHE;SNAP25;RAB3A;GDI1;KCNK9;STMN3;CMIP;UCHL1;MFSD6;MAP1LC3A;NCS1;NEFL;KIF21A;NEFM;KIF1A;CCDC92;NEFH;SULT4A1;YWHAG;YWHAH;LYNX1;PIANP;SYNGR3;DYNLL2;TMEM130;CLIP3;BSCL2;PRKAR1B;SNPH;VAMP1;MAPRE3;NAPB;RTN3;NDRG4;RTN1;WBP2;ATL1;CEND1;PDXP;THY1;KLC1;CTIF;SYNGR1;SV2C;INPP5F;HRH3;ADAM23;SPOCK1;SNCG;APBB1;KIF3C;ATP6V0E2;RAB6B;VAT1L;PRNP;CADM3;SYT2;SYT1;TUBB4A;DCLK1;SNAP91;GRIN1;B4GAT1;DLG4;RCAN2;REEP2;CA…	68
Intensity_NM	bonfP_gene	Positive	LJP005 HCC515 24H-WZ-3105-0.12	LINCS_L1000_Chem_Pert_up	2	4.58512e-12	3.39138e-08	34.6731	905.251	CST3;TF;SPARC;PLP1;HBB;SPARCL1;CLU;CRYAB;GLUL;MT1E	10
Intensity_NM	bonfP_gene	Negative	MEF2A KD MOUSE GSE47150 CREEDSID GENE 367 UP	TF_Perturbations_Followed_by_Expression	2	9.57781e-20	7.75524e-17	19.9013	871.522	EIF4A2;SNAP25;NDRG4;ACOT7;BEX1;TPI1;THY1;ATP1B1;ACTG1;MORF4L1;GNG3;LDHA;PGRMC1;TUBA1B;UCHL1;TUBA1A;YWHAQ;PPP2R1A;TUBB3;ENC1;VDAC3;CHGB	22
Intensity_NM	bonfP_gene	Negative	Lipopolysaccharide 11970143 mouse GSE367 sample 3656	Drug_Perturbations_from_GEO_down	2	3.64766e-19	1.4463e-16	20.382	865.319	NDRG4;GDI1;PLEKHB2;THY1;ACTG1;GNG3;PREPL;TUBA1B;UCHL1;TUBA1A;YWHAQ;PPP2R1A;TUBB3;HCFC1R1;ATP6V1B2;SARAF;SCG2;SLC25A11;ATP6V1C1;YWHAG;CHGB	21
Intensity_NM	bonfP_gene	Both directions	Fetal Development-L2-Intestine-Erythroblasts	Azimuth_2023	2	2.66057e-05	0.00117046	76.5887	806.815	HEMGN;HBA2;HBA1	3
Intensity_NM	bonfP_gene	Both directions	ACETYLDIGITOXIN	DGIdb_Drug_Targets_2024	2	2.66057e-05	0.00133947	76.5887	806.815	ATP1A2;ATP1A1;ATP1B1	3
Intensity_NM	fdr	Negative	MAP2K4 human kinase ARCHS4 coexpression	ARCHS4_Kinases_Coexp	2	1.48892e-36	3.6032e-34	9.74607	804.002	SNAP25;RNF11;RAB3A;GDI1;CLSTN3;RASGRF1;STMN3;ARHGAP35;NCS1;ENC1;NPTN;IDS;NEFL;PIP4K2B;KIF1A;SULT4A1;YWHAG;YWHAH;LYNX1;PIANP;ATP1B1;SYNGR3;DYNLL2;TMEM130;GABRG2;DKK3;CLIP3;DNM3;PREPL;PRKAR1B;SNPH;DNAJC6;MAPRE3;SLC24A2;NAPB;RTN3;NDRG4;ADAM22;CEND1;ARPP19;PPP3R1;SYNGR1;INPP5F;ADAM23;MAPK1;KIF3C;RAB6B;LONRF2;PRNP;CADM3;NDFIP1;SYT1;NMNAT2;TUBB4A;DCLK1;SNAP91;GRIN1;B4GAT1;SYNJ1;GLRB;DLG4;RCAN2;CNTN1;CA…	65
Intensity_NM	fdr	Both directions	LINC02857	lncHUB_lncRNA_Co-Expression	2	4.24699e-25	6.59345e-22	14.2804	801.395	SLC24A2;RAB3C;NAPB;CHRNA3;NDRG4;DDC;BEX1;PTPRN;CELF4;ELAVL4;DBH;UCHL1;SPOCK3;MAP6;IDS;KIF1A;CHGB;CHGA;SYT4;SYNGR3;TMEM130;GABRG2;PHOX2B;NAP1L5;DKK3;BSCL2;PLCXD3;TH;B4GAT1;NSG2;TERF2IP;MAPRE3;TAGLN3;CALM1;SCG2;CYB561	36
Intensity_NM	bonfP_gene	Positive	CDK18 human kinase ARCHS4 coexpression	ARCHS4_Kinases_Coexp	2	1.19933e-13	6.93969e-12	26.7232	795.065	TSC22D4;CNP;ATP1A2;NDRG2;CNDP1;ERMN;GFAP;PLP1;SPARCL1;MBP;PTGDS;CRYAB;GLUL	13
Intensity_NM	bonfP_gene	Both directions	Sumatriptan-1100 mg/kg in Water-Rat-Brain-5d-dn	DrugMatrix	2	7.45585e-20	2.93611e-16	17.9931	792.463	NDRG4;ARPC1A;ATP1A2;ATP1B1;PCDH19;CLU;DKK3;HK1;GNG3;LDHA;PGRMC1;TUBA1B;UCHL1;NPY;ENC1;HCFC1R1;MAPK1;SPARCL1;KIF21A;APOE;PTGDS;YWHAG;CHGB	23
Intensity_NM	bonfP_gene	Negative	Huntington's disease DOID-12858 mouse GSE3248 sample 727	Disease_Perturbations_from_GEO_up	2	1.14108e-19	4.33038e-17	18.1053	789.704	EIF4A2;ATP6V0B;RNF11;ACOT7;TPI1;GDI1;PEG3;PLEKHB2;SYT1;YWHAZ;ACLY;MORF4L1;GNG3;PGRMC1;PREPL;TUBA1B;UCHL1;TUBA1A;PPP2R1A;TUBB3;RUFY3;ATP6V1B2;CHGB	23
Intensity_NM	bonfP_gene	Positive	GDPD1	BioPlex_2017	2	1.79849e-05	0.00198734	72.2738	789.662	TF;HBB;HBA2	3
Intensity_NM	fdr	Positive	Mouse 356 Astro up	Allen_Brain_Atlas_10x_scRNA_2021	2	8.45805e-14	1.48862e-11	26.1217	786.29	TTYH1;ATP1A2;ATP1B2;NDRG2;CLU;SLC4A4;MT3;CST3;PTPRZ1;TRPS1;SPARCL1;MALAT1;GLUL	13
Intensity_NM	bonfP_gene	Positive	levetiracetam rattus norvegicus gpl1355 hippocampus gds1864 chdir down	Drug_Perturbations_from_GEO_2014	2	6.35437e-13	1.61083e-10	27.4912	772.076	RPS9;RPS27;CNP;FTH1;RPS6;ATP1A2;MBP;APOE;NDRG2;CLU;GLUL;GFAP	12
Intensity_NM	fdr	Positive	S(-)-Carbidopa-1200 mg/kg in CMC-Rat-Brain-3d-dn	DrugMatrix	2	1.43448e-21	5.64396e-18	15.6991	753.456	SPARC;TTYH1;PLEKHB1;AQP4;YBX1;GJA1;CALB1;CSRP1;MOBP;FTH1;ENPP2;APOD;MBP;PTGDS;GLUL;GPM6B;BCAS1;RPS6;RPS3A;GPR37L1;SORBS1;S100B;AGT;SIRT2;ACTA2;GPRC5B;SPARCL1	27
Intensity_NM	fdr	Positive	GSTT1	BioPlex_2017	2	3.69515e-05	0.00931645	72.9153	744.167	HBB;HBA2;SIRT2	3
Intensity_NM	bonfP_gene	Negative	LJP008 HEPG2 24H-VE821-10	LINCS_L1000_Chem_Pert_up	2	3.25402e-09	2.72272e-05	37.9271	741.224	VAT1;UCHL1;MAP1LC3B;BEX1;PLEKHB2;SYT1;ENC1	7
Intensity_NM	fdr	Negative	coenzyme Q10 5281915 mouse GSE15129 sample 3450	Drug_Perturbations_from_GEO_down	2	1.27256e-38	5.72016e-36	8.44882	737.22	SNAP25;ARF1;HSP90AB1;GDI1;PTPRN;ARPC1A;ABAT;HK1;TRO;TUBA1B;MAP1LC3A;BASP1;PSMD2;CFL1;ARL6IP5;NPTN;NEFL;IDS;NEFM;NEFH;SULT4A1;AP2M1;YWHAG;SH3GLB2;SMIM13;LYNX1;TPI1;WSB2;ATP6AP2;HPCAL1;DYNLL2;ITFG1;CLIP3;TUBB2A;PRKAR1B;SNPH;TRAPPC6B;EEF1A2;ATP6V1B2;KCTD17;ATP6V0C;MEG3;ATP6V1A;BEX1;RTN1;DCTN2;CTBP1;WBP2;CRIP2;KLC1;ARPP19;OAZ1;RAP1GAP;PLD3;HSPD1;LDHA;PENK;MAPK1;APBB1;RAB6A;ATP6V0E2;RAB6B;MAPK3;DYNC1H…	76
Intensity_NM	fdr	Negative	Mouse 234 L3 RSP-ACA down	Allen_Brain_Atlas_10x_scRNA_2021	2	9.95156e-44	3.10986e-41	7.42941	735.631	EIF4A2;RNF11;SCOC;GMFB;HSP90AB1;RAB3A;GDI1;PLEKHB2;ARPC1A;ZFAND5;CELF4;SNX10;GHITM;AP2A2;TOMM20;ACTG1;PPP3CB;TUBA1B;UCHL1;MAP1LC3A;YWHAQ;BASP1;CHL1;PPP2R1A;DPYSL2;CFL1;NCS1;CEP170B;CHP1;IDS;KIFAP3;SULT4A1;AP2M1;YWHAG;RAB2A;SMIM13;ATP6V1G1;TPI1;PEG3;STX7;SYNGR3;MAPK8IP3;TMEM130;YWHAZ;PGM2L1;CLIP3;TRAPPC6B;MORF4L2;RUFY3;SUB1;CANX;EEF1A2;ATP6V1B2;CMPK1;SELENOT;PPIA;ARL8A;PFN2;ATP6V1A;NAPB;WBP2;DCTN4…	96
Intensity_NM	fdr	Positive	Eukaryotic Translation Elongation	Reactome_Pathways_2024	2	1.71103e-15	5.11597e-13	21.632	735.525	RPS9;RPL34;RPS6;RPL36A;RPS3A;RPL23A;EEF1A1;RPS27;RPL36AL;RPL13;RPL37;RPS11;RPL18;RPS24;RPS12;RPS23	16
Intensity_NM	bonfP_gene	Both directions	LINC01795	lncHUB_lncRNA_Co-Expression	2	2.83693e-14	1.49622e-11	23.5232	733.77	RAB3C;SYT4;DBH;SYNGR3;ARHGAP36;SLC6A2;DKK3;PLCXD3;UCHL1;TH;NPY;SCG2;PAM;CHGB	14
Intensity_NM	fdr	Positive	Goserelin-Acetate Up	LINCS_L1000_Chem_Pert_Consensus_Sigs	2	8.09886e-22	4.38594e-18	15.0221	729.548	SERPINA3;SERPINE2;TTYH1;HBB;MLC1;SLC1A3;CLU;CXCL14;SLC4A4;CST3;CALB1;ENPP2;CD38;GLUL;GPM6B;CD74;NTRK2;NR2F1;SORBS1;AGT;GFAP;GPRC5B;TF;SCD;SELENOP;PLP1;SPARCL1;PMP2	28
Intensity_NM	fdr	Both directions	Lung V2 (HLCA)-ann Level 3-Myofibroblasts	Azimuth_2023	2	2.75054e-06	0.000393327	56.3563	721.57	TAGLN;GPX3;TPM2;SPARCL1;MT1X	5
Intensity_NM	fdr	Positive	DORLIMOMAB ARITOX	DGIdb_Drug_Targets_2024	2	4.6796e-14	4.35224e-12	22.8876	702.489	RPS9;RPL34;RPS6;RPL36A;RPS3A;RPL23A;RPS27;RPL13;RPL37;RPS11;RPL18;RPS24;RPS12;RPS23	14
Intensity_NM	fdr	Positive	acrylamide 6579 rat GSE29004 sample 3131	Drug_Perturbations_from_GEO_up	2	2.72824e-23	1.20588e-20	13.5007	701.441	IFITM3;SPARC;TTYH1;PLEKHB1;RPL36A;MLC1;YBX1;NDRG2;CLU;GJA1;MT2A;CSRP1;FTH1;CTNNA1;APOE;PTGDS;B2M;GLUL;GPM6B;CD74;RPS9;GSN;RPS3A;ATP1B2;DEK;GPR37L1;S100B;GFAP;TF;RPS24;CBLN1;RPS23	32
Intensity_NM	bonfP_gene	Both directions	Eye-retinal Bipolar Neuron	Tabula_Sapiens	2	2.06208e-13	4.83559e-11	23.7099	692.564	SNAP25;RPS9;TPI1;SYT1;GPX3;ATP1B1;CLU;ACTG1;RPS27;FTH1;APOE;PTGDS;GLUL	13
Intensity_NM	fdr	Positive	Postsynaptic Ribosome CC	SynGO_2024	2	2.37918e-13	3.80668e-12	23.7828	691.29	RPS9;RPL34;RPS6;RPS3A;RPL23A;RPS27;RPL36AL;RPL13;RPL37;RPS11;RPL18;RPS24;RPS23	13
Intensity_NM	bonfP_gene	Negative	Mouse 120 DG down	Allen_Brain_Atlas_10x_scRNA_2021	2	1.04059e-19	1.53488e-17	15.6526	684.164	NAPB;RAB3C;RNF11;GDI1;PLEKHB2;SNX10;THY1;KLC1;HK1;GNG3;PGRMC1;UCHL1;PPP2R1A;G3BP2;KIF21A;KIF3C;CLASP2;GRIA4;ACOT7;TPI1;PEG3;SYNGR3;ITFG1;RUFY3;CDS2	25
Intensity_NM	fdr	Both directions	GABRA6 IDG ionchannel ARCHS4 coexpression	ARCHS4_IDG_Coexp	2	2.93204e-36	4.95514e-34	8.28695	678.017	SNAP25;RAB3A;GDI1;KCNK9;CLSTN3;PLEKHB1;RASGRF1;STMN3;CNDP1;NCS1;IDS;KIF1A;PTGDS;SULT4A1;YWHAG;YWHAH;PAQR6;LYNX1;TMEM178A;HPCAL1;ATP1B2;MAPK8IP3;TMEM130;DKK3;CLIP3;DNM3;GPRC5B;PREPL;PRKAR1B;SNPH;DNAJC6;MAPRE3;NAPB;NDRG4;CNP;TMEM63C;WBP2;ADAM22;CHRD;CEND1;ATP1A2;NDRG2;PRKCZ;RAP1GAP;PPP3R1;SYNGR1;MOBP;HRH3;CARNS1;SPOCK1;MBP;APBB1;KIF3C;ATP6V0E2;RAB6B;PRNP;CADM3;SYT2;SYT1;KCNJ12;B3GAT1;NMNAT2;TUBB4A;…	73
Intensity_NM	bonfP_gene	Positive	TSR1	huMAP	2	0.000385163	0.0134996	84.7488	666.282	RPS9;RPS27	2
Intensity_NM	fdr	Both directions	Astrocyte 2 CL0000127	Azimuth_Cell_Types_2021	2	4.49398e-07	3.25814e-05	45.1406	659.747	GJA1;SDC4;GJB6;SLC1A3;APOE;FGFR3	6
Intensity_NM	bonfP_gene	Positive	Mus musculus	Allen_Brain_Atlas_down	2	2.32323e-12	3.16865e-10	24.4658	655.391	TSC22D4;PAIP2B;SPARC;PLP1;ATP1A2;MBP;APOE;NDRG2;PTGDS;CRYAB;GLUL;QKI	12
Intensity_NM	fdr	Both directions	MAPK10 human kinase ARCHS4 coexpression	ARCHS4_Kinases_Coexp	2	1.88975e-35	4.60155e-33	8.16191	652.577	RAB3C;SNAP25;WDR47;RAB3A;RASGRF1;ELAVL4;ELAVL2;TRO;UCHL1;TUBA1A;YWHAQ;CHL1;TUBB3;DPYSL2;ENC1;IDS;KIF1A;KIFAP3;SULT4A1;SYBU;HSDL1;TMEM178B;TMEM130;CLIP3;BSCL2;DNM3;PREPL;TUBB2A;DNAJC6;RUFY3;TERF2IP;MAPRE3;TAGLN3;PFN2;NAPB;RTN3;NDRG4;BEX1;RTN1;ATL1;SLC1A2;NRXN3;CRMP1;KLC1;GNG3;GNG2;APBB1;KIF3C;ATP6V0E2;RAB6B;LONRF2;GRIA4;CADM3;NDFIP1;SYT1;B3GAT1;NAP1L3;NMNAT2;PNMA2;DCLK1;SNAP91;NAP1L5;MLLT11;REEP1;…	72
Intensity_NM	bonfP_gene	Negative	ASG 5ME	DGIdb_Drug_Targets_2024	2	3.37374e-05	0.000873688	62.4296	642.831	TUBA1B;TUBA1A;TUBB3	3
Intensity_NM	bonfP_gene	Both directions	Astrocyte:Brain	CellMarker_Augmented_2021	2	6.93327e-16	1.61198e-13	17.7037	617.95	TSC22D4;AQP4;NDRG2;SSTR2;CLU;AGT;DKK3;GFAP;CST3;MT2A;FTH1;SPARCL1;SPOCK1;KIF21A;APOE;CRYAB;GLUL;SCG2	18
Intensity_NM	fdr	Both directions	Oxcarbazepine-1600 mg/kg in CMC-Rat-Brain-3d-dn	DrugMatrix	2	2.93571e-33	1.15608e-29	8.19751	614.062	SCOC;PLEKHB2;PLEKHB1;ARPC1A;CLTC;AQP4;YBX1;CLU;TOMM20;HK1;UCHL1;TUBA1B;CALB1;CSRP1;HCFC1R1;CFL1;AP1S2;ENPP2;PTGDS;RPS11;GLUL;YWHAG;YWHAH;ATP6V0B;HMGCS1;NME2;RPS3A;SDHB;SIRT2;ACTA2;ACLY;SUB1;CANX;VDAC3;SPARCL1;TERF2IP;CRYAB;USP14;TAGLN;NDRG4;TTYH1;ATP1A2;HSD17B12;UQCRH;ZFP36L1;PSMB7;PPP2CB;SDCBP;LDHA;PGRMC1;GNG3;MOBP;SNCG;APOD;MBP;APOE;GPM6B;ATP6V1C1;NDFIP1;TMEM30A;NEK7;SORBS1;S100B;MT3;AGT;NAP1L4…	67
Intensity_NM	fdr	Positive	NF2 Down	LINCS_L1000_CRISPR_KO_Consensus_Sigs	2	3.64279e-20	1.89297e-16	13.6613	611.466	SERPINA3;AHNAK;NCAN;PLEKHB1;ATP1A2;MT1X;NDRG2;LITAF;SLC4A4;CALB1;CSRP1;APOD;GPM6B;BCAS1;ZCCHC24;CD74;NTRK2;PLLP;NR2F1;NR2F2;SORBS1;RHOB;SFRP4;TF;PMP2;CRYAB;MT1E	27
Intensity_NM	fdr	Positive	estradiol mouse uterus GSE24525 ligand:140	Ligand_Perturbations_from_GEO_down	2	2.76913e-18	3.44721e-16	14.958	604.723	CD74;GSN;RPL34;RPL36A;PBXIP1;RPL23A;NDRG2;CXCL14;DCN;ZFP36L1;CST3;EEF1A1;CLDN5;RPS27;PTPRZ1;FTH1;RPL13;SPARCL1;MALAT1;APOE;RPS24;RPS12;RPS23	23
Intensity_NM	fdr	Positive	RPL24	huMAP	2	7.38397e-13	7.65933e-11	21.4741	599.863	RPS9;RPL34;RPS3A;RPL23A;YBX1;EEF1A1;RPS27;RPL36AL;RPL13;RPL37;RPL18;RPS12;RPS23	13
Intensity_NM	bonfP_gene	Positive	17beta-estradiol mouse uterus GSE38800 ligand:124	Ligand_Perturbations_from_GEO_down	2	4.43446e-10	3.50706e-08	26.5603	572.014	CST3;RPS9;RPS27;FTH1;RPS6;SPARCL1;MALAT1;APOE;NDRG2	9
Intensity_NM	bonfP_gene	Positive	LJP006 A375 24H-QL-X-138-3.33	LINCS_L1000_Chem_Pert_down	2	1.13802e-08	4.84739e-05	31.2022	570.731	IFITM3;TF;SPARC;SCD;SPARCL1;NDRG2;PTGDS	7
Intensity_NM	fdr	Positive	NTRK2 human kinase ARCHS4 coexpression	ARCHS4_Kinases_Coexp	2	1.68978e-20	2.53876e-18	12.4762	568.003	TTYH1;NCAN;PLEKHB1;SLC1A2;SLC1A3;AQP4;ATP1A2;NDRG2;CLU;NKAIN4;ITGB8;ZCCHC24;PAQR6;KCNJ10;B3GAT1;ATP1B2;GPR37L1;MT3;QKI;ETNPPL;GABRG1;GFAP;GPRC5B;SLC25A18;FMNL2;FAM181B;SPARCL1;PMP2;MASP1	29
Intensity_NM	bonfP_gene	Negative	ZNF25 human tf ARCHS4 coexpression	ARCHS4_TFs_Coexp	2	7.31959e-16	3.90866e-13	16.1635	563.312	NAPB;RAB3C;SNAP25;NDRG4;BEX1;SYT1;KLC1;SNAP91;GNG3;PREPL;UCHL1;TUBA1A;TUBB3;ENC1;NEFL;SARAF;KIF1A;KIF3C;CLASP2	19
Intensity_NM	bonfP_gene	Negative	Tramadol-114 mg/kg in Water-Rat-Brain-5d-dn	DrugMatrix	2	7.25194e-15	2.80396e-11	17.2731	562.369	ATP6V0B;ARPC1A;KLC1;PCDH19;DKK3;HK1;ACLY;LDHA;PGRMC1;TUBA1B;UCHL1;NPY;ENC1;VDAC3;MAPK1;YWHAG;CHGB	17
Intensity_NM	bonfP_gene	Positive	Oxcarbazepine-1600 mg/kg in CMC-Rat-Brain-3d-dn	DrugMatrix	2	3.17708e-11	1.22445e-07	22.898	553.501	TTYH1;SPARCL1;AQP4;ATP1A2;MBP;APOE;PTGDS;CLU;CRYAB;GLUL;AGT	11
Intensity_NM	fdr	Positive	LJP005 MCF7 3H-linsitinib-0.37	LINCS_L1000_Chem_Pert_down	2	5.79818e-10	5.25112e-06	25.7886	548.479	PLLP;TRPS1;SPP1;DBI;PTGDS;CLU;CRYAB;GPM6B;AGT	9
Intensity_NM	bonfP_gene	Negative	Mouse hippocampus 9 months vs 14 months GSE48911 aging:390	Aging_Perturbations_from_GEO_up	2	8.79606e-18	1.14349e-15	13.6496	536.052	NAPB;SYT4;ATP6V0B;BEX1;TPI1;ARPC1A;ATP1A1;KLC1;YWHAZ;ITFG1;DKK3;HK1;LDHA;PGRMC1;YWHAQ;VDAC3;NEFL;NEFM;FGF13;ATP6V1D;SCG2;ATP6V1C1;EIF4G2;YWHAG	24
Intensity_NM	bonfP_gene	Both directions	Oligodendrocyte CL0000128	Azimuth_Cell_Types_2021	2	5.63513e-05	0.00157784	54.7002	535.182	PLP1;MBP;QKI	3
Intensity_NM	fdr	Both directions	Mouse 234 L3 RSP-ACA down	Allen_Brain_Atlas_10x_scRNA_2021	2	2.12792e-39	7.09662e-37	5.94063	528.987	EIF4A2;SCOC;GMFB;RAB3A;PLEKHB2;ZFAND5;GHITM;TOMM20;ACTG1;PPP2R1A;BASP1;DPYSL2;FTH1;CFL1;CHP1;RPL37;KIFAP3;AP2M1;RAB2A;ATP6V1G1;STX7;MAPK8IP3;TMEM130;CLIP3;EEF1A1;RUFY3;MORF4L2;SUB1;EEF1A2;CMPK1;SELENOT;PPIA;ARL8A;PFN2;ATP6V1A;HSPA4L;CEND1;ATXN7L3B;KLC1;HIGD1A;UQCRH;SNX3;G3BP2;PGK1;LONRF2;ATP6V1C1;HSPA4;MT3;MLLT11;ARL2BP;RHEB;DLG4;GNB1;EIF4G2;RPS24;RNF187;CDS2;RPS23;UBE2M;RNF11;HSP90AB1;GDI1;ARPC1…	104
Intensity_NM	bonfP_gene	Both directions	LJP006 BT20 24H-KIN001-043-0.04	LINCS_L1000_Chem_Pert_down	2	6.3115e-10	4.94621e-06	24.9306	528.117	IFITM3;SNAP25;UCHL1;SPARC;TUBA1A;BEX1;PDGFD;CHGB;DKK3	9
Intensity_NM	fdr	Both directions	BRAIN (BULK)	ARCHS4_Tissues	2	9.63442e-57	5.20259e-55	4.04251	521.412	PLEKHB1;MLC1;STMN3;ABAT;AQP4;GJA1;GPR176;PEG10;CCDC92;PTGDS;CHGB;PAQR6;SLC6A15;CACNA2D2;GPR37L1;MAPK8IP3;GABRG2;DKK3;GABRG1;CLDN5;PRKAR1B;SPARCL1;TAGLN3;KCTD17;BEX1;TMEM63C;TTYH1;CEND1;TEX26;THY1;PCDH19;PRKCZ;NKAIN4;PPP3R1;SYNGR1;PENK;MAP6;OTOF;APOD;APOE;FAM43B;GPM6B;CDK18;CADM3;NR2F1;PNMA8A;DCLK1;SNAP91;ST18;TF;NCEH1;B4GAT1;GJB6;PKIA;FXYD1;PPP1R1B;CALM3;FXYD6;CDK14;ACHE;PCSK1;SERPINA3;WDR47;GDI1…	250
Intensity_NM	bonfP_gene	Negative	Catecholamines Secretion from Adrenal Gland	Elsevier_Pathway_Collection	2	1.70281e-08	5.25316e-06	29.0329	519.353	SNAP25;SYT1;TH;DBH;SCG2;SLC18A2;CHGB	7
Intensity_NM	bonfP_gene	Both directions	Astrocyte Brain Human	CellMarker_2024	2	1.95457e-15	4.77891e-13	14.9544	506.485	TSC22D4;AQP4;ATP1A2;NDRG2;SSTR2;CLU;AGT;DKK3;GFAP;CST3;MT2A;FTH1;SPARCL1;SPOCK1;KIF21A;APOE;PTGDS;CRYAB;GLUL	19
Intensity_NM	bonfP_gene	Positive	Inh L5-6 Pvalb Mepe (id:326)	HuBMAP_ASCT_plus_B_augmented_w_RNAseq_Coexpression	2	1.16279e-07	5.53428e-06	31.3604	500.74	SPARCL1;AQP4;ATP1A2;PMP2;NDRG2;CRYAB	6
Intensity_NM	bonfP_gene	Both directions	Donepezil Up	LINCS_L1000_Chem_Pert_Consensus_Sigs	2	3.13705e-16	1.69024e-12	13.8515	494.473	SNAP25;NDRG4;SPARC;PEG3;PLEKHB2;HBB;CLU;AGT;GFAP;CST3;MT2A;TF;TUBB3;FTH1;PLP1;NEFM;PMP2;KIF1A;PTGDS;GLUL;MT1E	21
Intensity_NM	fdr	Negative	Visceral neurons in Heart	Descartes_Cell_Types_and_Tissue_2021	2	6.16331e-18	3.7288e-16	12.4516	493.431	RAB3B;RAB3C;ACHE;CHRNA3;DDC;PRUNE2;ELAVL4;SLC7A14;DBH;SLC6A2;ELAVL2;HRH3;SPOCK3;OTOF;NEFL;NEFH;CHGB;SLC10A4;PIANP;STAC;TMEM255A;TMEM130;PHOX2B;TMC3;TH;SCG2	26
Intensity_NM	bonfP_gene	Positive	PERTURB 14255 OE ZNF750 SRP216346 UP	PerturbAtlas	2	1.23804e-07	0.000145346	31.0103	493.205	IFITM3;CD74;SPARC;SDC4;SCD;FTH1	6
Intensity_NM	bonfP_gene	Both directions	TERF2IP human tf ARCHS4 coexpression	ARCHS4_TFs_Coexp	2	4.73835e-17	2.93541e-14	13.0601	490.906	NAPB;NDRG4;ACOT7;BEX1;GDI1;SYT1;KLC1;SYNGR3;SNAP91;GNG3;MAP1LC3B;PREPL;UCHL1;TUBA1A;YWHAQ;PPP2R1A;TUBB3;RUFY3;NEFL;SARAF;KIF1A;KIF3C;GRIA4	23
Intensity_NM	fdr	Negative	GRIN2B	PPI_Hub_Proteins	2	1.36275e-24	1.48439e-22	8.84294	485.942	ATP6V1A;SNAP25;RAB3A;RTN1;CSE1L;CLTC;ADAM22;ATP1A1;LDHA;SYNGR1;TUBA1A;PPP2R1A;DPYSL2;UBC;NEFL;MAPK1;NEFM;CAPN1;RAB6A;NDUFV2;AP2M1;YWHAG;APPL1;YWHAH;MAPK3;RAB2A;NSF;LGI1;TPI1;MAP2K2;SYT1;ARPC4;YWHAZ;RAB11A;GRIN1;PPP5C;PRKAR1B;DLG4;GNB2;GNB1;GNAS;ACO2;ATP6V0D1;CALM1;GAPDH	45
Intensity_NM	bonfP_gene	Positive	Alkali Metal Ion Binding (GO:0031420)	GO_Molecular_Function_2025	2	0.000609887	0.0249615	65.1807	482.483	ATP1A2;SLC6A4	2
Intensity_NM	bonfP_gene	Negative	LJP007 HEPG2 24H-DCC-2036-10	LINCS_L1000_Chem_Pert_down	2	1.37566e-07	0.000778693	30.467	481.352	IDI1;BEX1;NEFL;NEFM;GLS;CHGB	6
Intensity_NM	bonfP_gene	Both directions	Secondary motor area, layer 1	Allen_Brain_Atlas_down	2	6.4764e-17	5.34303e-14	12.8578	479.285	NAPB;ATP6V0B;BEX1;PEG3;NDRG2;QKI;CST3;PAIP2B;PREPL;TUBA1B;TUBA1A;TUBB3;PLP1;VDAC3;MBP;APOE;KIF1A;CRYAB;GLUL;SLC25A11;EIF4G2;NFE2L1;CHGB	23
Intensity_NM	fdr	Positive	LJP005 HCC515 24H-WZ-3105-0.12	LINCS_L1000_Chem_Pert_up	2	3.87483e-15	4.19663e-11	14.3274	475.446	NTRK2;SPARC;GSN;HBB;MT1X;CLU;CXCL14;RHOB;CST3;CLDN5;TF;PLP1;SPARCL1;CHI3L1;APOD;GLUL;CRYAB;GPM6B;MT1E	19
Intensity_NM	fdr	Positive	Oligo L5-6 Opalin Ldlrap1 (id:480)	HuBMAP_ASCT_plus_B_augmented_w_RNAseq_Coexpression	2	1.30172e-12	1.32448e-10	17.3533	474.912	HHATL;KCNJ10;NCAN;SLC1A2;AQP4;GPR37L1;MT3;CNDP1;GABRG1;GFAP;ETNPPL;MOBP;PLP1;PMP2	14
Intensity_NM	fdr	Positive	Small Ribosomal Subunit (GO:0015935)	GO_Cellular_Component_2025	2	6.53377e-09	5.25968e-07	24.9378	469.986	RPS9;RPS27;RPS6;RPS3A;RPS11;RPS24;RPS12;RPS23	8
Intensity_NM	fdr	Positive	PERTURB 14186 KD GFI1 SRP289469 DOWN	PerturbAtlas	2	1.50509e-12	1.88993e-09	17.1457	466.744	RPS9;AHNAK;RPL34;RPL23A;CLU;EEF1A1;RPS27;RPL13;RPL37;RPS11;RPL18;GLUL;RPS24;RPS23	14
Intensity_NM	bonfP_gene	Negative	FXYD7 IDG ionchannel ARCHS4 coexpression	ARCHS4_IDG_Coexp	2	1.79739e-14	2.04004e-12	14.668	464.24	NAPB;SNAP25;LYNX1;NDRG4;GDI1;SYT1;THY1;KLC1;SYNGR3;SNAP91;UCHL1;NEFL;SPOCK1;KIF21A;NEFM;KIF1A;KIF3C;YWHAG	18
Intensity_NM	bonfP_gene	Negative	MAP2K4 human kinase ARCHS4 coexpression	ARCHS4_Kinases_Coexp	2	1.79739e-14	2.6527e-12	14.668	464.24	NAPB;SNAP25;LYNX1;NDRG4;RNF11;GDI1;SYT1;ATP1B1;SYNGR3;SNAP91;DKK3;PREPL;ENC1;MAPK1;NEFL;KIF1A;KIF3C;YWHAG	18
Intensity_NM	bonfP_gene	Both directions	LJP005 HCC515 24H-WZ-3105-0.12	LINCS_L1000_Chem_Pert_up	2	1.47618e-13	1.64697e-09	15.6019	460.944	ATP6V0B;SPARC;PLEKHB2;GPX3;MAOA;HBB;THY1;CLU;CST3;TF;ENC1;PLP1;SPARCL1;CRYAB;GLUL;MT1E	16
Intensity_NM	bonfP_gene	Positive	Nuclear Signaling by ERBB4	Reactome_Pathways_2024	2	5.97463e-05	0.00504441	46.4362	451.611	SPARC;APOE;GFAP	3
Intensity_NM	fdr	Positive	CTD-3018O17.3-ASO_G0269834_AD_02-DEGs Up	FANTOM6_lncRNA_KD_DEGs	2	1.02265e-05	0.00106355	39.0854	449.112	MT2A;F3;GLUL;MT1E	4
Intensity_NM	bonfP_gene	Positive	African trypanosomiasis	KEGG_2021_Human	2	6.58136e-05	0.00250092	44.8325	431.678	HBB;HBA2;HBA1	3
Intensity_NM	bonfP_gene	Positive	CID16038120 BE-05-KR03 BAID16 10UM	NIBR_DRUGseq_2025_up	2	6.0645e-11	1.45214e-07	18.2063	428.32	CST3;IFITM3;MT2A;RPS9;RPS27;SDC4;FTH1;RPS6;SELENOP;CLU;CRYAB;MT1E	12
Intensity_NM	fdr	Negative	S(-)-Carbidopa-1200 mg/kg in CMC-Rat-Brain-5d-dn	DrugMatrix	2	8.38295e-23	2.24587e-19	8.36732	425.338	NDRG4;DDC;PLEKHB2;CTBP1;CLTC;UQCRH;HK1;SDCBP;PPP3R1;LDHA;PPP3CB;UCHL1;TUBA1B;PSMD2;CFL1;ARL6IP5;RAB6A;CTSD;RAB6B;SLC38A2;SULT4A1;AP2M1;YWHAG;YWHAH;LYPLA2;ATP6V0B;WSB2;HMGCS1;ATP6AP2;NME2;ATP1B1;SNAP91;DKK3;GRIN1;COPS6;ARL2BP;SYNJ1;ETNK1;CANX;CALM3;ATP13A2;NFE2L1;RNF187	43
Intensity_NM	bonfP_gene	Negative	medial trapezoid nucleus	Allen_Brain_Atlas_down	2	1.29741e-13	9.41268e-11	14.2808	423.757	EIF4A2;NAPB;SNAP25;ATP6V0B;NDRG4;BEX1;TPI1;GDI1;PEG3;SYT1;SYNGR3;ITFG1;HK1;KIF1A;ATP6V1D;ATP6V1C1;CHGB	17
Intensity_NM	bonfP_gene	Both directions	Catecholamines Secretion from Adrenal Gland	Elsevier_Pathway_Collection	2	9.8823e-09	3.49339e-06	22.9578	423.17	SNAP25;SYT1;TH;DBH;SCG2;SLC18A2;AGT;CHGB	8
Intensity_NM	fdr	Both directions	PMC5859169 F4	PFOCR_Pathways_2023	2	6.10053e-12	2.46675e-08	16.2943	420.762	NAPA;SNAP25;RTN3;MAP2K4;SYT1;DCTN4;DNM3;MAPK9;PPP3R1;PPP3CB;VDAC3;MAPK1;NDUFV2;CALM1;SNCA	15
Intensity_NM	fdr	Both directions	Eye-retinal Bipolar Neuron	Tabula_Sapiens	2	1.82833e-17	4.28743e-15	10.8052	416.439	SNAP25;HSP90AB1;RPL34;CLU;ACTG1;BASP1;DPYSL2;FTH1;APOE;PTGDS;GLUL;RPS9;TPI1;SYT1;GPX3;RPS3A;ATP1B1;EEF1A1;ZEB2;RPS27;GNAS;TERF2IP;CALM1;CALM2;GAPDH;RPS24;FTL;RPS23	28
Intensity_NM	fdr	Negative	PMC2238789 F3	PFOCR_Pathways_2023	2	1.49154e-10	4.66034e-07	18.2731	413.448	PCSK1;SNAP25;ACHE;RTN1;TH;ADAM23;SNCG;NEFL;NEFH;YWHAZ;RAB11A;SNCA	12
Intensity_NM	bonfP_gene	Both directions	TTYH2 IDG ionchannel ARCHS4 coexpression	ARCHS4_IDG_Coexp	2	1.10722e-15	1.41724e-13	11.967	412.106	SNAP25;TSC22D4;LYNX1;NDRG4;CNP;GDI1;AQP4;ATP1A2;NDRG2;CNDP1;ERMN;QKI;GFAP;ITPKB;PLP1;SPARCL1;MBP;PMP2;KIF1A;PTGDS;CRYAB;GLUL	22
Intensity_NM	bonfP_gene	Negative	Kinase maturation complex 1 (human)	CORUM	2	8.45213e-05	0.00164817	43.2109	405.254	YWHAQ;YWHAZ;YWHAG	3
Intensity_NM	bonfP_gene	Both directions	SOWAHC Down	LINCS_L1000_CRISPR_KO_Consensus_Sigs	2	4.43406e-14	1.64734e-10	12.3907	380.974	ACOT7;BEX1;SPARC;HBB;AQP4;ATP1A2;SYNGR3;CLU;AGT;DKK3;CST3;MT2A;UCHL1;SELENOP;SPARCL1;PMP2;FGF13;GLUL;MT1E	19
Intensity_NM	bonfP_gene	Negative	PERTURB 9662 OE ATF4 SRP259940 UP	PerturbAtlas	2	3.84168e-09	1.14232e-05	19.6552	380.866	EIF4A2;UCHL1;TUBA1A;GDI1;YWHAQ;KIF1A;YWHAZ;EIF4G2;ACTG1	9
Intensity_NM	bonfP_gene	Positive	KLF4 human	TRRUST_Transcription_Factors_2019	2	8.63976e-05	0.00306711	40.6228	380.089	IFITM3;HBA2;HBA1	3
Intensity_NM	bonfP_gene	Both directions	Mouse 120 DG down	Allen_Brain_Atlas_10x_scRNA_2021	2	1.31431e-16	2.18832e-14	10.2614	375.239	NAPB;RAB3C;RNF11;GDI1;PLEKHB2;SNX10;THY1;KLC1;HK1;GNG3;PGRMC1;UCHL1;PPP2R1A;G3BP2;KIF21A;KIF3C;CLASP2;GRIA4;RPS9;ACOT7;TPI1;PEG3;SYNGR3;ITFG1;RUFY3;CDS2	26
Intensity_NM	fdr	Positive	Isocortex	Allen_Brain_Atlas_down	2	3.03551e-16	2.94748e-13	10.3311	369.14	SPARC;SDC4;AQP4;ATP1A2;DBI;SLC4A4;SLC6A4;GJA1;CSRP1;MOBP;MBP;PTGDS;GLUL;PLEKHH1;CD74;KCNJ10;QKI;GABRG1;GFAP;GPRC5B;GJB6;PLP1;PMP22;FGFR3;RPS24	25
Intensity_NM	bonfP_gene	Both directions	PERTURB 9399 KD MYCN SRP104120 UP	PerturbAtlas	2	3.70974e-10	1.05424e-06	16.8312	365.487	ACLY;RPS9;UCHL1;TUBA1B;RPS27;TUBA1A;RPS6;KIF21A;YWHAZ;EIF4G2;ACTG1	11
Intensity_NM	bonfP_gene	Both directions	AATK human kinase ARCHS4 coexpression	ARCHS4_Kinases_Coexp	2	1.1464e-14	2.13231e-12	11.3742	365.105	NAPB;SNAP25;TSC22D4;LYNX1;NDRG4;CNP;GDI1;SYT1;ATP1A2;NDRG2;CNDP1;ERMN;SNAP91;GFAP;ITPKB;PLP1;SPARCL1;MBP;KIF1A;PTGDS;GLUL	21
Intensity_NM	bonfP_gene	Negative	Mouse Motor Cortex-cluster-Grp+ Layer 6 Glutamatergic Neuron, Corticothalamic-Projecting	Azimuth_2023	2	0.00104067	0.0101986	52.9708	363.798	PLCXD3;CHGB	2
Intensity_NM	bonfP_gene	Both directions	Oligo L3-6 OPALIN ENPP6 - Brain	HuBMAP_ASCTplusB_augmented_2022	2	4.14022e-10	8.88078e-08	16.6411	359.533	TF;DNAJA4;PLP1;AQP4;MBP;PTGDS;NDRG2;CRYAB;CNDP1;ERMN;GFAP	11
Intensity_NM	fdr	Both directions	Oligo L2-6 OPALIN MAP6D1 - Brain	HuBMAP_ASCTplusB_augmented_2022	2	1.28387e-16	4.34591e-14	9.81955	359.312	CNP;ATL1;PLEKHB1;PRUNE2;ATP1A2;NDRG2;CNDP1;DPYSL2;CARNS1;ENPP2;MBP;GLUL;PLEKHH1;BCAS1;CDK18;PAQR6;S100A1;PLCL1;ERMN;QKI;HIPK2;TF;GPRC5B;SLC25A18;TPPP3;RCAN2;PLP1;CRYAB	28
Intensity_NM	fdr	Negative	ATPase Activity, Coupled to Transmembrane Movement of Ions, Rotational Mechanism (GO:0044769)	GO_Molecular_Function_2025	2	7.71999e-06	0.00138445	30.1175	354.535	ATP6V1A;ATP6V1G1;ATP6V1B2;ATP6V0E2;ATP6V1C1	5
Intensity_NM	bonfP_gene	Negative	Neuroblastoma SK-N-BE BTO:0002696 3h P003959-1	ProteomicsDB_2020	2	3.00907e-13	8.74556e-11	12.2879	354.283	EIF4A2;NAPB;RAB3C;GDI1;SYT1;MAOA;THY1;RANGAP1;PREPL;UCHL1;TUBB3;RUFY3;NEFL;NEFM;ATP6V1D;PAM;SCG2;CHGB	18
Intensity_NM	bonfP_gene	Positive	Oligodendrocyte Brain Non-Microglia CL:0000128	Tabula_Muris	2	2.422e-06	4.4807e-05	27.3313	353.419	CNP;PLP1;PTGDS;CRYAB;ERMN	5
Intensity_NM	fdr	Both directions	PERTURB 407 OE DPP4 SRP353826 UP	PerturbAtlas	2	8.18848e-17	4.66662e-13	9.46389	350.554	HSP90AB1;CLTC;YBX1;CLU;ACTG1;HSPD1;LDHA;ATP5F1B;PEG10;PGK1;RPL13;RPS11;RPL18;TMSB10;RPS9;TPI1;TXNRD1;RPS6;YWHAZ;EEF1A1;ACLY;TUBB2A;SCD;CANX;PPIA;GAPDH;EIF4G2;RPS24;FTL	29
Intensity_NM	fdr	Both directions	layer 1 of PCx	Allen_Brain_Atlas_down	2	6.00633e-25	6.57393e-22	6.2744	349.935	SCOC;PLEKHB2;ARL6IP1;CLSTN3;CELF4;STMN3;GHITM;TUBA1B;PAIP2B;TUBA1A;TUBB3;NCS1;KIF1A;GLUL;CTSD;SULT4A1;ATP6V0B;SNRPN;PEG3;ATP6AP2;CACNA2D2;GPR37L1;SIRT2;ACTA2;TPST1;GPRC5B;HEATR5B;MORF4L2;CANX;EEF1A2;VDAC3;MAPRE3;CRYAB;SLC25A11;DCTN2;WBP2;HSPA4L;NDRG2;OAZ1;RAP1GAP;CST3;PSMB5;MOBP;ADAM23;SMYD2;MBP;APOE;ATP6V0E2;PAIP2;NDUFV2;RAB6B;ATP6V1C1;TMEM30A;QKI;TMEM59;TPPP3;ETNK1;PLP1;TBKBP1;EIF4G2	60
Intensity_NM	fdr	Negative	DGUOK	BioPlex_2017	2	5.87145e-12	5.77163e-09	13.2485	342.618	SNAP25;NAPB;RAB3A;SYT1;ELAVL4;HPCAL1;CRMP1;SNAP91;DCLK1;PPP3R1;GNG2;DPYSL2;DPYSL3;CNTN1;MAPRE3;ATP6V1C1	16
Intensity_NM	bonfP_gene	Both directions	Sodium:Chloride Symporter Activity (GO:0015378)	GO_Molecular_Function_2025	2	0.000131977	0.0139235	38.2838	341.985	SLC6A2;SLC18A2;SLC6A4	3
Intensity_NM	bonfP_gene	Positive	Cell Lineage Map For Neuronal Differentiation WP5417	WikiPathways_2024_Human	2	5.93999e-07	3.7719e-05	23.4156	335.696	CNP;AQP4;MBP;GLUL;GFAP;SLC6A4	6
Intensity_NM	bonfP_gene	Negative	C14orf104	BioPlex_2017	2	6.00135e-07	0.00013443	23.1396	331.5	SNAP25;NAPB;NDRG4;SYT1;ATP6V1C1;SNAP91	6
Intensity_NM	fdr	Negative	Catecholamines Secretion from Adrenal Gland	Elsevier_Pathway_Collection	2	8.09655e-12	4.32761e-09	12.8991	329.438	NSF;NAPA;CHGA;SNAP25;DDC;RAB3A;SYT1;RASGRF1;DBH;RAB11A;TH;GNAS;KIFAP3;SCG2;SLC18A2;CHGB	16
Intensity_NM	fdr	Both directions	Thyroid hormone mouse Cerebellar neuronal cell GDS4484 ligand:169	Ligand_Perturbations_from_GEO_down	2	4.06636e-21	5.28626e-19	6.95617	326.603	NDRG4;OAT;RTN1;HSP90AB1;SERPINE2;PIGP;RPL36A;STMN3;HSPB1;AQP4;DBI;OAZ1;ACTG1;ZFP36L1;SNX3;UCHL1;TUBA1B;TUBA1A;BASP1;TUBB3;POLR2B;DPYSL2;DPYSL3;UBC;NEFL;APOD;NEFM;KIFAP3;TMSB10;YWHAH;ACOT7;HSDL1;NR2F1;DCLK1;DCN;MLLT11;TUBB2A;FMNL2;NSG2;SPARCL1;FXYD6;CALM2;CRYAB;PPIA;PFN2;CBLN1	46
Intensity_NM	bonfP_gene	Both directions	17beta-estradiol human U2OS osteosarcoma cell line GDS1094 ligand:46	Ligand_Perturbations_from_GEO_down	2	2.53511e-13	3.14353e-11	11.1469	323.297	EIF4A2;VAT1;SPARC;TPI1;RPS6;THY1;CLU;YWHAZ;LDHA;MT2A;RPS27;SCD;TUBB3;FTH1;ENC1;NEFL;SARAF;CRYAB;PAM	19
Intensity_NM	fdr	Positive	CID5330286 PALBOCICLIB AE-04-SN76 BAID7 1UM	NIBR_DRUGseq_2025_up	2	1.17365e-16	3.09901e-13	8.70295	319.235	IFITM3;TAGLN;SPARC;RPL34;MT1X;CLU;CXCL14;CST3;MT2A;FTH1;RPL13;TSPO;HOMER3;RPL37;RPL18;RPS11;TSC22D4;RPS9;GSN;RPS6;RPS3A;RHOB;EEF1A1;RPS27;DDAH2;PLCD3;CRYAB;FTL;MT1E	29
Intensity_NM	bonfP_gene	Negative	JMW-MITF1 Down	LINCS_L1000_Chem_Pert_Consensus_Sigs	2	4.02597e-11	2.06834e-07	13.1655	315.125	IDI1;ACOT7;BEX1;PEG3;SYT1;SNX10;MAP1LC3B;PDGFD;G3BP2;NEFM;KIF1A;FGF13;SCG2;CHGB	14
Intensity_NM	bonfP_gene	Negative	Proton Transmembrane Transport (GO:1902600)	GO_Biological_Process_2025	2	3.61902e-06	0.00147837	25.1219	314.76	ATP6V0B;ATP6V1B2;ATP1B1;ATP6V1D;ATP6V1C1	5
Intensity_NM	bonfP_gene	Both directions	Mineral absorption	KEGG_2021_Human	2	1.94365e-07	2.10885e-05	19.9425	308.182	MT2A;TF;FTH1;ATP1A2;ATP1A1;ATP1B1;MT1E	7
Intensity_NM	bonfP_gene	Negative	Sst+ GABAergic Neuron 7 CL0000617	Azimuth_Cell_Types_2021	2	0.00129621	0.0155545	46.3469	308.129	GABRQ;TH	2
Intensity_NM	fdr	Negative	Calcitriol mouse Spinal cord tissue GDS510 ligand:167	Ligand_Perturbations_from_GEO_down	2	1.52743e-18	1.97803e-16	7.4906	307.286	ACHE;SNAP25;NDRG4;WBP2;STMN3;THY1;ATP1A1;SNX3;UCHL1;TUBA1B;GNG3;MAP1LC3A;TUBA1A;TUBB3;CFL1;SPOCK1;PAIP2;CTSD;NEFH;AP2M1;NPDC1;DYNC1H1;ACOT7;TPI1;USP5;MAPK8IP3;GTF2H4;TUBB4A;COPS6;PRKAR1B;CDC37;GNB2;EEF1A2;TAGLN3;ATP6V0C;GAPDH;UBE2M	37
Intensity_NM	fdr	Both directions	Visceral neurons in Heart	Descartes_Cell_Types_and_Tissue_2021	2	4.85872e-15	3.57116e-13	9.23444	304.349	RAB3B;RAB3C;ACHE;CHRNA3;DDC;PRUNE2;ELAVL4;SLC7A14;DBH;SLC6A2;ELAVL2;HRH3;SPOCK3;OTOF;NEFL;NEFH;CHGB;SLC10A4;PIANP;STAC;TMEM255A;TMEM130;PHOX2B;TMC3;TH;SCG2	26
Intensity_NM	fdr	Negative	plexiform layer of TuPal	Allen_Brain_Atlas_down	2	6.38614e-21	6.90022e-18	6.54438	304.315	ATP6V1A;KHDRBS2;CMAS;OAT;GDI1;CTBP1;INSIG1;THY1;KLC1;HK1;HSPD1;PSMB7;SDCBP;TUBA1A;CAPNS1;YWHAQ;PPP2R1A;SMYD2;SCAND1;KIFAP3;CHGB;GRIA4;YWHAH;NPDC1;CADM3;LYNX1;SNRPN;PLCL1;USP22;NME2;NAP1L3;NMNAT2;BSCL2;SYNJ1;GLRB;DNAJC6;GNAS;TFAM;TBKBP1;ATP13A2;TAGLN3;ACO2;FGF13;BCAT1;BCL2L2;NFE2L1;PFN2	47
Intensity_NM	bonfP_gene	Negative	DLG4	PPI_Hub_Proteins	2	1.46222e-12	1.49951e-10	11.1153	302.904	EIF4A2;NAPB;SNAP25;ACOT7;GDI1;SYT1;ATP1B1;ACTG1;LDHA;TUBA1B;PPP2R1A;ATP6V1B2;VDAC3;MAPK1;NEFL;NEFM;YWHAG;GRIA4	18
Intensity_NM	bonfP_gene	Positive	ammonia BOSS	DSigDB	2	9.3399e-07	0.000343853	21.5886	299.731	HBB;AQP4;MALAT1;PMP2;AGT;GFAP	6
Intensity_NM	bonfP_gene	Positive	Stromal cells in Kidney	Descartes_Cell_Types_and_Tissue_2021	2	9.75308e-07	3.02346e-05	21.4213	296.482	SPARC;PLP1;SPARCL1;CRYAB;AGT;SLC6A4	6
Intensity_NM	fdr	Negative	Vibrio cholerae infection	KEGG_2021_Human	2	1.53253e-10	2.07657e-08	12.9555	292.781	ERO1A;ATP6V1A;ARF1;ATP6V0B;ATP6V1G1;ADCY3;ACTG1;ATP6V1B2;GNAS;ATP6V0D1;ATP6V0E2;ATP6V0C;ATP6V1D;ATP6V1C1	14
Intensity_NM	fdr	Positive	Nop56p-associated pre-rRNA complex (human)	CORUM	2	1.88567e-08	3.86563e-07	16.3927	291.568	ACTA2;RPS9;RPS6;RPS3A;RPL23A;YBX1;RPL18;RPS24;RPS23	9
Intensity_NM	bonfP_gene	Both directions	Proton Transmembrane Transport (GO:1902600)	GO_Biological_Process_2025	2	1.07609e-06	0.000661797	21.1091	290.085	ATP6V0B;ATP6V1B2;ATP1A2;ATP1B1;ATP6V1D;ATP6V1C1	6
Intensity_NM	bonfP_gene	Negative	Neuron Brain Human	CellMarker_2024	2	1.7542e-09	2.6927e-07	14.3698	289.713	SNAP25;PREPL;UCHL1;SYT1;TH;TUBB3;NPY;VDAC3;NEFL;THY1;YWHAG	11
Intensity_NM	fdr	Both directions	Astrocyte Brain Human	CellMarker_2024	2	1.25851e-19	5.19134e-17	6.63567	288.779	SERPINA3;ZFAND5;SLC1A2;SLC1A3;AQP4;MT1X;ATP1A2;NDRG2;TOB2;SLC4A4;HIF1A;CLU;ZFP36L1;CST3;GJA1;MT2A;FTH1;P2RY1;TSPO;SPOCK1;KIF21A;APOE;PTGDS;GLUL;TSC22D4;NTRK2;PAQR6;TACR1;ATP1B2;SSTR2;S100B;MT3;AGT;DKK3;RHOB;GFAP;SLC25A18;GJB6;CNTN1;SPARCL1;CHI3L1;EZR;CRYAB;FGFR3	44
Intensity_NM	fdr	Negative	Ksr1 complex (Ksr1, Mek, 14-3-3, Mapk), EGF stimulated (mouse)	CORUM	2	6.87603e-05	0.00522578	30.068	288.199	MAP2K2;MAPK1;YWHAG;YWHAH	4
Intensity_NM	fdr	Both directions	Astrocyte:Brain	CellMarker_Augmented_2021	2	3.95582e-18	1.45772e-15	7.1647	287.099	SERPINA3;ZFAND5;SLC1A2;MLC1;SLC1A3;AQP4;MT1X;NDRG2;TOB2;CLU;SLC4A4;HIF1A;ZFP36L1;CST3;MT2A;FTH1;P2RY1;SPOCK1;KIF21A;APOE;GLUL;TSC22D4;NTRK2;PAQR6;ATP1B2;TACR1;SSTR2;S100B;F3;AGT;DKK3;GFAP;RHOB;SPARCL1;EZR;SCG2;FGFR3;CRYAB	38
Intensity_NM	fdr	Negative	BRAIN (BULK)	ARCHS4_Tissues	2	1.22936e-35	6.63852e-34	3.54733	285.148	RAB3C;RAB3A;CLSTN3;GALNT17;STMN3;ABAT;OGDHL;ARHGAP36;ARHGAP44;NUDT11;GPR176;TUBB3;PEG10;CCDC92;SYBU;CHGB;NSF;SH3GLB2;TMEM178B;TMEM178A;SLC6A15;CACNA2D2;EPDR1;ATP1B1;MAPK8IP3;TMEM130;GABRG2;DKK3;BSCL2;CLIP3;PREPL;PRKAR1B;EEF1A2;TAGLN3;KCTD17;SCG2;NDRG4;BEX1;RTN1;TMEM63C;HTRA1;CEND1;TEX26;THY1;PCDH19;PRKCZ;RAP1GAP;TMEM121;CTIF;PPP3R1;SYNGR1;HRH3;PENK;MAP6;OTOF;FAM43B;KIF3C;LONRF2;RAB6B;GRIA4;PRNP;S…	177
Intensity_NM	bonfP_gene	Negative	Inh L1 Pax6 Chrfam7A (id:271)	HuBMAP_ASCT_plus_B_augmented_w_RNAseq_Coexpression	2	6.87158e-08	4.19166e-06	17.2814	285.027	RAB3C;SYT4;FGF13;SSTR2;SNAP91;CHGB;GRIA4;CLASP2	8
Intensity_NM	bonfP_gene	Positive	IL1-MCF7	LINCS_L1000_Ligand_Perturbations_up	2	1.15584e-06	4.44999e-05	20.7773	284.039	CST3;SDC4;AQP4;PMP2;AGT;GFAP	6
Intensity_NM	bonfP_gene	Both directions	Inh L1-6 Sst Npy (Sset Chodl) (id:299)	HuBMAP_ASCT_plus_B_augmented_w_RNAseq_Coexpression	2	6.16739e-09	5.95154e-07	15.0162	283.867	RAB3C;SYT4;SNAP25;BEX1;NPY;NEFM;KIF1A;SCG2;SNAP91;CHGB	10
Intensity_NM	fdr	Positive	Skeletal Muscle Satellite Cell Muscle CL:0000594	Tabula_Muris	2	2.20938e-09	8.5061e-08	14.0868	280.757	EEF1A1;RPS9;SDC4;RPS6;RPL36A;RPL13;RPS3A;RPL37;APOE;RPL18;RPS23	11
Intensity_NM	bonfP_gene	Negative	Immature neuron:Undefined	CellMarker_Augmented_2021	2	7.43571e-08	6.3108e-06	17.0926	280.565	SNAP25;SYT4;NDRG4;SYT1;TUBB3;KIF1A;SCG2;SNAP91	8
Intensity_NM	bonfP_gene	Negative	ENS neurons in Pancreas	Descartes_Cell_Types_and_Tissue_2021	2	6.80667e-09	1.9399e-07	14.8486	279.233	GNG3;UCHL1;TUBA1A;SYT1;TUBB3;NPY;NEFL;DBH;FGF13;SYNGR3	10
Intensity_NM	fdr	Both directions	LJP005 HCC515 24H-PF-431396-10	LINCS_L1000_Chem_Pert_up	2	2.46304e-16	3.80934e-12	7.74321	278.291	RNF11;PLEKHB2;HBB;THY1;CLU;ARPP19;HSPA13;CST3;UGCG;MAP1LC3B;PENK;ENPP2;IDS;NEFM;GLUL;PRNP;GSN;PEG3;HMGCS1;GPX3;YWHAZ;TF;TUBB2A;DNAJC6;SCD;PLP1;SPARCL1;CHI3L1;EZR;ATP6V0C;CRYAB;MT1E	32
Intensity_NM	bonfP_gene	Positive	HMS3745G19 Up	Proteomics_Drug_Atlas_2023	2	1.25586e-06	0.000235083	20.4695	278.133	IFITM3;MT2A;SCD;FTH1;APOE;MT1E	6
Intensity_NM	fdr	Negative	PERTURB 13708 KD RNF2 SRP351230 UP	PerturbAtlas	2	8.69945e-14	4.65507e-10	9.24294	277.962	ATP6V0B;HSP90AB1;PTGES3;TXNRD1;CLTC;STMN3;CRMP1;ARPC5;ARPP19;YWHAZ;FKBP1A;MORF4L1;LDHA;TUBA1A;TUBB2A;YWHAQ;CFL1;GNB1;TERF2IP;CALM3;PPIA;CCT5;PFN2	23
Intensity_NM	bonfP_gene	Negative	RB-55-KL42 BAID39 1UM	NIBR_DRUGseq_2025_down	2	2.20378e-11	3.08708e-08	11.0867	272.049	IDI1;TPI1;THY1;ACTG1;DKK3;GLS;MORF4L1;LDHA;PGRMC1;TUBA1B;TUBA1A;YWHAQ;VDAC3;KIF3C;EIF4G2;YWHAG	16
Intensity_NM	bonfP_gene	Both directions	DLG4	PPI_Hub_Proteins	2	1.79592e-13	2.2898e-11	9.13994	268.24	EIF4A2;NAPB;SNAP25;ACOT7;CNP;GDI1;SYT1;ATP1B1;CLU;ACTG1;LDHA;TUBA1B;PPP2R1A;ATP6V1B2;PLP1;VDAC3;MAPK1;NEFL;NEFM;GLUL;YWHAG;GRIA4	22
Intensity_NM	bonfP_gene	Positive	GTEx Pituitary 20-29 vs 30-39 Down	GTEx_Aging_Signatures_2021	2	1.47718e-06	8.86309e-05	19.8802	266.899	MIR9-1HG;PLP1;PMP2;CNDP1;ERMN;GFAP	6
Intensity_NM	bonfP_gene	Negative	ABCC9 Up	LINCS_L1000_CRISPR_KO_Consensus_Sigs	2	4.0348e-10	1.8393e-06	12.3091	266.256	VAT1;IDI1;SNAP25;SYT1;GPX3;SYNGR3;SNAP91;DKK3;MAP1LC3B;NPY;ATP6V1B2;NEFM;CHGB	13
Intensity_NM	bonfP_gene	Both directions	Neuroblastoma SK-N-BE BTO:0002696 48h P003963-2	ProteomicsDB_2020	2	2.53314e-11	6.22772e-09	10.7925	263.326	NAPB;SYT1;MAOA;THY1;ACLY;UCHL1;RPS27;YWHAQ;TUBB3;RUFY3;NEFL;KIF21A;NEFM;KIF3C;SCG2;CHGB	16
Intensity_NM	bonfP_gene	Negative	Pancreatic PP Cell Pancreas CL:0002275	Tabula_Muris	2	3.81003e-07	7.42956e-06	17.6921	261.497	RAB3C;PGRMC1;TUBA1A;PEG3;GPX3;NEFM;PAM	7
Intensity_NM	fdr	Positive	Interleukin-1 human epidermal keratinocyte GDS3011 ligand:227	Ligand_Perturbations_from_GEO_up	2	2.133e-13	2.76223e-11	8.96261	261.494	IFITM3;SERPINA3;LAMB3;SDC4;SERPINE2;RPL36A;MT1X;RPL23A;PTTG1IP;NDRG2;LITAF;RHOB;EEF1A1;MT2A;FTH1;TSPO;RPL37;RPS11;B2M;MT1E;RPS12;RPS23	22
Intensity_NM	fdr	Negative	Integral Component Of Synaptic Vesicle Membrane (GO:0030285) CC	SynGO_2024	2	1.36538e-10	6.96345e-09	11.4671	260.468	SLC10A4;SYT2;SYT1;ATP6AP2;STX7;SLC6A2;TMEM230;SYNGR1;SV2C;VAMP1;OTOF;ATP6V0D1;ATP6V0E2;ATP6V0C;SLC18A2	15
Intensity_NM	fdr	Both directions	YWHAB	PPI_Hub_Proteins	2	5.51987e-28	7.23255e-26	4.12594	258.961	RAB3A;IRS2;CLU;SLC4A4;PSMD8;GJA1;BASP1;PPP2R1A;DPYSL2;VPS35;GLUL;AP2M1;NSF;STX7;CACNA2D2;ATP1B1;EEF1A1;ACLY;EEF1A2;VDAC3;ATP6V0D1;ATP6V1A;RTN1;CNP;MAOA;TTYH1;SLC1A2;THY1;KLC1;PRKCZ;SYNGR1;UBC;MAP6;NDUFV2;ATP6V1D;ATP6V1C1;PRNP;SYT1;DCLK1;SNAP91;SYNJ1;TH;DLG4;GNB2;CNTN1;GNAS;ACO2;CDK14;GPI;SNAP25;HSP90AB1;KCNK9;NCAN;ARPC1A;CLTC;RASGRF1;ATP2A2;AP2A2;HK1;TUBA1A;YWHAQ;NPTN;NEFL;NEFM;YWHAG;YWHAH;TPI1;R…	104
Intensity_NM	fdr	Both directions	PDGFRB Up	LINCS_L1000_CRISPR_KO_Consensus_Sigs	2	1.53616e-19	8.00646e-16	5.93267	257.002	SNAP25;CLIC4;SPARC;BEX1;RTN1;PLEKHB1;HTRA1;NRXN3;HBB;SLC4A4;TM9SF3;CST3;UCHL1;GNG3;TUBA1A;CSRP1;CHL1;SPOCK1;HOMER3;ATP6V0E2;CTSD;GPM6B;SYBU;SNCA;PRNP;MOAP1;SYT1;PEG3;PLLP;NR2F2;SORBS1;PNMA2;SYNGR3;DCN;DLK1;DKK3;ACTA2;TF;TPPP3;TUBB2A;DNAJC6;PKIA;GNAS;TAGLN3;FGF13;SCG2;TMEM35A;PFN2	48
Intensity_NM	fdr	Positive	DORSAL STRIATUM	ARCHS4_Tissues	2	1.07374e-21	5.79822e-20	5.28886	255.363	SERPINA3;NCAN;PLEKHB1;MLC1;AQP4;CNDP1;C1QTNF4;GJA1;PAIP2B;CALB1;TRPS1;ITGB8;PTGDS;BCAS1;PAQR6;PLLP;S100A1;ATP1B2;GPR37L1;ERMN;GABRG1;GPRC5B;SLC25A18;APLNR;FAM181B;SPARCL1;PMP2;CRYAB;RASL12;ABCB1;SLC1A2;SLC1A3;ATP1A2;NDRG2;ENHO;NKAIN4;MOBP;PTPRZ1;CARNS1;SPP1;APOD;MBP;APOE;PLEKHH1;GPM6B;CDK18;HHATL;NTRK2;KCNJ10;B3GAT1;SORBS1;S100B;MT3;AGT;ST18;ETNPPL;GFAP;TF;FMNL2;GJB6;FXYD1;PPP1R1B;PLP1;FGFR3;NEK11	65
Intensity_NM	bonfP_gene	Both directions	Axon Degeneration MP:0005405	MGI_Mammalian_Phenotype_Level_4_2024	2	4.64963e-07	0.000269911	17.3019	252.284	UCHL1;LYNX1;CNP;PLP1;NEFM;KIF1A;KLC1	7
Intensity_NM	fdr	Both directions	UNC-0642 Up	LINCS_L1000_Chem_Pert_Consensus_Sigs	2	6.36379e-19	3.45236e-15	5.83203	244.353	SERPINA3;IDI1;SNAP25;NDRG4;BEX1;INSIG1;PRUNE2;SLC1A3;MSMO1;IRS2;DBI;AEBP1;NDRG2;TTN;CST3;TUBA1A;DPYSL2;PEG10;NPY;AP1S2;SPOCK1;ATP6V0E2;GLUL;BCAS1;SLC38A1;SYT1;HMGCS1;GPX3;SORBS1;PNMA2;LSS;ST18;AGT;REEP1;DNM3;SFRP4;TF;NSG2;SCD;PKIA;RCAN2;GNAS;PMP22;SPARCL1;TFAM;CHI3L1;FXYD6	47
Intensity_NM	fdr	Both directions	HAX1	BioPlex_2017	2	1.34009e-10	1.56857e-07	10.7411	244.179	NAPB;NDRG4;RAB3A;SYT1;HPCAL1;CRMP1;SNAP91;DCLK1;GNG2;DPYSL2;DPYSL3;CNTN1;MAPRE3;APOD;RAB6B;GPM6B	16
Intensity_NM	bonfP_gene	Both directions	Kinase maturation complex 1 (human)	CORUM	2	0.000253943	0.00533279	29.4442	243.751	YWHAQ;YWHAZ;YWHAG	3
Intensity_NM	bonfP_gene	Positive	CID11519678 FC-15-XG61 BAID11 1UM	NIBR_DRUGseq_2025_down	2	6.37559e-07	0.00081305	16.7771	239.336	CST3;IFITM3;RPS9;RPS27;SCD;CLU;CRYAB	7
Intensity_NM	bonfP_gene	Both directions	CID2719 CHLOROQUINE AA-46-GL76 BAID52 10UM	NIBR_DRUGseq_2025_up	2	3.5328e-10	6.73388e-07	10.9026	237.281	IFITM3;ATP6V0B;RPS9;TPI1;SDC4;SMIM29;CST3;LDHA;MT2A;RPS27;TUBA1A;SCD;ERI3;MT1E	14
Intensity_NM	fdr	Positive	Abnormal Myelin Sheath Morphology MP:0003871	MGI_Mammalian_Phenotype_Level_4_2024	2	6.73459e-07	0.000572104	16.5247	234.83	PLP1;PMP22;MLC1;MBP;APOE;GPM6B;QKI	7
Intensity_NM	bonfP_gene	Negative	Pancreatic D cell - Pancreas	HuBMAP_ASCTplusB_augmented_2022	2	6.11906e-07	3.42367e-05	16.4077	234.74	RAB3C;SYT4;UCHL1;BEX1;PEG3;SNAP91;GRIA4	7
Intensity_NM	bonfP_gene	Positive	Regulation of Protein-Containing Complex Assembly (GO:0043254)	GO_Biological_Process_2025	2	1.11142e-05	0.00316051	19.6913	224.624	SELENOP;APOE;CLU;CRYAB;GFAP	5
Intensity_NM	fdr	Negative	Neuroendocrine cell:Pancreas	CellMarker_Augmented_2021	2	3.69584e-12	1.02005e-09	8.52079	224.3	BEX1;PIANP;PTPRN;NAP1L3;CEND1;CRMP1;PNMA2;NUDT11;CLIP3;MLLT11;TRO;TMEFF1;REEP2;NEFL;NEFM;TAGLN3;KIF3C;KIF1A;SULT4A1;TMEM35A;VAT1L	21
Intensity_NM	bonfP_gene	Both directions	BRAIN (BULK)	ARCHS4_Tissues	2	5.51818e-19	2.95223e-17	5.32606	223.913	RAB3C;SNAP25;GDI1;HBB;AQP4;ARHGAP36;CLU;CNDP1;PAIP2B;UCHL1;TUBB3;ENC1;NEFL;NEFM;KIF1A;PTGDS;CHGB;LYNX1;PEG3;TMEM255A;HBA2;ATP1B1;SYNGR3;ERMN;DKK3;PREPL;SPARCL1;PMP2;CRYAB;SCG2;NAPB;NDRG4;BEX1;CNP;TTYH1;ATP1A2;THY1;NDRG2;PCDH19;GNG3;NWD2;NPY;SPOCK1;MBP;APOE;KIF3C;GRIA4;GABRQ;SYT4;SYT1;PNMA8A;AGT;SNAP91;GFAP;PLCXD3;TF;DNAJA4;PLP1	58
Intensity_NM	bonfP_gene	Negative	17beta-estradiol human U2OS osteosarcoma cell line GDS1094 ligand:46	Ligand_Perturbations_from_GEO_up	2	6.3886e-10	7.73021e-08	10.5191	222.703	ATP6V0B;NDRG4;GDI1;ELOVL5;ATP1A1;ATP1B1;RANGAP1;ACTG1;HK1;MAP1LC3B;TUBA1A;ATP6V1D;EIF4G2;NFE2L1	14
Intensity_NM	fdr	Negative	HSF2 human	TRRUST_Transcription_Factors_2019	2	0.000628601	0.048088	30.0187	221.298	MAP2K4;HSPA4;HIF1A	3
Intensity_NM	bonfP_gene	Negative	RHO GTPase Effectors	Reactome_Pathways_2024	2	2.16113e-09	5.79182e-07	10.6282	212.06	ARPC1A;KLC1;RANGAP1;YWHAZ;ACTG1;TUBA1B;TUBA1A;YWHAQ;PPP2R1A;TUBB3;MAPK1;YWHAG;CLASP2	13
Intensity_NM	fdr	Negative	GPM6B	huMAP	2	2.07189e-07	2.87992e-05	13.6343	209.827	RAB3A;GNG2;SYT1;DPYSL2;DPYSL3;CNTN1;CRMP1;SNAP91;DCLK1	9
Intensity_NM	bonfP_gene	Positive	ALB	PPI_Hub_Proteins	2	1.40876e-05	0.00087343	18.7087	208.98	CST3;TF;APOE;HBA1;GFAP	5
Intensity_NM	fdr	Positive	Coronavirus disease	KEGG_2021_Human	2	1.84927e-10	1.40544e-08	9.30519	208.539	RPS9;RPL34;RPS6;RPL36A;RPL23A;RPS3A;RPS27;RPL36AL;RPL13;MASP1;RPL37;RPL18;RPS11;RPS24;RPS12;RPS23	16
Intensity_NM	fdr	Positive	EPR-BT20	LINCS_L1000_Ligand_Perturbations_down	2	2.33356e-09	1.10844e-07	10.4456	207.615	SLC1A3;DBI;CLU;SLC4A4;GFAP;RHOB;TF;MARCKS;DDAH2;FTH1;TRPS1;PTGDS;GPM6B	13
Intensity_NM	fdr	Negative	bcl11b 18199763 brain lof mouse gpl1261 gds3178 up	TF-LOF_Expression_from_GEO	2	1.04755e-21	1.35658e-19	4.29701	207.579	RNF11;KCNC4;ZFAND5;CELF4;ELAVL4;STMN3;ADAR;SPINT2;ELAVL2;GLS;HK1;MFSD6;TUBA1B;YWHAQ;CHL1;RFK;DPYSL3;NEFL;NEFM;CTSD;YWHAG;CHGB;YWHAH;RAB2B;SLC38A1;PEG3;CACNA2D2;RGMB;SEZ6L;TMEM130;GABRG2;PGM2L1;MORF4L1;RUFY3;UBE2V2;LANCL3;SCG2;MEG3;DDC;KHDRBS2;SEMA3C;CTBP1;NRXN3;SEZ6;UGCG;GLRA2;PGRMC1;GNG2;STAMBPL1;NT5DC2;UBC;G3BP2;RAB6A;RAB6B;CLASP2;PPP1R26;RABGAP1L;UBE2B;TXNRD1;CADPS;NEK7;PCDH8;NAP1L3;TUBB4A;DCL…	74
Intensity_NM	bonfP_gene	Both directions	Pancreatic PP Cell Pancreas CL:0002275	Tabula_Muris	2	3.38961e-07	9.82988e-06	13.8725	206.663	CST3;RAB3C;PGRMC1;TUBA1A;PEG3;GPX3;NEFM;PAM	8
Intensity_NM	fdr	Negative	Type B Pancreatic cell - Pancreas	HuBMAP_ASCTplusB_augmented_2022	2	1.69894e-11	4.55315e-09	8.32073	206.341	CHGA;RAB3C;SYT4;PCSK1;BEX1;PEG3;PTPRN;CADPS;CELF4;ELAVL4;SEZ6L;SSTR3;SNAP91;DLK1;UCHL1;CHL1;RCAN2;CNTN1;BEND5;GRIA4	20
Intensity_NM	bonfP_gene	Both directions	Regulation Of Synapse Organization (GO:0050807) BP	SynGO_2024	2	6.71109e-05	0.00164422	21.4031	205.666	SPARC;TUBA1A;SPARCL1;APOE	4
Intensity_NM	bonfP_gene	Negative	Phagosome	KEGG_2021_Human	2	3.48631e-07	3.43402e-05	13.7773	204.858	ATP6V0B;TUBA1B;TUBA1A;TUBB3;ATP6V1B2;ATP6V1D;ATP6V1C1;ACTG1	8
Intensity_NM	bonfP_gene	Negative	Extrinsic Component Of Synaptic Vesicle Membrane (GO:0098850) CC	SynGO_2024	2	0.000334949	0.00703392	25.5211	204.208	ATP6V1B2;ATP6V1D;ATP6V1C1	3
Intensity_NM	bonfP_gene	Negative	Axon (GO:0030424)	GO_Cellular_Component_2025	2	1.68461e-08	1.095e-06	11.3968	203.993	SYT4;SYT1;TH;TUBB3;NEFL;NEFM;KIF1A;FGF13;SLC6A2;SLC18A2;ACTG1	11
Intensity_NM	bonfP_gene	Positive	TGFA-BT20	LINCS_L1000_Ligand_Perturbations_down	2	1.57898e-05	0.000337587	18.253	201.808	CST3;TF;FTH1;CLU;GLUL	5
Intensity_NM	bonfP_gene	Negative	Interleukin 1&Icirc;&sup2; rat insulinoma cell line GDS4332 ligand:186	Ligand_Perturbations_from_GEO_down	2	7.9276e-09	9.39421e-07	10.687	199.343	EIF4A2;SNAP25;PGRMC1;PLCXD3;PREPL;GPX3;PPP2R1A;ETNK1;ATP6V1B2;ATP1A1;YWHAZ;ADRA2A	12
Intensity_NM	fdr	Negative	SHSY5Y	ARCHS4_Cell-lines	2	1.6674e-27	1.04213e-25	3.21173	198.031	RAB3C;RAB3A;STMN3;ABAT;IRS2;OGDHL;ARHGAP36;NUDT11;TUBB3;DPYSL2;PEG10;DPYSL3;AP1S2;KIF21A;CHGB;ACOT7;SNRPN;TMEM178B;SLC6A15;CACNA2D2;ATP1B1;TMEM130;DKK3;BSCL2;CLIP3;MORF4L1;TPST1;RUFY3;EEF1A2;TAGLN3;KCTD17;SCG2;PFN2;PTGFR;CHRNA3;NDRG4;BEX1;RTN1;SHC1;TMEM63C;CEND1;THY1;C9ORF72;PCDH18;HRH3;INPP5F;PDGFD;MAP6;OTOF;KIF3C;LONRF2;GRIA4;SLC10A4;SYT4;TFAP2B;SYT1;STAC;PNMA8A;DCLK1;PHOX2B;SNAP91;MLLT11;PLCXD…	150
Intensity_NM	fdr	Both directions	LJP006 HA1E 24H-BMS-345541-10	LINCS_L1000_Chem_Pert_down	2	3.68812e-11	5.3996e-07	8.18425	196.613	IDI1;HMGCS1;CSE1L;USP22;MSMO1;ATP1B1;SLC7A1;BLCAP;MARCKS;TUBB2A;CSRP1;RPL36AL;BASP1;TUBB3;SUB1;GRB10;PIP4K2B;SCAND1;GRSF1;MET	20
Intensity_NM	fdr	Positive	Ruboxistaurin Up	Proteomics_Drug_Atlas_2023	2	3.59325e-09	2.91951e-06	10.0471	195.359	IFITM3;TAGLN;RHOB;TTN;RPL36AL;SCD;FTH1;ITGB8;APOE;EZR;B2M;FTL;RPS23	13
Intensity_NM	bonfP_gene	Both directions	17beta-estradiol human U2OS osteosarcoma cell line GDS1094 ligand:46	Ligand_Perturbations_from_GEO_up	2	1.60383e-10	1.94775e-08	8.65559	195.214	ATP6V0B;NDRG4;AHCYL1;GDI1;SDC4;ELOVL5;ATP1A1;ATP1B1;RANGAP1;ACTG1;HK1;CST3;MAP1LC3B;TUBA1A;ATP6V1D;EIF4G2;NFE2L1	17
Intensity_NM	fdr	Positive	MCSF-MCF7	LINCS_L1000_Ligand_Perturbations_up	2	8.79648e-09	3.62581e-07	10.5032	194.823	SFRP4;NTRK2;GSN;SCD;CHI3L1;MT1X;APOD;SORBS1;EZR;CLU;CXCL14;GLUL	12
Intensity_NM	fdr	Negative	EPOTHILONE D	DGIdb_Drug_Targets_2024	2	3.63585e-05	0.00218878	18.8203	192.382	TUBA1B;TUBB2A;TUBA1A;TUBB3;TUBB4A	5
Intensity_NM	fdr	Negative	CID2788 CLIOQUINOL AA-86-YY62 BAID4 10UM	NIBR_DRUGseq_2025_down	2	5.92458e-19	1.32089e-15	4.57236	191.902	RAB3B;JPT1;HSP90AB1;ARL6IP1;CSE1L;ARPC1A;HSPB1;MSMO1;TPGS2;GLS;TUBA1B;TUBA1A;YWHAQ;SUMO3;CFL1;ENC1;NEFL;IDS;TMSB10;AP2M1;SKP1;YWHAH;TPI1;PIANP;HMGCS1;TMEM255A;RANGAP1;SYNGR3;DYNLL2;SPTB;LSS;MORF4L1;TUBB2A;MORF4L2;SUB1;VAMP1;PPIA;MVK;DCTN2;INSIG1;THY1;HACD3;FSTL3;LDHA;PGRMC1;PSMB5;PGK1;APBB1;CDKN2D;ARPC5;TUBB4A;RAB11A;NAP1L4;FKBP1A;FXYD6;CALM3;CALM1;CALM2;EIF4G2	59
Intensity_NM	bonfP_gene	Positive	Endocytic Vesicle (GO:0030139)	GO_Cellular_Component_2025	2	5.46757e-06	0.000202587	15.6923	190.139	CD74;TF;SPARC;HBB;APOE;HBA1	6
Intensity_NM	bonfP_gene	Both directions	Sudden Infant Death Syndrome SIDS Susceptibility Pathways WP706	WikiPathways_2024_Human	2	2.51765e-08	4.46883e-06	10.8618	190.052	SNAP25;TF;TH;YWHAQ;MAOA;PLP1;AQP4;SSTR2;YWHAZ;YWHAG;SLC6A4	11
Intensity_NM	bonfP_gene	Both directions	C14orf104	BioPlex_2017	2	5.26565e-06	0.00122821	15.6095	189.723	SNAP25;NAPB;NDRG4;SYT1;ATP6V1C1;SNAP91	6
Intensity_NM	fdr	Positive	Macromolecule Biosynthetic Process (GO:0009059)	GO_Biological_Process_2025	2	9.56415e-10	6.9101e-07	9.03206	187.576	RPS9;RPL34;RPS6;RPL36A;RPS3A;RPL23A;EEF1A1;RPS27;RPL37;APOE;RPS11;RPL18;RPS24;RPS12;RPS23	15
Intensity_NM	fdr	Negative	AM-580 Down	LINCS_L1000_Chem_Pert_Consensus_Sigs	2	2.13579e-14	1.15866e-10	5.82715	183.423	ATP6V1A;IDI1;WDR47;HSPA4L;MSMO1;IRS2;OGDHL;HSD17B12;HIGD1A;SLC7A1;PLD3;CYB5R1;MAP1LC3B;PEG10;DPYSL2;SMPD1;NEFM;KIF1A;NEFH;CTSD;ATP6V1D;CHGB;DYNC1H1;MOAP1;ATP6V1G1;PRKCI;ACOT7;ELOVL4;HMGCS1;LSS;ASS1;TPPP3;DNAJC6;GAS6	34
Intensity_NM	fdr	Negative	LJP007 HA1E 24H-dinaciclib-0.04	LINCS_L1000_Chem_Pert_down	2	5.27718e-09	7.25639e-05	9.28735	177.016	IDI1;TFAP2B;HMGCS1;USP22;MSMO1;ATP1B1;SLC7A1;TM9SF3;UCHL1;TUBB2A;BASP1;TUBB3;PEG10;SPOCK1	14
Intensity_NM	fdr	Negative	Neuronal System	Reactome_Pathways_2024	2	5.99153e-17	3.98437e-14	4.73427	176.842	ACHE;SNAP25;RAB3A;KCNK9;KCNC4;RASGRF1;ABAT;AP2A2;GLS;TUBA1B;TUBA1A;TUBB3;ARL6IP5;NPTN;NEFL;SLC18A2;AP2M1;DLGAP4;NSF;SLC38A1;CACNA2D2;NRG1;GABRG2;TUBB2A;PRKAR1B;PLCB2;RTN3;CHRNA3;MAOA;NRXN3;ADCY3;GLRA2;GNG3;GNG2;MAPK1;SLC38A2;GRIA4;MAPK3;GABRQ;SYT2;SYT1;KCNJ12;AP2B1;TUBB4A;GRIN1;GLRB;DLG4;GNB2;GNB1;CALM1	50
Intensity_NM	fdr	Positive	GATA1 human	TRRUST_Transcription_Factors_2019	2	7.50252e-06	0.000596451	14.7926	174.557	HEMGN;HBG1;HBB;HBA2;PBXIP1;HBA1	6
Intensity_NM	fdr	Both directions	SYP	huMAP	2	7.36181e-07	0.000114582	11.9858	169.261	NAPB;GNG2;SYT1;DPYSL3;CRMP1;RAB6B;GPM6B;SNAP91;DCLK1	9
Intensity_NM	fdr	Negative	ACY3 Up	LINCS_L1000_CRISPR_KO_Consensus_Sigs	2	6.21636e-14	3.16491e-10	5.41107	164.545	PCSK1;SNAP25;NDRG4;BEX1;RTN1;MAOA;UCHL1;GNG3;SV2C;PEG10;NPY;NPTN;NEFM;IARS2;GABRE;NEFH;SYBU;CHGB;CHGA;SYT1;GPX3;FNDC3B;NMNAT2;ASS1;DKK3;GLRB;EEF1A2;GNAS;TAGLN3;PAM;LGR5;SCG2;MET;TMEM35A;BCL2L2	35
Intensity_NM	fdr	Both directions	CID2788 CLIOQUINOL AA-86-YY62 BAID4 10UM	NIBR_DRUGseq_2025_down	2	1.41704e-18	3.1717e-15	3.98416	163.741	RAB3B;JPT1;HSP90AB1;ARL6IP1;CSE1L;ARPC1A;HSPB1;MSMO1;DBI;YBX1;CXCL14;TPGS2;GLS;TUBA1B;TUBA1A;YWHAQ;RPL36AL;SUMO3;CFL1;ENC1;NEFL;IDS;TMSB10;AP2M1;SKP1;YWHAH;ZCCHC24;TPI1;PIANP;HMGCS1;TMEM255A;RANGAP1;SYNGR3;DYNLL2;SPTB;LSS;MORF4L1;TUBB2A;MORF4L2;SUB1;VAMP1;CRYAB;PPIA;MVK;DCTN2;INSIG1;THY1;HACD3;FSTL3;LDHA;PGRMC1;PSMB5;PGK1;APBB1;CDKN2D;GSN;ARPC5;TUBB4A;RAB11A;NAP1L4;FKBP1A;SCD;PMP22;FXYD6;CALM3;CA…	68
Intensity_NM	bonfP_gene	Negative	CAMKV	huMAP	2	0.000523754	0.0225214	21.59	163.101	NAPB;SYT1;SNAP91	3
Intensity_NM	fdr	Positive	Cell Lineage Map For Neuronal Differentiation WP5417	WikiPathways_2024_Human	2	7.19706e-08	1.02558e-05	9.7429	160.242	CNP;FEV;SLC1A2;SLC1A3;AQP4;HOMER3;MBP;S100B;GLUL;GFAP;SLC6A4	11
Intensity_NM	bonfP_gene	Both directions	CID27924 PHORBOL12-MYRISTATE13-ACETATE DE-30-UR76 BAID44 10UM	NIBR_DRUGseq_2025_down	2	5.19553e-11	8.32006e-08	6.70637	158.811	EIF4A2;SPARC;TPI1;CNP;GPX3;TMEM255A;CLU;YWHAZ;ACTG1;DKK3;GLS;MORF4L1;LDHA;TUBA1B;TUBA1A;YWHAQ;VDAC3;MAPK1;NEFL;CRYAB;EIF4G2;YWHAG	22
Intensity_NM	fdr	Positive	CID3053 PENTETICACID FF-61-PA27 BAID8 10UM	NIBR_DRUGseq_2025_down	2	3.32775e-08	5.07582e-05	9.22188	158.786	ZCCHC24;CST3;RPS9;TAGLN;RPS27;GSN;SCD;RPL34;RPS11;RPL18;CXCL14;CRYAB	12
Intensity_NM	bonfP_gene	Negative	dopamine BOSS	DSigDB	2	4.5036e-07	0.000399665	10.8622	158.732	SNAP25;LDHA;MAOA;NPY;ATP1B1;FGF13;ADRA2A;SLC18A2;YWHAG	9
Intensity_NM	fdr	Negative	Inh L1-6 Sst Npy (Sset Chodl) (id:299)	HuBMAP_ASCT_plus_B_augmented_w_RNAseq_Coexpression	2	3.5924e-10	3.66425e-08	7.2966	158.679	CHGA;RAB3C;SYT4;SNAP25;BEX1;CADPS;PCDH8;ELAVL4;SEZ6L;SNAP91;HRH3;NPY;SPOCK3;NEFM;TAGLN3;KIF1A;SCG2;SULT4A1;CHGB	19
Intensity_NM	fdr	Positive	NFYB (human)	TRANSFAC_and_JASPAR_PWMs	2	0.000138598	0.0137294	17.7543	157.728	FTH1;HBA2;HBA1;SLC25A35	4
Intensity_NM	fdr	Both directions	bcl11b 18199763 brain lof mouse gpl1261 gds3178 up	TF-LOF_Expression_from_GEO	2	1.06003e-19	1.38863e-17	3.596	157.112	RNF11;CELF2;KCNC4;ZFAND5;CELF4;ELAVL4;STMN3;ADAR;SPINT2;ELAVL2;GLS;HK1;MFSD6;TUBA1B;YWHAQ;CHL1;RFK;DPYSL3;NEFL;NEFM;CTSD;GLUL;YWHAG;CHGB;YWHAH;RAB2B;SLC38A1;PEG3;CACNA2D2;RGMB;SEZ6L;TMEM130;GABRG2;PGM2L1;RHOB;MORF4L1;RUFY3;UBE2V2;LANCL3;SCG2;MEG3;DDC;KHDRBS2;SEMA3C;CTBP1;NRXN3;SEZ6;SLC1A2;UGCG;GLRA2;PGRMC1;GNG2;STAMBPL1;NT5DC2;UBC;G3BP2;RAB6A;PLEKHH1;RAB6B;CLASP2;PPP1R26;NTRK2;RABGAP1L;UBE2B;TXNR…	83
Intensity_NM	fdr	Both directions	Oligo L3-6 Opalin Enpp6 (id:479)	HuBMAP_ASCT_plus_B_augmented_w_RNAseq_Coexpression	2	9.33589e-11	1.39105e-08	6.73237	155.481	SLC24A2;LGI1;RAB3C;NAPB;TTYH1;CADPS;SLC1A2;CELF4;ELAVL4;SLC7A14;SEZ6;SEZ6L;SSTR2;TMEM130;CNDP1;ST18;GFAP;MOBP;PMP2;CHGB;GRIA4;CLASP2	22
Intensity_NM	bonfP_gene	Positive	Proteins Involved in Diabetic Nephropathy	Elsevier_Pathway_Collection	2	3.82175e-05	0.00277835	15.0675	153.27	PLP1;APOE;PTGDS;AGT;CNDP1	5
Intensity_NM	bonfP_gene	Both directions	ENS neurons in Pancreas	Descartes_Cell_Types_and_Tissue_2021	2	2.3941e-07	1.11326e-05	9.87435	150.535	GNG3;UCHL1;TUBA1A;SYT1;TUBB3;NPY;NEFL;DBH;FGF13;SYNGR3	10
Intensity_NM	fdr	Both directions	NB1	ARCHS4_Cell-lines	2	2.34418e-24	1.46511e-22	2.74731	149.481	RAB3B;RAB3C;RAB3A;SPARC;GALNT17;STMN3;IRS2;OGDHL;ACTG1;NUDT11;PREX1;GPR176;TUBB3;PSMD2;CFL1;DPYSL3;HOMER3;AP2M1;CHGB;ACOT7;SNRPN;TMEM178B;SLC6A15;HPCAL1;CACNA2D2;EPDR1;ATP1B2;TMEM130;GABRG2;DKK3;BSCL2;CLIP3;TPST1;EEF1A2;TAGLN3;TCTA;SCG2;PTGFR;CHRNA3;NDRG4;BEX1;RTN1;MAOA;NOTCH4;TWF2;CEND1;THY1;TMEM121;ENHO;NKAIN4;HRH3;MAP6;OTOF;FAM43B;KIF3C;LONRF2;GRIA4;SLC10A4;HHATL;MOAP1;SYT4;CADM3;STAC;ARPC4;NE…	167
Intensity_NM	bonfP_gene	Negative	MOTOR NEURON	ARCHS4_Tissues	2	4.9347e-13	2.59072e-11	5.25341	148.868	NAPB;RAB3C;SNAP25;NDRG4;BEX1;GDI1;DBH;PCDH19;ARHGAP36;SLC6A2;ACTG1;GNG3;UCHL1;NWD2;TUBA1A;TUBB3;ENC1;NEFL;SPOCK1;KIF21A;NEFM;KIF1A;KIF3C;CHGB;CLASP2;GRIA4;GABRQ;SYT4;ACOT7;SYT1;TMEM255A;PNMA8A;SYNGR3;SNAP91;DKK3;TH;RUFY3;SCG2	38
Intensity_NM	fdr	Negative	Regulation of Macroautophagy (GO:0016241)	GO_Biological_Process_2025	2	7.29561e-10	8.98819e-07	6.94756	146.167	ATP6V1A;SCOC;ATP6V1G1;ATP6V0B;GBA1;C9ORF72;UCHL1;CAPNS1;RHEB;ATP6V1B2;VPS35;ATP13A2;CAPN1;ATP6V0D1;ATP6V0E2;ATP6V1D;ATP6V0C;GAPDH;ATP6V1C1	19
Intensity_NM	fdr	Negative	LJP006 MCF7 24H-BI-2536-10	LINCS_L1000_Chem_Pert_up	2	2.80596e-11	4.1639e-07	6.00023	145.786	IDI1;NDRG4;BEX1;GDI1;INSIG1;MSMO1;SLC2A3;PLD3;GLS;CYB5R1;UCHL1;MAP1LC3B;TUBB3;PEG10;CCDC92;CHGB;HMGCS1;ABCC5;TXNRD1;LSS;TUBB2A;DNAJC6;SERINC1;CALM1;YPEL5	25
Intensity_NM	fdr	Both directions	progesterone rat ovary GDS2783 ligand:275	Ligand_Perturbations_from_GEO_up	2	2.77833e-16	3.61183e-14	4.06997	145.784	HSP90AB1;SPARC;CLTC;HBB;DBI;LITAF;ELAVL2;GJA1;MT2A;UCHL1;YWHAQ;DPYSL2;FTH1;NPTN;IDS;RPL37;TMSB10;YWHAG;SKP1;YWHAH;RPS9;HBA1;DCN;EEF1A1;MORF4L2;VDAC3;CMPK1;EZR;GAPDH;USP14;AHNAK;SDC4;RPL36A;HIF1A;OAZ1;UQCRH;ZFP36L1;CST3;PGRMC1;STAMBPL1;UBC;G3BP2;PGK1;CTNNA1;RPL18;PAIP2;SLC38A2;NDFIP1;PTGES3;RPL23A;DEK;TMEM230;EIF3M;OGN;SERINC1;CALM2;EIF4G2	57
Intensity_NM	fdr	Negative	Vesicle (GO:0031982)	GO_Cellular_Component_2025	2	1.77911e-12	2.35731e-10	5.37358	145.382	RAB3B;RAB3C;SNAP25;RAB3A;DCTN2;CLTC;CEND1;PRKCZ;SDCBP;BASP1;PEG10;UBC;SYBU;APPL1;GRIA4;STX7;CADPS;ATP1B1;YWHAZ;RAB11A;TUBB2A;SYNJ1;DNAJC6;GNB2;GNB1;CALM3;ATP13A2;CALM1;CALM2;PPIA;GAPDH	31
Intensity_NM	fdr	Negative	CORL88 LUNG TenPx21	CCLE_Proteomics_2020	2	4.57776e-20	8.65196e-18	3.25026	144.735	EIF4A2;RAB3B;SCOC;CMAS;RAB3A;ZFAND5;STMN3;SPINT2;ARHGAP35;CMIP;TUBB3;PEG10;GRB10;KIFAP3;RAB2B;SH3GLB2;MAP2K2;USP5;SLC6A15;PREPL;RUFY3;HPRT1;TAGLN3;SCG2;PFN2;ATP6V1A;IDI1;ATXN7L3B;PRKCZ;UGCG;ERI3;AMZ2;ATP6V1D;LONRF2;SLC38A2;SYT4;NDFIP1;SYT1;NETO2;FBXO30;PPP5C;ARL2BP;NSG2;FXYD6;SERINC1;EIF4G2;ATG2B;RNF187;GPI;PCSK1;SNAP25;GDI1;CELF4;ELAVL4;TUBA1B;UCHL1;MAP1LC3A;YWHAQ;NNT;RFK;XPO5;KIF1A;DLGAP4;HSDL1…	99
Intensity_NM	bonfP_gene	Both directions	HGF-BT20	LINCS_L1000_Ligand_Perturbations_down	2	3.08614e-07	1.48135e-05	9.58806	143.736	VAT1;SNAP25;TF;MAOA;SPARCL1;THY1;ATP1B1;NDRG2;PTGDS;CLU	10
Intensity_NM	bonfP_gene	Negative	REST human	TRRUST_Transcription_Factors_2019	2	0.000702547	0.0214277	19.3534	140.521	TH;TUBB3;CHGB	3
Intensity_NM	fdr	Negative	Neuron Brain Human	CellMarker_2024	2	2.58577e-11	6.43856e-09	5.75649	140.334	ATP6V1A;SNAP25;SEMA3C;STMN3;THY1;UCHL1;GLRA2;TUBB3;NPY;NEFL;YWHAG;YWHAH;NSF;SLC10A4;SNRPN;SYT1;CACNA2D2;NRG1;NETO2;PNMA2;TMEM130;GRIN1;PREPL;TH;VDAC3;LGR5	26
Intensity_NM	fdr	Negative	Neuroblastoma SK-N-BE BTO:0002696 3h P003959-2	ProteomicsDB_2020	2	4.79463e-14	2.15998e-11	4.54834	139.492	EIF4A2;NAPB;RAB3C;DDC;RAB3A;GDI1;MAOA;ATL1;CRMP1;OGDHL;THY1;RNF7;SNX3;UCHL1;ARVCF;TUBB3;DPYSL2;NEFL;NEFM;ATP6V1D;CHGB;RAB2B;SYT1;B3GALT6;RANGAP1;MAPK8IP3;DCLK1;FBXO30;NAP1L5;DNM3;PREPL;TUBB2A;NECAP1;DNAJC6;RUFY3;GNB2;CNTN1;ACO2;PAM;ATP6V0C;CYB561;SCG2	42
Intensity_NM	fdr	Both directions	CID11313622 TIDEGLUSIB ED-91-LY45 BAID8 10UM	NIBR_DRUGseq_2025_up	2	8.53371e-17	2.30367e-13	3.76415	139.273	ERO1A;GPI;MPI;MSMO1;SLC2A3;SLC2A6;TPGS2;HK1;GPR176;MT2A;MAP1LC3B;TUBA1A;CSRP1;TSPO;IDS;RPL37;RPS11;TMSB10;CTSD;RPS12;RPS9;ATP6V0B;TPI1;HMGCS1;ELOVL5;RPS6;RPS3A;LSS;EEF1A1;TPST1;CANX;BCAT1;ATP6V0D1;GAPDH;IDI1;MVK;SMIM29;SDC4;INSIG2;WBP2;INSIG1;AMIGO2;PBXIP1;ZFP36L1;CST3;CYB5R1;LDHA;UBC;PGK1;RPL13;RPL18;SLC38A2;BEND5;VAT1;NPDC1;MOAP1;LAMB3;AIG1;DCLK1;FKBP1A;CLCN7;SCD;ERCC1;GNAS;RPS24	65
Intensity_NM	fdr	Both directions	Neuron Brain Non-Microglia CL:0000540	Tabula_Muris	2	7.93829e-10	3.96915e-08	6.63734	139.08	RAB3C;SNAP25;NAPB;SYT4;BEX1;SYT1;RASGRF1;CELF4;NRXN3;SYNGR3;TMEM130;GABRG2;GRIN1;NSG2;EEF1A2;NEFL;NEFM;SULT4A1;SCG2;CHGB	20
Intensity_NM	bonfP_gene	Both directions	Axon (GO:0030424)	GO_Cellular_Component_2025	2	9.28558e-08	7.84632e-06	8.34214	135.078	SYT4;SYT1;TH;TUBB3;NEFL;NEFM;KIF1A;FGF13;SLC6A2;SLC18A2;ACTG1;SLC6A4	12
Intensity_NM	fdr	Both directions	Cell Lineage Map For Neuronal Differentiation WP5417	WikiPathways_2024_Human	2	9.07897e-11	2.6556e-08	5.75231	133.008	ACHE;SNAP25;CNP;SLC1A2;SLC1A3;AQP4;AP2A2;SLC6A2;GLS;SLC6A4;GLRA2;TUBB3;NEFL;HOMER3;MBP;NEFM;GLUL;S100B;ADRA2A;GFAP;GRIN1;TH;GLRB;DLG4;FEV	25
Intensity_NM	fdr	Both directions	UNC 0631 Up	Proteomics_Drug_Atlas_2023	2	3.89627e-11	3.39949e-08	5.50825	132.024	IDI1;MVK;PLEKHB2;SERPINE2;SDC4;TMEM63C;STMN3;ADCY3;MSMO1;SPINT2;PTTG1IP;PLD3;TTN;SDCBP;UGCG;FTH1;APOE;SLC38A2;NPDC1;NDFIP1;HMGCS1;TPM2;F3;LSS;TMEM59;SCD;SERINC1	27
Intensity_NM	bonfP_gene	Negative	intermediate stratum of PHyB-V	Allen_Brain_Atlas_up	2	2.45546e-07	0.00016648	8.61754	131.157	GABRQ;PGRMC1;PEG3;PLEKHB2;YWHAQ;GPX3;ARHGAP36;PAM;SCG2;ADRA2A;SLC18A2	11
Intensity_NM	fdr	Both directions	Neuroblastoma SK-N-BE BTO:0002696 48h P003963-2	ProteomicsDB_2020	2	1.02556e-12	4.68168e-10	4.65323	128.456	NAPB;DDC;ABCB1;RAB3A;MAOA;CSE1L;CRMP1;IRS2;OGDHL;THY1;UCHL1;ARVCF;PSMB5;YWHAQ;TUBB3;DPYSL2;NEFL;ITGB8;KIF21A;NEFM;KIF3C;CHGB;NDFIP1;SYT1;MAPK8IP3;NAP1L5;ACLY;EIF3M;MARCKS;RPS27;RUFY3;GNB2;EEF1A2;CNTN1;CYB561;PPIA;SCG2	37
Intensity_NM	fdr	Both directions	Nervous System Development	Reactome_Pathways_2024	2	1.51516e-16	7.54898e-14	3.51252	127.946	HSP90AB1;SH3KBP1;RPL34;NCAN;ARPC1A;CLTC;IRS2;AP2A2;ARHGAP35;ACTG1;PSMD8;TUBA1B;PPP3CB;TUBA1A;CHL1;TUBB3;RPL36AL;DPYSL2;PSMD2;DPYSL3;CFL1;GRB10;RPL37;RPS11;AP2M1;RPS12;LYPLA2;RPS9;MAP2K2;RPS6;RPS3A;RGMB;SPTB;RHOB;VAV2;DNM3;TUBB2A;ETF1;EZR;MET;PFN2;SHC1;RPL36A;CRMP1;RAP1GAP;PSMB7;SDCBP;PSMB5;UBC;RPL13;MAPK1;MBP;RPL18;CAP2;CLASP2;MAPK3;PRNP;RANBP9;ARPC4;RPL23A;ARPC5;AP2B1;TUBB4A;GRIN1;RPS27;DLG4;CNT…	70
Intensity_NM	fdr	Both directions	Presynapse (GO:0098793) CC	SynGO_2024	2	7.00835e-12	3.88964e-10	4.97372	127.745	NAPA;SLC24A2;RTN3;PRUNE2;CRMP1;THY1;ADD2;SDCBP;MAP1LC3B;DPYSL2;KIF21A;VPS35;CAPN1;APBB1;RAB6A;RAB6B;YWHAG;APPL1;YWHAH;VPS18;PRNP;NTRK2;CADPS;DNM3;RPS27;NECAP1;SYNJ1;GNAS;VAMP1;CPEB2;PFN2;UBE2M	32
Intensity_NM	fdr	Negative	H3K4me3 H1	Epigenomics_Roadmap_HM_ChIP-seq	2	1.0562e-22	1.8906e-20	2.51275	127.151	GMFB;ABAT;GHITM;GLS;TPGS2;PSMD8;GPR176;CNST;CAPNS1;DPYSL2;PSMD2;DPYSL3;AP1S2;PIP4K2B;VPS35;CHGB;VPS18;PRKCI;ACOT7;WSB2;FNDC3B;HPCAL1;CACNA2D2;GABRG2;DKK3;NUP93;PRKAR1B;HPRT1;PLBD2;ANAPC13;CTBP1;HSPA4L;ATXN7L3B;THY1;ARPP19;C9ORF72;HIF1A;OAZ1;PRKCZ;CYB5R1;PPP3R1;CYB5R3;PDGFD;ST3GAL4;AMZ2;CADM3;NDFIP1;LNPEP;NETO2;MLLT11;PPP5C;ARL2BP;PKIA;FXYD6;MMS19;CPEB2;PAM;ATG2B;ACHE;ARF1;WDR47;ARPC1A;CLTC;KCNC4;…	465
Intensity_NM	bonfP_gene	Positive	progesterone rat ovary GDS2783 ligand:275	Ligand_Perturbations_from_GEO_up	2	4.24276e-06	0.000319568	10.1298	125.309	CST3;MT2A;RPS9;SPARC;SDC4;FTH1;HBB;HBA1	8
Intensity_NM	fdr	Positive	GTEx Brain 20-29 vs 60-69 Up	GTEx_Aging_Signatures_2021	2	7.63864e-08	9.05179e-06	7.60413	124.612	GGT5;IFITM3;SERPINA3;HBB;HBA2;AEBP1;HBA1;GFAP;ITPKB;CLDN5;MT2A;APLNR;CHI3L1	13
Intensity_NM	bonfP_gene	Negative	NB1	ARCHS4_Cell-lines	2	1.60429e-11	1.00268e-09	4.96372	123.377	RAB3C;SNAP25;NDRG4;BEX1;GDI1;MAOA;SEZ6;ATP1A1;DBH;THY1;ACTG1;HK1;GNG3;TUBA1A;TUBB3;NEFL;SPOCK1;NEFM;KIF1A;KIF3C;SLC18A2;CHGB;GRIA4;SYT4;ACOT7;RANGAP1;SSTR2;SYNGR3;ADRA2A;SNAP91;DKK3;TH;ATP6V1B2;SCG2	34
Intensity_NM	bonfP_gene	Positive	MT 3724	DGIdb_Drug_Targets_2024	2	0.000932722	0.0273116	17.2914	120.649	RPS9;RPS27;RPS6	3
Intensity_NM	fdr	Positive	RYK knockdown 96h PC3	L1000_Kinase_and_GPCR_Perturbations_up	2	3.07651e-08	5.02241e-05	6.84368	118.374	RPL34;RPL36A;HBB;MT1X;RPL23A;GPR37L1;ZFP36L1;EEF1A1;MT2A;RPS27;RPL36AL;RPL37;RPS24;RPS12;RPS23	15
Intensity_NM	bonfP_gene	Positive	Ribosome, cytoplasmic (human)	CORUM	2	0.00457322	0.00819749	21.6959	116.887	RPS9;RPS6	2
Intensity_NM	fdr	Negative	17beta-estradiol human U2OS osteosarcoma cell line GDS1094 ligand:46	Ligand_Perturbations_from_GEO_up	2	5.26758e-12	6.48767e-10	4.42548	114.927	USP14;NDRG4;GDI1;RASGRF1;TWF2;HSPB1;GHITM;ATP1A1;OAZ1;ACTG1;HK1;PSMB7;SDCBP;GPR176;MAP1LC3B;TUBA1A;POLR2B;PSMD2;ATP6V1D;CAP2;ATP6V0B;ELOVL5;HPCAL1;ARPC5;ATP1B1;RANGAP1;RAB11A;SUB1;MORF4L2;GNB2;GAS6;CALM2;ATP6V0C;GAPDH;EIF4G2;NFE2L1	36
Intensity_NM	bonfP_gene	Both directions	ambroxol PC3 DOWN	DSigDB	2	1.91466e-09	2.08698e-06	5.72426	114.907	IFITM3;RPS9;TPI1;ARPC1A;RPS6;KLC1;RANGAP1;CLU;YWHAZ;ACTG1;CST3;MT2A;PGRMC1;PPP2R1A;TUBB3;FTH1;ERI3;VDAC3;MAPK1;GLUL;SLC25A11	21
Intensity_NM	bonfP_gene	Both directions	EPG-MDAMB231	LINCS_L1000_Ligand_Perturbations_up	2	2.63943e-06	0.000120094	8.62836	110.831	CST3;AHCYL1;NPY;ATP1A1;GLUL;SCG2;YWHAZ;ITFG1;MT1E	9
Intensity_NM	fdr	Both directions	COLCHICINE	DGIdb_Drug_Targets_2024	2	2.33671e-06	0.000456826	8.39122	108.807	TUBA1B;ABCB1;TUBA1A;TUBB2A;ATAD5;TUBB3;SCD;NRG1;TUBB4A;GFAP	10
Intensity_NM	fdr	Both directions	Lipoprotein Particle Receptor Binding (GO:0070325)	GO_Molecular_Function_2025	2	1.15483e-05	0.0027299	9.51917	108.223	CSRP1;SYT1;CLTC;LANCL1;APBB1;APOE;CLU;AP2M1	8
Intensity_NM	bonfP_gene	Positive	VALVE	ARCHS4_Tissues	2	5.31784e-08	2.63233e-06	6.38731	106.985	IFITM3;SPARC;HBB;HBA2;HBA1;NDRG2;CLU;AGT;GFAP;SLC6A4;CST3;TF;SELENOP;SPARCL1;APOE;PTGDS;CRYAB;MT1E	18
Intensity_NM	bonfP_gene	Both directions	Vesicle-mediated Transport	Reactome_Pathways_2024	2	1.62057e-09	5.23444e-07	5.2805	106.88	NAPB;SPARC;GDI1;SYT1;ARPC1A;HBB;HBA1;KLC1;YWHAZ;SNAP91;ACTG1;MAP1LC3B;TF;TUBA1B;TUBA1A;YWHAQ;TUBB3;FTH1;KIF21A;APOE;KIF1A;KIF3C;YWHAG	23
Intensity_NM	fdr	Both directions	Lysosomal Membrane (GO:0005765)	GO_Cellular_Component_2025	2	4.14891e-13	6.2856e-11	3.74776	106.852	IFITM3;CLTC;SLC7A14;GBA1;AP2A2;LITAF;SLC2A6;AP1S2;VPS35;BORCS8;B2M;CTSD;BORCS7;AP2M1;NSF;RAB2A;SLC36A1;VPS18;ATP6V1G1;ATP6V0B;STX7;ATP6AP2;EEF1A1;EEF1A2;ATP6V1B2;VAMP1;ATP6V0D1;ATP6V0C;ARL8A;ATP6V1A;AHNAK;SYNGR1;ATP6V0E2;ATP6V1D;ATP6V1C1;CD74;TMEM30A;SURF4;LNPEP;AP2B1;MCOLN1;CLCN7;CLCN6;OSTM1;RHEB;GNB2;GNB1;ATP13A2;CYB561	49
Intensity_NM	fdr	Both directions	Proteins Involved in Epilepsy	Elsevier_Pathway_Collection	2	6.62393e-12	3.90149e-09	4.12721	106.236	SNAP25;ABCB1;KCNK9;RASGRF1;SEZ6;SLC1A2;SLC1A3;HSPB1;ABAT;AQP4;PCDH19;HIF1A;SLC6A4;CALB1;HRH3;DPYSL2;NPY;TSPO;MAPK1;APOE;CAPN1;GLUL;SLC10A4;LGI1;PRNP;NTRK2;KCNJ10;SYT1;ATP6AP2;LNPEP;NRG1;SSTR2;SPTB;GABRG2;ZEB2;GLRB;DLG4;PLP1;BCL2L2	39
Intensity_NM	fdr	Both directions	Glutamatergic synapse	KEGG_2021_Human	2	4.9421e-09	5.19193e-07	5.52886	105.742	SLC38A1;SLC1A2;SLC1A3;ADCY3;GLS;GRIN1;PPP3R1;PPP3CB;GNG3;GNG2;DLG4;GNB2;GNB1;GNAS;MAPK1;HOMER3;GLUL;SLC38A2;PLCB2;GRIA4;MAPK3	21
Intensity_NM	fdr	Both directions	Infantile neuronal ceroid lipofuscinosis GSE6678	Disease_Signatures_from_GEO_down_2014	2	4.77672e-12	3.39147e-10	4.00032	104.277	USP14;CMAS;RAB3A;ATL1;CELF4;PCDH19;TOMM20;TMTC4;ARHGAP44;PSMB7;UCHL1;GNG3;TUBA1A;BASP1;TUBB3;PENK;CFL1;APBB1;KIF3C;ATP6V0E2;ATP6V1D;CCT5;YWHAH;LYNX1;ACOT7;TPI1;TMEM178A;SLC6A15;USP22;ARPC4;TUBB4A;TTC19;DKK3;NAP1L4;CLIP3;PPP5C;PRKAR1B;SUB1;ACO2;KCTD17;CYB561	41
Intensity_NM	bonfP_gene	Negative	ccnd1 18413728 imr neuroblastoma lof human gpl570 gse8866 up	TF-LOF_Expression_from_GEO	2	2.20079e-08	2.36585e-06	5.88118	103.696	IDI1;NAPB;RAB3C;SYT4;SYT1;ATP1A1;THY1;ACTG1;DKK3;GLS;HK1;MAP1LC3B;RUFY3;G3BP2;SCG2;NFE2L1;SLC18A2;CHGB	18
Intensity_NM	bonfP_gene	Both directions	mantle zone of isBL	Allen_Brain_Atlas_up	2	2.54681e-07	0.000207056	6.82256	103.589	GABRQ;VAT1;MAOA;RPS6;CLU;SLC6A2;SLC6A4;ACLY;PAIP2B;PLCXD3;TH;SLC18A2;CDS2	13
Intensity_NM	bonfP_gene	Negative	NCIH146 LUNG TenPx20	CCLE_Proteomics_2020	2	9.48571e-09	1.63154e-06	5.60567	103.556	IDI1;NAPB;SNAP25;SYT4;CMAS;TPI1;GDI1;SYT1;SEZ6;KLC1;YWHAZ;TUBA1B;ETNK1;RUFY3;ENC1;ERI3;KIF1A;KIF3C;SCG2;CHGB	20
Intensity_NM	fdr	Negative	Cancer of prostate GSE1413	Disease_Signatures_from_GEO_up_2014	2	5.71727e-11	4.03067e-09	4.34585	102.497	GPI;IDI1;CHRNA3;CMAS;PLEKHB2;INSIG2;SNX10;SPINT2;HIGD1A;PLD3;HK1;LDHA;MAP1LC3A;PEG10;RFK;PGK1;CTSD;YWHAH;VAT1;ATP6V0B;TPI1;PTGES3;TXNRD1;ARPC4;ATP1B1;RANGAP1;YWHAZ;CDC37;CMPK1;ATP6V0C;GAPDH;LPIN2;NFE2L1	33
Intensity_NM	fdr	Positive	MAP2K1 knockdown 96h A375	L1000_Kinase_and_GPCR_Perturbations_down	2	2.78631e-07	0.000426986	6.74232	101.764	KCNJ10;ATAD5;RPS6;RPL23A;RPS3A;EEF1A1;RPS27;RPL36AL;FEV;RPL18;RPS24;RPS12;RPS23	13
Intensity_NM	fdr	Both directions	Regulation of Macroautophagy (GO:0016241)	GO_Biological_Process_2025	2	1.17432e-08	1.7515e-05	5.51335	100.674	ATP6V1A;SCOC;ATP6V1G1;ATP6V0B;GBA1;C9ORF72;DCN;UCHL1;CAPNS1;RHEB;ATP6V1B2;VPS35;ATP13A2;CAPN1;ATP6V0D1;ATP6V0E2;ATP6V1D;ATP6V0C;GAPDH;ATP6V1C1	20
Intensity_NM	fdr	Positive	Bone U2-OS BTO:0001938 CYTO BioRep3 light	ProteomicsDB_2020	2	1.12371e-06	0.000341983	7.24367	99.2301	RPS9;RPS27;RPL34;ITGB8;RPL13;RPL23A;RPS11;RPL18;RPS24;RPS12;RPS23	11
Intensity_NM	fdr	Negative	CCR3 signaling in Eosinophils Homo sapiens h CCR3Pathway	BioCarta_2016	2	0.000211562	0.012957	11.5784	97.965	GNB1;CFL1;GNAS;MAPK1;MAPK3	5
Intensity_NM	fdr	Negative	Increased Anxiety-Related Response MP:0001363	MGI_Mammalian_Phenotype_Level_4_2024	2	7.61822e-10	7.56403e-07	4.64708	97.5669	ALK;SNAP25;DDC;CREM;PDXP;ATP1A1;SLC6A2;SPPL3;SV2C;HRH3;NPY;PENK;ST3GAL4;MAP6;IDS;SLC18A2;GRIA4;NSF;LNPEP;SSTR2;SEZ6L;EFR3B;GABRG2;DLG4;NCOA7;TMEM35A;RNF187	27
Intensity_NM	bonfP_gene	Positive	Synapse (GO:0045202) CC	SynGO_2024	2	6.41116e-05	0.000416725	9.97167	96.2754	RPS9;RPS27;SPARC;TTYH1;CLU;QKI	6
Intensity_NM	bonfP_gene	Positive	Eczema GSE6012	Disease_Signatures_from_GEO_down_2014	2	6.53752e-05	0.0029092	9.93525	95.7298	RPS9;RPS27;RPS6;APOE;PTGDS;CRYAB	6
Intensity_NM	bonfP_gene	Positive	Hematopoietic PBMC BTO:0001008 81719202114 replicate03-2	ProteomicsDB_2020	2	1.48754e-05	0.000819418	8.46625	94.1091	CST3;ITPKB;TSC22D4;TF;SPARC;SELENOP;HBB;CLU	8
Intensity_NM	bonfP_gene	Both directions	GATA1 human	TRRUST_Transcription_Factors_2019	2	0.000478844	0.0272941	12.2182	93.3973	HEMGN;HBB;HBA2;HBA1	4
Intensity_NM	bonfP_gene	Negative	down 10min cross-link ZAP-70 null vs reconstituted Jurkat (Human) [19605366]	SILAC_Phosphoproteomics	2	0.00156295	0.0445441	14.383	92.9313	ACLY;LDHA;ATP1A1	3
Intensity_NM	bonfP_gene	Negative	PRKCQ knockdown 96h HA1E	L1000_Kinase_and_GPCR_Perturbations_down	2	6.29359e-06	0.00916976	7.751	92.8258	TUBA1A;TH;YWHAQ;HCFC1R1;NEFL;SNX10;FGF13;ITFG1;DKK3	9
Intensity_NM	bonfP_gene	Positive	CX3CR1+ Lining Macrophages 2 Culemann Et Al. 2019	MAGNET_2023	2	7.47897e-05	0.00186974	9.68745	92.0388	CST3;SPARC;FTH1;APOE;GLUL;QKI	6
Intensity_NM	fdr	Both directions	Cystic fibrosis transmembrane conductance regulator (CFTR) and beta 2 adrenergic receptor (b2AR) pathway Homo sapiens h cftrPathway	BioCarta_2016	2	0.00029532	0.0165994	11.2661	91.5647	PRKAR1B;GNB1;GNAS;EZR;AGT	5
Intensity_NM	bonfP_gene	Positive	up LS 10min LPS vs ctrl RAW264.7 macrophage (Mouse) [20222745]	SILAC_Phosphoproteomics	2	0.00164827	0.0248187	14.0831	90.2447	FTH1;RPS6;NDRG2	3
Intensity_NM	fdr	Negative	Alzheimer 39 S Disease And miRNA Effects WP2059	WikiPathways_2024_Human	2	6.75835e-10	1.16244e-07	4.23746	89.4743	RTN3;ATP2A2;IRS2;KLC1;PSMD8;PSMB7;MAPK9;PPP3R1;PPP3CB;TUBA1B;TUBA1A;PSMB5;TUBB3;PSMD2;MAPK1;APBB1;CAPN1;SNCA;MAPK3;MAP2K2;TUBB4A;GRIN1;TUBB2A;VDAC3;CALM3;CALM1;CALM2;PLCB2;GAPDH;ATG2B	30
Intensity_NM	bonfP_gene	Negative	GTEx Brain 20-29 vs 60-69 Down	GTEx_Aging_Signatures_2021	2	1.51192e-05	0.00103566	8.06006	89.463	RAB3C;SNAP25;SYT4;PLCXD3;NWD2;SYT1;ENC1;CHGB	8
Intensity_NM	bonfP_gene	Negative	Dehydration GSE3110	Disease_Signatures_from_GEO_up_2014	2	4.00945e-06	0.000230543	7.15348	88.8952	GNG3;UCHL1;GDI1;HCFC1R1;VDAC3;ATP1A1;ATP1B1;YWHAZ;EIF4G2;YWHAG	10
Intensity_NM	fdr	Negative	Pancreatic PP Cell Pancreas CL:0002275	Tabula_Muris	2	4.72158e-07	1.6481e-05	6.09481	88.7767	RAB3C;RTN1;PEG3;GPX3;SPINT2;PLD3;NAP1L5;PGRMC1;TUBA1A;MORF4L2;EEF1A2;GNAS;NEFM;PAM	14
Intensity_NM	fdr	Positive	Huntington's Disease GSE3621	Disease_Signatures_from_GEO_down_2014	2	2.42159e-07	1.64668e-05	5.77554	87.9826	AHCYL1;TTYH1;ATP1A2;NDRG2;CLU;CXCL14;LITAF;GJA1;CSRP1;SCD;PPP1R1B;SPARCL1;MBP;FGFR3;GLUL	15
Intensity_NM	fdr	Negative	HTT	Transcription_Factor_PPIs	2	7.26058e-10	9.00312e-08	4.103	86.341	SNAP25;HSP90AB1;CTBP1;CLTC;CRMP1;THY1;AP2A2;UQCRH;PSMB7;LDHA;MAP1LC3B;MAP1LC3A;TUBA1A;BASP1;DPYSL2;UBC;NPTN;NDUFV2;YWHAG;DYNC1H1;PRNP;SYT2;SYT1;MBD1;DLG4;GNB1;VDAC3;CNTN1;SLC25A11;GAPDH;PFN2	31
Intensity_NM	bonfP_gene	Both directions	ccnd1 18413728 imr neuroblastoma lof human gpl570 gse8866 up	TF-LOF_Expression_from_GEO	2	1.64908e-08	1.90469e-06	4.81028	86.2025	IDI1;NAPB;RAB3C;SYT4;SPARC;SYT1;ATP1A1;THY1;CLU;ACTG1;DKK3;GLS;HK1;MAP1LC3B;SCD;RUFY3;G3BP2;MALAT1;SCG2;NFE2L1;SLC18A2;CHGB	22
Intensity_NM	fdr	Both directions	Cancer of thyroid GSE5364	Disease_Signatures_from_GEO_up_2014	2	1.03475e-10	7.3467e-09	3.71608	85.439	ARF1;HSP90AB1;RPL36A;ATP1A1;PLD3;BABAM1;DCAF15;TUBA1B;CAPNS1;YWHAQ;PPP2R1A;SUMO3;TSPO;MAPK1;VPS35;AMZ2;RPS11;RPL18;TMSB10;NSF;RPS9;NEK7;ATP6AP2;NME2;RPS3A;ARPC5;YWHAZ;FKBP1A;MORF4L1;RPS27;NECAP1;OSTM1;GNB1;GNAS;MMS19;ETF1;ATP6V0D1;CALM2;ATP6V0C	39
Intensity_NM	fdr	Both directions	CORL88 LUNG TenPx21	CCLE_Proteomics_2020	2	3.33004e-15	6.29377e-13	2.56152	85.3902	EIF4A2;RAB3B;SCOC;CMAS;RAB3A;PLEKHB1;ZFAND5;STMN3;SPINT2;ARHGAP35;CMIP;TUBB3;PEG10;GRB10;RPL37;KIFAP3;GLUL;RAB2B;SH3GLB2;MAP2K2;USP5;SLC6A15;NPNT;EEF1A1;PREPL;RUFY3;HPRT1;TAGLN3;SCG2;PFN2;ATP6V1A;IDI1;ATXN7L3B;PRKCZ;UGCG;ERI3;AMZ2;ATP6V1D;LONRF2;SLC38A2;SYT4;NDFIP1;SYT1;NETO2;FBXO30;PPP5C;ARL2BP;NSG2;FXYD6;SERINC1;EIF4G2;ATG2B;RNF187;GPI;PCSK1;SNAP25;GDI1;CELF4;ELAVL4;TUBA1B;UCHL1;MAP1LC3A;YWHAQ;…	107
Intensity_NM	fdr	Positive	Vascular endothelial cells in Cerebellum	Descartes_Cell_Types_and_Tissue_2021	2	1.62994e-08	6.76701e-07	4.75088	85.1935	GGT5;HEMGN;IFITM3;RASL12;TAGLN;ABCB1;SPARC;AHNAK;HBG2;HBG1;HBB;HBA2;MT1X;HBA1;GIMAP7;RHOB;TTN;ACTA2;CLDN5;CSRP1;APLNR;MT1E	22
Intensity_NM	fdr	Negative	REST U-87 MG hg19	ENCODE_TF_ChIP-seq_2015	2	1.12559e-10	4.58678e-08	3.67468	84.1779	ALK;RAB3C;SNAP25;PCSK1;CMAS;BEX1;PTPRN;PRUNE2;SEZ6;CELF4;SLC7A14;STMN3;CRMP1;TMTC1;CRIP2;OGDHL;GLRA2;HRH3;DPYSL2;PENK;NEFM;NEFH;CHGB;NPDC1;CHGA;SYT4;PCDH8;CADPS;NMNAT2;PNMA2;SEZ6L;GABRG2;GRIN1;TUBB2A;OSTM1;SYNJ1;ATP6V1B2;SCG2;PLBD2	39
Intensity_NM	fdr	Negative	VU 0364739 Up	Proteomics_Drug_Atlas_2023	2	4.20649e-08	3.63441e-05	4.9515	84.0965	IDI1;MVK;TMEM30A;PLEKHB2;HMGCS1;TMEM63C;SLC41A3;MSMO1;SPINT2;LSS;HSPA13;PLD3;ITFG1;FSTL3;SDCBP;UGCG;CLCN6;TMEM59;SERINC1;SLC38A2	20
Intensity_NM	fdr	Both directions	MCSF-MCF7	LINCS_L1000_Ligand_Perturbations_up	2	2.31284e-08	1.11016e-06	4.75499	83.6032	NTRK2;GSN;SEMA3C;INSIG1;ABCC5;ABAT;MT1X;OGDHL;SORBS1;CLU;CXCL14;YWHAZ;GLS;SFRP4;DNAJC6;SCD;CANX;CHI3L1;APOD;EZR;GLUL;ATP6V1C1	22
Intensity_NM	bonfP_gene	Both directions	SP600125 Down	Proteomics_Drug_Atlas_2023	2	2.06246e-05	0.0052298	7.66967	82.7482	IDI1;MT2A;SDC4;FTH1;SNX10;HBA1;CLU;MT1E	8
Intensity_NM	fdr	Negative	HAND2 30127528 ChIP-Seq KELLY Human Brain Neuroblastoma	ChEA_2022	2	6.46624e-17	2.40868e-14	2.21101	82.4205	KIAA1191;CLSTN3;STMN3;ABAT;MSMO1;CMIP;GLS;TUBB3;DPYSL2;PEG10;DPYSL3;KIF21A;PIP4K2B;KIFAP3;BORCS7;SLC16A3;AP2M1;SYBU;CHGB;NSF;MAP2K4;SH3GLB2;ACOT7;SNRPN;TMEM178B;FNDC3B;HPCAL1;CACNA2D2;TMEM130;BSCL2;ACLY;TPST1;RUFY3;EEF1A2;PLBD2;ANAPC13;IDI1;PTGFR;CHRNA3;NDRG4;SHC1;TMEM63C;INSIG1;SLC41A3;TWF2;TMTC1;THY1;KLC1;HIF1A;PCDH18;PLD3;RAP1GAP;TMTC4;CYB5R1;LDHA;SYNGR1;HRH3;INPP5F;MAP6;OTOF;SARAF;AMZ2;SLC38A…	187
Intensity_NM	bonfP_gene	Negative	cerebrospinal fluid	Tissue_Protein_Expression_from_ProteomicsDB	2	1.13103e-05	0.000803031	7.17894	81.7667	LYNX1;SYT1;TH;NPY;SEZ6;SPOCK1;PCDH19;DKK3;GRIA4	9
Intensity_NM	fdr	Both directions	7646-79-9 CTD 00000928	DSigDB	2	1.83253e-17	3.06948e-14	2.09748	80.8333	EIF4A2;CMAS;PLEKHB2;MT1X;PSMD8;PREX1;GJA1;MT2A;PPP2R1A;RPL36AL;DPYSL2;FTH1;PEG10;PSMD2;DPYSL3;KIF21A;RPS11;PRKCI;ACOT7;FNDC3B;HPCAL1;MAPK8IP3;NUP93;CDC37;TFAM;HPRT1;EZR;PLBD2;ABCB1;CTBP1;PTTG1IP;HIF1A;OAZ1;TMTC4;SNX3;CYB5R1;LDHA;SARAF;VAT1;CADM3;NR2F1;NETO2;NR2F2;PARVB;MLLT11;TF;CALM3;CALM1;GPI;CLIC4;WDR47;PIGP;SNX10;MAP1LC3B;PPP3CB;CSRP1;NNT;ENC1;XPO5;IDS;NEFL;TSPO;CTSD;DLGAP4;ATP6V0B;ELOVL5;PGM…	214
Intensity_NM	bonfP_gene	Both directions	RP3-510D11.2-ASO_G0234546_07-DEGs Down	FANTOM6_lncRNA_KD_DEGs	2	0.000109395	0.0080022	8.75046	79.809	LDHA;TUBA1A;TPI1;SDC4;GLUL;HK1	6
Intensity_NM	fdr	Negative	RPS6KA3 knockout 73 GSE22137	Kinase_Perturbations_from_GEO_up	2	2.14949e-09	3.06302e-07	3.90098	77.8559	NAPB;RNF11;CLTC;CELF4;ATP2A2;HIF1A;AP2A2;NUDT11;NPY;CFL2;NCS1;ENC1;ARL6IP5;SPOCK1;VPS35;EMB;SKP1;APPL1;NDFIP1;UBE2B;HSPA4;PTGES3;ATP6AP2;CADPS;NAP1L3;ARPC5;YWHAZ;ITFG1;RUFY3;CMPK1;TFAM	31
Intensity_NM	bonfP_gene	Both directions	Infantile neuronal ceroid lipofuscinosis GSE6678	Disease_Signatures_from_GEO_down_2014	2	2.4451e-06	0.000166267	6.0138	77.7069	GNG3;LYNX1;UCHL1;ACOT7;CMAS;TPI1;TUBA1A;TUBB3;KIF3C;PCDH19;ATP6V1D;DKK3	12
Intensity_NM	bonfP_gene	Negative	HTT	Transcription_Factor_PPIs	2	1.53492e-05	0.000828859	6.89575	76.4356	SNAP25;LDHA;MAP1LC3B;TUBA1A;SYT1;VDAC3;THY1;SLC25A11;YWHAG	9
Intensity_NM	fdr	Both directions	REST Panc1 hg19	ENCODE_TF_ChIP-seq_2015	2	1.72898e-11	7.04558e-09	2.9472	73.0342	ALK;RAB3C;SNAP25;PCSK1;HSP90AB1;CMAS;PTPRN;CELF4;SLC7A14;STMN3;OGDHL;ACTG1;CALB1;DPYSL2;NEFM;RPL37;RPS11;NEFH;TMSB10;CHGB;RPS12;RPS6;HBA2;HBA1;SEZ6L;DYNLL2;GABRG2;DKK3;TUBB2A;ATP6V1B2;MALAT1;SCG2;PLBD2;FTL;BEX1;PRUNE2;SEZ6;CRMP1;TMTC1;CRIP2;OAZ1;GLRA2;HRH3;APBB1;NPDC1;CHGA;HHATL;SYT4;PCDH8;CADPS;NMNAT2;PNMA2;AIG1;GRIN1;OSTM1;SYNJ1;SCD;CBLN1;RPS23	59
Intensity_NM	fdr	Both directions	Abnormal Gait MP:0001406	MGI_Mammalian_Phenotype_Level_4_2024	2	6.74346e-11	9.66338e-08	3.10482	72.7145	ACHE;CMAS;ARL6IP1;CLSTN3;ELAVL4;SLC6A2;UCHL1;NNT;NPTN;IDS;VPS35;SULT4A1;MAP2K2;CACNA2D2;SEZ6L;GABRG2;BSCL2;PREPL;TUBB2A;CANX;SELENOP;HPRT1;FTL;NAPA;NDRG4;CNP;ATL1;CEND1;ARVCF;MBP;DYNC1H1;SYT4;UBE2B;USP22;NEK7;MCOLN1;TUBB4A;QKI;ASS1;HIPK2;REEP1;OSTM1;GLRB;TH;PLP1;CNTN1;PMP22;ATP13A2;CYB561;FGFR3;CBLN1	51
Intensity_NM	bonfP_gene	Both directions	KNS42	ARCHS4_Cell-lines	2	1.39649e-09	8.72806e-08	3.5561	72.5064	NDRG4;BEX1;SPARC;CNP;TTYH1;SEZ6;AQP4;THY1;ARHGAP36;CLU;PGRMC1;UCHL1;TUBA1A;YWHAQ;TUBB3;PDGFD;ENC1;MAPK1;SPOCK1;KIF3C;YWHAG;CHGB;GRIA4;GABRQ;CD74;SYT4;SYT1;TMEM255A;YWHAZ;ERMN;QKI;SNAP91;DKK3;GFAP;PLCXD3;PREPL;SPARCL1;CRYAB;SCG2	39
Intensity_NM	bonfP_gene	Both directions	ATF2	Transcription_Factor_PPIs	2	1.08508e-05	0.000634771	6.29103	71.9145	LDHA;TPI1;VDAC3;MAPK1;HBA2;ATP1A1;YWHAZ;YWHAG;GLS;HK1	10
Intensity_NM	bonfP_gene	Both directions	GTEx SmallIntestine 20-29 vs 50-59 Up	GTEx_Aging_Signatures_2021	2	2.02377e-05	0.00202377	6.59963	71.3286	SYT4;NWD2;PLP1;HBB;NEFL;ATP1A2;HBA2;HBA1;KIF1A	9
Intensity_NM	bonfP_gene	Negative	CID118288050 AA-99-PN83 BAID52 10UM	NIBR_DRUGseq_2025_up	2	1.77594e-06	0.00176071	5.34723	70.8037	ATP6V0B;TPI1;PLEKHB2;SMIM29;RANGAP1;ACTG1;HK1;LDHA;MAP1LC3B;TUBA1A;DNAJA4;SARAF;SLC25A11;EIF4G2	14
Intensity_NM	fdr	Both directions	H3K4me3 iPS DF 6.9	Epigenomics_Roadmap_HM_ChIP-seq	2	8.18211e-17	1.48914e-14	1.90284	70.4848	GMFB;SERPINE2;RPL34;ABAT;GHITM;SLC4A4;GLS;TPGS2;PSMD8;PREX1;GPR176;CNST;CAPNS1;DPYSL2;PSMD2;DPYSL3;AP1S2;HOMER3;PIP4K2B;VPS35;RPL37;CHGB;VPS18;PRKCI;ACOT7;WSB2;FNDC3B;HPCAL1;CACNA2D2;DKK2;GABRG2;DKK3;GABRG1;NUP93;PRKAR1B;HPRT1;PLBD2;ANAPC13;CTBP1;TTYH1;HSPA4L;THY1;ARPP19;C9ORF72;HIF1A;OAZ1;CYB5R1;LDHA;PPP3R1;CYB5R3;PDGFD;ST3GAL4;AMZ2;CDK18;CADM3;NDFIP1;LNPEP;NETO2;ST18;MLLT11;PPP5C;ARL2BP;GJB6;PK…	556
Intensity_NM	fdr	Positive	PRKCA	PPI_Hub_Proteins	2	1.92732e-07	2.33205e-05	4.42619	68.4375	TAGLN;ABCB1;SDC4;RPS6;AQP4;F3;SLC4A4;GFAP;RHOB;TTN;ACTA2;ITPKB;GJA1;MARCKS;TF;FXYD1;SPP1;ITGB8;MBP;EZR	20
Intensity_NM	fdr	Positive	Proteins Involved in Epilepsy	Elsevier_Pathway_Collection	2	3.11466e-06	0.000423676	5.35692	67.9224	NTRK2;ABCB1;KCNJ10;SLC1A2;SLC1A3;AQP4;SLC6A4;ZEB2;CALB1;PLP1;TSPO;APOE;GLUL	13
Intensity_NM	fdr	Negative	terminal nucleus of the stria medullaris	Allen_Brain_Atlas_up	2	1.66485e-08	1.20147e-05	3.72815	66.7747	CMAS;HEATR1;ATXN7L3B;SPINT2;PCDH18;ARHGAP36;TRO;ARVCF;PGRMC1;GLRA2;PEG10;GRB10;OTOF;VAT1;GABRQ;SYT4;PEG3;RHBDD2;GPX3;SURF4;PCDH8;SEZ6L;BLCAP;DLK1;SGSM1;TMEM59;CANX;FXYD6;SCG2	29
Intensity_NM	fdr	Positive	pou5f1 16518401 mesc lof mouse gpl1261 gds1824 up	TF-LOF_Expression_from_GEO	2	2.57495e-07	2.88394e-05	4.34098	65.8624	CLIC4;TAGLN;GSN;AHNAK;SERPINE2;TPM2;DBI;PBXIP1;SORBS1;LITAF;HIPK2;RHOB;ACTA2;CSRP1;CTNNA1;PMP22;CHI3L1;RPL13;CRYAB;PLEKHH1	20
Intensity_NM	bonfP_gene	Positive	NR3C1 34362910 ChIP-Seq WistarRat Hippocampus Stress	ChEA_2022	2	4.09498e-05	0.0128173	6.39395	64.5991	ITPKB;MT2A;AHCYL1;SDC4;SPARCL1;ATP1A2;NDRG2;CRYAB;GLUL	9
Intensity_NM	fdr	Negative	CID118288050 AA-99-PN83 BAID52 10UM	NIBR_DRUGseq_2025_up	2	4.99196e-10	1.30041e-06	3.01386	64.5509	JPT1;ARF1;TOMM40;SMIM29;PLEKHB2;SHC1;ATXN7L3B;OAZ1;TOMM20;UQCRH;ACTG1;HK1;HSPD1;LDHA;MAP1LC3B;FAM168B;TUBA1A;ATP5F1B;APMAP;PSMD2;GRB10;PGK1;SARAF;TMSB10;CCT5;DLGAP4;ATP6V0B;TPI1;TXNRD1;USP22;SURF4;HPCAL1;RANGAP1;DYNLL2;TUBB4A;RAB11A;FKBP1A;EIF3M;TUBB2A;DNAJA4;ERCC1;KCTD17;CALM1;GRSF1;GAPDH;SLC25A11;ATP6V0C;EIF4G2	48
Intensity_NM	fdr	Positive	Lobule II, granular layer	Allen_Brain_Atlas_up	2	4.34515e-06	0.00458196	5.18587	64.027	PAQR6;AQP4;DBI;GPR37L1;CXCL14;SLC4A4;HIPK2;NKAIN4;SLC25A18;PTPRZ1;HOMER3;CBLN1;NEK11	13
Intensity_NM	fdr	Both directions	Ribosome, cytoplasmic (human)	CORUM	2	4.63924e-05	0.00605421	6.36201	63.4825	RPS9;RPL34;RPS6;RPS3A;RPL23A;RPL37;RPL18;RPS24;RPS23	9
Intensity_NM	bonfP_gene	Positive	14d OPZ	TG_GATES_2020	2	7.4932e-05	0.0255518	6.67511	63.4064	CST3;IFITM3;MT2A;SPARC;SELENOP;SPARCL1;MBP;CRYAB	8
Intensity_NM	bonfP_gene	Both directions	REST Panc1 hg19	ENCODE_TF_ChIP-seq_2015	2	1.0969e-06	0.000431282	4.55206	62.468	RAB3C;SNAP25;SYT4;BEX1;CMAS;RPS6;SEZ6;HBA2;HBA1;ACTG1;DKK3;SCD;ATP6V1B2;MALAT1;NEFM;SCG2;CHGB	17
Intensity_NM	fdr	Negative	Spinal Muscular Atrophy, Infantile GSE3075	Disease_Signatures_from_GEO_down_2014	2	3.19101e-08	2.26562e-06	3.60672	62.2532	GPI;CMAS;ARL6IP1;CEND1;ATP2A2;THY1;OAZ1;PSMB7;SDCBP;UCHL1;PEG10;RFK;CTSD;CAP2;NSF;LYPLA2;PRNP;TPI1;TMEM30A;ABCC5;LANCL1;EPDR1;ITFG1;TPPP3;GNAS;TAGLN3;ACO2;BCAT1;PPIA	29
Intensity_NM	fdr	Both directions	BFGF-BT20	LINCS_L1000_Ligand_Perturbations_down	2	3.60689e-07	1.19155e-05	4.13973	61.414	RTN1;NDFIP1;PLEKHB1;PRUNE2;HBB;ABAT;NDRG2;CLU;SLC4A4;F3;ST18;DCN;TM9SF3;SFRP4;TF;SCD;RUFY3;GLUL;FGFR3;PAM;LGR5	21
Intensity_NM	fdr	Negative	A431 Cytosol Unclassified 30609389	SubCell_BarCode	2	4.06213e-13	1.84827e-11	2.15068	61.363	GMFB;CSE1L;ZFAND5;STMN3;UBE2Z;ARHGAP35;ACTG1;CAPNS1;PPP2R1A;CFL2;DPYSL2;DPYSL3;KIF21A;PIP4K2B;VPS35;CAPN1;KIFAP3;TMSB10;CHGB;SKP1;MAP2K4;SH3GLB2;PRKCI;ACOT7;MAP2K2;WSB2;MAPK8IP3;ACLY;PREPL;PRKAR1B;CDC37;RUFY3;EEF1A2;UBE2V2;KCTD17;PFN2;PSMD10;IDI1;CHRNA3;HSPA4L;ATXN7L3B;C9ORF72;HIF1A;PRKCZ;RAP1GAP;SNX3;CTIF;ODF2L;INPP5F;ERI3;PGK1;SMYD2;AMZ2;KIF3C;ATP6V1C1;PPP1R26;RABGAP1L;UBE2B;STAC;NEK7;PARVB;FBX…	139
Intensity_NM	bonfP_gene	Positive	SYK knockdown 191 GSE54065	Kinase_Perturbations_from_GEO_up	2	0.000583517	0.0490154	8.22253	61.2285	RPS9;RPS27;RPS6;NDRG2;MT1E	5
Intensity_NM	fdr	Both directions	BRD4 druginhibition 224 GSE50865	Kinase_Perturbations_from_GEO_up	2	1.05373e-08	1.50157e-06	3.33091	61.1832	ATP6V1A;ANAPC13;CLIC4;CTBP1;TRADD;PRUNE2;GHITM;C9ORF72;PSMD8;CYB5R1;CSRP1;BASP1;RFK;SARAF;CHP1;VPS35;NDUFV2;GLUL;ATP6V1D;SKP1;VAT1;MAP2K4;PRNP;NDFIP1;NIPSNAP3A;USP22;ATP6AP2;DYNLL2;SDHB;KCTD10;CAPZA1;VDAC3;ATP6V0C;SLC25A11;FTL	35
Intensity_NM	bonfP_gene	Negative	IL1-HS578T	LINCS_L1000_Ligand_Perturbations_down	2	0.000554261	0.0134036	8.12371	60.9105	BEX1;YWHAQ;SCG2;YWHAZ;CHGB	5
Intensity_NM	fdr	Both directions	dorsal tuberomammillary nucleus, intermediate part (histaminergic)	Allen_Brain_Atlas_up	2	1.40871e-08	9.11035e-06	3.35744	60.6959	ACHE;PCSK1;PLEKHB2;DCTN4;ABAT;HSPA13;ARHGAP36;TRO;PREX1;PGRMC1;PAIP2B;PGRMC2;YWHAQ;PEG10;RPS11;SLC18A2;VAT1L;RPS12;GABRQ;ATAD5;PEG3;RHBDD2;GPX3;USP22;NME2;ADRA2A;DLK1;SGSM1;KCTD10;FXYD6;PAM;SCG2;FGFR3;TRIM56	34
Intensity_NM	fdr	Both directions	ESR1	Transcription_Factor_PPIs	2	3.36169e-11	4.23574e-09	2.48413	59.9073	ARF1;HSP90AB1;CSE1L;CLTC;ATP2A2;HSPB1;ABAT;IRS2;YBX1;TUBA1B;TUBA1A;YWHAQ;RPL36AL;TUBB3;PSMD2;CFL1;XPO5;KIF1A;RPS11;CTSD;AP2M1;RPS12;YWHAH;RPS9;ABCC5;RPS6;HPCAL1;NME2;RPS3A;YWHAZ;EEF1A1;ACLY;TUBB2A;EEF1A2;VDAC3;NCOA7;EZR;GAPDH;AHNAK;SHC1;RPL36A;PBXIP1;ATP1A1;NDRG2;HIF1A;PRKCZ;HSPD1;LDHA;UBC;G3BP2;PGK1;MAPK1;RPL13;APOD;SHOC2;RPL18;MAPK3;DYNC1H1;GSN;HSPA4;PTGES3;NR2F1;ARPC4;RPL23A;DEK;BLCAP;FKBP1A;P…	78
Intensity_NM	fdr	Positive	Retinoic acid CTD 00006918	DSigDB	2	2.78096e-10	3.25789e-07	2.65969	58.5213	IFITM3;SERPINA3;SERPINE2;CELF2;NCAN;MT1X;YBX1;CLU;CXCL14;SLC4A4;C1QTNF4;PREX1;GJA1;CALB1;CSRP1;TRPS1;CD38;PTGDS;RPS11;B2M;GLUL;ZCCHC24;S100A1;TPM2;NPNT;F3;DCN;DKK2;RHOB;ACTA2;EEF1A1;GPRC5B;ZEB2;DDAH2;ERF;CHI3L1;FAM181B;SPARCL1;MALAT1;EZR;CRYAB;FTL;TAGLN;ABCB1;AHNAK;TTYH1;RPL36A;SLC1A2;SLC1A3;ATP1A2;NDRG2;ZFP36L1;CST3;PTPRZ1;CTNNA1;SPP1;RPL13;APOD;MBP;APOE;PLEKHH1;GPM6B;NTRK2;GSN;B3GAT1;NR2F1;DEK;…	77
Intensity_NM	bonfP_gene	Negative	REST MCF-7 hg19	ENCODE_TF_ChIP-seq_2015	2	8.31738e-06	0.00179592	4.96537	58.0807	RAB3C;SNAP25;SYT4;BEX1;CMAS;SEZ6;DKK3;TUBB3;ATP6V1B2;NEFM;ATP6V1D;SCG2;CHGB	13
Intensity_NM	fdr	Positive	WM793 SKIN TenPx18	CCLE_Proteomics_2020	2	5.20227e-07	9.59819e-05	3.97822	57.5609	CLIC4;RPS9;SPARC;RPL34;RPS6;RPL36A;DBI;RPL23A;RPS3A;QKI;TTN;PTPRZ1;RPL36AL;PLP1;RPL13;RPL37;RPS11;B2M;RPS24;RPS23;TRIM56	21
Intensity_NM	fdr	Positive	Dehydration GSE3125	Disease_Signatures_from_GEO_up_2014	2	8.158e-06	0.00053027	4.87418	57.1084	GGT5;IFITM3;SH3KBP1;ATP1A2;DBI;TOB2;DCN;CTNNA1;PMP22;TSPO;APOD;RPS11;B2M	13
Intensity_NM	fdr	Negative	GPR151 knockdown 96h HA1E	L1000_Kinase_and_GPCR_Perturbations_down	2	2.29895e-07	0.000418869	3.63382	55.5453	CHRNA3;CLSTN3;AMIGO2;ELAVL4;STMN3;TMEM121;CTIF;SYNGR1;PGRMC1;TUBA1A;CAPNS1;KIF3C;CCDC92;NEFH;CCT5;YWHAH;YIPF3;TACR1;ITFG1;FKBP1A;DNAJC6;REEP2;GNAS;TBKBP1;CALM1	25
Intensity_NM	fdr	Positive	H3K27me3 GM12878 hg19	ENCODE_Histone_Modifications_2015	2	2.6813e-09	5.49666e-07	2.79363	55.1377	SERPINE2;NCAN;PLEKHB1;MLC1;GIMAP7;SLC4A4;CNDP1;SLC6A4;C1QTNF4;GJA1;CALB1;TRPS1;CD38;ITGB8;HOMER3;GLUL;PLLP;HBA2;ATP1B2;GPR37L1;HBA1;NPNT;F3;DKK2;SFRP4;GPRC5B;ERF;FAM181B;MASP1;CRYAB;HEMGN;RASL12;AHNAK;TTYH1;CHRD;SLC1A2;AEBP1;NDRG2;CARNS1;CTNNA1;APOE;GPM6B;HHATL;KCNJ10;B3GAT1;SORBS1;MT3;AGT;HIPK2;TF;FMNL2;FEV;GJB6;PLCD3;FGFR3;CBLN1	56
Intensity_NM	fdr	Positive	HNSCC	ARCHS4_Cell-lines	2	9.26138e-09	5.78836e-07	2.96413	54.8287	IFITM3;RASL12;TAGLN;SPARC;SAMD9;SDC4;SERPINE2;CELF2;HBB;SLC1A3;AEBP1;CXCL14;GIMAP7;ZFP36L1;GJA1;PTPRZ1;ENPP2;SPP1;CD38;ITGB8;APOD;MBP;PTGDS;B2M;GGT5;CD74;NTRK2;GSN;LAMB3;NPNT;S100B;DCN;DKK2;ERMN;ACTA2;ITPKB;CLDN5;SFRP4;GJB6;SELENOP;APLNR;CHI3L1;SPARCL1;MASP1;CRYAB	45
Intensity_NM	bonfP_gene	Both directions	cerebrospinal fluid	Tissue_Protein_Expression_from_ProteomicsDB	2	3.83908e-05	0.00318644	5.38543	54.7574	LYNX1;SYT1;TH;NPY;SEZ6;SPOCK1;PCDH19;DKK3;GFAP;GRIA4	10
Intensity_NM	fdr	Negative	VALPROIC ACID CTD 00006977	DSigDB	2	2.10895e-13	3.12969e-10	1.84209	53.766	EIF4A2;CMAS;STMN3;ABAT;CCAR2;GLS;TPGS2;PSMD8;GPR176;CAPNS1;PEG10;PSMD2;DPYSL3;AP1S2;ARL6IP5;CCDC92;KIFAP3;CHGB;SKP1;ACOT7;WSB2;SLC6A15;FNDC3B;HPCAL1;GABRG2;DKK3;KCTD10;CDC37;RUFY3;SUB1;VDAC3;HPRT1;TAGLN3;ATP6V0D1;PFN2;MEG3;PTGFR;BEX1;CTBP1;MAOA;TMEM63C;HSPA4L;ATXN7L3B;TMTC1;THY1;PCDH19;C9ORF72;OAZ1;PCDH18;PRKCZ;TMTC4;SNX3;CYB5R1;UGCG;LDHA;PPP3R1;SYNGR1;CYB5R3;INPP5F;PDGFD;PENK;MAP6;SARAF;AMZ2;ATP…	328
Intensity_NM	fdr	Negative	GTEx Esophagus 20-29 vs 50-59 Down	GTEx_Aging_Signatures_2021	2	1.1523e-06	0.000135971	3.92864	53.7192	RAB3B;SYT4;CHRNA3;PTPRN;PRUNE2;SLC7A14;ELAVL4;SYNGR3;ARHGAP36;GABRG2;TMC3;PHOX2B;NWD2;NSG2;NPY;TAGLN3;KIF1A;NEFH;SCG2;SULT4A1	20
Intensity_NM	fdr	Both directions	PRKCQ knockdown 96h HA1E	L1000_Kinase_and_GPCR_Perturbations_down	2	1.15186e-07	0.000209869	3.32	53.0426	RAB3B;CHRNA3;AHCYL1;ZFAND5;SNX10;IRS2;SPINT2;TRO;PPP2CB;CTIF;FAM168B;TUBA1A;YWHAQ;PSMD2;HCFC1R1;NEFL;CTSD;DLGAP4;ATP6AP2;HPCAL1;NR2F1;SORBS1;ITFG1;DKK3;TH;DNAJC6;GNAS;CALM1;FGF13;PLCB2	30
Intensity_NM	bonfP_gene	Negative	HGF-MDAMB231	LINCS_L1000_Ligand_Perturbations_up	2	0.000819716	0.0230861	7.42105	52.7381	ETNK1;ENC1;YWHAZ;DKK3;GLS	5
Intensity_NM	bonfP_gene	Negative	RPS6KA3 knockout 73 GSE22137	Kinase_Perturbations_from_GEO_up	2	0.000143971	0.0182843	5.76683	51.0128	NAPB;RNF11;NPY;RUFY3;ENC1;SPOCK1;YWHAZ;ITFG1	8
Intensity_NM	fdr	Positive	ILF2	Transcription_Factor_PPIs	2	8.43583e-05	0.00302748	5.43091	50.9443	EEF1A1;RPS6;RPL23A;YBX1;RPL18;RPS24;RPS23;RHOB;TRIM56	9
Intensity_NM	fdr	Both directions	CREM 20920259 ChIP-Seq GC1-SPG Mouse	ChEA_2022	2	3.1132e-13	1.16434e-10	1.76606	50.859	EIF4A2;AHCYL1;CMAS;GMFB;PLEKHB2;RPL34;GHITM;SPINT2;GLS;PSMD8;PREX1;GPR176;PPP2R1A;RPL36AL;FTH1;KIF21A;PIP4K2B;VPS35;RPS11;GLUL;CHGB;VPS18;PRKCI;ACOT7;ENTPD6;FNDC3B;MAPK8IP3;NUP93;KCTD10;CDC37;RUFY3;SUB1;VDAC3;TFAM;ATP6V0D1;EZR;PFN2;CTBP1;MAOA;HSPA4L;PTTG1IP;ARPP19;HIF1A;OAZ1;PRKCZ;TMTC4;SNX3;UGCG;LDHA;PPP3R1;SYNGR1;ERI3;PENK;AMZ2;ATP6V1C1;NDFIP1;SURF4;LNPEP;NR2F2;SNAP91;MLLT11;PPP5C;RPS27;ARL2BP;…	283
Intensity_NM	bonfP_gene	Negative	Huntington's Disease GSE3621	Disease_Signatures_from_GEO_down_2014	2	0.00015496	0.00960753	5.7025	50.0243	LDHA;LYNX1;SYT1;ENC1;KIF3C;THY1;FGF13;CHGB	8
Intensity_NM	bonfP_gene	Negative	Decreased Locomotor Activity MP:0001402	MGI_Mammalian_Phenotype_Level_4_2024	2	1.52617e-05	0.00306674	4.38235	48.6009	NAPB;SNAP25;ATP6V0B;BEX1;ELOVL5;MAOA;SEZ6;ATP1B1;SSTR2;SLC6A2;TPGS2;NPY;KIF1A;SLC18A2	14
Intensity_NM	bonfP_gene	Both directions	IGF1R druginhibition 47 GSE14024	Kinase_Perturbations_from_GEO_up	2	7.00085e-05	0.00955616	4.99399	47.777	ACLY;MAP1LC3B;RPS9;UCHL1;ELOVL5;ETNK1;EIF4G2;ERMN;ACTG1;GRIA4	10
Intensity_NM	bonfP_gene	Negative	RP11-473M20.14-ASO_G0263072_01-DEGs Up	FANTOM6_lncRNA_KD_DEGs	2	0.00037755	0.0339795	5.72171	45.0974	PGRMC1;UCHL1;GPX3;PITHD1;NPY;NEFM;ATP1B1	7
Intensity_NM	fdr	Both directions	28d DAPM	TG_GATES_2020	2	8.54581e-11	4.93948e-08	1.92929	44.7267	IFITM3;JPT1;SPARC;SERPINE2;PLEKHB1;ZFAND5;ABAT;AQP4;IRS2;MSMO1;AQP5;SPINT2;SLC4A4;ACTG1;GLS;MT2A;CNST;APMAP;BASP1;CFL2;DPYSL2;GRB10;HOMER3;PTGDS;SYBU;ARMT1;TPM2;HPCAL1;EPDR1;ATP1B1;DKK2;DKK3;CLDN5;PREPL;RUFY3;SELENOP;APLNR;VDAC3;SPARCL1;EZR;PPIA;PLBD2;RASL12;RTN1;INSIG2;HSPA4L;CREM;HTRA1;TMTC1;AEBP1;HIGD1A;NDRG2;PCDH19;ARPP19;PCDH18;RAP1GAP;SDCBP;UGCG;LDHA;SYNGR1;ST3GAL4;MBP;KIF3C;ATP6V1D;GPM6B;P…	142
Intensity_NM	fdr	Both directions	GTEx Brain 20-29 vs 40-49 Down	GTEx_Aging_Signatures_2021	2	1.67447e-06	0.000223542	3.35039	44.5602	RAB3C;TFAP2B;SYT4;SNAP25;CHRNA3;DDC;SYT2;SYT1;CLSTN3;RASGRF1;NRG1;SLC6A2;SPTB;GABRG2;MLLT11;CALB1;SV2C;PENK;NEFH;SCG2;SLC18A2;VAT1L;CHGB;CBLN1	24
Intensity_NM	fdr	Both directions	A431 Cytosol Unclassified 30609389	SubCell_BarCode	2	5.46031e-11	2.56635e-09	1.86439	44.0573	AHCYL1;GMFB;CSE1L;ZFAND5;STMN3;UBE2Z;ARHGAP35;ACTG1;CAPNS1;PPP2R1A;CFL2;DPYSL2;DPYSL3;KIF21A;PIP4K2B;VPS35;CAPN1;KIFAP3;GLUL;TMSB10;CHGB;SKP1;MAP2K4;SH3GLB2;PRKCI;ACOT7;MAP2K2;WSB2;S100A1;TPM2;MAPK8IP3;EEF1A1;ACLY;PREPL;PRKAR1B;CDC37;RUFY3;EEF1A2;ERF;UBE2V2;EZR;KCTD17;PFN2;PSMD10;IDI1;CHRNA3;HSPA4L;ATXN7L3B;NDRG2;C9ORF72;HIF1A;PRKCZ;RAP1GAP;SNX3;CTIF;ODF2L;INPP5F;ERI3;PGK1;SMYD2;AMZ2;APOE;KIF3C;A…	164
Intensity_NM	bonfP_gene	Both directions	KNS81 CENTRAL NERVOUS SYSTEM TenPx29	CCLE_Proteomics_2020	2	1.40735e-06	0.000250922	3.26559	43.9999	HEMGN;IFITM3;RNF11;SPARC;CNP;PLEKHB2;THY1;CLU;HK1;PGRMC1;APOE;KIF1A;ATP6V1D;ATP6V1C1;SYT1;ELOVL5;SYNGR3;DKK3;GFAP;ITPKB;ATP6V1B2;CRYAB;PAM;SLC25A11;NFE2L1;CDS2	26
Intensity_NM	fdr	Both directions	MAP3K5 knockdown 96h PC3	L1000_Kinase_and_GPCR_Perturbations_up	2	8.10722e-07	0.00147714	3.1362	43.9863	SLC24A2;ACHE;RAB3A;WBP2;INSIG1;SLC41A3;SLC6A2;HRH3;YWHAQ;ST3GAL4;MEF2D;RAB6B;LYPLA2;CADM3;SYT2;TACR1;RANGAP1;BLCAP;SSTR3;EFR3B;GRIN1;FEV;REEP2;TERF2IP;MMS19;MAPRE3;ETF1;GAPDH	28
Intensity_NM	bonfP_gene	Negative	HAND2 30127528 ChIP-Seq KELLY Human Brain Neuroblastoma	ChEA_2022	2	4.19647e-07	0.000102759	2.98873	43.8861	IDI1;NDRG4;RNF11;SMIM29;SEZ6;ATP1A1;DBH;THY1;KLC1;SLC6A2;GLS;HK1;LDHA;UCHL1;TUBA1A;TUBB3;NPY;ENC1;NEFL;SARAF;KIF21A;NEFM;KIF1A;YWHAG;CHGB;CLASP2;VAT1;SYT4;ACOT7;RANGAP1;SSTR2;ACLY;TH;DNAJA4;RUFY3;ATP6V1B2;FGF13;PAM;NFE2L1	39
Intensity_NM	bonfP_gene	Both directions	Dehydration GSE3110	Disease_Signatures_from_GEO_up_2014	2	0.000102597	0.00666882	4.75699	43.6916	GNG3;UCHL1;GDI1;HCFC1R1;VDAC3;ATP1A1;ATP1B1;YWHAZ;EIF4G2;YWHAG	10
Intensity_NM	fdr	Positive	Day 3 post-MI 2 Mouton Et Al. 2018	MAGNET_2023	2	8.88224e-07	2.88673e-05	3.08396	42.972	RASL12;SPARC;RASL11A;ATP1A2;LTC4S;NDRG2;TTN;CST3;ENPP2;APOD;GLUL;GPM6B;GGT5;ZCCHC24;CD74;GSN;TPM2;ATP1B2;SORBS1;DCN;RHOB;ACTA2;FXYD1;OGN;UST;APLNR;PMP22;SPARCL1;FGFR3	29
Intensity_NM	bonfP_gene	Both directions	CX3CR1+ Lining Macrophages 2 Culemann Et Al. 2019	MAGNET_2023	2	0.000111715	0.0028165	4.70542	42.8172	CST3;VAT1;SPARC;TUBA1A;FTH1;SARAF;APOE;KLC1;GLUL;QKI	10
Intensity_NM	fdr	Positive	SYK druginhibition 153 GSE34176	Kinase_Perturbations_from_GEO_up	2	9.54249e-05	0.0127869	4.37366	40.4877	RPS9;TF;ZEB2;NR2F1;RPL13;AQP4;RPL23A;RPS3A;GPM6B;RPS24;ST18	11
Intensity_NM	fdr	Positive	OCT4 18692474 ChIP-Seq MEFs Mouse	ChEA_2022	2	4.70272e-07	0.000170003	2.7488	40.0499	IFITM3;SPARC;AHNAK;SDC4;SH3KBP1;TTYH1;PLEKHB1;SLC1A2;SLC1A3;YBX1;TOB2;CXCL14;TTN;ZFP36L1;CST3;GJA1;CSRP1;MOBP;SPP1;CD38;MBP;APOE;RPL18;RPS11;NTRK2;RPS3A;ATP1B2;SORBS1;GABRG1;RHOB;EEF1A1;CLDN5;SFRP4;GPRC5B;DDAH2;CHI3L1;SPARCL1;CRYAB	38
Intensity_NM	bonfP_gene	Negative	Tubulin Binding (GO:0015631)	GO_Molecular_Function_2025	2	0.000350112	0.028009	5.028	40.0091	MAP1LC3B;NEFL;KIF21A;NEFM;KIF1A;KIF3C;FGF13;CLASP2	8
Intensity_NM	fdr	Positive	POLR2A cerebellum mm9	ENCODE_TF_ChIP-seq_2015	2	5.09431e-07	0.000205301	2.73895	39.6872	CLIC4;CNP;SDC4;RASL11A;SLC1A3;NDRG2;GJA1;CALB1;CSRP1;MOBP;PTPRZ1;CTNNA1;ENPP2;ITGB8;HOMER3;GPM6B;ZCCHC24;TSC22D4;PLLP;S100A1;NR2F1;GPR37L1;S100B;F3;ERMN;HIPK2;ITPKB;CLDN5;SLC25A18;DDAH2;PPP1R1B;ERF;PMP22;SPARCL1;MASP1;EZR;CRYAB;FGFR3	38
Intensity_NM	fdr	Both directions	H3K27me3 CD14-positive monocyte hg19	ENCODE_Histone_Modifications_2015	2	4.134e-10	6.92723e-08	1.79689	38.8246	IFITM3;SPARC;CLSTN3;PLEKHB1;MLC1;STMN3;OGDHL;AQP5;ARHGAP36;CXCL14;ARHGAP44;NUDT11;GJA1;BASP1;TUBB3;DPYSL2;PEG10;DPYSL3;GRB10;KIF21A;CCDC92;SYBU;CHGB;SLC38A1;SLC6A15;TPM2;ATP1B2;NPNT;TMEM130;DKK2;GABRG2;GABRG1;CLIP3;CLDN5;SFRP4;TPST1;MORF4L2;APLNR;TAGLN3;SCG2;PFN2;MEG3;RASL12;CHRNA3;KHDRBS2;BEX1;TMEM63C;HSPA4L;TMTC1;AEBP1;THY1;NDRG2;PCDH19;PCDH18;RAP1GAP;TMEM121;FAM83G;NKAIN4;HRH3;PDGFD;MAP6;APOD;…	167
Intensity_NM	fdr	Positive	14d DAPM	TG_GATES_2020	2	3.3702e-07	0.000171038	2.60512	38.8244	IFITM3;TAGLN;SPARC;AHNAK;SERPINE2;SH3KBP1;PLEKHB1;AQP4;AEBP1;LTC4S;NDRG2;CLU;CXCL14;SLC4A4;MT2A;PAIP2B;PTPRZ1;TRPS1;CTNNA1;ENPP2;SPP1;TSPO;HOMER3;GPM6B;TSC22D4;LAMB3;TPM2;DCN;DKK2;GFAP;RHOB;CLDN5;GPRC5B;MARCKS;DDAH2;PPP1R1B;SELENOP;APLNR;PMP22;SPARCL1;EZR;CRYAB;FGFR3;RPS24	44
Intensity_NM	bonfP_gene	Both directions	H3K27me3 skeletal muscle myoblast hg19	ENCODE_Histone_Modifications_2015	2	2.55073e-06	0.000525451	2.96472	38.183	EIF4A2;RAB3C;SNAP25;SPARC;MAOA;ARPC1A;SEZ6;AQP4;SNX10;CNDP1;TPGS2;PDGFD;MBP;APOE;SLC18A2;GRIA4;CD74;SYT4;HBA2;HBA1;SSTR2;SYNGR3;ERMN;SNAP91;DKK3;GFAP;ACLY;PLCXD3;ETNK1	29
Intensity_NM	fdr	Positive	H3K27me3 CD8 Memory Primary Cells	Epigenomics_Roadmap_HM_ChIP-seq	2	1.73474e-06	0.000287099	2.86567	38.0122	NCAN;CHRD;SLC1A3;AEBP1;CLU;CXCL14;SLC4A4;C1QTNF4;PREX1;GJA1;NKAIN4;CALB1;MOBP;ITGB8;HOMER3;APOE;NTRK2;PLLP;B3GAT1;ATP1B2;GPR37L1;F3;MT3;DKK2;GPRC5B;TF;FMNL2;PPP1R1B;UST;CHI3L1;CBLN1	31
Intensity_NM	bonfP_gene	Both directions	RAGE knockout 269 GSE22873	Kinase_Perturbations_from_GEO_down	2	0.000277394	0.0370321	4.60248	37.6947	EIF4A2;NAPB;RAB3C;NDRG4;PAIP2B;PGRMC1;YWHAQ;MBP;SYNGR3	9
Intensity_NM	bonfP_gene	Positive	T24	ARCHS4_Cell-lines	2	0.000115094	0.00514083	3.93717	35.7092	IFITM3;SPARC;CNP;SDC4;ATP1A2;CNDP1;QKI;GFAP;SLC6A4;MT2A;PMP2;PTGDS;CRYAB;MT1E	14
Intensity_NM	fdr	Negative	ATM knockdown 18 GDS1852	Kinase_Perturbations_from_GEO_down	2	7.22162e-06	0.00102908	2.94333	34.8444	HSP90AB1;ARPC1A;TRO;UCHL1;MAP1LC3B;CYB5R3;POLR2B;DPYSL2;ENC1;GRB10;G3BP2;PIP4K2B;NDUFV2;MAP2K4;MAP2K2;USP22;NAP1L3;RANBP9;LSS;NAP1L4;DUSP22;GNB2;GNB1;TCTA;ACO2	25
Intensity_NM	fdr	Both directions	Day 7 post-MI 3 Mouton Et Al. 2018	MAGNET_2023	2	8.64683e-09	2.486e-07	1.86228	34.5752	SCOC;AHCYL1;ARL6IP1;MPI;TOMM20;PREX1;APMAP;CAPNS1;PPP2R1A;PSMD2;CFL1;AP1S2;CAPN1;KIFAP3;RPS11;B2M;AP2M1;RPS12;ATP6V1G1;MAP2K2;USP5;S100A1;ENTPD6;STX7;SDHB;BSCL2;EEF1A1;NUP93;MORF4L1;CDC37;CMPK1;UBE2V2;VDAC3;HPRT1;PPIG;PPIA;PLBD2;PSMD10;RTN3;CTBP1;MAZ;SLC41A3;ARPP19;PLD3;UQCRH;PPP3R1;SYNGR1;ERI3;G3BP2;CCDC32;APOE;NDUFV2;RAB6A;CDK18;HSPA4;ARPC4;ARPC5;ST18;COPS6;NCEH1;GNB1;GNAS;CALM3;MMS19;ACO2;CALM…	120
Intensity_NM	bonfP_gene	Both directions	NANOG 18692474 ChIP-Seq MEFs Mouse	ChEA_2022	2	6.19409e-06	0.00220819	2.87111	34.4301	EIF4A2;CMAS;SDC4;TTYH1;SEZ6;SNX10;ATP1A1;HK1;CST3;LDHA;MAP1LC3B;TUBA1A;YWHAQ;TUBB3;ENC1;G3BP2;NEFL;KIF21A;MBP;APOE;GLUL;YWHAG;ATP1B1;PLP1;VDAC3;SPARCL1;PAM;NFE2L1	28
Intensity_NM	bonfP_gene	Negative	H3K4me3 iPS DF 19.11	Epigenomics_Roadmap_HM_ChIP-seq	2	5.10672e-06	0.000822183	2.82474	34.4194	EIF4A2;RAB3C;SNAP25;RNF11;CMAS;PLEKHB2;ARPC1A;SNX10;ARHGAP36;SLC6A2;ACTG1;GLS;TPGS2;MAP1LC3B;TUBA1B;UCHL1;TUBA1A;YWHAQ;PPP2R1A;ENC1;NEFL;KIF21A;NEFM;KIF1A;SLC18A2;YWHAG;CHGB;LYNX1;ACOT7;TPI1;ELOVL5;GPX3;ATP1B1;RANGAP1;SSTR2;ADRA2A;ITFG1;DKK3;ACLY;MORF4L1;PREPL;ATP6V1B2;VDAC3;SLC25A11;IDI1;NAPB;NDRG4;BEX1;MAOA;SEZ6;ATP1A1;KLC1;PCDH19;GNG3;LDHA;PGRMC1;NPY;PDGFD;ERI3;G3BP2;MAPK1;SPOCK1;KIF3C;ATP6V1D…	80
Intensity_NM	fdr	Negative	H3K27me3 erythroblast mm9	ENCODE_Histone_Modifications_2015	2	1.64e-08	3.37839e-06	1.9026	34.106	ABAT;ARHGAP36;BASP1;DPYSL3;KIF21A;SYBU;SLC38A1;SLC6A15;FNDC3B;TMEM130;DKK3;TPST1;EEF1A2;PFN2;MEG3;PTGFR;KHDRBS2;RTN1;TMEM63C;HTRA1;PCDH18;RAP1GAP;CTIF;PDGFD;PENK;FAM43B;RAB6B;CADM3;SYT1;STAC;DCLK1;SNAP91;PLCXD3;NSG2;PKIA;RCAN2;REEP2;CNTN1;FXYD6;FGF13;CDK14;ALK;ACHE;PCSK1;KCNC4;RASGRF1;CELF4;ELAVL4;SLC7A14;SLC2A3;SLC6A2;ELAVL2;HK1;LIMD2;MFSD6;UCHL1;MAP1LC3A;TUBA1A;NNT;NCS1;TMEM108;EMB;SULT4A1;SLC1…	110
Intensity_NM	fdr	Negative	24hr phorone	TG_GATES_2020	2	6.77668e-09	3.77123e-06	1.79943	33.8469	JPT1;GMFB;ZFAND5;ABAT;MSMO1;TOMM20;ACTG1;GLS;APMAP;TUBB3;DPYSL2;PSMD2;ARL6IP5;BORCS8;CCDC92;KIFAP3;SKP1;NSF;RAB2A;ATP6V1G1;WSB2;HPCAL1;NUP93;ACLY;MORF4L2;SUB1;UBE2V2;VDAC3;ATP6V0D1;PPIA;PLBD2;PFN2;IDI1;TMEM63B;INSIG2;INSIG1;HSPA4L;CREM;HTRA1;TWF2;TMTC1;HACD3;KLC1;HIF1A;PLD3;RAP1GAP;SDCBP;UGCG;ODF2L;PPP3R1;SMYD2;MAP6;AMZ2;KIF3C;ATP6V1D;ATP6V1C1;PRNP;ARPC5;PARVB;FBXO30;TMEM230;NCEH1;RCAN2;GNB1;ACO2…	145
Intensity_NM	fdr	Negative	FGF1-HS578T	LINCS_L1000_Ligand_Perturbations_down	2	7.44779e-05	0.00238329	3.51033	33.3657	SLC38A1;BEX1;PEG3;HMGCS1;ELOVL4;ZFAND5;HEATR1;AMIGO2;IRS2;MSMO1;LSS;ASS1;ACLY;PEG10;VAMP1	15
Intensity_NM	fdr	Both directions	RP11-139H15.1-ASO_G0225973_10-DEGs Up	FANTOM6_lncRNA_KD_DEGs	2	1.79959e-07	2.57341e-05	2.12295	32.9706	RAB3A;SPARC;SERPINE2;TRADD;RASL11A;ZFAND5;ABAT;CLU;TRO;MFSD6;UCHL1;MAP1LC3A;HINT3;FTH1;IDS;TSPO;CTSD;LYNX1;RPS9;ELOVL4;GPX3;SLC6A15;SYNGR3;ADRA2A;DCN;RHOB;CLIP3;PLPP5;DDAH2;RUFY3;MALAT1;MAPRE3;CRYAB;PLBD2;FTL;MEG3;NDRG4;BEX1;WBP2;INSIG1;AMIGO2;HSPA4L;HTRA1;CEND1;PBXIP1;TOB2;PRKCZ;PLD3;FSTL3;CYB5R1;ARVCF;RAB6B;SLC38A2;SNCA;VAT1;GSN;NORAD;TXNRD1;NAP1L3;NR2F1;MCOLN1;AGT;REEP2;TBKBP1;PLCD3;RETREG2	66
Intensity_NM	fdr	Negative	NMUR2 knockdown 96h HCC515	L1000_Kinase_and_GPCR_Perturbations_up	2	1.89316e-05	0.0276114	2.99492	32.5688	CDKN2D;ANAPC13;STAC;MBD1;TRADD;KCNC4;STX7;RASGRF1;EFR3B;ACTG1;FKBP1A;PPP2CB;ACLY;DALRD3;POLR2B;RUFY3;UBC;OTOF;KIF3C;FGF13;CALM2;SLC18A2	22
Intensity_NM	fdr	Negative	RAB30-AS1-ASO_G0246067_AD_06-DEGs Up	FANTOM6_lncRNA_KD_DEGs	2	2.87169e-08	3.96294e-06	1.81478	31.5151	SCOC;CMAS;GMFB;RAB3A;ARL6IP1;PLEKHB2;ZFAND5;GHITM;TOMM20;GLS;APMAP;PPP2R1A;TUBB3;PSMD2;SLC16A3;SKP1;MAP2K4;RAB2B;VPS18;ATP6V1G1;ATP1B1;CLIP3;KCTD10;CDC37;TFAM;SELENOT;TCTA;ARL8A;ATP6V1A;IDI1;NDRG4;SHC1;INSIG1;MAZ;CREM;TWF2;ATXN7L3B;ARPP19;C9ORF72;OAZ1;CYB5R1;FAM83G;SDCBP;PPP3R1;INPP5F;G3BP2;PGK1;SARAF;CCDC32;ATP6V1D;SLC38A2;VAT1;MOAP1;PRNP;RHBDD2;SURF4;B3GALT6;ARPC5;FBXO30;MLLT11;SYNJ1;RHEB;GNAS;…	125
Intensity_NM	fdr	Negative	Day 7 post-MI 3 Mouton Et Al. 2018	MAGNET_2023	2	7.8599e-08	2.75097e-06	1.92387	31.4724	SCOC;ARL6IP1;MPI;CELF4;TOMM20;BABAM1;APMAP;CAPNS1;PPP2R1A;PSMD2;CFL1;AP1S2;NPTN;CAPN1;KIFAP3;CTSD;AP2M1;YWHAH;LYPLA2;ATP6V1G1;MAP2K2;USP5;ENTPD6;STX7;NME2;RANGAP1;SDHB;ITFG1;PGM2L1;BSCL2;NUP93;MORF4L1;SKIC8;CDC37;CANX;CMPK1;UBE2V2;VDAC3;HPRT1;PPIA;SLC25A11;PLBD2;PSMD10;RTN3;USP14;MVK;TOMM40;CTBP1;MAZ;SLC41A3;ADCY3;ATP1A1;HSD17B12;RNF7;ARPP19;PLD3;UQCRH;TM9SF3;PSMB7;PPP3R1;SYNGR1;ATP5F1B;GNG2;PSMB…	94
Intensity_NM	fdr	Positive	IRE2	The_Kinase_Library_2024	2	2.11259e-05	0.00312866	2.91758	31.4078	TSC22D4;TAGLN;ABCB1;NHERF1;CNP;SEPTIN1;SH3KBP1;RPS6;RPS3A;NDRG2;SLC4A4;HIPK2;SLC6A4;TTN;PREX1;GJA1;MARCKS;FMNL2;RPS27;TRPS1;FXYD1;MBP;PPIG	23
Intensity_NM	fdr	Positive	Transition Metal Ion Binding (GO:0046914)	GO_Molecular_Function_2025	2	0.000155778	0.0186933	3.40665	29.8664	MT1X;S100B;LITAF;MT3;SIRT2;MT2A;CALB1;RPS27;CSRP1;SCD;FTH1;ENPP2;FTL;MT1E	14
Intensity_NM	fdr	Both directions	EPHB2 drugactivation 228 GSE26523	Kinase_Perturbations_from_GEO_down	2	1.84056e-05	0.00190356	2.66453	29.051	ARF1;ARPC1A;ZFAND5;ATXN7L3B;YBX1;OAZ1;ACTG1;PSMD8;MAP1LC3B;PGRMC1;SUMO3;ERI3;UBC;PGK1;PIP4K2B;RAB6B;ATP6V1C1;AP2M1;PRNP;HSPA4;GTF2H4;EEF1A1;OGN;ATP6V1B2;SPARCL1;PPIA;GAPDH	27
Intensity_NM	bonfP_gene	Negative	HCC827 Cytosol Unclassified 30609389	SubCell_BarCode	2	2.93325e-05	0.000997304	2.71539	28.34	IDI1;NDRG4;GDI1;ARPC1A;KLC1;ACTG1;LDHA;YWHAQ;PPP2R1A;ENC1;ERI3;MAPK1;KIF21A;ANKRD52;KIF1A;KIF3C;ATP6V1C1;YWHAG;CLASP2;VAT1;ACOT7;TPI1;YWHAZ;PREPL;PITHD1;ETNK1;RUFY3;ATP6V1B2	28
Intensity_NM	bonfP_gene	Negative	Embryonic 2 5 Thion Et Al. 2018	MAGNET_2023	2	0.000110795	0.00281572	2.899	26.4036	VAT1;SYT4;PLEKHB2;GPX3;TMEM255A;ARPC1A;KLC1;SYNGR3;GLS;MORF4L1;GNG3;MAP1LC3B;UCHL1;TUBA1A;NPY;RUFY3;KIF21A;NEFM;KIF1A;ATP6V1D	20
Intensity_NM	fdr	Both directions	NFKB1 (mouse)	TRANSFAC_and_JASPAR_PWMs	2	1.38192e-07	2.0176e-05	1.66305	26.2672	CMAS;SERPINE2;CSE1L;ACTG1;PSMD8;GPR176;CAPNS1;AP1S2;HOMER3;PTGDS;B2M;SYBU;VPS18;WSB2;SLC6A15;ENTPD6;STX7;FNDC3B;ATP1B1;TMEM130;GABRG1;BSCL2;TPST1;PRKAR1B;SUB1;APLNR;EZR;ARL8A;RASL12;CNP;TMEM63B;SHC1;TTYH1;MAZ;AEBP1;PTTG1IP;KLC1;NDRG2;ARPP19;PLD3;TMTC4;UGCG;SYNGR1;CYB5R3;HRH3;LCN12;ERI3;G3BP2;AMZ2;APOE;FAM43B;NDUFV2;MOAP1;SYT1;STAC;NR2F1;ARPC4;PARVB;MT3;DCLK1;SNAP91;NCEH1;ARL2BP;SYNJ1;DLG4;GNB1;RE…	150
Intensity_NM	fdr	Negative	EPG-MDAMB231	LINCS_L1000_Ligand_Perturbations_up	2	0.000306404	0.0147074	3.19632	25.8602	INSIG1;HPCAL1;SLC2A3;ATP1A1;AP2B1;YWHAZ;ITFG1;FKBP1A;BASP1;DNAJC6;NPY;GNB1;CCDC92;SCG2	14
Intensity_NM	bonfP_gene	Both directions	GATA1 (human)	TRANSFAC_and_JASPAR_PWMs	2	2.60695e-05	0.0033369	2.42141	25.5574	HEMGN;IDI1;TTYH1;SEZ6;ATP1A1;PCDH19;ARHGAP36;CLU;SLC6A2;GLS;LDHA;TUBA1B;PPP2R1A;NPY;PDGFD;MBP;ATP6V1C1;SLC18A2;GRIA4;ACOT7;RPS6;ADRA2A;ERMN;ITPKB;PLCXD3;TF;SCD;ETNK1;RUFY3;ATP6V1B2;SPARCL1;FGF13;PAM;SCG2	34
Intensity_NM	bonfP_gene	Positive	gata1 15860665 megakaryocytes lof mouse gpl1261 gds1245 up	TF-LOF_Expression_from_GEO	2	0.000267057	0.0201628	3.09032	25.4273	IFITM3;TSC22D4;RPS9;AHCYL1;SPARC;CNP;SDC4;RPS6;NDRG2;CLU;AGT;SLC6A4;CST3;ITPKB;PAIP2B;PLP1;MALAT1;MBP;APOE;GLUL	20
Intensity_NM	fdr	Negative	FOXC1 (human)	TRANSFAC_and_JASPAR_PWMs	2	2.67593e-07	3.86671e-05	1.52905	23.1404	SCOC;CMAS;GMFB;ARL6IP1;PLEKHB2;ABAT;GHITM;SPINT2;GPR176;CNST;DPYSL2;PEG10;DPYSL3;KIF21A;PIP4K2B;VPS35;CCDC92;KIFAP3;CHGB;VPS18;PRKCI;ACOT7;WSB2;SLC6A15;FNDC3B;HPCAL1;DKK3;NUP93;PRKAR1B;CDC37;RUFY3;VDAC3;TFAM;KCTD17;PLBD2;ANAPC13;PTGFR;BEX1;CTBP1;MAOA;TWF2;CEND1;PCDH19;OAZ1;PCDH18;TMTC4;SNX3;CYB5R1;UGCG;PPP3R1;SYNGR1;CYB5R3;INPP5F;ERI3;PENK;ST3GAL4;MAP6;AMZ2;FAM43B;ATP6V1C1;SLC10A4;VAT1;CADM3;NDFI…	343
Intensity_NM	bonfP_gene	Negative	H3K9me3 G1E mm9	ENCODE_Histone_Modifications_2015	2	0.000185151	0.0306621	2.65581	22.8249	NAPB;SNAP25;LYNX1;PEG3;SYT1;SEZ6;ATP1B1;SSTR2;ADRA2A;SNAP91;ACTG1;DKK3;UCHL1;DNAJA4;ENC1;NEFL;SPOCK1;KIF21A;NEFM;KIF3C;FGF13;PAM	22
Intensity_NM	bonfP_gene	Both directions	14d DAPM	TG_GATES_2020	2	9.91398e-05	0.03755	2.323	21.4157	IFITM3;SPARC;SEZ6;AQP4;SNX10;THY1;NDRG2;PCDH19;CLU;ACTG1;GLS;HK1;MT2A;PAIP2B;UCHL1;PDGFD;ENC1;KIF3C;ATP6V1D;TSC22D4;ELOVL5;GPX3;ATP1B1;DKK3;GFAP;PREPL;RUFY3;SELENOP;SPARCL1;CRYAB;NFE2L1	31
Intensity_NM	fdr	Negative	cerebrospinal fluid	Tissue_Protein_Expression_from_ProteomicsDB	2	0.000268445	0.0275157	2.58504	21.2564	NPDC1;LYNX1;SYT1;SEMA3C;CLSTN3;PTPRN;ADAM22;SEZ6;NRXN3;TEX26;PCDH19;RGMB;SEZ6L;DKK3;FAM168B;TH;NPY;PENK;SPOCK1;GRIA4	20
Intensity_NM	bonfP_gene	Negative	GATA1 (human)	TRANSFAC_and_JASPAR_PWMs	2	0.000262683	0.0253614	2.48958	20.5255	IDI1;ACOT7;SEZ6;ATP1A1;PCDH19;ARHGAP36;SLC6A2;ADRA2A;GLS;LDHA;PLCXD3;TUBA1B;PPP2R1A;ETNK1;NPY;PDGFD;RUFY3;ATP6V1B2;FGF13;PAM;SCG2;ATP6V1C1;SLC18A2;GRIA4	24
Intensity_NM	bonfP_gene	Both directions	HCC827 Cytosol Unclassified 30609389	SubCell_BarCode	2	9.81202e-05	0.00338525	2.22321	20.5187	IDI1;NDRG4;AHCYL1;GDI1;ARPC1A;HBB;KLC1;NDRG2;ACTG1;LDHA;PAIP2B;YWHAQ;PPP2R1A;ENC1;ERI3;MAPK1;KIF21A;ANKRD52;KIF1A;KIF3C;ATP6V1C1;YWHAG;CLASP2;VAT1;TSC22D4;ACOT7;TPI1;YWHAZ;ITPKB;PREPL;TF;PITHD1;ETNK1;RUFY3;ATP6V1B2	35
Intensity_NM	fdr	Negative	Preweaning Lethality, Complete Penetrance (MP:0011100)	KOMP2_Mouse_Phenotypes_2022	2	9.69914e-06	0.00158581	1.71483	19.795	SCOC;CMAS;ARPC1A;CELF4;ATP2A2;ABAT;ADAR;SPPL3;TOMM20;CMIP;GLS;PSMD2;RFK;XPO5;CHP1;GET1;KIF21A;VPS35;KIFAP3;NSF;RAB2A;SLC36A1;HMGCS1;USP5;ACTR6;GPX3;FNDC3B;ATP1B1;LSS;SDHB;SPTB;GABRG2;CDC37;RUFY3;ATP6V1B2;CMPK1;ATP6V0D1;GAPDH;ATP6V1A;ANAPC13;IDI1;PRPS1;USP14;DDC;MVK;TOMM40;DCTN2;TMEM63B;CTBP1;DCTN4;ATP1A1;MTIF3;TMEM70;HSPD1;TM9SF3;SNX3;CYB5R3;POLR2B;UBC;G3BP2;EMC4;MAPK1;IARS2;ANKRD52;KIF3C;NDUFV2;…	89
Intensity_NM	fdr	Both directions	TTBK2	The_Kinase_Library_2024	2	3.23742e-05	0.00631296	1.8556	19.1835	ARF1;RNF11;HSP90AB1;SH3KBP1;TRADD;CLTC;KCNC4;RASGRF1;IRS2;YBX1;SLC4A4;ARHGAP35;CCAR2;SLC6A4;PREX1;TUBA1B;MAP1LC3A;TUBA1A;YWHAQ;TRPS1;KIF21A;RPS11;YWHAG;CHGB;YWHAH;TSC22D4;RPS9;ABCC5;SLC6A15;TPM2;RPS6;STX7;SPTB;YWHAZ;EEF1A1;CDC37;SUB1;EEF1A2;PPIA;PRPS1;ABCB1;AHNAK;RAP1GAP;TTN;ZFP36L1;ARVCF;REPS2;MAP6;MAPK1;SLC38A2;CD74;PTGES3;SORBS1;DCLK1;FBXO30;CLCN7;REEP2;UBE2M	58
Intensity_NM	fdr	Positive	HCC827 Nuclear N1 30609389	SubCell_BarCode	2	0.000932187	0.0358892	2.61429	18.2424	CELF2;RPL34;RPS6;RPL23A;RPS3A;YBX1;RPL36AL;CHI3L1;RPL13;RPL37;RPL18;RPS11;RPS24;RPS12;RPS23;TRIM56	16
Intensity_NM	fdr	Both directions	SP1 human	TRRUST_Transcription_Factors_2019	2	0.0001687	0.0202441	2.05773	17.8763	SNAP25;ABCB1;OAT;CREM;ATP2A2;CRMP1;IRS2;LTC4S;CXCL14;UGCG;GJA1;LDHA;DPYSL2;SMPD1;NPY;ADAM23;UBC;SPP1;APOE;NDUFV2;CHGA;PRNP;SNRPN;RPS3A;F3;AGT;GRIN1;F7;TF;TH;APLNR;CHI3L1;EZR;MET;FGFR3	35
Intensity_NM	bonfP_gene	Both directions	H3K4me1 Penis Foreskin Keratinocyte Primary Cells	Epigenomics_Roadmap_HM_ChIP-seq	2	0.000262535	0.0393308	1.8497	15.251	RAB3C;SNAP25;RNF11;PLEKHB2;ARPC1A;SNX10;ARHGAP36;SLC6A2;GLS;TPGS2;PAIP2B;UCHL1;YWHAQ;TUBB3;FTH1;ENC1;NEFL;KIF21A;NEFM;PTGDS;SLC18A2;CHGB;HBA1;SSTR2;ADRA2A;PREPL;ATP6V1B2;VDAC3;CRYAB;NAPB;NDRG4;BEX1;MAOA;ATP1A2;ATP1A1;KLC1;NDRG2;PCDH19;CST3;GNG3;LDHA;PGRMC1;NPY;PDGFD;MAPK1;ATP6V1D;CLASP2;GRIA4;CD74;SYT1;SNAP91;GFAP;PLCXD3;TF;DNAJA4;PITHD1;SCD;FGF13;PAM;EIF4G2	60
Intensity_NM	bonfP_gene	Positive	Dendritic Cell CL0000451	Azimuth_Cell_Types_2021	3	1.77558e-05	0.000189396	847.907	9275.08	CST3;CD74	2
Intensity_NM	fdr	Negative	PMC2584809 F6	PFOCR_Pathways_2023	3	2.8104e-10	4.66034e-07	211.591	4653.43	SNAP25;TH;NPY;CADPS;DBH;CALM1;CALM2	7
Intensity_NM	bonfP_gene	Positive	Fetal Development-L2-Intestine-Erythroblasts	Azimuth_2023	3	7.74395e-07	2.82168e-05	260.371	3663.73	HEMGN;HBA2;HBA1	3
Intensity_NM	bonfP_gene	Positive	Dystonia C0393593 human GSE3064 sample 329	Disease_Perturbations_from_GEO_up	3	1.00295e-25	2.46057e-23	60.7392	3496.25	IFITM3;CD74;RPS9;AHCYL1;SPARC;RPS6;CLU;AGT;GFAP;ITPKB;MT2A;TF;SCD;FTH1;PLP1;MBP;PMP2;APOE;PTGDS;CRYAB	20
Intensity_NM	bonfP_gene	Positive	multiple sclerosis DOID-2377 human GSE38010 sample 738	Disease_Perturbations_from_GEO_down	3	2.02553e-25	4.92879e-23	58.4878	3325.55	CD74;RPS9;SPARC;CNP;HBA1;NDRG2;AGT;CNDP1;ERMN;GFAP;PAIP2B;TF;RPS27;SCD;FTH1;PLP1;MBP;APOE;PTGDS;CRYAB	20
Intensity_NM	fdr	Positive	Oligodendrocyte CL0000128	Azimuth_Cell_Types_2021	3	2.29179e-10	7.41011e-09	148.221	3290	MOBP;ENPP2;PLP1;MBP;QKI;ST18	6
Intensity_NM	fdr	Positive	Motor Cortex-cross-species cluster-Astrocyte 2	Azimuth_2023	3	6.1251e-09	5.54322e-07	163.804	3097.68	GJA1;SDC4;GJB6;SLC1A3;APOE	5
Intensity_NM	fdr	Positive	Parkinson's disease DOID-14330 human GSE19587 sample 496	Disease_Perturbations_from_GEO_down	3	3.21769e-51	8.83793e-49	26.5851	3090.87	IFITM3;SERPINA3;AHCYL1;SPARC;SERPINE2;RPL34;PLEKHB1;HBB;MLC1;DBI;MT1X;CLU;GJA1;MT2A;PAIP2B;FTH1;PTGDS;RPS12;PAQR6;RPS6;RPS3A;ATP1B2;HBA1;F3;SIRT2;RHOB;ACTA2;EEF1A1;ITPKB;GPRC5B;APLNR;CHI3L1;SPARCL1;PMP2;CRYAB;FTL;TAGLN;SDC4;TTYH1;SLC1A3;ATP1A2;PBXIP1;PTTG1IP;MOBP;PTPRZ1;RPL13;APOD;NTRK2;RPL23A;AGT;RPS27;FXYD1;PMP22;FGFR3;RPS24	55
Intensity_NM	bonfP_gene	Positive	Salivary Gland-adventitial Cell	Tabula_Sapiens	3	1.15029e-16	1.79446e-14	78.32	2874.45	CST3;IFITM3;MT2A;RPS9;RPS27;FTH1;RPS6;SPARCL1;CLU;GLUL;MT1E	11
Intensity_NM	fdr	Positive	Eye-limbal Stromal Cell	Tabula_Sapiens	3	9.03085e-28	1.41182e-25	40.329	2511.35	IFITM3;RPS9;RPL34;RPS6;RPS3A;CLU;EEF1A1;CST3;MT2A;RPS27;FTH1;PLP1;SPARCL1;APOD;RPL37;PTGDS;RPS11;RPL18;B2M;GLUL;CRYAB;RPS24;FTL;RPS23	24
Intensity_NM	bonfP_gene	Both directions	PMC6581573 F2	PFOCR_Pathways_2023	3	3.68389e-10	3.56723e-07	111.762	2427.67	TH;DBH;SLC6A2;ADRA2A;SLC18A2;SLC6A4	6
Intensity_NM	bonfP_gene	Positive	Cd74-Cd44 receptor complex (mouse)	CORUM	3	0.0049185	0.00819749	414.318	2202	CD74	1
Intensity_NM	bonfP_gene	Both directions	Dendritic Cell CL0000451	Azimuth_Cell_Types_2021	3	0.000186563	0.00348252	253.566	2177.31	CST3;CD74	2
Intensity_NM	bonfP_gene	Positive	OLIG1 human tf ARCHS4 coexpression	ARCHS4_TFs_Coexp	3	2.03851e-21	2.79956e-19	44.8539	2136.93	TSC22D4;AHCYL1;SPARC;CNP;AQP4;ATP1A2;NDRG2;CLU;QKI;GFAP;PLP1;SPARCL1;MBP;PMP2;APOE;PTGDS;CRYAB;GLUL	18
Intensity_NM	fdr	Positive	Senescence C0001792 human GSE1572 sample 408	Disease_Perturbations_from_GEO_up	3	1.13166e-38	3.11583e-36	24.0903	2104.88	CLIC4;TAGLN;AHNAK;CNP;HBB;MLC1;ATP1A2;MT1X;MT2A;CSRP1;ENPP2;RPL13;APOD;MBP;APOE;PTGDS;GLUL;GPM6B;BCAS1;ZCCHC24;TSC22D4;GSN;PLLP;RPS6;HBA1;S100B;MT3;AGT;QKI;GFAP;ACTA2;ITPKB;GPRC5B;TF;RPS27;FXYD1;PLP1;PMP22;SPARCL1;CRYAB;FGFR3;MT1E	42
Intensity_NM	bonfP_gene	Positive	Germinal Stem cell:Ovary	CellMarker_Augmented_2021	3	1.38807e-14	9.9594e-13	64.825	2068.45	CST3;IFITM3;MT2A;SPARC;SDC4;FTH1;PTGDS;CLU;CRYAB;MT1E	10
Intensity_NM	fdr	Positive	OLIG1 human tf ARCHS4 coexpression	ARCHS4_TFs_Coexp	3	3.5079e-39	1.41017e-36	22.4703	1989.65	AHCYL1;SPARC;CNP;NCAN;PLEKHB1;MLC1;SLC1A3;AQP4;ATP1A2;NDRG2;CLU;SLC4A4;ENHO;NKAIN4;MOBP;CARNS1;MBP;APOE;PTGDS;GLUL;GPM6B;ZCCHC24;CDK18;NTRK2;TSC22D4;PAQR6;KCNJ10;B3GAT1;ATP1B2;GPR37L1;S100B;MT3;QKI;ETNPPL;GFAP;HIPK2;GPRC5B;SLC25A18;FMNL2;PLP1;FAM181B;SPARCL1;PMP2;CRYAB	44
Intensity_NM	bonfP_gene	Negative	PMC2883337 F1	PFOCR_Pathways_2023	3	8.53416e-09	5.12903e-06	106.24	1973.85	TH;MAOA;NPY;SCG2;CHGB	5
Intensity_NM	bonfP_gene	Negative	Neurotransmitter Disorders WP4220	WikiPathways_2024_Human	3	1.72762e-07	1.77945e-05	126.181	1964.8	TH;MAOA;DBH;SLC18A2	4
Intensity_NM	fdr	Positive	PPM1K-DT	lncHUB_lncRNA_Co-Expression	3	2.45731e-25	1.40558e-22	34.1906	1937.43	TSC22D4;NTRK2;PAQR6;AHCYL1;KCNJ10;TTYH1;PLEKHB1;B3GAT1;MLC1;SLC1A3;ATP1A2;ATP1B2;NDRG2;QKI;GABRG1;GFAP;ETNPPL;ENHO;NKAIN4;GPRC5B;SLC25A18;SPARCL1;GPM6B	23
Intensity_NM	bonfP_gene	Both directions	Mouse spinal cord 9 months vs 12 months GDS967 aging:331	Aging_Perturbations_from_GEO_down	3	4.31958e-26	4.00281e-24	32.7946	1915.34	EIF4A2;IDI1;SNAP25;NDRG4;SDC4;RPS6;YWHAZ;ACTG1;GFAP;HK1;CST3;GNG3;PREPL;TUBA1B;UCHL1;TUBA1A;PPP2R1A;FTH1;PLP1;APOE;PTGDS;GLUL;ATP6V1C1;YWHAG	24
Intensity_NM	bonfP_gene	Positive	C5orf64-AS1	lncHUB_lncRNA_Co-Expression	3	2.70848e-14	4.82109e-12	60.2824	1883.21	TSC22D4;AHCYL1;CNP;TTYH1;PLP1;MBP;NDRG2;ERMN;QKI;GFAP	10
Intensity_NM	bonfP_gene	Positive	d-serine 71077 rat GSE10748 sample 3391	Drug_Perturbations_from_GEO_down	3	1.76457e-18	4.19967e-16	45.0775	1842.71	CNP;HBB;AQP4;ATP1A2;HBA1;CLU;ERMN;GFAP;TF;SCD;PLP1;SPARCL1;MBP;APOE;PTGDS	15
Intensity_NM	bonfP_gene	Positive	Rat hippocampus 7 months vs 21 months GDS4019 aging:97	Aging_Perturbations_from_GEO_up	3	8.80421e-20	7.68901e-18	40.6944	1785.53	CD74;CNP;HBB;HBA1;NDRG2;AGT;ERMN;GFAP;CST3;TF;RPS27;SCD;FTH1;PLP1;MBP;CRYAB;GLUL	17
Intensity_NM	fdr	Negative	Mouse oculomotor nucleus 6 months vs 30 months GDS1280 aging:6	Aging_Perturbations_from_GEO_down	3	7.18779e-56	6.85236e-54	13.4322	1705.52	EIF4A2;SNAP25;ARF1;PLEKHB2;RASGRF1;STMN3;GHITM;ACTG1;PPP2R1A;HCFC1R1;NEFL;NEFM;NEFH;SULT4A1;AP2M1;SKP1;YWHAH;RAB2A;NSF;LYNX1;ATP6V0B;TPI1;SNRPN;USP5;HMGCS1;HPCAL1;ATP1B1;SDHB;YWHAZ;PREPL;TUBB2A;PRKAR1B;EEF1A2;VDAC3;ATP6V1B2;VAMP1;TAGLN3;HPRT1;BCAT1;ATP6V0C;PPIA;SCG2;PFN2;PSMD10;RTN3;PRPS1;NDRG4;OAT;PDXP;THY1;HIGD1A;OAZ1;UQCRH;SNX3;PSMB7;PPP2CB;PPP3R1;LDHA;GNG3;PSMB5;PENK;PGK1;RAB6A;NDUFV2;RAB6B;S…	85
Intensity_NM	bonfP_gene	Both directions	fluoxetine mus musculus gpl1261 gds2803 chdir up	Drug_Perturbations_from_GEO_2014	3	2.44547e-30	4.80127e-28	24.5209	1671.92	NAPB;NDRG4;SPARC;TTYH1;AQP4;ATP1A2;CLU;ACTG1;CST3;GNG3;MAP1LC3B;TUBA1B;UCHL1;TUBA1A;PPP2R1A;FTH1;NPY;HCFC1R1;NEFL;NEFM;ATP6V1D;ATP6V1C1;YWHAG;CHGB;LYNX1;ATP1B1;SNAP91;GFAP;MORF4L1;ATP6V1B2;SCG2;EIF4G2	32
Intensity_NM	fdr	Negative	TSC22D1 human tf ARCHS4 coexpression	ARCHS4_TFs_Coexp	3	2.2596e-51	1.25634e-48	14.0083	1633.6	SNAP25;SCOC;RAB3A;TPGS2;TRO;MAP1LC3A;TUBA1A;YWHAQ;PPP2R1A;IDS;KIF1A;KIFAP3;SULT4A1;SYBU;SKP1;RAB2A;HSDL1;TMEM130;GABRG2;ITFG1;CLIP3;BSCL2;DNM3;PREPL;TUBB2A;PRKAR1B;DNAJC6;TERF2IP;MAPRE3;PFN2;NAPB;RTN3;NDRG4;BEX1;RTN1;ATL1;NRXN3;CEND1;CRMP1;KLC1;PRKCZ;SYNGR1;PGRMC1;GNG2;SARAF;APBB1;KIF3C;ATP6V0E2;PAIP2;RAB6A;RAB6B;GRIA4;PRNP;MOAP1;NDFIP1;SYT1;RHBDD2;NAP1L3;PNMA2;BLCAP;TUBB4A;SNAP91;NAP1L5;MLLT11;R…	76
Intensity_NM	fdr	Positive	Inh L5-6 PVALB FAM150B - Brain	HuBMAP_ASCTplusB_augmented_2022	3	1.72398e-23	2.94671e-21	30.8127	1615.04	HHATL;KCNJ10;SLC1A2;AQP4;ATP1A2;GPR37L1;NDRG2;MT3;CNDP1;ERMN;GABRG1;GFAP;ETNPPL;TF;SLC25A18;MOBP;GJB6;FXYD1;PPP1R1B;SPARCL1;MBP;BCAS1	22
Intensity_NM	fdr	Both directions	Fmr1 KD mouse GSE47150 sample 360	Gene_Perturbations_from_GEO_up	3	6.45778e-55	5.28892e-52	12.6408	1577.27	EIF4A2;SNAP25;RAB3A;HSP90AB1;SERPINE2;CELF4;STMN3;DBI;ACTG1;UCHL1;TUBA1B;MAP1LC3A;TUBA1A;YWHAQ;PPP2R1A;RPL36AL;BASP1;DPYSL2;FTH1;ENC1;CFL1;NPTN;RPS11;TMSB10;AP2M1;CHGB;YWHAH;ACOT7;TPI1;SNRPN;ATP6AP2;NME2;ATP1B1;DYNLL2;SDHB;YWHAZ;EEF1A1;MORF4L1;TUBB2A;MORF4L2;EEF1A2;VDAC3;SPARCL1;ATP6V0D1;ATP6V0C;PPIA;SCG2;GAPDH;ATP6V1A;RTN3;NDRG4;BEX1;RTN1;RPL36A;CRMP1;THY1;OAZ1;UQCRH;HSPD1;SNX3;CST3;PSMB7;LDHA;P…	88
Intensity_NM	bonfP_gene	Positive	GSTT1	BioPlex_2017	3	0.000123515	0.00908473	169.544	1525.75	HBB;HBA2	2
Intensity_NM	fdr	Both directions	Mouse oculomotor nucleus 6 months vs 30 months GDS1280 aging:6	Aging_Perturbations_from_GEO_down	3	2.77847e-57	2.64881e-55	11.7046	1524.23	EIF4A2;SNAP25;ARF1;AHCYL1;SERPINE2;PLEKHB2;RASGRF1;STMN3;GHITM;ACTG1;CALB1;PPP2R1A;HCFC1R1;NEFL;NEFM;PTGDS;NEFH;SULT4A1;AP2M1;SKP1;YWHAH;RAB2A;NSF;LYNX1;ATP6V0B;RPS9;TPI1;SNRPN;USP5;HMGCS1;HPCAL1;ATP1B1;SDHB;YWHAZ;PREPL;TUBB2A;PRKAR1B;EEF1A2;VDAC3;ATP6V1B2;VAMP1;TAGLN3;HPRT1;BCAT1;ATP6V0C;PPIA;SCG2;PFN2;PSMD10;RTN3;PRPS1;NDRG4;OAT;PDXP;THY1;NDRG2;HIGD1A;OAZ1;UQCRH;SNX3;PSMB7;PPP2CB;PPP3R1;LDHA;GN…	96
Intensity_NM	fdr	Positive	Rat hippocampus 7 months vs 21 months GDS4019 aging:97	Aging_Perturbations_from_GEO_up	3	7.01841e-34	6.64409e-32	19.5502	1492.45	CNP;SERPINE2;PLEKHB1;RPL36A;HBB;MLC1;NDRG2;CST3;CSRP1;MOBP;RPL36AL;FTH1;APOD;MBP;RPL37;B2M;GLUL;PLEKHH1;BCAS1;RPS12;CD74;GSN;RPL23A;RPS3A;ATP1B2;HBA1;S100B;AGT;ERMN;GFAP;HIPK2;RHOB;EEF1A1;GPRC5B;TF;RPS27;SCD;PLP1;CHI3L1;CRYAB	40
Intensity_NM	fdr	Negative	d-serine 71077 rat GSE10748 sample 3387	Drug_Perturbations_from_GEO_up	3	1.07014e-56	3.21754e-54	11.5646	1490.41	GPI;SCOC;ARF1;RAB3A;CMAS;PLEKHB2;STMN3;MSMO1;GHITM;TOMM20;ACTG1;UCHL1;MAP1LC3B;YWHAQ;PPP2R1A;CFL1;ENC1;ARL6IP5;VPS35;TMSB10;CTSD;AP2M1;SKP1;RAB2A;NSF;ATP6V0B;TPI1;SNRPN;SLC6A15;EPDR1;SYNGR3;SDHB;YWHAZ;MORF4L1;PREPL;PRKAR1B;MORF4L2;CDC37;SUB1;EEF1A2;VDAC3;ATP6V1B2;TAGLN3;BCAT1;ATP6V0D1;SLC25A11;GAPDH;ATP6V0C;PPIA;PFN2;NAPA;ATP6V1A;PRPS1;RTN3;NDRG4;CRIP2;THY1;ARPP19;OAZ1;UQCRH;HSPD1;PSMB7;PPP2CB;SD…	94
Intensity_NM	bonfP_gene	Positive	Plagl2 OE mouse GSE21143 sample 2546	Gene_Perturbations_from_GEO_down	3	3.22618e-15	1.98733e-12	44.1293	1472.49	CST3;IFITM3;TSC22D4;SPARC;SDC4;SPARCL1;AQP4;ATP1A2;NDRG2;CRYAB;AGT;GFAP	12
Intensity_NM	fdr	Negative	Neurofibromatosis DOID-8712 mouse GSE1482 sample 668	Disease_Perturbations_from_GEO_down	3	5.01833e-52	1.39008e-49	12.2131	1442.62	EIF4A2;CMAS;PLEKHB2;GDI1;CLTC;RASGRF1;CELF4;GHITM;AP2A2;SPPL3;ACTG1;HK1;UCHL1;MAP1LC3B;TUBA1A;SUMO3;CFL1;NPTN;VPS35;KIF1A;TMSB10;SULT4A1;AP2M1;YWHAG;CHGB;YWHAH;NSF;MAP2K4;ATP6V1G1;ATP6V0B;ACOT7;TPI1;HMGCS1;RANGAP1;DYNLL2;YWHAZ;TUBB2A;PRKAR1B;MORF4L2;EEF1A2;CMPK1;ATP6V0D1;PPIA;SCG2;PFN2;RTN3;HTRA1;KLC1;HIF1A;PLD3;MAPK9;LDHA;PGRMC1;GNG3;UBC;SPOCK1;APBB1;ATP6V0E2;PAIP2;MEF2D;ATP6V1C1;SNCA;PRNP;SYT1;…	83
Intensity_NM	fdr	Both directions	ALS (Amyotrophic Lateral Sclerosis) C0002736 mouse GSE4390 sample 389	Disease_Perturbations_from_GEO_down	3	8.56728e-57	2.39027e-54	11.1133	1434.72	EIF4A2;AHCYL1;PLEKHB2;ARL6IP1;ZFAND5;GHITM;ACTG1;GJA1;TUBB3;ARL6IP5;ENPP2;PTGDS;GLUL;AP2M1;NSF;ACOT7;USP5;HPCAL1;GABRG2;MORF4L1;PREPL;PRKAR1B;RUFY3;MORF4L2;EEF1A2;SPARCL1;PPIA;PFN2;MEG3;IDI1;RTN3;NDRG4;RTN1;HSPA4L;RAP1GAP;UGCG;MOBP;UBC;G3BP2;MBP;GPM6B;ATP6V1C1;PRNP;NDFIP1;SYT2;SYT1;NEK7;ARPC4;SNAP91;COPS6;CALM3;ACO2;CALM1;CALM2;CDS2;SNAP25;RNF11;CLTC;RASGRF1;CELF4;ATP2A2;UCHL1;TUBA1B;MAP1LC3A;TUB…	98
Intensity_NM	bonfP_gene	Negative	Neurofibromatosis DOID-8712 mouse GSE1482 sample 668	Disease_Perturbations_from_GEO_down	3	2.23709e-26	5.65984e-24	24.1543	1426.6	EIF4A2;CMAS;GDI1;PLEKHB2;KLC1;ACTG1;HK1;GNG3;LDHA;MAP1LC3B;PGRMC1;UCHL1;TUBA1A;SPOCK1;KIF1A;ATP6V1C1;YWHAG;CHGB;ATP6V0B;ACOT7;TPI1;SYT1;RANGAP1;YWHAZ;SNAP91;FGF13;SCG2;NFE2L1	28
Intensity_NM	bonfP_gene	Negative	fluoxetine mus musculus gpl1261 gds2803 chdir up	Drug_Perturbations_from_GEO_2014	3	6.45004e-24	1.12231e-21	26.3809	1408.69	NAPB;LYNX1;NDRG4;ATP1B1;SNAP91;ACTG1;MORF4L1;GNG3;MAP1LC3B;TUBA1B;UCHL1;TUBA1A;PPP2R1A;NPY;HCFC1R1;ATP6V1B2;NEFL;NEFM;ATP6V1D;SCG2;ATP6V1C1;EIF4G2;YWHAG;CHGB	24
Intensity_NM	bonfP_gene	Positive	Inh L5-6 PVALB FAM150B - Brain	HuBMAP_ASCTplusB_augmented_2022	3	2.08867e-12	1.64964e-10	50.3917	1355.26	TF;SPARCL1;AQP4;ATP1A2;MBP;NDRG2;CNDP1;ERMN;GFAP	9
Intensity_NM	bonfP_gene	Both directions	ALS (Amyotrophic Lateral Sclerosis) C0002736 mouse GSE4390 sample 389	Disease_Perturbations_from_GEO_down	3	4.94986e-30	1.35461e-27	19.853	1339.64	EIF4A2;IDI1;SNAP25;NDRG4;RNF11;AHCYL1;PLEKHB2;ATP1A1;ACTG1;PGRMC1;TUBA1B;UCHL1;TUBA1A;TUBB3;G3BP2;NEFL;SPOCK1;MBP;NEFM;KIF1A;PTGDS;GLUL;ATP6V1C1;YWHAG;ACOT7;TPI1;SYT1;YWHAZ;SNAP91;MORF4L1;PREPL;RUFY3;PLP1;SPARCL1;CDS2	35
Intensity_NM	fdr	Positive	Gfap OE mouse GSE977 sample 282	Gene_Perturbations_from_GEO_up	3	1.3815e-29	1.10796e-26	20.0228	1330.55	IFITM3;SPARC;AHNAK;RPL34;AQP4;DBI;PTTG1IP;ZFP36L1;FTH1;SPP1;RPL13;TSPO;APOD;APOE;RPS11;B2M;CD74;TSC22D4;GSN;RPS6;RPL23A;F3;MT3;DCN;GFAP;EEF1A1;CLDN5;MARCKS;DDAH2;FXYD1;PLP1;PMP22;RPS24;RPS23	34
Intensity_NM	bonfP_gene	Negative	UCHL1-AS1	lncHUB_lncRNA_Co-Expression	3	1.61769e-16	5.7374e-14	35.4864	1290.3	RAB3C;SYT4;NAPB;NDRG4;BEX1;SYT1;DBH;SYNGR3;PLCXD3;UCHL1;TH;KIF1A;SCG2;CHGB	14
Intensity_NM	bonfP_gene	Both directions	Mecp2 KD mouse GSE47150 sample 951	Gene_Perturbations_from_GEO_down	3	4.12375e-29	3.18353e-26	19.5992	1280.97	EIF4A2;RAB3C;SNAP25;NDRG4;RNF11;AHCYL1;BEX1;GDI1;ATP1A2;ATP1A1;THY1;NDRG2;ACTG1;HK1;CST3;GNG3;LDHA;PGRMC1;TUBA1A;FTH1;MAPK1;APOE;GLUL;ATP6V1C1;CHGB;ATP6V0B;ACOT7;TPI1;ATP1B1;VDAC3;SPARCL1;MALAT1;FGF13;SCG2	34
Intensity_NM	fdr	Positive	PLAGL2 OE MOUSE GSE21143 CREEDSID GENE 2546 DOWN	TF_Perturbations_Followed_by_Expression	3	8.30449e-26	5.24844e-23	21.978	1269.24	IFITM3;SPARC;SERPINE2;SDC4;PLEKHB1;MLC1;AQP4;ATP1A2;NDRG2;ZFP36L1;CST3;MT2A;GJA1;CSRP1;GPM6B;TSC22D4;RPL23A;ATP1B2;MT3;AGT;GFAP;RHOB;EEF1A1;SELENOP;FXYD1;SPARCL1;CRYAB;RPS23	28
Intensity_NM	fdr	Both directions	MEF2D KD MOUSE GSE47150 CREEDSID GENE 366 UP	TF_Perturbations_Followed_by_Expression	3	4.75125e-50	3.09781e-47	11.0353	1253.29	EIF4A2;ERO1A;SNAP25;RAB3A;HSP90AB1;SERPINE2;STMN3;DBI;ACTG1;MT2A;UCHL1;TUBA1B;MAP1LC3A;TUBA1A;YWHAQ;PPP2R1A;RPL36AL;BASP1;TUBB3;DPYSL2;FTH1;ENC1;CFL1;NPTN;RPS11;TMSB10;AP2M1;SYBU;YWHAH;ACOT7;TPI1;ATP6AP2;NME2;ATP1B1;DYNLL2;SDHB;YWHAZ;EEF1A1;MORF4L1;TUBB2A;MORF4L2;EEF1A2;VDAC3;SPARCL1;ATP6V0D1;ATP6V0C;PPIA;GAPDH;PFN2;RTN3;NDRG4;BEX1;RTN1;RPL36A;CRMP1;THY1;OAZ1;UQCRH;HSPD1;SNX3;CST3;PSMB7;LDHA;PGRM…	86
Intensity_NM	bonfP_gene	Negative	S1pr2 KO mouse GSE7191 sample 2555	Gene_Perturbations_from_GEO_down	3	2.16359e-26	1.21027e-23	21.09	1246.32	EIF4A2;IDI1;NAPB;SNAP25;SEZ6;ATP1A1;ACTG1;GNG3;LDHA;PGRMC1;UCHL1;TUBB3;NEFL;SARAF;SPOCK1;KIF1A;ATP6V1C1;ATP6V0B;ACOT7;SYT1;ELOVL5;RANGAP1;SNAP91;DKK3;MORF4L1;PREPL;RUFY3;ATP6V1B2;SCG2;NFE2L1	30
Intensity_NM	fdr	Negative	S1pr2 KO mouse GSE7191 sample 2555	Gene_Perturbations_from_GEO_down	3	4.56886e-52	3.0662e-49	10.4897	1240.04	EIF4A2;SNAP25;TRADD;CLTC;ZFAND5;CELF4;STMN3;ATP2A2;ACTG1;UCHL1;MAP1LC3A;TUBB3;SMPD1;SUMO3;NPTN;NEFL;KIF1A;TMSB10;CTSD;SULT4A1;DLGAP4;NSF;LYPLA2;MAP2K4;ATP6V0B;ACOT7;ELOVL5;STX7;HPCAL1;RANGAP1;DYNLL2;MAPK8IP3;GABRG2;DKK3;MORF4L1;PREPL;PRKAR1B;RUFY3;MORF4L2;EEF1A2;ATP6V1B2;TAGLN3;ATP6V0D1;GAPDH;SCG2;PFN2;MEG3;NAPB;IDI1;RTN3;RTN1;CTBP1;SEZ6;CRMP1;HSD17B12;ATP1A1;UQCRH;RAP1GAP;PSMB7;MAPK9;PPP3R1;LDHA…	91
Intensity_NM	bonfP_gene	Positive	LJP008 HCC515 24H-GSK-J1-0.12	LINCS_L1000_Chem_Pert_down	3	2.95764e-08	8.3987e-05	71.0898	1232.43	IFITM3;TF;PTGDS;CLU;AGT	5
Intensity_NM	fdr	Negative	UCHL1-AS1	lncHUB_lncRNA_Co-Expression	3	6.71477e-29	6.19102e-26	18.7059	1213.46	SLC24A2;RAB3C;NAPB;NDRG4;CHRNA3;RAB3A;BEX1;PTPRN;CELF4;ELAVL4;SLC7A14;DBH;UCHL1;MAP6;IDS;KIF1A;CHGB;CHGA;SYT4;SYT1;SYNGR3;TMEM130;GABRG2;PHOX2B;NAP1L5;BSCL2;MLLT11;PLCXD3;NSG2;TH;REEP2;TERF2IP;MAPRE3;TAGLN3;CALM1;SCG2	36
Intensity_NM	bonfP_gene	Positive	LJP006 HEPG2 24H-AS-605240-10	LINCS_L1000_Chem_Pert_up	3	3.23909e-10	1.59719e-06	53.9826	1179.55	TF;SCD;HBB;APOE;NDRG2;GLUL;AGT	7
Intensity_NM	fdr	Both directions	S1pr2 KO mouse GSE7191 sample 2555	Gene_Perturbations_from_GEO_down	3	1.12198e-54	9.18155e-52	9.31303	1156.91	EIF4A2;AHCYL1;ZFAND5;STMN3;ACTG1;TUBB3;RPL37;PTGDS;TMSB10;B2M;NSF;MAP2K4;ACOT7;RPS6;STX7;HPCAL1;GPR37L1;MAPK8IP3;GABRG2;DKK3;MORF4L1;PREPL;PRKAR1B;RUFY3;MORF4L2;EEF1A2;SPARCL1;TAGLN3;ATP6V0D1;SCG2;PFN2;MEG3;IDI1;RTN3;RTN1;CTBP1;NDRG2;UQCRH;RAP1GAP;PPP3R1;LDHA;SARAF;GPM6B;ATP6V1C1;NDFIP1;UBE2B;SYT1;NR2F1;ARPC4;SNAP91;MLLT11;COPS6;ARL2BP;DLG4;GNB2;CNTN1;SERINC1;CALM3;CALM1;NFE2L1;SNAP25;TRADD;CLTC;…	105
Intensity_NM	fdr	Negative	Psap hypomorphic prosaposin deficiency mouse GSE8307 sample 2507	Gene_Perturbations_from_GEO_up	3	3.04249e-46	2.48672e-43	10.9374	1146.3	ARF1;RAB3A;HSP90AB1;ARL6IP1;CLSTN3;PTPRN;CLTC;RASGRF1;ATP2A2;GHITM;CMIP;ACTG1;HK1;PSMD8;UCHL1;CAPNS1;PPP2R1A;BASP1;TUBB3;DPYSL2;PSMD2;ENC1;CFL1;NEFM;KIF1A;CTSD;TMSB10;SULT4A1;AP2M1;YWHAG;YWHAH;NSF;ACOT7;TPI1;SNRPN;HPCAL1;ATP1B1;SYNGR3;TMEM130;YWHAZ;CLIP3;PREPL;PRKAR1B;EEF1A2;MAPRE3;ATP6V0D1;ATP6V0C;GAPDH;RTN3;BEX1;RTN1;DCTN2;HTRA1;PDXP;CRMP1;THY1;RAP1GAP;PLD3;LDHA;GNG3;PSMB5;SPOCK1;RAB6B;LONRF2;C…	78
Intensity_NM	bonfP_gene	Both directions	Chrnb4 Deficiency mouse GSE5320 sample 741	Gene_Perturbations_from_GEO_up	3	1.49376e-27	1.1736e-24	18.3843	1135.57	EIF4A2;SNAP25;NDRG4;AHCYL1;SPARC;GDI1;PLEKHB2;NDRG2;ACTG1;TPGS2;CST3;LDHA;MAP1LC3B;TUBA1B;UCHL1;TUBA1A;PPP2R1A;FTH1;NPY;PTGDS;GLUL;ATP6V1C1;ATP6V0B;ACOT7;TPI1;SYT1;RPS6;AGT;DKK3;MORF4L1;SPARCL1;SCG2;SLC25A11	33
Intensity_NM	bonfP_gene	Positive	Tyrphostin-51 Down	LINCS_L1000_Chem_Pert_Consensus_Sigs	3	6.09253e-15	1.98616e-11	34.2028	1119.52	ATP1A2;CLU;MT2A;TF;SCD;FTH1;SELENOP;SPARCL1;PMP2;PTGDS;CRYAB;GLUL;MT1E	13
Intensity_NM	fdr	Both directions	d-serine 71077 rat GSE10748 sample 3389	Drug_Perturbations_from_GEO_up	3	7.93385e-52	2.39338e-49	9.33095	1097.91	SCOC;RAB3A;PLEKHB2;STMN3;GHITM;CLU;TOMM20;ACTG1;MT2A;PPP2R1A;DPYSL2;FTH1;CFL1;ARL6IP5;VPS35;GLUL;AP2M1;SKP1;NSF;SNRPN;TMEM178A;EPDR1;TMEM130;DKK3;EEF1A1;MORF4L1;PREPL;MORF4L2;CDC37;EEF1A2;VDAC3;ATP6V0D1;PPIA;SCG2;PFN2;ATP6V1A;RTN3;NDRG4;SLC1A3;THY1;OAZ1;SDCBP;LDHA;G3BP2;SARAF;RAB6A;RAB6B;ATP6V1C1;SYT4;PRNP;NDFIP1;SYT1;ARPC5;SNAP91;COPS6;NSG2;SYNJ1;FXYD6;ACO2;FGF13;CALM2;GPI;ARF1;GDI1;RASGRF1;UCHL…	99
Intensity_NM	bonfP_gene	Negative	Mouse hippocampus 3 months vs 16 months GDS2654 aging:61	Aging_Perturbations_from_GEO_down	3	2.92426e-22	2.48562e-20	22.1053	1096.06	NAPB;SNAP25;ATP6V0B;ACOT7;TPI1;GDI1;SYT1;THY1;RANGAP1;YWHAZ;DKK3;GNG3;PREPL;TUBA1B;UCHL1;TUBA1A;PPP2R1A;TUBB3;MAPK1;SPOCK1;KIF1A;FGF13;YWHAG;CHGB	24
Intensity_NM	bonfP_gene	Positive	NFIA DEFICIENCY MOUSE GSE4623 CREEDSID GENE 667 DOWN	TF_Perturbations_Followed_by_Expression	3	3.90885e-16	2.03912e-13	30.6109	1086.02	TSC22D4;AHCYL1;SPARC;ATP1A2;NDRG2;CLU;AGT;GFAP;CST3;MT2A;FTH1;PLP1;SPARCL1;MBP;APOE	15
Intensity_NM	fdr	Both directions	Mouse hippocampus 9 months vs 20 months GSE48911 aging:391	Aging_Perturbations_from_GEO_up	3	5.16984e-53	4.92858e-51	8.98775	1082.07	EIF4A2;SCOC;RAB3A;AHCYL1;ARL6IP1;GHITM;TOMM20;GJA1;ARL6IP5;ENPP2;VPS35;GLUL;RPS12;RAB2A;ATP6V1G1;SDHB;MORF4L1;MORF4L2;SUB1;VDAC3;SPARCL1;SCG2;PFN2;ATP6V1A;RTN3;RTN1;HTRA1;NDRG2;OAZ1;UQCRH;PPP3R1;LDHA;MOBP;UBC;PGK1;RAB6A;RAB6B;ATP6V1D;GPM6B;ATP6V1C1;SYT4;PRNP;NDFIP1;ARPC5;SNAP91;MLLT11;ARL2BP;RHEB;PKIA;GJB6;SERINC1;CALM3;ACO2;CALM1;GRSF1;CALM2;EIF4G2;SNAP25;ARF1;ARPC1A;CLTC;CELF4;DBI;MAP1LC3B;CSRP…	104
Intensity_NM	fdr	Both directions	fluoxetine mus musculus gpl1261 gds2803 chdir up	Drug_Perturbations_from_GEO_2014	3	2.2484e-43	3.72672e-41	10.9933	1079.55	SPARC;RPL34;AQP4;DBI;CLU;ACTG1;GJA1;UCHL1;MAP1LC3B;TUBA1B;MAP1LC3A;TUBA1A;PPP2R1A;CHL1;BASP1;FTH1;CFL1;HCFC1R1;NEFL;ITGB8;NEFM;B2M;YWHAG;CHGB;BCAS1;YWHAH;NSF;LYNX1;HMGCS1;DYNLT3;ATP6AP2;ATP1B2;ATP1B1;RHOB;EEF1A1;MORF4L1;TUBB2A;PRKAR1B;MORF4L2;ATP6V1B2;TAGLN3;ATP6V0C;PPIA;SCG2;GAPDH;PFN2;ATP6V1A;NAPB;RTN3;NDRG4;TTYH1;SLC1A2;ATP1A2;SNX3;CST3;GNG3;NPY;PENK;UBC;PGK1;ATP6V1D;ATP6V1C1;SNCA;PRNP;PCDH8;D…	74
Intensity_NM	bonfP_gene	Positive	Sod1 G93A mutation mouse GSE3343 sample 898	Gene_Perturbations_from_GEO_up	3	8.5467e-15	5.59524e-12	33.2589	1077.36	TSC22D4;SPARC;CNP;AQP4;CLU;GFAP;CST3;FTH1;PLP1;MALAT1;MBP;APOE;PTGDS	13
Intensity_NM	bonfP_gene	Negative	Fmr1 KD mouse GSE47150 sample 360	Gene_Perturbations_from_GEO_up	3	1.3935e-21	1.02005e-18	22.4176	1076.55	EIF4A2;SNAP25;NDRG4;ACOT7;BEX1;TPI1;THY1;ATP1B1;YWHAZ;ACTG1;MORF4L1;GNG3;LDHA;PGRMC1;TUBA1B;UCHL1;TUBA1A;YWHAQ;PPP2R1A;ENC1;VDAC3;SCG2;CHGB	23
Intensity_NM	bonfP_gene	Negative	d-serine 71077 rat GSE10748 sample 3387	Drug_Perturbations_from_GEO_up	3	3.26583e-24	8.86129e-22	19.8067	1071.12	NDRG4;CMAS;PLEKHB2;THY1;ACTG1;LDHA;MAP1LC3B;PGRMC1;UCHL1;YWHAQ;PPP2R1A;ENC1;G3BP2;SARAF;ATP6V1C1;ATP6V0B;TPI1;SYT1;SYNGR3;YWHAZ;SNAP91;MORF4L1;PLCXD3;PREPL;ATP6V1B2;VDAC3;SLC25A11;EIF4G2	28
Intensity_NM	bonfP_gene	Both directions	amyotrophic lateral sclerosis DOID-332 mouse GSE3343 sample 683	Disease_Perturbations_from_GEO_up	3	6.46985e-24	1.77058e-21	19.9101	1063.1	SNAP25;NDRG4;SPARC;CNP;PLEKHB2;AQP4;ATP1A1;CLU;ACTG1;CST3;TUBA1B;TUBA1A;PPP2R1A;FTH1;NEFL;KIF21A;MBP;NEFM;APOE;PTGDS;CHGB;TSC22D4;ATP1B1;GFAP;MORF4L1;PLP1;MALAT1	27
Intensity_NM	fdr	Negative	Mouse hippocampus 9 months vs 20 months GSE48911 aging:391	Aging_Perturbations_from_GEO_up	3	1.85333e-47	1.76684e-45	9.62371	1035.55	EIF4A2;SNAP25;SCOC;ARF1;RAB3A;ARL6IP1;ARPC1A;CLTC;CELF4;GHITM;TOMM20;MAP1LC3B;YWHAQ;ARL6IP5;NPTN;NEFL;VPS35;YWHAG;RAB2A;SMIM13;ATP6V1G1;TPI1;DYNLT3;ATP6AP2;DYNLL2;SDHB;YWHAZ;ITFG1;MORF4L1;TUBB2A;MORF4L2;SUB1;CANX;VDAC3;ATP6V1B2;ATP6V0C;SCG2;PFN2;ATP6V1A;NAPB;RTN3;OAT;RTN1;ATL1;HTRA1;HSD17B12;ATP1A1;OAZ1;UQCRH;HSPD1;PPP3R1;LDHA;PGRMC1;UBC;PGK1;RAB6A;ATP6V0E2;RAB6B;ATP6V1D;ATP6V1C1;CCT5;SNCA;SYT4;P…	87
Intensity_NM	fdr	Negative	MECP2 KD MOUSE GSE47150 CREEDSID GENE 361 UP	TF_Perturbations_Followed_by_Expression	3	4.32836e-41	2.81921e-38	11.1196	1033.46	EIF4A2;ERO1A;SNAP25;RAB3A;HSP90AB1;STMN3;ACTG1;UCHL1;TUBA1B;MAP1LC3A;TUBA1A;YWHAQ;PPP2R1A;BASP1;TUBB3;DPYSL2;DPYSL3;ENC1;CFL1;NPTN;TMSB10;AP2M1;SYBU;YWHAH;ACOT7;TPI1;ATP6AP2;NME2;ATP1B1;DYNLL2;SDHB;MORF4L1;TUBB2A;MORF4L2;EEF1A2;VDAC3;ATP6V0D1;ATP6V0C;PPIA;PFN2;ATP6V1A;RTN3;NDRG4;BEX1;RTN1;CRMP1;OAZ1;UQCRH;HSPD1;SNX3;PSMB7;LDHA;PGRMC1;GNG3;UBC;PGK1;ATP6V0E2;CCT5;SNCA;PRNP;NDFIP1;PTGES3;RHEB;GNB2;F…	68
Intensity_NM	fdr	Positive	GPR62 IDG GPCR ARCHS4 coexpression	ARCHS4_IDG_Coexp	3	2.66359e-27	2.1575e-25	16.7356	1024.06	CNP;PLEKHB1;ATP1A2;NDRG2;CNDP1;PAIP2B;CSRP1;MOBP;CARNS1;ENPP2;MBP;PTGDS;PLEKHH1;BCAS1;ZCCHC24;CDK18;HHATL;TSC22D4;PAQR6;KCNJ10;B3GAT1;ATP1B2;GPR37L1;S100B;MT3;ERMN;QKI;ETNPPL;GFAP;HIPK2;GPRC5B;FMNL2;PLP1;CRYAB	34
Intensity_NM	fdr	Both directions	TERF2IP human tf ARCHS4 coexpression	ARCHS4_TFs_Coexp	3	8.54673e-45	4.78047e-42	10.0064	1015.36	SCOC;WDR47;RAB3A;GDI1;CELF4;ELAVL4;ELAVL2;TRO;UCHL1;MAP1LC3B;MAP1LC3A;TUBA1A;YWHAQ;PPP2R1A;BASP1;TUBB3;NEFL;KIF1A;KIFAP3;SULT4A1;SYBU;RAB2A;ACOT7;HSDL1;SYNGR3;TMEM130;PGM2L1;CLIP3;BSCL2;PREPL;TUBB2A;DNAJC6;RUFY3;MAPRE3;TAGLN3;PFN2;ATP6V1A;NAPB;RTN3;NDRG4;BEX1;ATL1;NRXN3;CEND1;CRMP1;KLC1;PRKCZ;GNG3;GNG2;SARAF;APBB1;KIF3C;ATP6V0E2;RAB6A;RAB6B;GRIA4;CDKN2D;MOAP1;CADM3;NDFIP1;SYT1;RHBDD2;NAP1L3;NMNAT…	81
Intensity_NM	fdr	Both directions	schizophrenia DOID-5419 human GSE17612 sample 853	Disease_Perturbations_from_GEO_up	3	2.58529e-44	7.22156e-42	10.0208	1005.72	EIF4A2;SERPINA3;RNF11;AHCYL1;KIAA1191;HSP90AB1;RPL34;PLEKHB1;HSPB1;ABAT;IRS2;CLU;HK1;NUDT11;GJA1;UCHL1;DPYSL2;FTH1;NEFL;NEFM;CCDC92;NEFH;RPS12;YWHAH;ZCCHC24;PAQR6;TPI1;SNRPN;TMEM178A;EPDR1;ATP1B1;GABRG2;ERMN;MORF4L1;EEF1A2;ATP6V1B2;SPARCL1;VAMP1;PMP2;MALAT1;CRYAB;SCG2;GAPDH;MT1E;SLC24A2;RTN1;SLC1A2;HTRA1;PTTG1IP;HSD17B12;NDRG2;HIF1A;UQCRH;CST3;PPP2CB;LDHA;MOBP;SPP1;PGK1;APOD;MBP;PLEKHH1;GPM6B;CHG…	80
Intensity_NM	bonfP_gene	Negative	SNARE complex (SNAP25, VAMP3, VAMP2, NAPB, STX13) (human)	CORUM	3	0.000293237	0.00381208	123.626	1005.64	SNAP25;NAPB	2
Intensity_NM	bonfP_gene	Positive	estradiol rattus norvegicus gpl85 gds2311 chdir up	Drug_Perturbations_from_GEO_2014	3	2.23269e-12	3.77324e-10	37.4596	1004.96	CST3;MT2A;RPS9;TF;PLP1;HBB;HBA2;MBP;CRYAB;GLUL	10
Intensity_NM	fdr	Positive	pioglitazone DB01132 rat GSE21329 sample 2841	Drug_Perturbations_from_GEO_down	3	2.16432e-27	6.37033e-25	15.9565	979.693	SPARC;AHNAK;RPL34;RPL36A;NDRG2;CLU;ZFP36L1;CST3;CSRP1;CTNNA1;ENPP2;SPP1;APOE;RPL37;PTGDS;RPL18;RPS11;RPS12;CD74;RPS9;GSN;RPS6;RPL23A;RPS3A;S100B;DCN;RHOB;EEF1A1;CLDN5;TF;RPS27;PMP22;SPARCL1;CRYAB;RPS23	35
Intensity_NM	fdr	Negative	fluoxetine mus musculus gpl1261 gse35765 chdir down	Drug_Perturbations_from_GEO_2014	3	2.03138e-33	4.41486e-31	12.9587	975.485	SNAP25;HSP90AB1;ATP2A2;TOMM20;GLS;PPP3CB;MAP1LC3A;TUBA1A;YWHAQ;ENC1;NPTN;SULT4A1;AP2M1;YWHAG;CHGB;YWHAH;NSF;ATP6V1G1;TPI1;HMGCS1;ATP6AP2;PGM2L1;ACLY;TUBB2A;MORF4L2;CANX;TAGLN3;PPIA;ATP6V1A;RTN3;NDRG4;ATP1A1;KLC1;ARPP19;MAPK1;ATP6V1D;CCT5;SNCA;NDFIP1;DCLK1;SNAP91;MLLT11;FKBP1A;SYNJ1;GLRB;PKIA;ETNK1;CNTN1;SERINC1;CALM1	50
Intensity_NM	bonfP_gene	Positive	Rat thoracicaorta 3 months vs 15 months GDS3077 aging:120	Aging_Perturbations_from_GEO_down	3	5.32889e-13	4.3164e-11	34.1692	965.639	CD74;TF;SPARC;SDC4;FTH1;HBB;APOE;HBA1;NDRG2;GLUL;AGT	11
Intensity_NM	fdr	Both directions	ubiquinol 9962735 mouse GSE15129 sample 3451	Drug_Perturbations_from_GEO_down	3	1.85967e-46	5.58521e-44	9.02098	949.895	SNAP25;ARF1;RAB3A;PLEKHB2;GDI1;PTPRN;PLEKHB1;RASGRF1;STMN3;ACTG1;HK1;UCHL1;TUBA1B;MAP1LC3A;BASP1;CFL1;NPTN;CTSD;NEFH;SULT4A1;AP2M1;YWHAG;NSF;SH3GLB2;LYNX1;TPI1;WSB2;USP5;ATP6AP2;ATP1B2;DYNLL2;RHOB;TUBB2A;PRKAR1B;EEF1A2;ATP6V1B2;SPARCL1;MAPRE3;KCTD17;ATP6V0C;GAPDH;MEG3;ATP6V1A;RTN3;NDRG4;BEX1;RTN1;CNP;DCTN2;CTBP1;WBP2;CEND1;PDXP;CRMP1;THY1;NDRG2;KLC1;OAZ1;RAP1GAP;PLD3;LDHA;SYNGR1;PENK;UBC;PGK1;MBP…	90
Intensity_NM	bonfP_gene	Both directions	d-serine 71077 rat GSE10748 sample 3387	Drug_Perturbations_from_GEO_up	3	2.3716e-26	6.85392e-24	15.838	934.499	NDRG4;CMAS;PLEKHB2;THY1;CLU;ACTG1;CST3;LDHA;MAP1LC3B;PGRMC1;UCHL1;YWHAQ;PPP2R1A;ENC1;G3BP2;SARAF;APOE;PTGDS;GLUL;ATP6V1C1;ATP6V0B;TPI1;SYT1;RPS6;SYNGR3;YWHAZ;SNAP91;MORF4L1;PLCXD3;PREPL;ATP6V1B2;VDAC3;SLC25A11;EIF4G2	34
Intensity_NM	bonfP_gene	Positive	PMC3465517 F5	PFOCR_Pathways_2023	3	8.16978e-08	3.7581e-05	56.8469	927.755	CST3;TF;SPARCL1;CLU;AGT	5
Intensity_NM	bonfP_gene	Positive	acrylamide 6579 rat GSE29004 sample 3131	Drug_Perturbations_from_GEO_up	3	8.42797e-15	2.1098e-12	28.236	915.051	IFITM3;CD74;RPS9;SPARC;TTYH1;NDRG2;CLU;GFAP;MT2A;TF;FTH1;APOE;PTGDS;GLUL	14
Intensity_NM	fdr	Negative	GLRB IDG ionchannel ARCHS4 coexpression	ARCHS4_IDG_Coexp	3	2.93944e-39	3.30197e-37	10.2543	909.784	SNAP25;RAB3A;GDI1;CLSTN3;PTPRN;RASGRF1;NCS1;ENC1;NPTN;IDS;KIF1A;SULT4A1;YWHAG;YWHAH;NSF;LYNX1;PIANP;ATP1B1;SEZ6L;SYNGR3;TMEM130;GABRG2;DKK3;CLIP3;DNM3;PREPL;PRKAR1B;SNPH;DNAJC6;MAPRE3;SLC24A2;NAPB;RTN3;NDRG4;RTN1;ADAM22;CEND1;PRKCZ;RAP1GAP;PPP3R1;SYNGR1;ADAM23;SPOCK1;SNCG;APBB1;KIF3C;ATP6V0E2;RAB6B;LONRF2;PRNP;CADM3;NDFIP1;SYT1;RHBDD2;NAP1L3;PNMA2;TUBB4A;DCLK1;SNAP91;GRIN1;B4GAT1;SYNJ1;DLG4;RCAN2…	68
Intensity_NM	fdr	Positive	Oligodendrocyte Progenitor cell:Embryonic Prefrontal Cortex	CellMarker_Augmented_2021	3	2.68585e-18	5.19264e-16	22.3492	904.217	TSC22D4;SPARC;SERPINE2;CNP;TTYH1;PLLP;PLEKHB1;DBI;S100B;MT3;SIRT2;CST3;NKAIN4;PTPRZ1;ITGB8;APOD;PMP2;B2M;GPM6B	19
Intensity_NM	bonfP_gene	Both directions	Mouse retina 2 days vs 10 days GDS2936 aging:252	Aging_Perturbations_from_GEO_up	3	1.01362e-22	9.49425e-21	17.7306	897.936	EIF4A2;SNAP25;NDRG4;AHCYL1;GDI1;PLEKHB2;SEZ6;THY1;ACTG1;CST3;GNG3;LDHA;UCHL1;TUBA1A;FTH1;NPY;HCFC1R1;SARAF;APOE;CHGB;ATP6V0B;TPI1;SYT1;SNAP91;PREPL;RUFY3;ATP6V1B2	27
Intensity_NM	fdr	Negative	multiple sclerosis DOID-2377 human GSE38010 sample 737	Disease_Perturbations_from_GEO_up	3	2.25411e-38	6.28145e-36	10.3411	896.42	SNAP25;WDR47;RNF11;ARL6IP1;GDI1;CLTC;CELF4;ELAVL4;STMN3;ABAT;SNX10;PPP3CB;CHL1;BASP1;ENC1;NPTN;NEFL;NEFM;CCDC92;TMSB10;AP2M1;SYBU;YWHAG;NSF;WSB2;PEG3;TMEM178A;DYNLT3;HPCAL1;ATP1B1;SYNGR3;TMEM130;DKK3;BSCL2;SNPH;EEF1A2;VDAC3;TERF2IP;TAGLN3;HPRT1;MEG3;NAPB;BEX1;RTN1;ATL1;PDXP;THY1;HIF1A;PLD3;GNG3;CAP2;CHGA;SYT4;PRNP;MOAP1;NDFIP1;SYT1;NAP1L3;PNMA2;BLCAP;SNAP91;NAP1L5;MLLT11;RCAN2;CALM1;FGF13	66
Intensity_NM	bonfP_gene	Positive	Mouse 368 Oligo up	Allen_Brain_Atlas_10x_scRNA_2021	3	1.06169e-08	3.92823e-07	48.2042	885.07	TSC22D4;FTH1;MALAT1;MBP;CRYAB;GLUL	6
Intensity_NM	fdr	Both directions	PMC4075250 F5	PFOCR_Pathways_2023	3	1.95865e-11	5.27986e-08	35.6898	879.974	ARF1;TUBA1B;LDHA;TUBA1A;CNP;SYT1;MAPK1;MBP;PPIA;SNCA;YWHAH	11
Intensity_NM	bonfP_gene	Positive	GPR62 IDG GPCR ARCHS4 coexpression	ARCHS4_IDG_Coexp	3	5.20704e-14	1.87453e-12	28.6382	875.934	TSC22D4;CNP;ATP1A2;NDRG2;CNDP1;ERMN;QKI;GFAP;PAIP2B;PLP1;MBP;PTGDS;CRYAB	13
Intensity_NM	bonfP_gene	Negative	Enhanced Behavioral Response To Addictive Substance MP:0009749	MGI_Mammalian_Phenotype_Level_4_2024	3	1.85492e-05	0.00306674	80.2754	874.607	ATP1A1;SLC6A2;SLC18A2	3
Intensity_NM	bonfP_gene	Positive	NFIC mouse	TRRUST_Transcription_Factors_2019	3	0.000263435	0.00499429	105.948	873.189	MBP;GFAP	2
Intensity_NM	fdr	Negative	cocaine 446220 human GSE54839 sample 2472	Drug_Perturbations_from_GEO_down	3	1.83131e-37	5.48784e-35	10.165	859.868	EIF4A2;RAB3C;SNAP25;GMFB;GDI1;ATP2A2;GHITM;ARHGAP44;MAP1LC3B;TUBA1B;CNST;MAP1LC3A;CAPNS1;PPP2R1A;BASP1;TUBB3;HCFC1R1;NPTN;NEFL;NEFM;KIF1A;NEFH;YWHAH;SH3GLB2;ATP6V1G1;ATP6V0B;PEG3;EPDR1;ATP1B1;CLIP3;BSCL2;TUBB2A;VDAC3;ATP6V1B2;ATP6V0D1;SCG2;GAPDH;ANAPC13;RTN3;NDRG4;MAOA;WBP2;HTRA1;THY1;ATP1A1;KLC1;OAZ1;RAP1GAP;PSMB7;KIF3C;NDUFV2;RAB6B;CAP2;PRNP;RHBDD2;TUBB4A;NAP1L5;TMEM59;TH;RCAN2;GNAS;CALM3;CALM2…	65
Intensity_NM	bonfP_gene	Both directions	candesartan DB00796 rat GSE2739 sample 2687	Drug_Perturbations_from_GEO_down	3	3.02732e-24	8.61778e-22	15.7357	852.159	SNAP25;NDRG4;CNP;GDI1;SDC4;AQP4;ATP1A1;NDRG2;CLU;ACTG1;CST3;UCHL1;TUBA1A;PPP2R1A;FTH1;MBP;APOE;PTGDS;GLUL;YWHAG;CHGB;TPI1;ATP1B1;AGT;GFAP;TF;DNAJA4;SCD;PLP1;SPARCL1;CRYAB	31
Intensity_NM	bonfP_gene	Negative	MEF2D KD MOUSE GSE47150 CREEDSID GENE 366 UP	TF_Perturbations_Followed_by_Expression	3	1.30927e-19	7.75524e-17	19.5884	851.695	EIF4A2;SNAP25;NDRG4;ACOT7;BEX1;TPI1;THY1;ATP1B1;YWHAZ;ACTG1;MORF4L1;GNG3;LDHA;PGRMC1;TUBA1B;UCHL1;TUBA1A;YWHAQ;PPP2R1A;TUBB3;ENC1;VDAC3	22
Intensity_NM	bonfP_gene	Positive	Iron Ion Transport (GO:0006826)	GO_Biological_Process_2025	3	1.54422e-05	0.00316051	76.5294	847.824	TF;TTYH1;FTH1	3
Intensity_NM	bonfP_gene	Both directions	Mouse Motor Cortex-cluster-Aqp4+ Gfap+ Astrocyte	Azimuth_2023	3	2.66057e-05	0.00117046	76.5887	806.815	AQP4;APOE;GFAP	3
Intensity_NM	bonfP_gene	Both directions	ISTAROXIME	DGIdb_Drug_Targets_2024	3	2.66057e-05	0.00133947	76.5887	806.815	ATP1A2;ATP1A1;ATP1B1	3
Intensity_NM	bonfP_gene	Both directions	MEF2A KD MOUSE GSE47150 CREEDSID GENE 367 UP	TF_Perturbations_Followed_by_Expression	3	6.14606e-22	3.85153e-19	16.4323	802.571	EIF4A2;SNAP25;NDRG4;BEX1;THY1;ACTG1;CST3;GNG3;LDHA;MT2A;PGRMC1;TUBA1B;UCHL1;TUBA1A;YWHAQ;PPP2R1A;TUBB3;FTH1;ENC1;APOE;CHGB;ACOT7;TPI1;ATP1B1;MORF4L1;VDAC3;SPARCL1	27
Intensity_NM	bonfP_gene	Positive	AATK human kinase ARCHS4 coexpression	ARCHS4_Kinases_Coexp	3	1.25416e-13	6.93969e-12	26.6242	790.929	TSC22D4;CNP;ATP1A2;NDRG2;CNDP1;ERMN;GFAP;ITPKB;PLP1;SPARCL1;MBP;PTGDS;GLUL	13
Intensity_NM	fdr	Both directions	UCHL1-AS1	lncHUB_lncRNA_Co-Expression	3	9.96312e-25	1.03118e-21	13.8106	763.255	SLC24A2;RAB3C;NAPB;NDRG4;CHRNA3;RAB3A;BEX1;PTPRN;CELF4;ELAVL4;SLC7A14;DBH;UCHL1;MAP6;IDS;KIF1A;CHGB;CHGA;SYT4;SYT1;SYNGR3;TMEM130;GABRG2;PHOX2B;NAP1L5;BSCL2;MLLT11;PLCXD3;NSG2;TH;REEP2;TERF2IP;MAPRE3;TAGLN3;CALM1;SCG2	36
Intensity_NM	bonfP_gene	Negative	Dehydration C0011175 rat GSE3110 sample 443	Disease_Perturbations_from_GEO_up	3	6.7235e-19	1.70104e-16	18.0271	754.317	SNAP25;ATP6V0B;ACOT7;BEX1;CMAS;PLEKHB2;ATP1B1;YWHAZ;GNG3;LDHA;UCHL1;TH;TUBB3;HCFC1R1;ATP6V1B2;VDAC3;SARAF;PAM;SCG2;ATP6V1C1;EIF4G2;YWHAG	22
Intensity_NM	bonfP_gene	Positive	Abnormal Brain White Matter Morphology MP:0008026	MGI_Mammalian_Phenotype_Level_4_2024	3	1.78303e-06	0.000443974	55.4848	734.463	PLP1;MBP;QKI;GFAP	4
Intensity_NM	bonfP_gene	Positive	LRRC8C Down	LINCS_L1000_CRISPR_KO_Consensus_Sigs	3	4.24261e-12	5.09585e-09	27.8978	730.528	CST3;MT2A;PLP1;HBB;SPARCL1;ATP1A2;PMP2;CLU;GLUL;AGT;MT1E	11
Intensity_NM	fdr	Both directions	Lung V2 (HLCA)-ann Finest level-Myofibroblasts	Azimuth_2023	3	2.75054e-06	0.000393327	56.3563	721.57	TAGLN;GPX3;TPM2;SPARCL1;MT1X	5
Intensity_NM	bonfP_gene	Both directions	UCHL1-AS1	lncHUB_lncRNA_Co-Expression	3	3.29323e-14	1.49622e-11	23.2385	721.423	RAB3C;SYT4;NAPB;NDRG4;BEX1;SYT1;DBH;SYNGR3;PLCXD3;UCHL1;TH;KIF1A;SCG2;CHGB	14
Intensity_NM	fdr	Negative	Synaptic Vesicle Proton Loading (GO:0097401) BP	SynGO_2024	3	7.12537e-10	2.42263e-08	34.1089	718.409	ATP6V1A;ATP6V1G1;ATP6AP2;ATP6V1B2;ATP6V0D1;ATP6V0E2;ATP6V0C;ATP6V1D;ATP6V1C1	9
Intensity_NM	fdr	Negative	DCLK1 human kinase ARCHS4 coexpression	ARCHS4_Kinases_Coexp	3	4.05596e-34	6.54361e-32	9.1179	701.054	RAB3C;SNAP25;RAB3A;GDI1;CLSTN3;STMN3;UCHL1;CHL1;BASP1;PEG10;DPYSL3;NCS1;ENC1;IDS;NEFL;PIP4K2B;KIF21A;KIF1A;SULT4A1;YWHAG;YWHAH;TMEM178B;DYNLL2;TMEM130;PGM2L1;CLIP3;DNM3;TMEFF1;PREPL;PRKAR1B;SNPH;DNAJC6;RUFY3;MAPRE3;NAPB;RTN3;NDRG4;RTN1;ADAM22;CEND1;KLC1;SYNGR1;GNG2;INPP5F;ADAM23;SPOCK1;APBB1;KIF3C;RAB6B;LONRF2;CADM3;NDFIP1;SYT1;NMNAT2;PNMA2;TUBB4A;SNAP91;GRIN1;DLG4;CNTN1;CALM3;SERINC1;CALM1	63
Intensity_NM	fdr	Positive	MT 3724	DGIdb_Drug_Targets_2024	3	5.65225e-14	4.35224e-12	22.5287	687.22	RPS9;RPL34;RPS6;RPL36A;RPS3A;RPL23A;RPS27;RPL13;RPL37;RPS11;RPL18;RPS24;RPS12;RPS23	14
Intensity_NM	bonfP_gene	Both directions	Tramadol-114 mg/kg in Water-Rat-Brain-5d-dn	DrugMatrix	3	5.32741e-19	1.39862e-15	16.3242	686.862	ATP6V0B;TTYH1;ARPC1A;KLC1;PCDH19;CLU;DKK3;HK1;ACLY;LDHA;PGRMC1;TUBA1B;UCHL1;FTH1;NPY;ENC1;VDAC3;MAPK1;SPARCL1;APOE;GLUL;YWHAG;CHGB	23
Intensity_NM	fdr	Positive	Viral mRNA Translation	Reactome_Pathways_2024	3	1.84676e-14	3.6812e-12	20.9844	663.584	RPS9;RPL34;RPS6;RPL36A;RPS3A;RPL23A;RPS27;RPL36AL;RPL13;RPL37;RPS11;RPL18;RPS24;RPS12;RPS23	15
Intensity_NM	fdr	Positive	Htt Mutation mouse GSE3621 sample 2928	Gene_Perturbations_from_GEO_down	3	8.34255e-23	6.57949e-20	12.9623	658.98	AHCYL1;SPARC;TTYH1;SLC1A2;SLC1A3;AQP4;ATP1A2;DBI;NDRG2;CLU;SLC4A4;CST3;GJA1;CALB1;CSRP1;MOBP;FTH1;MBP;APOE;GLUL;GPM6B;KCNJ10;ATP1B2;GPR37L1;AGT;GPRC5B;SLC25A18;GJB6;PPP1R1B;PLP1;SPARCL1;CBLN1	32
Intensity_NM	bonfP_gene	Both directions	Lung-myofibroblast Cell	Tabula_Sapiens	3	3.22703e-13	5.04492e-11	22.7942	655.608	IFITM3;RPS9;RPS6;CLU;ACTG1;CST3;MT2A;RPS27;FTH1;PLP1;SPARCL1;APOE;PTGDS	13
Intensity_NM	fdr	Positive	40S ribosomal subunit, cytoplasmic (human)	CORUM	3	4.46678e-07	6.1046e-06	44.6542	652.907	RPS9;RPS6;RPS3A;RPS24;RPS23	5
Intensity_NM	bonfP_gene	Positive	Secondary motor area	Allen_Brain_Atlas_down	3	2.527e-12	3.16865e-10	24.2812	648.404	CD74;SPARC;PLP1;AQP4;ATP1A2;MBP;APOE;PTGDS;CRYAB;GLUL;QKI;GFAP	12
Intensity_NM	fdr	Positive	Dithiothreitol Up	LINCS_L1000_Chem_Pert_Consensus_Sigs	3	1.69091e-20	6.10476e-17	14.1201	642.836	RASL12;CLIC4;AHNAK;HBB;AQP4;ATP1A2;NDRG2;CLU;SLC4A4;CST3;CSRP1;RPL36AL;PTGDS;GPM6B;PAQR6;SORBS1;S100B;F3;MT3;ETNPPL;GFAP;GPRC5B;SELENOP;PLP1;CHI3L1;SPARCL1;PMP2	27
Intensity_NM	fdr	Both directions	GLRB IDG ionchannel ARCHS4 coexpression	ARCHS4_IDG_Coexp	3	3.10049e-35	3.49322e-33	8.08574	642.484	SNAP25;RAB3A;GDI1;CLSTN3;PTPRN;RASGRF1;NCS1;ENC1;NPTN;IDS;KIF1A;SULT4A1;YWHAG;YWHAH;NSF;LYNX1;PIANP;ATP1B1;SEZ6L;SYNGR3;TMEM130;GABRG2;DKK3;CLIP3;DNM3;GPRC5B;PREPL;PRKAR1B;SNPH;DNAJC6;SPARCL1;MAPRE3;SLC24A2;NAPB;RTN3;NDRG4;RTN1;ADAM22;SLC1A2;CEND1;PRKCZ;RAP1GAP;PPP3R1;SYNGR1;ADAM23;SPOCK1;SNCG;APBB1;KIF3C;ATP6V0E2;RAB6B;LONRF2;PRNP;CADM3;NDFIP1;SYT1;RHBDD2;B3GAT1;NAP1L3;PNMA2;TUBB4A;DCLK1;SNAP91;…	72
Intensity_NM	bonfP_gene	Negative	Dopamine Synthesis and Release	Elsevier_Pathway_Collection	3	3.07035e-06	0.000473601	50.4472	640.363	TH;MAOA;DBH;SLC18A2	4
Intensity_NM	fdr	Positive	17beta-estradiol mouse uterus GSE38800 ligand:125	Ligand_Perturbations_from_GEO_down	3	4.07151e-18	3.44721e-16	15.9677	639.387	IFITM3;RPS9;RPL34;RPS6;RPL36A;PBXIP1;RPL23A;NR2F2;DCN;EEF1A1;CLDN5;MARCKS;RPS27;FTH1;RPL13;SPARCL1;APOE;RPL18;RPS11;RPS24;RPS12;RPS23	22
Intensity_NM	bonfP_gene	Both directions	SNARE complex (SNAP25, VAMP3, VAMP2, NAPB, STX13) (human)	CORUM	3	0.000615418	0.00861585	84.5128	624.821	SNAP25;NAPB	2
Intensity_NM	bonfP_gene	Both directions	P-type Sodium Transporter Activity (GO:0008554)	GO_Molecular_Function_2025	3	0.000615418	0.0295088	84.5128	624.821	ATP1A2;ATP1B1	2
Intensity_NM	fdr	Positive	Mouse spinal cord 18 months vs 30 months GDS1280 aging:1	Aging_Perturbations_from_GEO_down	3	2.62989e-20	2.47209e-18	13.8543	624.616	IFITM3;AHNAK;SERPINE2;HBB;MLC1;ATP1A2;YBX1;CXCL14;CST3;MT2A;MOBP;FTH1;MBP;APOE;PTGDS;GLUL;RPS9;RPS6;RPL23A;HBA1;S100B;MT3;DCN;CLDN5;CRYAB;RPS24;RPS23	27
Intensity_NM	fdr	Positive	acrylamide 6579 rat GSE29004 sample 3110	Drug_Perturbations_from_GEO_up	3	1.94948e-21	5.74447e-19	12.8367	612.139	TTYH1;RPL36A;HBB;MLC1;AQP4;NDRG2;CLU;LITAF;CST3;GJA1;CSRP1;PTPRZ1;CTNNA1;ENPP2;RPL37;PTGDS;RPS11;B2M;GLUL;CD74;GSN;S100A1;ATP1B2;AGT;ERMN;SIRT2;GFAP;GPRC5B;TF;SPARCL1	30
Intensity_NM	fdr	Positive	CALY Down	LINCS_L1000_CRISPR_KO_Consensus_Sigs	3	1.54033e-19	5.33623e-16	13.7109	593.916	SERPINA3;AHCYL1;SPARC;SERPINE2;NCAN;PLEKHB1;MLC1;AQP4;NDRG2;SLC4A4;PTPRZ1;TRPS1;GLUL;GPM6B;NTRK2;S100B;MT3;QKI;ETNPPL;GFAP;ACTA2;TF;SELENOP;PLP1;PMP2;FGFR3	26
Intensity_NM	fdr	Positive	Oxcarbazepine-1600 mg/kg in CMC-Rat-Brain-3d-dn	DrugMatrix	3	2.19984e-20	5.77019e-17	13.0985	592.882	TAGLN;TTYH1;PLEKHB1;AQP4;ATP1A2;YBX1;CLU;ZFP36L1;CALB1;CSRP1;MOBP;ENPP2;APOD;MBP;APOE;PTGDS;RPS11;GLUL;GPM6B;RPS3A;SORBS1;S100B;MT3;AGT;SIRT2;ACTA2;SPARCL1;CRYAB	28
Intensity_NM	fdr	Both directions	CDK14 human kinase ARCHS4 coexpression	ARCHS4_Kinases_Coexp	3	1.97484e-33	3.20582e-31	7.76654	584.858	RAB3A;GDI1;CLSTN3;RASGRF1;PPP3CB;CHL1;NCS1;ENC1;IDS;NEFL;PIP4K2B;KIF1A;SULT4A1;YWHAG;YWHAH;LYNX1;TMEM178B;TMEM178A;ATP1B2;ATP1B1;DYNLL2;GABRG2;DKK3;GABRG1;CLIP3;DNM3;GPRC5B;PREPL;PRKAR1B;SNPH;DNAJC6;SPARCL1;MAPRE3;SLC24A2;NAPB;RTN3;NDRG4;ADAM22;SLC1A2;CEND1;ARPP19;CTIF;PPP3R1;SYNGR1;INPP5F;SPOCK1;APBB1;KIF3C;RAB6B;LONRF2;NTRK2;CADM3;NDFIP1;SYT1;B3GAT1;NMNAT2;PNMA2;TUBB4A;DCLK1;SNAP91;QKI;GRIN1;B4…	70
Intensity_NM	bonfP_gene	Positive	Fenofibrate-215 mg/kg in Corn Oil-Rat-Skeletal muscle-3d-up	DrugMatrix	3	9.16846e-11	1.61976e-07	25.1233	580.667	CD74;SPARC;FTH1;RPS6;SPARCL1;AQP4;ATP1A2;MBP;APOE;GLUL	10
Intensity_NM	fdr	Positive	Presynaptic Ribosome CC	SynGO_2024	3	9.74496e-11	1.03946e-09	24.5892	566.822	RPS27;RPL36AL;RPL34;RPS6;RPL13;RPL23A;RPL37;RPS11;RPL18;RPS24	10
Intensity_NM	fdr	Positive	HIPK2 human kinase ARCHS4 coexpression	ARCHS4_Kinases_Coexp	3	1.86217e-20	2.53876e-18	12.4275	564.58	AHCYL1;CNP;PLEKHB1;SLC1A2;ATP1A2;NDRG2;CNDP1;PAIP2B;MOBP;CARNS1;MBP;PTGDS;PLEKHH1;ZCCHC24;CDK18;PAQR6;KCNJ10;B3GAT1;ATP1B2;GPR37L1;SORBS1;ERMN;QKI;GFAP;GPRC5B;FMNL2;PLP1;SPARCL1;CRYAB	29
Intensity_NM	bonfP_gene	Negative	EPOTHILONE D	DGIdb_Drug_Targets_2024	3	4.36844e-05	0.000873688	56.1835	563.999	TUBA1B;TUBA1A;TUBB3	3
Intensity_NM	fdr	Both directions	S(-)-Carbidopa-1200 mg/kg in CMC-Rat-Brain-1d-dn	DrugMatrix	3	8.41877e-31	1.6739e-27	7.94931	550.487	SCOC;SPARC;PLEKHB2;PLEKHB1;ARPC1A;CLTC;AQP4;CLU;GJA1;TUBA1B;CSRP1;FTH1;ARL6IP5;ENPP2;KIF21A;CCDC92;GLUL;BCAS1;YWHAH;WSB2;USP5;HMGCS1;PLLP;RPS6;GPR37L1;ATP1B1;SDHB;ACTA2;ACLY;GPRC5B;CANX;UBE2V2;NDRG4;RTN1;CTBP1;WBP2;ATP1A2;HSD17B12;PSMB7;ZNRF1;PGRMC1;GNG3;INPP5F;MOBP;APOD;MBP;APOE;GPM6B;NDFIP1;TMEM30A;NEK7;S100B;SNAP91;AGT;GRIN1;NAP1L4;COPS6;PPP1R1B;GNB1;PMP22;CALM3;CALM2;RNF187	63
Intensity_NM	bonfP_gene	Positive	Oligodendrocyte Differentiation Leading To Myelin For CNS WP4304	WikiPathways_2024_Human	3	3.91469e-05	0.00165722	54.1875	549.905	CNP;PLP1;MBP	3
Intensity_NM	bonfP_gene	Negative	Mouse hippocampus 9 months vs 20 months GSE48911 aging:391	Aging_Perturbations_from_GEO_up	3	1.69252e-17	1.46685e-15	14.1792	547.567	EIF4A2;NAPB;SNAP25;SYT4;TPI1;ARPC1A;ATP1A1;YWHAZ;ITFG1;SNAP91;MORF4L1;LDHA;MAP1LC3B;PGRMC1;YWHAQ;ATP6V1B2;VDAC3;NEFL;ATP6V1D;SCG2;ATP6V1C1;EIF4G2;YWHAG	23
Intensity_NM	bonfP_gene	Negative	TSC22D1 human tf ARCHS4 coexpression	ARCHS4_TFs_Coexp	3	3.41907e-15	1.21719e-12	16.2675	541.86	NAPB;SNAP25;NDRG4;BEX1;SYT1;KLC1;ITFG1;SNAP91;TPGS2;PGRMC1;PREPL;TUBA1A;YWHAQ;PPP2R1A;SARAF;KIF1A;KIF3C;GRIA4	18
Intensity_NM	fdr	Positive	PMC3465517 F5	PFOCR_Pathways_2023	3	7.18358e-10	6.46522e-07	25.0708	527.843	CST3;SERPINA3;TF;GSN;OGN;SPP1;SPARCL1;CLU;AGT	9
Intensity_NM	bonfP_gene	Both directions	LJP006 A375 24H-WYE-125132-1.11	LINCS_L1000_Chem_Pert_down	3	8.69791e-10	4.94621e-06	23.9307	499.261	IDI1;UCHL1;TF;SPARC;NEFL;PTGDS;ATP1B1;CLU;ATP6V1D	9
Intensity_NM	bonfP_gene	Negative	Mouse 367 Oligo down	Allen_Brain_Atlas_10x_scRNA_2021	3	4.44757e-19	4.37344e-17	11.6828	493.675	EIF4A2;NAPB;SNAP25;NDRG4;RNF11;GDI1;KLC1;ACTG1;GLS;GNG3;PGRMC1;PPP2R1A;G3BP2;MAPK1;ATP6V1D;ATP6V1C1;YWHAG;GRIA4;TPI1;SYT1;ATP1B1;RANGAP1;SNAP91;ETNK1;RUFY3;ATP6V1B2;PAM;NFE2L1;CDS2	29
Intensity_NM	bonfP_gene	Positive	PERTURB 8459 KO SOX9 SRP399992 UP	PerturbAtlas	3	1.31725e-07	0.000145346	30.6678	485.856	RPS9;SCD;FTH1;APOE;GLUL;AGT	6
Intensity_NM	bonfP_gene	Negative	Caffeine-93 mg/kg in Water-Rat-Brain-3d-dn	DrugMatrix	3	1.00893e-13	2.23567e-10	16.2176	485.306	NDRG4;ARPC1A;ATP1B1;KLC1;SYNGR3;DKK3;GNG3;LDHA;PGRMC1;NPY;ENC1;HCFC1R1;KIF21A;ATP6V1C1;YWHAG;CHGB	16
Intensity_NM	bonfP_gene	Positive	Inh L2-3 Sst Nmu (id:304)	HuBMAP_ASCT_plus_B_augmented_w_RNAseq_Coexpression	3	1.40059e-07	5.53428e-06	30.3328	478.688	PLP1;SPARCL1;ATP1A2;PMP2;NDRG2;CRYAB	6
Intensity_NM	bonfP_gene	Negative	LJP009 PC3 24H-KI20227-10	LINCS_L1000_Chem_Pert_up	3	4.84126e-09	2.72272e-05	25.0007	478.666	SNAP25;BEX1;SYT1;NEFL;NEFM;SCG2;GLS;CHGB	8
Intensity_NM	bonfP_gene	Negative	Kinesins	Reactome_Pathways_2024	3	2.50829e-08	4.48147e-06	27.2865	477.542	TUBA1B;TUBA1A;TUBB3;KIF21A;KIF1A;KIF3C;KLC1	7
Intensity_NM	bonfP_gene	Positive	Tertiary Granule Lumen (GO:1904724)	GO_Cellular_Component_2025	3	6.26559e-06	0.000202587	39.4276	472.36	CST3;FTH1;TMT1A;HBB	4
Intensity_NM	fdr	Positive	Human Astro L1-6 FGFR3 PLCG1 up	Allen_Brain_Atlas_10x_scRNA_2021	3	3.12148e-10	3.03411e-08	21.443	469.335	CST3;TTYH1;NCAN;SLC1A2;ATP1B2;CLU;SLC4A4;GLUL;MT3;RHOB	10
Intensity_NM	fdr	Positive	RPL32	huMAP	3	1.50509e-12	7.65933e-11	17.1457	466.744	RPS9;RPL34;RPS6;RPS3A;RPL23A;YBX1;EEF1A1;RPS27;RPL36AL;RPL13;RPS11;RPL18;RPS12;RPS23	14
Intensity_NM	fdr	Positive	Inh L2-3 Sst Nmu (id:304)	HuBMAP_ASCT_plus_B_augmented_w_RNAseq_Coexpression	3	1.50509e-12	1.32448e-10	17.1457	466.744	RASL12;NTRK2;ATP1A2;SORBS1;NDRG2;CXCL14;GABRG1;PPP1R1B;APLNR;PLP1;SPARCL1;APOD;PMP2;CRYAB	14
Intensity_NM	fdr	Positive	PERTURB 3647 KO KDM1A ERP115567 DOWN	PerturbAtlas	3	1.50509e-12	1.88993e-09	17.1457	466.744	RPS9;RPL34;RPS6;RPS3A;RPL23A;YBX1;EEF1A1;RPS27;FTH1;RPL13;RPL37;RPS11;RPL18;RPS24	14
Intensity_NM	fdr	Both directions	Oligodendrocyte CL0000128	Azimuth_Cell_Types_2021	3	1.08275e-06	5.23329e-05	33.8535	465.013	MOBP;ENPP2;PLP1;MBP;QKI;ST18	6
Intensity_NM	bonfP_gene	Negative	Neuroblastoma SK-N-BE BTO:0002696 24h P003962-1	ProteomicsDB_2020	3	5.21422e-13	8.74556e-11	16.2724	460.219	NAPB;RAB3C;GDI1;SYT1;MAOA;THY1;UCHL1;YWHAQ;TUBB3;NEFL;KIF21A;NEFM;PAM;SCG2;CHGB	15
Intensity_NM	fdr	Negative	Mouse 360 OPC down	Allen_Brain_Atlas_10x_scRNA_2021	3	3.03932e-38	6.33191e-36	5.32019	459.593	EIF4A2;SCOC;ZFAND5;STMN3;ACTG1;DPYSL2;KIFAP3;TMSB10;SYBU;NSF;RAB2A;MAP2K4;ATP6V1G1;TMEM178B;ATP1B1;CLIP3;MORF4L2;RUFY3;SUB1;SELENOT;PPIA;ARL8A;PFN2;ATP6V1A;HSPA4L;ATXN7L3B;HIGD1A;KLC1;OAZ1;PRKCZ;UQCRH;G3BP2;KIF3C;RAB6A;RAB6B;RABGAP1L;SYT1;HSPA4;DCLK1;SNAP91;MLLT11;REEP1;NSG2;SYNJ1;RHEB;GNB1;CALM3;SERINC1;ACO2;PAM;EIF4G2;RNF187;SNAP25;ARF1;RNF11;HSP90AB1;GDI1;ARPC1A;CLTC;RASGRF1;CELF4;ELAVL4;ATP2A…	112
Intensity_NM	bonfP_gene	Both directions	NH-125 Down	LINCS_L1000_Chem_Pert_Consensus_Sigs	3	2.24085e-15	6.19044e-12	13.5238	456.183	IFITM3;IDI1;SNAP25;BEX1;PEG3;SDC4;GPX3;SNX10;ATP1A1;CLU;AGT;MT2A;TF;UCHL1;SELENOP;SPARCL1;FGF13;CRYAB;CDS2;MT1E	20
Intensity_NM	bonfP_gene	Negative	DCLK1 human kinase ARCHS4 coexpression	ARCHS4_Kinases_Coexp	3	2.42625e-14	2.6527e-12	14.3953	451.292	NAPB;RAB3C;SNAP25;NDRG4;GDI1;SYT1;KLC1;SNAP91;PREPL;UCHL1;RUFY3;ENC1;NEFL;SPOCK1;KIF21A;KIF1A;KIF3C;YWHAG	18
Intensity_NM	bonfP_gene	Negative	LJP006 SKBR3 3H-celastrol-1.11	LINCS_L1000_Chem_Pert_down	3	1.80937e-07	0.000778693	28.9404	449.303	SNAP25;TUBA1A;BEX1;PEG3;SCG2;CHGB	6
Intensity_NM	bonfP_gene	Positive	estriol mouse uterus GSE23241 ligand:151	Ligand_Perturbations_from_GEO_down	3	5.05826e-10	3.50706e-08	20.8885	447.115	CST3;CD74;RPS9;RPS27;FTH1;RPS6;SPARCL1;MALAT1;APOE;NDRG2	10
Intensity_NM	fdr	Positive	Abnormal Astrocyte Physiology MP:0008916	MGI_Mammalian_Phenotype_Level_4_2024	3	1.53306e-06	0.000868223	32.7391	438.32	PLP1;MLC1;AQP4;APOE;NDRG2	5
Intensity_NM	bonfP_gene	Negative	GPR61 IDG GPCR ARCHS4 coexpression	ARCHS4_IDG_Coexp	3	1.02027e-13	7.72004e-12	14.5098	434.039	NAPB;RAB3C;SNAP25;NDRG4;GDI1;SYT1;KLC1;SYNGR3;SNAP91;GNG3;PREPL;ENC1;KIF1A;KIF3C;FGF13;YWHAG;CDS2	17
Intensity_NM	bonfP_gene	Both directions	Germline Stem cell:Ovarian Cortex	CellMarker_Augmented_2021	3	1.30109e-10	1.51252e-08	18.758	426.981	IFITM3;CST3;MT2A;LYNX1;SPARC;SDC4;FTH1;PTGDS;CLU;CRYAB;MT1E	11
Intensity_NM	bonfP_gene	Both directions	MBNL2 human tf ARCHS4 coexpression	ARCHS4_TFs_Coexp	3	7.67769e-16	2.2045e-13	12.1988	424.555	NAPB;SNAP25;LYNX1;RNF11;AHCYL1;CNP;PEG3;ATP1A2;ATP1B1;NDRG2;CNDP1;ERMN;QKI;SNAP91;DKK3;GLS;PREPL;PLP1;SPARCL1;SPOCK1;MBP;YWHAG	22
Intensity_NM	bonfP_gene	Both directions	LJP006 HCC515 24H-JNK-9L-3.33	LINCS_L1000_Chem_Pert_up	3	1.29732e-12	9.64949e-09	15.0443	411.774	PLEKHB2;SDC4;GPX3;MAOA;CLU;YWHAZ;AGT;GLS;HK1;UCHL1;SCD;SPARCL1;GLUL;ATP6V1C1;MT1E	15
Intensity_NM	fdr	Positive	Astrocyte Brain Mouse	CellMarker_2024	3	3.98141e-21	7.55141e-19	8.51354	399.904	TAGLN;AHCYL1;SDC4;TTYH1;NCAN;SLC1A2;SLC1A3;AQP4;ATP1A2;PBXIP1;NDRG2;CLU;SLC4A4;CST3;PREX1;GJA1;NKAIN4;CSRP1;PTPRZ1;TRPS1;CTNNA1;TSPO;APOE;GLUL;GPM6B;ZCCHC24;KCNJ10;TPM2;ATP1B2;GPR37L1;SORBS1;S100B;AGT;GFAP;ITPKB;SLC25A18;GJB6;SPARCL1;FGFR3	39
Intensity_NM	bonfP_gene	Negative	SNCA	PPI_Hub_Proteins	3	1.95588e-12	1.49951e-10	14.7423	397.454	THY1;YWHAZ;ACTG1;HK1;MAP1LC3B;UCHL1;TUBA1A;TH;TUBB3;ATP6V1B2;VDAC3;MAPK1;NEFL;SLC25A11;YWHAG	15
Intensity_NM	fdr	Positive	LJP005 A375 24H-PD-0325901-3.33	LINCS_L1000_Chem_Pert_up	3	3.50585e-14	2.53134e-10	12.5225	387.97	CD74;SERPINA3;GSN;PLEKHB1;ATP1A2;DBI;PBXIP1;NDRG2;LITAF;DCN;GJA1;GPRC5B;TF;TRPS1;CHI3L1;APOD;CRYAB;GLUL;GPM6B	19
Intensity_NM	fdr	Positive	LJP007 HCC515 24H-everolimus-1.11	LINCS_L1000_Chem_Pert_down	3	1.02855e-09	5.99426e-06	18.6561	386.09	PTPRZ1;SCD;PMP22;SPARCL1;CHI3L1;ATP1A2;SORBS1;CXCL14;F3;GPM6B	10
Intensity_NM	bonfP_gene	Both directions	neural plate	Allen_Brain_Atlas_down	3	7.01056e-15	3.85581e-12	11.6861	380.867	TSC22D4;SPARC;PLEKHB2;RPS6;ATP1A2;NDRG2;ARHGAP36;CLU;QKI;ACLY;PAIP2B;PLP1;VDAC3;MBP;APOE;PTGDS;CRYAB;GLUL;SCG2;SLC25A11;CDS2	21
Intensity_NM	bonfP_gene	Positive	CID5330286 PALBOCICLIB AE-04-SN76 BAID7 1UM	NIBR_DRUGseq_2025_up	3	1.4505e-10	2.31548e-07	16.8111	380.838	CST3;IFITM3;TSC22D4;MT2A;RPS9;RPS27;SPARC;FTH1;RPS6;CLU;CRYAB;MT1E	12
Intensity_NM	bonfP_gene	Both directions	ACY3 Up	LINCS_L1000_CRISPR_KO_Consensus_Sigs	3	4.78693e-14	1.64734e-10	12.3334	378.269	SNAP25;NDRG4;BEX1;SYT1;GPX3;MAOA;ATP1A2;CLU;DKK3;GNG3;MT2A;UCHL1;NPY;NEFM;CRYAB;PAM;SCG2;CHGB;MT1E	19
Intensity_NM	fdr	Negative	Nicotine-75 mg/kg in Water-Rat-Brain-3d-dn	DrugMatrix	3	8.55461e-23	2.24587e-19	7.38946	375.48	PRPS1;NDRG4;RAB3A;RTN1;CTBP1;ARPC1A;HTRA1;KLC1;TOMM20;PSMB7;PPP2CB;LDHA;PGRMC1;HRH3;PSMD2;NPY;ENC1;PGK1;MAPK1;KIFAP3;ATP6V0E2;NDUFV2;CTSD;ATP6V1C1;AP2M1;YWHAG;DLGAP4;YWHAH;NSF;LYPLA2;ATP6V0B;NDFIP1;TMEM30A;WSB2;USP5;UBE2B;NEK7;SDHB;DKK3;FKBP1A;ARL2BP;RHEB;SUB1;CANX;GNB1;VDAC3;CALM3	47
Intensity_NM	fdr	Positive	estradiol mouse uterus GSE23072 ligand:78	Ligand_Perturbations_from_GEO_up	3	3.57155e-12	3.08344e-10	13.9609	367.981	CD74;GSN;RPL34;DBI;NDRG2;ZFP36L1;PTPRZ1;SPP1;RPL13;MALAT1;APOE;RPS11;RPS24;RPS12;RPS23	15
Intensity_NM	fdr	Both directions	DLG4	PPI_Hub_Proteins	3	6.4963e-28	7.23255e-26	5.86034	366.864	EIF4A2;GPI;SNAP25;ARF1;HSP90AB1;GDI1;CLTC;DBI;SLC4A4;CLU;ACTG1;TUBA1B;PPP3CB;PPP2R1A;BASP1;CFL1;NPTN;NEFL;NEFM;CAPN1;GLUL;YWHAG;DLGAP4;NSF;SH3GLB2;ACOT7;LANCL1;HPCAL1;ATP1B2;ATP1B1;DYNLL2;SIRT2;PGM2L1;EEF1A1;TUBB2A;VDAC3;UBE2V2;ATP6V1B2;TAGLN3;ATP6V0D1;GAPDH;NAPA;ATP6V1A;NAPB;CNP;ADAM22;SLC1A2;SLC1A3;HSPD1;LDHA;PSMB5;PTPRZ1;PGK1;MAPK1;RAB6A;GRIA4;SNCA;MAPK3;LGI1;DYNC1H1;KCNJ10;SYT1;KCNJ12;ARPC4;G…	72
Intensity_NM	bonfP_gene	Negative	Mouse Motor Cortex-cluster-Lamp5+ Egln3+ GABAergic Neuron 3	Azimuth_2023	3	0.00104067	0.0101986	52.9708	363.798	NPY;FGF13	2
Intensity_NM	bonfP_gene	Negative	RAB6B	huMAP	3	0.00104067	0.0226267	52.9708	363.798	NAPB;SNAP91	2
Intensity_NM	fdr	Both directions	Eye-limbal Stromal Cell	Tabula_Sapiens	3	2.68917e-16	3.15305e-14	10.0687	360.984	IFITM3;HSP90AB1;RPL34;CLU;CST3;MT2A;FTH1;APOD;RPL37;PTGDS;RPS11;RPL18;B2M;GLUL;TMSB10;RPS9;GPX3;RPS6;RPS3A;EEF1A1;RPS27;PLP1;SPARCL1;CRYAB;RPS24;FTL;RPS23	27
Intensity_NM	bonfP_gene	Both directions	PERTURB 13936 KD TTC8 SRP345436 UP	PerturbAtlas	3	4.14022e-10	1.05424e-06	16.6411	359.533	RAB3C;SYT4;SNAP25;ATP6V0B;NEFL;NEFM;ANKRD52;SLC6A2;CHGB;MT1E;GRIA4	11
Intensity_NM	fdr	Negative	Proton-Transporting ATPase Activity, Rotational Mechanism (GO:0046961)	GO_Molecular_Function_2025	3	7.71999e-06	0.00138445	30.1175	354.535	ATP6V1A;ATP6V1G1;ATP6V1B2;ATP6V0E2;ATP6V1C1	5
Intensity_NM	bonfP_gene	Positive	Erythroblasts in Stomach	Descartes_Cell_Types_and_Tissue_2021	3	2.422e-06	5.00547e-05	27.3313	353.419	HEMGN;TF;HBB;HBA2;HBA1	5
Intensity_NM	fdr	Negative	ATP4A	huMAP	3	3.20337e-07	2.96846e-05	23.4995	351.409	GNG2;SYT1;DPYSL2;DPYSL3;CRMP1;SNAP91;DCLK1	7
Intensity_NM	fdr	Positive	Aqueous Humor Production	Elsevier_Pathway_Collection	3	3.24449e-06	0.000423676	27.2781	344.755	CLIC4;AQP4;ATP1A2;ATP1B2;SLC4A4	5
Intensity_NM	bonfP_gene	Negative	coenzyme Q10 5281915 mouse GSE15129 sample 3450	Drug_Perturbations_from_GEO_down	3	1.90325e-13	5.03092e-11	11.6085	340.014	SNAP25;LYNX1;BEX1;TPI1;GDI1;SYT1;ARPC1A;KLC1;ITFG1;SNAP91;HK1;LDHA;TUBA1B;ATP6V1B2;MAPK1;NEFL;NEFM;NFE2L1;YWHAG	19
Intensity_NM	fdr	Negative	DLG4	PPI_Hub_Proteins	3	1.39598e-24	1.48439e-22	6.18357	339.654	EIF4A2;GPI;SNAP25;ARF1;HSP90AB1;GDI1;CLTC;ACTG1;TUBA1B;PPP3CB;PPP2R1A;BASP1;CFL1;NPTN;NEFL;NEFM;CAPN1;YWHAG;DLGAP4;NSF;SH3GLB2;ACOT7;LANCL1;HPCAL1;ATP1B1;DYNLL2;PGM2L1;TUBB2A;VDAC3;UBE2V2;ATP6V1B2;TAGLN3;ATP6V0D1;GAPDH;NAPA;ATP6V1A;NAPB;ADAM22;HSPD1;LDHA;PSMB5;PGK1;MAPK1;RAB6A;GRIA4;SNCA;MAPK3;LGI1;DYNC1H1;SYT1;KCNJ12;ARPC4;GRIN1;FKBP1A;DLG4;GNB1;CNTN1;ACO2;CALM1	59
Intensity_NM	bonfP_gene	Negative	layer 1 of FCx	Allen_Brain_Atlas_down	3	3.16448e-12	1.53055e-09	12.7278	337.02	ATP6V0B;LYNX1;PEG3;PREPL;TUBA1B;TUBA1A;PPP2R1A;TUBB3;G3BP2;VDAC3;KIF1A;SLC25A11;ATP6V1C1;EIF4G2;CDS2;CHGB	16
Intensity_NM	bonfP_gene	Positive	Astrocyte Brain Mouse	CellMarker_2024	3	5.4078e-11	4.83097e-09	14.2246	336.278	AHCYL1;SDC4;TTYH1;AQP4;ATP1A2;NDRG2;CLU;AGT;GFAP;CST3;ITPKB;SPARCL1;APOE;GLUL	14
Intensity_NM	fdr	Positive	Somatomotor areas	Allen_Brain_Atlas_down	3	2.27848e-15	1.47494e-12	9.97315	336.247	CD74;CLIC4;KCNJ10;SPARC;AQP4;ATP1A2;DBI;SLC4A4;QKI;GFAP;GJA1;GPRC5B;CSRP1;MOBP;PLP1;PMP22;MBP;APOE;PTGDS;CRYAB;FGFR3;GLUL;PLEKHH1;RPS24	24
Intensity_NM	fdr	Both directions	Mouse 360 OPC down	Allen_Brain_Atlas_10x_scRNA_2021	3	2.43014e-34	5.40302e-32	4.32829	335.01	EIF4A2;SCOC;AHCYL1;RPL34;ZFAND5;STMN3;ACTG1;DPYSL2;FTH1;RPL37;KIFAP3;RPS11;TMSB10;SYBU;NSF;RAB2A;MAP2K4;ATP6V1G1;RPS9;TMEM178B;RPS6;ATP1B1;CLIP3;MORF4L2;RUFY3;SUB1;SELENOT;PPIA;ARL8A;PFN2;ATP6V1A;HSPA4L;ATXN7L3B;HIGD1A;KLC1;OAZ1;PRKCZ;UQCRH;G3BP2;KIF3C;RAB6A;RAB6B;RABGAP1L;SYT1;HSPA4;MT3;DCLK1;SNAP91;MLLT11;REEP1;NSG2;SYNJ1;RHEB;GNB1;CALM3;SERINC1;ACO2;PAM;EIF4G2;RPS24;RNF187;RPS23;SNAP25;ARF1;RN…	124
Intensity_NM	fdr	Both directions	SUPERIOR FRONTAL GYRUS	ARCHS4_Tissues	3	7.45845e-43	2.68504e-41	3.44723	334.388	PLEKHB1;MLC1;STMN3;ABAT;AQP4;AQP5;GJA1;CCDC92;PTGDS;CHGB;PAQR6;ACOT7;SLC6A15;GPR37L1;MAPK8IP3;GABRG2;DKK3;GABRG1;CLDN5;PRKAR1B;SPARCL1;TAGLN3;KCTD17;BEX1;TMEM63C;TTYH1;CEND1;TEX26;THY1;PCDH19;PRKCZ;NKAIN4;SYNGR1;PENK;MAP6;OTOF;APOD;APOE;FAM43B;GPM6B;PPP1R26;SLC10A4;CDK18;CADM3;NR2F1;PNMA8A;DCLK1;SNAP91;TF;B4GAT1;TH;GJB6;FXYD1;PPP1R1B;CALM3;FXYD6;ACHE;PCSK1;GDI1;NCAN;PTPRN;C1QTNF4;UCHL1;MAP1LC3A;C…	225
Intensity_NM	fdr	Both directions	Olfactory tubercle, molecular layer	Allen_Brain_Atlas_down	3	6.24797e-24	4.55894e-21	6.18528	330.478	PLEKHB2;GDI1;CLU;HK1;ARHGAP44;CAPNS1;YWHAQ;NCS1;ENPP2;EMB;GLUL;CTSD;NEFH;CHGB;YWHAH;LYNX1;PEG3;NME2;ATP1B2;GABRG2;SIRT2;PGM2L1;GPRC5B;PREPL;TUBB2A;DNAJC6;TFAM;SPARCL1;GAS6;BCAT1;ATP6V1A;KHDRBS2;OAT;CTBP1;INSIG1;THY1;HSPD1;PSMB7;SMYD2;PGK1;GRIA4;NPDC1;CADM3;PTGES3;PLCL1;USP22;NAP1L3;NMNAT2;NAP1L4;CLCN6;COPS6;SYNJ1;GLRB;PLP1;GNAS;TBKBP1;ATP13A2;FGFR3	58
Intensity_NM	bonfP_gene	Negative	Visceral neurons in Heart	Descartes_Cell_Types_and_Tissue_2021	3	3.53569e-08	6.7178e-07	18.9555	325.234	RAB3C;TH;TMEM255A;NEFL;DBH;SCG2;SLC6A2;CHGB	8
Intensity_NM	fdr	Positive	CID46215462 BEMCENTINIB CD-20-GE75 BAID32 10UM	NIBR_DRUGseq_2025_up	3	3.77977e-16	6.65366e-13	9.13735	324.483	IFITM3;RPL34;DBI;CST3;MT2A;FTH1;RPL13;RPL37;RPL18;RPS11;B2M;RPS12;RPS9;RPS6;HBA2;RPS3A;HBA1;ACTA2;EEF1A1;RPS27;SCD;CHI3L1;PLCD3;RPS24;FTL;MT1E;RPS23	27
Intensity_NM	fdr	Both directions	PERTURB 6076 KD SUZ12 SRP271175 DOWN	PerturbAtlas	3	5.7558e-16	2.18682e-12	9.12541	320.221	IFITM3;ARF1;SPARC;HSPB1;ACTG1;PSMD8;LDHA;ATP5F1B;YWHAQ;PSMD2;CFL1;ENPP2;PGK1;TSPO;RPL18;GLUL;B2M;TMSB10;AP2M1;TPI1;RAB11A;DKK3;COPS6;YPEL5;CALM2;GAPDH;FTL;PFN2	28
Intensity_NM	bonfP_gene	Both directions	GABRG1 IDG ionchannel ARCHS4 coexpression	ARCHS4_IDG_Coexp	3	1.21347e-13	6.72131e-12	10.7459	319.583	NAPB;SNAP25;LYNX1;NDRG4;SYT1;AQP4;ATP1A2;ATP1B1;NDRG2;ERMN;SNAP91;DKK3;PREPL;PLP1;SPARCL1;SPOCK1;MBP;KIF1A;PTGDS;YWHAG	20
Intensity_NM	bonfP_gene	Both directions	Pathogenic Escherichia Coli Infection WP2272	WikiPathways_2024_Human	3	1.69813e-07	2.00945e-05	20.3868	317.801	TUBA1B;TUBA1A;YWHAQ;TUBB3;ARPC1A;YWHAZ;ACTG1	7
Intensity_NM	bonfP_gene	Both directions	DCLK1 human kinase ARCHS4 coexpression	ARCHS4_Kinases_Coexp	3	1.68043e-13	2.08373e-11	10.5446	310.166	NAPB;RAB3C;SNAP25;NDRG4;GDI1;SYT1;KLC1;QKI;SNAP91;PREPL;UCHL1;RUFY3;ENC1;NEFL;SPARCL1;SPOCK1;KIF21A;KIF1A;KIF3C;YWHAG	20
Intensity_NM	fdr	Positive	paclitaxel homo sapiens gpl570 gse19136 chdir up	Drug_Perturbations_from_GEO_2014	3	1.50044e-18	3.02588e-16	7.50791	308.13	IFITM3;RASL12;SPARC;MT1X;PBXIP1;AEBP1;CLU;ZFP36L1;CST3;ENPP2;SPP1;RPL13;APOD;RPL18;RPS11;B2M;ZCCHC24;RPS9;GSN;TPM2;RPS6;RPL23A;RPS3A;SORBS1;NPNT;DCN;RHOB;ACTA2;EEF1A1;SFRP4;MARCKS;OGN;PMP22;CHI3L1;SPARCL1;CRYAB;RPS23	37
Intensity_NM	bonfP_gene	Positive	CID11519678 FC-15-XG61 BAID12 10UM	NIBR_DRUGseq_2025_down	3	8.94117e-07	0.00081305	21.7584	303.039	CST3;IFITM3;RPS9;RPS27;SCD;CRYAB	6
Intensity_NM	bonfP_gene	Negative	JL-7-128 Down	LINCS_L1000_Chem_Pert_Consensus_Sigs	3	1.56692e-10	5.36669e-07	13.3628	301.688	BEX1;CMAS;TPI1;PEG3;SYNGR3;ITFG1;DKK3;GLS;TPGS2;PDGFD;ENC1;SCG2;CHGB	13
Intensity_NM	bonfP_gene	Negative	PERTURB 354 OE MITF SRP298756 UP	PerturbAtlas	3	5.85291e-08	8.17306e-05	17.6717	294.3	MAP1LC3B;ATP6V0B;PGRMC1;PLEKHB2;ATP6V1B2;KIF1A;ATP6V1C1;EIF4G2	8
Intensity_NM	bonfP_gene	Positive	Malaria	KEGG_2021_Human	3	0.000149728	0.00379312	33.3187	293.427	HBB;HBA2;HBA1	3
Intensity_NM	fdr	Positive	Mineral absorption	KEGG_2021_Human	3	6.71429e-08	3.40191e-06	17.7208	292.685	MT2A;TF;FTH1;MT1X;ATP1A2;ATP1B2;FTL;MT1E	8
Intensity_NM	fdr	Negative	B-Ksr1-MEK-MAPK-14-3-3 complex (mouse)	CORUM	3	6.87603e-05	0.00522578	30.068	288.199	MAP2K2;MAPK1;YWHAG;YWHAH	4
Intensity_NM	fdr	Both directions	Inh L5-6 PVALB GAPDHP60 - Brain	HuBMAP_ASCTplusB_augmented_2022	3	6.84539e-15	1.54478e-12	8.54609	278.733	SLC24A2;SEMA3C;RASGRF1;SLC1A2;AQP4;ATP1A2;NDRG2;CNDP1;MOBP;REPS2;MBP;BCAS1;LGI1;HHATL;KCNJ10;GPR37L1;MT3;ERMN;GABRG1;GFAP;ETNPPL;TF;SLC25A18;GJB6;FXYD1;PPP1R1B;SPARCL1	27
Intensity_NM	bonfP_gene	Both directions	PDDC1	BioPlex_2017	3	5.82088e-06	0.00122821	23.0906	278.335	PREPL;TUBA1A;TUBB3;PLP1;KIF1A	5
Intensity_NM	bonfP_gene	Negative	Neuron:Adipose Tissue	CellMarker_Augmented_2021	3	8.03923e-08	6.3108e-06	16.9079	276.213	SNAP25;SYT4;NDRG4;SYT1;TUBB3;KIF1A;KIF3C;SNAP91	8
Intensity_NM	bonfP_gene	Both directions	Mouse 234 L3 RSP-ACA down	Allen_Brain_Atlas_10x_scRNA_2021	3	2.51648e-15	2.53868e-13	8.15342	274.085	EIF4A2;NAPB;RNF11;GDI1;PLEKHB2;ARPC1A;SNX10;KLC1;ACTG1;GNG3;PGRMC1;TUBA1B;UCHL1;YWHAQ;PPP2R1A;FTH1;G3BP2;MAPK1;ATP6V1C1;YWHAG;TPI1;PEG3;SYNGR3;YWHAZ;RUFY3;ATP6V1B2;EIF4G2;CDS2	28
Intensity_NM	fdr	Negative	OB inner plexiform layer	Allen_Brain_Atlas_down	3	1.02119e-19	4.22456e-17	6.20208	271.206	SLC24A2;GMFB;HSPA4L;STMN3;SPINT2;HSPD1;SNX3;NUDT11;TRO;MAPK9;UCHL1;MFSD6;GNG3;GNG2;CHL1;ADAM23;G3BP2;IDS;NEFL;SPOCK1;EMB;NDUFV2;RAB6B;SULT4A1;AP2M1;VAT1L;SKP1;NPDC1;SYT2;SLC6A15;NMNAT2;ITFG1;PGM2L1;TMEFF1;CLCN6;TPPP3;COPS6;KCTD10;VDAC3;GNAS;TERF2IP;TAGLN3;FGF13;CPEB2;SLC25A11;BCL2L2	46
Intensity_NM	bonfP_gene	Positive	SP600125 Down	Proteomics_Drug_Atlas_2023	3	1.41907e-06	0.000235083	20.0243	269.638	MT2A;SDC4;FTH1;HBA1;CLU;MT1E	6
Intensity_NM	fdr	Negative	CID10679092 EF-92-OO68 BAID4 10UM	NIBR_DRUGseq_2025_down	3	1.95794e-18	2.91015e-15	6.50494	265.236	JPT1;RNF11;MVK;ARL6IP1;CSE1L;MSMO1;SLC2A3;THY1;HACD3;GLS;ACTG1;LDHA;TUBA1A;YWHAQ;PSMD2;SUMO3;DPYSL3;ENC1;PGK1;IDS;KIF3C;VAT1L;YWHAH;CDKN2D;TPI1;WSB2;HMGCS1;SURF4;ARPC5;TUBB4A;LSS;SPTB;YWHAZ;MORF4L1;TUBB2A;VAMP1;FXYD6;CALM1;CALM2;ARL8A;EIF4G2	41
Intensity_NM	fdr	Positive	ZNF22	BioPlex_2017	3	3.80263e-05	0.00931645	26.0497	265.114	RPL36AL;TPM2;RPS3A;RPL18	4
Intensity_NM	bonfP_gene	Positive	DIGOXIN	DGIdb_Drug_Targets_2024	3	0.00145125	0.0273116	40.3322	263.584	CST3;ATP1A2	2
Intensity_NM	fdr	Negative	ENS neurons in Pancreas	Descartes_Cell_Types_and_Tissue_2021	3	2.57713e-15	1.03944e-13	7.80107	262.054	CHRNA3;ELAVL4;DBH;UCHL1;GNG3;TUBA1A;HRH3;TUBB3;NPY;DPYSL3;PENK;NEFL;RAB6B;NEFH;SULT4A1;VAT1L;SLC10A4;SYT1;SLC6A15;NRG1;RGMB;SYNGR3;TUBB4A;TMC3;GRIN1;MLLT11;TUBB2A;NSG2;FGF13	29
Intensity_NM	fdr	Both directions	Oligodendrocyte Progenitor cell:Embryonic Prefrontal Cortex	CellMarker_Augmented_2021	3	8.70107e-15	2.13756e-12	7.99423	258.816	SPARC;RTN1;SERPINE2;CNP;TTYH1;PLEKHB1;ELAVL4;DBI;CST3;NKAIN4;PTPRZ1;TUBB3;ENC1;ITGB8;APOD;B2M;TMSB10;GPM6B;TSC22D4;SYT1;PLLP;SEZ6L;S100B;MT3;SIRT2;MLLT11;CNTN1;PMP2	28
Intensity_NM	fdr	Negative	PERTURB 8951 MUT RB1 SRP220467 DOWN	PerturbAtlas	3	4.1104e-13	1.46632e-09	9.06194	258.447	TFAP2B;RAB3A;SLC6A15;RASGRF1;PRUNE2;ELAVL4;TUBB4A;NAP1L5;GLRA2;TUBA1A;TUBB2A;SV2C;NSG2;ENC1;CNTN1;NEFL;SNCG;NEFM;TBKBP1;RAB6B;GRIA4;SNCA	22
Intensity_NM	bonfP_gene	Negative	Enteroendocrine Cell Intestinal Crypt Mouse	CellMarker_2024	3	1.26221e-07	1.29166e-05	15.8779	252.224	LDHA;TUBA1A;ETNK1;ATP6V1B2;ATP1A1;PAM;ACTG1;CHGB	8
Intensity_NM	fdr	Negative	C14orf104	BioPlex_2017	3	1.80985e-10	1.18606e-07	11.1868	250.948	SNAP25;NAPB;NDRG4;RAB3A;SYT1;CRMP1;SNAP91;DCLK1;GNG2;DPYSL2;DPYSL3;CNTN1;RAB6B;ATP6V1C1;SNCA	15
Intensity_NM	fdr	Negative	MOTOR NEURON	ARCHS4_Tissues	3	2.60473e-32	9.37702e-31	3.43866	250.078	RAB3C;RAB3A;CLSTN3;GALNT17;STMN3;ABAT;OGDHL;ARHGAP36;ACTG1;NUDT11;BASP1;TUBB3;PEG10;DPYSL3;KIF21A;PIP4K2B;SYBU;CHGB;ACOT7;TMEM178B;TMEM178A;SLC6A15;CACNA2D2;GABRG2;DKK3;BSCL2;CLIP3;RUFY3;EEF1A2;TAGLN3;KCTD17;SCG2;PFN2;CHRNA3;KHDRBS2;NDRG4;BEX1;RTN1;TMEM63B;TMEM63C;CEND1;TEX26;PCDH19;PCDH18;RAP1GAP;TMTC4;CTIF;HRH3;MAP6;FAM43B;KIF3C;LONRF2;RAB6B;GRIA4;PPP1R26;SLC10A4;SYT4;TFAP2B;CADM3;SYT2;SYT1;STA…	164
Intensity_NM	fdr	Both directions	Catecholamines Secretion from Adrenal Gland	Elsevier_Pathway_Collection	3	4.7493e-11	1.86489e-08	10.499	249.566	NSF;NAPA;CHGA;SNAP25;DDC;RAB3A;SYT1;RASGRF1;DBH;AGT;RAB11A;TH;GNAS;KIFAP3;SCG2;SLC18A2;CHGB	17
Intensity_NM	fdr	Negative	Interleukin 1&Icirc;&sup2; rat insulinoma cell line GDS4332 ligand:184	Ligand_Perturbations_from_GEO_down	3	3.45051e-18	2.97894e-16	6.20463	249.476	GPI;ARF1;RAB3A;HSP90AB1;PTPRN;INSIG1;ATP2A2;IRS2;ATP1A1;NUDT11;PGRMC1;CYB5R3;PPP2R1A;DPYSL2;HCFC1R1;CFL1;ARL6IP5;AP1S2;AP2M1;CHGA;PRNP;SNRPN;AP2B1;DYNLL2;TMEM130;YWHAZ;ADRA2A;NAP1L5;FKBP1A;ACLY;PREPL;PLCXD3;ETNK1;GNB2;EEF1A2;GNAS;ATP6V1B2;CALM3;SERINC1;FAM98B;ATP6V0C;GAPDH	42
Intensity_NM	bonfP_gene	Negative	HDAC3 Down	LINCS_L1000_CRISPR_KO_Consensus_Sigs	3	6.79255e-10	1.8393e-06	11.7627	248.31	IDI1;SNAP25;BEX1;SYT1;SNX10;PREPL;UCHL1;TUBA1A;NPY;ENC1;MAPK1;FGF13;ATP6V1D	13
Intensity_NM	fdr	Both directions	DDAH2 Down	LINCS_L1000_CRISPR_KO_Consensus_Sigs	3	5.31248e-19	1.84591e-15	5.86323	246.719	PCSK1;RASL12;SNAP25;TAGLN;AHCYL1;BEX1;AHNAK;TTYH1;CTBP1;SHC1;SLC1A3;ABAT;AQP4;IRS2;ATP1A2;ATP1A1;CLU;PLD3;NUDT11;UCHL1;SV2C;CHP1;APOD;NEFM;KIF1A;NEFH;CCT5;SYBU;CHGB;YWHAH;LGI1;NTRK2;SYT1;HMGCS1;ELOVL5;PCDH8;NAP1L3;MCOLN1;DKK2;DCLK1;ASS1;DLK1;SFRP4;OGN;PLP1;SCG2;MET	47
Intensity_NM	bonfP_gene	Negative	Interleukin-1 beta human epidermal keratinocytes GDS2611 ligand:56	Ligand_Perturbations_from_GEO_up	3	5.1936e-09	4.1895e-07	12.8618	245.349	RNF11;TUBA1B;YWHAQ;GPX3;TUBB3;ATP6V1B2;ATP1B1;PAM;YWHAZ;YWHAG;ACTG1	11
Intensity_NM	fdr	Positive	L-glutamate Transmembrane Transporter Activity (GO:0005313)	GO_Molecular_Function_2025	3	0.000288423	0.0190181	29.1565	237.657	SLC25A18;SLC1A2;SLC1A3	3
Intensity_NM	fdr	Both directions	Defactinib Up	LINCS_L1000_Chem_Pert_Consensus_Sigs	3	2.18479e-18	7.90167e-15	5.76149	234.291	WDR47;CLIC4;RNF11;BEX1;ABCB1;RTN1;SDC4;ATP1A1;SLC4A4;LITAF;CXCL14;CLU;TM9SF3;CST3;DPYSL2;ARL6IP5;SPP1;ENPP2;APOD;NEFM;MBP;CCDC92;ATP6V0E2;CTSD;CHGB;NPDC1;MOAP1;PRNP;NTRK2;PAQR6;PNMA8A;PNMA2;NMNAT2;DCLK1;RAB11A;REEP1;SYNJ1;SUB1;EEF1A2;PLP1;ATP6V0D1;BCAT1;CRYAB;SCG2;MT1E;RNF187	46
Intensity_NM	bonfP_gene	Both directions	17beta-estradiol mouse uterus GSE6931 ligand:86	Ligand_Perturbations_from_GEO_down	3	7.1972e-11	5.94969e-09	10.0057	233.681	EIF4A2;IFITM3;CD74;ATP6V0B;GPX3;RPS6;THY1;HK1;CST3;MAP1LC3B;PGRMC1;TUBA1B;FTH1;HCFC1R1;SPARCL1;APOE	16
Intensity_NM	bonfP_gene	Negative	DGUOK	BioPlex_2017	3	1.03322e-05	0.00154294	19.8772	228.195	SNAP25;NAPB;SYT1;ATP6V1C1;SNAP91	5
Intensity_NM	bonfP_gene	Negative	Endocrine-Paracrine Cell Of Prostate gland - Prostate Gland	HuBMAP_ASCTplusB_augmented_2022	3	7.11127e-07	3.42367e-05	16.0199	226.784	RAB3C;SNAP25;DNAJA4;NPY;SEZ6;SCG2;CHGB	7
Intensity_NM	bonfP_gene	Positive	GTEx Colon 20-29 vs 70-79 Up	GTEx_Aging_Signatures_2021	3	3.00855e-06	0.000120342	17.4862	222.321	PLP1;HBB;HBA2;PMP2;HBA1;CRYAB	6
Intensity_NM	fdr	Positive	Basal Cell Mammary CL:0000646	Tabula_Muris	3	2.76206e-08	7.08929e-07	12.7346	221.642	ACTA2;GJA1;TAGLN;CSRP1;LAMB3;TPM2;CHI3L1;APOE;SORBS1;CXCL14	10
Intensity_NM	bonfP_gene	Both directions	Synaptic Vesicle Proton Loading (GO:0097401) BP	SynGO_2024	3	0.00030657	0.00500731	27.3395	221.179	ATP6V1B2;ATP6V1D;ATP6V1C1	3
Intensity_NM	fdr	Both directions	estradiol mouse uterus GSE23072 ligand:78	Ligand_Perturbations_from_GEO_down	3	1.27724e-20	1.10694e-18	4.73954	217.104	EIF4A2;CXCL14;ARHGAP35;ACTG1;TUBA1A;CALB1;FTH1;NPTN;CTSD;YWHAH;LYPLA2;TPM2;RPS6;NME2;EPDR1;DYNLL2;DCN;EEF1A1;ACTA2;MORF4L1;TUBB2A;DDAH2;MORF4L2;CDC37;SUB1;VDAC3;SPARCL1;GAS6;ARL8A;RASL12;TAGLN;OAT;MAOA;CRIP2;RNF7;ATP1A1;LDHA;PGRMC1;FAM168B;CYB5R3;PGK1;SARAF;EMC4;RPL18;PAIP2;ATP6V1D;CCT5;NPDC1;PRNP;RPL23A;SORBS1;MARCKS;EIF3M;TPPP3;NSG2;RHEB;OGN;FXYD6;SERINC1;CALM3;CALM2;NFE2L1;RNF187	63
Intensity_NM	bonfP_gene	Both directions	Inh L1 Pax6 Chrfam7A (id:271)	HuBMAP_ASCT_plus_B_augmented_w_RNAseq_Coexpression	3	9.16116e-08	4.20924e-06	13.2654	214.976	RAB3C;SYT4;TTYH1;FGF13;SSTR2;SNAP91;CHGB;GRIA4;CLASP2	9
Intensity_NM	bonfP_gene	Both directions	Inh L5-6 PVALB FAM150B - Brain	HuBMAP_ASCTplusB_augmented_2022	3	9.16116e-08	1.07249e-05	13.2654	214.976	TF;SPARCL1;AQP4;MBP;ATP1A2;NDRG2;CNDP1;ERMN;GFAP	9
Intensity_NM	bonfP_gene	Positive	SARIN CTD 00006722	DSigDB	3	1.02421e-06	0.000343853	15.5827	214.91	CST3;TF;SCD;FTH1;APOE;CLU;GLUL	7
Intensity_NM	fdr	Both directions	DGUOK	BioPlex_2017	3	3.58259e-10	2.79562e-07	9.8685	214.638	SNAP25;NAPB;RAB3A;SYT1;ELAVL4;HPCAL1;CRMP1;SNAP91;DCLK1;PPP3R1;GNG2;DPYSL2;DPYSL3;CNTN1;MAPRE3;ATP6V1C1	16
Intensity_NM	fdr	Negative	Norepinephrine Neuronal Release	Elsevier_Pathway_Collection	3	9.76228e-09	3.47862e-06	11.4129	210.509	NAPA;NSF;SNAP25;DDC;RAB3A;SYT1;TH;CACNA2D2;DBH;KIFAP3;SLC18A2;RAB11A	12
Intensity_NM	bonfP_gene	Negative	Oligo L3-6 Opalin Enpp6 (id:479)	HuBMAP_ASCT_plus_B_augmented_w_RNAseq_Coexpression	3	1.01982e-06	2.85809e-05	15.1257	208.672	RAB3C;NAPB;SEZ6;SSTR2;CHGB;GRIA4;CLASP2	7
Intensity_NM	bonfP_gene	Negative	Enteroendocrine Cell Colon CL:0000164	Tabula_Muris	3	3.70002e-06	4.81002e-05	16.51	206.494	RAB3C;SNAP25;PEG3;NEFM;KIF1A;CHGB	6
Intensity_NM	fdr	Negative	Neurotransmitter Receptors and Postsynaptic Signal Transmission	Reactome_Pathways_2024	3	1.15228e-14	5.10843e-12	6.42051	206.063	CHRNA3;RASGRF1;ADCY3;AP2A2;TUBA1B;GLRA2;GNG3;TUBA1A;GNG2;TUBB3;NPTN;NEFL;MAPK1;AP2M1;GRIA4;MAPK3;GABRQ;NSF;KCNJ12;NRG1;AP2B1;TUBB4A;GABRG2;GRIN1;TUBB2A;PRKAR1B;GLRB;DLG4;GNB2;GNB1;CALM1;PLCB2	32
Intensity_NM	bonfP_gene	Both directions	Substantia Nigra Development (GO:0021762)	GO_Biological_Process_2025	3	1.54338e-05	0.00632785	18.4653	204.576	LDHA;YWHAQ;PLP1;NDRG2;SYNGR3	5
Intensity_NM	bonfP_gene	Both directions	Neuroblastoma SK-N-BE BTO:0002696 0h P003958-1	ProteomicsDB_2020	3	2.95854e-11	6.22772e-09	8.31373	201.556	NAPB;RAB3C;GDI1;SYT1;MAOA;HBA2;THY1;RANGAP1;UCHL1;RPS27;TUBB3;RUFY3;NEFL;KIF21A;NEFM;KIF3C;PAM;SCG2;CHGB	19
Intensity_NM	bonfP_gene	Positive	Skeletal Muscle Satellite Cell Muscle CL:0000594	Tabula_Muris	3	7.02079e-05	0.000865897	20.5842	196.869	RPS9;SDC4;RPS6;APOE	4
Intensity_NM	bonfP_gene	Both directions	CEREBRAL CORTEX	ARCHS4_Tissues	3	1.73588e-17	6.19129e-16	5.06224	195.364	RAB3C;SNAP25;GDI1;HBB;AQP4;CLU;CNDP1;PAIP2B;UCHL1;ENC1;HCFC1R1;NEFL;KIF21A;NEFM;KIF1A;PTGDS;CHGB;LYNX1;PEG3;SYNGR3;ERMN;DKK3;PREPL;RUFY3;SPARCL1;PMP2;CRYAB;SCG2;NAPB;NDRG4;BEX1;TTYH1;SEZ6;ATP1A2;THY1;NDRG2;PCDH19;GNG3;NWD2;NPY;SPOCK1;MBP;KIF3C;GRIA4;GABRQ;SYT4;SYT1;PNMA8A;AGT;SNAP91;GFAP;PLCXD3;TF;DNAJA4;PLP1	55
Intensity_NM	bonfP_gene	Both directions	SLC2A4	PPI_Hub_Proteins	3	6.88272e-13	5.85031e-11	6.91916	193.768	EIF4A2;SPARC;ARPC1A;ATP1A1;KLC1;ACTG1;GLS;LDHA;TUBA1B;TUBA1A;YWHAQ;PPP2R1A;TUBB3;MAPK1;ATP6V1D;YWHAG;RPS9;TPI1;RPS6;YWHAZ;ACLY;TF;RPS27;ATP6V1B2;CRYAB;SLC25A11	26
Intensity_NM	fdr	Negative	Pancreatic D cell - Pancreas	HuBMAP_ASCTplusB_augmented_2022	3	6.31497e-11	1.12828e-08	8.22572	193.185	CHGA;RAB3C;SYT4;PCSK1;BEX1;PEG3;PTPRN;CADPS;CELF4;ELAVL4;SEZ6L;SSTR3;SNAP91;DLK1;UCHL1;CHL1;RCAN2;BEND5;GRIA4	19
Intensity_NM	fdr	Negative	DOLASTATIN 10	DGIdb_Drug_Targets_2024	3	3.63585e-05	0.00218878	18.8203	192.382	TUBA1B;TUBB2A;TUBA1A;TUBB3;TUBB4A	5
Intensity_NM	fdr	Both directions	Ksr1 complex (Ksr1, Mek, 14-3-3, Mapk), EGF stimulated (mouse)	CORUM	3	0.000201822	0.0131689	22.5109	191.526	MAP2K2;MAPK1;YWHAG;YWHAH	4
Intensity_NM	fdr	Both directions	Synaptic Vesicle Pathway WP2267	WikiPathways_2024_Human	3	1.91813e-09	3.74035e-07	9.49685	190.62	NSF;NAPA;SNAP25;SLC38A1;RAB3A;SYT1;CLTC;SLC1A3;ATP1A2;AP2B1;AP2A2;SLC6A4;DNM3;SLC18A2;AP2M1	15
Intensity_NM	bonfP_gene	Positive	Recruited AM Day 6 5 Mould Et Al. 2019	MAGNET_2023	3	0.00230714	0.0384523	31.3592	190.405	MALAT1;APOE	2
Intensity_NM	fdr	Both directions	Myosin V Binding (GO:0031489)	GO_Molecular_Function_2025	3	1.336e-05	0.0027299	16.9229	189.93	RAB3B;RAB3C;RAB3A;RAB6A;RAB6B;RAB11A	6
Intensity_NM	bonfP_gene	Negative	Interleukin 1&Icirc;&sup2; rat insulinoma cell line (Pdx1 overexpression) GDS4332 ligand:200	Ligand_Perturbations_from_GEO_down	3	1.19434e-08	9.43529e-07	10.2777	187.497	SNAP25;PGRMC1;PLCXD3;PREPL;PPP2R1A;ETNK1;NPY;ATP6V1B2;VDAC3;ATP1A1;YWHAZ;ACTG1	12
Intensity_NM	fdr	Positive	IL17-MCF7	LINCS_L1000_Ligand_Perturbations_up	3	1.14499e-08	3.62581e-07	10.2367	187.181	CST3;S100A1;CTNNA1;PLP1;MBP;SORBS1;EZR;CLU;CXCL14;GPM6B;QKI;AGT	12
Intensity_NM	bonfP_gene	Both directions	17beta-estradiol human U2OS osteosarcoma cell line GDS1094 ligand:44	Ligand_Perturbations_from_GEO_up	3	2.31874e-10	1.94775e-08	8.43667	187.166	EIF4A2;IFITM3;ATP6V0B;NDRG4;RNF11;RPS9;GDI1;SDC4;ARPC1A;HK1;SLC6A4;CST3;MORF4L1;RPS27;TUBA1A;TH;NFE2L1	17
Intensity_NM	fdr	Both directions	LJP006 MCF7 24H-BI-2536-10	LINCS_L1000_Chem_Pert_up	3	6.88587e-14	7.09979e-10	6.08392	184.384	IDI1;NDRG4;TAGLN;BEX1;SERPINE2;GDI1;INSIG1;MT1X;MSMO1;SLC2A3;PLD3;GLS;CYB5R1;UCHL1;MAP1LC3B;TUBB3;PEG10;CCDC92;CHGB;HMGCS1;TPM2;ABCC5;TXNRD1;LSS;RHOB;TUBB2A;DNAJC6;SCD;SERINC1;EZR;CALM1;YPEL5	32
Intensity_NM	fdr	Both directions	Vibrio cholerae infection	KEGG_2021_Human	3	5.54299e-09	5.19193e-07	9.65857	183.616	ERO1A;ATP6V1A;ARF1;ATP6V0B;ATP6V1G1;ADCY3;ACTG1;ATP6V1B2;GNAS;ATP6V0D1;ATP6V0E2;ATP6V0C;ATP6V1D;ATP6V1C1	14
Intensity_NM	bonfP_gene	Both directions	dopamine BOSS	DSigDB	3	1.33981e-08	9.73597e-06	10.0705	182.56	SNAP25;LDHA;MAOA;NPY;HBB;ATP1B1;FGF13;ADRA2A;AGT;SLC18A2;YWHAG;GFAP	12
Intensity_NM	bonfP_gene	Positive	Post-translational Protein Phosphorylation	Reactome_Pathways_2024	3	8.66929e-05	0.00504441	19.4479	181.899	CST3;TF;SPARCL1;APOE	4
Intensity_NM	bonfP_gene	Both directions	Visceral neurons in Heart	Descartes_Cell_Types_and_Tissue_2021	3	6.30662e-07	1.95505e-05	12.6976	181.277	RAB3C;TH;TMEM255A;NEFL;DBH;SCG2;SLC6A2;CHGB	8
Intensity_NM	bonfP_gene	Positive	SCF-SKBR3	LINCS_L1000_Ligand_Perturbations_down	3	2.34456e-05	0.000337587	16.7556	178.628	FTH1;PLP1;HBB;MBP;PMP2	5
Intensity_NM	fdr	Negative	LJP005 A375 24H-neratinib-10	LINCS_L1000_Chem_Pert_up	3	1.40416e-10	1.15106e-06	7.78525	176.619	VAT1;SLC38A1;DDC;WSB2;HMGCS1;INSIG1;TXNRD1;PRUNE2;MSMO1;SLC2A3;SLC7A1;DCLK1;ASS1;GLS;UCHL1;MAP1LC3B;GRB10;ATP6V0D1;CTSD	19
Intensity_NM	bonfP_gene	Positive	PA2G4	huMAP	3	0.000432718	0.0134996	22.7744	176.398	RPS9;RPS27;RPS6	3
Intensity_NM	fdr	Positive	Stromal cells in Kidney	Descartes_Cell_Types_and_Tissue_2021	3	1.75009e-08	6.76701e-07	9.82121	175.417	RASL12;SPARC;FXYD1;OGN;PLP1;SPARCL1;APOD;CRYAB;DKK2;DCN;AGT;SLC6A4	12
Intensity_NM	bonfP_gene	Positive	PDGFBB-HS578T	LINCS_L1000_Ligand_Perturbations_up	3	2.51029e-05	0.000552287	16.5091	174.873	MT2A;SPARC;SDC4;HBB;MT1E	5
Intensity_NM	bonfP_gene	Both directions	Astrocyte Cerebral Cortex Brain Non-Microglia CL:0002605	Tabula_Muris	3	8.09683e-07	1.56539e-05	12.2526	171.862	CST3;SDC4;AQP4;ATP1A2;APOE;NDRG2;CLU;DKK3	8
Intensity_NM	bonfP_gene	Both directions	Neuroendocrine Cell Trachea Mouse	CellMarker_2024	3	4.12355e-11	6.72138e-09	7.17651	171.603	GABRQ;IDI1;RAB3C;SNAP25;SYT4;ACOT7;BEX1;GDI1;PEG3;PLEKHB2;SYT1;KLC1;UCHL1;PITHD1;TUBB3;RUFY3;ATP6V1B2;KIF1A;FGF13;ATP6V1C1;CHGB	21
Intensity_NM	bonfP_gene	Negative	CID49787174 SE-15-AV21 BAID27 10UM	NIBR_DRUGseq_2025_down	3	2.50778e-11	3.08708e-08	6.87329	167.77	IDI1;ACOT7;TPI1;ELOVL5;TMEM255A;THY1;RANGAP1;SYNGR3;YWHAZ;ACTG1;GLS;LDHA;PGRMC1;TUBA1B;TUBA1A;YWHAQ;PPP2R1A;ENC1;VDAC3;ANKRD52;KIF3C;EIF4G2;YWHAG	23
Intensity_NM	fdr	Negative	Tretinoin Down	LINCS_L1000_Chem_Pert_Consensus_Sigs	3	9.44685e-14	3.41661e-10	5.49329	164.747	ATP6V1A;IDI1;INSIG1;HSPA4L;ABAT;MSMO1;SLC2A3;PRKCZ;ARPP19;MAP1LC3B;TUBA1A;DPYSL2;PEG10;SARAF;SYBU;CAP2;SH3GLB2;ELOVL4;HMGCS1;ELOVL5;NEK7;ATP6AP2;LANCL1;LSS;ASS1;DLK1;DKK3;REEP1;TPPP3;DNAJC6;VAMP1;SERINC1;GAS6;LGR5	34
Intensity_NM	fdr	Both directions	Integral Component Of Synaptic Vesicle Membrane (GO:0030285) CC	SynGO_2024	3	6.10163e-09	2.24962e-07	8.5452	161.63	SLC10A4;SYT2;SYT1;ATP6AP2;STX7;SLC6A2;TMEM230;SYNGR1;SV2C;VAMP1;OTOF;ATP6V0D1;ATP6V0E2;ATP6V0C;SLC18A2	15
Intensity_NM	fdr	Positive	CEREBRAL CORTEX	ARCHS4_Tissues	3	3.27905e-17	1.18046e-15	4.25165	161.377	SERPINA3;NCAN;PLEKHB1;HBB;MLC1;AQP4;CLU;CXCL14;CNDP1;PAIP2B;CALB1;PTGDS;BCAS1;ZCCHC24;PAQR6;S100A1;ATP1B2;GPR37L1;ERMN;GABRG1;CLDN5;GPRC5B;SLC25A18;APLNR;FAM181B;SPARCL1;PMP2;PPIG;CRYAB;TTYH1;SLC1A2;SLC1A3;ATP1A2;NDRG2;ENHO;NKAIN4;MOBP;PTPRZ1;CARNS1;SPP1;APOD;MBP;PLEKHH1;GPM6B;HHATL;NTRK2;KCNJ10;B3GAT1;NR2F1;SORBS1;S100B;MT3;AGT;ST18;ETNPPL;GFAP;TF;FMNL2;GJB6;FXYD1;PPP1R1B;PLP1;FGFR3;NEK11	64
Intensity_NM	fdr	Positive	HBEGF-HS578T	LINCS_L1000_Ligand_Perturbations_down	3	3.07794e-08	9.74682e-07	9.29279	160.732	ITPKB;SFRP4;SCD;SLC1A3;APOD;DBI;PBXIP1;AEBP1;EZR;NDRG2;GLUL;AGT	12
Intensity_NM	fdr	Negative	HDAC3 Down	LINCS_L1000_CRISPR_KO_Consensus_Sigs	3	9.10854e-14	3.16491e-10	5.33135	160.084	PCSK1;IDI1;SNAP25;BEX1;GUCY1B1;RTN1;PRUNE2;ABAT;SNX10;HIGD1A;CIAO3;NUDT11;UCHL1;TUBA1A;INPP5F;NPY;ENC1;AP1S2;MAPK1;NEFH;ATP6V1D;YWHAH;SNCA;SYT1;NAP1L3;DCLK1;TMEM230;PREPL;NECAP1;FXYD6;SELENOT;TCTA;YPEL5;FGF13;CDK14	35
Intensity_NM	fdr	Negative	Neuroblastoma SK-N-BE BTO:0002696 48h P003963-1	ProteomicsDB_2020	3	2.41075e-13	5.43021e-11	5.46455	158.765	NAPB;DDC;RAB3A;MAOA;CSE1L;CRMP1;IRS2;OGDHL;THY1;UCHL1;ARVCF;PSMB5;YWHAQ;TUBB3;DPYSL2;NEFL;KIF21A;NEFM;KIF3C;CHGB;NDFIP1;SYT1;MAPK8IP3;NAP1L5;ACLY;EIF3M;RUFY3;GNB2;EEF1A2;CNTN1;CYB561;PPIA;SCG2	33
Intensity_NM	bonfP_gene	Both directions	CID135440466 EA-22-SB72 BAID44 10UM	NIBR_DRUGseq_2025_up	3	5.12449e-10	6.73388e-07	7.41635	158.649	IFITM3;VAT1;IDI1;ATP6V0B;RPS9;BEX1;SDC4;SMIM29;RPS6;CST3;MT2A;RPS27;SCD;FTH1;HCFC1R1;SELENOP;CRYAB;MT1E	18
Intensity_NM	fdr	Positive	Vilazodone Up	Proteomics_Drug_Atlas_2023	3	3.88257e-08	2.10306e-05	9.08323	154.998	IFITM3;RPS9;SCD;FTH1;PLEKHB1;RPL36A;RPL13;MT1X;DBI;PTTG1IP;APOE;RPS11	12
Intensity_NM	fdr	Positive	CID5816 EPINEPHRINE EA-73-WI86 BAID26 0.1UM	NIBR_DRUGseq_2025_down	3	3.88257e-08	5.07582e-05	9.08323	154.998	ZCCHC24;CST3;RPS9;TAGLN;RPS27;GSN;SCD;RPL34;TSPO;RPS11;RPL18;CXCL14	12
Intensity_NM	fdr	Both directions	Neuroendocrine Cell Trachea Mouse	CellMarker_2024	3	1.99426e-17	5.4842e-15	3.99491	153.619	RAB3B;RAB3C;SNAP25;PCSK1;RAB3A;SERPINE2;PLEKHB2;GDI1;CLSTN3;PTPRN;PIGP;CELF4;SLC7A14;ELAVL4;UCHL1;TUBB3;KIF1A;NEFH;CHGB;SLC36A1;NSF;SH3GLB2;ACOT7;SNRPN;PEG3;DNAJC6;RUFY3;ATP6V1B2;IDI1;DDC;BEX1;PRUNE2;TWF2;CRMP1;KLC1;RAP1GAP;TMTC4;ENHO;ZNRF1;UGCG;PTPRZ1;SPOCK3;EEIG2;ATP6V0E2;NDUFV2;SOCS7;ATP6V1C1;SNCA;GABRQ;NPDC1;CHGA;SYT4;SYT2;SYT1;LYSMD2;RAB11A;SGSM1;TMEM59;DLG4;PITHD1;SERINC1;FGF13;CDK14	63
Intensity_NM	fdr	Both directions	Neurotransmitter Transport (GO:0006836)	GO_Biological_Process_2025	3	3.94926e-08	3.92688e-05	8.95699	152.691	SNAP25;SLC38A1;SYT1;SLC6A15;SLC1A2;SLC1A3;SLC6A2;SLC6A4;HRH3;SYNJ1;SNPH;SLC38A2;SLC18A2	13
Intensity_NM	fdr	Negative	Neuron:Adipose Tissue	CellMarker_Augmented_2021	3	5.14272e-10	9.46261e-08	7.11782	152.238	SYT4;SNAP25;NDRG4;SYT1;CRMP1;NMNAT2;PNMA2;EFR3B;GABRG2;DCLK1;SNAP91;ELAVL2;HRH3;TUBB3;REEP2;TAGLN3;KIF3C;KIF1A;SULT4A1	19
Intensity_NM	bonfP_gene	Positive	17beta-estradiol mouse thymus GSE2889 ligand:156	Ligand_Perturbations_from_GEO_up	3	4.72268e-06	0.000319568	12.2541	150.274	CST3;IFITM3;CD74;CNP;FTH1;MALAT1;APOE	7
Intensity_NM	bonfP_gene	Positive	Proteins Involved in Glioblastoma	Elsevier_Pathway_Collection	3	4.18847e-05	0.00277835	14.7696	148.886	SPARC;NDRG2;CRYAB;GLUL;GFAP	5
Intensity_NM	fdr	Both directions	CID76853884 JE-55-OJ53 BAID52 10UM	NIBR_DRUGseq_2025_down	3	2.11965e-18	3.1717e-15	3.55154	144.531	GPI;JPT1;ARF1;HSP90AB1;SPARC;ARL6IP1;CSE1L;HSPB1;MSMO1;DBI;YBX1;CXCL14;TPGS2;GLS;HK1;PSMD8;TUBA1B;TUBA1A;YWHAQ;PSMD2;SUMO3;DPYSL3;CFL1;NEFL;TSPO;AP2M1;YWHAG;SKP1;YWHAH;ZCCHC24;ACOT7;TPI1;USP5;HMGCS1;TMEM255A;SPTB;LSS;DKK3;MORF4L1;TUBB2A;SNPH;SUB1;CRYAB;GAPDH;ATP6V0C;TOMM40;MVK;CNP;CRIP2;THY1;HACD3;ARPP19;LDHA;PGRMC1;FAM168B;PSMB5;ATP5F1B;HRH3;NT5DC2;G3BP2;PGK1;KIF3C;CCT5;CDKN2D;HSPA4;SURF4;NAP1L4…	78
Intensity_NM	bonfP_gene	Positive	Postsynaptic Ribosome CC	SynGO_2024	3	0.00065237	0.00282694	19.6591	144.197	RPS9;RPS27;RPS6	3
Intensity_NM	fdr	Positive	H3K36me3 kidney epithelial cell hg19	ENCODE_Histone_Modifications_2015	3	7.96761e-07	0.000108891	10.1112	141.989	EEF1A1;IFITM3;RPS9;DDAH2;SCD;DBI;RPL18;RPS11;RHOB	9
Intensity_NM	bonfP_gene	Negative	Polymeric Cytoskeletal Fiber (GO:0099513)	GO_Cellular_Component_2025	3	1.61237e-07	6.98693e-06	9.0084	140.895	TUBA1B;TUBA1A;TUBB3;NEFL;KIF21A;NEFM;KIF1A;KIF3C;FGF13;ACTG1;CLASP2	11
Intensity_NM	fdr	Both directions	17beta-estradiol human U2OS osteosarcoma cell line GDS1094 ligand:45	Ligand_Perturbations_from_GEO_up	3	7.82234e-15	6.77936e-13	4.30722	139.906	ARF1;ABCB1;SERPINE2;SDC4;GDI1;CTBP1;ARPC1A;CLTC;RASGRF1;TWF2;MT1X;GHITM;PTTG1IP;YBX1;OAZ1;ACTG1;HK1;CST3;PSMB7;SDCBP;MT2A;MAP1LC3B;TUBA1A;RPL36AL;PSMD2;CFL1;APBB1;RPL18;B2M;ATP6V1D;SKP1;ATP6V0B;HPCAL1;RPL23A;ARPC5;LSS;RAB11A;MORF4L1;MORF4L2;GNB2;CANX;ATP6V1B2;ACO2;GAS6;ATP6V0C;PPIA;GAPDH;EIF4G2	48
Intensity_NM	fdr	Both directions	CID44224002 BE-68-PM13 BAID8 10UM	NIBR_DRUGseq_2025_up	3	2.92835e-15	5.27005e-12	4.13045	138.223	IFITM3;CLSTN3;RPL34;HSPB1;MT1X;DBI;SLC2A3;CLU;MT2A;MAP1LC3B;TUBA1A;RPL36AL;FTH1;RPL37;RPS11;B2M;TMSB10;RPS12;ZCCHC24;ATP6V0B;RPS9;ELOVL5;RPS6;HBA2;RPS3A;NUP93;PPIA;ARL8A;MT1E;FTL;BEX1;SMIM29;CHRD;CRIP2;TMEM121;CST3;SYNGR1;UBC;SARAF;RPL13;RPL18;SLC38A2;GSN;RPL23A;AIG1;ASS1;RPS27;PKIA;FXYD1;FXYD6;RPS24;RPS23	52
Intensity_NM	fdr	Negative	Exc L5 Themis Fgf10 (id:215)	HuBMAP_ASCT_plus_B_augmented_w_RNAseq_Coexpression	3	2.20095e-09	1.49665e-07	6.90052	137.558	RAB3B;SNAP25;SYT1;SLC6A15;CRMP1;NMNAT2;DKK3;TMEFF1;GPR176;UCHL1;GLRB;TUBB3;DPYSL3;SPOCK1;SCG2;VAT1L;PFN2;CAP2	18
Intensity_NM	bonfP_gene	Negative	SENSORY NEURON	ARCHS4_Tissues	3	4.96944e-12	1.7393e-10	5.2047	135.466	NAPB;RAB3C;SNAP25;NDRG4;DBH;THY1;PCDH19;GNG3;UCHL1;NWD2;TUBB3;ENC1;NEFL;SPOCK1;KIF21A;NEFM;KIF1A;KIF3C;YWHAG;CLASP2;GABRQ;SYT4;LYNX1;ACOT7;SYT1;GPX3;TMEM255A;PNMA8A;SYNGR3;SNAP91;DKK3;TH;FGF13;SCG2	34
Intensity_NM	fdr	Negative	Uranium acetate CTD 00000229	DSigDB	3	3.10542e-12	3.07229e-09	5.07237	134.407	ATP6V1A;NDRG4;OAT;HSP90AB1;PLEKHB2;CLSTN3;INSIG1;SLC2A3;ADAR;TOMM20;SDCBP;LDHA;TUBA1A;YWHAQ;NEFL;PIP4K2B;IARS2;APBB1;KIF3C;APPL1;RAB2A;NDFIP1;WSB2;PTGES3;SNAP91;TMEM230;REEP1;CANX;TFAM;NCOA7;CALM2;PPIA	32
Intensity_NM	fdr	Both directions	Visceral neurons in Lung	Descartes_Cell_Types_and_Tissue_2021	3	5.04609e-13	2.47258e-11	4.65814	131.895	ALK;ACHE;CHRNA3;KCNK9;TTYH1;NCAN;SLC7A14;SEZ6;CEND1;PCDH19;ADD2;ENHO;GLRA2;GNG3;CHL1;TUBB3;NEFL;NEFM;NEFH;SULT4A1;GPM6B;VAT1L;SLC10A4;LGI1;PAQR6;SLC6A15;B3GAT1;SYNGR3;TUBB4A;TMEM130;SNAP91;PHOX2B;GFAP;MLLT11;TUBB2A;NSG2;EEF1A2;FGF13	38
Intensity_NM	fdr	Both directions	KNS42	ARCHS4_Cell-lines	3	2.69037e-22	1.12099e-20	2.64169	131.205	SPARC;GALNT17;PLEKHB1;ZFAND5;MLC1;STMN3;ABAT;AQP4;IRS2;MT1X;OGDHL;ARHGAP36;CLU;ARHGAP44;NUDT11;GJA1;GPR176;TUBB3;DPYSL2;PEG10;DPYSL3;AP1S2;ARL6IP5;KIFAP3;AP2M1;SYBU;CHGB;SNRPN;TMEM178B;TMEM178A;SLC6A15;EPDR1;GPR37L1;ERMN;DKK3;CLIP3;SFRP4;TPST1;PREPL;SPARCL1;TAGLN3;EZR;SCG2;RTN3;NDRG4;BEX1;CNP;TTYH1;HTRA1;SLC1A2;CEND1;SLC1A3;TMTC1;THY1;C9ORF72;PCDH18;TMTC4;ENHO;SNX3;PDGFD;MAP6;FAM43B;KIF3C;LONRF2;…	162
Intensity_NM	fdr	Both directions	Axon Guidance	Reactome_Pathways_2024	3	1.52607e-16	7.54898e-14	3.58791	130.667	HSP90AB1;SH3KBP1;RPL34;NCAN;ARPC1A;CLTC;IRS2;AP2A2;ARHGAP35;ACTG1;PSMD8;TUBA1B;PPP3CB;TUBA1A;CHL1;TUBB3;RPL36AL;DPYSL2;PSMD2;DPYSL3;CFL1;GRB10;RPL37;RPS11;AP2M1;RPS12;LYPLA2;RPS9;MAP2K2;RPS6;RPS3A;RGMB;SPTB;RHOB;VAV2;DNM3;TUBB2A;ETF1;EZR;MET;PFN2;SHC1;RPL36A;CRMP1;RAP1GAP;PSMB7;SDCBP;PSMB5;UBC;RPL13;MAPK1;RPL18;CAP2;CLASP2;MAPK3;PRNP;RANBP9;ARPC4;RPL23A;ARPC5;AP2B1;TUBB4A;GRIN1;RPS27;DLG4;CNTN1;R…	68
Intensity_NM	bonfP_gene	Both directions	IL4-MDAMB231	LINCS_L1000_Ligand_Perturbations_down	3	1.22089e-06	3.90684e-05	9.53259	129.795	IFITM3;TUBA1B;SPARC;TUBA1A;PEG3;GPX3;SCD;MBP;CHGB	9
Intensity_NM	fdr	Both directions	Nerve (id:453)	HuBMAP_ASCT_plus_B_augmented_w_RNAseq_Coexpression	3	9.3215e-10	9.25935e-08	6.16999	128.296	SNAP25;NDRG4;NCAN;NAP1L3;CRMP1;DCLK1;SNAP91;CLIP3;TRO;UCHL1;DPYSL3;REEP2;ADAM23;MAP6;NEFL;NEFM;TAGLN3;KIF1A;SULT4A1;TMEM35A;VAT1L	21
Intensity_NM	fdr	Negative	NCIH146 LUNG TenPx20	CCLE_Proteomics_2020	3	5.8876e-17	7.41838e-15	3.41301	127.548	RAB3B;PCSK1;SNAP25;WDR47;CMAS;HSP90AB1;RAB3A;GDI1;CLSTN3;CELF4;ELAVL4;STMN3;TUBA1B;HINT3;CHL1;DPYSL2;PEG10;XPO6;ENC1;XPO5;PIP4K2B;KIF1A;CHGB;DLGAP4;TPI1;USP5;MAPK8IP3;YWHAZ;PGM2L1;DUSP22;TUBB2A;TRAPPC6B;RUFY3;MAPRE3;NCOA7;TAGLN3;ATP6V0C;SCG2;PFN2;ATP6V1A;IDI1;NAPB;PRPS1;RTN3;DDC;KHDRBS2;INSIG2;ATL1;SEZ6;CEND1;CRMP1;ATXN7L3B;KLC1;TMTC4;GNG2;ERI3;SNCG;KIF3C;LONRF2;RAB6B;CHGA;SYT4;SYT1;MBD1;CADPS;RA…	75
Intensity_NM	fdr	Both directions	UNC 0638 Up	Proteomics_Drug_Atlas_2023	3	6.49424e-11	3.77748e-08	5.36487	125.847	IDI1;MVK;PLEKHB2;SERPINE2;SDC4;MSMO1;SPINT2;PTTG1IP;CLU;FSTL3;SDCBP;UGCG;APOE;SLC38A2;PRNP;NDFIP1;HMGCS1;LAMB3;F3;LSS;RHOB;TMEM59;SCD;SERINC1;GAS6;PAM;MET	27
Intensity_NM	fdr	Both directions	LJP006 HA1E 24H-PI-103-3.33	LINCS_L1000_Chem_Pert_down	3	7.67487e-11	6.66742e-07	5.31871	123.875	IDI1;PRPS1;SDC4;INSIG1;ABAT;MT1X;MSMO1;DBI;THY1;HIGD1A;CXCL14;ARPP19;SLC2A6;PPP3R1;PEG10;PGK1;MBP;PTGDS;ATP6V1D;WSB2;HMGCS1;AGT;RHOB;MLLT11;SCD;SUB1;FGFR3	27
Intensity_NM	bonfP_gene	Negative	Proton Transmembrane Transporter Activity (GO:0015078)	GO_Molecular_Function_2025	3	0.000916099	0.0414786	17.5361	122.672	ATP6V1B2;ATP6V1C1;SLC18A2	3
Intensity_NM	bonfP_gene	Both directions	CID49787174 SE-15-AV21 BAID27 10UM	NIBR_DRUGseq_2025_down	3	8.79937e-11	8.32006e-08	5.28064	122.267	IDI1;CNP;TTYH1;THY1;ACTG1;GLS;LDHA;PGRMC1;TUBA1B;TUBA1A;YWHAQ;PPP2R1A;ENC1;ANKRD52;KIF3C;YWHAG;ACOT7;TPI1;ELOVL5;TMEM255A;RANGAP1;SYNGR3;YWHAZ;SCD;VDAC3;CRYAB;EIF4G2	27
Intensity_NM	fdr	Negative	testosterone mouse brain striatum GSE49986 ligand:285	Ligand_Perturbations_from_GEO_up	3	9.94696e-12	6.48767e-10	4.82457	122.224	RNF11;GDI1;CELF4;IRS2;ELAVL2;UGCG;PPP2CB;SDCBP;GPR176;STAMBPL1;XPO6;SMYD2;SNCG;MAPK1;KIF21A;RAB6B;ATP6V1C1;CHGB;SNCA;NSF;SYT1;HMGCS1;TMEM255A;SLC6A15;USP22;ATP6AP2;ATP1B1;DYNLL2;REEP1;COPS6;RUFY3;GNB1	32
Intensity_NM	fdr	Positive	GTEx Pituitary 20-29 vs 30-39 Down	GTEx_Aging_Signatures_2021	3	3.51873e-07	2.7798e-05	8.21773	122.115	MIR9-1HG;MOBP;PLP1;SPP1;MLC1;SLC1A3;PMP2;CXCL14;CNDP1;ERMN;GFAP	11
Intensity_NM	fdr	Positive	MAP3K14	PPI_Hub_Proteins	3	3.76945e-07	3.04069e-05	8.15685	120.649	EEF1A1;RPS9;RPS6;RPL13;RPS3A;YBX1;RPS11;RPL18;RPS24;RPS12;RPS23	11
Intensity_NM	bonfP_gene	Both directions	H3K36me3 kidney epithelial cell hg19	ENCODE_Histone_Modifications_2015	3	1.29606e-05	0.00177992	10.0557	113.163	EIF4A2;IFITM3;RPS9;TUBA1B;SCD;HCFC1R1;ACTG1	7
Intensity_NM	fdr	Negative	H3K4me3 H9	Epigenomics_Roadmap_HM_ChIP-seq	3	2.93822e-21	2.8373e-19	2.35554	111.362	GMFB;STMN3;ABAT;GHITM;GLS;TPGS2;PSMD8;GPR176;CNST;CAPNS1;DPYSL2;PSMD2;DPYSL3;AP1S2;PIP4K2B;VPS35;CHGB;VPS18;PRKCI;ACOT7;WSB2;FNDC3B;HPCAL1;CACNA2D2;GABRG2;DKK3;NUP93;PRKAR1B;HPRT1;ANAPC13;CTBP1;HSPA4L;ARPP19;C9ORF72;HIF1A;OAZ1;CYB5R1;LDHA;PPP3R1;CYB5R3;PDGFD;ST3GAL4;AMZ2;CADM3;NDFIP1;LNPEP;NETO2;MLLT11;PPP5C;ARL2BP;PKIA;MMS19;CPEB2;PAM;ATG2B;ACHE;ARF1;WDR47;ARPC1A;CLTC;KCNC4;PIGP;SNX10;SLC6A2;TUB…	444
Intensity_NM	bonfP_gene	Both directions	Phagosome	KEGG_2021_Human	3	5.81221e-06	0.000420416	9.22884	111.259	ATP6V0B;TUBA1B;TUBA1A;TUBB3;ATP6V1B2;ATP6V1D;ATP6V1C1;ACTG1	8
Intensity_NM	bonfP_gene	Both directions	Decreased Vertical Activity MP:0002757	MGI_Mammalian_Phenotype_Level_4_2024	3	1.35594e-06	0.000398027	8.06554	108.974	SNAP25;ELOVL5;NPY;SELENOP;SEZ6;APOE;SSTR2;SLC6A2;SLC18A2;GRIA4	10
Intensity_NM	fdr	Positive	Translation (GO:0006412)	GO_Biological_Process_2025	3	1.18477e-07	5.70662e-05	6.65005	106.059	RPS9;RPL34;RPS6;RPL36A;RPL23A;RPS3A;EEF1A1;RPS27;RPL37;RPL18;RPS11;RPS24;RPS12;RPS23	14
Intensity_NM	fdr	Negative	LJP006 LNCAP 24H-AT-7519-10	LINCS_L1000_Chem_Pert_down	3	1.72167e-08	0.000157825	5.93155	106.041	SNAP25;ARL6IP1;PEG3;USP22;ATP1B1;SLC7A1;ADRA2A;TMEM70;DLK1;RFK;GRB10;G3BP2;ATP6V1B2;TFAM;PIP4K2B;IARS2;SCAND1;CALM1	18
Intensity_NM	bonfP_gene	Negative	lateral part of r1B	Allen_Brain_Atlas_up	3	1.66392e-06	0.000482439	7.93493	105.585	VAT1;ACLY;IDI1;PLCXD3;GPX3;MAOA;HCFC1R1;DBH;SLC6A2;SLC18A2	10
Intensity_NM	fdr	Both directions	NELFE K562 hg19	ENCODE_TF_ChIP-seq_2015	3	6.80969e-11	1.84996e-08	4.36639	102.218	EIF4A2;HSP90AB1;ARL6IP1;SDC4;ZFAND5;YBX1;TOB2;GLS;ACTG1;SDCBP;LDHA;TUBA1B;FTH1;CFL1;UBC;RPL13;B2M;GLUL;RPS12;RPS9;TPI1;RPS6;EEF1A1;RPS27;TUBB2A;DALRD3;VAMP1;MALAT1;CALM1;CALM2;GAPDH;EIF4G2;FTL	33
Intensity_NM	bonfP_gene	Both directions	Hemostasis	Reactome_Pathways_2024	3	9.3959e-09	2.02325e-06	5.45114	100.753	CD74;SPARC;SDC4;HBB;ATP1B1;KLC1;CLU;YWHAZ;ADRA2A;GNG3;TF;TUBA1B;TUBA1A;PPP2R1A;TUBB3;SELENOP;MAPK1;KIF21A;KIF1A;KIF3C	20
Intensity_NM	bonfP_gene	Negative	Parkinson disease	KEGG_2021_Human	3	4.44302e-06	0.000279153	8.10944	99.9421	TUBA1B;UCHL1;TUBA1A;TH;MAOA;TUBB3;VDAC3;KLC1;SLC18A2	9
Intensity_NM	fdr	Positive	Bone U2-OS BTO:0001938 CYTO BioRep3 medium	ProteomicsDB_2020	3	1.12371e-06	0.000341983	7.24367	99.2301	RPS9;RPS27;RPL34;ITGB8;RPL13;RPL23A;RPS11;RPL18;RPS24;RPS12;RPS23	11
Intensity_NM	fdr	Positive	oxygen CTD 00006454	DSigDB	3	6.63603e-09	3.98349e-06	5.24525	98.772	CDK18;TAGLN;ABCB1;S100A1;RPS6;HBB;MT1X;HBA1;NDRG2;CLU;MT3;HIPK2;GJA1;MT2A;NKAIN4;SCD;ENPP2;PLP1;SPP1;APOD;MT1E	21
Intensity_NM	fdr	Both directions	Neuroblastoma SK-N-BE BTO:0002696 3h P003959-1	ProteomicsDB_2020	3	2.9741e-12	9.05118e-10	3.70004	98.2032	EIF4A2;NAPB;RAB3C;DDC;ABCB1;RAB3A;GDI1;MAOA;ATL1;CRMP1;OGDHL;THY1;RNF7;PLD3;SNX3;UCHL1;ARVCF;TUBB3;DPYSL2;NEFL;ITGB8;NEFM;ATP6V1D;CHGB;RAB2B;SYT1;B3GALT6;RANGAP1;MAPK8IP3;DCLK1;FBXO30;NAP1L5;RHOB;DNM3;PREPL;TUBB2A;NECAP1;DNAJC6;RUFY3;GNB2;CNTN1;ACO2;PAM;ATP6V0C;CYB561;SCG2	46
Intensity_NM	bonfP_gene	Both directions	SREBF1 mouse	TRRUST_Transcription_Factors_2019	3	0.00153653	0.0384484	14.7115	95.3047	ELOVL5;PTGDS;CLU	3
Intensity_NM	fdr	Negative	KNS42	ARCHS4_Cell-lines	3	9.09752e-17	3.79063e-15	2.57921	95.2656	GALNT17;ZFAND5;STMN3;ABAT;IRS2;OGDHL;ARHGAP36;ARHGAP44;NUDT11;GPR176;TUBB3;DPYSL2;PEG10;DPYSL3;AP1S2;ARL6IP5;KIFAP3;AP2M1;SYBU;CHGB;SNRPN;TMEM178B;TMEM178A;SLC6A15;EPDR1;DKK3;CLIP3;TPST1;PREPL;TAGLN3;SCG2;RTN3;NDRG4;BEX1;HTRA1;CEND1;TMTC1;THY1;C9ORF72;PCDH18;TMTC4;SNX3;PDGFD;MAP6;FAM43B;KIF3C;LONRF2;GRIA4;SLC10A4;SYT4;TFAP2B;CADM3;NDFIP1;SYT1;RHBDD2;STAC;NETO2;DCLK1;PHOX2B;SNAP91;MLLT11;PLCXD3;B4…	122
Intensity_NM	fdr	Negative	Lung Neuroendocrine Cell Lung CL:1000223	Tabula_Muris	3	5.49366e-07	1.6481e-05	6.59505	95.0643	RAB3B;PCSK1;SYT1;CLSTN3;ELAVL4;STMN3;GRIN1;HRH3;SNPH;SPOCK3;NEFM;FGF13;NEFH	13
Intensity_NM	fdr	Both directions	Pancreatic PP Cell Pancreas CL:0002275	Tabula_Muris	3	7.72194e-08	2.57398e-06	5.788	94.7878	RAB3C;RTN1;PEG3;GPX3;SPINT2;PLD3;NAP1L5;CST3;PGRMC1;CALB1;TUBA1A;MORF4L2;FEV;EEF1A2;GNAS;NEFM;PAM	17
Intensity_NM	fdr	Positive	AURKB knockdown 96h A549	L1000_Kinase_and_GPCR_Perturbations_down	3	4.51759e-07	0.000426986	6.44307	94.134	RPS9;ATAD5;RPL34;RPS6;RPL36A;RPL23A;RPS3A;EEF1A1;RPS27;RPL13;RPL37;RPS24;RPS12	13
Intensity_NM	bonfP_gene	Positive	Hematopoietic PBMC BTO:0001008 81719202114 replicate03-1	ProteomicsDB_2020	3	1.55867e-05	0.000819418	8.40925	93.0828	CST3;ITPKB;TSC22D4;TF;SPARC;SELENOP;HBB;CLU	8
Intensity_NM	bonfP_gene	Both directions	Polymeric Cytoskeletal Fiber (GO:0099513)	GO_Cellular_Component_2025	3	9.99112e-07	5.62833e-05	6.58683	91.0063	TUBA1B;TUBA1A;TUBB3;NEFL;KIF21A;NEFM;KIF1A;KIF3C;FGF13;ACTG1;CLASP2;GFAP	12
Intensity_NM	bonfP_gene	Both directions	Proteins Involved in Epilepsy	Elsevier_Pathway_Collection	3	1.08402e-06	0.000255467	6.53277	89.7265	SNAP25;SYT1;NPY;PLP1;SEZ6;MAPK1;AQP4;APOE;PCDH19;SSTR2;GLUL;SLC6A4	12
Intensity_NM	bonfP_gene	Positive	CINGULATE GYRUS	ARCHS4_Tissues	3	1.96091e-07	6.47101e-06	5.80511	89.6581	HBB;AQP4;ATP1A2;HBA1;NDRG2;CLU;AGT;CNDP1;ERMN;GFAP;TF;PLP1;SPARCL1;MBP;PMP2;PTGDS;CRYAB;MT1E	18
Intensity_NM	fdr	Negative	Alzheimer 39 S Disease WP5124	WikiPathways_2024_Human	3	6.75835e-10	1.16244e-07	4.23746	89.4743	RTN3;ATP2A2;IRS2;KLC1;PSMD8;PSMB7;MAPK9;PPP3R1;PPP3CB;TUBA1B;TUBA1A;PSMB5;TUBB3;PSMD2;MAPK1;APBB1;CAPN1;SNCA;MAPK3;MAP2K2;TUBB4A;GRIN1;TUBB2A;VDAC3;CALM3;CALM1;CALM2;PLCB2;GAPDH;ATG2B	30
Intensity_NM	bonfP_gene	Both directions	Pedunculopontine nucleus	Allen_Brain_Atlas_up	3	1.12882e-06	0.00056634	6.50606	89.0962	GABRQ;IDI1;PAIP2B;PLCXD3;YWHAQ;MAOA;HCFC1R1;RPS6;PLP1;GLUL;SLC6A2;SLC18A2	12
Intensity_NM	bonfP_gene	Both directions	PDGFBB-MDAMB231	LINCS_L1000_Ligand_Perturbations_up	3	1.51753e-05	0.000460316	8.02363	89.0289	GPX3;NEFL;SPOCK1;FGF13;CLU;PAM;SCG2;CHGB	8
Intensity_NM	fdr	Negative	REST HCT116 hg19	ENCODE_TF_ChIP-seq_2015	3	2.14697e-10	5.8326e-08	3.81663	84.9651	ALK;RAB3C;SNAP25;PCSK1;BEX1;PTPRN;PRUNE2;SEZ6;CELF4;SLC7A14;STMN3;CRMP1;OGDHL;GLRA2;HRH3;TUBB3;PENK;NEFM;NEFH;CHGB;NPDC1;CHGA;PCDH8;CADPS;NMNAT2;SEZ6L;DYNLL2;GABRG2;DKK3;GRIN1;SYNJ1;CNTN1;ATP6V1B2;LGR5;SCG2;PLBD2	36
Intensity_NM	bonfP_gene	Positive	up LS 30min LPS vs ctrl RAW264.7 macrophage (Mouse) [20222745]	SILAC_Phosphoproteomics	3	0.00190913	0.0248187	13.3535	83.6074	FTH1;RPS6;NDRG2	3
Intensity_NM	fdr	Negative	Cancer of thyroid GSE5364	Disease_Signatures_from_GEO_up_2014	3	8.29917e-10	3.90061e-08	3.96881	82.9866	ARF1;HSP90AB1;ATP1A1;PLD3;BABAM1;DCAF15;TUBA1B;CAPNS1;YWHAQ;PPP2R1A;SUMO3;MAPK1;VPS35;AMZ2;TMSB10;NSF;NEK7;ATP6AP2;NME2;ARPC5;YWHAZ;FKBP1A;MORF4L1;NECAP1;OSTM1;GNB1;GNAS;MMS19;ETF1;ATP6V0D1;CALM2;ATP6V0C	32
Intensity_NM	bonfP_gene	Both directions	GSK-1070916 Up	Proteomics_Drug_Atlas_2023	3	2.06246e-05	0.0052298	7.66967	82.7482	IFITM3;IDI1;MT2A;PLEKHB2;SDC4;SCD;APOE;CLU	8
Intensity_NM	fdr	Both directions	NCIH146 LUNG TenPx20	CCLE_Proteomics_2020	3	1.00295e-13	1.26372e-11	2.75712	82.5225	RAB3B;PCSK1;SNAP25;WDR47;CMAS;HSP90AB1;RAB3A;GDI1;CLSTN3;CELF2;CELF4;ELAVL4;STMN3;TUBA1B;HINT3;CHL1;DPYSL2;PEG10;XPO6;ENC1;XPO5;PIP4K2B;KIF1A;CHGB;DLGAP4;TPI1;USP5;MAPK8IP3;YWHAZ;PGM2L1;DUSP22;GPRC5B;TUBB2A;TRAPPC6B;RUFY3;CHI3L1;MAPRE3;NCOA7;TAGLN3;ATP6V0C;SCG2;PFN2;ATP6V1A;IDI1;NAPB;PRPS1;RTN3;DDC;KHDRBS2;INSIG2;ATL1;SEZ6;CEND1;CRMP1;ATXN7L3B;KLC1;TMTC4;GNG2;PTPRZ1;ERI3;SNCG;KIF3C;LONRF2;RAB6B;G…	82
Intensity_NM	bonfP_gene	Both directions	bcl11b 18199763 brain lof mouse gpl1261 gds3178 up	TF-LOF_Expression_from_GEO	3	3.76959e-08	2.90258e-06	4.76726	81.4901	RNF11;PEG3;SEZ6;GLS;HK1;MORF4L1;PGRMC1;PLCXD3;TUBA1B;YWHAQ;ETNK1;RUFY3;G3BP2;NEFL;NEFM;GLUL;SCG2;YWHAG;CDS2;CHGB;CLASP2	21
Intensity_NM	bonfP_gene	Negative	Anterograde Trans-Synaptic Signaling (GO:0098916)	GO_Biological_Process_2025	3	4.95599e-05	0.0134968	8.0681	79.9737	SNAP25;SYT1;NPY;MAPK1;DBH;SLC6A2;SLC18A2	7
Intensity_NM	fdr	Positive	MAP2K5 knockdown 96h PC3	L1000_Kinase_and_GPCR_Perturbations_up	3	1.21897e-06	0.00132664	5.86379	79.8502	RPL34;RPL36A;MT1X;RPL23A;EEF1A1;MT2A;RPS27;RPL36AL;MASP1;RPL37;RPS24;RPS12;RPS23	13
Intensity_NM	bonfP_gene	Negative	CORL88 LUNG TenPx21	CCLE_Proteomics_2020	3	3.09102e-08	3.54436e-06	4.6146	79.7964	EIF4A2;IDI1;NAPB;SNAP25;SYT4;CMAS;GDI1;SYT1;SEZ6;YWHAZ;PREPL;TUBA1B;UCHL1;YWHAQ;PITHD1;TUBB3;ETNK1;RUFY3;ERI3;KIF1A;ATP6V1D;SCG2;EIF4G2	23
Intensity_NM	bonfP_gene	Negative	GTEx Esophagus 20-29 vs 50-59 Down	GTEx_Aging_Signatures_2021	3	5.13839e-05	0.00202894	8.01991	79.2062	SYT4;NWD2;NPY;KIF1A;SYNGR3;ARHGAP36;SCG2	7
Intensity_NM	fdr	Negative	bmi1 17452456 medulloblastoma lof human gpl570 gds2724 up	TF-LOF_Expression_from_GEO	3	2.31333e-17	1.99717e-15	2.06365	79.0487	SCOC;CMAS;GMFB;STMN3;ABAT;GHITM;GLS;TPGS2;CNST;CAPNS1;PEG10;AP1S2;VPS35;CCDC92;CHGB;SKP1;ATP6V1G1;SLC6A15;ENTPD6;FNDC3B;DKK3;KCTD10;SUB1;VDAC3;HPRT1;ATP6V0D1;PLBD2;PFN2;MEG3;ANAPC13;BEX1;TMEM63B;CTBP1;MAOA;TWF2;TMTC1;THY1;ARPP19;OAZ1;PRKCZ;TMTC4;SNX3;UGCG;INPP5F;ERI3;PENK;ST3GAL4;AMZ2;ATP6V1C1;PPP1R26;SLC10A4;NDFIP1;SURF4;LNPEP;NETO2;DCLK1;MLLT11;PPP5C;NCEH1;PKIA;CALM3;FXYD6;MMS19;CALM1;CDK14;PAM…	268
Intensity_NM	fdr	Negative	CREB1 23762244 ChIP-Seq HIPPOCAMPUS Rat	ChEA_2022	3	4.66965e-15	1.15963e-12	2.37035	78.216	EIF4A2;RAB3C;CLSTN3;CSE1L;ZFAND5;GHITM;GLS;PPP2R1A;TUBB3;CFL1;PIP4K2B;CCDC92;AP2M1;RAB2B;VPS18;USP5;ENTPD6;ACLY;MORF4L1;PREPL;CDC37;MORF4L2;PPIA;SCG2;ATP6V1A;ANAPC13;IDI1;SHC1;INSIG1;MAZ;CREM;KLC1;ARPP19;PLD3;LDHA;ODF2L;PPP3R1;ERI3;G3BP2;PGK1;CCDC32;KIF3C;ATP6V1C1;MOAP1;SYT4;SYT1;UBE2B;ARPC4;LNPEP;DCLK1;MLLT11;SYNJ1;DLG4;RHEB;GNB2;REEP2;CALM3;MMS19;ACO2;CALM1;CALM2;BCL2L2;EIF4G2;NFE2L1;ATG2B;UBE2…	129
Intensity_NM	fdr	Both directions	RPS11	huMAP	3	1.25781e-06	0.000114582	5.68416	77.2258	RPS9;HSP90AB1;RPL34;RPS3A;RPL23A;YBX1;EEF1A1;RPS27;RPL36AL;RPL13;RPL37;RPL18;RPS12;RPS23	14
Intensity_NM	fdr	Both directions	Tremors MP:0000745	MGI_Mammalian_Phenotype_Level_4_2024	3	2.27387e-10	1.81021e-07	3.46939	77.0355	ACHE;SNAP25;USP14;DDC;ABCB1;CLSTN3;UCHL1;SMPD1;ADAM23;NPTN;NEFL;CHP1;MBP;SULT4A1;DYNC1H1;PRNP;TFAP2B;SYT2;KCNJ10;CACNA2D2;NETO2;ATP1B2;TUBB4A;GABRG2;QKI;ASS1;ETNPPL;CLCN7;SYNJ1;GLRB;DLG4;CANX;CLDN12;SELENOP;EEF1A2;PLP1;GNAS;PMP22;HPRT1;CYB561;LPIN2	41
Intensity_NM	fdr	Both directions	HTT	Transcription_Factor_PPIs	3	9.03198e-10	7.58686e-08	3.62731	75.5391	SNAP25;HSP90AB1;CNP;CTBP1;CLTC;SLC1A2;CRMP1;THY1;AP2A2;UQCRH;PSMB7;LDHA;MAP1LC3B;MAP1LC3A;TUBA1A;BASP1;DPYSL2;UBC;NPTN;NDUFV2;YWHAG;DYNC1H1;PRNP;SYT2;SYT1;MBD1;GFAP;DLG4;GNB1;VDAC3;PLP1;CNTN1;SLC25A11;GAPDH;PFN2;FTL	36
Intensity_NM	fdr	Both directions	HRG-BT20	LINCS_L1000_Ligand_Perturbations_up	3	4.04681e-08	1.13745e-06	4.39341	74.788	ZCCHC24;PCSK1;SERPINE2;WSB2;ABCC5;SORBS1;S100B;CXCL14;DKK3;LDHA;MARCKS;CHL1;FXYD1;GRB10;AP1S2;GNAS;PLP1;MBP;PMP2;HPRT1;RPS11;SCG2;GPM6B	23
Intensity_NM	fdr	Both directions	Hypercholesteremia GSE3889	Disease_Signatures_from_GEO_up_2014	3	7.85987e-10	3.72034e-08	3.49951	73.364	ARF1;CELF2;YBX1;SLC7A1;PSMD8;SDCBP;PPP2R1A;FTH1;UBC;CTNNA1;PGK1;RPL13;RPL37;RPS11;RPL18;CTSD;MEF2D;RPS12;VAT1;PRKCI;SLC38A1;WSB2;NME2;LYSMD2;LNPEP;PARVB;NUP93;FKBP1A;TF;TUBB2A;CMPK1;ATP6V1B2;ATP6V0C;PPIA;GAPDH;RPS24;RPS23;UBE2M	38
Intensity_NM	fdr	Negative	Pathways of neurodegeneration	KEGG_2021_Human	3	4.05093e-10	3.65934e-08	3.31664	71.7286	TOMM40;DCTN2;DCTN4;ATP2A2;KLC1;UQCRH;PSMD8;PSMB7;MAPK9;PPP3R1;TUBA1B;PPP3CB;UCHL1;TUBA1A;PSMB5;ATP5F1B;TUBB3;PSMD2;UBC;NEFL;MAPK1;NEFM;CAPN1;NDUFV2;NEFH;GRIA4;MAPK3;SNCA;PRNP;MAP2K2;GPX3;TUBB4A;SDHB;GRIN1;TUBB2A;DLG4;VDAC3;CALM3;CALM1;PLCB2;CALM2;ATG2B	42
Intensity_NM	fdr	Positive	Focal Adhesion (GO:0005925)	GO_Cellular_Component_2025	3	4.59731e-07	1.98238e-05	4.82587	70.4221	RPS9;GSN;AHNAK;RPS3A;SORBS1;RHOB;SLC6A4;GJA1;MARCKS;CSRP1;CTNNA1;ITGB8;EZR;RPL18;RPS11;B2M;FGFR3	17
Intensity_NM	fdr	Both directions	Lysosome (GO:0005764)	GO_Cellular_Component_2025	3	4.94726e-11	4.99673e-09	2.95266	70.0656	IFITM3;NCAN;CLTC;SLC7A14;MLC1;GBA1;UBE2Z;LITAF;SLC2A6;SMPD1;AP1S2;IDS;VPS35;B2M;CTSD;AP2M1;RAB2A;SLC36A1;NSF;VPS18;ATP6V1G1;ATP6V0B;USP5;STX7;ATP6AP2;EPDR1;DCN;ATP6V1B2;ATP6V0D1;ATP6V0C;ARL8A;ATP6V1A;RAMP3;AHNAK;SDC4;C9ORF72;PLD3;ATP6V0E2;ATP6V1D;ATP6V1C1;SNCA;CD74;LNPEP;MCOLN1;GFAP;CLCN7;TMEM59;CLCN6;OSTM1;RHEB;VMA21;GNB2;OGN;GNB1;ATP13A2;CYB561	56
Intensity_NM	fdr	Both directions	VALPROIC ACID CTD 00006977	DSigDB	3	4.03878e-17	4.50997e-14	1.84747	69.7385	RPL34;STMN3;ABAT;SLC4A4;GLS;TPGS2;PSMD8;PREX1;GPR176;CAPNS1;PSMD2;DPYSL3;AP1S2;RPL37;CHGB;ACOT7;WSB2;FNDC3B;HPCAL1;DKK2;GABRG2;DKK3;RUFY3;SPARCL1;HPRT1;MEG3;ABCB1;CTBP1;TTYH1;HSPA4L;ATXN7L3B;THY1;C9ORF72;OAZ1;PRKCZ;CYB5R1;LDHA;PPP3R1;CYB5R3;PDGFD;AMZ2;CADM3;NR2F1;LNPEP;NETO2;NR2F2;ST18;ARL2BP;GJB6;PKIA;FXYD1;FXYD6;PAM;ACHE;ARF1;WDR47;NCAN;KCNC4;PIGP;SNX10;LITAF;SLC6A2;C1QTNF4;CSRP1;CHL1;RFK;SMPD1…	432
Intensity_NM	fdr	Positive	Sudden Infant Death Syndrome SIDS Susceptibility Pathways WP706	WikiPathways_2024_Human	3	2.25709e-05	0.00214423	6.50326	69.5774	NTRK2;GJA1;TF;FEV;PLP1;SLC1A3;AQP4;YBX1;SLC6A4	9
Intensity_NM	fdr	Negative	BRD4 knockdown 223 GSE50865	Kinase_Perturbations_from_GEO_up	3	1.08253e-08	1.0284e-06	3.70752	68.001	RTN3;CTBP1;PIGP;HSPB1;GHITM;TUBA1A;YWHAQ;HCFC1R1;ARL6IP5;PAIP2;NDUFV2;ATP6V1D;SKP1;NPDC1;ACOT7;NIPSNAP3A;YIPF3;ATP6AP2;DYNLL2;SDHB;TMEM230;CAPZA1;CANX;VDAC3;SERINC1;ACO2;ATP6V0D1;PLBD2;RAB3GAP1;CDS2	30
Intensity_NM	fdr	Negative	Neuron Projection (GO:0043005)	GO_Cellular_Component_2025	3	3.29761e-10	2.91288e-08	3.09757	67.6281	SNAP25;PCSK1;RTN3;CHRNA3;RAB3A;RTN1;RASGRF1;ADAM22;ELAVL4;STMN3;THY1;C9ORF72;SLC6A2;ACTG1;ARHGAP44;TMEM222;PGRMC1;HRH3;CHL1;TUBB3;PPP2R1A;P2RY1;PENK;NPTN;TMEM108;NEFL;MAP6;NEFM;EMB;KIF1A;NEFH;SLC18A2;GRIA4;SNCA;PRNP;SYT4;SYT2;SYT1;SSTR2;MAPK8IP3;SSTR3;NSG2;TH;CNTN1;ATP13A2;FGF13;CPEB2	47
Intensity_NM	fdr	Both directions	bmi1 17452456 medulloblastoma lof human gpl570 gds2724 up	TF-LOF_Expression_from_GEO	3	1.701e-16	1.48554e-14	1.86012	67.5412	IFITM3;SCOC;AHCYL1;CMAS;GMFB;SPARC;SERPINE2;STMN3;ABAT;AQP4;GHITM;SLC4A4;GLS;TPGS2;CNST;CAPNS1;RPL36AL;FTH1;PEG10;AP1S2;VPS35;CCDC92;GLUL;CHGB;RPS12;SKP1;ATP6V1G1;SLC6A15;ENTPD6;FNDC3B;DKK3;KCTD10;SUB1;VDAC3;HPRT1;ATP6V0D1;EZR;PLBD2;PFN2;MEG3;ANAPC13;BEX1;SDC4;TMEM63B;CTBP1;MAOA;TWF2;TMTC1;THY1;ARPP19;OAZ1;PRKCZ;TMTC4;SNX3;UGCG;INPP5F;ERI3;PENK;ST3GAL4;AMZ2;ATP6V1C1;PPP1R26;SLC10A4;NDFIP1;SURF4;N…	333
Intensity_NM	fdr	Negative	Abnormal Gait MP:0001406	MGI_Mammalian_Phenotype_Level_4_2024	3	1.03146e-09	7.56403e-07	3.2569	67.3928	NAPA;ACHE;NDRG4;CMAS;ARL6IP1;CLSTN3;ATL1;ELAVL4;CEND1;SLC6A2;UCHL1;ARVCF;NNT;NPTN;IDS;VPS35;SULT4A1;DYNC1H1;SYT4;MAP2K2;UBE2B;USP22;NEK7;CACNA2D2;SEZ6L;MCOLN1;TUBB4A;GABRG2;ASS1;BSCL2;REEP1;PREPL;TUBB2A;OSTM1;GLRB;TH;CANX;CNTN1;ATP13A2;HPRT1;CYB561	41
Intensity_NM	fdr	Negative	upper dorsal perifornical nucleus	Allen_Brain_Atlas_up	3	1.66485e-08	1.20147e-05	3.72815	66.7747	ACHE;PCSK1;CMAS;SHC1;SPINT2;PCDH18;ARHGAP36;TRO;ARVCF;PGRMC1;GLRA2;DPYSL2;PEG10;GRB10;CCT5;AP2M1;VAT1L;VAT1;GABRQ;SYT4;PEG3;RHBDD2;GPX3;PCDH8;DLK1;SGSM1;EIF3M;TH;FXYD6	29
Intensity_NM	bonfP_gene	Both directions	NB1	ARCHS4_Cell-lines	3	5.30739e-09	2.21141e-07	3.42143	65.1924	RAB3C;SNAP25;NDRG4;BEX1;SPARC;GDI1;MAOA;SEZ6;ATP1A1;DBH;THY1;ACTG1;HK1;GNG3;TUBA1A;TUBB3;NEFL;SPOCK1;NEFM;KIF1A;KIF3C;SLC18A2;CHGB;GRIA4;SYT4;ACOT7;RANGAP1;SSTR2;SYNGR3;ADRA2A;AGT;SNAP91;DKK3;ITPKB;TH;ATP6V1B2;PLP1;SCG2	38
Intensity_NM	bonfP_gene	Both directions	GTEx Uterus 20-29 vs 60-69 Down	GTEx_Aging_Signatures_2021	3	3.04027e-05	0.00202685	6.2488	64.9936	GABRQ;RAB3C;SPOCK1;APOE;THY1;PTGDS;SCG2;SLC18A2;DKK3	9
Intensity_NM	bonfP_gene	Both directions	NCIH446 LUNG TenPx38	CCLE_Proteomics_2020	3	2.70366e-06	0.000250922	5.06023	64.8768	IDI1;NAPB;SNAP25;ARPC1A;GFAP;PGRMC1;PPP2R1A;RUFY3;ENC1;ERI3;NEFM;CRYAB;PAM;SCG2	14
Intensity_NM	fdr	Negative	UNC 0631 Up	Proteomics_Drug_Atlas_2023	3	6.43831e-07	0.000305362	4.51414	64.3528	NPDC1;IDI1;NDFIP1;MVK;PLEKHB2;HMGCS1;TMEM63C;STMN3;ADCY3;MSMO1;SPINT2;LSS;PLD3;SDCBP;UGCG;TMEM59;SERINC1;SLC38A2	18
Intensity_NM	fdr	Both directions	DORLIMOMAB ARITOX	DGIdb_Drug_Targets_2024	3	4.1434e-06	0.000474463	5.05056	62.5966	RPS9;RPL34;RPS6;RPL36A;RPS3A;RPL23A;RPS27;RPL13;RPL37;RPS11;RPL18;RPS24;RPS12;RPS23	14
Intensity_NM	bonfP_gene	Negative	CID53362039 GA-28-SS67 BAID40 10UM	NIBR_DRUGseq_2025_up	3	1.94924e-06	0.00176071	4.68571	61.6081	VAT1;IDI1;SNAP25;ATP6V0B;NDRG4;BEX1;SMIM29;GPX3;TMEM255A;MAP1LC3B;TUBA1B;TUBA1A;PITHD1;ENC1;HCFC1R1;NEFL	16
Intensity_NM	fdr	Both directions	Spinal Muscular Atrophy, Infantile GSE3075	Disease_Signatures_from_GEO_down_2014	3	1.05373e-08	4.98768e-07	3.33091	61.1832	GPI;CMAS;ARL6IP1;PLEKHB1;CEND1;ATP2A2;THY1;OAZ1;LITAF;PSMB7;SDCBP;UCHL1;PEG10;RFK;ENPP2;APOD;MBP;CTSD;CAP2;NSF;LYPLA2;PRNP;TPI1;TMEM30A;ABCC5;LANCL1;EPDR1;ITFG1;TPPP3;GNAS;SPARCL1;TAGLN3;ACO2;BCAT1;PPIA	35
Intensity_NM	fdr	Both directions	H3K4me3 iPS DF 19.11	Epigenomics_Roadmap_HM_ChIP-seq	3	5.43717e-15	6.59709e-13	1.83579	60.2975	GMFB;SERPINE2;RPL34;ABAT;GHITM;SLC4A4;GLS;TPGS2;PSMD8;PREX1;GPR176;CNST;CAPNS1;DPYSL2;PSMD2;DPYSL3;AP1S2;HOMER3;PIP4K2B;VPS35;RPL37;CHGB;VPS18;PRKCI;ACOT7;WSB2;FNDC3B;HPCAL1;CACNA2D2;DKK2;GABRG2;DKK3;GABRG1;NUP93;PRKAR1B;HPRT1;PLBD2;ANAPC13;CTBP1;TTYH1;HSPA4L;ATXN7L3B;ARPP19;C9ORF72;HIF1A;CYB5R1;LDHA;PPP3R1;CYB5R3;PDGFD;ST3GAL4;AMZ2;CDK18;CADM3;NDFIP1;LNPEP;NETO2;MLLT11;PPP5C;ARL2BP;GJB6;PKIA;FXY…	561
Intensity_NM	fdr	Negative	Phospholipids as signalling intermediaries Homo sapiens h edg1Pathway	BioCarta_2016	3	0.000344284	0.012957	7.53413	60.0775	MAP2K2;SHC1;SMPD1;GNB1;MAPK1;MAPK3	6
Intensity_NM	fdr	Both directions	CX3CR1+ Lining Macrophages 2 Culemann Et Al. 2019	MAGNET_2023	3	1.03583e-08	2.486e-07	3.26696	60.0645	SCOC;CLIC4;SPARC;PRUNE2;PBXIP1;KLC1;LTC4S;SLC2A6;SNX3;CST3;SYNGR1;MAP1LC3A;TUBA1A;FTH1;NPTN;SARAF;APOE;GLUL;B2M;CTSD;MAPK3;VAT1;S100A1;S100B;SIRT2;RAB11A;QKI;ASS1;RHOB;TMEM59;MARCKS;LPCAT2;GNAS;PMP22;GAS6;PLBD2	36
Intensity_NM	bonfP_gene	Negative	KNS42	ARCHS4_Cell-lines	3	1.12444e-07	4.68517e-06	3.74229	59.8796	NDRG4;BEX1;SEZ6;THY1;ARHGAP36;PGRMC1;UCHL1;TUBA1A;YWHAQ;TUBB3;PDGFD;ENC1;MAPK1;SPOCK1;KIF3C;YWHAG;CHGB;GRIA4;GABRQ;SYT4;SYT1;TMEM255A;YWHAZ;SNAP91;DKK3;PLCXD3;PREPL;SCG2	28
Intensity_NM	fdr	Both directions	mantle zone of PPaA	Allen_Brain_Atlas_up	3	2.27293e-08	9.11035e-06	3.35605	59.0652	ALK;ACHE;PCSK1;SH3KBP1;SHC1;PLEKHB1;ABAT;SPINT2;ARHGAP36;TRO;GJA1;ARVCF;PGRMC1;GLRA2;CSRP1;PEG10;GRB10;VAT1L;VAT1;GABRQ;SYT4;RHBDD2;GPX3;PCDH8;ADRA2A;DLK1;GABRG1;TPPP3;EIF3M;TH;LANCL3;FXYD6;SCG2	33
Intensity_NM	fdr	Negative	HCC827 Cytosol Unclassified 30609389	SubCell_BarCode	3	1.05493e-12	3.19996e-11	2.13337	58.8331	GMFB;CSE1L;MPI;ZFAND5;IRS2;UBE2Z;ARHGAP35;CMIP;ACTG1;ARHGAP44;CAPNS1;PPP2R1A;CFL2;DPYSL2;PEG10;CFL1;DPYSL3;GRB10;KIF21A;PIP4K2B;CAPN1;KIFAP3;TMSB10;SKP1;MAP2K4;SH3GLB2;ATP6V1G1;ACOT7;MAP2K2;PREPL;RUFY3;CMPK1;UBE2V2;HPRT1;KCTD17;PPIA;PFN2;PSMD10;IDI1;NDRG4;TWF2;ATXN7L3B;KLC1;ARPP19;PRKCZ;RAP1GAP;CTIF;SDCBP;LDHA;INPP5F;ERI3;PGK1;SMYD2;KIF3C;ATP6V1C1;VAT1;RABGAP1L;UBE2B;NEK7;ARPC5;DCLK1;FBXO30;PPP5C…	136
Intensity_NM	fdr	Both directions	HGF-BT20	LINCS_L1000_Ligand_Perturbations_down	3	3.72358e-07	1.19155e-05	3.96394	58.6798	VAT1;RTN3;SNAP25;SERPINA3;RABGAP1L;MAOA;PLEKHB1;THY1;ATP1B1;NDRG2;CLU;F3;ACTA2;TF;MARCKS;CSRP1;BASP1;CHL1;PEG10;SPARCL1;PIP4K2B;PTGDS	22
Intensity_NM	bonfP_gene	Negative	SMAD2	Transcription_Factor_PPIs	3	2.99201e-05	0.00107712	5.61001	58.4394	EIF4A2;TUBA1B;SYT1;PPP2R1A;MAPK1;NEFM;ATP1A1;ATP1B1;ATP6V1D;CHGB	10
Intensity_NM	fdr	Negative	OF-05-CB18 BAID48 10UM	NIBR_DRUGseq_2025_up	3	1.30654e-09	2.26903e-06	2.84715	58.2409	GPI;PTPRN;ARPC1A;ACTG1;TPGS2;BABAM1;PSMD8;MAP1LC3B;TUBA1B;TUBA1A;APMAP;CAPNS1;PSMD2;SUMO3;CFL1;HCFC1R1;IDS;GET1;TMSB10;AP2M1;SH3GLB2;ACOT7;TPI1;NME2;SDHB;CDC37;GAPDH;BEX1;MAZ;SLC41A3;ATP1A1;RNF7;THY1;OAZ1;UQCRH;PGRMC1;ATP5F1B;CYB5R3;PGK1;VAT1;UBE2B;ARPC4;FKBP1A;COPS6;VMA21;GNAS;CALM3;ACO2;CALM1;EIF4G2	50
Intensity_NM	bonfP_gene	Positive	PRKCA	PPI_Hub_Proteins	3	0.00018136	0.00749623	6.75451	58.1903	ITPKB;TF;SDC4;RPS6;AQP4;MBP;GFAP	7
Intensity_NM	fdr	Both directions	OCT4 18692474 ChIP-Seq MEFs Mouse	ChEA_2022	3	2.37806e-12	5.9293e-10	2.14068	57.2946	EIF4A2;IFITM3;CMAS;SPARC;PLEKHB1;STMN3;CXCL14;GLS;GJA1;CAPNS1;TUBB3;CFL1;KIF21A;CAPN1;RPS11;TMSB10;AP2M1;NSF;MAP2K4;PRKCI;SNRPN;WSB2;ENTPD6;ATP1B2;MAPK8IP3;GABRG1;BSCL2;EEF1A1;CLDN5;SFRP4;SPARCL1;ATP6V0D1;RTN3;SDC4;SHC1;TTYH1;NOTCH4;MAZ;SLC1A2;TWF2;SLC1A3;OAZ1;PRKCZ;PLD3;ZFP36L1;UGCG;SYNGR1;MOBP;ST3GAL4;MBP;APOE;MOAP1;RABGAP1L;UBE2B;PHOX2B;MLLT11;PKIA;GNAS;CALM1;NFE2L1;UBE2M;SH3KBP1;CLTC;ELAVL4;H…	125
Intensity_NM	bonfP_gene	Negative	Hypoxia GSE4483	Disease_Signatures_from_GEO_up_2014	3	0.000109024	0.00417925	6.01544	54.8846	SNAP25;LDHA;MAP1LC3B;CMAS;GPX3;RUFY3;NFE2L1;GLS	8
Intensity_NM	fdr	Positive	NFKB1 human	TRRUST_Transcription_Factors_2019	3	1.61826e-05	0.000857675	4.91691	54.2412	CD74;SERPINA3;TF;ABCB1;CD38;PPIG;LTC4S;PTGDS;B2M;F3;AGT;GFAP	12
Intensity_NM	fdr	Positive	Lobule II, molecular layer	Allen_Brain_Atlas_up	3	1.61826e-05	0.00714571	4.91691	54.2412	NKAIN4;PAQR6;SLC25A18;PTPRZ1;AQP4;DBI;HOMER3;CXCL14;SLC4A4;CBLN1;HIPK2;NEK11	12
Intensity_NM	fdr	Negative	Huntington's Disease GSE3621	Disease_Signatures_from_GEO_down_2014	3	1.4538e-07	6.88133e-06	3.42043	53.851	NAPA;RAMP3;HTRA1;ATP2A2;THY1;HIGD1A;ARPP19;RAP1GAP;PPP3R1;LDHA;PENK;ENC1;APBB1;KIF3C;SYBU;CHGB;CAP2;YWHAH;CHGA;LGI1;SH3GLB2;MAP2K4;LYNX1;SYT1;DCLK1;DLG4;MMS19;FGF13	28
Intensity_NM	bonfP_gene	Negative	hsf1 17216044 hela lof human gpl571 gds1733 up	TF-LOF_Expression_from_GEO	3	2.6155e-07	1.7744e-05	3.5051	53.1255	EIF4A2;IDI1;MAOA;THY1;KLC1;ACTG1;GLS;HK1;TPGS2;MAP1LC3B;PGRMC1;PPP2R1A;HCFC1R1;G3BP2;MAPK1;ATP6V1C1;ATP6V0B;ACOT7;TPI1;ELOVL5;GPX3;DKK3;PREPL;RUFY3;VDAC3;PAM;SLC25A11;EIF4G2;NFE2L1	29
Intensity_NM	fdr	Positive	C32 SKIN TenPx25	CCLE_Proteomics_2020	3	7.85295e-07	9.65913e-05	3.73631	52.5221	ZCCHC24;CDK18;SERPINA3;TSC22D4;CLIC4;GSN;CNP;SERPINE2;S100A1;AEBP1;S100B;GFAP;ITPKB;GPRC5B;TF;CSRP1;PTPRZ1;APOD;HOMER3;GPM6B;MT1E;TRIM56	22
Intensity_NM	bonfP_gene	Negative	IL4-MDAMB231	LINCS_L1000_Ligand_Perturbations_down	3	0.00084784	0.0134036	7.36312	52.078	TUBA1B;TUBA1A;PEG3;GPX3;CHGB	5
Intensity_NM	bonfP_gene	Both directions	NR3C1	Transcription_Factor_PPIs	3	8.72415e-05	0.00284302	5.41257	50.5904	EIF4A2;TUBA1A;SYT1;PPP2R1A;FTH1;MAPK1;HBA1;ATP1B1;CLU	9
Intensity_NM	fdr	Both directions	REST human	TRRUST_Transcription_Factors_2019	3	0.000334275	0.0248707	6.3199	50.5816	CHGA;PCSK1;TH;TUBB3;PENK;CHGB;GRIN1	7
[truncated: 6,631 more rows]

## Sheet: NM Proportion
Sign convention note: Positive NM-gene coefficients signify more NM-positive pixels within spots with increasing expression; negative coefficient signifies fewer NM pixels with increasing expression
					Enrichr-reported statistics
[truncated: 8,393 more rows]

## Sheet: Background gene list
Ensembl Gene ID	Gene Name (in spatial data)	Entrez Accession (used for enrichr analyses)
[truncated: 18,787 more rows]
